# Supplementary material for: Single crystals of purely organic free-standing two-dimensional woven polymer networks
Source: Nat Chem. 2024 Jul 18;16(11):1906–14. doi: 10.1038/s41557-024-01580-3 (PMC11527790; doi:10.1038/s41557-024-01580-3)
Supplement: Supplementary file 4 — Crystallographic data for 2DWPN-1; CCDC number 2238613. [file 41557_2024_1580_MOESM4_ESM.cif]

data_2dwpn-1

_audit_update_record
;
2024-05-21 # Formatted by publCIF

;
_publcif_datablock.id '{75d0805e-7f07-4a17-8112-d2623cd14e28}'

# publcif _publ_body_element loop start
# publcif _publ_body_element loop end
_audit_creation_date               2023-06-29
_audit_creation_method
;
Olex2 1.5
(compiled 2023.03.06 svn.rbb2c1857 for OlexSys, GUI svn.r6748)
;
_shelx_SHELXL_version_number       '2019/3'
_audit_contact_author_address      ?
_audit_contact_author_email        ?
_audit_contact_author_name         ''
_audit_contact_author_phone        ?
_publ_contact_author_id_orcid      ?
_publ_requested_journal            'Nature Chemistry'
_journal_name_full                 'Nature Chemistry'
_publ_contact_author_name     'Ding Xiao'
_publ_contact_author_address
;
Stoddart Institute of Molecular Science, Department of Chemistry
Zhejiang University
Hangzhou
130024 Zhejiang
People's Republic of China
;
_publ_contact_author_email     xiaoding@zju.edu.cn
_publ_contact_author_phone     '19946258205'
_publ_author_address
;
Stoddart Institute of Molecular Science, Department of Chemistry
Zhejiang University
Hangzhou
130024 Zhejiang
People's Republic of China
;
_publ_section_title
;
Single crystals of purely organic free-standing two-dimensional woven polymer
networks
;
_publ_section_abstract
;
The artistry and practicality of macroscopic fabrics continue to encourage chemists
to weave molecules into interlaced patterns with the aim of providing emergent 
physical and chemical properties when compared with their starting materials. 
Weaving purely organic molecular threads into flawless two-dimensional woven
patterns remains a formidable challenge, even though a number of occasions has
been proposed its feasibility. Herein, we describe the synthesis of a flawless purely
organic, free-standing two-dimensional woven polymer network (2DWPN)
driven by dative B−N bonds. Single crystals of this 2DWPN have been obtained 
and its well-defined woven topology has been revealed by X-ray diffraction analysis.
Free-standing two-dimensional monolayer nanosheets of the 2DWPN have been exfoliated
from the layered crystals using Scotch tape. The surface features of the nanosheets 
have been investigated by integrated low-dose and cryo-EM imaging techniques. 
These findings demonstrate the precise construction of purely organic woven polymer networks
and highlight the unique opportunities for the applications of woven topologies 
in two-dimensional organic materials.
;
_publ_author_name       'Ding Xiao'
_publ_section_references
;
D. Kratzert, I. Krossing, (2018). <i>J. Appl. Cryst.</i> <b>51</b>, 928--934.

Dolomanov, O. V., Bourhis, L. J., Gildea, R. J., Howard, J. A. K. & Puschmann,
H. (2009). <i>J. Appl. Cryst.</i> <b>42</b>, 339--341.

Kratzert, D., Holstein, J. J. & Krossing, I. (2015). <i>J. Appl. Cryst.</i>
<b>48</b>, 933--938.

Sheldrick, G. M. (2015). <i>Acta Cryst.</i> C<b>71</b>, 3--8.
;
_chemical_name_common              ?
_chemical_name_systematic          ?
_chemical_formula_moiety           'C60 H44 B4 N4 O8, 2.5(C7 H8)'
_chemical_formula_sum              'C77.50 H64 B4 N4 O8'
_chemical_formula_weight           1222.56
_chemical_melting_point            ?
loop_
  _atom_type_symbol
  _atom_type_description
  _atom_type_scat_dispersion_real
  _atom_type_scat_dispersion_imag
  _atom_type_scat_source
 'C' 'C' 0.0137 0.0067 'International Tables Vol C Tables 4.2.6.8 and 6.1.1.4'
 'H' 'H' 0.0000 0.0000 'International Tables Vol C Tables 4.2.6.8 and 6.1.1.4'
 'B' 'B' 0.0070 0.0029 'International Tables Vol C Tables 4.2.6.8 and 6.1.1.4'
 'N' 'N' 0.0241 0.0134 'International Tables Vol C Tables 4.2.6.8 and 6.1.1.4'
 'O' 'O' 0.0389 0.0241 'International Tables Vol C Tables 4.2.6.8 and 6.1.1.4'

_shelx_space_group_comment
;
The symmetry employed for this shelxl refinement is uniquely defined
by the following loop, which should always be used as a source of
symmetry information in preference to the above space-group names.
They are only intended as comments.
;
_space_group_crystal_system        orthorhombic
_space_group_IT_number             61
_space_group_name_H-M_alt          'P b c a'
_space_group_name_Hall             '-P 2ac 2ab'
loop_
  _space_group_symop_operation_xyz
 'x, y, z'
 '-x+1/2, -y, z+1/2'
 '-x, y+1/2, -z+1/2'
 'x+1/2, -y+1/2, -z'
 '-x, -y, -z'
 'x-1/2, y, -z-1/2'
 'x, -y-1/2, z-1/2'
 '-x-1/2, y-1/2, z'

_cell_length_a                     23.4671(6)
_cell_length_b                     19.6536(5)
_cell_length_c                     28.7688(7)
_cell_angle_alpha                  90
_cell_angle_beta                   90
_cell_angle_gamma                  90
_cell_volume                       13268.5(6)
_cell_formula_units_Z              8
_cell_measurement_reflns_used      9812
_cell_measurement_temperature      213
_cell_measurement_theta_max        54.00
_cell_measurement_theta_min        2.88
_shelx_estimated_absorpt_T_max     0.981
_shelx_estimated_absorpt_T_min     0.973
_exptl_absorpt_coefficient_mu      0.395
_exptl_absorpt_correction_T_max    0.7508
_exptl_absorpt_correction_T_min    0.6252
_exptl_absorpt_correction_type     none
_exptl_absorpt_process_details
;
SADABS-2016/2 (Bruker,2016/2) was used for absorption correction.
wR2(int) was 0.1273 before and 0.0679 after correction.
The Ratio of minimum to maximum transmission is 0.8327.
The \l/2 correction factor is Not present.
;
_exptl_absorpt_special_details     ?
_exptl_crystal_colour              red
_exptl_crystal_colour_primary      red
_exptl_crystal_density_diffrn      1.224
_exptl_crystal_density_meas        ?
_exptl_crystal_density_method      ?
_exptl_crystal_description         block
_exptl_crystal_F_000               5128
_exptl_crystal_size_max            0.07
_exptl_crystal_size_mid            0.07
_exptl_crystal_size_min            0.05
_exptl_transmission_factor_max     ?
_exptl_transmission_factor_min     ?
_diffrn_reflns_av_R_equivalents    0.0857
_diffrn_reflns_av_unetI/netI       0.0496
_diffrn_reflns_Laue_measured_fraction_full  0.998
_diffrn_reflns_Laue_measured_fraction_max  0.997
_diffrn_reflns_limit_h_max         28
_diffrn_reflns_limit_h_min         -28
_diffrn_reflns_limit_k_max         23
_diffrn_reflns_limit_k_min         -12
_diffrn_reflns_limit_l_max         35
_diffrn_reflns_limit_l_min         -34
_diffrn_reflns_number              130199
_diffrn_reflns_point_group_measured_fraction_full  0.998
_diffrn_reflns_point_group_measured_fraction_max  0.997
_diffrn_reflns_theta_full          53.594
_diffrn_reflns_theta_max           55.047
_diffrn_reflns_theta_min           2.880
_diffrn_ambient_temperature        213.00
_diffrn_detector_area_resol_mean   ?
_diffrn_measured_fraction_theta_full  0.998
_diffrn_measured_fraction_theta_max  0.997
_diffrn_measurement_device_type    'Bruker APEX-II CCD'
_diffrn_measurement_method         '\f and \w scans'
_diffrn_radiation_type             GaK\a
_diffrn_radiation_wavelength       1.34139
_diffrn_source                     ?
_reflns_Friedel_coverage           0.000
_reflns_Friedel_fraction_full      .
_reflns_Friedel_fraction_max       .
_reflns_number_gt                  7253
_reflns_number_total               12647
_reflns_special_details
;
 Reflections were merged by SHELXL according to the crystal
 class for the calculation of statistics and refinement.
 
 _reflns_Friedel_fraction is defined as the number of unique
 Friedel pairs measured divided by the number that would be
 possible theoretically, ignoring centric projections and
 systematic absences.
;
_reflns_threshold_expression       'I > 2\s(I)'
_computing_cell_refinement         'SAINT v8.37A (Bruker, 2015)'
_computing_data_collection         ?
_computing_data_reduction          'SAINT v8.37A (Bruker, 2015)'
_computing_molecular_graphics      'Olex2 1.5 (Dolomanov et al., 2009)'
_computing_publication_material    'Olex2 1.5 (Dolomanov et al., 2009)'
_computing_structure_refinement    'SHELXL 2019/3 (Sheldrick, 2015)'
_computing_structure_solution      'SHELXT  (Sheldrick, 2015)'
_refine_diff_density_max           0.277
_refine_diff_density_min           -0.297
_refine_diff_density_rms           0.046
_refine_ls_extinction_coef         0.00041(4)
_refine_ls_extinction_expression  
 'Fc^*^=kFc[1+0.001xFc^2^\l^3^/sin(2\q)]^-1/4^'
_refine_ls_extinction_method       'SHELXL-2019/2 (Sheldrick 2019)'
_refine_ls_goodness_of_fit_ref     1.036
_refine_ls_hydrogen_treatment      constr
_refine_ls_matrix_type             full
_refine_ls_number_parameters       906
_refine_ls_number_reflns           12647
_refine_ls_number_restraints       322
_refine_ls_R_factor_all            0.1316
_refine_ls_R_factor_gt             0.0694
_refine_ls_restrained_S_all        1.051
_refine_ls_shift/su_max            0.000
_refine_ls_shift/su_mean           0.000
_refine_ls_structure_factor_coef   Fsqd
_refine_ls_weighting_details      
 'w=1/[\s^2^(Fo^2^)+(0.0766P)^2^+7.9450P] where P=(Fo^2^+2Fc^2^)/3'
_refine_ls_weighting_scheme        calc
_refine_ls_wR_factor_gt            0.1614
_refine_ls_wR_factor_ref           0.1931
_refine_special_details            ?
_olex2_refinement_description
;
1. Fixed Uiso
 At 1.2 times of:
  All C(H) groups
 At 1.5 times of:
  All C(H,H,H) groups
2. Restrained distances
 C67B-C63 = C67A-C66 = C81-C75 = C74A-C73A = C74B-C73B
 1.5 with sigma of 0.02
 C72B-C74B \\sim C74B-C68B
 with sigma of 0.02
 C72A-C74A \\sim C74A-C68A
 with sigma of 0.02
 C76-C81 \\sim C81-C80
 with sigma of 0.02
 C64-C67B \\sim C67B-C62
 with sigma of 0.02
 C61-C67A \\sim C67A-C65
 with sigma of 0.02
3. Uiso/Uaniso restraints and constraints
C73A \\sim C72A \\sim C68A \\sim C74A \\sim C71A \\sim C69A \\sim C70A \\sim
C73B \\sim C72B \\sim C68B \\sim C74B \\sim C71B \\sim C69B \\sim C70B \\sim
C75 \\sim C76 \\sim C80 \\sim C81 \\sim C77 \\sim C79 \\sim C78 \\sim C66 \\sim
C61 \\sim C65 \\sim C67A \\sim C62 \\sim C64 \\sim C63 \\sim C67B: within 2A
with sigma of 0.01 and sigma for terminal atoms of 0.02 within 2A
4. Others
 Sof(C73B)=Sof(C72B)=Sof(H72B)=Sof(C71B)=Sof(H71B)=Sof(C70B)=Sof(H70B)=
 Sof(C69B)=Sof(H69B)=Sof(C68B)=Sof(H68B)=Sof(C74B)=Sof(H74D)=Sof(H74E)=
 Sof(H74F)=1-FVAR(1)
 Sof(C73A)=Sof(C72A)=Sof(H72A)=Sof(C71A)=Sof(H71A)=Sof(C70A)=Sof(H70A)=
 Sof(C69A)=Sof(H69A)=Sof(C68A)=Sof(H68A)=Sof(C74A)=Sof(H74A)=Sof(H74B)=
 Sof(H74C)=FVAR(1)
 Sof(H66)=Sof(C67B)=Sof(H67D)=Sof(H67E)=Sof(H67F)=1-FVAR(2)
 Sof(H63)=Sof(C67A)=Sof(H67A)=Sof(H67B)=Sof(H67C)=FVAR(2)
 Fixed Sof: C75(0.5) C76(0.5) H76(0.5) C77(0.5) H77(0.5) C78(0.5) H78(0.5)
 C79(0.5) H79(0.5) C80(0.5) H80(0.5) C81(0.5) H81A(0.5) H81B(0.5) H81C(0.5)
5.a Aromatic/amide H refined with riding coordinates:
 C1(H1), C2(H2), C4(H4), C5(H5), C6(H6), C7(H7), C9(H9), C10(H10), C11(H11),
 C12(H12), C14(H14), C15(H15), C17(H17), C18(H18), C20(H20), C21(H21), C22(H22),
  C23(H23), C26(H26), C27(H27), C28(H28), C29(H29), C32(H32), C33(H33),
 C34(H34), C35(H35), C38(H38), C39(H39), C41(H41), C42(H42), C44(H44), C45(H45),
  C46(H46), C47(H47), C49(H49), C50(H50), C52(H52), C53(H53), C54(H54),
 C55(H55), C57(H57), C58(H58), C59(H59), C60(H60), C66(H66), C61(H61), C62(H62),
  C63(H63), C64(H64), C65(H65), C72A(H72A), C71A(H71A), C70A(H70A), C69A(H69A),
 C68A(H68A), C72B(H72B), C71B(H71B), C70B(H70B), C69B(H69B), C68B(H68B),
 C76(H76), C77(H77), C78(H78), C79(H79), C80(H80)
5.b Fitted hexagon refined as free rotating group:
 C66(C61,C62,C63,C64,C65), C73A(C72A,C71A,C70A,C69A,C68A), C73B(C72B,C71B,C70B,
 C69B,C68B), C75(C76,C77,C78,C79,C80)
5.c Idealised Me refined as rotating group:
 C67A(H67A,H67B,H67C), C67B(H67D,H67E,H67F), C74A(H74A,H74B,H74C), C74B(H74D,
 H74E,H74F), C81(H81A,H81B,H81C)
;
_atom_sites_solution_hydrogens     geom
_atom_sites_solution_primary       ?
_atom_sites_solution_secondary     ?
loop_
  _atom_site_label
  _atom_site_type_symbol
  _atom_site_fract_x
  _atom_site_fract_y
  _atom_site_fract_z
  _atom_site_U_iso_or_equiv
  _atom_site_adp_type
  _atom_site_occupancy
  _atom_site_site_symmetry_order
  _atom_site_calc_flag
  _atom_site_refinement_flags_posn
  _atom_site_refinement_flags_adp
  _atom_site_refinement_flags_occupancy
  _atom_site_disorder_assembly
  _atom_site_disorder_group
 O1 O 1.06395(7) 0.85578(10) 0.81417(7) 0.0492(5) Uani 1 1 d . . . . .
 O2 O 0.98454(9) 0.82484(10) 0.85927(7) 0.0590(6) Uani 1 1 d . . . . .
 O3 O 0.92033(8) 0.70302(10) 0.60909(7) 0.0534(5) Uani 1 1 d . . . . .
 O4 O 0.92620(8) 0.60383(10) 0.65451(8) 0.0547(5) Uani 1 1 d . . . . .
 O5 O 0.35432(8) 0.67731(10) 0.64583(7) 0.0516(5) Uani 1 1 d . . . . .
 O6 O 0.36292(9) 0.60215(11) 0.58286(7) 0.0601(6) Uani 1 1 d . . . . .
 O7 O 0.19018(7) 0.40159(10) 0.75147(7) 0.0501(5) Uani 1 1 d . . . . .
 O8 O 0.26546(8) 0.41775(10) 0.80447(7) 0.0546(5) Uani 1 1 d . . . . .
 N1 N 0.83704(9) 0.67206(12) 0.65825(8) 0.0469(6) Uani 1 1 d . . . . .
 N2 N 0.44301(9) 0.60683(12) 0.64036(9) 0.0503(6) Uani 1 1 d . . . . .
 N3 N 0.27470(9) 0.32600(11) 0.74481(8) 0.0446(6) Uani 1 1 d . . . . .
 N4 N 0.47437(9) -0.07663(12) 0.69414(9) 0.0493(6) Uani 1 1 d . . . . .
 C1 C 0.80621(12) 0.72784(15) 0.65051(11) 0.0516(8) Uani 1 1 d . . . . .
 H1 H 0.824921 0.769601 0.645962 0.062 Uiso 1 1 calc R U . . .
 C2 C 0.74775(12) 0.72580(15) 0.64902(11) 0.0515(8) Uani 1 1 d . . . . .
 H2 H 0.727118 0.766031 0.643647 0.062 Uiso 1 1 calc R U . . .
 C3 C 0.71880(11) 0.66487(15) 0.65538(10) 0.0460(7) Uani 1 1 d . . . . .
 C4 C 0.75171(12) 0.60793(16) 0.66435(11) 0.0557(8) Uani 1 1 d . . . . .
 H4 H 0.734265 0.565621 0.669824 0.067 Uiso 1 1 calc R U . . .
 C5 C 0.80979(12) 0.61363(15) 0.66519(11) 0.0537(8) Uani 1 1 d . . . . .
 H5 H 0.831494 0.574334 0.670962 0.064 Uiso 1 1 calc R U . . .
 C6 C 0.65658(12) 0.66301(15) 0.65098(10) 0.0501(7) Uani 1 1 d . . . . .
 H6 H 0.638011 0.704711 0.645797 0.060 Uiso 1 1 calc R U . . .
 C7 C 0.62409(12) 0.60800(15) 0.65362(11) 0.0534(8) Uani 1 1 d . . . . .
 H7 H 0.642050 0.566032 0.659177 0.064 Uiso 1 1 calc R U . . .
 C8 C 0.56159(12) 0.60837(15) 0.64841(11) 0.0504(8) Uani 1 1 d . . . . .
 C9 C 0.53128(12) 0.66517(16) 0.63487(13) 0.0655(10) Uani 1 1 d . . . . .
 H9 H 0.550813 0.705573 0.627653 0.079 Uiso 1 1 calc R U . . .
 C10 C 0.47307(12) 0.66336(16) 0.63181(13) 0.0616(9) Uani 1 1 d . . . . .
 H10 H 0.453509 0.703243 0.623400 0.074 Uiso 1 1 calc R U . . .
 C11 C 0.53011(13) 0.55061(17) 0.65695(13) 0.0684(10) Uani 1 1 d . . . . .
 H11 H 0.548575 0.510205 0.665821 0.082 Uiso 1 1 calc R U . . .
 C12 C 0.47193(13) 0.55174(17) 0.65256(13) 0.0674(10) Uani 1 1 d . . . . .
 H12 H 0.451573 0.511482 0.658497 0.081 Uiso 1 1 calc R U . . .
 C13 C 0.93200(11) 0.71994(14) 0.69726(11) 0.0491(7) Uani 1 1 d . . . . .
 C14 C 0.98202(12) 0.75872(15) 0.69181(11) 0.0529(8) Uani 1 1 d . . . . .
 H14 H 1.000945 0.758235 0.663013 0.063 Uiso 1 1 calc R U . . .
 C15 C 1.00398(12) 0.79735(15) 0.72752(11) 0.0519(8) Uani 1 1 d . . . . .
 H15 H 1.037336 0.822680 0.722249 0.062 Uiso 1 1 calc R U . . .
 C16 C 0.97838(11) 0.80015(15) 0.77128(11) 0.0488(7) Uani 1 1 d . . . . .
 C17 C 0.92918(12) 0.76138(15) 0.77679(11) 0.0529(8) Uani 1 1 d . . . . .
 H17 H 0.910594 0.761431 0.805730 0.064 Uiso 1 1 calc R U . . .
 C18 C 0.90684(12) 0.72279(15) 0.74095(11) 0.0531(8) Uani 1 1 d . . . . .
 H18 H 0.873445 0.697581 0.746342 0.064 Uiso 1 1 calc R U . . .
 C19 C 1.07858(13) 0.85104(15) 0.86022(11) 0.0499(8) Uani 1 1 d . . . . .
 C20 C 1.13154(14) 0.86032(17) 0.87965(12) 0.0619(9) Uani 1 1 d . . . . .
 H20 H 1.163117 0.873026 0.861519 0.074 Uiso 1 1 calc R U . . .
 C21 C 1.1363(2) 0.8502(2) 0.92684(15) 0.0844(12) Uani 1 1 d . . . . .
 H21 H 1.171950 0.856151 0.941132 0.101 Uiso 1 1 calc R U . . .
 C22 C 1.0908(2) 0.8317(2) 0.95344(15) 0.0920(13) Uani 1 1 d . . . . .
 H22 H 1.095850 0.824752 0.985502 0.110 Uiso 1 1 calc R U . . .
 C23 C 1.0369(2) 0.82299(18) 0.93410(13) 0.0768(11) Uani 1 1 d . . . . .
 H23 H 1.005318 0.810713 0.952384 0.092 Uiso 1 1 calc R U . . .
 C24 C 1.03199(14) 0.83318(15) 0.88692(12) 0.0567(8) Uani 1 1 d . . . . .
 C25 C 0.92778(12) 0.64714(16) 0.58147(12) 0.0530(8) Uani 1 1 d . . . . .
 C26 C 0.93219(14) 0.64488(19) 0.53403(13) 0.0697(10) Uani 1 1 d . . . . .
 H26 H 0.929894 0.684614 0.515937 0.084 Uiso 1 1 calc R U . . .
 C27 C 0.94020(17) 0.5812(2) 0.51370(15) 0.0849(12) Uani 1 1 d . . . . .
 H27 H 0.943452 0.577938 0.481213 0.102 Uiso 1 1 calc R U . . .
 C28 C 0.94343(16) 0.5237(2) 0.54000(17) 0.0843(13) Uani 1 1 d . . . . .
 H28 H 0.948864 0.481601 0.525181 0.101 Uiso 1 1 calc R U . . .
 C29 C 0.93888(13) 0.52567(17) 0.58818(15) 0.0688(10) Uani 1 1 d . . . . .
 H29 H 0.941016 0.485929 0.606277 0.083 Uiso 1 1 calc R U . . .
 C30 C 0.93113(11) 0.58858(16) 0.60798(12) 0.0537(8) Uani 1 1 d . . . . .
 C31 C 0.34212(12) 0.70979(17) 0.60503(12) 0.0555(8) Uani 1 1 d . . . . .
 C32 C 0.32675(14) 0.77596(19) 0.59900(15) 0.0747(10) Uani 1 1 d . . . . .
 H32 H 0.323831 0.805926 0.624352 0.090 Uiso 1 1 calc R U . . .
 C33 C 0.3155(2) 0.7977(3) 0.5537(2) 0.1059(15) Uani 1 1 d . . . . .
 H33 H 0.304257 0.842926 0.548346 0.127 Uiso 1 1 calc R U . . .
 C34 C 0.3206(2) 0.7540(3) 0.5171(2) 0.1123(17) Uani 1 1 d . . . . .
 H34 H 0.313027 0.769883 0.486923 0.135 Uiso 1 1 calc R U . . .
 C35 C 0.33664(18) 0.6862(3) 0.52332(14) 0.0911(13) Uani 1 1 d . . . . .
 H35 H 0.340027 0.656121 0.498049 0.109 Uiso 1 1 calc R U . . .
 C36 C 0.34728(13) 0.66545(18) 0.56808(13) 0.0617(9) Uani 1 1 d . . . . .
 C37 C 0.34427(11) 0.55005(15) 0.66404(11) 0.0483(7) Uani 1 1 d . . . . .
 C38 C 0.35349(14) 0.54557(17) 0.71128(12) 0.0640(9) Uani 1 1 d . . . . .
 H38 H 0.379985 0.575185 0.725093 0.077 Uiso 1 1 calc R U . . .
 C39 C 0.32523(14) 0.49917(17) 0.73909(12) 0.0620(9) Uani 1 1 d . . . . .
 H39 H 0.333400 0.497965 0.771070 0.074 Uiso 1 1 calc R U . . .
 C40 C 0.28513(11) 0.45428(14) 0.72117(10) 0.0460(7) Uani 1 1 d . . . . .
 C41 C 0.27710(13) 0.45775(18) 0.67387(12) 0.0630(9) Uani 1 1 d . . . . .
 H41 H 0.251225 0.427458 0.659944 0.076 Uiso 1 1 calc R U . . .
 C42 C 0.30559(13) 0.50412(17) 0.64578(12) 0.0610(9) Uani 1 1 d . . . . .
 H42 H 0.298425 0.504291 0.613638 0.073 Uiso 1 1 calc R U . . .
 C43 C 0.21451(13) 0.41184(14) 0.82749(11) 0.0499(7) Uani 1 1 d . . . . .
 C44 C 0.20567(15) 0.41643(16) 0.87454(12) 0.0618(9) Uani 1 1 d . . . . .
 H44 H 0.235561 0.424943 0.895496 0.074 Uiso 1 1 calc R U . . .
 C45 C 0.14898(17) 0.40758(19) 0.88943(13) 0.0747(11) Uani 1 1 d . . . . .
 H45 H 0.140510 0.410725 0.921293 0.090 Uiso 1 1 calc R U . . .
 C46 C 0.10595(16) 0.39452(18) 0.85863(14) 0.0706(10) Uani 1 1 d . . . . .
 H46 H 0.068930 0.387037 0.870004 0.085 Uiso 1 1 calc R U . . .
 C47 C 0.11547(13) 0.39200(15) 0.81095(12) 0.0560(8) Uani 1 1 d . . . . .
 H47 H 0.085609 0.384262 0.789822 0.067 Uiso 1 1 calc R U . . .
 C48 C 0.17059(12) 0.40137(14) 0.79620(11) 0.0469(7) Uani 1 1 d . . . . .
 C49 C 0.32935(11) 0.31119(16) 0.75477(10) 0.0506(8) Uani 1 1 d . . . . .
 H49 H 0.352565 0.345029 0.767992 0.061 Uiso 1 1 calc R U . . .
 C50 C 0.35184(12) 0.24911(16) 0.74631(11) 0.0516(8) Uani 1 1 d . . . . .
 H50 H 0.389982 0.240344 0.754288 0.062 Uiso 1 1 calc R U . . .
 C51 C 0.31926(12) 0.19797(15) 0.72594(10) 0.0485(7) Uani 1 1 d . . . . .
 C52 C 0.26259(12) 0.21380(15) 0.71622(11) 0.0516(8) Uani 1 1 d . . . . .
 H52 H 0.238502 0.180845 0.703005 0.062 Uiso 1 1 calc R U . . .
 C53 C 0.24202(12) 0.27762(15) 0.72598(10) 0.0508(8) Uani 1 1 d . . . . .
 H53 H 0.203735 0.287594 0.719213 0.061 Uiso 1 1 calc R U . . .
 C54 C 0.34231(13) 0.13069(16) 0.71573(11) 0.0539(8) Uani 1 1 d . . . . .
 H54 H 0.316556 0.096180 0.707336 0.065 Uiso 1 1 calc R U . . .
 C55 C 0.39701(12) 0.11509(15) 0.71751(11) 0.0541(8) Uani 1 1 d . . . . .
 H55 H 0.422111 0.150505 0.725438 0.065 Uiso 1 1 calc R U . . .
 C56 C 0.42267(12) 0.04863(15) 0.70848(11) 0.0507(8) Uani 1 1 d . . . . .
 C57 C 0.48024(12) 0.03872(16) 0.71589(12) 0.0586(8) Uani 1 1 d . . . . .
 H57 H 0.502892 0.075126 0.726261 0.070 Uiso 1 1 calc R U . . .
 C58 C 0.50453(12) -0.02332(16) 0.70834(11) 0.0549(8) Uani 1 1 d . . . . .
 H58 H 0.543877 -0.028547 0.713324 0.066 Uiso 1 1 calc R U . . .
 C59 C 0.41919(13) -0.06742(17) 0.68603(15) 0.0769(12) Uani 1 1 d . . . . .
 H59 H 0.397782 -0.104475 0.674982 0.092 Uiso 1 1 calc R U . . .
 C60 C 0.39204(13) -0.00695(17) 0.69292(14) 0.0751(11) Uani 1 1 d . . . . .
 H60 H 0.352751 -0.003077 0.687134 0.090 Uiso 1 1 calc R U . . .
 B1 B 1.00182(14) 0.84666(17) 0.81246(13) 0.0496(9) Uani 1 1 d . . . . .
 B2 B 0.90845(13) 0.67555(17) 0.65547(13) 0.0498(9) Uani 1 1 d . . . . .
 B3 B 0.37243(14) 0.60766(18) 0.63310(13) 0.0491(9) Uani 1 1 d . . . . .
 B4 B 0.25260(14) 0.40441(17) 0.75509(12) 0.0473(8) Uani 1 1 d . . . . .
 C66 C 0.36832(19) 0.2175(2) 0.59816(12) 0.1389(19) Uani 1 1 d DG U . . .
 H66 H 0.370840 0.264660 0.603357 0.167 Uiso 0.247(10) 1 calc R U P A 2
 C61 C 0.31528(14) 0.1863(3) 0.59573(13) 0.141(2) Uani 1 1 d DG U . A .
 H61 H 0.281929 0.212232 0.599292 0.170 Uiso 1 1 calc R U . . .
 C62 C 0.31156(13) 0.1166(3) 0.58805(14) 0.158(2) Uani 1 1 d DG U . A .
 H62 H 0.275687 0.095427 0.586405 0.189 Uiso 1 1 calc R U . . .
 C63 C 0.36087(19) 0.0782(2) 0.58278(13) 0.150(2) Uani 1 1 d DG U . A .
 H63 H 0.358356 0.031050 0.577583 0.181 Uiso 0.753(10) 1 calc R U P A 1
 C64 C 0.41392(14) 0.1094(2) 0.58521(12) 0.1310(19) Uani 1 1 d DG U . A .
 H64 H 0.447267 0.083477 0.581648 0.157 Uiso 1 1 calc R U . . .
 C65 C 0.41764(13) 0.1791(3) 0.59289(11) 0.1323(19) Uani 1 1 d DG U . A .
 H65 H 0.453511 0.200282 0.594535 0.159 Uiso 1 1 calc R U . . .
 C67A C 0.3721(5) 0.2956(5) 0.6099(3) 0.219(5) Uani 0.753(10) 1 d D U P A 1
 H67A H 0.337734 0.318240 0.599261 0.328 Uiso 0.753(10) 1 calc R U P A 1
 H67B H 0.404916 0.315197 0.594354 0.328 Uiso 0.753(10) 1 calc R U P A 1
 H67C H 0.375933 0.301499 0.643191 0.328 Uiso 0.753(10) 1 calc R U P A 1
 C67B C 0.3557(8) -0.0034(9) 0.5821(8) 0.165(9) Uani 0.247(10) 1 d D U P A 2
 H67D H 0.332651 -0.018281 0.608177 0.247 Uiso 0.247(10) 1 calc R U P A 2
 H67E H 0.393384 -0.023357 0.584403 0.247 Uiso 0.247(10) 1 calc R U P A 2
 H67F H 0.337897 -0.017764 0.553285 0.247 Uiso 0.247(10) 1 calc R U P A 2
 C73A C 0.6864(3) 0.5896(4) 0.5198(3) 0.109(2) Uani 0.528(6) 1 d DG U P B 1
 C72A C 0.6837(2) 0.5269(5) 0.4976(3) 0.114(2) Uani 0.528(6) 1 d DG U P B 1
 H72A H 0.649775 0.512930 0.483164 0.136 Uiso 0.528(6) 1 calc R U P B 1
 C71A C 0.7313(3) 0.4848(3) 0.4967(3) 0.104(2) Uani 0.528(6) 1 d G U P B 1
 H71A H 0.729566 0.442407 0.481718 0.125 Uiso 0.528(6) 1 calc R U P B 1
 C70A C 0.7816(3) 0.5055(4) 0.5181(3) 0.095(2) Uani 0.528(6) 1 d G U P B 1
 H70A H 0.813776 0.477025 0.517517 0.114 Uiso 0.528(6) 1 calc R U P B 1
 C69A C 0.7842(3) 0.5682(5) 0.5403(3) 0.098(2) Uani 0.528(6) 1 d G U P B 1
 H69A H 0.818198 0.582166 0.554762 0.117 Uiso 0.528(6) 1 calc R U P B 1
 C68A C 0.7366(4) 0.6103(3) 0.5412(3) 0.100(2) Uani 0.528(6) 1 d DG U P B 1
 H68A H 0.738408 0.652689 0.556209 0.120 Uiso 0.528(6) 1 calc R U P B 1
 C74A C 0.6343(5) 0.6337(7) 0.5204(4) 0.151(4) Uani 0.528(6) 1 d D U P B 1
 H74A H 0.636343 0.666187 0.495082 0.226 Uiso 0.528(6) 1 calc R U P B 1
 H74B H 0.632249 0.657802 0.549741 0.226 Uiso 0.528(6) 1 calc R U P B 1
 H74C H 0.600685 0.605505 0.516692 0.226 Uiso 0.528(6) 1 calc R U P B 1
 C73B C 0.7074(4) 0.6176(4) 0.5259(3) 0.101(2) Uani 0.472(6) 1 d DG U P B 2
 C72B C 0.6779(3) 0.5670(5) 0.5023(4) 0.116(2) Uani 0.472(6) 1 d DG U P B 2
 H72B H 0.641385 0.575926 0.490225 0.140 Uiso 0.472(6) 1 calc R U P B 2
 C71B C 0.7023(5) 0.5031(4) 0.4964(3) 0.112(2) Uani 0.472(6) 1 d G U P B 2
 H71B H 0.682324 0.468877 0.480424 0.135 Uiso 0.472(6) 1 calc R U P B 2
 C70B C 0.7562(5) 0.4898(3) 0.5142(3) 0.105(2) Uani 0.472(6) 1 d G U P B 2
 H70B H 0.772722 0.446661 0.510285 0.126 Uiso 0.472(6) 1 calc R U P B 2
 C69B C 0.7857(3) 0.5405(5) 0.5379(3) 0.088(2) Uani 0.472(6) 1 d G U P B 2
 H69B H 0.822181 0.531493 0.549947 0.106 Uiso 0.472(6) 1 calc R U P B 2
 C68B C 0.7613(4) 0.6043(4) 0.5437(3) 0.092(2) Uani 0.472(6) 1 d DG U P B 2
 H68B H 0.781243 0.638542 0.559750 0.110 Uiso 0.472(6) 1 calc R U P B 2
 C74B C 0.6813(6) 0.6862(6) 0.5285(4) 0.138(4) Uani 0.472(6) 1 d D U P B 2
 H74D H 0.679084 0.700527 0.560693 0.207 Uiso 0.472(6) 1 calc R U P B 2
 H74E H 0.643317 0.684791 0.515253 0.207 Uiso 0.472(6) 1 calc R U P B 2
 H74F H 0.704529 0.718222 0.511149 0.207 Uiso 0.472(6) 1 calc R U P B 2
 C75 C 0.4851(4) 0.4772(4) 0.5103(3) 0.182(4) Uani 0.5 1 d DG U P C -1
 C76 C 0.4574(3) 0.4627(5) 0.5519(3) 0.163(4) Uani 0.5 1 d DG U P C -1
 H76 H 0.434228 0.495745 0.565989 0.196 Uiso 0.5 1 calc R U P C -1
 C77 C 0.4642(4) 0.3993(5) 0.5726(3) 0.170(4) Uani 0.5 1 d G U P C -1
 H77 H 0.445495 0.389529 0.600769 0.204 Uiso 0.5 1 calc R U P C -1
 C78 C 0.4985(4) 0.3504(4) 0.5518(3) 0.168(4) Uani 0.5 1 d G U P C -1
 H78 H 0.503055 0.307568 0.565843 0.202 Uiso 0.5 1 calc R U P C -1
 C79 C 0.5261(4) 0.3649(5) 0.5102(4) 0.178(4) Uani 0.5 1 d G U P C -1
 H79 H 0.549348 0.331824 0.496137 0.213 Uiso 0.5 1 calc R U P C -1
 C80 C 0.5194(4) 0.4283(5) 0.4895(3) 0.180(5) Uani 0.5 1 d DG U P C -1
 H80 H 0.538082 0.438040 0.461357 0.216 Uiso 0.5 1 calc R U P C -1
 C81 C 0.4766(8) 0.5465(9) 0.4873(6) 0.230(7) Uani 0.5 1 d D U P C -1
 H81A H 0.437567 0.561338 0.491869 0.345 Uiso 0.5 1 calc R U P C -1
 H81B H 0.484393 0.542786 0.454293 0.345 Uiso 0.5 1 calc R U P C -1
 H81C H 0.502386 0.579256 0.501148 0.345 Uiso 0.5 1 calc R U P C -1

loop_
  _atom_site_aniso_label
  _atom_site_aniso_U_11
  _atom_site_aniso_U_22
  _atom_site_aniso_U_33
  _atom_site_aniso_U_23
  _atom_site_aniso_U_13
  _atom_site_aniso_U_12
 O1 0.0370(10) 0.0519(13) 0.0588(13) -0.0018(10) 0.0035(9) 0.0021(9)
 O2 0.0571(13) 0.0480(13) 0.0718(15) -0.0027(10) 0.0181(11) -0.0040(10)
 O3 0.0449(11) 0.0393(12) 0.0761(15) -0.0051(11) 0.0057(10) 0.0023(9)
 O4 0.0395(11) 0.0412(12) 0.0832(16) -0.0037(11) 0.0009(10) 0.0062(9)
 O5 0.0379(11) 0.0473(12) 0.0698(14) 0.0030(11) -0.0009(9) 0.0011(9)
 O6 0.0543(13) 0.0594(15) 0.0666(15) -0.0044(11) 0.0021(10) -0.0074(11)
 O7 0.0348(10) 0.0545(13) 0.0609(13) -0.0061(10) 0.0047(9) -0.0029(9)
 O8 0.0425(11) 0.0601(14) 0.0612(13) -0.0079(10) 0.0038(9) -0.0074(10)
 N1 0.0366(12) 0.0380(14) 0.0662(16) -0.0017(12) -0.0003(11) 0.0033(11)
 N2 0.0346(13) 0.0374(14) 0.0789(18) 0.0023(12) 0.0044(12) -0.0016(11)
 N3 0.0326(12) 0.0432(14) 0.0581(15) -0.0018(11) 0.0033(11) -0.0063(10)
 N4 0.0345(13) 0.0421(14) 0.0713(17) 0.0089(12) -0.0061(11) -0.0037(10)
 C1 0.0414(16) 0.0336(17) 0.080(2) -0.0023(15) 0.0017(15) 0.0020(13)
 C2 0.0396(16) 0.0407(17) 0.074(2) -0.0013(15) -0.0005(14) 0.0093(13)
 C3 0.0370(15) 0.0434(17) 0.0576(18) -0.0006(14) 0.0003(13) 0.0018(13)
 C4 0.0391(16) 0.0439(18) 0.084(2) 0.0086(16) 0.0003(15) -0.0002(13)
 C5 0.0405(16) 0.0401(18) 0.081(2) 0.0099(15) -0.0010(15) 0.0060(13)
 C6 0.0375(16) 0.0440(18) 0.069(2) 0.0024(15) 0.0008(14) 0.0067(13)
 C7 0.0372(16) 0.0431(18) 0.080(2) 0.0040(16) 0.0017(15) 0.0030(13)
 C8 0.0380(16) 0.0409(18) 0.072(2) -0.0004(15) 0.0046(14) 0.0026(13)
 C9 0.0368(17) 0.0408(19) 0.119(3) 0.0141(18) 0.0038(17) -0.0026(14)
 C10 0.0366(17) 0.0425(19) 0.106(3) 0.0096(17) -0.0004(16) 0.0009(14)
 C11 0.0421(18) 0.0413(19) 0.122(3) 0.0127(19) -0.0027(18) 0.0031(14)
 C12 0.0454(18) 0.0398(19) 0.117(3) 0.0086(18) 0.0028(18) -0.0032(14)
 C13 0.0360(15) 0.0350(16) 0.076(2) -0.0019(15) 0.0027(14) 0.0062(12)
 C14 0.0369(16) 0.0490(19) 0.073(2) -0.0073(16) 0.0110(14) 0.0031(14)
 C15 0.0334(15) 0.0462(18) 0.076(2) -0.0074(16) 0.0074(15) -0.0018(13)
 C16 0.0363(15) 0.0411(17) 0.069(2) -0.0004(15) 0.0037(14) 0.0032(13)
 C17 0.0463(17) 0.0460(19) 0.066(2) 0.0020(16) 0.0062(15) -0.0019(14)
 C18 0.0403(16) 0.0408(18) 0.078(2) 0.0012(16) 0.0026(16) -0.0044(13)
 C19 0.0563(19) 0.0370(17) 0.056(2) -0.0073(14) 0.0041(16) 0.0089(14)
 C20 0.058(2) 0.054(2) 0.073(3) -0.0114(17) -0.0066(17) 0.0110(16)
 C21 0.093(3) 0.085(3) 0.076(3) -0.010(2) -0.014(2) 0.016(2)
 C22 0.128(4) 0.086(3) 0.062(3) -0.010(2) -0.017(3) 0.017(3)
 C23 0.111(3) 0.058(2) 0.061(3) -0.0051(18) 0.025(2) 0.011(2)
 C24 0.064(2) 0.0376(18) 0.068(2) -0.0092(15) 0.0081(18) 0.0046(15)
 C25 0.0368(16) 0.047(2) 0.076(2) -0.0109(17) 0.0132(15) -0.0041(13)
 C26 0.059(2) 0.064(2) 0.085(3) -0.008(2) 0.0203(19) -0.0123(17)
 C27 0.086(3) 0.076(3) 0.092(3) -0.028(2) 0.034(2) -0.019(2)
 C28 0.073(3) 0.059(3) 0.120(4) -0.034(3) 0.033(2) -0.012(2)
 C29 0.0508(19) 0.045(2) 0.110(3) -0.013(2) 0.0176(19) 0.0004(15)
 C30 0.0325(15) 0.044(2) 0.084(2) -0.0093(17) 0.0094(15) -0.0011(13)
 C31 0.0367(16) 0.051(2) 0.078(2) 0.0117(18) -0.0023(15) -0.0060(14)
 C32 0.060(2) 0.065(3) 0.099(3) 0.017(2) -0.011(2) -0.0010(18)
 C33 0.106(4) 0.083(3) 0.129(4) 0.035(3) -0.026(3) -0.008(3)
 C34 0.136(4) 0.100(4) 0.101(4) 0.040(3) -0.021(3) -0.022(3)
 C35 0.102(3) 0.101(4) 0.071(3) 0.013(2) -0.002(2) -0.027(3)
 C36 0.0498(19) 0.059(2) 0.076(3) 0.012(2) -0.0003(16) -0.0134(16)
 C37 0.0350(15) 0.0459(18) 0.064(2) -0.0025(15) 0.0009(14) -0.0009(13)
 C38 0.065(2) 0.051(2) 0.076(3) -0.0075(17) -0.0032(18) -0.0230(16)
 C39 0.072(2) 0.053(2) 0.061(2) -0.0062(16) -0.0008(17) -0.0162(17)
 C40 0.0351(15) 0.0423(17) 0.060(2) -0.0068(14) 0.0034(14) -0.0009(12)
 C41 0.0534(19) 0.069(2) 0.067(2) -0.0023(17) -0.0053(16) -0.0260(17)
 C42 0.0505(18) 0.071(2) 0.062(2) 0.0012(17) -0.0019(15) -0.0163(17)
 C43 0.0509(18) 0.0349(17) 0.064(2) -0.0031(14) 0.0092(16) 0.0006(13)
 C44 0.070(2) 0.051(2) 0.064(2) -0.0029(16) 0.0076(17) 0.0072(16)
 C45 0.084(3) 0.074(3) 0.066(2) 0.0042(19) 0.024(2) 0.013(2)
 C46 0.057(2) 0.062(2) 0.093(3) 0.010(2) 0.027(2) 0.0095(17)
 C47 0.0459(17) 0.0439(19) 0.078(2) 0.0010(16) 0.0123(16) 0.0017(14)
 C48 0.0455(17) 0.0334(16) 0.062(2) -0.0044(14) 0.0102(15) 0.0011(13)
 C49 0.0335(15) 0.053(2) 0.066(2) -0.0041(15) -0.0001(14) -0.0071(14)
 C50 0.0329(15) 0.054(2) 0.068(2) -0.0026(16) -0.0032(13) -0.0015(14)
 C51 0.0416(16) 0.0474(18) 0.0564(19) 0.0013(14) 0.0007(13) -0.0029(13)
 C52 0.0389(16) 0.0452(19) 0.071(2) -0.0047(15) -0.0059(14) -0.0094(13)
 C53 0.0346(15) 0.0511(19) 0.067(2) -0.0049(15) -0.0018(14) -0.0060(14)
 C54 0.0457(17) 0.0444(19) 0.072(2) -0.0002(15) -0.0020(15) -0.0038(14)
 C55 0.0433(17) 0.0425(18) 0.077(2) 0.0006(16) 0.0046(15) -0.0048(13)
 C56 0.0406(16) 0.0437(18) 0.068(2) 0.0071(15) 0.0014(14) -0.0041(13)
 C57 0.0407(17) 0.047(2) 0.088(2) -0.0147(17) 0.0013(16) -0.0053(14)
 C58 0.0329(15) 0.056(2) 0.076(2) -0.0102(16) -0.0012(14) -0.0042(14)
 C59 0.0421(18) 0.039(2) 0.149(4) 0.000(2) -0.027(2) -0.0053(15)
 C60 0.0384(17) 0.046(2) 0.141(3) 0.007(2) -0.0159(19) -0.0003(15)
 B1 0.0378(18) 0.045(2) 0.066(2) -0.0001(17) 0.0120(16) -0.0004(15)
 B2 0.0336(17) 0.039(2) 0.077(3) 0.0020(18) 0.0039(16) 0.0037(14)
 B3 0.0356(17) 0.045(2) 0.067(2) -0.0044(17) -0.0001(16) -0.0021(15)
 B4 0.0369(17) 0.047(2) 0.058(2) -0.0089(16) 0.0016(15) -0.0033(15)
 C66 0.127(4) 0.203(5) 0.087(3) 0.017(4) -0.004(3) 0.026(4)
 C61 0.082(3) 0.227(6) 0.115(4) 0.013(4) 0.002(3) 0.038(4)
 C62 0.093(4) 0.239(6) 0.142(4) 0.001(5) -0.003(3) 0.011(4)
 C63 0.122(4) 0.215(6) 0.114(4) -0.013(4) -0.006(3) 0.008(4)
 C64 0.079(3) 0.225(6) 0.089(3) -0.016(4) -0.011(3) 0.025(4)
 C65 0.083(3) 0.227(6) 0.086(3) -0.010(4) -0.003(3) 0.019(4)
 C67A 0.314(12) 0.205(11) 0.137(7) 0.014(7) -0.018(8) 0.072(10)
 C67B 0.181(16) 0.197(18) 0.116(14) -0.024(14) -0.001(13) 0.039(15)
 C73A 0.124(4) 0.114(4) 0.089(4) -0.012(4) -0.018(4) 0.005(4)
 C72A 0.120(5) 0.110(5) 0.111(4) -0.014(4) -0.021(4) 0.006(4)
 C71A 0.099(5) 0.103(5) 0.111(5) -0.006(4) -0.024(4) -0.014(4)
 C70A 0.098(4) 0.093(4) 0.093(4) 0.009(4) -0.013(4) -0.028(4)
 C69A 0.105(4) 0.103(5) 0.085(4) -0.001(4) 0.001(4) -0.030(4)
 C68A 0.113(5) 0.106(4) 0.082(4) -0.006(3) -0.003(4) -0.018(4)
 C74A 0.168(8) 0.166(8) 0.118(7) 0.005(7) -0.008(7) 0.048(7)
 C73B 0.115(5) 0.104(5) 0.084(4) 0.000(4) -0.011(4) -0.001(4)
 C72B 0.127(5) 0.115(5) 0.107(4) -0.006(5) -0.024(4) -0.001(4)
 C71B 0.122(5) 0.106(4) 0.108(4) -0.001(4) -0.026(4) -0.006(4)
 C70B 0.116(5) 0.102(4) 0.097(4) 0.004(4) -0.013(4) -0.012(4)
 C69B 0.098(4) 0.090(5) 0.078(4) 0.005(4) -0.001(4) -0.014(4)
 C68B 0.103(5) 0.095(4) 0.077(4) 0.004(4) 0.000(4) 0.000(4)
 C74B 0.168(9) 0.129(8) 0.117(7) 0.018(7) 0.006(7) 0.040(7)
 C75 0.133(8) 0.238(10) 0.174(8) -0.050(8) -0.037(7) 0.071(7)
 C76 0.117(6) 0.232(10) 0.140(8) -0.078(7) -0.043(6) 0.073(7)
 C77 0.124(7) 0.235(10) 0.150(7) -0.078(7) -0.046(6) 0.056(7)
 C78 0.125(7) 0.220(9) 0.159(8) -0.072(7) -0.056(6) 0.052(7)
 C79 0.129(7) 0.237(10) 0.167(8) -0.075(8) -0.032(6) 0.069(7)
 C80 0.134(7) 0.235(10) 0.171(8) -0.083(8) -0.021(7) 0.072(8)
 C81 0.201(14) 0.251(16) 0.237(15) -0.004(14) -0.029(14) 0.060(14)

_geom_special_details
;
 All esds (except the esd in the dihedral angle between two l.s. planes)
 are estimated using the full covariance matrix.  The cell esds are taken
 into account individually in the estimation of esds in distances, angles
 and torsion angles; correlations between esds in cell parameters are only
 used when they are defined by crystal symmetry.  An approximate (isotropic)
 treatment of cell esds is used for estimating esds involving l.s. planes.
;
loop_
  _geom_bond_atom_site_label_1
  _geom_bond_atom_site_label_2
  _geom_bond_distance
  _geom_bond_site_symmetry_2
  _geom_bond_publ_flag
 O1 C19 1.372(3) . ?
 O1 B1 1.470(4) . ?
 O2 C24 1.378(4) . ?
 O2 B1 1.470(4) . ?
 O3 C25 1.367(3) . ?
 O3 B2 1.466(4) . ?
 O4 C30 1.377(4) . ?
 O4 B2 1.470(4) . ?
 O5 C31 1.366(4) . ?
 O5 B3 1.480(4) . ?
 O6 C36 1.365(4) . ?
 O6 B3 1.466(4) . ?
 O7 C48 1.367(3) . ?
 O7 B4 1.470(4) . ?
 O8 C43 1.372(3) . ?
 O8 B4 1.476(4) . ?
 N1 C1 1.332(3) . ?
 N1 C5 1.329(4) . ?
 N1 B2 1.679(4) . ?
 N2 C10 1.339(4) . ?
 N2 C12 1.325(4) . ?
 N2 B3 1.670(4) . ?
 N3 C49 1.346(3) . ?
 N3 C53 1.336(3) . ?
 N3 B4 1.653(4) . ?
 N4 C58 1.329(4) . ?
 N4 C59 1.328(4) . ?
 N4 B1 1.651(4) 6_547 ?
 C1 H1 0.9400 . ?
 C1 C2 1.373(4) . ?
 C2 H2 0.9400 . ?
 C2 C3 1.389(4) . ?
 C3 C4 1.384(4) . ?
 C3 C6 1.466(4) . ?
 C4 H4 0.9400 . ?
 C4 C5 1.368(4) . ?
 C5 H5 0.9400 . ?
 C6 H6 0.9400 . ?
 C6 C7 1.325(4) . ?
 C7 H7 0.9400 . ?
 C7 C8 1.474(4) . ?
 C8 C9 1.380(4) . ?
 C8 C11 1.376(4) . ?
 C9 H9 0.9400 . ?
 C9 C10 1.369(4) . ?
 C10 H10 0.9400 . ?
 C11 H11 0.9400 . ?
 C11 C12 1.371(4) . ?
 C12 H12 0.9400 . ?
 C13 C14 1.408(4) . ?
 C13 C18 1.390(4) . ?
 C13 B2 1.585(5) . ?
 C14 H14 0.9400 . ?
 C14 C15 1.377(4) . ?
 C15 H15 0.9400 . ?
 C15 C16 1.396(4) . ?
 C16 C17 1.392(4) . ?
 C16 B1 1.594(5) . ?
 C17 H17 0.9400 . ?
 C17 C18 1.383(4) . ?
 C18 H18 0.9400 . ?
 C19 C20 1.375(4) . ?
 C19 C24 1.381(4) . ?
 C20 H20 0.9400 . ?
 C20 C21 1.376(5) . ?
 C21 H21 0.9400 . ?
 C21 C22 1.363(6) . ?
 C22 H22 0.9400 . ?
 C22 C23 1.392(6) . ?
 C23 H23 0.9400 . ?
 C23 C24 1.377(5) . ?
 C25 C26 1.369(5) . ?
 C25 C30 1.383(4) . ?
 C26 H26 0.9400 . ?
 C26 C27 1.394(5) . ?
 C27 H27 0.9400 . ?
 C27 C28 1.362(6) . ?
 C28 H28 0.9400 . ?
 C28 C29 1.391(5) . ?
 C29 H29 0.9400 . ?
 C29 C30 1.374(4) . ?
 C31 C32 1.361(5) . ?
 C31 C36 1.380(5) . ?
 C32 H32 0.9400 . ?
 C32 C33 1.397(6) . ?
 C33 H33 0.9400 . ?
 C33 C34 1.364(7) . ?
 C34 H34 0.9400 . ?
 C34 C35 1.396(6) . ?
 C35 H35 0.9400 . ?
 C35 C36 1.373(5) . ?
 C37 C38 1.379(4) . ?
 C37 C42 1.384(4) . ?
 C37 B3 1.585(5) . ?
 C38 H38 0.9400 . ?
 C38 C39 1.383(4) . ?
 C39 H39 0.9400 . ?
 C39 C40 1.389(4) . ?
 C40 C41 1.375(4) . ?
 C40 B4 1.580(4) . ?
 C41 H41 0.9400 . ?
 C41 C42 1.389(4) . ?
 C42 H42 0.9400 . ?
 C43 C44 1.372(4) . ?
 C43 C48 1.384(4) . ?
 C44 H44 0.9400 . ?
 C44 C45 1.409(5) . ?
 C45 H45 0.9400 . ?
 C45 C46 1.368(5) . ?
 C46 H46 0.9400 . ?
 C46 C47 1.391(5) . ?
 C47 H47 0.9400 . ?
 C47 C48 1.374(4) . ?
 C49 H49 0.9400 . ?
 C49 C50 1.351(4) . ?
 C50 H50 0.9400 . ?
 C50 C51 1.392(4) . ?
 C51 C52 1.394(4) . ?
 C51 C54 1.459(4) . ?
 C52 H52 0.9400 . ?
 C52 C53 1.373(4) . ?
 C53 H53 0.9400 . ?
 C54 H54 0.9400 . ?
 C54 C55 1.321(4) . ?
 C55 H55 0.9400 . ?
 C55 C56 1.462(4) . ?
 C56 C57 1.382(4) . ?
 C56 C60 1.382(4) . ?
 C57 H57 0.9400 . ?
 C57 C58 1.364(4) . ?
 C58 H58 0.9400 . ?
 C59 H59 0.9400 . ?
 C59 C60 1.363(5) . ?
 C60 H60 0.9400 . ?
 C66 H66 0.9400 . ?
 C66 C61 1.3900 . ?
 C66 C65 1.3900 . ?
 C66 C67A 1.573(10) . ?
 C61 H61 0.9400 . ?
 C61 C62 1.3900 . ?
 C62 H62 0.9400 . ?
 C62 C63 1.3900 . ?
 C63 H63 0.9400 . ?
 C63 C64 1.3900 . ?
 C63 C67B 1.608(17) . ?
 C64 H64 0.9400 . ?
 C64 C65 1.3900 . ?
 C65 H65 0.9400 . ?
 C67A H67A 0.9700 . ?
 C67A H67B 0.9700 . ?
 C67A H67C 0.9700 . ?
 C67B H67D 0.9700 . ?
 C67B H67E 0.9700 . ?
 C67B H67F 0.9700 . ?
 C73A C72A 1.3900 . ?
 C73A C68A 1.3900 . ?
 C73A C74A 1.497(10) . ?
 C72A H72A 0.9400 . ?
 C72A C71A 1.3900 . ?
 C71A H71A 0.9400 . ?
 C71A C70A 1.3900 . ?
 C70A H70A 0.9400 . ?
 C70A C69A 1.3900 . ?
 C69A H69A 0.9400 . ?
 C69A C68A 1.3900 . ?
 C68A H68A 0.9400 . ?
 C74A H74A 0.9700 . ?
 C74A H74B 0.9700 . ?
 C74A H74C 0.9700 . ?
 C73B C72B 1.3900 . ?
 C73B C68B 1.3900 . ?
 C73B C74B 1.483(10) . ?
 C72B H72B 0.9400 . ?
 C72B C71B 1.3900 . ?
 C71B H71B 0.9400 . ?
 C71B C70B 1.3900 . ?
 C70B H70B 0.9400 . ?
 C70B C69B 1.3900 . ?
 C69B H69B 0.9400 . ?
 C69B C68B 1.3900 . ?
 C68B H68B 0.9400 . ?
 C74B H74D 0.9700 . ?
 C74B H74E 0.9700 . ?
 C74B H74F 0.9700 . ?
 C75 C76 1.3900 . ?
 C75 C80 1.3900 . ?
 C75 C81 1.527(14) . ?
 C76 H76 0.9400 . ?
 C76 C77 1.3900 . ?
 C77 H77 0.9400 . ?
 C77 C78 1.3900 . ?
 C78 H78 0.9400 . ?
 C78 C79 1.3900 . ?
 C79 H79 0.9400 . ?
 C79 C80 1.3900 . ?
 C80 H80 0.9400 . ?
 C81 H81A 0.9700 . ?
 C81 H81B 0.9700 . ?
 C81 H81C 0.9700 . ?

loop_
  _geom_angle_atom_site_label_1
  _geom_angle_atom_site_label_2
  _geom_angle_atom_site_label_3
  _geom_angle
  _geom_angle_site_symmetry_1
  _geom_angle_site_symmetry_3
  _geom_angle_publ_flag
 C19 O1 B1 105.8(2) . . ?
 C24 O2 B1 105.7(2) . . ?
 C25 O3 B2 104.9(2) . . ?
 C30 O4 B2 104.5(2) . . ?
 C31 O5 B3 106.3(2) . . ?
 C36 O6 B3 106.3(3) . . ?
 C48 O7 B4 105.6(2) . . ?
 C43 O8 B4 105.7(2) . . ?
 C1 N1 B2 120.0(2) . . ?
 C5 N1 C1 118.3(2) . . ?
 C5 N1 B2 121.5(2) . . ?
 C10 N2 B3 119.4(2) . . ?
 C12 N2 C10 117.2(3) . . ?
 C12 N2 B3 123.3(2) . . ?
 C49 N3 B4 117.6(2) . . ?
 C53 N3 C49 118.6(3) . . ?
 C53 N3 B4 123.8(2) . . ?
 C58 N4 B1 123.2(2) . 6_547 ?
 C59 N4 C58 117.8(3) . . ?
 C59 N4 B1 119.0(2) . 6_547 ?
 N1 C1 H1 119.2 . . ?
 N1 C1 C2 121.6(3) . . ?
 C2 C1 H1 119.2 . . ?
 C1 C2 H2 119.7 . . ?
 C1 C2 C3 120.7(3) . . ?
 C3 C2 H2 119.7 . . ?
 C2 C3 C6 119.8(3) . . ?
 C4 C3 C2 116.7(3) . . ?
 C4 C3 C6 123.5(3) . . ?
 C3 C4 H4 120.2 . . ?
 C5 C4 C3 119.5(3) . . ?
 C5 C4 H4 120.2 . . ?
 N1 C5 C4 123.2(3) . . ?
 N1 C5 H5 118.4 . . ?
 C4 C5 H5 118.4 . . ?
 C3 C6 H6 117.0 . . ?
 C7 C6 C3 126.0(3) . . ?
 C7 C6 H6 117.0 . . ?
 C6 C7 H7 117.9 . . ?
 C6 C7 C8 124.2(3) . . ?
 C8 C7 H7 117.9 . . ?
 C9 C8 C7 123.1(3) . . ?
 C11 C8 C7 120.8(3) . . ?
 C11 C8 C9 116.2(3) . . ?
 C8 C9 H9 119.6 . . ?
 C10 C9 C8 120.8(3) . . ?
 C10 C9 H9 119.6 . . ?
 N2 C10 C9 122.4(3) . . ?
 N2 C10 H10 118.8 . . ?
 C9 C10 H10 118.8 . . ?
 C8 C11 H11 119.8 . . ?
 C12 C11 C8 120.3(3) . . ?
 C12 C11 H11 119.8 . . ?
 N2 C12 C11 123.2(3) . . ?
 N2 C12 H12 118.4 . . ?
 C11 C12 H12 118.4 . . ?
 C14 C13 B2 120.3(3) . . ?
 C18 C13 C14 115.7(3) . . ?
 C18 C13 B2 124.1(3) . . ?
 C13 C14 H14 119.1 . . ?
 C15 C14 C13 121.8(3) . . ?
 C15 C14 H14 119.1 . . ?
 C14 C15 H15 118.9 . . ?
 C14 C15 C16 122.2(3) . . ?
 C16 C15 H15 118.9 . . ?
 C15 C16 B1 123.0(3) . . ?
 C17 C16 C15 116.0(3) . . ?
 C17 C16 B1 121.0(3) . . ?
 C16 C17 H17 119.0 . . ?
 C18 C17 C16 122.0(3) . . ?
 C18 C17 H17 119.0 . . ?
 C13 C18 H18 118.8 . . ?
 C17 C18 C13 122.4(3) . . ?
 C17 C18 H18 118.8 . . ?
 O1 C19 C20 127.6(3) . . ?
 O1 C19 C24 110.9(3) . . ?
 C20 C19 C24 121.5(3) . . ?
 C19 C20 H20 121.5 . . ?
 C19 C20 C21 117.0(4) . . ?
 C21 C20 H20 121.5 . . ?
 C20 C21 H21 119.0 . . ?
 C22 C21 C20 121.9(4) . . ?
 C22 C21 H21 119.0 . . ?
 C21 C22 H22 119.3 . . ?
 C21 C22 C23 121.3(4) . . ?
 C23 C22 H22 119.3 . . ?
 C22 C23 H23 121.6 . . ?
 C24 C23 C22 116.9(4) . . ?
 C24 C23 H23 121.6 . . ?
 O2 C24 C19 110.4(3) . . ?
 C23 C24 O2 128.2(3) . . ?
 C23 C24 C19 121.3(3) . . ?
 O3 C25 C26 128.0(3) . . ?
 O3 C25 C30 110.8(3) . . ?
 C26 C25 C30 121.2(3) . . ?
 C25 C26 H26 121.4 . . ?
 C25 C26 C27 117.2(4) . . ?
 C27 C26 H26 121.4 . . ?
 C26 C27 H27 119.4 . . ?
 C28 C27 C26 121.3(4) . . ?
 C28 C27 H27 119.4 . . ?
 C27 C28 H28 119.1 . . ?
 C27 C28 C29 121.8(4) . . ?
 C29 C28 H28 119.1 . . ?
 C28 C29 H29 121.7 . . ?
 C30 C29 C28 116.6(4) . . ?
 C30 C29 H29 121.7 . . ?
 O4 C30 C25 110.5(3) . . ?
 C29 C30 O4 127.6(3) . . ?
 C29 C30 C25 121.9(3) . . ?
 O5 C31 C36 110.4(3) . . ?
 C32 C31 O5 127.7(3) . . ?
 C32 C31 C36 121.9(3) . . ?
 C31 C32 H32 121.3 . . ?
 C31 C32 C33 117.5(4) . . ?
 C33 C32 H32 121.3 . . ?
 C32 C33 H33 119.6 . . ?
 C34 C33 C32 120.7(5) . . ?
 C34 C33 H33 119.6 . . ?
 C33 C34 H34 119.1 . . ?
 C33 C34 C35 121.8(5) . . ?
 C35 C34 H34 119.1 . . ?
 C34 C35 H35 121.6 . . ?
 C36 C35 C34 116.9(4) . . ?
 C36 C35 H35 121.6 . . ?
 O6 C36 C31 111.0(3) . . ?
 O6 C36 C35 127.7(4) . . ?
 C35 C36 C31 121.3(4) . . ?
 C38 C37 C42 115.8(3) . . ?
 C38 C37 B3 122.3(3) . . ?
 C42 C37 B3 121.8(3) . . ?
 C37 C38 H38 118.7 . . ?
 C37 C38 C39 122.5(3) . . ?
 C39 C38 H38 118.7 . . ?
 C38 C39 H39 119.0 . . ?
 C38 C39 C40 121.9(3) . . ?
 C40 C39 H39 119.0 . . ?
 C39 C40 B4 119.5(3) . . ?
 C41 C40 C39 115.4(3) . . ?
 C41 C40 B4 125.1(3) . . ?
 C40 C41 H41 118.6 . . ?
 C40 C41 C42 122.8(3) . . ?
 C42 C41 H41 118.6 . . ?
 C37 C42 C41 121.5(3) . . ?
 C37 C42 H42 119.2 . . ?
 C41 C42 H42 119.2 . . ?
 O8 C43 C44 127.0(3) . . ?
 O8 C43 C48 110.3(3) . . ?
 C44 C43 C48 122.6(3) . . ?
 C43 C44 H44 122.1 . . ?
 C43 C44 C45 115.8(3) . . ?
 C45 C44 H44 122.1 . . ?
 C44 C45 H45 119.2 . . ?
 C46 C45 C44 121.6(3) . . ?
 C46 C45 H45 119.2 . . ?
 C45 C46 H46 119.1 . . ?
 C45 C46 C47 121.8(3) . . ?
 C47 C46 H46 119.1 . . ?
 C46 C47 H47 121.6 . . ?
 C48 C47 C46 116.8(3) . . ?
 C48 C47 H47 121.6 . . ?
 O7 C48 C43 111.2(2) . . ?
 O7 C48 C47 127.4(3) . . ?
 C47 C48 C43 121.4(3) . . ?
 N3 C49 H49 119.0 . . ?
 N3 C49 C50 121.9(3) . . ?
 C50 C49 H49 119.0 . . ?
 C49 C50 H50 119.6 . . ?
 C49 C50 C51 120.9(3) . . ?
 C51 C50 H50 119.6 . . ?
 C50 C51 C52 116.6(3) . . ?
 C50 C51 C54 122.4(3) . . ?
 C52 C51 C54 121.0(3) . . ?
 C51 C52 H52 120.1 . . ?
 C53 C52 C51 119.9(3) . . ?
 C53 C52 H52 120.1 . . ?
 N3 C53 C52 122.1(3) . . ?
 N3 C53 H53 119.0 . . ?
 C52 C53 H53 119.0 . . ?
 C51 C54 H54 117.9 . . ?
 C55 C54 C51 124.3(3) . . ?
 C55 C54 H54 117.9 . . ?
 C54 C55 H55 116.5 . . ?
 C54 C55 C56 126.9(3) . . ?
 C56 C55 H55 116.5 . . ?
 C57 C56 C55 120.1(3) . . ?
 C57 C56 C60 116.6(3) . . ?
 C60 C56 C55 123.3(3) . . ?
 C56 C57 H57 119.7 . . ?
 C58 C57 C56 120.7(3) . . ?
 C58 C57 H57 119.7 . . ?
 N4 C58 C57 122.1(3) . . ?
 N4 C58 H58 119.0 . . ?
 C57 C58 H58 119.0 . . ?
 N4 C59 H59 118.4 . . ?
 N4 C59 C60 123.3(3) . . ?
 C60 C59 H59 118.4 . . ?
 C56 C60 H60 120.2 . . ?
 C59 C60 C56 119.6(3) . . ?
 C59 C60 H60 120.2 . . ?
 O1 B1 O2 106.2(3) . . ?
 O1 B1 N4 106.2(2) . 6_667 ?
 O1 B1 C16 115.9(2) . . ?
 O2 B1 N4 105.3(2) . 6_667 ?
 O2 B1 C16 114.7(3) . . ?
 C16 B1 N4 107.7(2) . 6_667 ?
 O3 B2 O4 106.4(3) . . ?
 O3 B2 N1 104.4(2) . . ?
 O3 B2 C13 114.9(3) . . ?
 O4 B2 N1 104.2(2) . . ?
 O4 B2 C13 116.3(3) . . ?
 C13 B2 N1 109.5(2) . . ?
 O5 B3 N2 105.3(2) . . ?
 O5 B3 C37 113.7(3) . . ?
 O6 B3 O5 105.6(3) . . ?
 O6 B3 N2 105.9(2) . . ?
 O6 B3 C37 115.9(3) . . ?
 C37 B3 N2 109.7(2) . . ?
 O7 B4 O8 106.2(2) . . ?
 O7 B4 N3 105.4(2) . . ?
 O7 B4 C40 117.5(3) . . ?
 O8 B4 N3 105.9(2) . . ?
 O8 B4 C40 112.7(2) . . ?
 C40 B4 N3 108.4(2) . . ?
 C61 C66 H66 120.0 . . ?
 C61 C66 C65 120.0 . . ?
 C61 C66 C67A 119.5(5) . . ?
 C65 C66 H66 120.0 . . ?
 C65 C66 C67A 120.4(5) . . ?
 C66 C61 H61 120.0 . . ?
 C62 C61 C66 120.0 . . ?
 C62 C61 H61 120.0 . . ?
 C61 C62 H62 120.0 . . ?
 C61 C62 C63 120.0 . . ?
 C63 C62 H62 120.0 . . ?
 C62 C63 H63 120.0 . . ?
 C62 C63 C64 120.0 . . ?
 C62 C63 C67B 118.7(6) . . ?
 C64 C63 H63 120.0 . . ?
 C64 C63 C67B 120.6(6) . . ?
 C63 C64 H64 120.0 . . ?
 C65 C64 C63 120.0 . . ?
 C65 C64 H64 120.0 . . ?
 C66 C65 H65 120.0 . . ?
 C64 C65 C66 120.0 . . ?
 C64 C65 H65 120.0 . . ?
 C66 C67A H67A 109.5 . . ?
 C66 C67A H67B 109.5 . . ?
 C66 C67A H67C 109.5 . . ?
 H67A C67A H67B 109.5 . . ?
 H67A C67A H67C 109.5 . . ?
 H67B C67A H67C 109.5 . . ?
 C63 C67B H67D 109.5 . . ?
 C63 C67B H67E 109.5 . . ?
 C63 C67B H67F 109.5 . . ?
 H67D C67B H67E 109.5 . . ?
 H67D C67B H67F 109.5 . . ?
 H67E C67B H67F 109.5 . . ?
 C72A C73A C68A 120.0 . . ?
 C72A C73A C74A 118.8(6) . . ?
 C68A C73A C74A 121.2(6) . . ?
 C73A C72A H72A 120.0 . . ?
 C71A C72A C73A 120.0 . . ?
 C71A C72A H72A 120.0 . . ?
 C72A C71A H71A 120.0 . . ?
 C72A C71A C70A 120.0 . . ?
 C70A C71A H71A 120.0 . . ?
 C71A C70A H70A 120.0 . . ?
 C69A C70A C71A 120.0 . . ?
 C69A C70A H70A 120.0 . . ?
 C70A C69A H69A 120.0 . . ?
 C70A C69A C68A 120.0 . . ?
 C68A C69A H69A 120.0 . . ?
 C73A C68A H68A 120.0 . . ?
 C69A C68A C73A 120.0 . . ?
 C69A C68A H68A 120.0 . . ?
 C73A C74A H74A 109.5 . . ?
 C73A C74A H74B 109.5 . . ?
 C73A C74A H74C 109.5 . . ?
 H74A C74A H74B 109.5 . . ?
 H74A C74A H74C 109.5 . . ?
 H74B C74A H74C 109.5 . . ?
 C72B C73B C68B 120.0 . . ?
 C72B C73B C74B 118.0(6) . . ?
 C68B C73B C74B 121.8(6) . . ?
 C73B C72B H72B 120.0 . . ?
 C71B C72B C73B 120.0 . . ?
 C71B C72B H72B 120.0 . . ?
 C72B C71B H71B 120.0 . . ?
 C72B C71B C70B 120.0 . . ?
 C70B C71B H71B 120.0 . . ?
 C71B C70B H70B 120.0 . . ?
 C71B C70B C69B 120.0 . . ?
 C69B C70B H70B 120.0 . . ?
 C70B C69B H69B 120.0 . . ?
 C68B C69B C70B 120.0 . . ?
 C68B C69B H69B 120.0 . . ?
 C73B C68B H68B 120.0 . . ?
 C69B C68B C73B 120.0 . . ?
 C69B C68B H68B 120.0 . . ?
 C73B C74B H74D 109.5 . . ?
 C73B C74B H74E 109.5 . . ?
 C73B C74B H74F 109.5 . . ?
 H74D C74B H74E 109.5 . . ?
 H74D C74B H74F 109.5 . . ?
 H74E C74B H74F 109.5 . . ?
 C76 C75 C80 120.0 . . ?
 C76 C75 C81 119.6(7) . . ?
 C80 C75 C81 120.3(7) . . ?
 C75 C76 H76 120.0 . . ?
 C75 C76 C77 120.0 . . ?
 C77 C76 H76 120.0 . . ?
 C76 C77 H77 120.0 . . ?
 C78 C77 C76 120.0 . . ?
 C78 C77 H77 120.0 . . ?
 C77 C78 H78 120.0 . . ?
 C77 C78 C79 120.0 . . ?
 C79 C78 H78 120.0 . . ?
 C78 C79 H79 120.0 . . ?
 C80 C79 C78 120.0 . . ?
 C80 C79 H79 120.0 . . ?
 C75 C80 H80 120.0 . . ?
 C79 C80 C75 120.0 . . ?
 C79 C80 H80 120.0 . . ?
 C75 C81 H81A 109.5 . . ?
 C75 C81 H81B 109.5 . . ?
 C75 C81 H81C 109.5 . . ?
 H81A C81 H81B 109.5 . . ?
 H81A C81 H81C 109.5 . . ?
 H81B C81 H81C 109.5 . . ?

loop_
  _geom_torsion_atom_site_label_1
  _geom_torsion_atom_site_label_2
  _geom_torsion_atom_site_label_3
  _geom_torsion_atom_site_label_4
  _geom_torsion
  _geom_torsion_site_symmetry_1
  _geom_torsion_site_symmetry_2
  _geom_torsion_site_symmetry_3
  _geom_torsion_site_symmetry_4
  _geom_torsion_publ_flag
 O1 C19 C20 C21 -177.5(3) . . . . ?
 O1 C19 C24 O2 0.5(3) . . . . ?
 O1 C19 C24 C23 177.6(3) . . . . ?
 O3 C25 C26 C27 179.4(3) . . . . ?
 O3 C25 C30 O4 -0.3(3) . . . . ?
 O3 C25 C30 C29 -179.7(3) . . . . ?
 O5 C31 C32 C33 -179.1(3) . . . . ?
 O5 C31 C36 O6 0.1(3) . . . . ?
 O5 C31 C36 C35 179.4(3) . . . . ?
 O8 C43 C44 C45 -179.2(3) . . . . ?
 O8 C43 C48 O7 -1.5(3) . . . . ?
 O8 C43 C48 C47 178.2(3) . . . . ?
 N1 C1 C2 C3 -0.3(5) . . . . ?
 N3 C49 C50 C51 1.2(5) . . . . ?
 N4 C59 C60 C56 1.0(6) . . . . ?
 C1 N1 C5 C4 0.6(5) . . . . ?
 C1 N1 B2 O3 -55.4(3) . . . . ?
 C1 N1 B2 O4 -166.8(3) . . . . ?
 C1 N1 B2 C13 68.1(3) . . . . ?
 C1 C2 C3 C4 1.6(4) . . . . ?
 C1 C2 C3 C6 -176.5(3) . . . . ?
 C2 C3 C4 C5 -1.8(5) . . . . ?
 C2 C3 C6 C7 176.1(3) . . . . ?
 C3 C4 C5 N1 0.8(5) . . . . ?
 C3 C6 C7 C8 -179.2(3) . . . . ?
 C4 C3 C6 C7 -1.9(5) . . . . ?
 C5 N1 C1 C2 -0.8(4) . . . . ?
 C5 N1 B2 O3 120.3(3) . . . . ?
 C5 N1 B2 O4 8.9(4) . . . . ?
 C5 N1 B2 C13 -116.2(3) . . . . ?
 C6 C3 C4 C5 176.2(3) . . . . ?
 C6 C7 C8 C9 7.8(5) . . . . ?
 C6 C7 C8 C11 -172.4(3) . . . . ?
 C7 C8 C9 C10 -178.2(3) . . . . ?
 C7 C8 C11 C12 179.2(3) . . . . ?
 C8 C9 C10 N2 -1.9(6) . . . . ?
 C8 C11 C12 N2 -0.2(6) . . . . ?
 C9 C8 C11 C12 -1.0(5) . . . . ?
 C10 N2 C12 C11 0.4(5) . . . . ?
 C10 N2 B3 O5 -33.5(4) . . . . ?
 C10 N2 B3 O6 78.0(3) . . . . ?
 C10 N2 B3 C37 -156.2(3) . . . . ?
 C11 C8 C9 C10 2.0(5) . . . . ?
 C12 N2 C10 C9 0.6(5) . . . . ?
 C12 N2 B3 O5 149.3(3) . . . . ?
 C12 N2 B3 O6 -99.2(3) . . . . ?
 C12 N2 B3 C37 26.6(4) . . . . ?
 C13 C14 C15 C16 0.4(5) . . . . ?
 C14 C13 C18 C17 0.3(4) . . . . ?
 C14 C13 B2 O3 -31.0(4) . . . . ?
 C14 C13 B2 O4 94.2(3) . . . . ?
 C14 C13 B2 N1 -148.1(3) . . . . ?
 C14 C15 C16 C17 0.1(4) . . . . ?
 C14 C15 C16 B1 -177.7(3) . . . . ?
 C15 C16 C17 C18 -0.4(4) . . . . ?
 C15 C16 B1 O1 -33.4(4) . . . . ?
 C15 C16 B1 O2 -157.8(3) . . . . ?
 C15 C16 B1 N4 85.3(3) . . . 6_667 ?
 C16 C17 C18 C13 0.2(5) . . . . ?
 C17 C16 B1 O1 148.9(3) . . . . ?
 C17 C16 B1 O2 24.5(4) . . . . ?
 C17 C16 B1 N4 -92.3(3) . . . 6_667 ?
 C18 C13 C14 C15 -0.6(4) . . . . ?
 C18 C13 B2 O3 150.4(3) . . . . ?
 C18 C13 B2 O4 -84.4(3) . . . . ?
 C18 C13 B2 N1 33.3(4) . . . . ?
 C19 O1 B1 O2 -9.6(3) . . . . ?
 C19 O1 B1 N4 102.2(2) . . . 6_667 ?
 C19 O1 B1 C16 -138.3(3) . . . . ?
 C19 C20 C21 C22 0.0(5) . . . . ?
 C20 C19 C24 O2 -178.1(3) . . . . ?
 C20 C19 C24 C23 -0.9(5) . . . . ?
 C20 C21 C22 C23 -0.8(6) . . . . ?
 C21 C22 C23 C24 0.6(6) . . . . ?
 C22 C23 C24 O2 176.8(3) . . . . ?
 C22 C23 C24 C19 0.2(5) . . . . ?
 C24 O2 B1 O1 9.9(3) . . . . ?
 C24 O2 B1 N4 -102.5(2) . . . 6_667 ?
 C24 O2 B1 C16 139.3(2) . . . . ?
 C24 C19 C20 C21 0.8(5) . . . . ?
 C25 O3 B2 O4 16.2(3) . . . . ?
 C25 O3 B2 N1 -93.6(2) . . . . ?
 C25 O3 B2 C13 146.4(2) . . . . ?
 C25 C26 C27 C28 0.1(5) . . . . ?
 C26 C25 C30 O4 179.3(3) . . . . ?
 C26 C25 C30 C29 -0.1(4) . . . . ?
 C26 C27 C28 C29 0.0(6) . . . . ?
 C27 C28 C29 C30 -0.2(5) . . . . ?
 C28 C29 C30 O4 -179.1(3) . . . . ?
 C28 C29 C30 C25 0.2(5) . . . . ?
 C30 O4 B2 O3 -16.3(3) . . . . ?
 C30 O4 B2 N1 93.7(2) . . . . ?
 C30 O4 B2 C13 -145.7(3) . . . . ?
 C30 C25 C26 C27 -0.1(5) . . . . ?
 C31 O5 B3 O6 -6.3(3) . . . . ?
 C31 O5 B3 N2 105.4(2) . . . . ?
 C31 O5 B3 C37 -134.5(3) . . . . ?
 C31 C32 C33 C34 -0.8(6) . . . . ?
 C32 C31 C36 O6 -179.8(3) . . . . ?
 C32 C31 C36 C35 -0.5(5) . . . . ?
 C32 C33 C34 C35 0.5(8) . . . . ?
 C33 C34 C35 C36 -0.1(7) . . . . ?
 C34 C35 C36 O6 179.3(4) . . . . ?
 C34 C35 C36 C31 0.1(6) . . . . ?
 C36 O6 B3 O5 6.4(3) . . . . ?
 C36 O6 B3 N2 -104.9(3) . . . . ?
 C36 O6 B3 C37 133.2(3) . . . . ?
 C36 C31 C32 C33 0.8(5) . . . . ?
 C37 C38 C39 C40 -0.6(5) . . . . ?
 C38 C37 C42 C41 1.5(5) . . . . ?
 C38 C37 B3 O5 -62.7(4) . . . . ?
 C38 C37 B3 O6 174.6(3) . . . . ?
 C38 C37 B3 N2 54.8(4) . . . . ?
 C38 C39 C40 C41 2.1(5) . . . . ?
 C38 C39 C40 B4 -177.7(3) . . . . ?
 C39 C40 C41 C42 -1.9(5) . . . . ?
 C39 C40 B4 O7 130.2(3) . . . . ?
 C39 C40 B4 O8 6.3(4) . . . . ?
 C39 C40 B4 N3 -110.6(3) . . . . ?
 C40 C41 C42 C37 0.1(5) . . . . ?
 C41 C40 B4 O7 -49.6(4) . . . . ?
 C41 C40 B4 O8 -173.5(3) . . . . ?
 C41 C40 B4 N3 69.6(4) . . . . ?
 C42 C37 C38 C39 -1.2(5) . . . . ?
 C42 C37 B3 O5 112.5(3) . . . . ?
 C42 C37 B3 O6 -10.2(4) . . . . ?
 C42 C37 B3 N2 -130.0(3) . . . . ?
 C43 O8 B4 O7 8.8(3) . . . . ?
 C43 O8 B4 N3 -102.9(2) . . . . ?
 C43 O8 B4 C40 138.7(2) . . . . ?
 C43 C44 C45 C46 0.7(5) . . . . ?
 C44 C43 C48 O7 177.4(3) . . . . ?
 C44 C43 C48 C47 -2.9(5) . . . . ?
 C44 C45 C46 C47 -2.6(6) . . . . ?
 C45 C46 C47 C48 1.8(5) . . . . ?
 C46 C47 C48 O7 -179.5(3) . . . . ?
 C46 C47 C48 C43 0.9(4) . . . . ?
 C48 O7 B4 O8 -9.6(3) . . . . ?
 C48 O7 B4 N3 102.4(2) . . . . ?
 C48 O7 B4 C40 -136.7(3) . . . . ?
 C48 C43 C44 C45 2.0(5) . . . . ?
 C49 N3 C53 C52 -0.5(4) . . . . ?
 C49 N3 B4 O7 -167.4(2) . . . . ?
 C49 N3 B4 O8 -55.1(3) . . . . ?
 C49 N3 B4 C40 66.1(3) . . . . ?
 C49 C50 C51 C52 -1.8(4) . . . . ?
 C49 C50 C51 C54 179.2(3) . . . . ?
 C50 C51 C52 C53 1.2(4) . . . . ?
 C50 C51 C54 C55 -11.4(5) . . . . ?
 C51 C52 C53 N3 -0.1(5) . . . . ?
 C51 C54 C55 C56 178.9(3) . . . . ?
 C52 C51 C54 C55 169.6(3) . . . . ?
 C53 N3 C49 C50 0.0(4) . . . . ?
 C53 N3 B4 O7 14.8(4) . . . . ?
 C53 N3 B4 O8 127.1(3) . . . . ?
 C53 N3 B4 C40 -111.8(3) . . . . ?
 C54 C51 C52 C53 -179.7(3) . . . . ?
 C54 C55 C56 C57 -174.0(3) . . . . ?
 C54 C55 C56 C60 5.3(5) . . . . ?
 C55 C56 C57 C58 178.9(3) . . . . ?
 C55 C56 C60 C59 -179.0(3) . . . . ?
 C56 C57 C58 N4 -0.7(5) . . . . ?
 C57 C56 C60 C59 0.3(5) . . . . ?
 C58 N4 C59 C60 -2.1(6) . . . . ?
 C59 N4 C58 C57 1.9(5) . . . . ?
 C60 C56 C57 C58 -0.5(5) . . . . ?
 B1 O1 C19 C20 -175.7(3) . . . . ?
 B1 O1 C19 C24 5.9(3) . . . . ?
 B1 O2 C24 C19 -6.6(3) . . . . ?
 B1 O2 C24 C23 176.5(3) . . . . ?
 B1 N4 C58 C57 -176.4(3) 6_547 . . . ?
 B1 N4 C59 C60 176.4(4) 6_547 . . . ?
 B1 C16 C17 C18 177.4(3) . . . . ?
 B2 O3 C25 C26 170.3(3) . . . . ?
 B2 O3 C25 C30 -10.1(3) . . . . ?
 B2 O4 C30 C25 10.5(3) . . . . ?
 B2 O4 C30 C29 -170.1(3) . . . . ?
 B2 N1 C1 C2 175.0(3) . . . . ?
 B2 N1 C5 C4 -175.2(3) . . . . ?
 B2 C13 C14 C15 -179.4(3) . . . . ?
 B2 C13 C18 C17 179.0(3) . . . . ?
 B3 O5 C31 C32 -176.1(3) . . . . ?
 B3 O5 C31 C36 4.0(3) . . . . ?
 B3 O6 C36 C31 -4.2(3) . . . . ?
 B3 O6 C36 C35 176.5(3) . . . . ?
 B3 N2 C10 C9 -176.7(3) . . . . ?
 B3 N2 C12 C11 177.7(3) . . . . ?
 B3 C37 C38 C39 174.2(3) . . . . ?
 B3 C37 C42 C41 -174.0(3) . . . . ?
 B4 O7 C48 C43 7.1(3) . . . . ?
 B4 O7 C48 C47 -172.6(3) . . . . ?
 B4 O8 C43 C44 176.4(3) . . . . ?
 B4 O8 C43 C48 -4.7(3) . . . . ?
 B4 N3 C49 C50 -178.0(3) . . . . ?
 B4 N3 C53 C52 177.3(3) . . . . ?
 B4 C40 C41 C42 177.9(3) . . . . ?
 C66 C61 C62 C63 0.0 . . . . ?
 C61 C66 C65 C64 0.0 . . . . ?
 C61 C62 C63 C64 0.0 . . . . ?
 C61 C62 C63 C67B 170.4(11) . . . . ?
 C62 C63 C64 C65 0.0 . . . . ?
 C63 C64 C65 C66 0.0 . . . . ?
 C65 C66 C61 C62 0.0 . . . . ?
 C67A C66 C61 C62 -176.3(5) . . . . ?
 C67A C66 C65 C64 176.3(5) . . . . ?
 C67B C63 C64 C65 -170.2(11) . . . . ?
 C73A C72A C71A C70A 0.0 . . . . ?
 C72A C73A C68A C69A 0.0 . . . . ?
 C72A C71A C70A C69A 0.0 . . . . ?
 C71A C70A C69A C68A 0.0 . . . . ?
 C70A C69A C68A C73A 0.0 . . . . ?
 C68A C73A C72A C71A 0.0 . . . . ?
 C74A C73A C72A C71A -179.7(9) . . . . ?
 C74A C73A C68A C69A 179.7(9) . . . . ?
 C73B C72B C71B C70B 0.0 . . . . ?
 C72B C73B C68B C69B 0.0 . . . . ?
 C72B C71B C70B C69B 0.0 . . . . ?
 C71B C70B C69B C68B 0.0 . . . . ?
 C70B C69B C68B C73B 0.0 . . . . ?
 C68B C73B C72B C71B 0.0 . . . . ?
 C74B C73B C72B C71B 175.9(10) . . . . ?
 C74B C73B C68B C69B -175.7(10) . . . . ?
 C75 C76 C77 C78 0.0 . . . . ?
 C76 C75 C80 C79 0.0 . . . . ?
 C76 C77 C78 C79 0.0 . . . . ?
 C77 C78 C79 C80 0.0 . . . . ?
 C78 C79 C80 C75 0.0 . . . . ?
 C80 C75 C76 C77 0.0 . . . . ?
 C81 C75 C76 C77 178.9(11) . . . . ?
 C81 C75 C80 C79 -178.9(11) . . . . ?

_shelx_res_file
;
TITL mj21609.res in Pbca
    2dwpn-1.res
    created by SHELXL-2019/3 at 20:02:14 on 29-Jun-2023
CELL 1.34139 23.4671 19.6536 28.7688 90 90 90
ZERR 8 0.0006 0.0005 0.0007 0 0 0
LATT 1
SYMM 0.5-X,-Y,0.5+Z
SYMM -X,0.5+Y,0.5-Z
SYMM 0.5+X,0.5-Y,-Z
SFAC C H B N O
DISP B 0.007 0.0029 26.6
DISP C 0.0137 0.0067 57.1
DISP H 0 0 0.6
DISP N 0.0241 0.0134 109.9
DISP O 0.0389 0.0241 193.4
UNIT 620 512 32 32 64
DFIX 1.5 C67B C63 C67A C66 C81 C75 C74A C73A C74B C73B
SADI C72B C74B C74B C68B
SADI C72A C74A C74A C68A
SADI C76 C81 C81 C80
SADI C64 C67B C67B C62
SADI C61 C67A C67A C65
SIMU 0.01 0.02 2 C73A C72A C68A C74A C71A C69A C70A C73B C72B C68B C74B =
 C71B C69B C70B C75 C76 C80 C81 C77 C79 C78 C66 C61 C65 C67A C62 C64 C63 C67B

L.S. 20
PLAN  10
SIZE 0.05 0.07 0.07
TEMP -60.15
CONF
BOND
list 4
MORE -1
BOND $H
fmap 2
acta
OMIT 3 5 1
OMIT 2 0 0
OMIT 9 3 1
OMIT 4 8 3
OMIT 1 4 1
OMIT 4 0 0
OMIT 6 6 1
REM <olex2.extras>
REM <HklSrc "%.\\2DWPN-1.hkl">
REM </olex2.extras>

WGHT    0.076600    7.945000
EXTI    0.000410
FVAR       0.04937   0.52786   0.75332
O1    5    1.063946    0.855777    0.814165    11.00000    0.03698    0.05193 =
         0.05878   -0.00181    0.00348    0.00207
O2    5    0.984537    0.824840    0.859268    11.00000    0.05712    0.04801 =
         0.07185   -0.00272    0.01811   -0.00395
O3    5    0.920327    0.703022    0.609094    11.00000    0.04487    0.03929 =
         0.07608   -0.00506    0.00573    0.00232
O4    5    0.926201    0.603831    0.654513    11.00000    0.03951    0.04122 =
         0.08324   -0.00374    0.00095    0.00624
O5    5    0.354319    0.677312    0.645827    11.00000    0.03787    0.04728 =
         0.06979    0.00304   -0.00087    0.00110
O6    5    0.362920    0.602151    0.582865    11.00000    0.05425    0.05936 =
         0.06655   -0.00435    0.00212   -0.00740
O7    5    0.190175    0.401587    0.751469    11.00000    0.03482    0.05447 =
         0.06091   -0.00612    0.00466   -0.00292
O8    5    0.265458    0.417749    0.804474    11.00000    0.04250    0.06015 =
         0.06115   -0.00788    0.00375   -0.00738
N1    4    0.837036    0.672063    0.658252    11.00000    0.03664    0.03802 =
         0.06616   -0.00170   -0.00035    0.00333
N2    4    0.443015    0.606832    0.640358    11.00000    0.03458    0.03741 =
         0.07890    0.00226    0.00439   -0.00159
N3    4    0.274697    0.326004    0.744808    11.00000    0.03257    0.04319 =
         0.05813   -0.00177    0.00328   -0.00629
N4    4    0.474372   -0.076629    0.694145    11.00000    0.03448    0.04206 =
         0.07128    0.00892   -0.00609   -0.00370
C1    1    0.806206    0.727842    0.650512    11.00000    0.04139    0.03364 =
         0.07978   -0.00226    0.00168    0.00202
AFIX  43
H1    2    0.824921    0.769601    0.645962    11.00000   -1.20000
AFIX   0
C2    1    0.747748    0.725796    0.649022    11.00000    0.03961    0.04065 =
         0.07427   -0.00129   -0.00052    0.00933
AFIX  43
H2    2    0.727118    0.766031    0.643647    11.00000   -1.20000
AFIX   0
C3    1    0.718798    0.664868    0.655378    11.00000    0.03700    0.04339 =
         0.05755   -0.00057    0.00030    0.00184
C4    1    0.751707    0.607925    0.664349    11.00000    0.03911    0.04390 =
         0.08409    0.00864    0.00028   -0.00024
AFIX  43
H4    2    0.734265    0.565621    0.669824    11.00000   -1.20000
AFIX   0
C5    1    0.809789    0.613635    0.665193    11.00000    0.04051    0.04006 =
         0.08065    0.00986   -0.00098    0.00598
AFIX  43
H5    2    0.831494    0.574334    0.670962    11.00000   -1.20000
AFIX   0
C6    1    0.656579    0.663015    0.650976    11.00000    0.03748    0.04398 =
         0.06883    0.00244    0.00080    0.00666
AFIX  43
H6    2    0.638011    0.704711    0.645797    11.00000   -1.20000
AFIX   0
C7    1    0.624088    0.608001    0.653621    11.00000    0.03715    0.04309 =
         0.07996    0.00400    0.00167    0.00297
AFIX  43
H7    2    0.642050    0.566032    0.659177    11.00000   -1.20000
AFIX   0
C8    1    0.561594    0.608370    0.648414    11.00000    0.03799    0.04092 =
         0.07240   -0.00042    0.00459    0.00260
C9    1    0.531279    0.665173    0.634865    11.00000    0.03679    0.04079 =
         0.11890    0.01409    0.00377   -0.00264
AFIX  43
H9    2    0.550813    0.705573    0.627653    11.00000   -1.20000
AFIX   0
C10   1    0.473070    0.663360    0.631807    11.00000    0.03662    0.04255 =
         0.10566    0.00958   -0.00045    0.00090
AFIX  43
H10   2    0.453509    0.703243    0.623400    11.00000   -1.20000
AFIX   0
C11   1    0.530109    0.550611    0.656946    11.00000    0.04206    0.04128 =
         0.12197    0.01268   -0.00274    0.00306
AFIX  43
H11   2    0.548575    0.510205    0.665821    11.00000   -1.20000
AFIX   0
C12   1    0.471932    0.551745    0.652559    11.00000    0.04544    0.03976 =
         0.11707    0.00861    0.00277   -0.00316
AFIX  43
H12   2    0.451573    0.511482    0.658497    11.00000   -1.20000
AFIX   0
C13   1    0.931997    0.719938    0.697258    11.00000    0.03600    0.03504 =
         0.07632   -0.00192    0.00274    0.00619
C14   1    0.982024    0.758723    0.691810    11.00000    0.03686    0.04903 =
         0.07278   -0.00726    0.01099    0.00309
AFIX  43
H14   2    1.000945    0.758235    0.663013    11.00000   -1.20000
AFIX   0
C15   1    1.003980    0.797348    0.727521    11.00000    0.03343    0.04624 =
         0.07609   -0.00735    0.00737   -0.00177
AFIX  43
H15   2    1.037336    0.822680    0.722249    11.00000   -1.20000
AFIX   0
C16   1    0.978375    0.800149    0.771276    11.00000    0.03631    0.04109 =
         0.06895   -0.00040    0.00368    0.00324
C17   1    0.929181    0.761377    0.776786    11.00000    0.04635    0.04599 =
         0.06644    0.00199    0.00619   -0.00186
AFIX  43
H17   2    0.910594    0.761431    0.805730    11.00000   -1.20000
AFIX   0
C18   1    0.906840    0.722786    0.740953    11.00000    0.04027    0.04082 =
         0.07821    0.00121    0.00255   -0.00436
AFIX  43
H18   2    0.873445    0.697581    0.746342    11.00000   -1.20000
AFIX   0
C19   1    1.078583    0.851037    0.860223    11.00000    0.05628    0.03703 =
         0.05644   -0.00725    0.00411    0.00886
C20   1    1.131542    0.860318    0.879654    11.00000    0.05831    0.05411 =
         0.07325   -0.01138   -0.00662    0.01101
AFIX  43
H20   2    1.163117    0.873026    0.861519    11.00000   -1.20000
AFIX   0
C21   1    1.136281    0.850177    0.926836    11.00000    0.09258    0.08462 =
         0.07595   -0.00965   -0.01445    0.01639
AFIX  43
H21   2    1.171950    0.856151    0.941132    11.00000   -1.20000
AFIX   0
C22   1    1.090754    0.831721    0.953445    11.00000    0.12807    0.08562 =
         0.06244   -0.00981   -0.01718    0.01687
AFIX  43
H22   2    1.095850    0.824752    0.985502    11.00000   -1.20000
AFIX   0
C23   1    1.036880    0.822991    0.934097    11.00000    0.11108    0.05798 =
         0.06126   -0.00515    0.02459    0.01075
AFIX  43
H23   2    1.005318    0.810713    0.952384    11.00000   -1.20000
AFIX   0
C24   1    1.031994    0.833182    0.886918    11.00000    0.06444    0.03758 =
         0.06800   -0.00923    0.00808    0.00456
C25   1    0.927784    0.647136    0.581467    11.00000    0.03679    0.04662 =
         0.07563   -0.01090    0.01318   -0.00413
C26   1    0.932185    0.644885    0.534033    11.00000    0.05943    0.06414 =
         0.08540   -0.00842    0.02033   -0.01230
AFIX  43
H26   2    0.929894    0.684614    0.515937    11.00000   -1.20000
AFIX   0
C27   1    0.940204    0.581244    0.513701    11.00000    0.08625    0.07649 =
         0.09187   -0.02786    0.03355   -0.01938
AFIX  43
H27   2    0.943452    0.577938    0.481213    11.00000   -1.20000
AFIX   0
C28   1    0.943426    0.523730    0.539999    11.00000    0.07331    0.05943 =
         0.12011   -0.03357    0.03255   -0.01211
AFIX  43
H28   2    0.948864    0.481601    0.525181    11.00000   -1.20000
AFIX   0
C29   1    0.938884    0.525668    0.588178    11.00000    0.05084    0.04522 =
         0.11023   -0.01324    0.01762    0.00037
AFIX  43
H29   2    0.941016    0.485929    0.606277    11.00000   -1.20000
AFIX   0
C30   1    0.931126    0.588582    0.607982    11.00000    0.03245    0.04435 =
         0.08417   -0.00925    0.00944   -0.00110
C31   1    0.342125    0.709790    0.605034    11.00000    0.03671    0.05131 =
         0.07850    0.01170   -0.00233   -0.00597
C32   1    0.326751    0.775965    0.598995    11.00000    0.06002    0.06528 =
         0.09872    0.01721   -0.01089   -0.00104
AFIX  43
H32   2    0.323831    0.805926    0.624352    11.00000   -1.20000
AFIX   0
C33   1    0.315472    0.797681    0.553685    11.00000    0.10591    0.08301 =
         0.12873    0.03497   -0.02573   -0.00803
AFIX  43
H33   2    0.304257    0.842926    0.548346    11.00000   -1.20000
AFIX   0
C34   1    0.320554    0.753958    0.517115    11.00000    0.13572    0.10032 =
         0.10086    0.04034   -0.02140   -0.02244
AFIX  43
H34   2    0.313027    0.769883    0.486923    11.00000   -1.20000
AFIX   0
C35   1    0.336639    0.686169    0.523320    11.00000    0.10190    0.10086 =
         0.07057    0.01259   -0.00165   -0.02711
AFIX  43
H35   2    0.340027    0.656121    0.498049    11.00000   -1.20000
AFIX   0
C36   1    0.347278    0.665449    0.568075    11.00000    0.04981    0.05936 =
         0.07604    0.01181   -0.00030   -0.01341
C37   1    0.344271    0.550047    0.664035    11.00000    0.03496    0.04586 =
         0.06394   -0.00253    0.00094   -0.00092
C38   1    0.353485    0.545565    0.711276    11.00000    0.06518    0.05126 =
         0.07554   -0.00755   -0.00322   -0.02305
AFIX  43
H38   2    0.379985    0.575185    0.725093    11.00000   -1.20000
AFIX   0
C39   1    0.325235    0.499170    0.739093    11.00000    0.07170    0.05336 =
         0.06102   -0.00619   -0.00083   -0.01620
AFIX  43
H39   2    0.333400    0.497965    0.771070    11.00000   -1.20000
AFIX   0
C40   1    0.285130    0.454277    0.721165    11.00000    0.03511    0.04233 =
         0.06050   -0.00679    0.00335   -0.00087
C41   1    0.277100    0.457752    0.673865    11.00000    0.05340    0.06906 =
         0.06652   -0.00233   -0.00528   -0.02604
AFIX  43
H41   2    0.251225    0.427458    0.659944    11.00000   -1.20000
AFIX   0
C42   1    0.305592    0.504118    0.645784    11.00000    0.05052    0.07102 =
         0.06151    0.00120   -0.00188   -0.01635
AFIX  43
H42   2    0.298425    0.504291    0.613638    11.00000   -1.20000
AFIX   0
C43   1    0.214508    0.411836    0.827493    11.00000    0.05093    0.03490 =
         0.06397   -0.00314    0.00918    0.00060
C44   1    0.205672    0.416430    0.874536    11.00000    0.07019    0.05112 =
         0.06409   -0.00294    0.00756    0.00716
AFIX  43
H44   2    0.235561    0.424943    0.895496    11.00000   -1.20000
AFIX   0
C45   1    0.148976    0.407580    0.889430    11.00000    0.08402    0.07380 =
         0.06630    0.00417    0.02388    0.01295
AFIX  43
H45   2    0.140510    0.410725    0.921293    11.00000   -1.20000
AFIX   0
C46   1    0.105954    0.394520    0.858630    11.00000    0.05689    0.06236 =
         0.09262    0.00997    0.02654    0.00950
AFIX  43
H46   2    0.068930    0.387037    0.870004    11.00000   -1.20000
AFIX   0
C47   1    0.115469    0.392003    0.810950    11.00000    0.04592    0.04390 =
         0.07823    0.00105    0.01232    0.00168
AFIX  43
H47   2    0.085609    0.384262    0.789822    11.00000   -1.20000
AFIX   0
C48   1    0.170590    0.401369    0.796201    11.00000    0.04545    0.03340 =
         0.06176   -0.00442    0.01019    0.00107
C49   1    0.329355    0.311194    0.754767    11.00000    0.03351    0.05272 =
         0.06554   -0.00410   -0.00012   -0.00714
AFIX  43
H49   2    0.352565    0.345029    0.767992    11.00000   -1.20000
AFIX   0
C50   1    0.351839    0.249112    0.746310    11.00000    0.03291    0.05360 =
         0.06819   -0.00265   -0.00317   -0.00146
AFIX  43
H50   2    0.389982    0.240344    0.754288    11.00000   -1.20000
AFIX   0
C51   1    0.319262    0.197969    0.725937    11.00000    0.04158    0.04735 =
         0.05643    0.00130    0.00073   -0.00295
C52   1    0.262588    0.213804    0.716220    11.00000    0.03891    0.04525 =
         0.07068   -0.00469   -0.00592   -0.00945
AFIX  43
H52   2    0.238502    0.180845    0.703005    11.00000   -1.20000
AFIX   0
C53   1    0.242021    0.277621    0.725985    11.00000    0.03464    0.05107 =
         0.06657   -0.00488   -0.00175   -0.00596
AFIX  43
H53   2    0.203735    0.287594    0.719213    11.00000   -1.20000
AFIX   0
C54   1    0.342312    0.130688    0.715730    11.00000    0.04575    0.04440 =
         0.07160   -0.00020   -0.00205   -0.00377
AFIX  43
H54   2    0.316556    0.096180    0.707336    11.00000   -1.20000
AFIX   0
C55   1    0.397005    0.115088    0.717512    11.00000    0.04330    0.04246 =
         0.07660    0.00064    0.00456   -0.00475
AFIX  43
H55   2    0.422111    0.150505    0.725438    11.00000   -1.20000
AFIX   0
C56   1    0.422667    0.048634    0.708476    11.00000    0.04061    0.04373 =
         0.06779    0.00705    0.00143   -0.00414
C57   1    0.480236    0.038720    0.715894    11.00000    0.04071    0.04744 =
         0.08773   -0.01465    0.00127   -0.00531
AFIX  43
H57   2    0.502892    0.075126    0.726261    11.00000   -1.20000
AFIX   0
C58   1    0.504533   -0.023323    0.708335    11.00000    0.03287    0.05563 =
         0.07626   -0.01020   -0.00121   -0.00423
AFIX  43
H58   2    0.543877   -0.028547    0.713324    11.00000   -1.20000
AFIX   0
C59   1    0.419187   -0.067424    0.686031    11.00000    0.04207    0.03942 =
         0.14933   -0.00014   -0.02734   -0.00529
AFIX  43
H59   2    0.397782   -0.104475    0.674982    11.00000   -1.20000
AFIX   0
C60   1    0.392040   -0.006953    0.692921    11.00000    0.03837    0.04629 =
         0.14064    0.00721   -0.01589   -0.00031
AFIX  43
H60   2    0.352751   -0.003077    0.687134    11.00000   -1.20000
AFIX   0
B1    3    1.001820    0.846663    0.812462    11.00000    0.03782    0.04487 =
         0.06613   -0.00013    0.01203   -0.00039
B2    3    0.908448    0.675555    0.655474    11.00000    0.03361    0.03866 =
         0.07728    0.00204    0.00388    0.00369
B3    3    0.372433    0.607656    0.633096    11.00000    0.03556    0.04506 =
         0.06665   -0.00439   -0.00006   -0.00211
B4    3    0.252595    0.404407    0.755087    11.00000    0.03687    0.04721 =
         0.05783   -0.00888    0.00159   -0.00334

AFIX  66
C66   1    0.368322    0.217537    0.598158    11.00000    0.12675    0.20286 =
         0.08713    0.01718   -0.00351    0.02637
PART 2
AFIX  43
H66   2    0.370840    0.264660    0.603357   -31.00000   -1.20000
AFIX  65
PART 0
C61   1    0.315280    0.186260    0.595733    11.00000    0.08176    0.22691 =
         0.11523    0.01316    0.00192    0.03836
AFIX  43
H61   2    0.281929    0.212232    0.599292    11.00000   -1.20000
AFIX  65
C62   1    0.311557    0.116578    0.588045    11.00000    0.09282    0.23899 =
         0.14179    0.00052   -0.00278    0.01056
AFIX  43
H62   2    0.275687    0.095427    0.586405    11.00000   -1.20000
AFIX  65
C63   1    0.360874    0.078173    0.582782    11.00000    0.12246    0.21540 =
         0.11354   -0.01293   -0.00575    0.00815
PART 1
AFIX  43
H63   2    0.358356    0.031050    0.577583    31.00000   -1.20000
AFIX  65
PART 0
C64   1    0.413916    0.109449    0.585207    11.00000    0.07865    0.22534 =
         0.08902   -0.01614   -0.01072    0.02525
AFIX  43
H64   2    0.447267    0.083477    0.581648    11.00000   -1.20000
AFIX  65
C65   1    0.417641    0.179131    0.592895    11.00000    0.08336    0.22712 =
         0.08642   -0.00973   -0.00260    0.01889
AFIX  43
H65   2    0.453511    0.200282    0.594535    11.00000   -1.20000
AFIX   0
PART 1
C67A  1    0.372087    0.295602    0.609863    31.00000    0.31413    0.20500 =
         0.13663    0.01388   -0.01775    0.07230
AFIX 137
H67A  2    0.337734    0.318240    0.599261    31.00000   -1.50000
H67B  2    0.404916    0.315197    0.594354    31.00000   -1.50000
H67C  2    0.375933    0.301499    0.643191    31.00000   -1.50000
AFIX   0
PART 2
C67B  1    0.355687   -0.003398    0.582094   -31.00000    0.18067    0.19737 =
         0.11576   -0.02405   -0.00079    0.03877
AFIX 137
H67D  2    0.332651   -0.018281    0.608177   -31.00000   -1.50000
H67E  2    0.393384   -0.023357    0.584403   -31.00000   -1.50000
H67F  2    0.337897   -0.017764    0.553285   -31.00000   -1.50000
AFIX  66

PART 1
C73A  1    0.686386    0.589620    0.519826    21.00000    0.12374    0.11412 =
         0.08851   -0.01212   -0.01753    0.00516
C72A  1    0.683749    0.526896    0.497607    21.00000    0.12001    0.10954 =
         0.11118   -0.01355   -0.02060    0.00560
AFIX  43
H72A  2    0.649775    0.512930    0.483164    21.00000   -1.20000
AFIX  65
C71A  1    0.731349    0.484825    0.496744    21.00000    0.09925    0.10311 =
         0.11095   -0.00568   -0.02428   -0.01423
AFIX  43
H71A  2    0.729566    0.442407    0.481718    21.00000   -1.20000
AFIX  65
C70A  1    0.781586    0.505477    0.518100    21.00000    0.09843    0.09331 =
         0.09263    0.00897   -0.01269   -0.02756
AFIX  43
H70A  2    0.813776    0.477025    0.517517    21.00000   -1.20000
AFIX  65
C69A  1    0.784224    0.568200    0.540320    21.00000    0.10464    0.10314 =
         0.08501   -0.00126    0.00131   -0.03039
AFIX  43
H69A  2    0.818198    0.582166    0.554762    21.00000   -1.20000
AFIX  65
C68A  1    0.736624    0.610272    0.541183    21.00000    0.11313    0.10553 =
         0.08233   -0.00556   -0.00253   -0.01762
AFIX  43
H68A  2    0.738408    0.652689    0.556209    21.00000   -1.20000
AFIX   0
C74A  1    0.634334    0.633654    0.520384    21.00000    0.16810    0.16647 =
         0.11751    0.00470   -0.00816    0.04764
AFIX 137
H74A  2    0.636343    0.666187    0.495082    21.00000   -1.50000
H74B  2    0.632249    0.657802    0.549741    21.00000   -1.50000
H74C  2    0.600685    0.605505    0.516692    21.00000   -1.50000
AFIX  66

PART 2
C73B  1    0.707360    0.617572    0.525934   -21.00000    0.11458    0.10357 =
         0.08368   -0.00045   -0.01146   -0.00080
C72B  1    0.677854    0.566964    0.502272   -21.00000    0.12748    0.11485 =
         0.10684   -0.00560   -0.02358   -0.00128
AFIX  43
H72B  2    0.641385    0.575926    0.490225   -21.00000   -1.20000
AFIX  65
C71B  1    0.702277    0.503102    0.496425   -21.00000    0.12208    0.10631 =
         0.10809   -0.00107   -0.02636   -0.00616
AFIX  43
H71B  2    0.682324    0.468877    0.480424   -21.00000   -1.20000
AFIX  65
C70B  1    0.756206    0.489848    0.514239   -21.00000    0.11573    0.10201 =
         0.09675    0.00377   -0.01305   -0.01216
AFIX  43
H70B  2    0.772722    0.446661    0.510285   -21.00000   -1.20000
AFIX  65
C69B  1    0.785711    0.540456    0.537901   -21.00000    0.09780    0.08999 =
         0.07770    0.00481   -0.00054   -0.01367
AFIX  43
H69B  2    0.822181    0.531493    0.549947   -21.00000   -1.20000
AFIX  65
C68B  1    0.761289    0.604318    0.543748   -21.00000    0.10343    0.09485 =
         0.07652    0.00449   -0.00048    0.00019
AFIX  43
H68B  2    0.781243    0.638542    0.559750   -21.00000   -1.20000
AFIX   0
C74B  1    0.681321    0.686213    0.528477   -21.00000    0.16767    0.12927 =
         0.11698    0.01794    0.00561    0.03982
AFIX 137
H74D  2    0.679084    0.700527    0.560693   -21.00000   -1.50000
H74E  2    0.643317    0.684791    0.515253   -21.00000   -1.50000
H74F  2    0.704529    0.718222    0.511149   -21.00000   -1.50000
AFIX  66

PART -1
C75   1    0.485066    0.477151    0.510315    10.50000    0.13275    0.23781 =
         0.17422   -0.04979   -0.03695    0.07073
C76   1    0.457450    0.462680    0.551898    10.50000    0.11686    0.23189 =
         0.14027   -0.07805   -0.04280    0.07276
AFIX  43
H76   2    0.434228    0.495745    0.565989    10.50000   -1.20000
AFIX  65
C77   1    0.464171    0.399314    0.572647    10.50000    0.12403    0.23548 =
         0.15037   -0.07800   -0.04588    0.05619
AFIX  43
H77   2    0.445495    0.389529    0.600769    10.50000   -1.20000
AFIX  65
C78   1    0.498510    0.350420    0.551811    10.50000    0.12543    0.22034 =
         0.15940   -0.07248   -0.05574    0.05192
AFIX  43
H78   2    0.503055    0.307568    0.565843    10.50000   -1.20000
AFIX  65
C79   1    0.526127    0.364890    0.510227    10.50000    0.12884    0.23672 =
         0.16697   -0.07480   -0.03227    0.06914
AFIX  43
H79   2    0.549348    0.331824    0.496137    10.50000   -1.20000
AFIX  65
C80   1    0.519405    0.428255    0.489478    10.50000    0.13363    0.23536 =
         0.17121   -0.08320   -0.02080    0.07249
AFIX  43
H80   2    0.538082    0.438040    0.461357    10.50000   -1.20000
AFIX   0
C81   1    0.476579    0.546456    0.487307    10.50000    0.20123    0.25109 =
         0.23681   -0.00352   -0.02879    0.06007
AFIX 137
H81A  2    0.437567    0.561338    0.491869    10.50000   -1.50000
H81B  2    0.484393    0.542786    0.454293    10.50000   -1.50000
H81C  2    0.502386    0.579256    0.501148    10.50000   -1.50000
AFIX   0
HKLF 4


REM  mj21609.res in Pbca
REM wR2 = 0.1931, GooF = S = 1.036, Restrained GooF = 1.051 for all data
REM R1 = 0.0694 for 7253 Fo > 4sig(Fo) and 0.1316 for all 12647 data
REM 906 parameters refined using 322 restraints

END

WGHT      0.0765      7.9562

REM Highest difference peak  0.277,  deepest hole -0.297,  1-sigma level  0.046
Q1    1   0.4015  0.3736  0.6168  11.00000  0.05    0.28
Q2    1   0.4036  0.1227  0.5840  11.00000  0.05    0.25
Q3    1   0.3257  0.2535  0.6004  11.00000  0.05    0.24
Q4    1   0.3217  0.1744  0.5888  11.00000  0.05    0.24
Q5    1   0.4999  0.3399  0.5127  11.00000  0.05    0.22
Q6    1   0.3179  0.2839  0.6148  11.00000  0.05    0.21
Q7    1   0.3354 -0.0215  0.5799  11.00000  0.05    0.21
Q8    1   0.3282  0.1004  0.5929  11.00000  0.05    0.21
Q9    1   0.4039  0.1799  0.5936  11.00000  0.05    0.20
Q10   1   0.2856  0.5195  0.7310  11.00000  0.05    0.20
;
_shelx_res_checksum                20406
_shelx_hkl_file
;
   0   5   0   -0.07    0.05
   0   7   0   -0.01    0.06
   0   9   0    0.17    0.11
   0  11   0   -0.11    0.14
   0  12   0   31.68    1.04
   0  13   0   -0.34    0.18
   0  14   0   35.30    1.18
   0  14   0   34.59    1.05
   0  15   0    0.17    0.14
   0  16   0   24.45    0.89
   0  17   0   -0.20    0.18
   0  18   0   28.30    1.08
   0  19   0   -0.11    0.27
   0  20   0    5.88    0.58
   0  21   0   -0.04    0.34
   0  22   0   -0.15    0.37
   0  23   0    1.21    0.42
   1   1   0   -0.01    0.01
   1  -1   0    0.02    0.03
   1  -2   0    0.02    0.03
  -1   2   0    0.03    0.03
   1  -3   0   -0.02    0.04
  -1   3   0    0.07    0.06
  -1   4   0    0.02    0.06
  -1   5   0    0.10    0.08
  -1   6   0   -0.10    0.07
  -1   7   0    0.06    0.08
  -1   8   0    0.10    0.10
  -1   8   0   -0.04    0.08
  -1   9   0   -0.08    0.09
  -1  10   0    0.25    0.14
  -1  10   0    0.13    0.11
   1  11   0   -0.24    0.13
  -1  11   0   -0.29    0.14
  -1  11   0   -0.26    0.12
  -1  12   0   -0.38    0.16
  -1  13   0    0.13    0.12
  -1  13   0   -0.40    0.19
  -1  14   0   -0.07    0.13
  -1  14   0    0.23    0.21
  -1  15   0    0.02    0.16
  -1  15   0    0.20    0.25
  -1  16   0   -0.39    0.28
   1  16   0   -0.05    0.15
  -1  16   0    0.21    0.19
   1  17   0   -0.10    0.18
  -1  17   0   -0.06    0.21
  -1  18   0    0.06    0.23
   1  18   0    0.18    0.21
   1  19   0   -0.10    0.26
  -1  19   0    0.80    0.29
  -1  20   0    0.52    0.31
   1  20   0    0.25    0.31
   1  21   0   -0.73    0.33
   1  22   0   -0.37    0.39
  -1  22   0   -0.49    0.37
  -1  23   0    0.74    0.40
   2   0   0    4.33    0.18
  -2   0   0    4.24    0.18
   2  -1   0   74.41    1.97
   2   1   0   75.33    1.95
  -2   1   0   70.64    1.97
   2  -2   0    0.21    0.07
   2   2   0    0.16    0.06
  -2   2   0    0.21    0.08
   2  -3   0   19.59    0.60
   2   3   0   19.85    0.55
  -2   3   0   18.75    0.61
   2  -4   0   33.96    0.94
  -2   4   0   31.43    0.97
   2  -5   0  266.02    6.68
  -2   5   0  247.79    6.73
  -2   6   0  107.31    2.96
  -2   6   0  110.17    2.98
   2  -6   0  111.08    2.93
  -2   7   0   63.53    1.80
  -2   7   0   63.76    1.82
  -2   8   0    8.59    0.40
  -2   8   0    8.43    0.40
  -2   9   0  100.75    2.76
  -2   9   0   99.21    2.77
  -2   9   0   96.75    2.62
  -2  10   0   73.52    2.03
  -2  10   0   74.78    2.17
  -2  10   0   75.30    2.16
  -2  11   0   25.18    0.81
  -2  11   0   25.25    0.92
  -2  11   0   26.93    0.94
  -2  12   0    1.12    0.18
  -2  12   0    1.52    0.25
  -2  12   0    0.98    0.22
  -2  13   0   25.12    0.89
  -2  13   0   26.92    0.99
  -2  13   0   26.89    0.97
  -2  13   0   26.65    0.88
  -2  14   0    0.56    0.26
  -2  14   0    1.05    0.20
  -2  15   0    1.69    0.32
  -2  15   0    1.77    0.28
  -2  16   0   -0.32    0.18
  -2  16   0    0.63    0.27
  -2  17   0    9.97    0.58
  -2  17   0    6.62    0.58
  -2  18   0    1.91    0.35
   2  19   0    0.92    0.29
  -2  19   0    0.77    0.33
  -2  20   0    0.67    0.32
  -2  21   0   -0.29    0.31
  -2  22   0    4.54    0.62
  -2  23   0    2.33    0.44
  -3   0   0    0.04    0.07
   3   0   0    0.10    0.08
   3  -1   0    0.23    0.09
  -3   1   0    0.13    0.08
   3   1   0    0.26    0.08
  -3  -1   0    0.21    0.08
   3   2   0   -0.04    0.07
  -3   2   0    0.03    0.08
  -3  -2   0   -0.01    0.06
   3  -2   0   -0.05    0.08
  -3   3   0    0.04    0.10
   3  -3   0    0.00    0.08
  -3  -3   0    0.03    0.05
   3   3   0    0.05    0.06
   3  -4   0    0.08    0.09
  -3   4   0   -0.09    0.09
   3   4   0   -0.06    0.07
  -3   4   0    0.03    0.10
  -3   4   0   -0.13    0.07
   3  -5   0   -0.05    0.08
  -3   5   0    0.02    0.10
   3   5   0    0.00    0.08
  -3   5   0    0.30    0.11
   3   5   0   -0.08    0.06
  -3   5   0   -0.12    0.08
  -3   6   0    0.05    0.10
  -3   6   0   -0.02    0.09
   3  -6   0   -0.01    0.07
  -3   7   0    0.01    0.10
   3  -7   0    0.07    0.07
  -3   7   0    0.41    0.13
  -3   7   0    0.05    0.08
   3  -7   0    0.08    0.11
  -3   8   0   -0.08    0.10
  -3   8   0    0.27    0.09
  -3   8   0    0.02    0.12
  -3   9   0    0.11    0.12
  -3   9   0   -0.04    0.12
  -3   9   0   -0.13    0.09
  -3  10   0   -0.07    0.14
  -3  10   0    0.25    0.11
  -3  10   0    0.34    0.16
  -3  11   0   -0.09    0.12
  -3  11   0    0.21    0.16
  -3  12   0   -0.03    0.19
  -3  12   0    0.26    0.15
  -3  12   0    0.02    0.17
  -3  13   0    0.31    0.24
  -3  13   0    0.13    0.14
  -3  14   0   -0.13    0.12
  -3  14   0   -0.22    0.14
  -3  14   0    0.22    0.22
  -3  15   0    0.23    0.25
  -3  16   0    0.20    0.28
  -3  17   0   -0.16    0.21
  -3  17   0    0.39    0.31
  -3  18   0    0.17    0.36
  -3  18   0    0.16    0.24
  -3  19   0   -0.20    0.27
  -3  20   0    0.35    0.29
  -3  21   0    0.21    0.33
  -3  22   0   -0.57    0.33
  -3  23   0   -0.23    0.36
   4   0   0    4.18    0.26
  -4   0   0    3.55    0.23
  -4   1   0   16.05    0.59
   4  -1   0   16.85    0.60
  -4  -1   0   15.65    0.56
   4   1   0   17.37    0.58
  -4   2   0   78.06    2.18
  -4  -2   0   73.90    2.08
   4  -2   0   75.87    2.13
  -4   2   0   75.30    2.10
   4   2   0   77.84    2.10
  -4   2   0   75.23    2.14
  -4  -3   0    2.00    0.16
   4  -3   0    1.68    0.22
  -4   4   0  152.76    4.17
   4   4   0  161.07    4.09
  -4  -4   0  151.82    4.02
   4  -4   0  157.01    4.15
  -4   4   0  148.23    4.15
  -4   5   0   10.51    0.44
  -4   5   0   11.63    0.49
   4  -5   0   11.88    0.47
   4   5   0   11.91    0.42
   4   5   0   11.05    0.44
  -4   5   0   11.18    0.50
   4   6   0    0.48    0.10
  -4   7   0    0.13    0.10
  -4   7   0    0.10    0.12
   4   7   0    0.20    0.08
   4  -7   0    0.19    0.14
   4  -7   0    0.10    0.08
  -4   7   0    0.19    0.12
  -4   8   0   61.79    1.80
   4  -8   0   61.18    1.83
   4  -8   0   66.78    1.77
  -4   8   0   63.30    1.88
  -4   8   0   60.66    1.90
   4  -9   0    1.34    0.18
  -4   9   0    2.04    0.26
  -4   9   0    1.21    0.22
  -4   9   0    1.84    0.22
  -4  10   0   11.10    0.59
  -4  10   0   10.49    0.55
  -4  10   0   10.22    0.48
  -4  11   0    2.16    0.36
  -4  11   0    2.12    0.30
  -4  11   0    1.72    0.26
  -4  12   0    2.41    0.35
  -4  12   0    3.19    0.31
  -4  12   0    3.07    0.44
  -4  13   0    1.77    0.35
  -4  13   0    2.09    0.29
  -4  13   0    1.27    0.30
  -4  14   0    1.84    0.30
  -4  14   0    1.56    0.24
  -4  15   0    1.55    0.25
  -4  15   0    1.54    0.29
  -4  15   0    1.78    0.30
  -4  16   0    5.12    0.49
  -4  16   0    4.69    0.53
  -4  17   0    9.90    0.66
  -4  17   0    9.31    0.66
  -4  18   0    0.50    0.32
  -4  18   0   -0.10    0.35
  -4  19   0    0.14    0.28
  -4  20   0    3.34    0.51
  -4  21   0    0.03    0.32
  -4  22   0    0.28    0.32
  -4  23   0    0.60    0.39
  -5   0   0    0.01    0.10
   5   0   0   -0.04    0.11
   5   0   0   -0.17    0.10
   5   0   0    0.01    0.11
  -5   0   0   -0.11    0.09
  -5  -1   0   -0.06    0.09
   5  -1   0   -0.12    0.10
   5   1   0    0.01    0.11
   5   1   0    0.08    0.11
   5  -1   0   -0.07    0.12
   5  -1   0    0.07    0.12
  -5   1   0    0.02    0.10
  -5   1   0    0.06    0.11
   5   1   0    0.04    0.10
  -5   1   0   -0.02    0.10
   5   2   0    0.24    0.12
   5   2   0    0.00    0.10
  -5   2   0    0.00    0.11
  -5   2   0    0.06    0.10
   5   2   0   -0.04    0.10
   5  -2   0   -0.02    0.13
  -5  -2   0    0.07    0.08
  -5   2   0    0.02    0.11
   5  -2   0    0.04    0.12
   5   3   0   -0.15    0.11
   5  -3   0    0.03    0.14
  -5   3   0    0.01    0.11
   5   3   0    0.05    0.11
  -5   3   0    0.07    0.12
  -5   3   0    0.08    0.13
   5   3   0    0.16    0.10
  -5  -3   0   -0.04    0.08
   5  -3   0   -0.12    0.12
  -5   4   0   -0.01    0.11
   5   4   0    0.29    0.09
   5   4   0    0.05    0.11
   5   4   0   -0.06    0.09
  -5   4   0    0.02    0.11
  -5   4   0   -0.18    0.09
  -5  -4   0    0.03    0.07
   5  -4   0    0.10    0.13
   5  -4   0   -0.05    0.11
   5  -5   0   -0.05    0.09
   5   5   0    0.00    0.09
   5  -5   0    0.06    0.12
  -5   5   0   -0.02    0.10
   5   5   0    0.01    0.11
  -5   5   0   -0.07    0.10
  -5   5   0    0.12    0.12
  -5   6   0    0.15    0.12
   5   6   0    0.25    0.12
  -5   6   0    0.09    0.13
  -5   6   0    0.13    0.12
   5   6   0    0.08    0.09
   5  -6   0    0.04    0.10
   5   7   0    0.10    0.09
   5  -7   0    0.06    0.09
  -5   7   0   -0.02    0.12
  -5   7   0    0.33    0.12
  -5   7   0    0.07    0.12
   5   7   0   -0.11    0.08
   5  -8   0    0.11    0.09
   5   8   0    0.05    0.13
  -5   8   0    0.05    0.14
  -5   8   0    0.05    0.11
  -5   8   0    0.07    0.15
   5   8   0    0.02    0.08
  -5   9   0    0.05    0.12
   5   9   0    0.13    0.14
  -5   9   0   -0.18    0.16
  -5   9   0    0.04    0.14
   5  -9   0    0.16    0.08
  -5  10   0    0.26    0.20
  -5  10   0   -0.10    0.15
  -5  10   0    0.03    0.13
  -5  11   0   -0.08    0.13
  -5  11   0    0.04    0.17
  -5  11   0   -0.46    0.23
  -5  12   0   -0.01    0.19
  -5  12   0   -0.33    0.26
  -5  12   0    0.04    0.14
  -5  13   0   -0.26    0.16
  -5  13   0    0.26    0.20
  -5  14   0    0.30    0.22
  -5  14   0   -0.37    0.18
  -5  15   0   -0.11    0.18
  -5  15   0    0.03    0.23
  -5  15   0    0.04    0.18
  -5  16   0    0.42    0.19
  -5  16   0   -0.30    0.19
  -5  16   0    0.52    0.27
  -5  17   0    0.07    0.24
  -5  18   0   -0.36    0.33
  -5  18   0    0.36    0.27
  -5  19   0    0.93    0.41
  -5  20   0    0.49    0.30
  -5  21   0    0.13    0.32
  -5  22   0    0.14    0.33
  -5  23   0   -0.40    0.34
  -6   0   0   51.31    1.60
  -6   0   0   50.99    1.57
   6   0   0   54.25    1.67
   6   0   0   56.58    1.63
   6   1   0   26.41    1.00
   6  -1   0   28.44    0.96
  -6   1   0   27.29    0.98
  -6   1   0   28.31    0.89
  -6   1   0   27.13    0.95
   6   1   0   27.29    0.94
  -6  -1   0   25.85    0.87
   6  -1   0   27.18    0.95
  -6  -1   0   26.25    0.91
   6   1   0   26.45    0.89
  -6   2   0   40.20    1.30
  -6   2   0   40.48    1.33
   6  -2   0   43.46    1.29
   6  -2   0   40.74    1.32
   6   2   0   41.03    1.26
   6   2   0   43.44    1.31
  -6  -2   0   39.98    1.27
   6  -2   0   41.92    1.33
  -6   2   0   42.32    1.27
   6   3   0    4.82    0.32
   6   3   0    3.71    0.27
  -6   3   0    4.49    0.32
   6  -3   0    4.49    0.34
  -6   3   0    4.31    0.30
  -6  -3   0    3.78    0.27
   6  -3   0    4.59    0.34
  -6   3   0    4.61    0.34
  -6   4   0   51.09    1.52
  -6   4   0   48.26    1.58
   6  -4   0   51.26    1.56
   6   4   0   52.48    1.51
   6   4   0   47.60    1.43
  -6   4   0   49.75    1.55
  -6  -4   0   49.57    1.44
   6  -4   0   50.45    1.63
  -6   5   0   32.80    1.17
  -6  -5   0   32.51    0.97
   6  -5   0   36.27    1.15
  -6   5   0   34.83    1.15
   6   5   0   31.77    1.03
   6  -5   0   32.68    1.19
  -6   5   0   33.80    1.10
   6   5   0   33.75    1.07
  -6   6   0  115.85    3.20
  -6   6   0  108.21    3.22
   6   6   0  117.16    3.10
   6   6   0  111.78    3.12
  -6   6   0  111.15    3.14
   6  -6   0  112.39    3.34
   6   6   0  109.97    3.11
   6  -6   0  112.06    3.14
   6   7   0  144.59    3.87
   6   7   0  140.71    3.88
  -6   7   0  141.57    3.99
   6   7   0  140.94    3.86
   6  -7   0  150.21    3.95
  -6   7   0  143.87    3.94
  -6   7   0  136.13    4.02
  -6   8   0   63.38    1.99
  -6   8   0   65.69    1.94
  -6   8   0   60.70    2.02
   6   8   0   66.55    1.85
   6   8   0   62.88    1.85
   6   8   0   64.38    1.85
   6  -8   0   65.75    1.91
   6   9   0    0.68    0.13
  -6   9   0    0.61    0.19
   6   9   0    0.75    0.18
   6   9   0    0.65    0.13
  -6   9   0    0.65    0.24
  -6   9   0    0.51    0.19
   6  -9   0    0.46    0.13
  -6  10   0    5.24    0.43
  -6  10   0    5.06    0.49
  -6  10   0    4.62    0.39
   6 -10   0    4.48    0.29
   6  11   0    0.02    0.13
  -6  11   0    0.03    0.28
  -6  11   0    0.07    0.19
  -6  11   0    0.22    0.17
  -6  12   0    5.43    0.48
  -6  12   0    4.38    0.61
  -6  12   0    4.31    0.42
  -6  13   0    1.48    0.31
  -6  13   0    1.12    0.27
  -6  14   0    7.56    0.57
  -6  14   0    7.50    0.59
  -6  15   0   13.48    0.77
  -6  15   0   14.97    0.89
  -6  16   0    9.50    0.69
  -6  16   0    9.25    0.68
  -6  16   0    9.40    0.66
  -6  17   0    8.87    0.67
  -6  17   0    6.75    0.54
  -6  17   0    6.89    0.64
  -6  18   0    1.07    0.34
  -6  18   0    0.96    0.36
  -6  19   0    0.82    0.40
  -6  19   0    0.32    0.30
  -6  20   0    0.45    0.32
  -6  21   0    0.21    0.32
  -6  22   0    0.33    0.34
   7   0   0    0.25    0.15
  -7   0   0    0.06    0.10
  -7   0   0    0.01    0.12
  -7   0   0    0.13    0.13
   7   0   0   -0.15    0.12
   7   0   0   -0.04    0.14
   7   1   0    0.07    0.13
   7  -1   0    0.14    0.16
  -7   1   0    0.17    0.12
   7   1   0    0.12    0.14
   7  -1   0    0.33    0.16
   7   1   0    0.02    0.13
  -7  -1   0    0.22    0.13
   7  -1   0    0.13    0.14
  -7   1   0    0.08    0.12
  -7  -1   0   -0.11    0.09
  -7   1   0    0.05    0.14
   7   2   0    0.06    0.13
   7   2   0    0.07    0.13
   7  -2   0   -0.04    0.13
   7  -2   0    0.07    0.13
   7  -2   0    0.15    0.14
   7   2   0   -0.01    0.13
  -7  -2   0    0.11    0.10
  -7   2   0    0.06    0.12
  -7  -2   0    0.19    0.10
  -7   2   0    0.04    0.13
  -7   2   0   -0.04    0.11
   7  -3   0    0.15    0.12
  -7   3   0   -0.04    0.11
   7  -3   0    0.09    0.15
   7   3   0    0.08    0.13
  -7  -3   0    0.06    0.12
   7  -3   0   -0.05    0.11
  -7   3   0   -0.06    0.12
   7   3   0   -0.06    0.12
   7   3   0    0.08    0.13
  -7   3   0   -0.06    0.13
  -7   4   0    0.18    0.14
  -7   4   0    0.10    0.12
   7  -4   0   -0.06    0.14
   7   4   0    0.08    0.13
  -7  -4   0    0.08    0.10
   7   4   0    0.06    0.12
  -7   4   0   -0.04    0.14
   7  -4   0    0.11    0.13
   7   4   0    0.00    0.11
  -7  -5   0    0.14    0.09
  -7   5   0   -0.09    0.14
   7   5   0    0.04    0.12
   7  -5   0    0.09    0.12
  -7   5   0   -0.14    0.12
   7   5   0    0.30    0.14
   7   5   0    0.05    0.11
  -7   5   0   -0.11    0.10
   7  -5   0    0.05    0.14
   7   6   0    0.14    0.13
   7   6   0    0.02    0.11
   7  -6   0   -0.02    0.14
  -7   6   0    0.20    0.15
   7   6   0   -0.08    0.11
  -7   6   0   -0.07    0.15
  -7   6   0    0.05    0.13
   7   6   0    0.07    0.13
   7  -6   0    0.08    0.12
   7   7   0    0.12    0.11
   7   7   0    0.05    0.14
   7  -7   0    0.33    0.17
  -7   7   0   -0.15    0.13
  -7   7   0    0.10    0.19
   7   7   0   -0.06    0.11
   7  -7   0    0.00    0.11
   7   8   0    0.08    0.12
  -7   8   0    0.04    0.15
   7  -8   0    0.09    0.11
  -7   8   0    0.01    0.14
   7   8   0    0.30    0.12
   7   8   0    0.30    0.12
   7   8   0   -0.09    0.14
  -7   8   0    0.19    0.23
   7  -8   0    0.09    0.17
   7   9   0    0.23    0.12
   7  -9   0    0.15    0.13
  -7   9   0    0.06    0.16
   7   9   0    0.06    0.16
   7   9   0   -0.13    0.10
  -7   9   0    0.17    0.24
  -7   9   0   -0.07    0.14
  -7  10   0   -0.24    0.26
  -7  10   0    0.10    0.17
  -7  10   0   -0.03    0.15
   7  10   0   -0.04    0.10
   7 -10   0   -0.03    0.12
  -7  11   0    0.40    0.20
  -7  11   0   -0.01    0.19
   7  11   0    0.10    0.15
  -7  11   0   -0.31    0.33
   7 -11   0    0.20    0.15
   7  12   0    0.07    0.15
  -7  12   0   -0.05    0.18
  -7  12   0    0.06    0.20
  -7  13   0    0.14    0.22
  -7  14   0    0.09    0.22
  -7  14   0   -0.19    0.25
  -7  15   0    0.15    0.23
  -7  15   0   -0.09    0.22
  -7  16   0   -0.12    0.23
  -7  16   0   -0.04    0.25
   7  16   0   -0.38    0.17
   7  17   0   -0.15    0.18
  -7  17   0    0.12    0.25
  -7  17   0    0.38    0.31
  -7  18   0   -0.48    0.24
  -7  18   0    0.47    0.33
  -7  19   0    0.29    0.43
  -7  19   0    0.24    0.29
  -7  20   0    0.36    0.43
  -7  20   0   -0.14    0.26
  -7  21   0    0.44    0.32
  -7  23   0    0.42    0.33
  -8   0   0  105.85    3.02
   8   0   0  107.38    3.09
   8   0   0  106.30    3.08
   8   0   0  107.26    3.03
  -8   0   0  107.78    2.96
   8   1   0   25.23    0.95
  -8  -1   0   24.47    0.88
  -8   1   0   24.54    0.91
  -8   1   0   24.58    0.87
   8   1   0   25.12    0.94
   8  -1   0   24.32    0.95
   8   1   0   24.92    0.91
   8  -1   0   26.79    0.93
   8  -1   0   24.74    0.96
  -8  -2   0    1.33    0.22
   8  -2   0    1.37    0.25
  -8   2   0    1.35    0.22
   8   2   0    1.37    0.23
   8   2   0    1.41    0.23
   8   2   0    1.36    0.25
   8  -2   0    1.46    0.24
  -8   2   0    1.66    0.26
   8  -2   0    1.14    0.21
   8   3   0   11.39    0.56
  -8   3   0   10.91    0.52
   8   3   0   10.66    0.51
   8   3   0   10.98    0.55
   8  -3   0   10.98    0.52
  -8  -3   0    9.62    0.45
   8  -3   0   11.12    0.58
  -8   3   0   10.46    0.55
   8  -3   0   10.22    0.56
  -8   4   0    0.41    0.15
   8   4   0    0.30    0.14
   8   4   0    0.23    0.15
   8  -4   0    0.18    0.14
   8  -4   0    0.39    0.14
   8   4   0    0.20    0.16
   8  -4   0    0.05    0.16
  -8   4   0    0.19    0.15
   8   5   0    0.88    0.20
  -8   5   0    0.79    0.22
   8  -5   0    0.91    0.22
   8  -5   0    1.47    0.27
   8   5   0    0.77    0.18
   8   5   0    0.95    0.19
  -8   5   0    0.80    0.20
   8   6   0    0.81    0.21
  -8  -6   0    1.12    0.16
   8   6   0    0.98    0.19
   8   6   0    0.99    0.20
  -8   6   0    0.92    0.22
   8  -6   0    1.08    0.23
   8   6   0    1.04    0.20
   8  -6   0    1.15    0.23
  -8   6   0    0.88    0.20
   8  -7   0   27.92    1.03
   8   7   0   28.11    1.00
  -8   7   0   27.93    1.10
   8   7   0   28.17    0.93
   8   7   0   26.75    1.02
   8   7   0   27.69    1.00
   8  -7   0   28.69    1.06
  -8   7   0   27.73    1.04
   8   8   0    1.77    0.26
   8  -8   0    1.75    0.27
   8   8   0    1.90    0.24
   8   8   0    1.98    0.28
  -8   8   0    1.55    0.27
  -8   8   0    2.03    0.33
   8   8   0    1.72    0.25
   8   9   0    6.20    0.39
   8   9   0    6.49    0.42
   8   9   0    5.95    0.39
  -8   9   0    6.46    0.50
   8   9   0    6.76    0.54
   8  -9   0    5.35    0.40
  -8   9   0    5.91    0.45
   8  -9   0    5.38    0.40
   8  10   0    1.72    0.23
   8 -10   0    1.83    0.28
  -8  10   0    2.06    0.36
  -8  10   0    1.56    0.29
   8  10   0    1.45    0.22
   8  10   0    1.97    0.26
   8  10   0    1.74    0.26
   8 -11   0    4.26    0.34
   8  11   0    4.61    0.36
  -8  11   0    5.36    0.50
  -8  11   0    5.05    0.46
   8  11   0    5.30    0.36
   8  12   0    0.08    0.17
   8  12   0    0.00    0.18
  -8  12   0    0.16    0.21
  -8  12   0    0.23    0.21
  -8  13   0    0.33    0.26
  -8  13   0    0.77    0.27
   8  13   0    0.82    0.19
   8  14   0    2.47    0.34
  -8  14   0    2.59    0.42
  -8  14   0    3.80    0.50
  -8  15   0    6.74    0.62
  -8  15   0    6.13    0.58
   8  15   0    5.48    0.54
  -8  16   0    0.02    0.29
  -8  16   0    0.09    0.23
  -8  16   0   -0.42    0.25
  -8  17   0    3.50    0.52
  -8  17   0    2.70    0.48
  -8  17   0    3.68    0.50
  -8  18   0   -0.05    0.31
  -8  18   0    0.88    0.36
   8  18   0    0.37    0.23
  -8  18   0    0.51    0.42
  -8  19   0    0.05    0.38
  -8  19   0    0.29    0.28
  -8  20   0    0.08    0.44
  -8  20   0   -0.18    0.30
  -8  21   0    0.27    0.31
  -8  22   0    0.41    0.34
  -8  23   0   -0.47    0.30
  -9   0   0    0.13    0.11
  -9   0   0   -0.10    0.12
   9   0   0    0.00    0.14
   9   0   0    0.11    0.15
   9   0   0    0.00    0.15
   9   1   0   -0.19    0.14
   9  -1   0   -0.16    0.13
   9  -1   0    0.09    0.15
   9   1   0    0.07    0.15
   9   1   0    0.02    0.15
  -9   1   0    0.06    0.14
   9  -1   0   -0.12    0.14
  -9  -1   0   -0.17    0.11
  -9   1   0    0.11    0.12
  -9  -2   0    0.07    0.12
   9  -2   0   -0.01    0.13
   9   2   0    0.09    0.15
  -9   2   0    0.02    0.13
   9  -2   0   -0.04    0.15
   9  -2   0    0.02    0.14
  -9   2   0    0.25    0.14
   9   2   0   -0.02    0.14
   9   2   0    0.06    0.16
   9   3   0    0.07    0.14
  -9   3   0    0.13    0.15
   9  -3   0    0.00    0.15
   9  -3   0    0.07    0.14
  -9   3   0    0.13    0.14
   9  -3   0    0.16    0.14
   9   3   0    0.04    0.14
   9   3   0   -0.14    0.13
  -9  -3   0    0.03    0.11
   9   4   0   -0.27    0.13
   9   4   0   -0.07    0.14
   9  -4   0    0.01    0.12
  -9   4   0    0.02    0.13
   9  -4   0    0.07    0.14
  -9   4   0    0.26    0.22
  -9  -4   0    0.11    0.11
   9   4   0    0.06    0.12
   9  -4   0    0.11    0.15
  -9   5   0   -0.19    0.13
   9   5   0    0.04    0.15
   9  -5   0   -0.31    0.15
  -9   5   0    0.07    0.14
   9   5   0    0.05    0.13
   9   5   0   -0.10    0.15
   9  -5   0   -0.06    0.12
   9   6   0    0.13    0.14
   9   6   0   -0.21    0.18
   9   6   0    0.12    0.20
  -9   6   0   -0.08    0.15
  -9   6   0    0.02    0.15
   9  -6   0   -0.26    0.16
   9   6   0   -0.13    0.15
   9  -6   0    0.00    0.12
   9   7   0    0.09    0.18
   9  -7   0   -0.07    0.12
  -9   7   0   -0.02    0.14
   9   7   0    0.14    0.14
   9   7   0   -0.02    0.14
   9  -7   0   -0.26    0.17
  -9   7   0    0.01    0.17
   9  -8   0    0.04    0.12
  -9   8   0   -0.02    0.18
   9   8   0   -0.26    0.16
   9   8   0    0.44    0.19
  -9   8   0    0.14    0.17
   9   8   0   -0.08    0.15
   9   8   0    0.12    0.13
   9   9   0    0.02    0.18
   9   9   0    0.11    0.14
  -9   9   0   -0.22    0.14
  -9   9   0    0.12    0.18
   9   9   0   -0.26    0.14
   9  -9   0   -0.16    0.13
   9  -9   0   -0.19    0.20
   9   9   0   -0.16    0.18
  -9  10   0    0.01    0.19
   9  10   0   -0.08    0.14
   9  10   0   -0.09    0.17
   9  10   0   -0.26    0.17
  -9  10   0   -0.09    0.16
   9 -10   0   -0.22    0.14
   9  11   0    0.25    0.18
  -9  11   0    0.05    0.19
  -9  11   0    0.44    0.22
   9 -11   0   -0.23    0.16
   9  12   0   -0.16    0.17
  -9  12   0   -0.25    0.19
   9 -12   0   -0.33    0.20
  -9  12   0    0.06    0.22
   9  12   0    0.43    0.18
   9  13   0    0.24    0.19
   9  13   0   -0.11    0.18
  -9  13   0    0.27    0.22
  -9  13   0   -0.32    0.18
  -9  14   0   -0.10    0.23
  -9  14   0    0.47    0.24
   9  14   0    0.19    0.19
  -9  15   0    0.39    0.27
  -9  15   0    0.41    0.26
  -9  16   0    0.14    0.29
  -9  16   0    0.07    0.25
  -9  17   0    0.26    0.27
   9  17   0    0.07    0.21
  -9  17   0   -0.42    0.29
  -9  17   0    0.04    0.40
  -9  18   0    0.43    0.43
  -9  18   0    0.25    0.51
   9  18   0    0.92    0.23
  -9  18   0   -0.30    0.25
   9  19   0   -0.48    0.23
  -9  19   0    0.18    0.37
  -9  19   0   -0.40    0.25
  -9  20   0   -0.57    0.27
  -9  20   0    0.23    0.43
  -9  21   0    0.79    0.34
  -9  22   0    0.58    0.33
  10   0   0   81.39    2.73
 -10   0   0   88.15    2.49
 -10   0   0   87.28    2.56
  10   0   0   88.57    2.58
  10   0   0   86.50    2.65
 -10   1   0  111.83    3.12
  10  -1   0  106.49    3.36
  10  -1   0  109.06    3.26
  10  -1   0  112.38    3.18
  10   1   0  112.11    3.26
 -10  -1   0  109.10    3.05
  10   1   0  110.16    3.38
 -10   1   0  109.32    3.18
  10   1   0  107.68    3.27
 -10  -1   0  110.21    3.14
  10   2   0    3.22    0.36
  10   2   0    3.21    0.34
  10   2   0    3.43    0.52
  10  -2   0    3.21    0.34
  10  -2   0    2.59    0.40
 -10  -2   0    2.95    0.29
  10  -2   0    3.08    0.38
 -10   2   0    3.30    0.32
 -10  -3   0    2.49    0.25
  10  -3   0    1.95    0.29
 -10   3   0    1.96    0.29
  10  -3   0    2.28    0.39
  10   3   0    1.96    0.31
  10  -3   0    2.10    0.34
 -10   3   0    1.99    0.31
  10   3   0    2.03    0.30
  10  -4   0   15.21    0.84
  10  -4   0   14.86    0.76
  10   4   0   14.83    0.69
  10   4   0   16.23    0.76
  10   4   0   14.11    0.87
 -10  -4   0   15.46    0.63
  10  -4   0   14.87    0.65
 -10   4   0   15.43    0.76
 -10   4   0   14.66    0.70
  10   5   0   15.28    0.92
  10  -5   0   16.74    0.81
  10  -5   0   15.61    0.76
  10   5   0   16.42    0.76
  10   5   0   16.82    0.77
 -10   5   0   16.67    0.80
  10  -5   0   15.78    0.78
  10   5   0   15.09    0.70
 -10   5   0   15.39    0.73
 -10   6   0    0.48    0.20
  10   6   0    0.55    0.21
  10   6   0    0.41    0.19
  10   6   0    0.39    0.24
  10   6   0    0.68    0.19
  10  -6   0    0.83    0.23
  10  -6   0    0.93    0.25
 -10   6   0    0.63    0.23
  10  -7   0    0.63    0.22
 -10   7   0    0.04    0.16
  10   7   0    0.23    0.16
  10   7   0   -0.02    0.16
 -10   7   0    0.05    0.16
  10  -7   0    0.11    0.16
  10   7   0    0.49    0.23
  10   7   0   -0.10    0.17
 -10   8   0    1.06    0.27
 -10   8   0    1.19    0.29
  10   8   0    1.78    0.28
  10  -8   0    1.18    0.25
  10   8   0    1.70    0.30
  10  -8   0    2.37    0.35
  10   8   0    1.78    0.29
  10   8   0    1.72    0.29
  10   9   0    0.46    0.19
  10  -9   0    0.18    0.24
  10   9   0    0.69    0.23
  10   9   0    0.12    0.16
 -10   9   0    0.33    0.21
 -10   9   0    0.44    0.24
  10   9   0    0.37    0.25
  10  -9   0    0.47    0.20
  10  10   0    6.91    0.50
 -10  10   0    7.62    0.61
  10  10   0    7.12    0.48
  10  10   0    6.03    0.51
  10 -10   0    6.69    0.50
 -10  10   0    6.64    0.55
  10  10   0    7.39    0.47
  10 -10   0    5.81    0.51
  10 -11   0    0.59    0.19
  10  11   0    0.53    0.21
 -10  11   0    0.54    0.24
  10  11   0    0.95    0.24
  10  11   0    0.43    0.18
 -10  11   0    1.02    0.30
  10 -12   0   -0.35    0.23
 -10  12   0    0.26    0.23
  10  12   0   -0.15    0.18
  10  12   0    0.88    0.21
 -10  12   0    0.24    0.26
  10  13   0    0.49    0.34
 -10  13   0    0.35    0.25
 -10  13   0    0.37    0.25
  10  13   0    0.74    0.20
  10  14   0    0.52    0.21
  10  14   0    0.27    0.22
 -10  14   0    0.85    0.30
 -10  14   0    0.65    0.31
  10  15   0    1.40    0.31
 -10  15   0    1.08    0.34
 -10  15   0    1.36    0.36
 -10  16   0    2.34    0.48
 -10  16   0    2.47    0.48
 -10  17   0    7.58    0.76
 -10  17   0    7.97    0.71
 -10  17   0    6.72    1.05
  10  17   0    7.05    0.51
  10  18   0    0.30    0.24
 -10  18   0   -0.43    0.27
 -10  18   0    0.25    0.34
 -10  19   0    0.31    0.32
 -10  19   0    0.48    0.38
 -10  20   0   -0.32    0.31
 -10  20   0   -0.14    0.41
  10  20   0   -0.50    0.30
 -10  21   0    0.33    0.51
 -10  21   0    0.67    0.35
 -10  22   0    0.39    0.35
 -11   0   0    0.12    0.14
  11   0   0   -0.11    0.18
  11   0   0   -0.18    0.15
 -11   0   0   -0.16    0.11
  11   1   0    0.18    0.17
 -11  -1   0   -0.15    0.12
 -11   1   0    0.14    0.14
 -11   1   0   -0.09    0.15
  11  -1   0    0.28    0.20
  11  -1   0    0.21    0.19
  11  -1   0    0.21    0.20
 -11  -1   0   -0.07    0.14
  11   1   0    0.18    0.17
  11   1   0   -0.17    0.15
  11   2   0    0.12    0.17
 -11   2   0   -0.06    0.15
  11   2   0    0.26    0.18
 -11  -2   0   -0.11    0.12
  11  -2   0    0.07    0.17
  11   2   0   -0.15    0.17
  11  -2   0    0.02    0.16
  11  -2   0    0.05    0.17
 -11   2   0    0.19    0.14
 -11  -3   0    0.15    0.14
  11  -3   0    0.00    0.16
  11  -3   0    0.21    0.17
  11  -3   0    0.17    0.18
  11   3   0    0.04    0.18
  11   3   0    0.09    0.16
  11   3   0    0.02    0.16
 -11   3   0   -0.21    0.13
 -11   3   0    0.10    0.17
  11  -4   0    0.01    0.18
  11   4   0    0.07    0.17
  11  -4   0    0.31    0.16
  11   4   0   -0.07    0.17
 -11   4   0   -0.31    0.14
 -11  -4   0    0.30    0.13
  11  -4   0   -0.06    0.15
  11   4   0    0.06    0.16
 -11   4   0    0.01    0.16
  11  -5   0   -0.21    0.16
  11   5   0    0.00    0.14
  11   5   0   -0.33    0.25
  11  -5   0    0.16    0.19
 -11   5   0   -0.13    0.15
  11   5   0    0.19    0.18
  11  -5   0   -0.03    0.16
  11   5   0    0.30    0.20
 -11  -5   0   -0.18    0.15
 -11   5   0    0.03    0.17
  11   6   0    0.06    0.30
  11  -6   0    0.38    0.21
 -11   6   0   -0.22    0.13
 -11   6   0    0.08    0.19
  11  -6   0   -0.09    0.17
  11   6   0   -0.18    0.26
  11   6   0    0.14    0.17
  11   6   0    0.08    0.19
  11  -7   0    0.03    0.14
 -11   7   0    0.12    0.20
  11   7   0   -0.13    0.16
  11  -7   0   -0.07    0.18
  11   7   0   -0.09    0.15
  11   7   0   -0.11    0.17
 -11   7   0    0.10    0.15
  11   8   0    0.01    0.15
  11  -8   0    0.10    0.20
  11   8   0    0.08    0.20
  11  -8   0    0.12    0.21
  11   8   0   -0.38    0.27
 -11   8   0   -0.02    0.17
 -11   8   0    0.15    0.19
  11   8   0    0.05    0.17
  11   9   0   -0.10    0.18
  11  -9   0    0.16    0.19
  11  -9   0    0.55    0.25
 -11   9   0    0.20    0.21
  11   9   0    0.01    0.15
  11   9   0    0.02    0.18
 -11   9   0   -0.04    0.18
  11   9   0    0.16    0.29
  11 -10   0    0.13    0.20
  11  10   0   -0.16    0.18
  11 -10   0    0.33    0.29
  11  10   0    0.16    0.17
 -11  10   0   -0.22    0.20
  11  11   0    0.06    0.17
  11 -11   0   -0.23    0.21
 -11  11   0    0.15    0.24
 -11  11   0    0.09    0.23
  11  11   0    0.28    0.20
  11  12   0    0.12    0.20
  11  12   0   -0.40    0.18
 -11  12   0   -0.06    0.22
 -11  12   0   -0.14    0.21
  11 -12   0    0.21    0.32
 -11  13   0    0.24    0.25
 -11  13   0    0.07    0.23
  11  13   0   -0.22    0.21
  11  13   0    0.18    0.20
  11  14   0    0.17    0.20
  11  14   0    0.20    0.24
 -11  14   0   -0.16    0.25
 -11  14   0   -0.14    0.25
 -11  15   0   -0.17    0.23
 -11  15   0   -0.04    0.26
  11  15   0    0.91    0.27
 -11  16   0   -0.32    0.28
 -11  16   0   -0.28    0.23
 -11  17   0   -0.06    0.30
 -11  17   0    0.05    0.29
 -11  17   0   -1.01    0.61
 -11  18   0   -0.23    0.27
  11  18   0   -0.37    0.22
 -11  18   0   -0.37    0.34
  11  19   0    0.73    0.25
 -11  19   0    0.77    0.38
 -11  19   0    0.45    0.31
 -11  20   0   -0.15    0.42
  11  20   0    0.45    0.30
 -11  20   0   -0.18    0.29
 -11  21   0   -0.05    0.50
 -11  22   0    0.90    0.35
  12   0   0  157.37    4.53
 -12   0   0  159.39    4.52
  12   0   0  159.94    4.65
 -12   0   0  159.60    4.41
  12   0   0  162.43    4.63
 -12   1   0   13.16    0.71
 -12  -1   0   14.40    0.77
  12   1   0   13.31    0.76
 -12  -1   0   12.61    0.59
  12  -1   0   13.21    0.78
  12  -1   0   13.66    0.72
  12   1   0   13.20    0.76
 -12   1   0   14.32    0.65
  12  -1   0   13.95    0.77
  12   1   0   13.49    0.71
  12   2   0  115.31    3.44
  12   2   0  115.01    3.37
  12  -2   0  118.91    3.37
  12   2   0  101.75    3.70
  12  -2   0  112.88    3.45
 -12  -2   0  115.21    3.30
  12  -2   0  119.41    3.51
 -12   2   0  114.90    3.40
  12  -3   0    7.36    0.57
  12   3   0    7.26    0.53
  12  -3   0    6.66    0.55
 -12   3   0    6.47    0.52
  12   3   0    7.17    0.56
  12  -3   0    7.54    0.58
 -12   3   0    6.79    0.48
  12   3   0    7.43    0.57
 -12  -3   0    7.34    0.45
  12  -4   0    6.41    0.45
  12  -4   0    5.15    0.50
  12   4   0    6.55    0.53
 -12  -4   0    6.45    0.40
 -12   4   0    5.93    0.51
  12   4   0    5.81    0.48
  12   4   0    5.99    0.52
 -12   4   0    6.15    0.47
  12  -4   0    5.68    0.53
 -12   5   0    0.13    0.19
 -12   5   0    0.39    0.19
  12  -5   0    0.46    0.23
  12   5   0    0.33    0.21
  12   5   0    0.58    0.23
  12  -5   0    0.21    0.21
 -12  -5   0    0.71    0.18
  12   5   0    0.23    0.22
  12  -5   0    0.03    0.19
  12   6   0    2.32    0.34
  12   6   0    2.21    0.36
 -12   6   0    1.82    0.33
  12  -6   0    2.30    0.39
  12   6   0    2.01    0.33
 -12   6   0    1.67    0.34
  12  -6   0    1.58    0.30
  12  -6   0    1.69    0.29
 -12   7   0   12.00    0.76
  12   7   0   11.45    0.70
  12   7   0   10.43    0.81
  12  -7   0   13.64    0.77
 -12   7   0   11.48    0.69
  12   7   0   11.87    0.71
  12   7   0   11.66    0.66
  12  -7   0   13.46    0.75
  12   8   0    3.41    0.55
  12   8   0    3.39    0.41
  12  -8   0    3.08    0.43
 -12   8   0    4.07    0.44
  12   8   0    3.52    0.44
  12   8   0    2.84    0.40
 -12   8   0    3.86    0.48
  12  -8   0    3.84    0.46
  12   9   0    1.30    0.29
  12   9   0    1.06    0.28
 -12   9   0    1.38    0.36
  12  -9   0    1.24    0.32
  12  -9   0    1.57    0.34
  12   9   0    1.57    0.33
 -12   9   0    1.03    0.32
 -12  10   0    1.62    0.39
  12 -10   0    1.89    0.32
  12  10   0    1.60    0.31
 -12  10   0    1.58    0.36
  12  10   0    1.26    0.29
  12 -10   0    1.98    0.34
  12  10   0    2.46    0.37
 -12  11   0    9.60    0.72
  12  11   0   10.50    0.64
 -12  11   0    8.89    0.75
  12  11   0    9.90    0.63
 -12  12   0    0.13    0.29
 -12  12   0    0.75    0.29
  12  12   0    0.73    0.25
  12  12   0    0.29    0.23
  12  12   0    0.26    0.23
  12  13   0    1.03    0.29
  12  13   0    1.20    0.33
 -12  13   0    1.24    0.38
 -12  13   0    1.29    0.38
 -12  14   0    2.57    0.46
 -12  14   0    3.10    0.54
  12  14   0    3.02    0.43
  12  14   0    2.54    0.37
 -12  15   0    0.04    0.25
  12  15   0    0.52    0.29
 -12  15   0   -0.02    0.25
  12  15   0    0.39    0.25
  12  16   0    0.83    0.25
 -12  16   0    0.52    0.32
 -12  16   0    0.31    0.32
 -12  17   0    0.59    0.34
 -12  17   0   -0.12    0.28
  12  17   0    1.02    0.26
 -12  18   0    0.56    0.33
  12  18   0   -0.16    0.24
 -12  18   0    0.07    0.33
 -12  19   0    0.41    0.38
  12  19   0    0.13    0.28
 -12  19   0    0.32    0.32
 -12  20   0    0.22    0.32
  12  20   0    0.33    0.30
 -12  21   0   -0.45    0.29
 -12  21   0   -0.63    0.51
 -13   0   0   -0.12    0.14
  13   0   0    0.01    0.19
  13   0   0   -0.02    0.16
  13   0   0    0.19    0.21
 -13   0   0    0.02    0.17
 -13   1   0   -0.09    0.15
  13   1   0   -0.27    0.16
 -13  -1   0   -0.12    0.17
 -13  -1   0   -0.28    0.14
  13  -1   0    0.02    0.19
  13   1   0    0.34    0.22
 -13   1   0    0.22    0.18
  13  -1   0    0.18    0.20
  13  -1   0   -0.07    0.18
  13   1   0   -0.01    0.18
  13  -2   0   -0.35    0.16
 -13  -2   0    0.01    0.14
 -13   2   0    0.33    0.20
  13   2   0   -0.07    0.19
  13  -2   0    0.08    0.19
  13   2   0    0.04    0.18
  13   2   0    0.05    0.16
 -13   2   0    0.08    0.17
  13  -2   0   -0.01    0.20
 -13  -3   0    0.14    0.16
  13  -3   0    0.22    0.22
 -13   3   0    0.07    0.16
  13   3   0   -0.21    0.17
  13   3   0   -0.06    0.18
  13  -3   0    0.23    0.20
 -13   3   0   -0.28    0.14
  13   3   0   -0.11    0.17
 -13   4   0    0.18    0.16
 -13   4   0   -0.09    0.18
  13   4   0   -0.01    0.17
  13  -4   0   -0.03    0.20
 -13  -4   0   -0.08    0.15
  13  -4   0    0.06    0.31
  13  -4   0    0.05    0.16
  13   4   0    0.09    0.20
  13   4   0    0.07    0.19
  13   5   0   -0.11    0.17
  13  -5   0    0.01    0.19
  13  -5   0    0.04    0.20
 -13   5   0    0.08    0.18
 -13   5   0    0.09    0.17
  13   5   0   -0.08    0.15
  13   5   0    0.04    0.18
  13   6   0   -0.02    0.17
  13  -6   0    0.39    0.24
  13   6   0   -0.10    0.20
 -13   6   0   -0.02    0.21
 -13   6   0    0.08    0.19
  13  -6   0    0.13    0.25
  13   6   0    0.02    0.16
  13   7   0   -0.27    0.18
  13   7   0   -0.18    0.19
  13  -7   0    0.47    0.23
  13   7   0   -0.02    0.19
 -13   7   0    0.10    0.21
  13  -7   0   -0.30    0.18
 -13   7   0   -0.12    0.18
 -13   8   0   -0.04    0.19
  13  -8   0    0.47    0.21
  13   8   0    0.10    0.19
 -13   8   0   -0.11    0.20
  13   8   0    0.32    0.21
  13   9   0   -0.07    0.24
  13   9   0    0.06    0.21
  13   9   0   -0.23    0.19
  13  -9   0   -0.07    0.20
 -13   9   0    0.19    0.26
 -13   9   0   -0.05    0.19
 -13  10   0   -0.08    0.22
  13 -10   0    0.17    0.24
  13  10   0   -0.04    0.21
  13  10   0    0.22    0.22
  13 -10   0   -0.47    0.28
 -13  10   0   -0.19    0.23
  13  10   0    0.10    0.22
  13  11   0    0.04    0.21
  13 -11   0    0.77    0.29
 -13  11   0   -0.32    0.21
  13  11   0    0.08    0.24
 -13  11   0   -0.21    0.22
  13  12   0    0.57    0.26
 -13  12   0    0.13    0.27
  13  12   0    0.47    0.23
  13  12   0    0.40    0.23
 -13  12   0    0.07    0.29
  13  13   0    0.22    0.22
 -13  13   0   -0.27    0.24
 -13  13   0    0.21    0.29
  13  13   0   -0.24    0.24
 -13  14   0   -0.03    0.26
  13  14   0    0.48    0.24
 -13  14   0   -0.08    0.28
  13  14   0    0.78    0.30
  13  15   0    0.46    0.25
 -13  15   0   -0.04    0.27
  13  16   0    0.21    0.23
 -13  16   0   -0.14    0.27
 -13  17   0   -0.14    0.30
  13  17   0    0.08    0.24
 -13  17   0   -0.02    0.30
 -13  18   0    0.19    0.30
  13  18   0   -0.07    0.26
 -13  18   0   -0.58    0.30
 -13  19   0   -0.19    0.37
  13  19   0    0.21    0.28
 -13  19   0    0.17    0.32
 -13  20   0   -0.19    0.30
 -13  20   0    0.23    0.40
 -13  21   0   -0.71    0.47
 -13  21   0    0.45    0.34
  14   0   0   34.11    1.43
  14   0   0   34.25    1.41
 -14   0   0   32.83    1.29
 -14   0   0   32.17    1.18
  14   0   0   31.94    1.30
  14  -1   0    2.94    0.43
  14   1   0    2.92    0.46
 -14  -1   0    3.04    0.38
  14  -1   0    2.20    0.38
 -14   1   0    2.85    0.38
  14   1   0    2.79    0.40
 -14   1   0    2.99    0.36
 -14  -1   0    2.31    0.37
  14   1   0    2.57    0.42
  14  -1   0    2.87    0.41
  14  -2   0    1.23    0.32
 -14   2   0    1.26    0.28
 -14  -2   0    1.64    0.27
  14   2   0    1.58    0.36
  14   2   0    1.57    0.36
  14   2   0    0.97    0.27
  14  -2   0    1.53    0.34
  14  -2   0    1.47    0.31
 -14   2   0    1.70    0.29
  14   3   0   23.67    1.11
  14  -3   0   23.01    1.12
  14  -3   0   23.08    1.14
 -14  -3   0   23.17    0.96
 -14   3   0   22.81    0.99
 -14   3   0   24.27    1.10
  14   3   0   22.61    1.05
  14   3   0   23.68    1.13
  14  -4   0   10.54    0.75
 -14  -4   0   10.38    0.58
 -14   4   0   10.09    0.63
  14   4   0   11.69    0.74
  14  -4   0   11.31    0.74
  14   4   0   10.04    0.67
 -14   4   0   10.92    0.72
  14   4   0    9.26    0.70
  14  -4   0   10.21    0.62
  14  -5   0    1.54    0.33
  14  -5   0    1.18    0.30
  14  -5   0    1.21    0.27
  14   5   0    1.31    0.31
 -14   5   0    1.27    0.31
  14   5   0    1.21    0.31
 -14  -5   0    1.62    0.26
  14   5   0    1.09    0.28
 -14   5   0    1.09    0.27
  14  -6   0    2.69    0.45
 -14   6   0    4.18    0.51
  14   6   0    4.37    0.49
  14  -6   0    3.09    0.46
  14  -6   0    2.91    0.47
  14   6   0    3.27    0.46
 -14   6   0    3.30    0.42
  14   6   0    3.03    0.46
 -14   7   0    5.66    0.55
  14   7   0    5.68    0.55
  14   7   0    6.48    0.56
 -14   7   0    6.99    0.98
  14  -7   0    7.11    0.59
  14   7   0    6.80    0.60
  14  -7   0    5.79    0.58
 -14   8   0    0.76    0.29
  14   8   0    0.65    0.27
  14   8   0    0.81    0.27
 -14   8   0    0.38    0.28
  14   8   0    0.33    0.24
  14  -8   0    0.42    0.27
  14  -9   0    3.93    0.50
  14   9   0    4.21    0.49
 -14   9   0    4.14    0.56
  14   9   0    3.87    0.52
  14  -9   0    3.36    0.53
 -14   9   0    4.15    0.54
  14   9   0    3.81    0.49
 -14  10   0   22.36    1.15
  14 -10   0   19.82    1.10
 -14  10   0   22.53    1.21
  14  10   0   21.38    1.05
  14  10   0   22.04    1.08
  14 -10   0   21.15    0.99
  14  10   0   22.21    1.05
  14  11   0    5.39    0.59
 -14  11   0    5.29    0.65
 -14  11   0    6.05    0.66
  14  11   0    5.67    0.56
  14  12   0    0.66    0.25
 -14  12   0    0.04    0.26
  14  12   0    0.12    0.26
 -14  12   0   -0.35    0.23
  14  13   0    3.50    0.56
  14  13   0    3.13    0.43
 -14  13   0    4.22    0.60
  14  13   0    3.42    0.45
 -14  13   0    4.50    0.61
 -14  14   0    0.41    0.32
  14  14   0    0.44    0.25
 -14  14   0    0.20    0.28
  14  14   0    0.60    0.32
 -14  15   0    0.51    0.33
 -14  15   0    0.15    0.31
  14  15   0    0.10    0.28
 -14  16   0    2.39    0.51
  14  16   0    2.17    0.39
 -14  16   0    2.80    0.53
 -14  17   0    0.44    0.34
  14  17   0    0.21    0.25
 -14  17   0   -0.09    0.29
 -14  18   0    5.69    0.72
 -14  18   0    5.94    0.71
  14  18   0    5.95    0.55
 -14  19   0   -0.22    0.38
 -14  19   0   -0.08    0.32
  14  19   0    0.32    0.35
  14  20   0    1.19    0.33
 -14  20   0    0.89    0.41
 -14  20   0    1.08    0.47
 -15   0   0   -0.05    0.18
 -15   0   0    0.09    0.21
  15   0   0   -0.28    0.19
  15   0   0   -0.14    0.21
  15   0   0    0.16    0.26
 -15   1   0    0.14    0.18
  15   1   0    0.06    0.21
  15  -1   0   -0.23    0.20
  15  -1   0   -0.32    0.18
  15   1   0   -0.14    0.22
  15  -1   0    0.04    0.20
 -15   1   0    0.02    0.23
  15   1   0    0.34    0.25
 -15  -1   0   -0.25    0.17
  15   2   0   -0.14    0.20
  15   2   0    0.08    0.24
  15  -2   0   -0.13    0.22
 -15   2   0   -0.12    0.18
 -15  -2   0   -0.02    0.18
  15   2   0   -0.02    0.19
  15  -2   0   -0.33    0.18
 -15   2   0   -0.14    0.18
  15  -3   0   -0.19    0.21
 -15  -3   0    0.24    0.20
  15   3   0    0.36    0.23
  15   3   0   -0.08    0.22
 -15   3   0    0.32    0.22
  15   3   0    0.23    0.22
  15  -3   0    0.11    0.19
 -15   3   0   -0.11    0.17
  15  -3   0    0.39    0.21
  15  -4   0    0.08    0.21
  15   4   0   -0.32    0.20
 -15   4   0   -0.18    0.17
  15  -4   0   -0.23    0.20
 -15  -4   0    0.03    0.22
 -15   4   0    0.01    0.22
  15  -4   0    0.12    0.21
 -15   5   0   -0.18    0.21
  15   5   0   -0.26    0.23
  15  -5   0    0.12    0.23
 -15   5   0    0.12    0.19
  15  -5   0    0.52    0.25
  15   5   0    0.23    0.29
  15  -5   0    0.27    0.23
  15   5   0   -0.42    0.19
 -15  -5   0    0.14    0.25
 -15   6   0    0.07    0.23
  15  -6   0   -0.28    0.23
  15   6   0    0.07    0.26
  15  -6   0    0.02    0.29
  15   6   0   -0.17    0.21
  15  -6   0   -0.06    0.23
 -15   6   0   -0.13    0.18
  15   6   0    0.05    0.24
 -15   7   0   -0.18    0.19
  15  -7   0   -0.25    0.21
  15  -7   0   -0.37    0.22
  15   7   0   -0.26    0.23
 -15   7   0   -0.27    0.19
  15   7   0   -0.20    0.21
  15   8   0   -0.03    0.23
 -15   8   0    0.14    0.25
  15  -8   0    0.13    0.27
  15   8   0   -0.09    0.22
  15   8   0    0.16    0.24
 -15   8   0   -0.03    0.23
  15   9   0   -0.14    0.20
  15   9   0    0.19    0.23
  15  -9   0    0.40    0.27
  15  -9   0    0.48    0.30
 -15   9   0    0.02    0.25
  15   9   0   -0.47    0.23
 -15   9   0    0.10    0.27
 -15  10   0   -0.07    0.23
  15  10   0    0.19    0.24
  15 -10   0    0.61    0.30
  15  10   0    0.58    0.30
  15 -10   0    1.12    0.35
  15  10   0    0.07    0.24
 -15  10   0   -0.19    0.23
  15  11   0    0.22    0.29
  15  11   0    0.06    0.24
 -15  11   0   -0.14    0.23
 -15  11   0   -0.03    0.27
  15  12   0   -0.28    0.22
  15  12   0   -0.06    0.32
 -15  12   0    0.09    0.24
 -15  12   0    0.24    0.32
  15  12   0    0.07    0.27
  15  13   0    0.37    0.25
  15  13   0   -0.39    0.25
 -15  13   0    0.58    0.29
  15  13   0    0.20    0.36
 -15  13   0    0.20    0.28
 -15  14   0   -0.05    0.29
  15  14   0   -0.17    0.27
  15  14   0    0.19    0.25
 -15  15   0   -0.04    0.27
  15  15   0    0.07    0.24
  15  15   0   -0.45    0.29
 -15  15   0    0.18    0.32
 -15  16   0   -0.12    0.26
  15  16   0    0.34    0.25
 -15  16   0    0.54    0.32
  15  17   0   -0.37    0.23
 -15  17   0   -0.06    0.29
 -15  17   0    0.03    0.33
 -15  18   0   -0.04    0.34
  15  18   0    0.29    0.28
 -15  18   0    0.25    0.30
 -15  19   0   -0.03    0.31
 -15  19   0    0.60    0.43
  15  19   0   -0.03    0.30
 -15  20   0   -0.85    0.43
 -15  20   0   -0.33    0.33
  15  20   0   -0.04    0.32
  16   0   0    1.88    0.38
  16   0   0    2.54    0.47
 -16   0   0    2.66    0.42
 -16   0   0    2.77    0.42
  16   0   0    3.32    0.52
  16  -1   0   39.39    1.70
  16   1   0   40.11    1.68
  16  -1   0   39.50    1.55
  16   1   0   37.36    1.55
  16  -1   0   39.97    1.67
  16   1   0   41.66    1.73
 -16  -1   0   42.15    1.53
 -16   1   0   40.55    1.57
 -16   1   0   38.44    1.43
 -16  -2   0    0.20    0.22
  16   2   0    0.29    0.37
 -16   2   0    0.45    0.23
  16   2   0    0.38    0.26
 -16   2   0    0.21    0.22
  16  -2   0    0.51    0.31
  16  -2   0    0.22    0.26
  16   2   0    0.09    0.23
  16  -3   0    0.71    0.32
 -16  -3   0    0.75    0.26
  16   3   0    0.71    0.35
 -16   3   0    1.20    0.27
  16  -3   0    0.41    0.25
  16   3   0    0.79    0.40
 -16   3   0    0.88    0.29
  16  -3   0    0.90    0.31
  16  -4   0    3.54    0.45
  16   4   0    2.37    0.43
  16   4   0    3.08    0.46
 -16   4   0    3.67    0.43
  16   4   0    3.20    0.50
 -16   4   0    1.97    0.42
  16  -4   0    2.77    0.48
 -16  -4   0    2.79    0.40
  16  -4   0    3.88    0.63
  16   5   0   -0.25    0.22
 -16   5   0    0.07    0.19
  16  -5   0    0.06    0.27
  16   5   0   -0.08    0.23
 -16   5   0    0.17    0.22
  16  -5   0    0.06    0.23
  16   5   0    0.07    0.24
  16  -5   0    0.38    0.26
  16   6   0   26.46    1.24
 -16   6   0   26.93    1.21
 -16   6   0   27.59    1.32
  16  -6   0   25.42    1.32
  16   6   0   25.51    1.26
  16  -6   0   26.24    1.40
  16   6   0   25.98    1.31
  16   7   0   -0.12    0.24
 -16   7   0    0.47    0.29
  16  -7   0    0.25    0.33
 -16   7   0   -0.20    0.22
  16  -7   0    0.13    0.27
  16   7   0    0.53    0.28
  16   7   0   -0.16    0.23
 -16   8   0   74.34    2.52
  16   8   0   72.38    2.73
  16  -8   0   68.29    2.59
  16   8   0   72.86    2.49
 -16   8   0   72.36    2.63
  16   8   0   72.39    2.51
  16  -9   0   23.90    1.15
  16   9   0   22.20    1.15
  16   9   0   26.07    1.27
 -16   9   0   23.69    1.21
  16   9   0   24.58    1.21
  16  -9   0   24.96    1.31
 -16   9   0   25.93    1.35
  16  10   0   37.09    1.62
  16  10   0   37.55    1.58
 -16  10   0   38.49    1.65
 -16  10   0   40.15    1.78
 -16  11   0    0.34    0.28
 -16  11   0   -0.29    0.27
  16  11   0    0.10    0.33
  16  11   0    0.34    0.28
  16  11   0    0.07    0.25
  16  12   0    3.57    0.50
 -16  12   0    5.15    0.62
  16  12   0    3.47    0.55
  16  12   0    5.55    0.64
 -16  12   0    5.38    0.69
  16  13   0    1.91    0.45
 -16  13   0    1.13    0.40
 -16  13   0    1.64    0.44
  16  13   0    1.94    0.37
  16  13   0    1.05    0.47
  16  14   0    1.35    0.33
 -16  14   0    0.61    0.39
 -16  14   0    1.20    0.37
  16  15   0    0.40    0.32
 -16  15   0    0.01    0.29
  16  15   0    0.04    0.25
 -16  15   0   -0.08    0.29
 -16  16   0    4.91    0.66
 -16  16   0    4.33    0.63
  16  16   0    3.50    0.50
 -16  17   0   -0.22    0.27
  16  17   0   -0.16    0.27
 -16  17   0   -0.71    0.31
  16  18   0    1.36    0.36
 -16  18   0    0.87    0.44
 -16  18   0    1.82    0.43
 -16  19   0    0.44    0.35
 -16  19   0   -0.66    0.36
  16  19   0   -0.18    0.29
 -17   0   0    0.20    0.19
  17   0   0   -0.40    0.22
  17   0   0    0.19    0.23
  17  -1   0    0.17    0.27
  17  -1   0    0.01    0.23
  17   1   0   -0.28    0.21
  17   1   0   -0.12    0.26
  17   1   0    0.36    0.25
 -17   1   0   -0.03    0.26
 -17   1   0   -0.01    0.21
 -17  -1   0   -0.06    0.20
  17  -2   0    0.06    0.24
  17   2   0    0.16    0.26
 -17  -2   0   -0.06    0.19
 -17   2   0    0.31    0.23
  17  -2   0    0.11    0.22
  17   2   0   -0.20    0.22
  17  -2   0   -0.20    0.20
  17   2   0    0.25    0.26
 -17   2   0    0.02    0.22
  17  -3   0   -0.05    0.22
 -17   3   0    0.24    0.23
  17   3   0    0.00    0.23
 -17  -3   0   -0.11    0.20
  17  -3   0    0.16    0.25
 -17   3   0   -0.21    0.20
  17   3   0   -0.20    0.22
  17   3   0   -0.07    0.22
  17   4   0   -0.03    0.26
 -17   4   0   -0.18    0.22
  17  -4   0    0.78    0.25
 -17   4   0    0.26    0.21
 -17  -4   0    0.57    0.25
  17  -4   0    0.02    0.24
  17   4   0    0.01    0.23
  17   4   0    0.37    0.27
  17  -4   0    0.06    0.27
 -17   5   0    0.20    0.26
  17  -5   0   -0.26    0.22
  17   5   0   -0.05    0.24
  17   5   0   -0.37    0.21
  17  -5   0    0.11    0.28
  17  -5   0    0.95    0.30
  17   5   0   -0.15    0.23
  17   6   0   -0.29    0.23
  17  -6   0    0.26    0.28
  17   6   0    0.21    0.25
 -17   6   0    0.13    0.25
 -17   6   0   -0.25    0.19
  17  -6   0   -0.27    0.26
  17  -7   0    0.02    0.29
  17   7   0    0.38    0.28
  17   7   0   -0.13    0.26
 -17   7   0   -0.07    0.23
 -17   7   0    0.20    0.27
  17   7   0   -0.12    0.26
 -17   8   0   -0.11    0.26
  17  -8   0    0.49    0.27
  17   8   0   -0.11    0.31
  17  -8   0   -0.51    0.33
  17   8   0    0.37    0.28
 -17   8   0   -0.36    0.20
 -17   9   0    0.22    0.28
  17   9   0    0.14    0.27
  17  -9   0   -0.77    0.37
  17   9   0   -0.07    0.28
 -17   9   0   -0.22    0.23
 -17  10   0    0.05    0.26
  17  10   0   -0.09    0.24
  17  10   0    0.03    0.35
 -17  10   0   -0.15    0.23
  17 -10   0    0.82    0.51
  17  11   0   -0.32    0.23
 -17  11   0    0.03    0.28
 -17  11   0   -0.14    0.24
  17  11   0   -0.20    0.23
  17  11   0   -0.18    0.37
  17  12   0   -0.32    0.26
 -17  12   0    0.17    0.27
  17  12   0    0.08    0.41
  17  12   0    0.42    0.30
 -17  12   0   -0.42    0.23
  17  13   0    0.27    0.27
 -17  13   0   -0.20    0.30
 -17  13   0    0.06    0.34
  17  13   0    0.30    0.51
  17  14   0   -0.10    0.24
  17  14   0    0.41    0.29
 -17  14   0   -0.05    0.28
 -17  14   0    0.12    0.31
  17  15   0   -0.59    0.31
  17  15   0   -0.06    0.23
 -17  15   0    0.08    0.33
 -17  15   0    0.18    0.27
 -17  16   0   -0.18    0.28
  17  16   0   -0.31    0.24
 -17  16   0    0.85    0.37
 -17  17   0    0.42    0.31
 -17  17   0    0.69    0.37
 -17  18   0    0.26    0.38
  17  18   0    0.14    0.29
 -17  18   0   -0.62    0.31
  17  19   0   -0.14    0.28
 -17  19   0    0.00    0.31
 -17  19   0    0.04    0.38
  18   0   0   14.22    1.02
 -18   0   0   14.50    0.97
  18   0   0   14.40    0.99
  18  -1   0    1.05    0.35
  18  -1   0    1.77    0.37
 -18   1   0    1.78    0.37
 -18  -1   0    1.83    0.36
  18   1   0    1.67    0.41
  18   1   0    1.38    0.38
  18  -1   0    1.80    0.50
  18   1   0    1.65    0.42
  18   2   0    4.48    0.71
  18  -2   0    5.03    0.69
 -18  -2   0    4.29    0.48
  18   2   0    3.84    0.55
  18   2   0    4.89    0.62
  18  -2   0    4.44    0.60
 -18   2   0    4.94    0.52
 -18   2   0    4.36    0.54
 -18   3   0    1.31    0.30
 -18   3   0    1.06    0.32
  18  -3   0    0.99    0.38
  18   3   0    0.75    0.34
  18  -3   0    0.96    0.37
 -18  -3   0    0.90    0.28
  18  -3   0    0.66    0.28
  18   3   0    0.63    0.41
  18   3   0    1.12    0.37
 -18   4   0    0.67    0.29
 -18  -4   0    0.80    0.28
  18   4   0    0.94    0.35
  18   4   0    0.63    0.31
 -18   4   0    0.92    0.36
  18  -4   0    0.87    0.29
  18   4   0    0.42    0.28
  18  -4   0    0.52    0.31
  18  -4   0    0.16    0.38
 -18   5   0    0.97    0.27
  18   5   0    0.22    0.33
  18  -5   0    0.56    0.30
  18   5   0    0.69    0.30
 -18   5   0    0.98    0.37
  18   5   0    0.53    0.30
  18  -5   0    0.39    0.33
 -18   6   0    9.31    0.70
  18   6   0   10.13    0.82
  18   6   0    9.66    0.85
  18   6   0    9.39    0.78
  18  -6   0    9.76    0.78
 -18   6   0    9.78    0.81
  18  -6   0    8.96    0.88
  18   7   0   13.90    0.95
 -18   7   0   15.39    0.92
  18   7   0   14.91    1.03
  18   7   0   14.51    0.96
 -18   7   0   16.24    1.04
  18  -7   0   12.96    1.15
 -18   8   0    1.00    0.40
  18  -8   0    0.56    0.35
 -18   8   0    1.66    0.36
  18  -8   0    1.56    0.81
  18   8   0    1.46    0.39
  18   8   0    1.21    0.38
  18   8   0    1.13    0.37
  18   9   0    2.00    0.44
  18   9   0    1.92    0.47
  18  -9   0    0.72    0.50
 -18   9   0    2.09    0.51
 -18   9   0    1.98    0.45
  18  -9   0    2.54    0.43
  18  10   0    1.37    0.39
 -18  10   0    1.40    0.45
 -18  10   0    1.46    0.39
  18  10   0    1.49    0.45
  18 -10   0   -0.35    0.72
  18  10   0    1.77    0.40
  18  11   0    0.49    0.31
 -18  11   0   -0.58    0.27
  18  11   0    0.04    0.29
 -18  11   0    0.07    0.29
 -18  12   0    0.26    0.51
 -18  12   0    0.18    0.30
  18  12   0   -0.13    0.25
 -18  13   0    1.15    0.44
  18  13   0    1.60    0.39
 -18  13   0    1.56    0.43
  18  13   0    1.18    0.36
  18  14   0    0.04    0.26
 -18  14   0    0.17    0.29
 -18  14   0    0.23    0.32
  18  14   0    0.69    0.31
  18  15   0   -0.27    0.35
 -18  15   0    0.77    0.40
  18  15   0    0.61    0.28
 -18  15   0    0.33    0.31
 -18  16   0    0.10    0.38
  18  16   0   -0.26    0.27
 -18  16   0   -0.12    0.29
 -18  17   0   -0.72    0.34
 -18  17   0    0.24    0.35
  18  18   0    1.07    0.32
 -18  18   0    0.91    0.43
 -18  18   0    0.87    0.40
  19   0   0    0.19    0.25
  19   0   0    0.38    0.31
 -19   0   0   -0.01    0.23
  19   0   0    0.39    0.28
  19   1   0    0.37    0.28
 -19   1   0   -0.24    0.21
  19  -1   0    0.43    0.30
  19   1   0    0.34    0.28
  19  -1   0   -0.17    0.23
 -19  -1   0   -0.05    0.22
  19  -1   0    0.38    0.28
  19   2   0   -0.02    0.25
  19  -2   0   -0.24    0.25
  19   2   0    0.45    0.34
 -19   2   0   -0.01    0.22
 -19  -2   0   -0.21    0.23
  19  -2   0   -0.31    0.23
  19  -2   0    0.21    0.28
  19   2   0   -0.20    0.23
  19   3   0   -0.10    0.25
 -19  -3   0   -0.04    0.26
  19  -3   0   -0.23    0.25
 -19   3   0   -0.13    0.23
  19  -3   0    0.24    0.27
  19  -3   0    0.40    0.35
  19   3   0   -0.14    0.28
  19   3   0    0.31    0.29
 -19   3   0    0.08    0.27
 -19   4   0    0.44    0.25
  19   4   0    0.12    0.26
  19  -4   0    0.03    0.27
  19  -4   0   -0.50    0.27
 -19   4   0    0.37    0.28
  19   4   0    0.23    0.28
  19  -4   0    0.10    0.33
 -19  -4   0   -0.45    0.31
  19   4   0   -0.17    0.33
  19   5   0   -0.24    0.25
  19  -5   0    0.42    0.37
  19   5   0   -0.09    0.24
  19  -5   0    0.28    0.29
 -19   5   0   -0.50    0.21
 -19   5   0   -0.21    0.24
  19  -5   0    0.12    0.32
 -19   6   0   -0.17    0.22
  19  -6   0    0.21    0.37
  19   6   0    0.13    0.26
  19   6   0    0.04    0.27
  19   6   0   -0.34    0.28
 -19   6   0    0.19    0.27
  19  -7   0    0.29    0.28
 -19   7   0    0.00    0.23
  19   7   0   -0.01    0.26
  19  -7   0   -0.27    0.38
  19   7   0   -0.43    0.30
 -19   7   0   -0.11    0.22
  19   7   0   -0.26    0.27
 -19   8   0    0.41    0.28
  19   8   0   -0.18    0.23
 -19   8   0   -0.22    0.24
  19   8   0    0.30    0.34
  19  -8   0   -0.48    0.28
  19  -8   0   -0.04    0.45
  19   8   0    0.19    0.27
 -19   9   0   -0.40    0.23
  19   9   0    0.05    0.36
  19  -9   0    0.93    0.61
  19   9   0    0.16    0.27
  19  -9   0    0.07    0.32
 -19   9   0   -0.22    0.28
 -19  10   0    0.08    0.26
 -19  10   0   -0.23    0.25
  19  10   0   -0.74    0.44
  19  10   0    0.05    0.26
  19  10   0   -0.09    0.24
  19 -10   0   -0.01    0.38
  19  11   0    0.60    0.34
 -19  11   0   -0.45    0.26
  19  11   0   -0.83    0.53
 -19  12   0   -0.29    0.25
  19  12   0   -0.15    0.25
 -19  12   0    0.03    0.26
  19  12   0    0.11    0.29
 -19  13   0    0.15    0.32
  19  13   0   -0.10    0.28
  19  13   0   -0.09    0.25
 -19  13   0   -0.14    0.26
  19  14   0   -0.05    0.31
 -19  14   0   -0.06    0.32
 -19  14   0    0.25    0.33
  19  14   0   -0.06    0.26
 -19  15   0    0.23    0.30
  19  15   0   -0.44    0.37
  19  15   0    0.12    0.29
 -19  15   0    0.04    0.34
 -19  16   0    0.44    0.36
 -19  16   0   -0.25    0.34
  19  16   0    0.25    0.26
  19  17   0   -0.59    0.28
 -19  17   0    0.29    0.39
 -19  17   0   -0.13    0.30
 -20   0   0   11.54    0.79
  20   0   0   10.82    0.79
  20   0   0   10.46    0.88
  20   0   0    9.90    0.96
  20  -1   0    4.65    0.63
 -20   1   0    4.82    0.55
  20  -1   0    4.22    0.68
  20  -1   0    3.63    0.54
  20   1   0    2.95    0.52
  20   1   0    3.27    0.61
  20   1   0    3.80    0.54
 -20  -1   0    4.79    0.53
 -20  -2   0    0.38    0.26
  20   2   0    0.82    0.35
  20  -2   0    0.64    0.32
  20  -2   0    0.06    0.27
  20  -2   0    0.35    0.28
 -20   2   0    0.46    0.27
  20   2   0    0.16    0.32
  20   3   0    0.33    0.31
  20  -3   0    0.73    0.30
 -20   3   0   -0.14    0.24
  20   3   0    0.32    0.30
  20  -3   0    0.55    0.35
  20  -3   0    0.18    0.36
 -20   3   0    0.74    0.32
  20   4   0    1.37    0.40
  20  -4   0    1.67    0.43
  20   4   0    1.82    0.48
 -20   4   0    1.49    0.41
  20  -4   0    0.88    0.34
  20  -4   0    1.28    0.42
 -20   4   0    1.67    0.39
  20   4   0    1.47    0.37
  20   5   0   -0.16    0.37
  20   5   0   -0.03    0.27
  20   5   0    0.28    0.28
  20  -5   0    0.94    0.43
 -20   5   0   -0.52    0.27
 -20   5   0    0.34    0.26
  20  -6   0    0.08    0.43
  20   6   0   -0.50    0.32
  20   6   0   -0.15    0.27
 -20   6   0    0.19    0.28
  20   6   0    0.14    0.26
 -20   6   0    0.13    0.28
  20  -7   0    0.64    0.49
 -20   7   0    0.36    0.29
  20   7   0   -0.04    0.28
  20  -7   0    1.11    0.34
  20   7   0    0.31    0.29
 -20   7   0    0.29    0.28
  20   7   0    0.15    0.35
  20  -8   0    8.49    0.74
  20   8   0    8.08    0.95
 -20   8   0    8.51    0.81
  20   8   0    8.05    0.76
 -20   8   0    8.02    0.71
  20   9   0    1.19    0.37
  20   9   0    1.85    0.57
  20  -9   0    1.67    0.99
  20  -9   0    1.13    0.39
 -20   9   0    1.33    0.42
 -20   9   0    1.93    0.43
  20  10   0    0.82    0.37
  20 -10   0    0.62    0.43
 -20  10   0    0.66    0.39
 -20  10   0    0.77    0.34
 -20  11   0    0.87    0.38
  20  11   0    1.71    0.41
  20  11   0    0.92    0.35
 -20  11   0    1.17    0.44
  20  12   0    0.27    0.29
  20  12   0   -0.12    0.27
 -20  12   0    0.39    0.26
 -20  12   0    0.11    0.31
  20  13   0    0.36    0.34
  20  13   0    0.87    0.34
 -20  13   0    0.13    0.32
 -20  13   0    0.63    0.43
 -20  14   0    0.02    0.33
  20  14   0    0.47    0.31
  20  14   0    0.56    0.35
 -20  14   0    0.21    0.30
  20  15   0    0.92    0.43
  20  15   0    1.92    0.41
 -20  15   0    1.29    0.47
 -20  15   0    1.26    0.40
  20  16   0    0.25    0.26
 -20  16   0   -0.18    0.32
 -20  16   0   -0.20    0.33
 -20  17   0    0.63    0.43
  20  17   0    0.56    0.29
 -20  17   0   -0.71    0.33
  21   0   0    0.20    0.25
 -21   0   0    0.45    0.27
  21   0   0   -0.16    0.24
  21   0   0    0.26    0.30
  21   1   0   -0.03    0.24
  21  -1   0   -0.36    0.33
 -21   1   0   -0.45    0.23
  21  -1   0   -0.48    0.23
  21  -1   0   -0.26    0.28
  21   1   0   -0.15    0.38
 -21  -1   0    0.00    0.26
  21   1   0   -0.06    0.26
  21   2   0    0.34    0.28
  21  -2   0   -0.39    0.34
  21   2   0    0.07    0.32
  21  -2   0    0.11    0.29
  21   2   0    0.40    0.28
 -21   2   0    0.13    0.24
  21  -2   0   -0.10    0.26
 -21  -2   0    0.11    0.29
 -21   3   0    0.18    0.23
  21   3   0    0.04    0.30
  21   3   0   -0.27    0.34
  21  -3   0   -0.03    0.35
  21  -3   0    0.08    0.31
  21  -3   0   -0.10    0.23
 -21  -3   0    0.43    0.35
  21   3   0   -0.39    0.22
 -21   4   0    0.06    0.24
 -21   4   0    0.30    0.33
  21   4   0    0.03    0.27
  21  -4   0    0.16    0.35
  21  -4   0    0.92    0.43
  21   5   0    0.00    0.24
 -21   5   0   -0.17    0.31
 -21   5   0   -0.19    0.24
 -21   6   0   -0.31    0.24
 -21   6   0   -0.29    0.30
  21  -6   0    0.46    0.30
  21  -6   0   -0.29    0.52
  21   6   0    0.45    0.42
  21   6   0    0.01    0.26
 -21   7   0   -0.09    0.28
  21  -7   0   -0.25    0.30
  21   7   0    0.15    0.41
 -21   7   0    0.28    0.30
 -21   8   0   -0.32    0.28
  21  -8   0    0.89    0.74
  21  -8   0    0.02    0.33
  21   8   0    0.55    0.50
 -21   8   0   -0.20    0.25
 -21   9   0    0.27    0.28
  21   9   0    0.36    0.30
 -21   9   0    0.26    0.30
  21   9   0   -0.31    0.27
 -21  10   0    0.38    0.33
  21  10   0   -0.17    0.25
  21  10   0   -0.41    0.27
  21  11   0   -0.40    0.26
 -21  11   0    0.24    0.36
  21  11   0    0.37    0.30
 -21  11   0    0.07    0.30
  21  12   0    0.68    0.34
  21  12   0   -0.38    0.26
 -21  12   0   -0.23    0.31
 -21  12   0    0.18    0.32
 -21  13   0   -0.23    0.30
  21  13   0    0.56    0.34
 -21  13   0    0.00    0.33
  21  13   0    0.06    0.28
 -21  14   0    0.57    0.38
  21  14   0    0.00    0.35
  21  14   0   -0.39    0.27
 -21  14   0   -0.08    0.33
  21  15   0    0.47    0.44
 -21  15   0   -0.01    0.45
 -21  15   0   -0.20    0.34
  21  16   0    0.08    0.30
 -21  16   0   -0.32    0.38
 -21  16   0    0.31    0.35
  22   0   0   12.21    1.20
  22   0   0   12.66    0.84
 -22   0   0   12.07    0.84
  22   0   0   11.67    0.93
  22   1   0    1.10    0.49
  22  -1   0    0.72    0.34
  22  -1   0    1.67    0.41
 -22  -1   0    1.77    0.40
 -22   1   0    0.92    0.34
  22  -1   0    1.17    0.64
  22   1   0    1.54    0.39
  22   1   0    1.05    0.41
  22  -2   0   -0.04    0.28
 -22   2   0    0.03    0.25
  22   2   0   -0.17    0.26
  22   2   0   -0.38    0.41
 -22  -2   0    0.17    0.33
  22   2   0    0.07    0.29
 -22   3   0    0.23    0.26
  22   3   0   -0.22    0.25
  22  -3   0    0.81    0.36
  22   3   0    0.26    0.27
  22   3   0   -0.29    0.39
  22  -3   0   -0.23    0.43
  22   4   0    0.84    0.53
  22   4   0    0.25    0.33
  22   4   0    0.79    0.33
  22  -4   0    0.72    0.56
  22  -4   0    0.24    0.30
 -22   4   0    0.55    0.32
  22   5   0    0.09    0.31
  22   5   0    0.13    0.47
  22  -5   0    0.76    0.39
  22  -5   0   -0.05    0.59
 -22   5   0    0.20    0.43
 -22   5   0    0.92    0.35
  22   6   0    3.22    0.55
 -22   6   0    2.06    0.47
  22  -6   0    3.23    0.75
  22  -6   0    2.86    0.56
 -22   6   0    2.33    0.65
 -22   7   0    5.78    0.72
  22  -7   0    5.62    0.68
  22   7   0    4.17    0.64
 -22   7   0    6.09    1.12
  22   7   0    6.27    0.68
  22  -8   0    0.32    0.37
 -22   8   0    0.54    0.33
 -22   8   0    0.53    0.36
  22   8   0    0.37    0.32
  22   8   0    0.60    0.35
  22  -9   0    0.63    0.41
 -22   9   0    0.87    0.38
 -22   9   0    0.83    0.40
  22   9   0    0.95    0.38
  22   9   0    0.61    0.35
  22  10   0    1.59    0.38
 -22  10   0    0.79    0.38
  22  10   0    1.14    0.39
 -22  10   0    0.89    0.38
 -22  11   0    0.42    0.34
  22  11   0    0.19    0.30
 -22  11   0    0.08    0.30
  22  11   0    0.12    0.30
  22  12   0    0.62    0.31
 -22  12   0   -0.26    0.34
  22  12   0    0.49    0.32
 -22  12   0    0.06    0.34
  22  13   0    1.04    0.38
  22  13   0    1.65    0.51
 -22  13   0    1.31    0.44
 -22  13   0    0.76    0.42
  22  14   0    0.43    0.30
 -22  14   0   -0.88    0.40
  22  14   0    0.82    0.39
 -22  14   0    0.14    0.37
 -22  15   0    2.06    0.48
 -22  15   0    2.87    0.62
  22  15   0    2.62    0.44
  23   0   0    0.12    0.30
 -23   0   0   -0.54    0.30
 -23  -1   0    0.23    0.35
  23  -1   0   -0.51    0.30
 -23   1   0    0.16    0.28
  23   1   0    0.11    0.30
 -23   2   0    0.50    0.30
 -23  -2   0   -0.15    0.46
  23  -2   0   -0.50    0.34
  23  -3   0    0.17    0.42
 -23   3   0    0.38    0.56
  23   3   0    0.08    0.27
  23  -3   0   -0.39    0.27
  23   4   0   -0.23    0.27
 -23   4   0    0.10    0.30
  23  -4   0    0.11    0.28
 -23   5   0    0.11    0.30
  23   5   0   -0.39    0.26
  23  -5   0   -0.15    0.28
  23   5   0    0.18    0.31
  23  -6   0   -0.65    0.29
 -23   6   0   -0.01    0.30
  23   6   0    0.04    0.28
  23   6   0    0.30    0.30
  23  -7   0    0.18    0.33
  23   7   0   -0.15    0.26
 -23   7   0   -0.16    0.41
  23   7   0    0.04    0.29
 -23   7   0   -0.15    0.29
  23   8   0    0.63    0.35
 -23   8   0   -0.62    0.39
  23   8   0   -0.47    0.25
  23  -8   0   -0.07    0.36
 -23   8   0   -0.18    0.28
  23  -9   0   -0.53    0.46
 -23   9   0   -0.40    0.28
  23   9   0   -0.03    0.28
 -23   9   0    0.06    0.38
  23   9   0   -0.16    0.27
 -23  10   0    0.64    0.35
  23  10   0    0.08    0.29
  23  10   0    0.44    0.31
 -23  10   0    0.13    0.40
  23  11   0   -0.31    0.30
 -23  11   0   -0.46    0.38
 -23  11   0    0.40    0.33
  23  11   0   -0.28    0.27
  23  12   0    0.04    0.29
 -23  12   0    0.02    0.31
 -23  12   0    0.52    0.40
  23  13   0   -0.40    0.35
 -23  13   0   -0.07    0.37
 -23  13   0    0.11    0.37
  23  13   0   -0.12    0.27
 -23  14   0   -0.44    0.36
  23  14   0   -0.46    0.28
  24   0   0    4.85    0.65
  24   0   0    5.76    0.72
 -24   0   0    5.62    0.69
  24   1   0    2.74    0.56
  24   1   0    3.43    0.53
  24  -1   0    2.84    0.60
  24  -1   0    3.06    0.51
 -24   1   0    2.33    0.48
  24  -2   0   -0.02    0.41
  24  -2   0    0.62    0.31
  24   2   0    0.21    0.33
 -24   2   0   -0.06    0.31
  24   2   0    0.36    0.30
 -24   3   0    0.58    0.29
  24   3   0    0.01    0.31
  24   3   0    0.28    0.29
  24  -3   0   -0.25    0.30
  24   4   0    0.06    0.29
  24   4   0   -0.41    0.27
 -24   4   0   -0.14    0.30
  24  -4   0    0.20    0.27
  24   5   0    0.49    0.34
  24  -5   0   -0.21    0.29
  24   5   0   -0.07    0.32
 -24   5   0    0.32    0.37
 -24   6   0    0.10    0.29
  24  -6   0    0.05    0.31
  24   6   0   -0.10    0.27
  24   6   0   -0.22    0.29
 -24   7   0    0.99    0.43
  24  -7   0    1.04    0.42
  24   7   0    0.31    0.36
  24   7   0    0.68    0.34
 -24   8   0    1.22    0.45
  24   8   0    1.18    0.40
  24  -8   0    0.95    0.46
  24   8   0    0.23    0.37
  24   9   0    0.58    0.31
  24   9   0   -0.42    0.29
 -24   9   0    2.06    0.67
 -24   9   0    0.30    0.35
 -24  10   0    0.90    0.52
 -24  10   0    0.50    0.38
  24  10   0    0.28    0.31
  24  10   0    0.50    0.32
  24  11   0    0.07    0.30
  24  11   0    0.68    0.34
 -24  11   0    0.02    0.46
 -24  11   0   -0.14    0.38
 -24  12   0    0.49    0.44
  24  12   0   -0.51    0.28
 -24  12   0    0.64    0.48
  24  12   0   -0.12    0.34
 -24  13   0    0.59    0.46
 -24  13   0   -0.36    0.47
  24  13   0    0.04    0.37
  24  13   0   -0.19    0.29
 -25   0   0   -1.03    0.45
  25   1   0   -0.14    0.31
  25   1   0   -0.21    0.28
  25  -1   0    0.05    0.32
 -25   1   0    0.48    0.38
  25  -1   0    0.29    0.43
  25  -2   0    0.23    0.32
  25   2   0    0.03    0.34
  25  -2   0   -1.16    0.59
 -25   2   0   -0.12    0.33
  25   2   0   -0.46    0.31
  25  -3   0   -0.41    0.28
 -25   3   0   -0.63    0.31
  25   3   0    0.04    0.30
  25   3   0   -0.17    0.27
  25   4   0    0.15    0.32
  25  -4   0    0.00    0.32
  25   4   0    0.28    0.31
 -25   4   0    0.07    0.29
  25   5   0   -0.39    0.28
  25  -5   0    0.30    0.33
 -25   5   0    0.25    0.34
  25   5   0    0.31    0.34
  25   6   0   -0.10    0.31
  25   6   0    0.40    0.38
 -25   6   0   -0.19    0.32
  25  -6   0    0.52    0.36
  25   7   0   -0.16    0.29
 -25   7   0   -0.05    0.33
  25  -7   0   -0.61    0.38
  25   7   0   -0.49    0.31
  25   8   0   -0.05    0.30
  25   8   0   -0.30    0.32
  25  -8   0    0.29    0.46
 -25   8   0    0.07    0.34
  25   9   0    0.50    0.40
 -25   9   0    0.24    0.36
  25   9   0    0.23    0.29
  25  10   0   -0.42    0.27
 -25  10   0   -0.51    0.34
  25  10   0    0.05    0.32
 -25  11   0    0.13    0.39
  25  11   0    0.38    0.31
  25  11   0    0.07    0.32
  26   0   0   -0.43    0.43
  26   0   0    0.98    0.43
  26  -1   0   -0.36    0.54
  26  -1   0   -0.53    0.29
  26   1   0   -0.01    0.38
  26   1   0    0.27    0.35
 -26   1   0   -0.21    0.50
  26   2   0    0.85    0.39
  26  -2   0   -0.25    0.34
  26   2   0    0.18    0.36
  26  -3   0    1.71    0.45
 -26   3   0    1.62    0.50
  26   3   0    1.58    0.47
  26   3   0    1.42    0.40
  26   4   0    0.07    0.30
 -26   4   0    0.00    0.37
  26   4   0    0.21    0.32
  26  -4   0    0.20    0.34
  26  -5   0    0.19    0.35
  26   5   0    0.18    0.36
 -26   5   0    0.15    0.35
  26   5   0   -0.20    0.30
  26   6   0    1.08    0.43
  26   6   0    0.99    0.38
  26  -6   0    1.72    0.70
 -26   6   0    1.45    0.42
 -26   7   0    1.71    0.52
  26   7   0    1.03    0.43
  26  -7   0    1.12    0.45
  26   8   0    0.20    0.31
  26   8   0    0.33    0.33
 -26   8   0    0.16    0.33
 -26   9   0   -0.37    0.33
  26   9   0   -0.06    0.33
  26   9   0    0.24    0.32
 -26  10   0   -0.16    0.37
  26  10   0    0.81    0.35
  26  10   0    0.91    0.37
  27   0   0   -0.34    0.32
  27   1   0   -0.38    0.33
  27  -1   0    0.02    0.35
  27   1   0    0.08    0.44
  27   2   0    0.52    0.41
  27  -2   0    0.10    0.34
 -27   2   0   -0.69    0.53
  27   2   0    0.33    0.36
  27  -3   0   -0.15    0.44
  27   3   0    0.52    0.39
  27   3   0    0.29    0.37
 -27   3   0   -0.46    0.43
  27   4   0   -0.54    0.46
 -27   4   0   -0.45    0.38
  27   4   0    0.32    0.35
  27  -4   0    0.24    0.37
  27   5   0   -0.41    0.32
  27  -5   0   -0.59    0.33
 -27   5   0    0.21    0.42
  27   5   0   -0.18    0.36
  27   6   0   -0.36    0.32
 -27   6   0    0.29    0.38
  27   6   0    0.40    0.37
  27  -6   0   -0.22    0.40
  27  -7   0   -0.52    0.50
  27   7   0   -0.19    0.30
 -27   7   0    0.22    0.39
  27   7   0    0.31    0.36
 -27   8   0    0.13    0.36
  28   0   0    0.73    0.43
  28   1   0   -0.02    0.39
  28  -1   0   -0.01    0.35
  28   1   0    0.30    0.77
  28  -2   0    0.54    0.37
  28   2   0    0.28    0.39
  28   2   0    0.13    0.49
  28   3   0    0.73    0.42
  28  -3   0    0.15    0.35
  28   3   0    0.07    0.38
  28   4   0   -0.32    0.38
 -28   4   0    0.33    0.52
  28   4   0   -0.34    0.35
  28  -4   0   -0.17    0.36
  28  -5   0    0.20    0.35
  28   5   0    0.13    0.36
 -28   5   0   -0.04    0.46
   0  -2   1   47.50    1.23
   0   2  -1   45.97    1.24
   0   3  -1    0.03    0.04
   0   4  -1   15.08    0.45
   0   5  -1    0.04    0.06
   0   6  -1   10.63    0.37
   0   7  -1    0.00    0.07
   0   8  -1    1.02    0.16
   0   8  -1    0.98    0.14
   0   8  -1    1.28    0.15
   0   9  -1    0.04    0.07
   0   9  -1    0.13    0.09
   0   9  -1    0.03    0.11
   0  10  -1   43.00    1.31
   0  10  -1   45.56    1.27
   0  10  -1   43.62    1.32
   0  11  -1    0.26    0.15
   0  11   1    0.13    0.14
   0  12  -1    1.42    0.23
   0  13  -1    0.15    0.19
   0  13  -1    0.20    0.11
   0  14  -1   16.79    0.74
   0  14  -1   17.51    0.63
   0  15  -1    0.12    0.15
   0  15  -1    0.02    0.24
   0  16  -1   37.89    1.30
   0  16   1   35.46    1.17
   0  17  -1    0.03    0.18
   0  17   1    0.34    0.19
   0  18   1    1.31    0.29
   0  18  -1    1.50    0.30
   0  19   1    0.54    0.29
   0  19  -1    0.26    0.27
   0  20  -1   12.29    0.77
   0  20   1   12.69    0.73
   0  21   1    0.56    0.34
   0  21  -1   -0.18    0.33
   0  22   1    1.39    0.38
   0  22  -1    0.94    0.41
   0  23  -1   -0.10    0.42
  -1  -1   1    8.48    0.26
  -1  -1   1    8.22    0.26
   1  -1  -1    8.38    0.26
   1   1   1    8.25    0.24
   1  -1  -1    7.05    0.28
  -1   1   1    8.14    0.27
  -1  -1  -1    7.86    0.25
   1   1  -1    8.68    0.25
   1  -1   1    8.40    0.26
  -1  -2   1   10.94    0.36
  -1   2  -1   11.62    0.36
  -1  -2   1   11.07    0.33
   1  -2  -1   10.76    0.35
  -1   2   1   10.89    0.36
   1   2  -1   11.99    0.35
   1   2  -1   12.27    0.33
   1  -2   1   12.03    0.36
   1  -3  -1   71.57    1.94
  -1   3  -1   73.12    1.96
   1   3  -1   75.63    1.92
  -1   3   1   71.88    1.95
   1   3  -1   73.14    1.92
   1  -3   1   73.63    1.94
   1   4  -1    2.29    0.11
   1  -4   1    2.42    0.13
   1   4  -1    2.19    0.12
  -1   5  -1   77.78    2.14
   1   5  -1   79.50    2.09
   1   5  -1   79.87    2.08
  -1   5   1   78.74    2.13
  -1   6  -1   28.57    0.87
   1   6  -1   28.62    0.84
   1   6  -1   29.92    0.81
  -1   6   1   27.92    0.85
  -1   7  -1    6.74    0.32
  -1   7  -1    6.83    0.31
   1   7  -1    7.98    0.27
  -1   7   1    6.88    0.31
   1   7  -1    7.10    0.27
  -1   8  -1    0.64    0.13
  -1   8  -1    0.91    0.14
  -1   8   1    0.48    0.13
   1   8  -1    0.84    0.12
  -1   8   1    0.68    0.12
   1   8  -1    0.66    0.10
  -1   9  -1    5.97    0.32
  -1   9  -1    4.94    0.31
  -1   9   1    5.45    0.31
   1   9  -1    5.37    0.27
  -1   9   1    6.23    0.31
   1   9  -1    6.08    0.24
  -1  10  -1   14.54    0.55
  -1  10  -1   14.06    0.57
  -1  10  -1   14.49    0.58
   1  10  -1   13.77    0.56
  -1  10   1   15.38    0.56
  -1  10   1   13.99    0.55
  -1  11  -1    1.01    0.19
  -1  11  -1    0.53    0.11
  -1  11  -1    0.43    0.12
  -1  11  -1    0.64    0.16
   1  11  -1    0.49    0.16
  -1  11   1    0.87    0.17
  -1  12  -1    1.64    0.24
  -1  12  -1    2.15    0.30
  -1  12  -1    2.15    0.21
  -1  12   1    2.20    0.28
   1  12  -1    2.04    0.26
  -1  13  -1    8.32    0.40
  -1  13   1    8.98    0.49
   1  13  -1    8.08    0.46
  -1  14  -1    0.79    0.23
  -1  14  -1   -0.12    0.13
  -1  14   1    0.62    0.25
   1  14  -1    0.06    0.24
  -1  14   1    0.13    0.14
  -1  15  -1    2.22    0.28
  -1  15  -1    2.23    0.34
  -1  15   1    1.62    0.31
  -1  15   1    1.99    0.27
   1  15  -1    1.55    0.23
  -1  16  -1    1.19    0.24
  -1  16  -1    0.64    0.30
   1  16  -1    0.60    0.21
  -1  17  -1    3.91    0.48
  -1  17  -1    3.01    0.40
   1  17  -1    3.15    0.35
  -1  17   1    4.54    0.41
  -1  18  -1    0.74    0.25
  -1  18   1    0.84    0.26
   1  18  -1    0.14    0.22
  -1  19  -1    4.03    0.52
   1  19   1    4.12    0.48
   1  19  -1    3.24    0.42
  -1  19   1    5.41    0.52
  -1  20  -1    0.61    0.34
   1  20  -1    0.10    0.31
  -1  20   1    0.06    0.32
   1  21   1   -0.27    0.37
   1  21  -1    0.36    0.33
  -1  21   1    0.47    0.32
  -1  22  -1    0.79    0.37
  -1  22   1   -0.54    0.35
   1  22  -1   -0.22    0.41
  -1  23  -1   -0.31    0.39
   1  23  -1    0.69    0.44
   2   0  -1    0.04    0.04
   2   0  -1   -0.02    0.04
   2   0   1   -0.02    0.03
   2  -1  -1    1.58    0.14
   2  -1  -1    1.79    0.13
   2   1   1    1.65    0.11
  -2   1  -1    1.63    0.14
  -2  -1   1    1.58    0.10
   2  -1   1    1.71    0.12
   2   1  -1    1.76    0.11
  -2   1   1    1.58    0.12
   2   1  -1    1.65    0.12
  -2  -2   1    4.07    0.17
   2   2   1    4.25    0.18
  -2   2  -1    3.96    0.24
   2  -2  -1    4.17    0.24
   2  -2  -1    4.33    0.22
   2   2  -1    4.26    0.19
  -2   2   1    4.19    0.22
   2   2  -1    4.34    0.21
   2  -2   1    4.17    0.21
  -2  -2  -1    4.03    0.18
  -2   3  -1   20.70    0.66
   2  -3  -1   20.70    0.66
   2  -3  -1   20.90    0.65
  -2  -3   1   21.16    0.59
   2  -3   1   21.33    0.65
   2   3  -1   21.65    0.61
   2   3  -1   21.74    0.63
  -2   3   1   20.71    0.66
  -2   4  -1  334.95    8.85
   2  -4  -1  334.87    8.82
   2  -4  -1  336.26    8.80
   2   4  -1  346.44    8.78
   2  -4   1  348.87    8.81
  -2   4   1  336.43    8.83
   2  -5  -1  189.90    4.96
  -2   5  -1  186.12    5.01
   2  -5  -1  185.27    4.96
   2   5  -1  192.18    4.92
   2   5  -1  192.18    4.92
   2  -5   1  197.41    4.96
  -2   5   1  182.14    5.00
   2  -6   1    1.62    0.13
   2   6  -1    1.20    0.11
   2   6  -1    1.60    0.11
  -2   7  -1   18.69    0.70
  -2   7  -1   19.35    0.69
  -2   7  -1   19.62    0.59
   2   7  -1   20.75    0.59
   2   7  -1   20.81    0.59
  -2   7   1   18.88    0.66
  -2   7   1   19.81    0.68
  -2   8  -1   14.08    0.55
  -2   8  -1   13.55    0.45
  -2   8  -1   13.75    0.56
  -2   8   1   13.99    0.54
  -2   9  -1   36.09    1.05
  -2   9  -1   37.46    1.17
  -2   9  -1   35.95    1.18
  -2   9   1   36.45    1.14
  -2   9   1   36.95    1.16
  -2  10  -1    1.66    0.25
  -2  10  -1    0.86    0.19
  -2  10   1    1.20    0.19
  -2  10   1    1.00    0.18
   2  10  -1    1.01    0.16
  -2  11  -1    2.55    0.24
  -2  11  -1    2.89    0.31
  -2  11  -1    2.33    0.29
  -2  11   1    2.56    0.20
  -2  11   1    2.68    0.28
   2  11  -1    1.77    0.23
  -2  11   1    2.52    0.28
  -2  12  -1    4.36    0.30
  -2  12  -1    4.72    0.42
  -2  12  -1    4.95    0.39
  -2  12  -1    3.72    0.29
  -2  12   1    3.73    0.28
  -2  12   1    4.18    0.34
  -2  12   1    3.91    0.36
  -2  13  -1    0.44    0.16
  -2  13  -1    0.69    0.23
  -2  13  -1    0.21    0.20
  -2  13   1    0.60    0.25
  -2  13   1    0.40    0.15
  -2  14  -1    0.20    0.22
  -2  14  -1    0.07    0.26
  -2  14  -1    0.27    0.17
  -2  14   1    0.13    0.15
  -2  14   1    0.51    0.23
  -2  15  -1   -0.01    0.24
  -2  15  -1    0.12    0.17
  -2  15   1    0.22    0.16
  -2  15   1    0.03    0.24
  -2  16  -1    4.21    0.48
  -2  16  -1    4.10    0.41
  -2  16   1    3.17    0.45
  -2  16   1    4.21    0.39
   2  16  -1    3.90    0.30
  -2  17  -1    0.41    0.21
  -2  17  -1    0.08    0.32
   2  17  -1   -0.19    0.17
  -2  17   1   -0.27    0.20
  -2  17   1   -0.09    0.42
  -2  18  -1    6.48    0.56
   2  18  -1    6.00    0.47
  -2  18   1    6.95    0.55
  -2  19  -1    0.25    0.27
  -2  19   1   -0.54    0.27
   2  19  -1   -0.02    0.24
  -2  20  -1    1.11    0.38
   2  20  -1    1.80    0.37
  -2  20   1    1.99    0.38
  -2  21  -1    0.13    0.35
   2  21  -1    0.12    0.35
  -2  22   1   -0.58    0.34
  -2  23  -1    0.97    0.40
  -2  23   1    1.07    0.40
  -3   0   1    0.07    0.07
   3   0  -1    0.15    0.09
   3   0   1    0.08    0.08
  -3  -1   1   46.21    1.30
   3   1   1   48.38    1.31
  -3   1  -1   46.24    1.33
  -3   1   1   45.95    1.33
  -3  -1  -1   44.74    1.30
   3   1  -1   47.70    1.32
   3  -1   1   46.61    1.33
  -3  -2   1   40.77    1.11
  -3   2  -1   37.59    1.15
   3  -2  -1   40.86    1.16
   3   2   1   40.26    1.12
   3   2  -1   39.79    1.12
  -3   2   1   38.54    1.15
   3   2  -1   37.26    1.14
  -3  -2  -1   39.51    1.10
   3  -2   1   39.48    1.15
  -3   3  -1    4.57    0.27
   3   3   1    4.30    0.21
  -3  -3   1    4.90    0.20
   3  -3  -1    4.57    0.26
   3   3  -1    4.77    0.23
   3  -3   1    5.00    0.26
  -3  -3  -1    4.62    0.18
  -3   3   1    4.45    0.26
   3   3  -1    4.20    0.24
  -3   4  -1   25.28    0.81
   3  -4  -1   25.92    0.80
  -3  -4   1   25.67    0.70
  -3   4  -1   25.25    0.77
  -3   4  -1   25.57    0.83
   3   4   1   24.51    0.73
   3  -4  -1   24.47    0.83
   3  -4   1   25.90    0.80
   3   4  -1   25.27    0.77
   3   4  -1   26.66    0.75
  -3   4   1   23.92    0.81
  -3   4   1   23.70    0.75
  -3   5  -1    1.16    0.17
   3  -5  -1    1.27    0.16
  -3   5  -1    1.30    0.20
  -3   5  -1    1.77    0.16
   3  -5  -1    1.19    0.19
  -3   5   1    1.28    0.20
  -3   5   1    1.45    0.15
   3   5  -1    1.44    0.14
   3   5  -1    1.00    0.14
   3  -5   1    1.47    0.16
  -3   5   1    0.88    0.15
   3  -6  -1   16.63    0.56
  -3   6  -1   15.61    0.55
  -3   6  -1   16.83    0.72
   3  -6  -1   16.40    0.59
  -3   6  -1   16.23    0.63
   3   6  -1   17.86    0.53
  -3   6   1   16.37    0.54
  -3   6   1   15.80    0.62
   3   6  -1   17.20    0.53
   3  -6   1   17.77    0.57
  -3   6   1   16.03    0.60
  -3   7  -1    0.11    0.11
   3  -7  -1   -0.03    0.09
  -3   7  -1    0.22    0.12
  -3   7  -1    0.18    0.09
  -3   7   1    0.21    0.08
   3   7  -1    0.04    0.07
   3   7  -1    0.09    0.05
  -3   7   1    0.03    0.10
  -3   7   1   -0.20    0.10
   3  -7   1    0.13    0.07
  -3   8  -1    4.21    0.30
  -3   8  -1    3.37    0.23
  -3   8  -1    3.07    0.28
   3  -8   1    3.34    0.27
  -3   8   1    3.32    0.21
  -3   8   1    3.54    0.28
  -3   8   1    3.87    0.33
  -3   9  -1    3.30    0.24
  -3   9  -1    3.61    0.32
  -3   9  -1    3.41    0.30
   3   9  -1    3.70    0.20
  -3   9   1    3.51    0.29
  -3   9   1    3.28    0.22
  -3  10  -1    0.68    0.21
  -3  10  -1    0.45    0.18
  -3  10   1    0.48    0.21
  -3  10   1    0.78    0.14
   3  10  -1    0.88    0.14
  -3  10   1    0.74    0.19
  -3  11  -1   38.70    1.23
  -3  11  -1   40.16    1.34
  -3  11  -1   39.24    1.35
   3  11  -1   38.21    1.15
  -3  11   1   40.04    1.32
  -3  11   1   41.10    1.32
  -3  11   1   38.01    1.25
  -3  12  -1    0.38    0.22
  -3  12  -1    0.81    0.19
  -3  12  -1    0.05    0.20
  -3  12   1    0.47    0.24
  -3  12   1    0.78    0.17
  -3  12   1    0.48    0.21
  -3  13  -1    1.10    0.35
  -3  13  -1    0.89    0.25
  -3  13  -1    0.72    0.18
  -3  13   1    0.61    0.23
  -3  13   1    0.29    0.16
  -3  13   1    0.79    0.23
  -3  14  -1    0.81    0.21
  -3  14  -1    0.80    0.18
  -3  14  -1    0.86    0.26
  -3  14   1    0.59    0.25
  -3  14   1    0.40    0.26
  -3  14   1    0.71    0.16
  -3  14   1    0.73    0.20
  -3  15  -1    2.20    0.39
  -3  15   1    3.10    0.41
  -3  15   1    2.76    0.35
  -3  16  -1   14.13    0.74
  -3  16  -1   15.29    0.80
  -3  16   1   14.47    0.75
   3  16  -1   13.97    0.55
  -3  16   1   14.76    0.73
  -3  17  -1    0.80    0.26
  -3  17  -1   -0.06    0.29
   3  17  -1    0.56    0.18
  -3  17   1   -0.33    0.22
  -3  18  -1    0.04    0.25
  -3  18  -1   -0.03    0.34
  -3  18   1   -0.23    0.24
  -3  19   1    0.03    0.28
   3  19  -1    0.43    0.26
  -3  20  -1    0.06    0.33
  -3  20   1    0.42    0.29
   3  20  -1   -0.58    0.30
  -3  21  -1    0.21    0.33
  -3  21   1   -0.51    0.30
  -3  22  -1    0.09    0.36
  -3  22   1    0.24    0.33
  -3  23  -1    0.24    0.38
  -3  23   1   -0.31    0.34
   4   0   1    0.13    0.10
  -4   0  -1    0.04    0.08
  -4   0   1    0.01    0.08
   4   0  -1   -0.02    0.11
   4  -1  -1    2.92    0.24
   4   1   1    2.74    0.22
  -4  -1   1    3.00    0.21
  -4   1  -1    3.05    0.24
  -4  -1  -1    2.79    0.21
  -4   1   1    2.71    0.22
   4   1  -1    2.74    0.22
   4  -1   1    2.97    0.24
  -4   2  -1  254.94    6.88
   4   2   1  262.79    6.85
   4  -2  -1  264.84    6.90
  -4   2  -1  263.91    6.86
  -4   2  -1  259.99    6.90
  -4  -2   1  267.24    6.84
  -4   2   1  255.98    6.88
  -4  -2  -1  257.90    6.83
  -4   2   1  260.87    6.85
  -4   2   1  255.78    6.89
   4   2  -1  262.96    6.93
   4  -2   1  272.15    6.89
  -4   3  -1  195.77    5.34
   4  -3  -1  204.35    5.33
  -4  -3   1  203.72    5.24
  -4   3  -1  198.29    5.29
  -4   3  -1  195.73    5.32
   4   3  -1  204.39    5.28
  -4  -3  -1  198.54    5.23
  -4   3   1  195.89    5.33
   4   3  -1  202.71    5.31
  -4   3   1  200.94    5.32
   4  -3   1  205.99    5.32
  -4   3   1  195.62    5.28
   4   4   1   12.42    0.46
   4  -4  -1   13.53    0.52
  -4   4  -1   12.23    0.53
  -4   4  -1   12.31    0.52
  -4  -4   1   12.84    0.41
  -4   4  -1   13.37    0.52
   4   4  -1   13.27    0.48
  -4   4   1   12.50    0.53
   4   4  -1   12.83    0.49
  -4   4   1   11.86    0.51
   4  -4   1   13.73    0.52
   4   5   1   28.35    0.82
  -4   5  -1   27.11    0.87
   4  -5  -1   26.46    0.93
  -4   5  -1   26.58    0.91
  -4   5  -1   26.37    0.93
   4  -5  -1   28.06    0.89
  -4   5   1   26.13    0.90
   4   5  -1   27.62    0.85
   4   5  -1   28.51    0.84
  -4   5   1   27.10    0.86
  -4   5   1   26.45    0.92
   4  -5   1   27.65    0.89
   4  -6  -1   54.40    1.51
  -4   6  -1   49.57    1.49
   4  -6  -1   48.27    1.54
   4   6   1   52.72    1.43
  -4   6  -1   48.84    1.57
  -4   6  -1   50.82    1.56
  -4   6   1   48.77    1.56
   4  -6   1   54.93    1.52
   4   6  -1   53.99    1.46
   4   6  -1   52.70    1.47
  -4   6   1   50.11    1.48
  -4   6   1   51.92    1.55
   4  -7  -1    0.01    0.12
   4  -7  -1    0.10    0.08
  -4   7  -1    0.01    0.11
  -4   7  -1   -0.04    0.10
  -4   7   1   -0.04    0.11
  -4   7   1    0.16    0.12
  -4   7   1    0.09    0.10
   4   7  -1    0.09    0.11
   4  -7   1    0.32    0.10
   4   7  -1    0.13    0.08
   4   7  -1   -0.01    0.07
   4  -8  -1    6.65    0.32
  -4   8  -1    6.32    0.40
  -4   8  -1    6.12    0.34
  -4   8  -1    5.99    0.39
   4  -8  -1    5.30    0.34
   4   8  -1    5.28    0.28
   4   8  -1    6.33    0.29
   4  -8   1    6.45    0.30
  -4   8   1    5.34    0.38
  -4   8   1    6.10    0.32
  -4   8   1    6.11    0.37
   4   8  -1    5.46    0.25
  -4   9  -1   26.69    0.95
  -4   9  -1   25.58    0.87
  -4   9  -1   24.52    0.96
  -4   9   1   25.15    0.95
  -4   9   1   26.07    0.93
   4   9  -1   24.24    0.77
  -4   9   1   25.15    0.85
  -4  10  -1   18.03    0.81
  -4  10  -1   18.09    0.71
  -4  10  -1   19.63    0.79
  -4  10   1   18.30    0.76
   4  10  -1   17.87    0.60
  -4  10   1   19.51    0.80
  -4  10   1   18.95    0.71
  -4  11  -1    1.04    0.24
  -4  11  -1    0.74    0.19
  -4  11  -1    0.57    0.22
  -4  11   1    0.85    0.25
  -4  11   1    1.08    0.23
  -4  11   1    0.69    0.17
  -4  12  -1    5.26    0.45
  -4  12  -1    5.64    0.52
  -4  12  -1    5.65    0.39
  -4  12   1    4.94    0.46
  -4  12   1    4.77    0.43
  -4  12   1    5.17    0.37
  -4  13  -1    4.14    0.56
  -4  13  -1    2.49    0.32
  -4  13  -1    3.58    0.42
  -4  13   1    3.71    0.41
  -4  13   1    3.61    0.34
  -4  13   1    3.87    0.56
  -4  14  -1    0.39    0.20
  -4  14  -1    0.39    0.22
  -4  14  -1    0.05    0.16
  -4  14   1    0.81    0.23
  -4  14   1    0.41    0.20
  -4  15  -1    2.05    0.30
  -4  15  -1    1.40    0.28
  -4  15   1    1.17    0.31
  -4  16  -1    0.61    0.24
  -4  16   1    0.95    0.29
  -4  16   1    0.41    0.23
  -4  17  -1   25.86    1.16
  -4  17  -1   29.28    1.20
   4  17  -1   26.01    0.90
  -4  17   1   28.64    1.17
  -4  17   1   25.53    1.11
  -4  18  -1    0.40    0.35
  -4  18  -1   -0.08    0.25
   4  18  -1    0.63    0.21
  -4  18   1    0.45    0.27
  -4  18   1    0.83    0.34
  -4  19  -1    0.54    0.31
  -4  19  -1   -0.55    0.50
  -4  19   1    0.08    0.27
  -4  20  -1    0.73    0.34
   4  20  -1    0.69    0.31
  -4  20   1    0.97    0.35
  -4  21  -1    0.91    0.34
  -4  21   1    0.66    0.33
  -4  22  -1    1.23    0.40
  -4  22   1    1.06    0.39
  -4  23  -1    0.63    0.38
  -4  23   1   -0.11    0.34
   5   0   1    0.74    0.16
  -5   0  -1    0.66    0.13
   5   0   1    0.62    0.15
   5   0   1    0.58    0.14
  -5   1  -1  134.17    3.58
   5  -1  -1  129.44    3.62
   5  -1  -1  137.69    3.64
  -5  -1   1  129.26    3.59
   5   1   1  132.74    3.57
   5   1   1  138.19    3.61
   5  -1  -1  137.97    3.65
  -5   1  -1  127.93    3.62
  -5   1  -1  133.54    3.61
   5   1   1  127.03    3.60
   5  -1   1  130.24    3.63
   5  -1   1  137.76    3.63
   5   1  -1  133.42    3.58
  -5   1   1  130.99    3.60
  -5   1   1  131.18    3.62
   5  -1   1  133.34    3.60
   5   1  -1  129.56    3.61
  -5   1   1  133.96    3.57
   5   1  -1  143.34    3.63
  -5  -1  -1  125.57    3.59
  -5  -2   1  226.43    6.16
   5   2   1  232.53    6.14
   5  -2  -1  227.89    6.21
  -5   2  -1  239.76    6.19
   5   2   1  225.43    6.18
  -5   2  -1  235.29    6.21
   5   2   1  246.84    6.19
  -5   2  -1  227.51    6.23
  -5   2   1  234.73    6.20
   5  -2   1  235.83    6.23
   5  -2   1  247.31    6.23
   5   2  -1  224.85    6.18
   5   2  -1  246.19    6.20
   5   2  -1  228.97    6.15
  -5   2   1  230.21    6.23
  -5  -2  -1  227.30    6.16
  -5   2   1  238.95    6.18
   5   3   1    0.18    0.12
   5   3   1    0.25    0.10
  -5  -3   1    0.18    0.09
   5   3   1    0.05    0.12
  -5   3  -1    0.08    0.12
  -5   3  -1    0.20    0.12
   5  -3  -1   -0.11    0.12
   5  -3  -1    0.17    0.15
  -5   3  -1    0.03    0.12
   5   3  -1    0.20    0.12
   5   3  -1    0.13    0.11
   5   3  -1   -0.01    0.10
  -5   3   1    0.25    0.12
  -5   3   1    0.09    0.12
  -5   3   1    0.25    0.13
  -5  -3  -1    0.14    0.10
   5  -3   1    0.28    0.15
   5   4   1   17.47    0.61
   5  -4  -1   17.76    0.68
  -5  -4   1   17.88    0.57
  -5   4  -1   17.06    0.67
   5   4   1   18.76    0.63
   5  -4  -1   16.48    0.65
  -5   4  -1   17.64    0.64
  -5   4  -1   17.03    0.69
  -5   4   1   17.97    0.70
  -5  -4  -1   17.28    0.56
   5   4  -1   17.05    0.65
   5  -4   1   17.51    0.73
  -5   4   1   17.77    0.64
   5   4  -1   17.00    0.62
   5   4  -1   18.45    0.64
   5  -4   1   17.34    0.68
  -5   4   1   17.80    0.67
   5   4  -1   16.66    0.57
  -5   5  -1    5.39    0.32
   5   5   1    5.77    0.30
  -5   5  -1    5.06    0.35
  -5   5  -1    5.59    0.37
  -5  -5   1    5.29    0.23
   5  -5  -1    4.63    0.38
   5   5   1    5.10    0.32
   5  -5  -1    5.57    0.34
  -5   5   1    5.49    0.36
   5   5  -1    5.55    0.31
   5  -5   1    6.45    0.37
  -5   5   1    5.62    0.32
   5   5  -1    5.59    0.32
   5  -5   1    5.56    0.34
   5   5  -1    5.88    0.31
  -5   5   1    5.47    0.34
   5   5  -1    5.25    0.24
   5  -6  -1    0.30    0.12
  -5   6  -1    0.10    0.14
   5   6   1    0.29    0.13
   5  -6  -1    0.25    0.16
  -5   6  -1    0.13    0.13
   5   6   1    0.31    0.11
  -5   6  -1    0.37    0.13
  -5   6   1    0.18    0.13
   5   6  -1    0.22    0.11
  -5   6   1    0.17    0.12
   5   6  -1    0.21    0.10
  -5   6   1    0.18    0.15
   5   6  -1    0.38    0.12
   5  -6   1    0.33    0.13
   5   7   1    7.66    0.34
  -5   7  -1    7.91    0.44
  -5   7  -1    7.34    0.45
   5   7   1    7.25    0.34
   5  -7  -1    8.01    0.39
  -5   7  -1    7.67    0.40
   5   7   1    7.16    0.34
   5  -7   1    7.72    0.39
  -5   7   1    7.70    0.43
   5   7  -1    7.47    0.35
   5   7  -1    7.33    0.35
   5   7  -1    6.67    0.35
  -5   7   1    6.94    0.38
  -5   7   1    7.08    0.44
  -5   8  -1   10.60    0.55
   5  -8  -1   10.93    0.46
   5   8   1    9.88    0.43
  -5   8  -1   10.86    0.49
  -5   8  -1    9.45    0.55
   5   8  -1   10.55    0.42
   5  -8   1   11.15    0.47
  -5   8   1   10.15    0.56
  -5   8   1   10.47    0.48
   5   8  -1   11.40    0.44
  -5   8   1   10.94    0.54
  -5   9  -1   13.01    0.69
   5   9   1   14.21    0.52
  -5   9  -1   14.42    0.67
   5  -9  -1   14.42    0.54
  -5   9  -1   13.84    0.60
   5   9  -1   14.13    0.53
   5   9  -1   13.65    0.49
  -5   9   1   14.27    0.60
  -5   9   1   14.34    0.69
   5  -9   1   15.18    0.54
   5   9  -1   13.84    0.52
  -5   9   1   14.32    0.65
  -5  10  -1    1.92    0.26
  -5  10  -1    1.95    0.30
  -5  10  -1    2.48    0.36
  -5  10   1    1.34    0.28
  -5  10   1    2.17    0.30
   5  10  -1    1.89    0.20
  -5  10   1    2.06    0.26
  -5  11  -1   -0.06    0.16
  -5  11  -1    0.21    0.15
  -5  11  -1    0.58    0.23
  -5  11   1    0.31    0.20
  -5  11   1    0.26    0.16
   5  11  -1    0.51    0.12
  -5  12  -1    3.03    0.33
  -5  12  -1    3.98    0.55
  -5  12  -1    3.44    0.40
  -5  12   1    3.50    0.39
  -5  12   1    3.16    0.33
  -5  12   1    2.78    0.42
  -5  13  -1    6.96    0.47
  -5  13  -1    6.16    0.51
  -5  13   1    5.19    0.48
  -5  13   1    6.76    0.47
  -5  14  -1    0.37    0.19
  -5  14  -1   -0.13    0.23
  -5  14   1    0.38    0.19
  -5  14   1    0.27    0.21
  -5  15  -1    1.23    0.25
  -5  15  -1    1.21    0.30
  -5  15   1    1.38    0.29
  -5  15   1    1.26    0.29
  -5  16  -1   -0.36    0.19
  -5  16  -1    0.10    0.20
  -5  16  -1   -0.31    0.25
  -5  16   1    0.00    0.19
  -5  16   1    0.19    0.26
  -5  16   1    0.27    0.19
  -5  17  -1    3.33    0.46
  -5  17  -1    2.46    0.43
  -5  17   1    2.18    0.41
  -5  17   1    2.07    0.38
  -5  18  -1    1.92    0.39
  -5  18  -1    1.05    0.39
  -5  18   1    1.15    0.33
  -5  18   1    1.19    0.36
  -5  19  -1   -0.06    0.38
  -5  19  -1   -0.76    0.38
  -5  19   1   -0.49    0.47
   5  19  -1    0.02    0.25
  -5  20  -1    0.26    0.28
  -5  20   1   -0.38    0.28
  -5  21  -1   -0.24    0.32
  -5  21   1    0.59    0.32
  -5  22  -1    0.33    0.33
  -5  22   1    0.15    0.33
  -5  23  -1    0.55    0.35
  -5  23   1    0.25    0.34
  -6   0   1    0.06    0.09
  -6   0   1    0.11    0.11
  -6   0  -1    0.09    0.13
   6   0  -1    0.07    0.13
   6   0   1   -0.03    0.13
   6   0  -1   -0.04    0.14
  -6   0  -1    0.15    0.13
   6   0   1    0.04    0.15
   6   0   1    0.07    0.15
  -6   1  -1   29.11    0.94
  -6  -1   1   28.52    0.93
   6  -1  -1   31.09    0.97
   6  -1  -1   29.17    1.00
  -6   1  -1   27.06    0.98
   6   1   1   27.66    1.03
   6   1   1   29.70    0.99
   6  -1  -1   29.83    1.01
   6   1   1   29.19    0.95
  -6   1  -1   30.55    1.04
  -6   1   1   29.14    0.93
   6   1  -1   27.85    0.94
  -6   1   1   28.17    0.99
   6   1  -1   28.86    0.98
  -6  -1  -1   28.53    0.97
   6   1  -1   27.65    0.97
  -6  -1  -1   28.33    0.93
  -6   1   1   29.08    0.96
   6  -1   1   30.53    1.01
   6  -1   1   28.26    1.00
  -6  -2   1    3.40    0.27
   6   2   1    4.00    0.29
  -6   2  -1    3.61    0.32
  -6   2  -1    4.28    0.30
  -6   2  -1    4.27    0.31
   6  -2  -1    3.44    0.28
   6   2   1    4.16    0.31
   6  -2  -1    4.07    0.33
   6  -2  -1    4.01    0.34
  -6   2   1    3.89    0.28
   6   2  -1    4.01    0.29
  -6  -2  -1    3.62    0.28
   6  -2   1    3.89    0.31
  -6   2   1    3.84    0.30
   6  -2   1    3.98    0.33
   6   2  -1    3.69    0.30
  -6   2   1    3.85    0.32
   6   2  -1    4.17    0.32
   6  -2   1    4.13    0.34
   6  -3  -1   33.40    1.10
   6  -3  -1   32.56    1.08
   6   3   1   32.97    1.05
  -6   3  -1   32.76    1.08
   6   3   1   31.60    0.99
  -6   3  -1   30.96    1.10
  -6   3  -1   32.31    1.05
  -6  -3   1   31.24    1.01
   6   3  -1   31.48    1.05
  -6   3   1   32.25    1.04
   6  -3   1   33.83    1.10
  -6   3   1   29.90    1.08
  -6  -3  -1   30.48    1.00
   6   3  -1   32.67    1.01
   6  -3   1   31.07    1.09
  -6   3   1   31.66    1.07
   6   3  -1   33.82    1.06
  -6   4  -1   24.63    0.95
   6   4   1   24.10    0.96
  -6  -4   1   25.99    0.83
   6   4   1   25.39    0.85
  -6   4  -1   26.68    0.94
  -6   4  -1   26.16    0.90
   6   4   1   27.22    0.89
   6  -4  -1   27.28    0.95
  -6   4   1   25.42    0.92
   6   4  -1   27.20    0.90
   6   4  -1   26.46    0.92
  -6   4   1   25.24    0.88
   6  -4   1   25.98    0.93
   6   4  -1   25.98    0.88
   6   4  -1   25.42    0.83
   6  -4   1   27.74    0.94
  -6   4   1   25.53    0.95
  -6  -4  -1   25.41    0.82
  -6  -5   1    1.98    0.17
  -6   5  -1    1.47    0.25
  -6   5  -1    2.06    0.24
   6   5   1    1.92    0.20
   6   5   1    2.05    0.23
  -6   5  -1    1.89    0.25
   6   5   1    1.54    0.26
   6  -5  -1    1.78    0.24
   6  -5  -1    1.94    0.25
   6  -5   1    2.02    0.24
   6   5  -1    1.65    0.22
   6  -5   1    1.90    0.29
   6   5  -1    1.79    0.23
   6   5  -1    1.91    0.24
  -6   5   1    1.97    0.23
  -6   5   1    2.07    0.26
  -6   5   1    1.54    0.26
   6   5  -1    1.75    0.19
  -6  -5  -1    1.94    0.15
   6   6   1    2.21    0.23
  -6  -6   1    3.19    0.16
  -6   6   1    2.11    0.28
   6  -6   1    2.76    0.27
   6   6  -1    2.67    0.25
  -6   7  -1   50.87    1.55
  -6   7  -1   45.93    1.61
   6  -7  -1   50.32    1.54
   6   7   1   48.02    1.47
  -6   7  -1   50.29    1.59
   6   7   1   47.43    1.70
   6   7   1   50.70    1.46
   6   7  -1   48.82    1.38
   6   7  -1   50.61    1.49
  -6   7   1   49.92    1.53
   6   7  -1   48.08    1.48
  -6   7   1   45.88    1.60
  -6   7   1   50.16    1.59
   6  -7   1   50.58    1.52
   6   7  -1   48.87    1.47
  -6   8  -1   76.39    2.45
   6   8   1   78.84    2.18
   6   8   1   77.09    2.19
   6  -8  -1   80.21    2.26
  -6   8  -1   75.43    2.39
   6   8   1   75.90    2.18
  -6   8  -1   75.95    2.29
   6   8  -1   79.03    2.21
  -6   8   1   78.15    2.34
   6   8  -1   76.16    2.20
   6  -8   1   83.00    2.27
   6   8  -1   74.66    2.19
  -6   8   1   78.47    2.28
  -6   8   1   75.57    2.37
  -6   9  -1   13.97    0.69
   6   9   1   14.34    0.57
  -6   9  -1   14.61    0.65
   6  -9  -1   14.68    0.59
  -6   9  -1   13.26    0.74
  -6   9   1   14.52    0.69
  -6   9   1   14.70    0.65
   6   9  -1   14.52    0.57
  -6   9   1   13.15    0.72
   6   9  -1   14.06    0.54
   6  -9   1   15.05    0.60
  -6  10  -1   15.77    0.71
   6  10   1   15.86    0.60
   6 -10  -1   15.81    0.66
  -6  10  -1   15.49    0.76
  -6  10  -1   16.26    0.94
  -6  10   1   16.97    0.77
   6  10  -1   16.18    0.56
   6  10  -1   15.72    0.60
   6 -10   1   16.08    0.61
  -6  10   1   16.96    0.72
  -6  10   1   15.57    0.80
  -6  11  -1    0.64    0.20
  -6  11  -1    0.48    0.21
   6  11  -1    0.66    0.15
  -6  11   1    0.29    0.18
  -6  11   1    0.70    0.29
   6 -11   1    0.58    0.13
  -6  11   1    0.72    0.23
  -6  12  -1   18.80    0.85
  -6  12  -1   20.50    0.91
  -6  12   1   19.22    0.84
  -6  12   1   17.47    0.98
   6  12  -1   17.35    0.65
  -6  12   1   19.38    0.89
  -6  13  -1    0.18    0.22
  -6  13  -1   -0.18    0.17
  -6  13   1    0.16    0.20
   6  13  -1    0.49    0.16
  -6  13   1    0.27    0.22
  -6  14  -1    0.38    0.26
  -6  14  -1    0.41    0.23
  -6  14   1    0.86    0.25
  -6  14   1    0.62    0.24
  -6  15  -1    0.44    0.24
  -6  15  -1   -0.11    0.21
  -6  15  -1   -0.36    0.22
   6  15  -1   -0.08    0.15
  -6  15   1    0.08    0.21
  -6  16  -1    0.60    0.28
  -6  16  -1    1.32    0.33
  -6  16   1    0.51    0.29
  -6  16   1    1.19    0.27
  -6  16   1    1.51    0.32
   6  16  -1    0.57    0.18
  -6  17  -1    1.33    0.30
  -6  17  -1    2.37    0.42
  -6  17  -1    2.35    0.44
  -6  17   1    2.13    0.38
   6  17  -1    2.06    0.28
  -6  17   1    2.63    0.41
  -6  18  -1    0.90    0.34
  -6  18  -1    1.87    0.43
  -6  18   1    0.30    0.33
   6  18  -1    1.68    0.26
  -6  18   1    1.13    0.37
  -6  19  -1    0.96    0.35
  -6  19  -1    0.03    0.40
  -6  19   1    1.15    0.37
  -6  19   1    0.47    0.40
  -6  20  -1    0.33    0.29
  -6  20   1    0.14    0.29
  -6  21  -1   -0.06    0.32
  -6  21   1   -0.46    0.29
  -6  22  -1    0.08    0.36
  -6  22   1    0.93    0.45
  -6  23  -1   -0.31    0.34
  -6  23   1    0.48    0.34
  -7   0  -1    0.04    0.12
   7   0   1    0.09    0.13
   7   0  -1   -0.20    0.13
   7   0  -1    0.04    0.12
  -7   0   1    0.02    0.13
   7   0   1   -0.04    0.14
  -7   0  -1    0.08    0.11
  -7   0   1    0.03    0.10
  -7   0   1    0.06    0.11
   7   0   1    0.07    0.13
  -7   1  -1  176.34    4.95
   7  -1  -1  188.80    4.97
   7   1   1  185.99    4.94
  -7  -1   1  186.81    4.95
  -7  -1   1  171.64    4.91
   7  -1  -1  185.66    4.90
   7   1   1  180.88    4.93
  -7   1  -1  188.03    4.95
   7  -1  -1  179.27    4.94
  -7   1  -1  180.66    4.91
   7   1   1  179.04    4.88
   7   1  -1  179.68    4.93
  -7   1   1  171.68    4.94
  -7   1   1  175.35    4.89
   7  -1   1  177.20    4.94
   7  -1   1  188.44    4.96
   7   1  -1  185.47    4.95
  -7  -1  -1  170.77    4.91
  -7   1   1  183.19    4.86
  -7  -1  -1  184.84    4.91
   7   1  -1  180.60    4.88
   7  -1   1  182.76    4.91
   7  -2  -1    2.30    0.30
  -7   2  -1    2.05    0.24
   7   2   1    1.87    0.25
   7   2   1    1.60    0.25
   7  -2  -1    1.87    0.27
  -7  -2   1    1.76    0.23
  -7   2  -1    1.90    0.26
   7   2   1    1.96    0.27
  -7  -2   1    1.78    0.20
  -7   2  -1    1.86    0.28
   7  -2   1    1.97    0.26
  -7  -2  -1    1.90    0.21
   7  -2   1    1.53    0.25
  -7   2   1    1.91    0.23
   7   2  -1    1.79    0.26
   7  -2   1    1.89    0.27
   7   2  -1    1.78    0.24
  -7   2   1    1.57    0.24
   7   2  -1    1.98    0.28
  -7   2   1    2.03    0.27
  -7  -2  -1    1.94    0.24
   7   3   1   87.94    2.58
   7  -3  -1   92.81    2.65
  -7   3  -1   93.52    2.59
  -7  -3   1   86.65    2.54
  -7   3  -1   87.25    2.65
   7  -3  -1   89.46    2.62
   7  -3  -1   88.54    2.52
  -7   3  -1   91.16    2.62
   7   3   1   90.11    2.53
   7   3   1   92.85    2.59
  -7  -3  -1   85.36    2.54
   7  -3   1   92.83    2.57
   7   3  -1   94.70    2.61
   7  -3   1   95.73    2.65
  -7   3   1   84.96    2.63
   7   3  -1   89.42    2.59
  -7   3   1   91.99    2.61
   7  -3   1   90.96    2.64
   7   3  -1   90.57    2.54
  -7   3   1   89.81    2.56
  -7   4  -1    7.28    0.41
  -7  -4   1    6.79    0.36
   7   4   1    7.23    0.41
  -7   4  -1    7.46    0.44
   7  -4  -1    6.84    0.42
   7   4   1    6.88    0.40
  -7   4  -1    7.00    0.46
   7  -4  -1    7.67    0.46
   7   4   1    6.48    0.35
  -7   4   1    6.93    0.43
   7   4  -1    6.20    0.42
   7  -4   1    6.85    0.44
  -7   4   1    6.74    0.40
   7   4  -1    7.13    0.41
  -7   4   1    5.75    0.42
   7  -4   1    7.18    0.44
   7   4  -1    7.07    0.38
  -7  -4  -1    6.61    0.35
   7   4  -1    7.12    0.42
  -7   5  -1    1.04    0.23
   7   5   1    0.58    0.18
   7  -5  -1    0.66    0.16
  -7   5  -1    0.77    0.19
   7   5   1    1.08    0.18
   7  -5  -1    1.23    0.23
  -7  -5   1    1.00    0.16
  -7   5  -1    0.85    0.21
   7   5   1    0.71    0.15
   7  -5   1    1.04    0.21
   7   5  -1    1.07    0.19
  -7   5   1    1.08    0.19
  -7   5   1    0.95    0.22
   7   5  -1    0.92    0.17
  -7   5   1    0.96    0.21
   7   5  -1    0.99    0.19
  -7  -5  -1    1.00    0.15
   7  -5   1    1.01    0.22
   7   5  -1    0.71    0.18
   7  -6  -1    1.05    0.20
  -7   6  -1    1.19    0.23
   7   6   1    1.03    0.19
  -7   6  -1    0.47    0.18
   7  -6  -1    0.78    0.17
  -7   6  -1    0.76    0.21
   7   6   1    1.07    0.17
  -7  -6   1    0.84    0.14
   7   6   1    0.75    0.18
   7   6  -1    0.87    0.16
  -7   6   1    0.42    0.17
   7  -6   1    0.71    0.17
   7   6  -1    0.83    0.19
  -7   6   1    0.88    0.22
   7   6  -1    1.45    0.23
   7   6  -1    0.78    0.17
  -7   6   1    0.56    0.21
   7  -6   1    0.67    0.21
  -7   7  -1    6.52    0.42
   7  -7  -1    6.46    0.42
   7   7   1    6.42    0.39
   7   7   1    6.23    0.30
  -7   7  -1    5.81    0.48
  -7   7  -1    6.15    0.51
   7   7   1    6.29    0.38
   7   7   1    6.36    0.37
  -7   7   1    6.49    0.41
  -7   7   1    5.56    0.46
   7  -7   1    6.35    0.42
   7  -7   1    6.46    0.41
   7   7  -1    6.50    0.34
   7   7  -1    5.74    0.38
   7   7  -1    6.67    0.39
   7   7  -1    6.73    0.40
   7  -8  -1    0.01    0.17
   7   8   1   -0.19    0.14
  -7   8  -1    0.23    0.16
   7   8   1    0.02    0.12
   7   8   1    0.17    0.11
   7  -8   1    0.04    0.18
   7   8  -1    0.10    0.12
   7   8  -1    0.35    0.14
  -7   8   1    0.24    0.20
   7  -8   1    0.01    0.10
   7   8  -1    0.20    0.13
  -7   8   1    0.36    0.18
  -7   8   1    0.43    0.18
   7   8  -1    0.23    0.15
   7   9   1    0.14    0.16
   7   9   1    0.04    0.11
   7  -9  -1   -0.06    0.12
  -7   9  -1    0.01    0.16
   7   9   1    0.04    0.10
  -7   9  -1    0.22    0.17
  -7   9  -1   -0.08    0.23
   7   9  -1   -0.17    0.12
   7   9  -1   -0.02    0.14
   7  -9   1    0.07    0.13
  -7   9   1   -0.09    0.16
   7   9  -1   -0.07    0.11
  -7   9   1    0.15    0.23
   7   9  -1    0.15    0.13
  -7   9   1    0.02    0.15
   7  10   1    0.71    0.19
  -7  10  -1    0.76    0.21
  -7  10  -1    0.32    0.31
   7 -10  -1    0.76    0.16
  -7  10  -1    0.37    0.21
  -7  10   1    0.56    0.21
  -7  10   1    0.30    0.18
   7  10  -1    0.50    0.16
   7 -10   1    0.45    0.15
   7  10  -1    0.88    0.18
   7  10  -1    0.56    0.15
  -7  10   1    0.22    0.27
   7  10  -1    0.53    0.13
  -7  11  -1   -0.04    0.17
  -7  11  -1   -0.20    0.15
  -7  11   1   -0.27    0.13
   7  11  -1   -0.01    0.14
   7  11  -1   -0.04    0.15
  -7  11   1   -0.19    0.33
  -7  11   1   -0.18    0.17
   7 -11   1   -0.17    0.12
  -7  12  -1   -0.35    0.18
  -7  12  -1   -0.03    0.18
   7  12  -1    0.00    0.15
  -7  12   1    0.11    0.18
   7  12  -1    0.34    0.17
  -7  12   1    0.68    0.22
  -7  13  -1    0.00    0.20
  -7  13   1   -0.04    0.20
   7  13  -1    0.16    0.17
   7  13  -1   -0.22    0.14
  -7  14  -1    1.11    0.29
  -7  14   1    0.75    0.29
  -7  14   1    0.70    0.30
   7  14  -1    1.47    0.25
  -7  15  -1    1.93    0.38
  -7  15  -1    1.83    0.39
  -7  15   1    2.43    0.39
  -7  15   1    1.49    0.35
  -7  16  -1    0.71    0.30
  -7  16  -1    0.35    0.28
  -7  16  -1    0.80    0.30
  -7  16   1    0.13    0.27
  -7  16   1    0.56    0.26
   7  16  -1    0.45    0.18
  -7  17  -1    1.85    0.40
  -7  17  -1    1.35    0.34
  -7  17  -1    1.85    0.42
   7  17  -1    1.94    0.30
  -7  17   1    1.72    0.35
  -7  17   1    1.28    0.35
  -7  17   1    2.16    0.39
  -7  18  -1   -0.05    0.34
  -7  18  -1    0.17    0.26
  -7  18   1    0.15    0.33
   7  18  -1    0.48    0.21
  -7  18   1   -0.51    0.24
  -7  19  -1    0.70    0.36
  -7  19  -1    0.95    0.40
  -7  19   1    1.05    0.34
  -7  19   1    0.72    0.48
  -7  20  -1   -0.60    0.27
  -7  20  -1   -0.03    0.42
  -7  20   1   -0.82    0.58
  -7  20   1    0.28    0.27
  -7  21  -1   -0.06    0.29
  -7  21   1    0.30    0.30
  -7  22   1   -0.17    0.47
  -7  23  -1    0.90    0.36
  -7  23   1    0.62    0.33
  -8   0  -1   -0.04    0.11
  -8   0   1   -0.09    0.12
   8   0  -1    0.00    0.14
   8   0  -1    0.11    0.14
   8   0  -1   -0.10    0.13
   8   0   1    0.01    0.14
   8   0   1    0.09    0.14
  -8   0   1    0.06    0.11
  -8   0  -1    0.03    0.13
   8   0   1    0.13    0.14
  -8  -1   1    2.59    0.26
   8   1   1    2.28    0.30
   8   1   1    2.15    0.31
   8  -1  -1    2.08    0.28
   8   1   1    2.46    0.29
   8  -1  -1    2.62    0.31
  -8   1  -1    2.51    0.29
   8  -1  -1    2.18    0.30
  -8   1  -1    2.49    0.26
  -8  -1  -1    2.31    0.26
   8   1  -1    2.37    0.31
   8  -1   1    2.22    0.30
  -8   1   1    2.32    0.24
   8  -1   1    2.32    0.29
   8   1  -1    2.14    0.27
  -8   1   1    2.45    0.27
   8  -1   1    2.42    0.31
   8   1  -1    2.38    0.30
  -8   2  -1   35.87    1.22
   8  -2  -1   35.74    1.18
   8   2   1   35.17    1.21
  -8   2  -1   35.12    1.17
   8  -2  -1   37.25    1.27
   8   2   1   34.31    1.17
   8  -2  -1   35.21    1.23
   8   2   1   36.12    1.22
  -8  -2   1   34.52    1.13
   8   2  -1   34.96    1.21
  -8   2   1   35.62    1.16
   8   2  -1   37.22    1.24
   8  -2   1   36.66    1.20
  -8   2   1   34.28    1.20
   8  -2   1   34.09    1.23
   8  -2   1   36.37    1.25
   8   2  -1   35.50    1.17
  -8   3  -1    0.66    0.19
  -8   3  -1    0.34    0.15
   8  -3  -1    0.31    0.17
   8   3   1    0.43    0.18
   8   3   1    0.64    0.19
   8  -3  -1    0.39    0.18
  -8  -3   1    0.53    0.13
   8   3   1    0.48    0.16
  -8   3   1    0.33    0.22
   8   3  -1    0.41    0.18
   8  -3   1    0.37    0.16
   8  -3   1    0.42    0.20
  -8   3   1    0.57    0.18
   8   3  -1    0.39    0.16
  -8   3   1    0.57    0.16
   8   3  -1    0.49    0.17
  -8  -3  -1    0.46    0.13
   8  -3   1    0.70    0.20
   8  -4  -1    8.73    0.52
  -8   4  -1    8.41    0.47
  -8   4  -1    9.36    0.52
   8   4   1    8.36    0.44
   8   4   1    8.36    0.48
   8  -4  -1    8.58    0.43
   8   4   1    9.03    0.49
   8  -4  -1    8.73    0.50
   8  -4   1    8.82    0.52
   8   4  -1    8.28    0.45
   8  -4   1    9.19    0.52
   8   4  -1    8.82    0.52
  -8   4   1    9.16    0.47
  -8   4   1    8.33    0.61
   8   4  -1    8.14    0.48
   8   4  -1    8.70    0.49
   8  -4   1    8.35    0.45
  -8   4   1    8.83    0.51
  -8   5  -1   -0.02    0.14
   8  -5  -1    0.43    0.18
   8   5   1    0.31    0.14
  -8   5  -1    0.55    0.19
   8   5   1    0.16    0.15
   8   5   1    0.50    0.16
  -8   5   1    0.16    0.15
   8   5  -1    0.20    0.14
  -8   5   1    0.18    0.18
   8  -5   1    0.42    0.18
   8   5  -1    0.11    0.16
   8   5  -1    0.27    0.17
   8   5  -1    0.17    0.13
   8  -5   1    0.34    0.15
  -8   6  -1    7.44    0.49
   8   6   1    7.31    0.42
   8  -6  -1    7.40    0.48
   8  -6  -1    6.63    0.44
   8   6   1    7.06    0.38
  -8   6  -1    7.00    0.45
   8   6   1    6.93    0.41
  -8   6   1    7.02    0.48
   8  -6   1    7.44    0.47
  -8   6   1    7.04    0.44
   8   6  -1    6.01    0.44
  -8  -6  -1    6.76    0.32
   8   6  -1    7.24    0.43
   8   6  -1    6.68    0.39
   8  -6   1    6.86    0.47
   8   6  -1    7.17    0.43
   8   7   1    7.47    0.38
   8  -7  -1    7.63    0.48
   8   7   1    7.43    0.44
   8   7   1    7.56    0.43
  -8   7  -1    7.58    0.48
  -8   7  -1    7.72    0.52
   8   7   1    6.94    0.46
  -8   7   1    6.92    0.46
   8   7  -1    8.14    0.46
   8  -7   1    7.40    0.48
   8   7  -1    6.79    0.43
   8   7  -1    7.05    0.46
   8  -7   1    7.78    0.48
  -8   7   1    7.46    0.50
   8   7  -1    6.60    0.40
  -8   8  -1    0.26    0.19
   8  -8  -1    0.18    0.14
   8   8   1    0.65    0.19
   8   8   1    0.67    0.23
  -8   8  -1    0.43    0.18
   8  -8  -1    0.01    0.18
   8   8   1    0.32    0.14
   8   8   1    0.52    0.15
   8   8  -1    0.49    0.16
   8   8  -1    0.30    0.17
   8  -8   1    0.28    0.14
  -8   8   1    0.14    0.17
   8   8  -1    0.43    0.17
  -8   8   1    0.44    0.19
   8  -8   1    0.90    0.22
   8   8  -1    0.51    0.18
   8   9   1    0.28    0.17
   8   9   1    0.23    0.12
  -8   9  -1    0.09    0.16
  -8   9  -1   -0.08    0.17
   8   9   1    0.03    0.15
   8   9   1    0.02    0.14
   8  -9  -1    0.07    0.12
  -8   9   1   -0.12    0.13
  -8   9   1    0.37    0.19
   8   9  -1   -0.03    0.15
   8   9  -1    0.31    0.17
   8   9  -1    0.02    0.13
   8  -9   1    0.04    0.13
   8  10   1    1.49    0.23
  -8  10  -1    1.45    0.30
   8  10   1    1.30    0.24
   8  10   1    1.09    0.20
  -8  10  -1    1.41    0.31
   8 -10  -1    1.23    0.21
  -8  10   1    1.35    0.30
   8  10  -1    1.66    0.24
  -8  10   1    1.16    0.26
   8  10  -1    1.23    0.22
   8  10  -1    1.30    0.21
  -8  11  -1    2.56    0.39
   8  11   1    2.09    0.28
   8  11   1    2.57    0.34
  -8  11  -1    2.58    0.36
   8  11  -1    2.48    0.30
   8  11  -1    2.42    0.25
  -8  11   1    1.83    0.31
   8  11  -1    1.68    0.26
   8  11  -1    2.80    0.28
  -8  11   1    2.25    0.37
   8 -11   1    2.11    0.28
   8  12   1    4.74    0.39
  -8  12  -1    4.44    0.47
   8  12   1    3.86    0.34
  -8  12  -1    4.37    0.49
  -8  12   1    5.79    0.51
   8  12  -1    4.06    0.33
  -8  12   1    5.15    0.47
   8  12  -1    4.66    0.36
   8  13   1    0.68    0.21
  -8  13  -1    0.63    0.26
  -8  13  -1    0.41    0.25
   8  13  -1    0.19    0.17
  -8  13   1    0.59    0.25
  -8  13   1   -0.04    0.24
   8  13  -1    0.37    0.18
  -8  14  -1    0.81    0.30
   8  14   1    0.94    0.21
  -8  14  -1    0.71    0.28
  -8  14   1    0.17    0.26
   8  14  -1    0.35    0.22
  -8  14   1    0.53    0.25
  -8  15  -1   -0.13    0.25
  -8  15  -1   -0.13    0.23
  -8  15   1    0.23    0.25
  -8  15   1    0.19    0.26
  -8  16  -1    1.88    0.41
  -8  16  -1    1.40    0.36
  -8  16  -1    1.34    0.36
   8  16  -1    1.41    0.24
  -8  16   1    1.77    0.37
  -8  16   1    1.13    0.36
  -8  17  -1    2.52    0.45
   8  17   1    2.89    0.34
  -8  17  -1    2.62    0.46
  -8  17  -1    2.00    0.40
  -8  17   1    2.26    0.47
   8  17  -1    2.37    0.31
  -8  17   1    2.57    0.47
  -8  17   1    2.15    0.43
  -8  18  -1    1.27    0.39
  -8  18  -1   -0.18    0.33
   8  18  -1    0.04    0.20
  -8  18   1    0.37    0.32
  -8  18   1   -0.04    0.32
  -8  19  -1    0.73    0.35
  -8  19  -1    1.19    0.42
  -8  19   1    1.85    0.40
  -8  19   1    1.30    0.42
   8  19  -1    0.98    0.28
  -8  20  -1    0.42    0.44
  -8  20  -1    0.66    0.35
  -8  20   1    0.56    0.33
  -8  20   1    1.42    0.47
   8  20  -1    0.67    0.30
  -8  21  -1    1.33    0.39
  -8  21   1   -0.34    0.30
  -8  22  -1   -0.13    0.31
  -8  22   1   -0.35    0.29
  -8  23  -1   -0.11    0.32
  -8  23   1    0.38    0.33
  -9   0  -1   -0.15    0.11
   9   0   1   -0.05    0.13
   9   0  -1    0.01    0.14
  -9   0   1    0.11    0.13
   9   0   1    0.04    0.15
   9   0   1   -0.07    0.12
   9   0  -1    0.00    0.14
   9   0  -1    0.09    0.16
  -9   1  -1   15.00    0.63
   9   1   1   15.45    0.69
   9   1   1   16.58    0.74
  -9  -1   1   15.38    0.65
  -9  -1   1   14.82    0.59
   9  -1  -1   15.58    0.72
   9  -1  -1   15.43    0.74
   9   1   1   15.10    0.71
   9  -1  -1   15.22    0.67
  -9   1  -1   15.31    0.69
   9   1  -1   16.28    0.74
  -9   1   1   15.26    0.63
   9   1  -1   15.53    0.71
   9  -1   1   14.87    0.69
   9  -1   1   15.01    0.73
   9   1  -1   14.92    0.67
  -9   1   1   15.05    0.68
   9  -1   1   14.87    0.72
  -9  -1  -1   15.40    0.65
   9  -2  -1   74.89    2.29
  -9  -2   1   70.94    2.14
  -9   2  -1   76.36    2.19
   9   2   1   72.99    2.24
   9   2   1   71.98    2.18
   9  -2  -1   73.39    2.18
  -9   2  -1   75.04    2.24
   9  -2  -1   75.28    2.27
   9   2   1   75.79    2.26
   9  -2   1   71.33    2.26
   9  -2   1   72.63    2.20
   9  -2   1   75.07    2.28
   9   2  -1   74.39    2.26
  -9   2   1   73.70    2.17
   9   2  -1   71.42    2.23
  -9   2   1   72.73    2.22
   9   2  -1   72.54    2.19
  -9  -2  -1   70.11    2.14
  -9   3  -1    1.45    0.24
   9   3   1    0.97    0.22
  -9  -3   1    1.24    0.20
   9   3   1    1.17    0.22
  -9   3  -1    0.97    0.23
   9  -3  -1    0.90    0.24
   9   3   1    1.23    0.24
   9  -3  -1    0.93    0.23
   9   3  -1    1.24    0.22
   9  -3   1    1.18    0.26
   9   3  -1    1.38    0.25
   9  -3   1    1.25    0.23
  -9   3   1    1.79    0.28
  -9   3   1    1.21    0.21
   9  -3   1    1.33    0.27
   9   3  -1    1.17    0.24
   9  -4  -1    0.82    0.23
   9   4   1    0.63    0.19
  -9   4  -1    1.10    0.23
  -9  -4   1    0.99    0.16
   9  -4  -1    0.83    0.22
   9  -4  -1    1.16    0.23
  -9   4  -1    0.83    0.24
   9   4   1    0.86    0.21
   9   4   1    0.59    0.18
   9  -4   1    1.02    0.19
   9   4  -1    1.14    0.22
   9   4  -1    0.76    0.21
   9  -4   1    0.67    0.21
   9   4  -1    0.96    0.23
  -9   4   1    0.99    0.25
   9   4  -1    0.94    0.21
   9  -4   1    1.01    0.22
   9  -5  -1    4.26    0.40
   9   5   1    4.10    0.34
   9   5   1    4.30    0.36
  -9   5  -1    3.86    0.36
   9  -5  -1    3.76    0.38
   9   5   1    3.79    0.36
  -9   5  -1    4.55    0.41
   9   5  -1    3.09    0.40
   9  -5   1    4.90    0.40
  -9   5   1    4.13    0.39
  -9   5   1    4.32    0.36
   9   5  -1    4.39    0.38
   9  -5   1    3.98    0.33
   9   5  -1    4.06    0.37
   9  -5   1    5.03    0.42
   9  -6  -1    8.07    0.52
   9  -6  -1    7.78    0.52
   9   6   1    8.27    0.49
  -9   6  -1    8.02    0.51
   9   6   1    8.33    0.50
  -9   6  -1    8.19    0.54
   9   6  -1    7.75    0.52
  -9   6   1    8.27    0.50
   9   6  -1    7.50    0.48
  -9   6   1    7.98    0.53
   9   6  -1    8.26    0.50
   9  -6   1    8.51    0.53
   9  -6   1    8.66    0.54
   9   6  -1    7.81    0.46
   9   7   1    0.72    0.19
  -9   7  -1    0.56    0.22
   9   7   1    0.57    0.22
  -9   7  -1    0.36    0.18
   9   7   1    0.60    0.18
   9  -7  -1    0.46    0.20
   9  -7  -1    0.69    0.20
   9   7   1    0.73    0.20
   9  -7   1    0.73    0.21
   9   7  -1    0.46    0.19
   9   7  -1    0.78    0.22
  -9   7   1    0.61    0.21
   9  -7   1    0.69    0.22
   9   7  -1    0.75    0.20
  -9   7   1    0.40    0.19
   9   8   1    2.06    0.30
  -9   8  -1    1.76    0.32
  -9   8  -1    2.08    0.31
   9   8   1    1.83    0.27
   9   8   1    1.83    0.29
   9  -8  -1    2.03    0.28
   9   8   1    1.74    0.27
   9  -8  -1    1.91    0.29
   9  -8   1    1.60    0.31
   9   8  -1    2.19    0.29
   9  -8   1    1.67    0.28
  -9   8   1    1.92    0.31
  -9   8   1    2.38    0.37
   9   8  -1    2.12    0.34
   9   8  -1    1.74    0.28
   9   9   1    3.37    0.32
  -9   9  -1    3.19    0.37
   9  -9  -1    2.93    0.34
   9   9   1    3.50    0.32
   9  -9  -1    3.41    0.35
  -9   9  -1    2.98    0.39
   9   9  -1    3.10    0.32
  -9   9   1    3.36    0.38
   9  -9   1    2.91    0.35
   9   9  -1    2.90    0.35
  -9   9   1    3.58    0.41
   9   9  -1    3.02    0.35
   9   9  -1    2.62    0.32
   9  10   1    0.01    0.18
   9  10   1    0.18    0.18
   9  10   1    0.54    0.17
  -9  10  -1    0.40    0.22
   9 -10  -1    0.11    0.17
  -9  10  -1    0.28    0.20
   9  10   1   -0.45    0.19
   9 -10   1    0.58    0.19
  -9  10   1    0.47    0.21
  -9  10   1    0.14    0.20
   9  10  -1    0.39    0.19
   9  11   1    1.50    0.24
   9  11   1    1.30    0.27
   9  11   1    1.60    0.25
  -9  11  -1    1.67    0.34
  -9  11  -1    1.03    0.32
   9  11  -1    1.21    0.24
  -9  11   1    1.45    0.31
  -9  11   1    1.40    0.31
   9  11  -1    1.76    0.27
   9  11  -1    1.72    0.28
   9  11  -1    1.50    0.26
   9  12   1    0.39    0.18
  -9  12  -1    0.07    0.21
   9  12   1   -0.28    0.19
   9 -12  -1   -0.41    0.22
  -9  12  -1    0.05    0.21
   9  12  -1    0.03    0.15
  -9  12   1    0.11    0.21
   9 -12   1   -0.08    0.21
  -9  12   1   -0.20    0.19
   9  12  -1    0.05    0.16
   9  12  -1    0.43    0.19
  -9  13  -1    0.46    0.25
  -9  13  -1    0.24    0.22
   9  13   1    0.30    0.20
   9  13   1    0.16    0.19
  -9  13   1    0.22    0.23
   9  13  -1   -0.18    0.17
  -9  13   1    0.55    0.25
   9  13  -1    0.06    0.19
  -9  14  -1   -0.08    0.22
   9  14   1    0.74    0.21
   9  14  -1   -0.01    0.19
   9  14  -1    0.82    0.26
  -9  14   1   -0.09    0.22
  -9  14   1    0.60    0.27
   9  15   1   -0.30    0.22
  -9  15  -1    0.03    0.24
  -9  15  -1    0.42    0.28
  -9  15   1    0.11    0.26
  -9  15   1    0.55    0.27
  -9  16  -1    0.43    0.31
   9  16   1   -0.23    0.27
  -9  16  -1   -0.10    0.24
  -9  16  -1   -0.13    0.33
  -9  16   1    0.39    0.27
  -9  16   1    0.00    0.27
   9  16  -1    0.27    0.19
  -9  17  -1    2.44    0.50
   9  17   1    1.29    0.28
  -9  17  -1    1.66    0.41
  -9  17  -1    1.07    0.42
  -9  17   1    1.41    0.49
  -9  17   1    1.84    0.41
  -9  17   1    1.12    0.40
  -9  18  -1   -0.63    0.54
  -9  18  -1    0.34    0.43
  -9  18  -1    0.44    0.29
  -9  18   1    0.47    0.29
  -9  18   1    0.21    0.37
  -9  18   1    0.85    0.53
  -9  19  -1    0.53    0.32
  -9  19  -1   -0.13    0.36
   9  19  -1    0.68    0.25
  -9  19   1    0.67    0.39
  -9  19   1    0.52    0.32
  -9  20  -1    0.35    0.32
  -9  20  -1   -0.68    0.41
  -9  20   1    0.28    0.28
  -9  20   1    0.54    0.43
   9  20  -1    0.97    0.30
  -9  21  -1    0.18    0.55
  -9  21  -1   -0.14    0.30
  -9  21   1    0.02    0.31
  -9  22  -1    0.32    0.34
  -9  22   1   -0.02    0.31
  10   0   1    0.04    0.15
  10   0  -1   -0.03    0.14
  10   0   1    0.01    0.17
 -10   0  -1   -0.09    0.12
 -10   0  -1    0.25    0.12
 -10   0   1   -0.01    0.13
  10   0  -1    0.08    0.15
  10   0  -1    0.02    0.21
 -10   0   1   -0.06    0.12
  10   0   1   -0.13    0.19
 -10  -1   1    6.13    0.41
  10  -1  -1    6.74    0.50
  10  -1  -1    7.20    0.46
  10  -1  -1    6.57    0.55
  10   1   1    5.88    0.46
  10   1   1    5.06    0.57
 -10   1  -1    5.89    0.44
 -10  -1   1    6.20    0.36
 -10   1  -1    6.54    0.41
 -10  -1  -1    6.17    0.43
  10  -1   1    6.24    0.48
  10   1  -1    6.72    0.52
 -10  -1  -1    6.62    0.42
  10  -1   1    5.89    0.45
 -10   1   1    6.52    0.45
 -10   1   1    7.06    0.41
  10   1  -1    6.45    0.49
  10  -2  -1   72.86    2.49
  10   2   1   76.55    2.32
  10   2   1   78.68    2.39
 -10   2  -1   77.05    2.28
  10  -2  -1   78.20    2.42
  10  -2  -1   74.98    2.29
 -10  -2   1   74.00    2.25
  10   2  -1   75.57    2.31
  10  -2   1   77.92    2.33
 -10   2   1   78.17    2.28
 -10  -2  -1   75.83    2.26
  10  -2   1   76.86    2.40
  10   2  -1   77.26    2.39
  10  -3  -1   11.20    0.65
  10   3   1   11.23    0.63
  10  -3  -1   10.51    0.69
  10   3   1   11.89    0.60
 -10   3  -1   11.74    0.64
 -10   3  -1   11.74    0.59
 -10  -3   1   11.03    0.52
  10   3  -1   10.17    0.67
  10  -3   1   11.52    0.59
  10  -3   1   11.38    0.64
 -10   3   1   11.41    0.62
 -10  -3  -1   10.95    0.51
  10   3  -1   11.53    0.71
  10   3  -1   11.46    0.64
  10   3  -1   11.54    0.59
 -10   3   1   10.51    0.56
  10   4   1    1.02    0.23
  10   4   1    0.78    0.20
 -10   4  -1    1.01    0.24
  10  -4  -1    1.39    0.27
  10  -4  -1    0.71    0.20
 -10   4  -1    0.83    0.22
 -10  -4   1    0.91    0.19
  10  -4  -1    0.98    0.24
 -10  -4  -1    0.75    0.17
  10  -4   1    0.76    0.19
  10  -4   1    0.84    0.22
  10   4  -1    1.10    0.26
 -10   4   1    1.05    0.25
  10   4  -1    0.77    0.24
 -10   4   1    1.02    0.22
  10   4  -1    1.06    0.23
  10   4  -1    0.55    0.24
  10  -5  -1   14.20    0.74
  10   5   1   14.44    0.67
  10  -5  -1   13.32    0.60
  10   5   1   14.29    0.73
 -10   5  -1   14.29    0.74
  10  -5  -1   13.78    0.72
 -10   5  -1   13.44    0.68
  10   5   1   15.52    0.72
  10   5  -1   13.97    0.66
  10  -5   1   13.25    0.66
  10   5  -1   14.88    0.71
  10  -5   1   15.06    0.75
 -10   5   1   13.90    0.68
  10   5  -1   13.89    0.84
 -10   5   1   14.61    0.74
  10   5  -1   13.79    0.71
  10   6   1    6.76    0.46
 -10   6  -1    6.99    0.53
  10   6   1    7.81    0.50
  10  -6  -1    7.89    0.54
  10  -6  -1    7.56    0.52
 -10   6  -1    6.91    0.50
  10   6   1    7.62    0.50
  10   6  -1    7.65    0.51
 -10   6   1    6.42    0.47
 -10   6   1    7.99    0.55
  10   6  -1    6.20    0.52
  10  -6   1    7.58    0.52
  10   6  -1    7.52    0.50
  10  -6   1    6.67    0.56
  10   6  -1    6.93    0.46
 -10   7  -1    0.48    0.22
  10  -7  -1    0.16    0.16
  10   7   1    0.13    0.15
  10  -7  -1    0.01    0.18
  10   7   1    0.08    0.17
  10   7   1   -0.13    0.17
 -10   7  -1   -0.17    0.15
  10   7   1   -0.19    0.21
  10  -7   1    0.25    0.20
  10  -7   1    0.14    0.15
  10   7  -1    0.27    0.18
  10   7  -1    0.11    0.21
  10   7  -1   -0.06    0.16
 -10   7   1    0.12    0.18
 -10   7   1   -0.03    0.17
  10   7  -1    0.19    0.17
  10   8   1    0.68    0.19
 -10   8  -1    0.79    0.25
  10   8   1    0.38    0.20
  10   8   1    0.89    0.26
  10  -8  -1    0.36    0.22
 -10   8  -1    0.69    0.24
  10   8   1    1.01    0.24
  10  -8  -1    0.38    0.20
  10   8  -1    0.28    0.19
  10   8  -1    0.27    0.20
 -10   8   1    0.52    0.23
 -10   8   1    0.79    0.26
  10  -8   1    0.72    0.22
  10   8  -1    0.63    0.24
  10  -8   1    0.37    0.23
  10   9   1   15.19    0.77
  10  -9  -1   15.61    0.79
  10   9   1   16.10    0.76
 -10   9  -1   16.73    0.88
  10  -9  -1   13.70    0.69
  10   9   1   15.66    0.70
  10   9   1   16.49    0.79
 -10   9  -1   15.91    0.82
  10   9  -1   15.95    0.79
 -10   9   1   15.03    0.80
 -10   9   1   16.76    0.87
  10   9  -1   15.87    0.75
  10  -9   1   15.28    0.77
  10   9  -1   15.53    0.75
  10   9  -1   16.00    0.71
  10 -10  -1    0.58    0.19
  10  10   1    0.34    0.19
 -10  10  -1    0.19    0.21
 -10  10  -1    0.11    0.22
  10  10   1    0.16    0.22
  10  10   1    0.26    0.17
  10  10  -1    0.07    0.17
 -10  10   1   -0.19    0.18
  10  10  -1    0.29    0.17
  10 -10   1    0.25    0.18
  10  10  -1   -0.12    0.23
  10 -10   1    0.90    0.29
 -10  10   1    0.05    0.19
 -10  11  -1    0.59    0.28
  10  11   1    0.98    0.26
  10  11   1    0.54    0.19
  10  11   1    0.71    0.23
  10  11   1    0.62    0.23
 -10  11  -1    0.99    0.30
  10  11  -1    0.92    0.23
 -10  11   1    0.91    0.30
  10  11  -1    1.05    0.23
  10  11  -1    0.64    0.22
 -10  11   1    0.54    0.27
  10 -11   1    0.43    0.18
 -10  12  -1    4.23    0.53
 -10  12  -1    5.01    0.54
  10  12   1    5.07    0.41
 -10  12   1    5.10    0.54
  10  12  -1    3.48    0.37
 -10  12   1    4.91    0.52
  10  12  -1    5.20    0.42
  10  12  -1    4.09    0.39
 -10  13  -1    2.15    0.41
 -10  13  -1    2.40    0.45
  10  13   1    2.20    0.31
  10  13   1    2.62    0.35
  10  13  -1    2.39    0.43
 -10  13   1    3.22    0.47
  10  13  -1    3.10    0.33
 -10  13   1    2.57    0.44
  10  14   1    0.21    0.20
 -10  14  -1    0.09    0.26
 -10  14  -1    0.19    0.24
 -10  14   1    0.04    0.24
 -10  14   1   -0.16    0.23
  10  14  -1    0.16    0.19
  10  14  -1   -0.23    0.23
 -10  15  -1    0.73    0.32
 -10  15  -1    1.29    0.37
  10  15   1    1.63    0.30
 -10  15   1    1.26    0.34
  10  15  -1    1.18    0.29
 -10  15   1    0.95    0.36
 -10  16  -1    2.14    0.46
 -10  16  -1    2.33    0.47
 -10  16   1    2.20    0.44
 -10  16   1    1.50    0.43
  10  16  -1    1.80    0.32
 -10  17  -1    0.28    0.53
  10  17   1    0.50    0.25
 -10  17  -1    0.24    0.30
 -10  17  -1    0.51    0.32
 -10  17   1    1.27    0.52
  10  17  -1    0.70    0.23
 -10  17   1    0.25    0.27
 -10  17   1    1.07    0.34
 -10  18  -1    0.54    0.38
 -10  18  -1    1.15    0.37
  10  18   1    1.19    0.28
 -10  18   1    0.71    0.40
  10  18  -1    0.66    0.26
 -10  18   1    1.07    0.39
 -10  19  -1    0.11    0.39
 -10  19  -1    0.57    0.34
  10  19   1    0.15    0.25
 -10  19   1    0.57    0.33
  10  19  -1    0.30    0.25
 -10  19   1    0.17    0.36
 -10  20  -1    0.69    0.46
 -10  20  -1    0.80    0.34
 -10  20   1    0.72    0.36
  10  20  -1    0.57    0.31
 -10  20   1    0.40    0.42
 -10  21  -1    1.12    0.37
 -10  21  -1   -0.02    0.51
 -10  21   1    0.04    0.30
 -10  22   1   -0.05    0.30
  11   0   1    0.08    0.18
  11   0   1    0.10    0.16
  11   0  -1    0.17    0.20
 -11   0   1    0.31    0.15
 -11   0   1   -0.12    0.14
 -11   0  -1   -0.07    0.14
  11   0   1    0.07    0.17
  11   0  -1    0.05    0.19
 -11   0  -1    0.24    0.14
  11   0  -1    0.13    0.18
  11  -1  -1   32.62    1.29
  11   1   1   31.40    1.19
  11   1   1   30.73    1.24
  11   1   1   32.99    1.27
  11  -1  -1   33.37    1.26
 -11   1  -1   33.25    1.14
 -11  -1   1   32.33    1.16
  11  -1  -1   32.81    1.29
 -11  -1   1   32.34    1.07
 -11   1  -1   33.18    1.21
  11  -1   1   31.70    1.25
  11   1  -1   30.89    1.18
 -11  -1  -1   30.95    1.15
  11   1  -1   32.33    1.27
  11  -1   1   32.25    1.20
 -11   1   1   31.76    1.12
  11   1  -1   31.33    1.23
  11  -1   1   32.49    1.27
 -11  -1  -1   30.72    1.06
 -11   1   1   32.04    1.19
 -11  -2   1    6.44    0.42
  11  -2  -1    7.21    0.47
 -11   2  -1    6.10    0.48
  11  -2  -1    6.50    0.51
  11   2   1    6.55    0.48
  11   2   1    6.87    0.52
 -11   2  -1    6.38    0.44
  11  -2  -1    6.72    0.53
  11   2   1    6.53    0.51
  11  -2   1    6.65    0.48
  11   2  -1    7.12    0.52
  11  -2   1    6.67    0.52
  11   2  -1    6.75    0.52
  11   2  -1    6.49    0.48
 -11   2   1    6.49    0.43
  11  -2   1    7.14    0.54
 -11  -2  -1    6.06    0.43
 -11   2   1    6.53    0.48
 -11   3  -1   66.87    2.07
  11   3   1   64.00    2.08
  11   3   1   65.36    2.14
  11  -3  -1   65.38    2.20
  11  -3  -1   66.58    2.16
 -11   3  -1   66.34    2.14
  11   3   1   68.83    2.17
 -11  -3   1   65.42    2.00
 -11  -3  -1   64.43    1.99
  11   3  -1   67.04    2.09
 -11   3   1   66.51    2.06
  11  -3   1   64.48    2.17
  11   3  -1   68.42    2.18
 -11   3   1   66.33    2.13
  11  -3   1   69.29    2.20
  11  -3   1   65.97    2.08
  11   3  -1   65.39    2.14
  11  -4  -1    3.44    0.40
  11   4   1    3.58    0.39
  11  -4  -1    3.49    0.34
 -11   4  -1    2.93    0.35
  11  -4  -1    2.97    0.39
  11   4   1    3.03    0.39
 -11  -4   1    3.64    0.29
 -11   4  -1    3.50    0.41
  11   4   1    2.79    0.36
  11   4  -1    3.97    0.42
 -11   4   1    3.15    0.35
  11  -4   1    3.43    0.36
 -11   4   1    3.21    0.39
  11   4  -1    3.55    0.38
  11   4  -1    3.61    0.39
  11  -4   1    2.95    0.39
 -11  -4  -1    2.86    0.28
  11  -4   1    3.03    0.41
 -11   5  -1   -0.05    0.16
 -11   5  -1    0.10    0.16
  11   5   1    0.03    0.18
  11   5   1    0.01    0.14
  11  -5  -1    0.12    0.17
 -11  -5   1    0.22    0.14
  11  -5  -1   -0.18    0.17
  11   5   1    0.04    0.18
  11  -5  -1   -0.15    0.17
  11  -5   1    0.06    0.17
 -11   5   1    0.00    0.18
  11   5  -1    0.25    0.17
  11   5  -1    0.33    0.21
  11   5  -1    0.14    0.18
  11  -5   1    0.21    0.18
  11   5  -1   -0.57    0.27
  11  -5   1    0.40    0.22
 -11   5   1   -0.12    0.16
 -11   6  -1    1.63    0.29
  11  -6  -1    2.22    0.36
 -11   6  -1    2.41    0.38
  11   6   1    2.22    0.41
  11  -6  -1    2.60    0.38
  11   6   1    2.71    0.36
  11   6   1    2.70    0.36
  11  -6   1    2.44    0.38
  11   6  -1    2.03    0.31
  11  -6   1    2.08    0.35
  11   6  -1    2.66    0.36
 -11   6   1    2.27    0.33
  11  -6   1    1.66    0.27
  11   6  -1    2.29    0.36
 -11   6   1    2.29    0.36
  11   6  -1    2.90    0.44
  11   7   1    2.35    0.36
  11  -7  -1    2.13    0.35
  11   7   1    1.21    0.33
  11  -7  -1    2.53    0.37
  11   7   1    2.11    0.33
 -11   7  -1    2.23    0.34
  11   7   1    1.98    0.32
 -11   7  -1    1.89    0.35
 -11   7   1    2.11    0.37
  11  -7   1    2.47    0.35
 -11   7   1    1.91    0.32
  11  -7   1    2.09    0.36
  11   7  -1    1.94    0.32
  11   7  -1    2.24    0.32
  11   7  -1    1.78    0.36
  11   7  -1    2.21    0.34
  11   8   1    2.86    0.36
  11   8   1    3.84    0.49
  11  -8  -1    2.47    0.38
  11   8   1    3.44    0.40
 -11   8  -1    3.92    0.45
  11   8   1    2.85    0.36
 -11   8  -1    3.09    0.42
 -11   8   1    3.47    0.40
  11   8  -1    3.37    0.37
  11  -8   1    2.76    0.41
  11   8  -1    3.33    0.40
 -11   8   1    3.55    0.44
  11  -8   1    3.25    0.39
  11   8  -1    2.91    0.38
  11   8  -1    2.81    0.43
 -11   9  -1    0.13    0.20
  11   9   1    0.46    0.18
  11   9   1    0.19    0.19
  11  -9  -1    0.24    0.19
  11   9   1    0.58    0.29
 -11   9  -1   -0.28    0.17
  11   9   1    0.13    0.22
  11  -9  -1   -0.11    0.22
  11   9  -1    0.54    0.22
 -11   9   1    0.30    0.21
  11   9  -1    0.56    0.21
  11   9  -1    0.29    0.18
  11  -9   1    0.15    0.18
  11   9  -1    0.54    0.30
 -11   9   1    0.20    0.19
  11 -10  -1    0.91    0.28
  11  10   1    1.00    0.24
  11  10   1    0.66    0.22
 -11  10  -1    0.97    0.31
  11  10   1    1.05    0.27
  11 -10  -1    0.91    0.29
 -11  10   1    0.38    0.27
  11 -10   1    0.83    0.25
  11 -10   1    0.48    0.30
  11  10  -1    0.57    0.23
  11  10  -1    0.44    0.21
  11  11   1    1.12    0.24
 -11  11  -1    0.68    0.30
 -11  11  -1    0.61    0.29
  11  11   1    0.87    0.26
 -11  11   1    0.89    0.30
  11 -11   1    0.08    0.21
  11  11  -1    0.60    0.21
 -11  11   1    0.71    0.31
  11  11  -1    0.49    0.23
  11  11  -1    0.50    0.23
  11  12   1    0.09    0.16
 -11  12  -1    0.15    0.24
 -11  12  -1    0.00    0.23
 -11  12   1    0.33    0.23
  11  12  -1   -0.18    0.18
  11  12  -1    0.29    0.22
 -11  12   1    0.01    0.22
  11  12  -1   -0.15    0.18
 -11  13  -1    4.02    0.54
 -11  13  -1    3.52    0.55
  11  13   1    3.44    0.37
  11  13   1    3.49    0.40
 -11  13   1    2.91    0.47
  11  13  -1    3.27    0.37
  11  13  -1    3.06    0.45
 -11  13   1    3.35    0.54
  11  14   1    4.64    0.45
 -11  14  -1    4.54    0.59
  11  14   1    4.10    0.41
 -11  14  -1    4.34    0.59
  11  14  -1    5.43    0.52
 -11  14   1    4.09    0.56
 -11  14   1    4.85    0.57
  11  14  -1    3.71    0.39
 -11  15  -1    4.25    0.58
  11  15   1    3.46    0.45
 -11  15  -1    4.28    0.59
  11  15  -1    3.69    0.41
 -11  15   1    3.96    0.54
 -11  15   1    4.41    0.58
 -11  16  -1    0.29    0.32
  11  16   1   -0.36    0.31
 -11  16  -1    0.00    0.29
 -11  16   1    0.34    0.30
 -11  16   1    0.37    0.32
  11  16  -1    0.15    0.22
 -11  17  -1    0.74    0.68
 -11  17  -1    1.08    0.48
 -11  17  -1    1.19    0.39
 -11  17   1    0.96    0.37
 -11  17   1    1.14    0.43
  11  17  -1    1.03    0.28
 -11  18  -1    0.50    0.38
 -11  18  -1    0.41    0.32
  11  18   1    0.60    0.26
  11  18  -1    0.28    0.24
 -11  18   1    0.49    0.34
 -11  18   1    0.57    0.30
 -11  19  -1    1.51    0.48
 -11  19  -1    1.99    0.48
  11  19   1    2.27    0.33
 -11  19   1    2.53    0.52
 -11  19   1    2.35    0.50
  11  19  -1    1.34    0.31
 -11  20  -1   -0.32    0.30
  11  20   1    0.44    0.38
 -11  20  -1    0.38    0.43
 -11  20   1    0.06    0.30
  11  20  -1   -0.64    0.29
 -11  20   1   -0.63    0.42
 -11  21  -1   -0.09    0.50
  11  21  -1    0.09    0.38
 -11  21   1    0.26    0.49
 -11  21   1    1.74    0.55
 -11  22  -1   -0.12    0.33
 -11  22   1   -0.02    0.33
 -12   0   1    0.15    0.15
  12   0   1    0.13    0.17
  12   0  -1   -0.11    0.19
  12   0  -1    0.25    0.19
 -12   0  -1    0.05    0.14
  12   0   1   -0.20    0.17
 -12   0   1    0.02    0.14
  12   0   1    0.38    0.22
 -12   0  -1    0.28    0.17
  12   0  -1    0.11    0.19
  12  -1  -1  137.87    4.08
  12   1   1  135.22    4.05
  12   1   1  135.29    3.96
 -12   1  -1  140.01    3.98
  12  -1  -1  139.70    3.95
  12   1   1  135.27    4.03
 -12  -1   1  138.07    3.93
 -12   1  -1  141.02    3.87
  12  -1  -1  133.85    4.03
 -12   1   1  134.50    3.95
  12   1  -1  139.19    4.04
 -12  -1  -1  133.17    3.78
  12  -1   1  136.91    4.06
  12  -1   1  139.28    3.97
  12   1  -1  136.90    4.07
 -12   1   1  140.72    3.87
  12  -1   1  137.95    4.05
  12   1  -1  134.83    3.95
  12   2   1    4.33    0.44
  12  -2  -1    4.48    0.48
  12   2   1    4.74    0.47
 -12  -2   1    4.97    0.39
  12  -2  -1    4.25    0.47
 -12   2  -1    4.65    0.50
  12   2   1    4.58    0.74
 -12   2  -1    4.72    0.45
  12  -2  -1    4.81    0.43
 -12   2   1    4.23    0.43
  12   2  -1    4.87    0.79
  12  -2   1    4.61    0.49
  12  -2   1    4.37    0.48
 -12   2   1    5.19    0.41
 -12  -2  -1    4.82    0.39
  12   2  -1    4.94    0.45
  12   2  -1    4.66    0.47
  12  -2   1    5.56    0.47
 -12   3  -1   22.71    0.93
  12  -3  -1   22.84    1.05
 -12  -3   1   20.92    0.86
  12   3   1   21.64    1.01
  12  -3  -1   21.87    1.01
  12   3   1   22.46    1.01
  12   3   1   21.93    0.96
  12  -3  -1   21.41    0.90
 -12   3  -1   21.74    0.99
  12   3  -1   21.86    1.02
 -12   3   1   21.68    0.91
  12  -3   1   22.30    1.03
  12   3  -1   23.23    1.02
 -12  -3  -1   22.46    0.87
  12  -3   1   22.81    1.04
 -12   3   1   21.10    0.97
  12   3  -1   21.96    0.95
  12  -4  -1    0.80    0.27
 -12  -4   1    0.70    0.19
  12   4   1    0.73    0.25
 -12   4  -1    0.76    0.22
  12  -4  -1    0.83    0.22
 -12   4  -1    0.50    0.22
  12  -4  -1    0.54    0.24
  12   4   1    0.48    0.22
  12   4   1    0.67    0.24
 -12   4   1    0.69    0.25
  12   4  -1    0.86    0.26
  12   4  -1    0.57    0.26
  12  -4   1    0.91    0.27
 -12  -4  -1    0.61    0.18
 -12   4   1    0.80    0.22
  12   4  -1    0.52    0.24
  12  -4   1    0.45    0.21
 -12   5  -1    8.51    0.61
 -12   5  -1    7.67    0.54
 -12  -5   1    7.76    0.53
  12  -5  -1    8.21    0.61
  12   5   1    8.19    0.58
  12   5   1    7.78    0.55
  12  -5  -1    7.84    0.48
  12  -5  -1    8.00    0.58
  12   5   1    8.73    0.59
  12   5  -1    8.29    0.55
 -12   5   1    8.03    0.59
  12  -5   1    8.27    0.51
  12   5  -1    8.58    0.60
 -12  -5  -1    6.72    0.43
  12  -5   1    7.83    0.60
  12  -5   1    8.11    0.61
 -12   5   1    7.95    0.54
  12   5  -1    8.86    0.59
  12  -6  -1    0.49    0.21
  12  -6  -1    0.55    0.27
  12   6   1    0.56    0.22
  12   6   1    0.75    0.22
 -12   6  -1    0.50    0.23
  12  -6  -1    0.77    0.25
 -12   6  -1    0.20    0.22
  12   6   1    0.48    0.23
  12  -6   1    0.64    0.26
 -12   6   1    0.87    0.28
  12  -6   1    0.58    0.26
  12   6  -1    0.38    0.19
 -12   6   1    0.64    0.23
  12   6  -1    0.38    0.22
  12   6  -1    0.76    0.25
 -12   7  -1    1.99    0.37
  12   7   1    2.47    0.38
  12  -7  -1    2.36    0.37
  12   7   1    2.36    0.36
  12   7   1    1.85    0.45
  12  -7  -1    3.04    0.40
 -12   7  -1    1.71    0.31
  12   7   1    2.69    0.37
  12  -7   1    1.61    0.32
  12   7  -1    2.21    0.36
 -12   7   1    1.96    0.38
 -12   7   1    2.60    0.36
  12   7  -1    2.11    0.34
  12   7  -1    2.20    0.37
  12  -7   1    2.58    0.41
  12  -8  -1    0.21    0.23
  12   8   1    0.19    0.19
 -12   8  -1    0.38    0.24
  12   8   1    0.40    0.39
  12   8   1    0.19    0.19
  12  -8  -1    0.13    0.17
 -12   8  -1    0.05    0.18
  12  -8   1   -0.23    0.22
  12   8  -1    0.58    0.39
  12  -8   1    0.27    0.18
 -12   8   1    0.26    0.21
  12   8  -1    0.04    0.19
  12   8  -1    0.06    0.20
  12   8  -1   -0.10    0.17
 -12   8   1    0.02    0.19
  12  -9  -1    0.82    0.27
  12  -9  -1    1.04    0.26
  12   9   1    0.77    0.25
  12   9   1    0.84    0.28
 -12   9  -1    0.60    0.27
  12   9   1    0.86    0.25
 -12   9  -1    0.94    0.32
  12   9  -1    0.79    0.28
  12  -9   1    0.60    0.22
  12   9  -1    0.41    0.23
 -12   9   1    0.20    0.23
 -12   9   1    0.52    0.29
  12   9  -1    0.53    0.23
  12  10   1    0.36    0.24
  12 -10  -1    0.71    0.29
  12 -10  -1    0.16    0.21
  12  10   1    0.16    0.21
 -12  10  -1    0.30    0.27
 -12  10  -1    0.08    0.21
  12  10   1    0.68    0.24
  12  10  -1    0.36    0.22
 -12  10   1    0.43    0.25
  12  10  -1    0.05    0.19
 -12  10   1    0.62    0.27
  12 -10   1    0.41    0.22
  12  11   1    3.80    0.48
  12  11   1    4.94    0.47
  12  11   1    5.52    0.54
 -12  11  -1    6.43    0.64
 -12  11  -1    5.70    0.58
 -12  11   1    5.13    0.55
  12  11  -1    6.05    0.53
  12  11  -1    5.05    0.46
  12  11  -1    4.07    0.47
 -12  11   1    4.76    0.58
  12  12   1   -0.33    0.20
 -12  12  -1    0.56    0.29
  12  12   1    0.50    0.22
 -12  12  -1    0.20    0.26
 -12  12   1    0.19    0.22
  12  12  -1    0.37    0.21
  12  12  -1   -0.27    0.23
 -12  12   1   -0.05    0.24
  12  12  -1    0.22    0.21
  12  13   1    7.37    0.57
 -12  13  -1    6.90    0.68
  12  13   1    7.59    0.51
 -12  13  -1    7.93    0.74
  12  13  -1    6.68    0.55
  12  13  -1    6.36    0.59
 -12  13   1    6.80    0.69
 -12  13   1    8.26    0.70
 -12  14  -1    1.83    0.44
 -12  14  -1    2.11    0.45
  12  14   1    1.86    0.37
  12  14   1    1.91    0.30
 -12  14   1    1.93    0.43
  12  14  -1    2.25    0.34
 -12  14   1    2.15    0.46
  12  14  -1    1.75    0.38
 -12  15  -1    1.39    0.39
  12  15   1    1.18    0.37
 -12  15  -1    2.11    0.45
 -12  15   1    0.88    0.36
  12  15  -1    1.67    0.27
 -12  15   1    0.96    0.37
 -12  16  -1    0.50    0.33
 -12  16  -1    0.26    0.29
 -12  16   1    0.63    0.31
 -12  16   1    0.50    0.31
  12  16  -1    1.24    0.28
 -12  17  -1    1.77    0.46
  12  17   1    0.56    0.30
 -12  17  -1    2.01    0.46
  12  17  -1    1.27    0.29
 -12  17   1    0.72    0.38
 -12  17   1    0.92    0.40
 -12  18  -1   -0.25    0.30
  12  18   1    0.59    0.26
 -12  18  -1    0.18    0.36
  12  18  -1    0.34    0.26
 -12  18   1    0.37    0.30
 -12  18   1    0.58    0.34
  12  19   1   -0.60    0.28
 -12  19  -1    0.27    0.31
 -12  19  -1   -0.42    0.38
 -12  19   1    0.43    0.33
 -12  19   1    0.23    0.36
  12  19  -1    0.23    0.26
 -12  20  -1   -0.03    0.32
  12  20   1   -0.12    0.30
  12  20  -1   -0.35    0.35
 -12  20   1    0.15    0.33
 -12  21  -1    0.76    0.51
 -12  21  -1    1.44    0.43
 -12  21   1    1.90    0.54
 -12  21   1    0.68    0.37
  12  21  -1    2.21    0.43
  13   0   1   -0.04    0.17
  13   0  -1    0.07    0.15
 -13   0  -1    0.21    0.18
  13   0  -1    0.08    0.20
 -13   0   1    0.10    0.18
 -13   0   1    0.13    0.16
  13   0  -1    0.10    0.19
  13   0   1   -0.14    0.19
 -13   0  -1   -0.04    0.16
  13   0   1    0.12    0.18
 -13   1  -1   15.77    0.73
  13  -1  -1   16.85    0.91
 -13  -1   1   17.01    0.78
  13  -1  -1   16.78    0.88
  13   1   1   14.82    0.81
  13   1   1   17.00    0.88
 -13   1  -1   16.80    0.83
  13  -1  -1   14.45    0.77
  13   1   1   16.64    0.89
 -13   1   1   16.55    0.73
  13  -1   1   15.02    0.80
  13   1  -1   15.58    0.88
  13   1  -1   15.57    0.80
  13  -1   1   16.19    0.88
 -13   1   1   16.10    0.80
 -13  -1  -1   16.56    0.78
  13  -1   1   15.83    0.88
 -13  -1  -1   15.57    0.68
  13   1  -1   16.13    0.86
 -13   2  -1    0.65    0.21
 -13  -2   1    0.58    0.20
  13   2   1    0.99    0.29
  13  -2  -1    0.77    0.28
  13   2   1    0.50    0.23
  13  -2  -1    0.63    0.27
  13   2   1    0.60    0.26
 -13   2  -1    0.62    0.24
  13   2  -1    0.58    0.24
  13  -2   1    0.49    0.20
  13   2  -1    0.59    0.25
  13  -2   1    0.34    0.24
 -13  -2  -1    0.56    0.20
  13   2  -1    0.18    0.18
  13  -2   1    0.33    0.22
 -13   2   1    0.46    0.18
 -13   2   1    0.45    0.23
  13   3   1    0.03    0.18
  13  -3  -1   -0.01    0.17
  13   3   1   -0.17    0.17
  13   3   1    0.20    0.19
  13  -3  -1   -0.12    0.16
 -13  -3   1    0.08    0.16
 -13   3  -1    0.40    0.22
  13  -3  -1    0.28    0.19
 -13   3  -1    0.27    0.18
 -13   3   1    0.18    0.18
 -13   3   1    0.00    0.17
  13  -3   1    0.04    0.19
  13  -3   1    0.25    0.17
  13   3  -1    0.13    0.17
 -13  -3  -1    0.10    0.17
  13   3  -1    0.11    0.18
  13  -3   1   -0.02    0.21
  13   3  -1    0.31    0.21
  13   4   1    2.79    0.41
  13  -4  -1    2.11    0.43
 -13  -4   1    2.76    0.31
 -13   4  -1    2.76    0.37
 -13   4  -1    2.38    0.38
  13   4   1    2.75    0.42
  13  -4  -1    3.13    0.37
  13   4   1    2.15    0.36
  13  -4  -1    2.14    0.38
 -13   4   1    2.70    0.35
  13   4  -1    2.29    0.39
  13   4  -1    2.98    0.39
  13  -4   1    2.40    0.40
  13   4  -1    2.56    0.39
  13  -4   1    2.67    0.41
 -13   4   1    2.06    0.36
 -13  -4  -1    1.97    0.30
 -13  -5   1    7.62    0.44
  13   5   1    7.96    0.60
  13  -5  -1    7.19    0.50
 -13   5  -1    7.53    0.61
 -13   5  -1    7.30    0.54
  13   5   1    7.20    0.55
  13  -5  -1    8.03    0.60
  13   5   1    6.41    0.56
 -13   5   1    7.72    0.54
  13  -5   1    6.72    0.50
  13  -5   1    7.56    0.64
  13   5  -1    7.33    0.59
  13   5  -1    8.24    0.59
  13   5  -1    7.35    0.55
 -13   5   1    6.98    0.58
  13  -5   1    6.69    0.58
  13  -6  -1    0.23    0.25
  13   6   1    0.78    0.25
 -13   6  -1    0.49    0.25
  13  -6  -1    0.46    0.23
  13   6   1    0.81    0.26
  13   6   1    0.77    0.26
 -13   6  -1    0.51    0.25
  13   6  -1    0.64    0.24
 -13   6   1    0.67    0.24
  13   6  -1    0.56    0.25
  13   6  -1    0.55    0.24
  13  -6   1    0.90    0.26
 -13   6   1    0.93    0.28
  13  -6   1    0.42    0.24
  13  -6   1    0.94    0.29
  13   7   1    0.22    0.22
  13  -7  -1    0.16    0.18
 -13   7  -1    0.36    0.24
  13   7   1   -0.02    0.22
  13  -7  -1    0.33    0.22
  13   7   1    0.09    0.21
 -13   7  -1    0.27    0.23
 -13   7   1    0.05    0.22
  13   7  -1    0.19    0.21
  13   7  -1    0.43    0.21
  13  -7   1    0.07    0.23
  13   7  -1    0.61    0.24
 -13   7   1    0.50    0.23
  13   8   1    5.52    0.50
 -13   8  -1    5.48    0.63
 -13   8  -1    5.65    0.55
  13  -8  -1    5.31    0.53
  13   8   1    5.09    0.51
  13   8   1    5.03    0.52
  13  -8  -1    5.07    0.52
  13  -8   1    5.81    0.61
 -13   8   1    5.74    0.58
  13   8  -1    5.51    0.54
  13   8  -1    5.58    0.51
 -13   8   1    5.43    0.53
  13  -8   1    5.72    0.54
  13   8  -1    4.93    0.50
  13   9   1    1.29    0.33
 -13   9  -1    0.73    0.30
  13   9   1    1.09    0.30
  13  -9  -1    1.49    0.33
  13   9   1    0.84    0.27
  13  -9  -1    0.93    0.30
 -13   9  -1    0.75    0.30
 -13   9   1    0.88    0.31
  13   9  -1    0.82    0.28
  13  -9   1    0.99    0.26
  13   9  -1    0.48    0.24
 -13   9   1    0.88    0.31
  13  10   1    0.64    0.26
  13  10   1    0.49    0.25
  13  10   1    0.54    0.28
 -13  10  -1    0.75    0.31
  13 -10  -1    0.47    0.30
 -13  10  -1    1.05    0.32
  13 -10  -1    0.22    0.26
 -13  10   1    0.39    0.26
  13 -10   1   -0.07    0.26
  13 -10   1    1.42    0.33
  13  10  -1    0.34    0.24
  13  10  -1    0.40    0.26
 -13  10   1    0.79    0.34
  13  11   1   -0.06    0.23
  13  11   1    0.10    0.22
  13  11   1    0.18    0.23
 -13  11  -1   -0.03    0.22
 -13  11  -1    0.28    0.26
  13 -11  -1   -0.52    0.30
  13  11  -1   -0.15    0.19
 -13  11   1   -0.02    0.25
  13  11  -1   -0.34    0.37
  13 -11   1    0.75    0.29
 -13  11   1    0.15    0.24
  13  11  -1   -0.05    0.24
  13  12   1   -0.18    0.21
 -13  12  -1    0.06    0.24
 -13  12  -1    0.00    0.28
  13  12   1    0.17    0.23
 -13  12   1   -0.28    0.21
  13  12  -1   -0.31    0.21
 -13  12   1    0.18    0.25
  13  12  -1    0.31    0.21
  13  12  -1    0.27    0.26
  13  13   1   -0.35    0.23
 -13  13  -1    0.23    0.27
 -13  13  -1    0.31    0.31
  13  13   1   -0.25    0.23
  13  13  -1   -0.04    0.28
 -13  13   1    0.49    0.28
  13  13  -1    0.02    0.20
 -13  13   1    0.62    0.32
  13  13  -1   -0.20    0.25
  13  14   1   -0.06    0.24
 -13  14  -1    0.17    0.28
  13  14   1   -0.04    0.30
 -13  14  -1    0.21    0.30
 -13  14   1    0.42    0.29
  13  14  -1   -0.14    0.21
 -13  14   1    0.20    0.29
  13  15   1    0.50    0.28
 -13  15  -1    0.23    0.30
  13  15   1    0.16    0.33
 -13  15  -1   -0.05    0.29
  13  15  -1    0.35    0.25
 -13  15   1    0.33    0.30
 -13  15   1    0.05    0.26
  13  15  -1    0.36    0.24
 -13  16  -1   -0.21    0.26
  13  16  -1    0.08    0.27
 -13  16   1    0.29    0.29
  13  17   1    1.74    0.33
 -13  17  -1    0.88    0.40
 -13  17  -1    1.55    0.43
 -13  17   1    1.04    0.39
  13  17  -1    0.44    0.26
 -13  17   1    1.30    0.40
 -13  18  -1    0.14    0.37
  13  18   1   -0.18    0.26
 -13  18  -1    0.20    0.28
  13  18  -1    0.04    0.25
 -13  18   1   -0.19    0.27
 -13  18   1   -0.08    0.33
  13  19   1    0.22    0.30
 -13  19  -1    0.08    0.32
 -13  19  -1    0.47    0.41
 -13  19   1    0.43    0.42
 -13  19   1   -0.24    0.28
  13  19  -1    0.49    0.28
 -13  20  -1   -0.09    0.43
 -13  20  -1   -0.07    0.31
  13  20   1    0.55    0.31
  13  20  -1    0.29    0.29
 -13  20   1   -0.85    0.42
 -13  20   1   -0.02    0.32
 -13  21  -1   -0.35    0.48
 -13  21  -1    0.34    0.32
 -13  21   1   -0.78    0.50
 -13  21   1    0.52    0.36
  14   0  -1    0.11    0.22
 -14   0  -1   -0.35    0.15
 -14   0   1   -0.20    0.17
 -14   0   1   -0.01    0.16
 -14   0  -1   -0.05    0.19
  14   0  -1    0.22    0.20
  14   0  -1    0.01    0.18
  14   0   1   -0.10    0.16
  14   0   1   -0.16    0.17
  14   0   1   -0.23    0.19
  14   1   1    0.69    0.28
  14  -1  -1    0.32    0.22
  14  -1  -1    0.52    0.23
 -14  -1   1    0.42    0.21
  14  -1  -1    0.58    0.26
  14   1   1    0.57    0.30
  14   1   1    0.18    0.21
 -14   1  -1    0.30    0.20
 -14   1  -1    0.50    0.22
 -14  -1  -1    0.51    0.25
  14  -1   1    0.49    0.26
  14  -1   1    0.75    0.28
 -14   1   1    0.37    0.19
  14   1  -1    0.26    0.23
  14  -1   1    0.41    0.23
  14   1  -1    0.38    0.21
 -14  -1  -1    0.30    0.20
  14   1  -1    0.51    0.24
  14   2   1    2.23    0.38
  14  -2  -1    2.08    0.38
 -14  -2   1    2.50    0.34
  14  -2  -1    2.15    0.39
 -14   2  -1    2.45    0.38
 -14   2  -1    2.42    0.36
  14   2   1    2.38    0.43
  14   2   1    2.96    0.47
 -14   2   1    1.85    0.32
  14   2  -1    2.18    0.41
  14  -2   1    2.80    0.49
  14  -2   1    2.30    0.40
 -14  -2  -1    2.10    0.33
  14   2  -1    2.79    0.43
  14   2  -1    2.78    0.40
  14  -2   1    2.45    0.40
 -14   2   1    2.36    0.35
  14  -3  -1    0.88    0.26
  14   3   1    0.53    0.25
  14  -3  -1    0.67    0.28
  14   3   1    0.52    0.23
 -14   3  -1    0.85    0.28
  14  -3  -1    0.61    0.24
 -14   3  -1    0.83    0.25
  14   3   1    0.72    0.27
 -14  -3   1    0.83    0.23
  14  -3   1    0.88    0.31
  14  -3   1    0.38    0.22
 -14  -3  -1    0.53    0.26
  14   3  -1    0.48    0.27
  14  -3   1    1.01    0.29
  14   3  -1    0.59    0.23
 -14   3   1    0.70    0.25
 -14   3   1    0.34    0.21
  14   3  -1    0.41    0.24
 -14  -4   1    1.95    0.31
 -14   4  -1    1.53    0.35
  14  -4  -1    1.45    0.30
  14  -4  -1    1.98    0.42
  14  -4  -1    2.03    0.37
  14   4   1    2.18    0.41
  14   4   1    1.48    0.33
  14   4   1    1.92    0.38
 -14   4  -1    1.53    0.30
 -14  -4  -1    1.57    0.28
 -14   4   1    1.44    0.33
  14   4  -1    1.41    0.34
  14  -4   1    1.58    0.37
  14   4  -1    1.61    0.33
  14  -4   1    1.64    0.32
  14  -4   1    0.98    0.31
 -14   4   1    1.53    0.30
  14   4  -1    1.35    0.32
  14   5   1    0.20    0.23
  14   5   1    0.34    0.23
  14  -5  -1   -0.01    0.24
  14  -5  -1    0.27    0.22
 -14   5  -1    0.40    0.26
  14  -5  -1    0.00    0.20
 -14   5  -1    0.26    0.20
  14   5   1    0.09    0.21
  14   5  -1    0.35    0.23
  14  -5   1   -0.19    0.22
  14   5  -1    0.16    0.24
 -14   5   1    0.16    0.19
  14   5  -1    0.14    0.21
  14  -5   1    0.45    0.24
  14  -5   1    0.36    0.19
 -14  -5  -1    0.47    0.23
 -14   5   1    0.23    0.21
 -14   6  -1    0.94    0.27
  14   6   1    0.77    0.29
  14   6   1    0.73    0.27
  14  -6  -1    0.48    0.29
  14   6   1    0.82    0.30
  14  -6  -1    0.39    0.23
  14  -6  -1    0.66    0.28
 -14   6  -1    1.01    0.31
 -14   6   1    0.69    0.30
 -14   6   1    0.69    0.26
  14  -6   1    0.55    0.26
  14   6  -1    0.43    0.25
  14   6  -1    0.57    0.26
  14  -6   1    0.76    0.28
  14  -6   1    0.25    0.25
  14   6  -1    0.90    0.29
  14   7   1    0.92    0.31
 -14   7  -1    0.98    0.42
  14   7   1    1.36    0.34
  14  -7  -1    1.36    0.35
 -14   7  -1    1.27    0.34
  14   7   1    0.97    0.30
  14   7  -1    1.09    0.33
 -14   7   1    0.49    0.29
 -14   7   1    1.19    0.31
  14  -7   1    1.14    0.32
  14   7  -1    1.42    0.32
  14   7  -1    1.35    0.33
  14  -7   1    1.01    0.28
  14   8   1   11.71    0.74
  14   8   1   10.95    0.71
 -14   8  -1   11.34    0.83
 -14   8  -1   11.11    0.77
  14   8   1   10.67    0.74
  14  -8  -1   10.51    0.68
  14  -8  -1   10.78    0.76
  14  -8   1   10.62    0.72
  14  -8   1    9.75    0.73
 -14   8   1   10.33    0.73
  14   8  -1   11.10    0.76
  14   8  -1   10.13    0.69
 -14   8   1   10.77    0.79
  14   8  -1   10.35    0.71
  14   9   1    4.11    0.51
 -14   9  -1    3.50    0.54
  14   9   1    2.93    0.46
  14  -9  -1    3.69    0.50
 -14   9  -1    3.28    0.49
  14  -9  -1    2.79    0.43
  14   9   1    4.00    0.50
  14   9  -1    3.46    0.58
 -14   9   1    3.81    0.55
  14  -9   1    3.85    0.52
  14   9  -1    4.37    0.53
 -14   9   1    3.31    0.50
  14   9  -1    3.24    0.46
  14  10   1    0.87    0.33
  14  10   1    0.89    0.30
  14  10   1    0.82    0.28
 -14  10  -1    0.62    0.31
 -14  10  -1    0.65    0.31
  14  10  -1    0.31    0.27
 -14  10   1    0.69    0.29
 -14  10   1    0.58    0.32
  14  10  -1    0.66    0.27
  14 -10   1    0.83    0.30
  14 -10   1   -0.02    0.32
  14  11   1    8.47    0.64
 -14  11  -1    8.26    0.77
  14  11   1    7.78    0.65
 -14  11  -1    7.90    0.73
  14  11   1    8.33    0.65
  14  11  -1    8.69    0.66
  14  11  -1    7.27    0.66
 -14  11   1    8.21    0.74
  14  11  -1    8.56    0.61
 -14  11   1    8.12    0.72
 -14  12  -1    8.58    0.77
  14  12   1    8.66    0.61
  14  12   1    7.17    0.66
  14  12   1    8.39    0.79
 -14  12  -1    8.86    0.80
 -14  12   1    9.77    0.81
  14  12  -1    9.36    0.77
  14  12  -1    7.63    0.67
 -14  12   1    8.81    0.75
  14  12  -1    7.58    0.58
  14  13   1    1.32    0.28
 -14  13  -1    0.91    0.38
  14  13   1    1.03    0.32
 -14  13  -1    1.54    0.41
  14  13  -1    0.53    0.24
 -14  13   1    0.96    0.36
  14  13  -1    0.87    0.32
  14  13  -1    0.35    0.33
 -14  13   1    1.08    0.37
 -14  14  -1    0.93    0.38
  14  14   1    0.40    0.32
  14  14   1    0.88    0.28
 -14  14  -1    0.79    0.36
 -14  14   1    1.02    0.36
  14  14  -1    0.50    0.25
 -14  14   1    0.46    0.31
 -14  15  -1    0.45    0.33
  14  15   1    0.95    0.37
  14  15   1    0.21    0.29
 -14  15  -1    0.61    0.38
  14  15  -1    0.04    0.24
 -14  15   1    0.42    0.34
  14  15  -1    0.56    0.29
 -14  15   1    0.48    0.35
 -14  16  -1   -0.39    0.27
 -14  16  -1    0.43    0.37
 -14  16   1   -0.19    0.27
  14  16  -1    0.35    0.26
 -14  16   1    0.07    0.30
 -14  17  -1   -0.13    0.33
 -14  17  -1   -0.20    0.27
  14  17  -1   -0.18    0.23
 -14  17   1    0.02    0.26
 -14  17   1   -0.25    0.29
 -14  18  -1    0.02    0.31
 -14  18  -1    0.25    0.35
  14  18   1    0.40    0.28
  14  18  -1    0.55    0.28
 -14  18   1    0.08    0.34
 -14  18   1    0.54    0.33
 -14  19  -1    0.34    0.33
 -14  19  -1    0.51    0.40
 -14  19   1    0.36    0.34
 -14  19   1    0.03    0.37
  14  19  -1    0.03    0.28
 -14  20  -1    0.32    0.33
  14  20   1   -0.05    0.32
 -14  20  -1    0.40    0.44
 -14  20   1   -0.36    0.45
 -14  20   1   -0.52    0.30
  14  20  -1    0.13    0.30
  15   0   1    0.01    0.21
  15   0  -1   -0.14    0.22
 -15   0   1    0.02    0.21
 -15   0   1    0.23    0.19
 -15   0  -1    0.30    0.22
  15   0   1    0.13    0.23
 -15   0  -1   -0.13    0.17
  15   0  -1    0.03    0.18
  15   0  -1   -0.11    0.21
  15   0   1   -0.16    0.21
 -15   1  -1    6.75    0.56
  15  -1  -1    6.09    0.59
 -15  -1   1    6.00    0.51
  15  -1  -1    6.12    0.63
  15   1   1    6.43    0.61
  15   1   1    5.87    0.57
  15   1   1    6.63    0.61
 -15  -1  -1    6.59    0.53
  15  -1   1    5.97    0.61
  15   1  -1    6.28    0.62
  15  -1   1    6.24    0.63
  15   1  -1    6.04    0.59
  15   1  -1    6.67    0.57
 -15   1   1    6.52    0.49
 -15   1   1    6.79    0.55
  15  -1   1    6.13    0.54
  15   2   1    1.68    0.35
  15   2   1    1.93    0.39
  15  -2  -1    2.63    0.46
  15  -2  -1    2.39    0.37
 -15   2  -1    2.59    0.43
 -15  -2   1    2.39    0.36
  15  -2  -1    2.43    0.45
 -15   2  -1    2.40    0.37
  15   2   1    1.62    0.34
 -15   2   1    1.97    0.33
  15  -2   1    2.43    0.44
  15  -2   1    1.94    0.35
  15   2  -1    1.67    0.33
 -15  -2  -1    2.31    0.36
  15   2  -1    1.80    0.40
  15  -2   1    2.26    0.43
  15   2  -1    2.37    0.43
 -15   2   1    2.24    0.40
 -15   3  -1    1.15    0.32
  15   3   1    1.22    0.35
  15  -3  -1    0.84    0.29
  15  -3  -1    1.31    0.29
 -15  -3   1    1.19    0.29
  15  -3  -1    0.83    0.31
  15   3   1    0.86    0.27
  15   3   1    0.70    0.28
 -15   3  -1    1.43    0.28
 -15   3   1    1.36    0.35
  15   3  -1    1.11    0.32
 -15  -3  -1    0.81    0.24
  15   3  -1    1.11    0.33
  15  -3   1    1.20    0.35
  15  -3   1    1.03    0.32
  15   3  -1    0.94    0.30
 -15   3   1    0.98    0.27
 -15  -4   1    1.82    0.30
  15   4   1    1.28    0.35
  15   4   1    1.29    0.37
  15  -4  -1    1.13    0.31
 -15   4  -1    1.28    0.29
  15  -4  -1    1.12    0.34
  15  -4  -1    1.62    0.32
 -15   4  -1    1.41    0.35
  15   4   1    1.03    0.33
 -15  -4  -1    0.78    0.25
  15  -4   1    1.16    0.29
 -15   4   1    1.13    0.35
  15   4  -1    1.33    0.33
  15   4  -1    0.79    0.27
  15   4  -1    1.08    0.31
 -15   4   1    0.95    0.28
  15  -4   1    1.53    0.36
  15  -4   1    0.96    0.33
  15   5   1    1.23    0.33
 -15   5  -1    1.95    0.39
  15  -5  -1    1.83    0.35
 -15   5  -1    1.85    0.36
  15   5   1    2.14    0.43
  15  -5  -1    1.94    0.45
  15  -5  -1    1.96    0.42
  15   5   1    2.04    0.49
 -15  -5   1    1.62    0.30
 -15  -5  -1    2.61    0.34
  15  -5   1    2.26    0.37
  15   5  -1    2.11    0.38
  15  -5   1    2.08    0.44
  15  -5   1    1.51    0.36
 -15   5   1    2.05    0.37
  15   5  -1    1.32    0.34
 -15   5   1    1.75    0.39
  15  -6  -1    1.29    0.37
  15   6   1    0.41    0.27
 -15   6  -1    0.57    0.30
  15   6   1    0.48    0.28
  15  -6  -1    0.52    0.27
  15  -6  -1    0.48    0.27
 -15   6  -1    0.50    0.24
  15   6   1    0.42    0.27
 -15   6   1    0.30    0.27
  15   6  -1    0.59    0.29
  15   6  -1    0.59    0.27
  15  -6   1    1.05    0.34
  15  -6   1    0.66    0.28
  15   6  -1    0.66    0.32
  15  -6   1    0.72    0.29
 -15   6   1    0.98    0.28
  15   7   1    0.39    0.27
 -15   7  -1    0.56    0.32
  15  -7  -1    0.51    0.25
  15   7   1    0.51    0.29
 -15   7  -1    0.44    0.27
  15  -7   1    0.75    0.31
  15   7  -1    0.48    0.34
  15  -7   1    0.82    0.29
 -15   7   1    0.59    0.29
  15   7  -1    0.49    0.28
 -15   7   1    0.71    0.27
  15   7  -1    0.93    0.29
  15  -8  -1    0.28    0.27
 -15   8  -1    0.22    0.29
  15  -8  -1    0.37    0.25
  15   8   1   -0.08    0.23
  15   8   1    0.45    0.26
  15   8   1    0.38    0.27
 -15   8  -1    0.63    0.29
  15  -8   1    0.25    0.27
 -15   8   1    0.40    0.26
  15  -8   1    0.59    0.32
  15   8  -1    0.67    0.31
  15   8  -1    0.37    0.24
 -15   8   1    0.49    0.29
  15   8  -1    0.58    0.27
  15   9   1    3.14    0.49
  15  -9  -1    3.38    0.49
 -15   9  -1    3.72    0.58
  15   9   1    3.51    0.50
  15  -9  -1    4.53    0.60
  15   9   1    3.36    0.52
 -15   9  -1    4.14    0.57
  15   9  -1    3.81    0.51
 -15   9   1    3.83    0.59
  15   9  -1    4.12    0.51
 -15   9   1    4.39    0.56
  15  -9   1    4.30    0.57
  15   9  -1    3.43    0.57
 -15  10  -1    1.34    0.41
 -15  10  -1    1.84    0.45
  15  10   1    1.15    0.35
  15  10   1    1.55    0.40
  15 -10  -1    0.60    0.30
  15  10   1    1.67    0.38
 -15  10   1    1.76    0.41
  15 -10   1    2.38    0.38
 -15  10   1    1.46    0.41
  15  10  -1    1.65    0.39
  15  11   1    7.19    0.68
 -15  11  -1    7.45    0.72
  15  11   1    7.97    0.68
 -15  11  -1    8.70    0.79
  15  11  -1    6.52    0.59
 -15  11   1    7.56    0.70
 -15  11   1    8.08    0.76
  15  11  -1    7.68    0.68
  15  11  -1    7.39    0.72
  15  12   1   -0.38    0.28
 -15  12  -1   -0.06    0.23
  15  12   1    0.07    0.24
 -15  12  -1   -0.46    0.24
  15  12   1   -0.13    0.24
 -15  12   1    0.06    0.24
 -15  12   1   -0.17    0.24
  15  12  -1    0.34    0.23
  15  12  -1    0.94    0.34
  15  12  -1    0.03    0.28
  15  13   1    0.17    0.34
  15  13   1    0.30    0.28
  15  13   1    1.24    0.35
 -15  13  -1    0.82    0.33
 -15  13  -1    0.25    0.30
  15  13  -1    1.44    0.39
  15  13  -1    1.11    0.31
  15  13  -1    0.92    0.37
 -15  13   1    1.17    0.39
  15  14   1    0.78    0.38
 -15  14  -1    0.68    0.34
  15  14   1    0.38    0.29
 -15  14  -1    0.49    0.34
  15  14  -1    0.90    0.28
  15  14  -1    0.32    0.25
 -15  14   1    0.54    0.34
 -15  14   1    0.59    0.36
 -15  15  -1    0.55    0.35
 -15  15  -1   -0.32    0.25
  15  15   1    0.24    0.29
 -15  15   1    0.26    0.28
 -15  15   1    0.07    0.29
  15  15  -1    0.03    0.24
  15  15  -1    0.48    0.29
  15  16   1    0.46    0.26
 -15  16  -1    0.07    0.30
 -15  16  -1   -0.58    0.27
  15  16  -1    0.28    0.26
 -15  16   1    0.31    0.30
 -15  16   1   -0.15    0.27
 -15  17  -1    1.69    0.47
  15  17   1    2.81    0.44
 -15  17  -1    2.37    0.54
 -15  17   1    1.95    0.50
  15  17  -1    1.54    0.35
 -15  17   1    2.31    0.49
 -15  18  -1   -0.66    0.29
  15  18   1    0.13    0.27
 -15  18  -1    0.97    0.39
 -15  18   1   -0.07    0.28
 -15  18   1    0.52    0.36
  15  18  -1   -0.07    0.27
  15  19   1   -0.02    0.30
 -15  19  -1    0.22    0.45
 -15  19  -1   -0.17    0.31
 -15  19   1    0.21    0.31
  15  19  -1   -0.34    0.28
 -15  19   1    0.32    0.39
 -15  20  -1   -0.19    0.43
 -15  20  -1    0.71    0.36
  15  20  -1    0.17    0.30
 -15  20   1   -0.42    0.46
 -15  20   1   -0.16    0.33
 -16   0  -1    0.23    0.27
  16   0   1   -0.23    0.21
  16   0   1    0.18    0.21
  16   0  -1   -0.37    0.19
 -16   0  -1    0.21    0.19
  16   0  -1   -0.06    0.24
  16   0  -1   -0.05    0.22
 -16   0   1    0.26    0.26
 -16   0   1   -0.09    0.17
  16   0   1    0.06    0.20
  16   1   1    0.08    0.25
 -16   1  -1    0.17    0.20
 -16   1  -1    0.14    0.27
  16   1   1   -0.06    0.23
  16   1   1   -0.08    0.23
 -16  -1   1   -0.16    0.18
  16  -1  -1    0.18    0.26
  16  -1  -1    0.55    0.30
  16  -1   1    0.17    0.21
  16   1  -1    0.12    0.22
  16   1  -1    0.27    0.24
  16  -1   1   -0.22    0.21
 -16   1   1   -0.03    0.21
 -16  -1  -1    0.32    0.20
  16  -1   1    0.06    0.23
  16   1  -1    0.35    0.26
  16   2   1    1.31    0.43
 -16  -2   1    1.03    0.29
  16  -2  -1    1.25    0.38
 -16   2  -1    1.32    0.34
  16  -2  -1    1.29    0.36
  16  -2  -1    1.04    0.29
 -16   2  -1    1.20    0.30
  16   2   1    0.59    0.28
  16   2   1    0.94    0.31
  16  -2   1    1.11    0.29
  16   2  -1    1.18    0.32
  16   2  -1    0.38    0.49
 -16   2   1    0.95    0.30
  16   2  -1    0.88    0.32
  16  -2   1    1.02    0.32
 -16  -2  -1    1.07    0.31
 -16   2   1    1.11    0.29
  16  -2   1    1.34    0.39
  16   3   1    5.99    1.08
  16   3   1    3.88    0.62
 -16   3  -1    4.38    0.46
 -16   3  -1    4.93    0.54
 -16  -3   1    4.44    0.46
  16   3   1    4.55    0.59
  16  -3  -1    4.72    0.62
  16  -3  -1    4.98    0.48
  16  -3  -1    4.33    0.55
  16  -3   1    4.40    0.57
  16   3  -1    4.62    0.93
 -16   3   1    4.75    0.53
  16  -3   1    5.10    0.59
  16   3  -1    4.19    0.66
  16   3  -1    4.52    0.61
 -16  -3  -1    4.72    0.47
 -16   3   1    4.13    0.44
  16   4   1   11.87    0.78
  16   4   1   11.77    0.82
  16  -4  -1   10.97    0.69
  16  -4  -1   11.09    0.86
  16   4   1   11.34    0.83
 -16   4  -1   11.46    0.82
 -16   4  -1   11.79    0.70
  16  -4  -1   11.13    0.79
 -16  -4   1   10.93    0.65
 -16   4   1   10.82    0.78
  16  -4   1   10.08    0.81
 -16  -4  -1   11.21    0.65
 -16   4   1   11.64    0.70
  16  -4   1   10.79    0.84
  16   4  -1   12.11    0.82
  16  -4   1   10.79    0.69
  16   4  -1   10.64    0.75
  16   4  -1   10.77    0.83
  16  -5  -1    0.16    0.26
 -16  -5   1    1.03    0.28
  16  -5  -1    0.27    0.23
 -16   5  -1    0.23    0.26
  16   5   1   -0.03    0.23
  16   5   1    0.13    0.26
 -16   5  -1    0.60    0.26
  16  -5  -1   -0.43    0.26
  16   5   1    0.81    0.33
  16  -5   1    0.13    0.23
 -16   5   1    0.52    0.29
  16  -5   1   -0.01    0.25
  16   5  -1    0.01    0.25
  16   5  -1    0.00    0.23
 -16   5   1    0.31    0.22
  16  -5   1    0.31    0.28
  16   5  -1    0.03    0.22
 -16   6  -1    0.79    0.28
  16  -6  -1    0.99    0.35
  16   6   1    0.57    0.33
  16   6   1    0.92    0.33
 -16   6  -1    0.64    0.33
  16   6   1    0.85    0.31
  16  -6  -1    0.77    0.33
 -16   6   1    0.86    0.32
 -16   6   1    0.27    0.25
  16  -6   1    1.32    0.39
  16   6  -1    0.96    0.33
  16   6  -1    0.65    0.32
  16   6  -1    1.29    0.38
  16   7   1    1.32    0.37
  16   7   1    1.54    0.36
 -16   7  -1    1.65    0.39
 -16   7  -1    1.71    0.44
  16   7   1    1.40    0.37
  16  -7  -1    1.77    0.40
  16  -7   1    1.79    0.42
 -16   7   1    1.89    0.44
  16   7  -1    1.81    0.42
 -16   7   1    1.47    0.35
  16   7  -1    1.05    0.38
  16   7  -1    1.41    0.37
  16   8   1   22.89    1.24
  16  -8  -1   22.45    1.23
 -16   8  -1   23.02    1.25
  16   8   1   22.61    1.17
 -16   8  -1   22.57    1.15
  16  -8  -1   23.20    1.12
  16   8   1   22.68    1.14
  16   8  -1   22.84    1.14
 -16   8   1   21.92    1.13
  16   8  -1   23.48    1.84
  16   8  -1   21.35    1.13
  16  -8   1   21.63    1.22
 -16   8   1   22.70    1.23
  16  -9  -1   14.67    1.02
  16   9   1   15.49    0.93
  16   9   1   15.96    0.94
 -16   9  -1   15.71    1.04
  16  -9  -1   13.89    0.85
  16   9   1   16.92    0.99
 -16   9  -1   15.53    0.96
  16  -9   1   15.51    1.04
  16   9  -1   14.98    0.98
  16   9  -1   15.30    0.93
 -16   9   1   16.65    1.05
 -16   9   1   16.21    0.97
 -16  10  -1    2.11    0.46
  16  10   1    1.40    0.40
 -16  10  -1    1.43    0.44
  16  10   1    1.87    0.40
  16  10   1    1.60    0.40
  16 -10   1    2.09    0.50
 -16  10   1    1.88    0.46
 -16  10   1    1.22    0.36
  16 -10   1    1.68    0.40
  16  10  -1    1.53    0.43
  16  10  -1    1.47    0.38
  16  10  -1    1.97    0.38
  16  11   1    2.05    0.45
  16  11   1    2.06    0.42
 -16  11  -1    1.80    0.48
 -16  11  -1    2.32    0.47
  16  11  -1    1.84    0.42
 -16  11   1    2.20    0.50
  16  11  -1    2.60    0.43
  16  11  -1    1.54    0.47
 -16  11   1    1.86    0.44
 -16  12  -1    4.87    0.68
  16  12   1    4.87    0.68
  16  12   1    5.20    0.64
 -16  12  -1    6.80    0.70
  16  12   1    6.17    0.58
 -16  12   1    7.46    0.75
  16  12  -1    5.73    0.66
  16  12  -1    5.83    0.55
 -16  12   1    6.66    0.67
  16  12  -1    5.05    0.72
 -16  13  -1    0.60    0.35
  16  13   1    0.93    0.31
 -16  13  -1    0.89    0.34
  16  13   1    0.38    0.31
  16  13   1    0.72    0.39
 -16  13   1    0.03    0.25
  16  13  -1    0.72    0.29
 -16  13   1    0.25    0.33
  16  13  -1    1.10    0.45
  16  14   1   -0.38    0.50
  16  14   1    0.54    0.29
 -16  14  -1    0.12    0.27
 -16  14  -1   -0.12    0.28
 -16  14   1   -0.54    0.27
  16  14  -1    0.03    0.29
  16  14  -1    0.00    0.25
 -16  14   1    0.09    0.26
 -16  15  -1   -0.32    0.27
  16  15   1    0.61    0.31
 -16  15  -1   -0.20    0.28
 -16  15   1    0.10    0.29
  16  15  -1   -0.21    0.30
 -16  15   1   -0.60    0.25
  16  15  -1   -0.36    0.23
  16  16   1    0.21    0.27
 -16  16  -1   -0.14    0.27
 -16  16  -1   -0.09    0.31
  16  16  -1   -0.05    0.23
 -16  16   1   -0.11    0.26
 -16  16   1    0.53    0.32
  16  17   1    1.03    0.31
 -16  17  -1    0.71    0.40
 -16  17  -1    0.66    0.34
  16  17  -1    0.90    0.30
 -16  17   1    0.66    0.36
 -16  17   1    0.73    0.34
  16  18   1    0.21    0.30
 -16  18  -1    0.36    0.33
 -16  18  -1   -0.12    0.36
  16  18  -1    0.31    0.28
 -16  18   1   -0.04    0.30
 -16  18   1   -0.15    0.32
 -16  19  -1    3.34    0.57
 -16  19  -1    3.56    0.60
  16  19   1    3.31    0.53
 -16  19   1    3.40    0.57
  16  19  -1    3.00    0.42
 -16  19   1    3.77    0.61
 -17   0   1   -1.02    0.63
  17   0  -1    0.22    0.30
 -17   0   1    0.05    0.21
  17   0   1    0.34    0.30
  17   0   1    0.25    0.27
  17   0  -1   -0.40    0.23
 -17   0  -1   -0.02    0.19
  17  -1  -1    5.27    0.52
  17  -1  -1    4.93    0.58
  17   1   1    4.84    0.57
 -17   1  -1    4.74    0.53
 -17   1  -1    3.88    0.50
  17   1   1    5.22    0.64
  17   1   1    4.23    0.59
  17  -1  -1    5.41    0.66
 -17  -1   1    5.29    0.51
 -17   1   1    6.03    0.55
 -17  -1  -1    4.71    0.48
 -17   1   1    4.31    0.51
  17   1  -1    4.66    0.59
  17  -1   1    5.67    0.64
  17   1  -1    4.63    0.62
  17  -1   1    4.31    0.52
  17   1  -1    4.87    0.55
  17  -1   1    4.40    0.61
 -17  -2   1    2.59    0.39
 -17   2  -1    3.80    0.47
  17   2   1    2.66    0.47
  17  -2  -1    2.20    0.41
  17   2   1    3.41    0.56
  17   2   1    2.68    0.50
 -17   2  -1    2.18    0.45
  17  -2  -1    2.05    0.41
  17  -2  -1    3.24    0.44
 -17   2   1    2.91    0.41
  17   2  -1    2.44    0.46
  17   2  -1    3.16    0.58
  17  -2   1    2.64    0.52
  17   2  -1    2.35    0.44
 -17   2   1    2.72    0.46
  17  -2   1    3.19    0.54
 -17  -2  -1    2.92    0.42
  17  -3  -1    0.22    0.22
  17   3   1   -0.30    0.20
 -17   3  -1    0.21    0.24
  17  -3  -1    0.12    0.25
 -17  -3   1    0.03    0.23
  17  -3  -1   -0.26    0.22
 -17   3  -1    0.04    0.20
  17   3   1    0.24    0.27
  17   3   1    0.16    0.24
  17  -3   1   -0.04    0.20
 -17   3   1    0.03    0.21
  17   3  -1    0.31    0.29
  17   3  -1   -0.22    0.23
  17   3  -1    0.07    0.22
  17  -3   1    0.06    0.23
 -17  -3  -1   -0.07    0.21
  17  -3   1    0.24    0.26
 -17   3   1    0.28    0.23
  17   4   1    0.46    0.27
  17  -4  -1    0.49    0.24
  17   4   1    0.38    0.28
  17  -4  -1    0.30    0.32
 -17  -4   1    0.09    0.25
  17  -4  -1    0.81    0.31
 -17   4  -1    0.17    0.28
  17   4   1    0.56    0.30
 -17   4  -1    0.96    0.27
  17   4  -1   -0.05    0.24
  17   4  -1    0.31    0.33
  17   4  -1    0.21    0.26
  17  -4   1    0.62    0.30
  17  -4   1    0.40    0.26
 -17   4   1   -0.03    0.20
  17  -4   1    0.49    0.33
 -17  -4  -1    0.01    0.26
 -17   4   1    0.37    0.27
  17  -5  -1    0.96    0.35
  17   5   1    1.35    0.38
  17  -5  -1    1.60    0.36
 -17   5  -1    1.76    0.44
  17   5   1    0.81    0.33
  17  -5  -1    1.58    0.48
  17   5   1    1.40    0.35
  17  -5   1    1.57    0.41
  17   5  -1    0.93    0.35
  17  -5   1    1.79    0.42
  17   5  -1    1.27    0.36
  17   5  -1    1.86    0.39
 -17   5   1    1.33    0.36
  17  -5   1    1.91    0.36
 -17   5   1    1.10    0.34
  17   6   1    0.75    0.31
  17   6   1    0.08    0.27
  17  -6  -1    0.36    0.29
 -17   6  -1    0.13    0.27
 -17   6  -1    0.31    0.26
  17  -6   1    0.40    0.30
  17  -6   1    0.38    0.35
 -17   6   1    0.47    0.27
  17   6  -1   -0.22    0.25
 -17   6   1    0.24    0.23
  17   6  -1    0.43    0.28
 -17   7  -1    0.45    0.31
  17   7   1    0.21    0.26
  17  -7  -1   -0.06    0.26
 -17   7  -1    0.09    0.23
  17  -7  -1    0.26    0.35
  17   7   1   -0.21    0.25
  17   7   1    0.35    0.28
  17   7  -1    0.29    0.26
 -17   7   1    0.35    0.25
  17   7  -1    0.20    0.28
  17   7  -1   -0.35    0.28
  17  -7   1   -0.23    0.31
 -17   7   1    0.27    0.28
  17  -7   1   -0.17    0.25
  17   8   1    8.82    0.80
 -17   8  -1   10.56    0.77
  17  -8  -1    8.65    0.88
 -17   8  -1    9.49    0.85
  17   8   1   10.50    0.80
  17   8   1    9.85    0.78
  17  -8  -1   10.24    0.74
 -17   8   1   11.45    0.89
  17   8  -1    9.77    0.77
  17  -8   1    7.25    0.83
 -17   8   1    9.63    0.74
  17   8  -1    9.19    0.82
  17   8  -1   10.56    0.79
  17   9   1    1.14    0.38
  17   9   1    1.95    0.43
  17  -9  -1    1.63    0.46
  17  -9  -1    1.98    0.39
 -17   9  -1    1.31    0.38
  17   9   1    2.15    0.43
 -17   9  -1    1.73    0.47
  17  -9   1    1.36    0.51
  17  -9   1    1.11    0.35
 -17   9   1    1.07    0.40
  17   9  -1    1.82    0.46
 -17   9   1    1.29    0.37
  17   9  -1    1.70    0.39
 -17  10  -1    0.57    0.33
  17 -10  -1   -0.39    0.50
  17  10   1    0.15    0.34
  17  10   1    0.37    0.29
  17  10   1    0.57    0.30
 -17  10  -1    0.23    0.27
  17 -10  -1    0.01    0.32
  17 -10   1   -0.33    0.49
  17  10  -1    0.02    0.25
 -17  10   1   -0.21    0.21
 -17  10   1    0.46    0.33
  17  10  -1    0.97    0.38
  17  10  -1   -0.17    0.26
  17 -10   1    0.78    0.34
  17  11   1    0.26    0.38
  17  11   1    0.24    0.30
 -17  11  -1    0.12    0.27
 -17  11  -1    0.32    0.31
  17  11  -1    0.49    0.30
  17  11  -1    0.41    0.29
  17  11  -1    0.62    0.38
 -17  11   1    0.32    0.31
 -17  11   1    0.27    0.29
 -17  12  -1    0.19    0.33
 -17  12  -1    0.36    0.31
  17  12   1    0.03    0.42
  17  12   1    0.74    0.35
  17  12   1    0.42    0.31
  17  12  -1   -0.37    0.26
  17  12  -1    1.17    0.44
 -17  12   1    0.26    0.30
 -17  12   1    0.22    0.30
  17  13   1    2.32    0.51
  17  13   1    2.10    0.42
 -17  13  -1    1.97    0.51
 -17  13  -1    1.75    0.49
 -17  13   1    2.19    0.55
 -17  13   1    2.22    0.52
  17  13  -1    0.52    0.55
  17  13  -1    1.78    0.37
  17  14   1    0.77    0.31
 -17  14  -1    0.28    0.33
 -17  14  -1    0.03    0.27
  17  14  -1    0.10    0.25
 -17  14   1   -0.18    0.26
 -17  14   1    0.01    0.30
  17  14  -1    0.39    0.26
 -17  15  -1    0.43    0.33
 -17  15  -1    0.49    0.33
  17  15   1   -0.26    0.33
  17  15   1   -0.19    0.24
 -17  15   1    0.09    0.27
  17  15  -1    0.68    0.28
 -17  15   1   -0.05    0.28
  17  15  -1   -0.05    0.31
 -17  16  -1    0.07    0.34
 -17  16  -1   -0.31    0.29
  17  16   1    0.06    0.26
 -17  16   1    0.17    0.27
  17  16  -1    0.39    0.27
 -17  16   1    0.43    0.34
 -17  17  -1    0.00    0.36
  17  17   1    0.54    0.29
 -17  17  -1    0.23    0.35
 -17  17   1    0.39    0.34
 -17  17   1    0.50    0.39
  17  17  -1    0.54    0.28
  17  18   1   -0.41    0.26
 -17  18  -1   -0.48    0.35
 -17  18  -1    0.41    0.43
 -17  18   1    0.23    0.37
  17  18  -1   -0.17    0.28
 -17  18   1   -0.35    0.49
  17  19   1   -0.32    0.31
 -17  19  -1   -0.36    0.31
 -17  19  -1    0.54    0.40
  17  19  -1    0.28    0.29
 -17  19   1    0.19    0.33
 -17  19   1    0.68    0.44
 -18   0   1   -0.39    0.19
  18   0   1   -0.12    0.28
  18   0   1   -0.06    0.22
  18   0   1    0.15    0.24
  18   0  -1   -0.15    0.22
  18   0  -1   -0.24    0.25
  18   0  -1    0.40    0.32
 -18   1  -1    1.13    0.34
  18   1   1    1.02    0.33
  18  -1  -1    1.11    0.45
  18  -1  -1    1.00    0.37
  18   1   1    1.48    0.41
  18   1   1    0.84    0.29
 -18  -1   1    0.81    0.28
  18  -1  -1    1.05    0.31
  18  -1   1    1.25    0.39
  18   1  -1    0.61    0.33
 -18   1   1    0.15    0.29
 -18   1   1    0.98    0.33
  18  -1   1    1.19    0.45
  18   1  -1    0.53    0.34
 -18  -1  -1    1.14    0.31
  18   2   1    6.94    0.68
 -18   2  -1    7.23    0.59
 -18  -2   1    6.62    0.57
  18   2   1    8.31    1.01
 -18   2  -1    7.48    0.67
  18  -2  -1    7.28    0.77
  18   2   1    8.37    0.77
  18  -2  -1    7.18    0.72
  18   2  -1    7.98    0.89
  18  -2   1    7.10    0.76
 -18  -2  -1    7.26    0.58
  18   2  -1    7.04    0.66
 -18   2   1    8.26    0.68
  18  -2   1    6.88    0.69
  18   2  -1    7.54    0.73
 -18   2   1    6.12    0.57
  18  -2   1    7.58    0.74
  18   3   1    0.15    0.29
 -18   3  -1    0.12    0.25
  18   3   1   -0.28    0.26
  18  -3  -1   -0.16    0.23
  18   3   1    0.02    0.25
  18  -3  -1    0.08    0.22
 -18  -3   1    0.00    0.23
  18  -3  -1   -0.02    0.32
  18   3  -1    0.13    0.27
  18   3  -1    0.21    0.28
  18  -3   1    0.24    0.29
  18  -3   1    0.34    0.26
  18   3  -1    0.24    0.27
 -18   3   1   -0.09    0.23
 -18  -3  -1   -0.33    0.23
 -18   3   1    0.24    0.25
  18   4   1    1.10    0.38
 -18   4  -1    0.24    0.25
 -18  -4   1    0.49    0.30
  18  -4  -1    0.37    0.34
  18   4   1    0.94    0.35
  18   4   1    0.63    0.32
  18  -4  -1    0.64    0.33
  18  -4  -1    0.85    0.30
  18   4  -1    0.67    0.33
 -18   4   1    1.31    0.34
 -18   4   1    0.90    0.33
  18   4  -1    0.67    0.30
  18  -4   1    0.46    0.33
  18  -4   1    0.68    0.33
  18   4  -1    0.92    0.41
 -18   5  -1   14.67    0.98
  18  -5  -1   13.63    1.03
  18   5   1   13.44    0.99
  18   5   1   15.61    0.99
 -18   5  -1   14.57    0.85
  18  -5  -1   15.53    0.97
  18   5   1   13.34    0.92
  18   5  -1   16.91    1.02
 -18   5   1   15.12    0.98
  18   5  -1   14.79    1.03
  18   5  -1   15.63    0.95
  18  -5   1   14.55    0.97
  18  -5   1   13.20    1.01
 -18   5   1   14.51    0.85
  18  -6  -1    8.50    0.84
 -18   6  -1    8.89    0.80
 -18   6  -1    8.54    0.69
  18   6   1    7.70    0.72
  18   6   1    9.39    0.79
  18   6   1    8.45    0.80
  18   6  -1    8.73    0.82
  18  -6   1    9.42    0.88
  18   6  -1    9.27    0.75
  18   6  -1    8.78    0.77
 -18   6   1    9.34    0.79
 -18   6   1    8.11    0.66
  18  -6   1    8.05    0.74
  18   7   1   12.21    0.88
 -18   7  -1   13.22    0.95
  18  -7  -1   12.12    1.12
  18   7   1   12.90    0.91
 -18   7  -1   12.99    0.84
  18  -7  -1   13.61    0.87
  18   7   1   12.79    0.96
  18  -7   1   12.86    0.88
  18   7  -1   13.74    0.91
 -18   7   1   12.86    0.85
  18   7  -1   13.51    0.92
 -18   7   1   11.56    0.90
  18   7  -1   11.86    0.95
 -18   8  -1    2.34    0.46
  18   8   1    2.09    0.45
  18   8   1    2.71    0.52
 -18   8  -1    2.07    0.50
  18  -8  -1    1.46    0.41
  18   8   1    2.15    0.43
 -18   8   1    1.91    0.47
 -18   8   1    2.04    0.40
  18  -8   1    1.76    0.49
  18   8  -1    1.59    0.42
  18   8  -1    1.82    0.43
 -18   9  -1    1.48    0.43
  18   9   1    0.92    0.34
  18   9   1    1.81    0.43
  18  -9  -1    1.82    0.51
  18   9   1    0.96    0.36
 -18   9  -1    0.95    0.34
  18  -9  -1    1.30    0.35
  18   9  -1    2.06    0.46
 -18   9   1    1.00    0.34
  18  -9   1    0.14    0.34
 -18   9   1    1.50    0.41
  18   9  -1    1.33    0.38
  18  10   1    1.35    0.42
 -18  10  -1    1.64    0.44
  18  10   1    1.69    0.42
 -18  10  -1    2.39    0.55
 -18  10   1    2.38    0.49
 -18  10   1    2.09    0.49
  18  10  -1    1.80    0.41
  18  10  -1    2.07    0.55
  18 -10   1    0.21    0.61
  18  10  -1    1.91    0.45
  18  11   1    1.65    0.44
 -18  11  -1    1.85    0.48
  18  11   1    2.32    0.45
 -18  11  -1    2.08    0.52
 -18  11   1    1.71    0.47
 -18  11   1    1.51    0.41
  18  11  -1    2.91    0.48
  18  12   1   -0.15    0.60
  18  12   1    0.23    0.50
  18  12   1    1.20    0.34
 -18  12  -1    0.87    0.66
 -18  12  -1    0.90    0.44
  18  12  -1    0.45    0.52
 -18  12   1    0.44    0.34
  18  12  -1    0.92    0.32
  18  12  -1    0.88    0.43
 -18  13  -1    2.14    0.52
  18  13   1    2.18    0.42
 -18  13  -1    1.37    0.43
  18  13  -1    1.17    0.38
 -18  13   1    1.99    0.46
  18  13  -1    1.90    0.40
 -18  13   1    1.57    0.46
 -18  14  -1    0.24    0.31
 -18  14  -1    0.39    0.31
  18  14   1    0.72    0.32
 -18  14   1    0.48    0.35
  18  14  -1    0.67    0.31
  18  14  -1    0.29    0.28
 -18  15  -1    0.73    0.38
  18  15   1    0.07    0.35
 -18  15  -1    0.52    0.32
  18  15   1    0.13    0.28
 -18  15   1    0.23    0.30
  18  15  -1    0.54    0.29
 -18  15   1    0.10    0.35
  18  15  -1    0.65    0.36
 -18  16  -1    3.12    0.57
  18  16   1    2.49    0.42
 -18  16  -1    3.07    0.63
 -18  16   1    2.55    0.54
  18  16  -1    3.65    0.50
 -18  16   1    2.38    0.57
 -18  17  -1    2.60    0.57
 -18  17  -1    1.72    0.48
 -18  17   1    2.29    0.53
 -18  17   1    2.15    0.50
 -18  18  -1    0.95    0.45
 -18  18  -1    0.15    0.35
  18  18   1    0.42    0.31
  18  18  -1   -0.07    0.31
 -18  18   1    0.71    0.39
 -18  18   1    0.54    0.42
  19   0  -1   -0.12    0.26
  19   0   1    0.61    0.35
  19   0  -1   -0.22    0.24
 -19   0   1    0.03    0.22
 -19   0  -1   -0.19    0.21
  19   0  -1   -0.11    0.25
  19   0   1    0.29    0.31
  19  -1  -1    2.11    0.39
  19   1   1    2.21    0.46
  19   1   1    1.62    0.42
 -19  -1   1    2.24    0.41
 -19   1  -1    2.80    0.47
  19   1   1    2.36    0.44
  19  -1  -1    2.63    0.60
  19  -1  -1    2.84    0.55
  19   1  -1    2.54    0.52
  19  -1   1    1.84    0.41
  19   1  -1    1.42    0.38
  19   1  -1    2.71    0.47
  19  -1   1    2.43    0.44
  19  -1   1    1.87    0.43
 -19   1   1    1.56    0.37
 -19  -1  -1    2.38    0.43
  19  -2  -1    7.89    0.75
 -19   2  -1    7.34    0.68
  19  -2  -1    6.07    0.61
  19   2   1    6.78    0.80
  19   2   1    6.43    0.67
  19  -2  -1    7.17    0.82
  19   2   1    6.63    0.73
  19  -2   1    7.42    0.65
  19   2  -1    8.46    0.82
  19   2  -1    7.68    0.75
  19  -2   1    8.17    0.79
 -19   2   1    8.32    0.69
  19  -2   1    6.72    0.76
 -19  -2  -1    7.81    0.61
 -19   3  -1   15.68    0.99
  19  -3  -1   15.82    1.04
  19  -3  -1   15.49    1.12
  19   3   1   15.08    1.07
  19   3   1   17.22    1.03
  19   3   1   16.19    1.08
 -19   3  -1   15.79    0.87
 -19  -3   1   16.53    0.87
  19  -3  -1   17.08    0.89
  19  -3   1   16.61    0.93
  19  -3   1   14.37    1.08
  19   3  -1   17.38    1.09
 -19  -3  -1   15.89    0.88
  19   3  -1   15.49    1.10
 -19   3   1   16.48    0.99
 -19   3   1   14.62    0.85
  19  -3   1   15.35    1.03
 -19   4  -1   -0.37    0.23
  19   4   1   -0.19    0.25
  19  -4  -1   -0.25    0.28
 -19   4  -1    0.30    0.25
  19   4   1   -0.09    0.27
  19  -4  -1    0.06    0.24
  19  -4  -1    0.24    0.34
  19   4   1   -0.21    0.23
  19  -4   1    0.14    0.31
  19  -4   1    0.13    0.30
  19  -4   1    0.13    0.29
 -19   4   1   -0.19    0.22
  19   4  -1    0.68    0.33
  19   4  -1    0.09    0.29
 -19   4   1    0.01    0.25
  19  -5  -1   -0.14    0.28
  19   5   1   -0.29    0.23
  19   5   1   -0.16    0.34
  19   5   1   -0.16    0.25
 -19   5  -1   -0.26    0.23
 -19   5  -1    0.01    0.24
  19   5  -1    0.25    0.29
  19   5  -1   -0.35    0.29
  19  -5   1   -0.05    0.32
 -19   5   1    0.23    0.24
  19   5  -1   -0.14    0.23
 -19   5   1    0.04    0.23
  19  -5   1   -0.39    0.23
  19  -5   1   -0.14    0.35
  19  -6  -1   -0.19    0.25
  19   6   1    0.09    0.31
 -19   6  -1    0.29    0.29
  19  -6  -1   -0.37    0.36
  19   6   1    0.12    0.27
 -19   6  -1   -0.46    0.22
  19   6   1   -0.04    0.28
  19   6  -1   -0.28    0.23
  19   6  -1    0.11    0.26
 -19   6   1    0.18    0.24
 -19   6   1    0.21    0.28
  19  -6   1    0.06    0.26
  19  -6   1    0.52    0.41
  19   6  -1   -0.12    0.32
  19   7   1    2.89    0.53
  19   7   1    2.31    0.46
  19  -7  -1    2.43    0.57
  19   7   1    2.88    0.50
 -19   7  -1    2.57    0.50
  19  -7  -1    2.68    0.47
 -19   7  -1    2.54    0.45
 -19   7   1    3.09    0.49
 -19   7   1    2.26    0.49
  19   7  -1    2.34    0.46
  19  -7   1    1.53    0.47
  19   7  -1    2.74    0.60
 -19   8  -1    1.03    0.37
  19   8   1    1.67    0.43
  19   8   1    1.26    0.38
  19  -8  -1    0.71    0.54
 -19   8  -1    1.64    0.38
  19  -8  -1    1.48    0.39
  19   8   1    1.03    0.41
  19   8  -1    1.14    0.41
  19  -8   1    1.34    0.52
  19  -8   1    1.10    0.34
 -19   8   1    0.92    0.33
 -19   8   1    1.05    0.37
  19  -9  -1    0.58    0.61
  19   9   1    0.27    0.35
  19  -9  -1    0.70    0.34
 -19   9  -1    0.18    0.27
  19   9   1   -0.05    0.26
 -19   9  -1    0.11    0.32
  19   9   1    0.24    0.28
  19   9  -1    0.14    0.26
  19  -9   1    0.86    0.56
  19  -9   1    0.17    0.32
 -19   9   1    0.12    0.26
 -19   9   1   -0.03    0.24
  19   9  -1    0.54    0.38
 -19  10  -1    0.84    0.34
  19  10   1    0.26    0.44
 -19  10  -1    0.97    0.38
  19 -10  -1    0.53    0.40
  19  10   1    0.62    0.35
 -19  10   1    0.85    0.36
  19  10  -1    0.36    0.31
  19  10  -1    1.91    0.53
 -19  10   1    0.60    0.33
  19 -10   1    0.32    0.39
  19  11   1    0.21    0.30
  19  11   1   -0.38    0.29
  19  11   1    0.12    0.58
 -19  11  -1   -0.43    0.26
 -19  11   1    0.25    0.29
 -19  11   1   -0.66    0.30
  19  11  -1   -0.28    0.32
  19  11  -1    0.42    0.29
 -19  12  -1    0.73    0.35
  19  12   1   -0.05    0.29
 -19  12  -1    0.85    0.41
 -19  12   1    0.42    0.33
  19  12  -1    0.75    0.30
  19  12  -1    0.46    0.30
 -19  12   1    0.49    0.29
 -19  13  -1    0.61    0.34
 -19  13  -1    0.16    0.32
  19  13   1    0.87    0.32
  19  13  -1    0.31    0.28
 -19  13   1    0.04    0.28
 -19  13   1   -0.16    0.28
  19  14   1    0.05    0.27
 -19  14  -1    0.09    0.31
  19  14   1    0.81    0.34
 -19  14  -1    0.53    0.34
 -19  14   1    0.34    0.34
  19  14  -1    0.59    0.30
  19  14  -1    0.09    0.32
 -19  14   1   -0.31    0.29
 -19  15  -1   -0.34    0.30
  19  15   1   -0.26    0.27
  19  15   1    0.51    0.39
 -19  15  -1    0.80    0.43
 -19  15   1   -0.02    0.33
  19  15  -1    0.50    0.29
 -19  15   1   -0.22    0.28
  19  15  -1    0.01    0.34
 -19  16  -1   -0.01    0.35
 -19  16  -1    0.33    0.35
  19  16   1   -0.11    0.28
 -19  16   1    0.29    0.35
  19  16  -1   -0.10    0.26
 -19  16   1   -0.15    0.31
 -19  17  -1    0.45    0.38
  19  17   1    0.93    0.30
 -19  17  -1    0.11    0.39
  19  17  -1    0.42    0.30
 -19  17   1    0.62    0.39
 -19  17   1    0.41    0.34
  20   0  -1   -0.25    0.34
  20   0  -1    0.09    0.25
  20   0   1    0.03    0.24
 -20   0   1    0.09    0.23
  20   0   1    0.06    0.36
  20   0  -1    0.00    0.26
  20   0   1    0.01    0.28
 -20   0  -1    0.39    0.27
 -20  -1   1    0.44    0.26
 -20   1  -1    0.30    0.25
  20  -1  -1    0.11    0.29
  20  -1  -1    0.18    0.36
  20   1   1    0.36    0.34
  20   1   1   -0.41    0.27
  20  -1   1   -0.25    0.25
 -20  -1  -1    0.47    0.28
  20  -1   1    0.50    0.33
 -20   1   1    0.14    0.24
  20   1  -1   -0.09    0.31
  20   1  -1   -0.14    0.27
  20   1  -1    0.03    0.30
  20  -1   1    0.52    0.28
 -20   2  -1    0.39    0.27
  20  -2  -1    0.82    0.42
  20   2   1    0.62    0.37
  20  -2  -1    0.22    0.29
  20   2   1    0.81    0.37
 -20  -2   1    0.24    0.30
  20   2   1    0.91    0.34
  20  -2  -1    1.06    0.32
  20  -2   1    0.48    0.34
 -20  -2  -1    0.58    0.29
  20  -2   1    0.31    0.29
  20   2  -1    0.34    0.29
  20   2  -1    0.24    0.29
 -20   2   1    0.62    0.29
  20   2  -1    0.77    0.39
  20  -2   1    0.39    0.38
 -20  -3   1    0.86    0.34
  20  -3  -1    0.14    0.29
  20   3   1    0.01    0.27
 -20   3  -1   -0.08    0.24
  20  -3  -1    0.13    0.28
  20  -3  -1    0.11    0.31
 -20   3  -1    1.04    0.33
  20   3   1    0.32    0.30
  20   3   1    0.11    0.30
 -20   3   1    0.42    0.28
  20  -3   1    0.31    0.39
 -20   3   1   -0.05    0.31
 -20  -3  -1   -0.04    0.31
  20   3  -1    0.70    0.31
  20  -3   1    0.26    0.29
  20   3  -1   -0.06    0.28
  20  -3   1    0.64    0.34
  20   3  -1    0.11    0.35
  20   4   1    1.34    0.44
 -20   4  -1    0.96    0.36
  20   4   1    1.03    0.39
  20   4   1    1.42    0.41
  20  -4  -1    0.59    0.32
 -20   4  -1    1.49    0.40
  20  -4  -1    1.13    0.39
 -20   4   1    1.88    0.37
 -20   4   1    1.58    0.39
  20  -4   1    0.80    0.35
  20   4  -1    0.58    0.30
  20   4  -1    0.31    0.31
  20  -4   1    1.34    0.42
  20  -4   1    1.66    0.53
  20   5   1    2.20    0.48
  20  -5  -1    3.57    0.66
  20   5   1    2.02    0.46
  20  -5  -1    2.76    0.52
 -20   5  -1    1.97    0.39
 -20   5  -1    2.17    0.46
  20   5   1    3.17    0.60
  20  -5   1    2.23    0.58
  20   5  -1    2.31    0.50
  20   5  -1    2.49    0.61
  20  -5   1    2.14    0.49
 -20   5   1    2.27    0.47
 -20   5   1    2.75    0.45
  20   6   1    0.39    0.32
  20  -6  -1    0.31    0.29
  20   6   1   -0.65    0.31
  20  -6  -1   -0.08    0.44
 -20   6  -1    0.26    0.27
 -20   6  -1   -0.20    0.24
  20   6   1    0.26    0.31
  20   6  -1   -0.09    0.35
 -20   6   1   -0.21    0.27
 -20   6   1   -0.01    0.29
  20  -6   1    0.23    0.44
 -20   7  -1    2.51    0.45
  20   7   1    2.53    0.54
  20   7   1    3.13    0.63
  20  -7  -1    1.42    0.40
 -20   7  -1    2.95    0.58
  20   7   1    2.41    0.49
  20  -7  -1    3.14    0.61
  20  -7   1    3.70    0.55
 -20   7   1    2.36    0.45
  20   7  -1    2.54    0.63
 -20   7   1    2.50    0.52
  20  -7   1    3.55    0.66
 -20   8  -1    0.41    0.31
  20  -8  -1    0.26    0.58
  20   8   1    0.00    0.27
 -20   8  -1    0.08    0.27
  20   8   1    0.07    0.31
  20   8   1   -0.19    0.41
  20  -8  -1    0.36    0.32
  20   8  -1    0.39    0.41
  20   8  -1    0.19    0.28
 -20   8   1    0.28    0.27
  20  -8   1   -0.54    0.57
 -20   8   1    0.34    0.31
  20  -8   1    0.09    0.32
  20   9   1    1.58    0.54
 -20   9  -1    0.83    0.37
  20   9   1    1.12    0.41
  20  -9  -1    0.74    0.40
 -20   9  -1    1.08    0.34
  20   9  -1    0.44    0.44
  20   9  -1    0.92    0.38
  20  -9   1    1.25    0.40
  20   9  -1    1.02    0.37
 -20   9   1    1.05    0.39
 -20   9   1    1.15    0.37
  20  -9   1    0.42    0.90
 -20  10  -1    0.38    0.33
  20  10   1   -0.01    0.28
 -20  10  -1   -0.47    0.28
  20  10   1    0.36    0.29
 -20  10   1    0.28    0.32
 -20  10   1    0.14    0.30
  20 -10   1    0.24    0.42
  20  10  -1   -0.32    0.26
 -20  11  -1    2.72    0.58
  20  11   1    2.76    0.51
 -20  11  -1    2.67    0.51
  20  11  -1    2.33    0.47
 -20  11   1    2.85    0.55
 -20  11   1    3.07    0.53
  20  11  -1    2.86    0.51
  20  12   1    0.28    0.29
 -20  12  -1    0.43    0.34
  20  12   1    0.29    0.32
 -20  12  -1    0.80    0.34
 -20  12   1    0.61    0.29
 -20  12   1   -0.03    0.33
  20  12  -1    0.91    0.34
  20  12  -1    0.75    0.31
 -20  13  -1    0.53    0.35
 -20  13  -1   -0.18    0.31
  20  13   1    0.33    0.31
  20  13   1    0.20    0.28
 -20  13   1    0.04    0.29
  20  13  -1    0.23    0.30
  20  13  -1   -0.23    0.27
  20  14   1    0.75    0.34
 -20  14  -1    0.03    0.32
  20  14   1    0.45    0.30
 -20  14  -1    0.24    0.36
  20  14  -1    0.38    0.33
 -20  14   1   -0.14    0.29
 -20  14   1    0.15    0.36
  20  14  -1    0.13    0.28
 -20  15  -1    1.05    0.46
  20  15   1    1.20    0.43
 -20  15  -1    0.92    0.39
  20  15   1    1.13    0.37
 -20  15   1    1.17    0.39
  20  15  -1    0.39    0.33
 -20  15   1    0.87    0.43
  20  15  -1    0.74    0.42
 -20  16  -1    0.22    0.38
  20  16   1    0.09    0.31
 -20  16  -1    0.46    0.36
 -20  16   1   -0.04    0.33
  20  16  -1    0.40    0.32
 -20  16   1    0.30    0.38
 -20  17  -1    0.36    0.41
 -20  17  -1    0.24    0.37
  20  17   1    0.42    0.31
 -20  17   1    1.15    0.39
  20  17  -1    0.40    0.32
 -20  17   1    0.37    0.44
  21   0   1   -0.18    0.24
 -21   0   1   -0.05    0.23
  21   0  -1    0.18    0.26
  21   0   1    0.13    0.28
  21   0   1   -0.64    0.33
  21   0  -1    0.35    0.26
 -21   0  -1    0.07    0.26
  21   0  -1    0.68    0.39
  21  -1  -1   -0.19    0.24
  21  -1  -1   -0.21    0.25
  21   1   1    0.47    0.33
 -21  -1   1    0.02    0.24
  21  -1  -1   -0.31    0.30
  21   1   1    0.02    0.32
 -21   1  -1   -0.47    0.22
  21   1   1    0.50    0.28
  21   1  -1   -0.13    0.33
  21  -1   1    0.28    0.28
 -21   1   1    0.41    0.24
  21   1  -1   -0.07    0.23
  21  -1   1   -0.31    0.25
  21  -1   1    0.03    0.41
 -21  -1  -1   -0.04    0.25
 -21  -2   1    0.46    0.29
  21  -2  -1    0.36    0.43
  21   2   1    0.36    0.34
 -21   2  -1    0.55    0.30
  21   2   1    0.42    0.29
  21  -2  -1    0.22    0.26
  21   2  -1    0.38    0.30
  21  -2   1   -0.56    0.33
  21   2  -1   -0.04    0.24
  21  -2   1    0.59    0.31
 -21   2   1   -0.04    0.24
  21  -2   1    0.26    0.30
 -21  -2  -1    0.32    0.32
  21   2  -1    0.02    0.35
 -21  -3   1    0.05    0.33
  21  -3  -1    0.43    0.31
  21   3   1    0.08    0.39
  21   3   1    0.14    0.27
 -21   3  -1    0.32    0.26
  21  -3  -1   -0.60    0.33
  21   3  -1    0.10    0.26
  21   3  -1   -0.19    0.25
 -21   3   1    0.19    0.25
  21  -3   1   -0.50    0.25
  21  -3   1    0.57    0.39
  21   3  -1    0.90    0.31
  21  -3   1   -0.18    0.29
  21   4   1   -0.26    0.40
  21  -4  -1    0.43    0.30
  21  -4  -1   -0.01    0.46
  21   4   1   -0.42    0.21
 -21   4  -1    0.24    0.28
  21  -4   1    0.27    0.34
 -21   4   1    0.06    0.35
 -21   4   1    0.07    0.25
  21  -4   1   -0.05    0.24
  21   4  -1    0.12    0.27
  21   4  -1   -0.40    0.30
  21  -4   1    0.77    0.43
  21   4  -1   -0.24    0.25
  21   5   1    0.41    0.31
 -21   5  -1    0.22    0.33
  21   5   1   -0.21    0.24
 -21   5  -1    0.25    0.31
  21  -5  -1   -0.27    0.46
  21  -5  -1   -0.03    0.28
  21  -5   1    0.37    0.44
 -21   5   1    0.61    0.33
  21   5  -1   -0.23    0.23
 -21   5   1    0.21    0.27
 -21   6  -1    0.42    0.35
  21   6   1    0.16    0.30
  21  -6  -1    0.53    0.34
  21   6   1    0.93    0.39
 -21   6  -1    1.00    0.32
  21  -6  -1   -0.25    0.52
  21   6   1    1.44    0.44
  21   6  -1   -0.03    0.27
 -21   6   1    0.74    0.34
  21   6  -1    0.18    0.46
  21  -6   1   -0.04    0.55
 -21   6   1    0.59    0.34
 -21   7  -1    0.48    0.31
  21   7   1   -0.21    0.38
  21  -7  -1    0.55    0.33
  21   7   1   -0.10    0.26
 -21   7  -1    0.28    0.30
  21   7   1    0.13    0.30
 -21   7   1    0.14    0.30
  21  -7   1    0.06    0.30
  21   7  -1    0.53    0.30
  21   7  -1    0.21    0.28
 -21   7   1    0.43    0.32
  21   7  -1    0.77    0.46
 -21   8  -1    0.15    0.28
 -21   8  -1    0.05    0.31
  21  -8  -1    0.93    0.33
  21  -8  -1    0.40    0.74
  21  -8   1    0.50    0.82
  21   8  -1    0.47    0.34
  21   8  -1   -0.17    0.26
 -21   8   1    0.35    0.32
  21  -8   1   -0.44    0.34
 -21   8   1    0.17    0.29
 -21   9  -1    0.01    0.29
  21   9   1   -0.07    0.26
  21  -9  -1    0.28    0.43
 -21   9  -1    0.08    0.28
 -21   9   1    0.05    0.28
 -21   9   1    0.18    0.27
  21   9  -1    0.17    0.29
  21   9  -1    0.05    0.27
  21  10   1    0.03    0.28
 -21  10  -1    0.37    0.31
 -21  10  -1   -0.22    0.30
  21  10  -1    0.02    0.27
 -21  10   1   -0.08    0.29
 -21  10   1   -0.15    0.28
  21  10  -1   -0.02    0.29
  21  11   1    0.42    0.28
 -21  11  -1   -0.06    0.29
  21  11   1    0.46    0.30
 -21  11  -1    0.13    0.32
 -21  11   1   -0.05    0.30
  21  11  -1   -0.03    0.25
  21  11  -1   -0.33    0.26
 -21  11   1    0.33    0.30
  21  12   1   -0.11    0.31
 -21  12  -1   -0.36    0.30
  21  12   1    0.53    0.31
 -21  12  -1    0.18    0.33
  21  12  -1   -0.17    0.28
 -21  12   1   -0.17    0.30
 -21  12   1    0.47    0.32
  21  12  -1    0.47    0.30
 -21  13  -1    0.01    0.35
  21  13   1    0.93    0.35
  21  13   1    0.33    0.30
 -21  13  -1    0.42    0.36
  21  13  -1   -0.24    0.30
 -21  13   1    0.39    0.34
 -21  13   1   -0.25    0.33
  21  13  -1    0.05    0.28
  21  14   1   -0.08    0.29
 -21  14  -1    0.77    0.40
 -21  14  -1    0.49    0.34
  21  14   1    0.60    0.39
 -21  14   1    0.80    0.42
 -21  14   1    0.08    0.34
  21  14  -1    0.54    0.32
  21  14  -1    0.30    0.41
 -21  15  -1    0.66    0.36
  21  15   1    1.20    0.50
 -21  15  -1    0.19    0.40
  21  15   1    0.27    0.31
 -21  15   1   -0.05    0.33
 -21  15   1    0.13    0.38
  21  15  -1   -0.19    0.27
  21  15  -1   -0.28    0.43
 -21  16  -1   -0.42    0.34
 -21  16  -1    0.11    0.38
  21  16   1    0.03    0.28
 -21  16   1   -0.32    0.38
 -21  16   1    0.46    0.38
  21  16  -1    0.41    0.29
 -22   0   1    0.72    0.30
  22   0  -1   -0.01    0.26
  22   0   1    0.52    0.29
  22   0   1   -0.20    0.26
  22   0  -1    0.89    0.40
 -22   0  -1    0.21    0.29
 -22  -1   1    0.90    0.33
  22  -1  -1    0.05    0.32
  22   1   1   -0.49    0.35
  22   1   1    0.69    0.30
  22   1   1    0.08    0.31
  22  -1  -1    0.36    0.52
 -22   1  -1    0.27    0.31
  22   1  -1    1.50    0.56
  22  -1   1    0.66    0.64
  22  -1   1    0.36    0.31
  22  -1   1    0.06    0.33
 -22   1   1   -0.34    0.27
 -22  -1  -1    0.47    0.37
  22   1  -1    0.60    0.31
  22   2   1    0.86    0.42
  22  -2  -1    2.45    0.44
 -22  -2   1    1.10    0.39
 -22   2  -1    1.78    0.38
  22   2   1    1.67    0.43
  22  -2  -1    1.22    0.59
  22   2   1    1.72    0.45
  22   2  -1    1.78    0.42
  22  -2   1    1.65    0.41
  22   2  -1    2.99    0.63
 -22   2   1    1.64    0.41
  22  -2   1    1.47    0.45
  22  -2   1    1.84    0.56
  22   3   1    0.43    0.35
  22  -3  -1    1.21    0.39
  22  -3  -1    1.33    0.42
  22   3   1    0.61    0.35
 -22   3  -1    0.87    0.35
  22   3   1    0.10    0.41
  22  -3  -1    0.31    0.45
 -22   3   1    0.56    0.32
  22   3  -1    0.80    0.40
  22  -3   1    0.85    0.40
  22  -3   1    0.20    0.45
  22   3  -1    1.53    0.39
  22  -3   1    0.67    0.39
  22  -4  -1    0.42    0.56
  22   4   1    0.31    0.31
 -22   4  -1    0.67    0.30
  22  -4  -1    0.56    0.32
  22   4   1    0.22    0.28
  22   4   1    0.54    0.37
 -22   4   1   -0.14    0.24
  22  -4   1    0.45    0.48
  22   4  -1    0.67    0.39
  22   4  -1    0.25    0.28
  22  -4   1   -0.07    0.44
  22   5   1    0.80    0.40
  22  -5  -1    0.84    0.63
 -22   5  -1    0.66    0.34
  22  -5  -1    0.86    0.36
  22   5   1    0.08    0.41
 -22   5  -1    0.53    0.44
  22   5  -1    1.26    0.63
  22   5  -1    1.40    0.66
 -22   5   1    0.68    0.37
  22   5  -1    0.96    0.39
  22  -5   1    0.42    0.59
 -22   5   1    0.96    0.41
  22   6   1    0.12    0.31
  22  -6  -1   -0.12    0.37
 -22   6  -1   -0.01    0.32
 -22   6  -1   -0.18    0.39
  22  -6  -1    0.52    0.71
 -22   6   1    0.92    0.36
  22  -6   1   -0.10    0.62
  22  -6   1   -0.56    0.35
  22   6  -1    0.13    0.29
 -22   6   1    0.04    0.30
  22   6  -1    0.51    0.33
 -22   7  -1    0.12    0.30
  22  -7  -1    0.87    0.34
 -22   7  -1   -0.22    0.40
  22   7  -1   -0.17    0.27
 -22   7   1   -0.07    0.27
 -22   7   1    1.02    0.59
  22  -7   1    0.06    0.32
  22   7  -1    0.51    0.31
  22   8   1    4.02    0.60
  22   8   1    3.78    0.60
  22  -8  -1    4.06    0.59
 -22   8  -1    3.25    0.62
 -22   8  -1    3.44    0.54
  22   8  -1    4.49    0.63
 -22   8   1    2.88    0.49
  22   8  -1    3.66    0.61
 -22   8   1    4.56    0.66
  22  -8   1    3.65    0.56
  22   9   1    0.98    0.36
  22  -9  -1    0.46    0.41
 -22   9  -1    0.47    0.36
  22   9   1    0.54    0.33
 -22   9  -1    0.96    0.37
 -22   9   1    1.02    0.38
  22  -9   1    1.10    0.45
  22   9  -1    1.21    0.40
  22   9  -1    0.75    0.35
 -22   9   1    0.65    0.37
 -22  10  -1    0.77    0.36
  22  10   1    0.31    0.29
  22  10   1    0.56    0.31
 -22  10  -1    0.19    0.32
 -22  10   1   -0.32    0.32
  22  10  -1    0.22    0.31
  22  10  -1    0.57    0.32
 -22  10   1   -0.08    0.28
 -22  11  -1   -0.16    0.29
  22  11   1    0.22    0.28
  22  11   1    0.29    0.30
 -22  11  -1   -0.26    0.33
  22  11  -1    0.39    0.29
 -22  11   1    0.35    0.34
  22  11  -1   -0.42    0.26
 -22  11   1    0.53    0.33
  22  12   1   -0.16    0.27
  22  12   1    0.00    0.33
 -22  12  -1    0.49    0.36
 -22  12  -1    0.60    0.36
  22  12  -1    0.58    0.31
 -22  12   1    0.24    0.36
  22  12  -1    0.30    0.31
 -22  12   1    0.05    0.29
  22  13   1    0.76    0.43
 -22  13  -1    0.17    0.40
 -22  13  -1    0.33    0.36
  22  13   1    0.46    0.31
 -22  13   1    0.75    0.38
 -22  13   1   -0.42    0.36
  22  13  -1    0.23    0.65
  22  13  -1    0.44    0.33
  22  14   1    0.04    0.30
 -22  14  -1   -0.43    0.35
 -22  14  -1   -0.04    0.38
  22  14   1   -0.82    0.38
 -22  14   1   -0.65    0.34
 -22  14   1   -0.29    0.36
  22  14  -1    0.08    0.29
  22  14  -1   -0.29    0.36
 -22  15  -1    0.04    0.36
 -22  15  -1   -0.06    0.36
  22  15   1    0.67    0.31
 -22  15   1   -0.69    0.35
 -22  15   1   -0.02    0.43
  22  15  -1   -0.37    0.28
  23   0   1   -0.22    0.25
 -23   0   1   -0.40    0.30
  23   0   1    0.25    0.29
  23   0  -1    0.24    0.32
 -23   0  -1   -0.26    0.29
  23   0  -1    0.13    0.28
  23  -1  -1    0.10    0.30
 -23   1  -1   -0.30    0.29
  23   1   1    0.00    0.25
  23   1   1    0.22    0.30
  23  -1  -1    0.25    0.32
 -23  -1   1   -0.69    0.33
  23  -1   1    0.06    0.31
 -23  -1  -1   -0.74    0.35
  23   1  -1   -0.30    0.31
  23  -1   1    0.22    0.36
  23   1  -1    0.24    0.28
 -23   1   1    0.11    0.28
  23  -2  -1    1.44    0.40
 -23   2  -1    1.67    0.41
  23  -2  -1    1.70    0.51
  23   2   1    1.36    0.41
 -23   2   1    1.67    0.38
  23  -2   1    1.53    0.44
  23   2  -1    2.40    0.55
  23   3   1    0.80    0.35
  23   3   1   -0.01    0.27
  23  -3  -1   -0.13    0.29
  23  -3  -1    0.34    0.43
 -23   3  -1   -0.30    0.51
  23   3  -1    0.25    0.35
  23  -3   1    0.09    0.40
 -23   3   1    0.29    0.41
  23   3  -1    0.41    0.30
  23  -4  -1   -0.43    0.26
  23   4   1    0.12    0.28
  23   4   1   -0.20    0.28
 -23   4  -1    0.14    0.28
  23   4  -1   -0.25    0.29
 -23   4   1    0.16    0.29
  23   4  -1    0.26    0.28
  23  -4   1   -0.29    0.27
  23   5   1    2.15    0.46
 -23   5  -1    1.90    0.45
  23  -5  -1    2.35    0.53
  23   5  -1    1.44    0.40
 -23   5   1    1.51    0.41
  23   5  -1    1.64    0.48
  23  -5   1    1.30    0.43
 -23   6  -1    0.73    0.36
  23   6   1    1.37    0.40
  23  -6  -1    1.02    0.36
  23  -6   1    0.23    0.33
  23   6  -1    0.56    0.34
  23   6  -1    0.41    0.37
 -23   6   1    1.13    0.41
  23   7   1    0.35    0.31
 -23   7  -1   -0.80    0.45
 -23   7  -1    0.28    0.32
  23  -7  -1    0.14    0.33
 -23   7   1   -0.39    0.28
  23   7  -1   -0.07    0.30
 -23   7   1    1.14    0.43
  23  -7   1    0.11    0.34
  23   7  -1    0.33    0.30
  23   8   1    0.66    0.33
  23   8   1    0.91    0.37
 -23   8  -1    0.04    0.43
 -23   8  -1    0.96    0.41
  23  -8  -1    0.76    0.37
  23   8  -1    0.26    0.33
  23   8  -1    0.88    0.33
  23  -8   1    0.37    0.40
 -23   8   1    0.60    0.41
 -23   8   1    0.77    0.36
 -23   9  -1    0.99    0.41
  23   9   1    0.65    0.34
  23   9   1    1.37    0.41
 -23   9  -1    1.81    0.49
  23  -9  -1    2.03    0.52
  23   9  -1    0.53    0.33
  23   9  -1    0.77    0.34
 -23   9   1    0.54    0.40
  23  -9   1    0.43    0.49
 -23   9   1    0.92    0.43
  23  10   1   -0.08    0.31
 -23  10  -1    0.02    0.32
  23  10   1    0.29    0.33
 -23  10  -1    0.29    0.41
  23  10  -1    0.04    0.30
 -23  10   1    0.12    0.35
 -23  10   1   -0.07    0.37
  23  10  -1   -0.24    0.29
 -23  11  -1    0.34    0.39
 -23  11  -1    0.01    0.35
  23  11   1   -0.09    0.29
  23  11   1    0.10    0.32
  23  11  -1    0.21    0.30
  23  11  -1   -0.04    0.28
 -23  11   1    0.08    0.32
 -23  11   1   -0.71    0.36
 -23  12  -1    0.45    0.37
 -23  12  -1   -0.56    0.39
  23  12   1   -0.07    0.29
  23  12   1    0.50    0.39
 -23  12   1   -0.39    0.38
  23  12  -1    0.23    0.40
  23  12  -1   -0.15    0.30
 -23  12   1   -0.17    0.35
  23  13   1    0.25    0.35
 -23  13  -1   -0.32    0.38
 -23  13  -1    0.55    0.38
  23  13   1   -0.44    0.29
 -23  13   1    0.40    0.39
 -23  13   1   -0.29    0.40
  23  13  -1    0.30    0.34
  23  13  -1    0.01    0.29
 -23  14  -1   -0.59    0.39
  23  14   1    0.23    0.42
  23  14   1    0.26    0.30
 -23  14  -1   -0.04    0.40
  23  14  -1   -0.41    0.37
 -23  14   1   -0.62    0.38
  23  14  -1   -0.08    0.29
 -23  14   1    0.28    0.42
 -24   0  -1    0.20    0.38
  24   0   1    0.04    0.32
 -24   0   1    0.09    0.34
  24   0  -1   -0.01    0.30
  24   0  -1    0.25    0.31
 -24  -1   1   -0.30    0.41
 -24   1  -1    0.26    0.34
  24  -1  -1    0.20    0.37
  24   1   1    0.56    0.35
 -24  -1  -1   -0.24    0.45
  24   1  -1    0.11    0.29
  24  -1   1    0.72    0.39
  24   1  -1    0.65    0.34
 -24   1   1    1.09    0.35
 -24   2  -1    1.04    0.35
  24   2   1   -0.42    0.31
  24  -2  -1    0.74    0.44
  24  -2  -1    0.08    0.31
  24  -2   1   -0.25    0.40
 -24   2   1    0.48    0.31
  24   2  -1    0.33    0.33
  24  -2   1    0.26    0.30
  24   2  -1    0.48    0.30
 -24   3  -1    0.46    0.34
  24  -3  -1    0.43    0.34
  24   3   1    0.46    0.31
  24  -3   1    0.41    0.35
  24   3  -1   -0.04    0.28
 -24   3   1    0.19    0.31
  24   3  -1    0.36    0.35
 -24   4  -1   -0.07    0.31
  24  -4  -1   -0.05    0.27
  24   4   1    0.20    0.29
  24  -4   1    0.83    0.34
 -24   4   1   -0.16    0.28
  24   4  -1    0.17    0.31
  24   4  -1   -0.15    0.30
  24  -5  -1    0.54    0.34
  24   5   1    0.24    0.32
  24   5   1    0.72    0.34
 -24   5  -1    0.65    0.36
  24  -5   1    0.67    0.37
  24   5  -1    0.21    0.32
  24   5  -1    0.61    0.39
  24   6   1    0.60    0.35
  24   6   1    0.27    0.35
 -24   6  -1    0.42    0.32
  24  -6  -1    0.24    0.35
  24   6  -1    0.79    0.37
  24  -6   1    0.01    0.36
 -24   6   1    0.21    0.34
  24   6  -1    0.71    0.35
  24  -7  -1    0.16    0.35
  24   7   1   -0.11    0.29
 -24   7  -1   -0.23    0.30
  24   7   1   -0.06    0.32
  24   7  -1    0.17    0.31
  24  -7   1    0.71    0.37
  24   7  -1    0.08    0.29
 -24   7   1    0.62    0.33
  24   8   1    0.15    0.32
 -24   8  -1    0.21    0.34
  24  -8  -1    1.24    0.42
  24   8   1    0.05    0.31
 -24   8   1    0.49    0.38
  24   8  -1    0.61    0.34
  24  -8   1   -0.19    0.42
  24   8  -1   -0.31    0.30
  24   9   1    0.19    0.34
 -24   9  -1    0.22    0.34
  24   9   1    0.36    0.32
 -24   9  -1   -0.56    0.68
 -24   9   1    0.15    0.33
 -24   9   1    0.28    0.56
  24   9  -1   -0.03    0.28
  24  10   1    0.35    0.34
 -24  10  -1   -0.21    0.50
  24  10   1    0.40    0.33
 -24  10  -1    0.18    0.36
  24  10  -1    0.29    0.31
 -24  10   1    0.40    0.49
  24  10  -1    0.65    0.32
 -24  10   1    0.27    0.39
  24  11   1    0.65    0.38
 -24  11  -1    0.75    0.45
 -24  11  -1    1.59    0.54
  24  11   1    0.41    0.36
 -24  11   1    0.41    0.48
  24  11  -1    1.33    0.36
  24  11  -1    0.89    0.36
 -24  11   1    1.58    0.62
  24  12   1    0.09    0.34
  24  12   1   -0.14    0.29
 -24  12  -1    0.21    0.37
 -24  12  -1   -0.40    0.49
  24  12  -1   -0.15    0.27
 -24  12   1    0.25    0.39
  24  12  -1   -0.24    0.35
  24  13   1    0.65    0.38
 -24  13  -1   -0.48    0.36
 -24  13  -1   -0.20    0.51
  24  13   1    0.18    0.31
  24  13  -1    0.55    0.33
  24  13  -1    1.21    0.38
 -24  13   1   -0.36    0.45
 -24  13   1    0.02    0.41
  25   0   1   -0.39    0.33
 -25   0  -1    0.32    0.49
 -25   0   1   -0.22    0.44
  25   0   1   -0.34    0.31
  25   0  -1   -0.35    0.30
  25   0  -1    0.18    0.36
  25  -1  -1    0.44    0.33
  25   1   1   -0.02    0.33
  25  -1  -1   -0.50    0.42
 -25   1  -1   -0.09    0.39
  25   1   1    0.05    0.30
 -25   1   1    0.01    0.35
  25   1  -1    0.15    0.33
  25  -1   1   -0.07    0.30
  25   1  -1    0.49    0.34
  25  -1   1   -0.37    0.40
  25   2   1    0.28    0.31
  25   2   1   -0.40    0.30
  25  -2  -1    0.07    0.30
 -25   2  -1   -0.27    0.35
 -25   2   1   -0.04    0.34
  25  -2   1    0.84    0.53
  25   2  -1   -0.62    0.27
  25   2  -1    0.12    0.33
  25  -2   1    0.04    0.32
  25   3   1    0.60    0.33
  25   3   1    1.15    0.42
 -25   3  -1    0.29    0.38
  25  -3  -1    0.21    0.35
 -25   3   1    0.16    0.35
  25   3  -1    0.33    0.34
  25  -3   1   -0.13    0.30
  25   3  -1    0.47    0.34
  25  -4  -1    0.43    0.35
 -25   4  -1    0.93    0.39
  25   4   1    0.33    0.34
  25   4   1    0.76    0.35
  25  -4   1    0.26    0.35
  25   4  -1    0.66    0.33
 -25   4   1    1.30    0.39
  25   4  -1    0.75    0.37
  25   5   1    0.23    0.35
 -25   5  -1    0.08    0.36
  25   5   1    0.20    0.29
  25  -5  -1    0.21    0.36
 -25   5   1    0.58    0.35
  25   5  -1    0.42    0.33
  25  -5   1    0.06    0.35
  25   5  -1    0.16    0.34
  25   6   1    0.79    0.40
  25  -6  -1    0.86    0.40
  25   6   1    0.31    0.34
 -25   6  -1    0.37    0.35
 -25   6   1    0.54    0.40
  25   6  -1    0.60    0.39
  25   6  -1    0.16    0.33
  25  -6   1    1.22    0.41
  25  -7  -1    0.29    0.39
 -25   7  -1    0.48    0.37
  25   7   1   -0.60    0.26
  25   7   1    0.03    0.32
  25   7  -1    0.38    0.31
 -25   7   1    0.44    0.33
  25   7  -1   -0.36    0.31
  25  -7   1   -0.72    0.38
  25   8   1   -0.14    0.33
  25   8   1    0.70    0.36
 -25   8  -1    0.80    0.42
  25  -8  -1    0.01    0.49
  25   8  -1    0.15    0.32
  25  -8   1   -0.13    0.46
  25   8  -1    0.66    0.37
 -25   8   1    0.82    0.37
  25   9   1   -0.19    0.27
  25   9   1   -0.14    0.40
 -25   9  -1   -0.47    0.33
 -25   9   1    0.47    0.41
  25   9  -1    0.10    0.39
  25   9  -1    0.41    0.31
  25  10   1   -0.40    0.33
 -25  10  -1    1.04    0.45
  25  10   1   -0.14    0.29
 -25  10   1   -0.40    0.35
  25  10  -1   -0.09    0.29
  25  10  -1    0.46    0.33
  25  11   1    0.10    0.33
  25  11   1   -0.11    0.30
 -25  11  -1    0.05    0.42
  25  11  -1   -0.20    0.29
 -25  11   1    0.37    0.38
  25  11  -1   -0.06    0.31
  26   0   1    0.21    0.42
  26   0   1    0.02    0.34
  26   0  -1   -0.05    0.33
  26   0  -1    0.25    0.43
  26   1   1    1.13    0.39
  26  -1  -1    0.46    0.34
  26   1   1   -0.16    0.33
  26  -1  -1   -0.48    0.59
  26   1  -1    0.07    0.31
  26   1  -1    0.07    0.39
 -26   1   1   -0.93    0.47
  26  -1   1   -0.49    0.33
  26   2   1    0.60    0.36
 -26   2  -1    0.32    0.41
  26  -2  -1    0.38    0.35
  26   2   1    0.20    0.34
  26   2  -1    0.12    0.35
 -26   2   1    0.15    0.40
  26  -2   1   -0.33    0.33
  26   2  -1    0.03    0.32
  26  -3  -1   -0.15    0.33
  26   3   1    0.37    0.38
 -26   3  -1    0.18    0.41
  26   3   1    0.10    0.34
  26   3  -1    0.14    0.31
 -26   3   1    0.19    0.36
  26   3  -1    0.37    0.35
  26  -3   1    0.08    0.33
 -26   4  -1    0.79    0.40
  26  -4  -1    1.00    0.38
  26   4   1    0.75    0.37
  26   4   1    0.57    0.37
  26  -4   1    0.47    0.36
  26   4  -1    0.62    0.34
  26   4  -1    0.95    0.41
 -26   5  -1    0.21    0.36
  26  -5  -1   -0.02    0.34
  26   5   1    0.27    0.32
  26   5   1   -0.17    0.35
  26   5  -1    0.16    0.35
  26  -5   1    0.42    0.35
  26   5  -1   -0.11    0.31
 -26   5   1    0.45    0.37
  26   6   1    0.07    0.31
  26  -6  -1    0.44    0.47
 -26   6  -1    0.43    0.37
  26   6   1    0.67    0.38
  26   6  -1    0.22    0.34
 -26   6   1    0.44    0.36
  26  -6   1    0.65    0.64
  26   6  -1    0.02    0.35
  26  -7  -1    0.67    0.44
  26   7   1   -0.34    0.39
 -26   7  -1    0.21    0.37
  26   7   1   -0.02    0.40
 -26   7   1   -0.09    0.39
  26   7  -1   -0.32    0.47
  26   7  -1    0.11    0.40
  26  -7   1    0.84    0.45
 -26   8  -1   -0.34    0.34
  26   8   1    0.09    0.33
  26   8  -1    0.35    0.32
  26  -8   1    1.04    0.60
  26   8  -1   -0.11    0.33
 -26   8   1   -0.13    0.32
  26   9   1    0.36    0.34
 -26   9  -1    0.30    0.38
  26   9   1    0.34    0.35
 -26   9   1    0.49    0.37
  26   9  -1   -0.10    0.31
  26   9  -1    0.05    0.33
  26  10   1   -0.31    0.34
  26  10   1    0.79    0.34
  26  10  -1    0.38    0.34
 -26  10   1    0.36    0.39
  26  10  -1    0.76    0.34
  27   0   1    0.19    0.56
  27   0   1    0.29    0.35
  27   0  -1   -0.22    0.33
  27  -1  -1    0.12    0.34
  27   1   1   -0.56    0.28
  27   1   1   -0.29    0.46
  27  -1   1    0.55    0.37
  27   1  -1    0.04    0.45
  27   1  -1   -0.43    0.32
  27  -2  -1   -0.57    0.31
 -27   2  -1   -0.17    0.56
  27   2   1    0.06    0.34
  27   2   1   -0.40    0.38
  27   2  -1   -0.04    0.41
  27   2  -1   -0.07    0.33
  27  -2   1    0.44    0.36
  27   3   1    0.37    0.38
  27   3   1    0.30    0.36
 -27   3  -1   -0.38    0.43
 -27   3   1   -0.18    0.42
  27   3  -1    0.01    0.38
  27   3  -1    0.19    0.37
  27  -3   1    0.26    0.58
  27   4   1    0.62    0.34
  27  -4  -1    0.02    0.34
 -27   4  -1    0.43    0.43
  27   4   1    0.22    0.43
  27   4  -1    0.42    0.37
  27  -4   1    0.50    0.35
  27   4  -1    0.82    0.46
  27   5   1    1.22    0.40
 -27   5  -1    0.77    0.45
  27   5   1    0.39    0.44
  27  -5  -1    0.38    0.41
  27   5  -1    0.79    0.41
  27  -5   1    1.17    0.43
 -27   5   1    0.87    0.41
  27   5  -1    0.73    0.40
 -27   6  -1    0.64    0.39
  27   6   1    0.52    0.34
  27  -6  -1    0.60    0.41
  27   6  -1    0.47    0.33
 -27   6   1   -0.05    0.39
  27  -6   1   -0.22    0.39
  27   6  -1    0.58    0.39
  27  -7  -1   -0.02    0.59
  27   7   1    0.06    0.35
 -27   7  -1    0.37    0.38
  27   7   1    0.21    0.35
  27   7  -1    0.15    0.36
  27  -7   1    0.37    0.47
 -27   7   1    0.27    0.38
  27   7  -1    0.45    0.32
 -27   8  -1   -0.27    0.35
  27   8   1    0.02    0.35
  27   8  -1   -0.52    0.33
 -27   8   1    0.46    0.38
  28   0   1   -0.49    0.34
  28   0  -1   -0.73    0.32
  28  -1  -1    0.35    0.34
  28   1   1    0.51    0.63
  28   1   1    0.05    0.35
  28  -1   1    0.59    0.40
  28   1  -1    0.44    0.38
  28  -2  -1    0.04    0.34
  28   2   1    0.55    0.48
  28   2   1    0.14    0.33
  28   2  -1    0.15    0.56
  28  -2   1    0.26    0.35
  28   2  -1   -0.22    0.36
  28   3   1    0.18    0.43
  28   3   1    0.05    0.35
  28  -3  -1    0.04    0.34
  28   3  -1   -0.08    0.42
  28  -3   1    0.03    0.35
  28   3  -1    0.47    0.36
 -28   3   1   -0.43    0.77
  28   4   1   -0.34    0.39
  28  -4  -1    0.02    0.34
 -28   4  -1    0.56    0.57
  28   4   1   -0.42    0.35
  28  -4   1   -0.06    0.36
  28   4  -1    0.48    0.40
  28   4  -1   -0.31    0.34
 -28   4   1   -0.57    0.51
 -28   5  -1   -0.21    0.45
  28  -5  -1    0.48    0.40
  28   5   1    0.14    0.39
  28   5   1    0.77    0.40
  28   5  -1    0.63    0.38
  28  -5   1    0.15    0.42
 -28   5   1    0.13    0.43
  28   5  -1    0.95    0.38
   0  -1  -2    0.00    0.02
   0  -1   2    0.00    0.02
   0  -1  -2    0.01    0.02
   0  -1   2    0.03    0.02
   0   1  -2   -0.01    0.02
   0   1  -2   -0.02    0.02
   0   1   2   -0.01    0.01
   0   1   2    0.00    0.02
   0   2  -2   46.52    1.25
   0  -2   2   47.18    1.24
   0  -2  -2   44.87    1.21
   0   2   2   46.00    1.22
   0   2   2   45.17    1.22
   0   2  -2   46.42    1.24
   0   3   2    0.07    0.05
   0   3   2    0.01    0.04
   0   3  -2    0.02    0.06
   0  -3   2    0.01    0.04
   0   3  -2    0.03    0.05
   0   4  -2   22.13    0.68
   0   4  -2   22.47    0.67
   0  -4   2   23.31    0.65
   0   5  -2    0.00    0.08
   0   5  -2   -0.02    0.06
   0   6  -2  141.42    3.88
   0   6  -2  152.05    3.89
   0   7  -2   -0.08    0.07
   0   7  -2    0.07    0.08
   0   7  -2    0.13    0.08
   0   8  -2    0.93    0.14
   0   8  -2    0.87    0.14
   0   8  -2    0.81    0.13
   0   9  -2    0.20    0.09
   0   9  -2   -0.04    0.07
   0  10  -2    5.76    0.29
   0  10  -2    5.81    0.33
   0  10  -2    5.63    0.34
   0  11  -2   -0.04    0.07
   0  11  -2   -0.04    0.08
   0  11  -2    0.12    0.15
   0  11  -2    0.09    0.12
   0  12  -2    4.09    0.34
   0  12  -2    4.06    0.25
   0  12  -2    4.24    0.34
   0  13  -2   -0.06    0.12
   0  14  -2    3.98    0.31
   0  14  -2    5.17    0.44
   0  15  -2    0.02    0.14
   0  15  -2    0.05    0.25
   0  16   2    0.09    0.16
   0  16  -2    0.26    0.18
   0  17  -2    0.10    0.20
   0  18   2    6.40    0.47
   0  18  -2    5.82    0.51
   0  19   2   -0.01    0.26
   0  19  -2   -0.49    0.25
   0  20  -2    2.65    0.43
   0  20   2    4.02    0.51
   0  21  -2   -0.64    0.33
   0  22  -2    1.16    0.43
   0  22   2    1.92    0.51
   0  23  -2    0.44    0.41
  -1   0   2   31.23    0.88
   1   0  -2   31.78    0.87
  -1   0  -2   30.91    0.87
   1   0   2   31.25    0.87
  -1   0  -2   32.37    0.87
   1   1   2   30.10    0.81
  -1  -1   2   29.79    0.83
   1  -1  -2   28.73    0.82
   1   1   2   29.34    0.80
   1   1  -2   29.57    0.82
   1   1  -2   29.12    0.82
  -1   1   2   29.58    0.82
   1  -1   2   29.32    0.82
  -1   1   2   29.68    0.83
  -1  -1  -2   28.35    0.80
  -1  -1  -2   29.88    0.80
   1  -2  -2    0.12    0.05
   1  -2  -2    0.19    0.07
  -1  -2   2    0.23    0.07
  -1  -2   2    0.11    0.05
  -1   2  -2    0.11    0.05
   1   2   2    0.16    0.04
   1  -2   2    0.16    0.06
  -1   2   2    0.17    0.06
   1   2  -2    0.19    0.05
   1   2  -2    0.20    0.05
  -1   2   2    0.16    0.07
  -1  -2  -2    0.17    0.04
  -1  -3   2    8.87    0.31
  -1  -3   2    8.44    0.30
  -1   3  -2    8.89    0.33
   1  -3  -2    9.06    0.31
   1  -3  -2    8.40    0.29
   1   3  -2    9.26    0.30
  -1   3   2    8.60    0.31
   1   3  -2    9.25    0.30
   1  -3   2    9.39    0.31
  -1   3   2    8.76    0.33
   1  -4  -2  309.54    7.85
  -1   4  -2  303.70    7.92
  -1   4   2  300.16    7.90
  -1   5  -2  109.70    3.04
   1   5  -2  112.32    3.02
   1  -5   2  120.00    2.99
  -1   5   2  108.07    3.01
   1   5  -2  116.83    2.99
  -1   6  -2   29.96    0.94
  -1   6  -2   31.01    0.96
  -1   6   2   31.61    0.92
   1   6  -2   32.06    0.90
   1   6  -2   32.16    0.90
  -1   7  -2  106.11    2.94
  -1   7  -2  101.68    2.83
  -1   7  -2  107.17    2.95
   1   7  -2  115.43    2.89
  -1   7   2  110.81    2.91
   1   7  -2  108.63    2.90
  -1   8  -2   16.12    0.60
  -1   8  -2   15.63    0.59
   1   8  -2   16.36    0.55
   1   8  -2   17.17    0.53
  -1   8   2   15.66    0.55
   1   8  -2   16.15    0.54
  -1   8   2   16.23    0.56
  -1   9  -2    6.31    0.33
  -1   9  -2    5.73    0.34
  -1   9  -2    5.91    0.34
  -1   9  -2    5.72    0.24
  -1   9   2    5.41    0.29
   1   9  -2    5.74    0.32
   1   9  -2    5.78    0.30
  -1   9   2    6.15    0.31
   1   9  -2    6.19    0.27
  -1  10  -2    0.30    0.11
  -1  10  -2    0.26    0.14
  -1  10  -2    0.16    0.12
  -1  10  -2    0.26    0.09
   1  10  -2    0.30    0.08
  -1  10   2   -0.01    0.13
   1  10  -2    0.35    0.11
   1  10  -2    0.32    0.13
  -1  11  -2   41.81    1.24
  -1  11  -2   44.54    1.30
  -1  11  -2   41.93    1.37
  -1  11  -2   42.31    1.36
   1  11  -2   43.85    1.23
   1  11  -2   43.31    1.30
   1  11  -2   41.31    1.30
  -1  11   2   41.80    1.30
  -1  12  -2   18.74    0.76
  -1  12  -2   18.66    0.65
  -1  12  -2   17.41    0.63
  -1  12  -2   16.54    0.73
   1  12  -2   17.34    0.69
  -1  12   2   17.57    0.69
  -1  13  -2    1.17    0.24
  -1  13  -2    0.91    0.19
  -1  13  -2    0.99    0.24
  -1  13  -2    1.22    0.18
   1  13  -2    1.64    0.18
  -1  13   2    1.16    0.23
   1  13  -2    1.18    0.24
  -1  14  -2    0.34    0.15
  -1  14  -2    0.32    0.23
  -1  14  -2    0.07    0.23
   1  14  -2    0.30    0.23
  -1  14   2    0.32    0.23
  -1  15  -2    1.35    0.23
  -1  15  -2    1.24    0.29
  -1  15   2    1.30    0.20
   1  15  -2    0.96    0.20
   1  15  -2    0.89    0.30
  -1  16  -2   10.13    0.57
  -1  16  -2    9.69    0.63
   1  16  -2   10.99    0.57
  -1  16   2    8.14    0.73
  -1  17  -2    2.49    0.36
   1  17  -2    2.46    0.35
  -1  17   2    2.50    0.33
  -1  18  -2    0.24    0.25
   1  18  -2    0.50    0.24
  -1  18   2    0.71    0.25
  -1  19  -2    2.92    0.44
  -1  19   2    2.77    0.41
   1  19  -2    2.90    0.42
   1  20  -2    0.34    0.32
  -1  20   2    0.12    0.30
  -1  21  -2    1.49    0.40
   1  21  -2    0.71    0.38
  -1  21   2    1.35    0.35
  -1  22  -2   -0.50    0.38
   1  22  -2    0.56    0.39
  -1  22   2   -0.33    0.35
  -1  23  -2    0.21    0.40
  -1  23   2    0.48    0.37
  -2   0   2    6.88    0.26
  -2   0  -2    6.62    0.26
  -2   0   2    6.87    0.29
   2   0   2    6.74    0.26
   2   0  -2    6.66    0.28
   2   0  -2    7.41    0.27
   2  -1  -2    0.01    0.07
  -2  -1   2    0.04    0.07
  -2  -1   2   -0.02    0.05
   2   1   2    0.02    0.05
  -2   1  -2    0.04    0.05
   2  -1  -2    0.06    0.07
  -2  -1  -2    0.03    0.06
  -2   1   2    0.02    0.07
   2  -1   2    0.02    0.06
   2   1  -2    0.10    0.07
   2   1  -2    0.08    0.06
   2  -2  -2    3.32    0.21
   2   2   2    2.99    0.16
  -2  -2   2    3.45    0.21
   2  -2  -2    2.98    0.20
   2   2  -2    3.21    0.19
  -2  -2  -2    3.53    0.15
   2  -2   2    3.77    0.20
  -2   2   2    3.56    0.23
  -2  -2  -2    3.05    0.16
  -2   2   2    3.15    0.20
   2   3   2   16.51    0.50
   2  -3  -2   17.12    0.56
  -2  -3   2   17.33    0.51
  -2  -3   2   17.08    0.55
   2  -3  -2   16.85    0.56
  -2   3  -2   17.25    0.57
  -2   3   2   16.49    0.56
   2   3  -2   17.38    0.54
   2   3  -2   18.35    0.53
   2  -3   2   17.46    0.56
   2  -4  -2   67.21    1.80
  -2  -4   2   62.83    1.76
  -2   4  -2   64.63    1.84
   2  -4  -2   66.57    1.80
   2   4  -2   65.04    1.79
   2  -4   2   67.21    1.81
   2   4  -2   67.88    1.78
  -2   4   2   66.04    1.83
  -2   5  -2   10.06    0.36
  -2   5  -2    9.53    0.40
   2  -5  -2    9.39    0.35
  -2   5  -2    9.82    0.42
   2   5  -2   10.25    0.35
   2  -5   2   10.59    0.37
  -2   5   2    9.51    0.40
   2   5  -2   10.36    0.35
  -2   6  -2    0.08    0.10
  -2   6  -2    0.05    0.08
  -2   6  -2    0.16    0.10
   2  -6   2    0.01    0.06
  -2   6   2    0.08    0.09
   2   6  -2    0.09    0.06
   2   6  -2    0.01    0.05
  -2   7  -2   12.50    0.52
  -2   7  -2   12.00    0.50
  -2   7  -2   12.12    0.43
  -2   7   2   12.37    0.48
   2   7  -2   13.36    0.43
  -2   7   2   12.65    0.49
   2  -7   2   13.18    0.42
   2   7  -2   12.72    0.42
  -2   8  -2    8.05    0.40
  -2   8  -2    7.90    0.32
  -2   8  -2    7.99    0.41
   2   8  -2    8.26    0.32
  -2   8   2    8.29    0.38
   2   8  -2    7.69    0.31
   2   8  -2    8.28    0.32
  -2   9  -2   14.45    0.52
  -2   9  -2   14.90    0.61
  -2   9  -2   14.75    0.62
   2   9  -2   15.27    0.51
  -2   9   2   15.20    0.58
  -2   9   2   14.77    0.57
   2   9  -2   15.04    0.52
  -2  10  -2    6.96    0.43
  -2  10  -2    6.53    0.42
  -2  10  -2    7.17    0.34
  -2  10   2    7.26    0.39
   2  10  -2    7.14    0.33
   2  10  -2    7.13    0.31
  -2  10   2    5.77    0.36
   2  10  -2    6.88    0.33
  -2  11  -2   -0.04    0.11
  -2  11  -2    0.01    0.16
  -2  11  -2    0.34    0.13
  -2  11   2    0.02    0.17
   2  11  -2    0.17    0.13
  -2  11   2    0.33    0.13
  -2  12  -2    3.65    0.43
  -2  12  -2    4.63    0.31
  -2  12  -2    4.90    0.41
  -2  12  -2    4.68    0.32
   2  12  -2    4.35    0.32
  -2  12   2    4.55    0.36
  -2  12   2    5.04    0.33
  -2  13  -2    2.15    0.24
  -2  13  -2    1.55    0.30
  -2  13  -2    1.85    0.32
  -2  13  -2    1.97    0.27
   2  13  -2    2.36    0.31
  -2  13   2    1.51    0.21
  -2  14  -2    0.85    0.21
  -2  14  -2    1.44    0.29
  -2  14  -2    0.98    0.18
  -2  14   2    0.58    0.24
   2  14  -2    1.45    0.19
  -2  15  -2    0.37    0.24
  -2  15  -2   -0.06    0.20
  -2  15   2    0.65    0.25
  -2  15   2    0.00    0.17
   2  15  -2    0.82    0.28
  -2  16  -2    2.77    0.38
  -2  16  -2    3.14    0.40
  -2  16   2    2.11    0.31
  -2  17  -2    3.39    0.44
  -2  17  -2    4.66    0.52
  -2  17   2    3.91    0.41
   2  17  -2    3.77    0.36
  -2  18  -2    0.30    0.37
  -2  18  -2    0.36    0.26
  -2  18   2    0.19    0.26
   2  18  -2    0.89    0.24
  -2  19  -2    3.97    0.51
  -2  19   2    2.70    0.44
   2  19  -2    2.85    0.40
  -2  20  -2    0.85    0.34
  -2  20   2    0.54    0.30
   2  20  -2    0.34    0.32
  -2  21  -2    0.15    0.33
  -2  21   2   -0.55    0.30
   2  21  -2    0.81    0.34
  -2  22  -2    1.92    0.43
   2  22  -2    1.63    0.47
  -2  22   2    1.50    0.41
  -2  23   2    1.03    0.37
   2  23  -2    1.45    0.48
  -3   0  -2   11.41    0.43
  -3   0   2   10.66    0.41
   3   0  -2   11.71    0.43
   3   0   2   11.55    0.42
   3   0  -2   11.16    0.45
   3   1   2   27.69    0.83
   3  -1  -2   27.37    0.87
  -3  -1   2   27.43    0.83
   3  -1  -2   28.83    0.86
  -3   1  -2   27.70    0.85
  -3   1   2   27.19    0.85
  -3  -1  -2   25.90    0.82
   3   1  -2   27.86    0.86
   3   1  -2   29.23    0.85
   3  -1   2   27.98    0.85
   3  -2  -2   17.11    0.60
   3   2   2   18.10    0.56
   3  -2  -2   17.02    0.59
  -3  -2   2   17.17    0.55
  -3   2  -2   16.52    0.59
  -3   2   2   17.01    0.59
   3   2  -2   18.16    0.57
   3  -2   2   17.04    0.58
  -3  -2  -2   16.92    0.54
   3  -3  -2   66.95    1.88
   3  -3  -2   67.53    1.87
   3   3   2   67.43    1.81
  -3   3  -2   64.91    1.88
  -3   3  -2   64.78    1.84
  -3   3  -2   65.12    1.88
  -3  -3   2   65.97    1.80
   3  -3   2   70.66    1.87
  -3   3   2   65.54    1.88
  -3  -3  -2   65.93    1.78
   3   3  -2   66.98    1.85
   3   3  -2   69.91    1.84
  -3   4  -2    8.23    0.39
  -3  -4   2    8.52    0.29
   3   4   2    8.54    0.31
  -3   4  -2    7.98    0.38
   3  -4  -2    9.09    0.38
   3  -4  -2    8.37    0.38
  -3   4  -2    7.89    0.35
  -3   4   2    8.24    0.38
  -3   4   2    7.92    0.32
   3  -4   2    8.74    0.37
   3   4  -2    8.58    0.35
  -3   4   2    7.88    0.37
   3   4  -2    8.94    0.34
  -3   5  -2    0.75    0.15
  -3   5  -2    0.73    0.13
  -3   5  -2    0.58    0.14
   3  -5  -2    0.60    0.12
   3  -5  -2    0.65    0.13
  -3   5   2    0.59    0.13
   3   5  -2    0.73    0.11
   3   5  -2    0.57    0.11
  -3   5   2    0.48    0.12
  -3   5   2    0.78    0.11
   3  -5   2    0.63    0.11
  -3   6  -2  105.62    2.97
  -3   6  -2  108.70    3.06
   3  -6  -2  112.82    2.99
   3  -6  -2  113.52    2.97
  -3   6  -2  108.57    3.04
  -3   6   2  108.14    3.04
   3   6  -2  109.74    2.95
  -3   6   2  106.77    2.95
   3   6  -2  114.11    2.95
   3  -6   2  116.42    2.99
  -3   6   2  109.28    3.02
  -3   7  -2   -0.05    0.09
   3  -7  -2    0.13    0.09
  -3   7  -2    0.18    0.11
  -3   7  -2    0.25    0.12
   3   7  -2    0.14    0.06
   3   7  -2    0.19    0.08
   3  -7   2    0.10    0.07
  -3   7   2   -0.10    0.11
   3   7  -2    0.07    0.07
  -3   7   2    0.00    0.10
  -3   8  -2    7.13    0.40
  -3   8  -2    6.98    0.40
  -3   8  -2    7.32    0.34
   3   8  -2    7.14    0.30
   3   8  -2    6.60    0.29
  -3   8   2    6.31    0.30
  -3   8   2    6.41    0.36
   3  -8   2    7.72    0.30
   3   8  -2    6.84    0.28
  -3   9  -2   13.65    0.62
  -3   9  -2   13.73    0.53
  -3   9  -2   14.46    0.61
  -3   9   2   13.15    0.49
  -3   9   2   13.01    0.57
   3   9  -2   13.10    0.53
   3   9  -2   15.07    0.50
   3   9  -2   13.76    0.47
  -3   9   2   13.24    0.64
  -3  10  -2    2.50    0.31
  -3  10  -2    2.21    0.30
  -3  10   2    1.63    0.20
  -3  10   2    1.86    0.26
  -3  10   2    1.94    0.27
   3  10  -2    2.35    0.19
   3  10  -2    2.63    0.20
   3  10  -2    1.80    0.19
  -3  11  -2    4.78    0.33
  -3  11  -2    5.13    0.43
  -3  11  -2    4.94    0.64
   3  11  -2    4.77    0.29
  -3  11   2    4.92    0.38
  -3  11   2    5.14    0.38
  -3  12  -2    4.67    0.36
  -3  12  -2    5.59    0.44
  -3  12  -2    5.28    0.58
  -3  12  -2    4.95    0.47
   3  12  -2    5.16    0.32
  -3  12   2    4.61    0.38
  -3  12   2    5.13    0.34
  -3  13  -2    5.34    0.55
  -3  13  -2    5.64    0.39
  -3  13  -2    5.02    0.45
  -3  13  -2    4.72    0.37
  -3  13   2    3.85    0.41
   3  13  -2    4.34    0.36
  -3  13   2    5.49    0.43
  -3  13   2    4.78    0.35
  -3  14  -2    0.57    0.16
  -3  14  -2    0.79    0.21
  -3  14   2    0.57    0.23
   3  14  -2    0.52    0.14
  -3  14   2    0.33    0.18
   3  14  -2    0.10    0.27
  -3  15  -2    0.29    0.22
  -3  15  -2    0.62    0.26
  -3  15   2    0.99    0.23
   3  15  -2    0.75    0.15
  -3  16  -2    3.79    0.50
  -3  16  -2    4.06    0.45
  -3  16   2    3.78    0.45
  -3  16   2    3.09    0.39
  -3  17  -2    0.85    0.31
  -3  17  -2    0.50    0.25
   3  17  -2    0.47    0.20
  -3  17   2    0.01    0.22
  -3  18  -2    0.29    0.37
  -3  18  -2    0.97    0.33
   3  18  -2    1.28    0.28
  -3  18   2    1.37    0.34
  -3  19  -2    0.42    0.31
  -3  19   2    0.19    0.28
   3  19  -2    0.50    0.29
  -3  20  -2    1.68    0.41
   3  20  -2    1.33    0.35
  -3  20   2    1.82    0.37
  -3  21  -2    0.59    0.37
   3  21  -2    0.16    0.35
  -3  21   2    0.66    0.32
  -3  22  -2    0.77    0.37
  -3  22   2    0.10    0.33
  -3  23  -2   -0.19    0.37
  -3  23   2    0.57    0.34
   4   0  -2   60.27    1.80
  -4   0   2   59.80    1.77
   4   0  -2   67.61    1.80
  -4   0  -2   60.71    1.77
   4   0   2   64.69    1.78
   4   1   2   95.26    2.56
   4  -1  -2   93.08    2.60
  -4  -1   2   91.66    2.54
   4  -1  -2   98.85    2.59
   4   1  -2   92.00    2.58
   4   1  -2   88.47    2.62
  -4  -1  -2   92.71    2.55
  -4   2  -2   77.98    2.26
  -4  -2   2   82.45    2.22
  -4   2  -2   76.97    2.23
   4  -2  -2   84.49    2.28
   4  -2  -2   78.94    2.29
  -4   2  -2   80.15    2.28
  -4  -2  -2   80.46    2.21
  -4   2   2   78.40    2.24
  -4   2   2   78.85    2.22
   4   2  -2   88.27    2.26
   4   2  -2   81.58    2.27
   4   2  -2   81.63    2.25
  -4   2   2   78.36    2.26
   4  -2   2   84.53    2.27
   4   3   2  321.71    8.43
   4  -3  -2  334.58    8.45
  -4   3  -2  317.96    8.41
  -4   3  -2  312.65    8.44
  -4  -3   2  320.89    8.36
  -4   3  -2  318.51    8.46
   4  -3  -2  311.05    8.46
  -4   3   2  312.64    8.44
   4   3  -2  322.83    8.39
  -4   3   2  316.24    8.39
   4  -3   2  332.83    8.44
   4   3  -2  321.00    8.42
  -4   3   2  319.30    8.42
  -4  -3  -2  325.33    8.35
   4   3  -2  334.42    8.40
  -4   4  -2    0.93    0.18
   4   4   2    0.95    0.13
  -4   4  -2    1.21    0.18
  -4  -4   2    1.02    0.13
   4  -4  -2    1.14    0.18
   4  -4  -2    1.27    0.19
  -4   4  -2    1.04    0.19
  -4   4   2    0.73    0.16
   4   4  -2    1.27    0.19
   4   4  -2    1.09    0.20
  -4   4   2    0.98    0.16
   4  -4   2    0.97    0.15
  -4   4   2    0.93    0.19
   4   4  -2    1.31    0.19
  -4   5  -2    9.94    0.48
  -4  -5   2   10.55    0.35
   4  -5  -2   10.24    0.45
  -4   5  -2   10.24    0.44
   4   5   2   10.62    0.39
   4  -5  -2   10.28    0.47
  -4   5  -2    9.94    0.47
   4   5  -2    9.97    0.42
  -4   5   2    9.86    0.47
  -4   5   2   10.16    0.42
   4   5  -2    9.83    0.41
   4   5  -2   11.10    0.42
  -4   5   2    9.32    0.45
   4  -5   2   10.85    0.45
  -4   6  -2    1.30    0.18
  -4   6  -2    1.15    0.20
   4  -6  -2    1.52    0.18
   4  -6  -2    1.34    0.22
  -4   6  -2    1.34    0.22
   4   6   2    1.24    0.14
   4   6  -2    1.40    0.16
  -4   6   2    1.01    0.19
  -4   6   2    1.16    0.17
  -4   6   2    1.08    0.18
   4  -6   2    1.07    0.17
   4   6  -2    1.25    0.17
   4  -7  -2    4.99    0.28
  -4   7  -2    4.96    0.35
  -4   7  -2    4.60    0.30
  -4   7  -2    4.47    0.34
   4  -7  -2    4.99    0.31
   4   7  -2    5.35    0.28
   4  -7   2    5.17    0.28
  -4   7   2    4.29    0.27
   4   7  -2    4.62    0.26
  -4   7   2    4.93    0.33
   4   7  -2    4.75    0.25
  -4   7   2    4.94    0.32
  -4   8  -2   57.36    1.67
  -4   8  -2   54.01    1.76
  -4   8  -2   56.36    1.74
   4  -8  -2   55.91    1.62
   4  -8   2   59.09    1.63
  -4   8   2   56.59    1.71
   4   8  -2   59.76    1.62
  -4   8   2   55.60    1.73
   4   8  -2   55.15    1.58
  -4   8   2   55.89    1.64
  -4   9  -2   10.55    0.59
  -4   9  -2   11.50    0.57
  -4   9   2   11.18    0.56
  -4   9   2   11.66    0.55
   4   9  -2   11.72    0.42
   4   9  -2   12.11    0.46
   4  -9   2   12.61    0.45
   4   9  -2   10.73    0.43
  -4   9   2   11.27    0.48
  -4  10  -2    0.04    0.12
  -4  10  -2   -0.09    0.18
  -4  10   2   -0.10    0.15
  -4  10   2   -0.09    0.12
  -4  10   2   -0.13    0.15
   4  10  -2   -0.02    0.10
  -4  11  -2    2.46    0.35
  -4  11  -2    2.01    0.28
  -4  11  -2    2.48    0.33
  -4  11   2    1.93    0.25
  -4  11   2    2.23    0.34
   4  11  -2    1.87    0.21
  -4  11   2    2.28    0.47
  -4  12  -2    0.24    0.15
  -4  12  -2    0.17    0.20
  -4  12   2    0.41    0.20
  -4  12   2   -0.05    0.21
  -4  12   2    0.12    0.15
   4  12  -2   -0.19    0.13
  -4  13  -2   -0.07    0.14
  -4  13  -2    0.17    0.17
  -4  13  -2    0.30    0.19
  -4  13   2   -0.08    0.15
  -4  13   2   -0.52    0.27
   4  13  -2    0.20    0.17
  -4  13   2    0.07    0.21
  -4  14  -2    1.34    0.24
  -4  14  -2    1.74    0.31
  -4  14  -2    1.00    0.24
  -4  14   2    1.32    0.29
  -4  14   2    0.92    0.24
  -4  15  -2    2.83    0.45
  -4  15  -2    3.79    0.42
  -4  15  -2    3.86    0.37
  -4  15   2    4.77    0.45
  -4  15   2    4.08    0.41
   4  15  -2    3.69    0.28
  -4  16  -2    9.60    0.64
  -4  16  -2    9.56    0.52
  -4  16  -2    9.64    0.68
   4  16  -2    8.79    0.49
  -4  16   2   10.06    0.62
  -4  16   2    9.87    0.64
  -4  17  -2    1.19    0.32
  -4  17  -2    2.18    0.37
  -4  17   2    2.12    0.37
   4  17  -2    1.32    0.23
  -4  17   2    1.48    0.34
  -4  18  -2    1.39    0.35
  -4  18  -2    1.09    0.39
  -4  18   2    1.32    0.35
  -4  18   2    1.08    0.35
   4  18  -2    1.31    0.28
  -4  19  -2    2.23    0.47
  -4  19  -2    1.53    0.50
   4  19  -2    1.81    0.32
  -4  19   2    3.14    0.46
  -4  20  -2    0.62    0.31
   4  20  -2    0.13    0.30
  -4  20   2   -0.17    0.28
  -4  21  -2    0.66    0.32
  -4  21   2    0.17    0.31
   4  21  -2    1.03    0.37
  -4  22  -2   -0.16    0.37
  -4  22   2    0.43    0.33
  -4  23  -2   -0.10    0.38
  -4  23   2    0.72    0.35
  -5   0  -2  472.49   12.72
   5   0  -2  486.38   12.78
  -5   0  -2  473.44   12.73
   5   0   2  512.18   12.73
   5   0  -2  506.31   12.71
  -5   0   2  485.02   12.70
   5   0  -2  479.03   12.73
  -5   0   2  501.00   12.74
   5   0   2  483.28   12.74
  -5  -1   2   49.80    1.49
   5   1   2   51.11    1.47
   5   1   2   47.33    1.49
   5  -1  -2   49.82    1.51
  -5   1  -2   50.56    1.53
   5   1   2   52.00    1.51
   5  -1  -2   52.84    1.54
  -5   1  -2   52.39    1.49
  -5   1  -2   49.95    1.51
   5  -1  -2   49.54    1.56
   5   1  -2   54.15    1.53
   5  -1   2   51.14    1.51
   5  -1   2   49.26    1.53
   5   1  -2   50.33    1.54
  -5   1   2   49.40    1.49
   5  -1   2   52.65    1.52
   5   1  -2   49.37    1.50
  -5   1   2   52.12    1.47
  -5  -1  -2   48.28    1.49
   5   1  -2   52.41    1.48
  -5  -2   2   20.10    0.69
   5  -2  -2   20.45    0.73
  -5   2  -2   20.32    0.75
  -5   2  -2   18.47    0.76
   5   2   2   19.90    0.65
   5  -2  -2   19.74    0.77
   5   2   2   20.83    0.71
   5   2   2   18.23    0.68
   5  -2  -2   21.45    0.83
  -5   2  -2   20.07    0.71
   5   2  -2   21.29    0.73
   5  -2   2   20.11    0.73
   5  -2   2   20.49    0.79
  -5   2   2   18.90    0.73
   5   2  -2   20.39    0.74
   5  -2   2   19.93    0.75
  -5   2   2   19.04    0.72
  -5   2   2   18.92    0.75
  -5  -2  -2   20.23    0.69
   5   2  -2   20.17    0.71
   5   2  -2   20.17    0.68
  -5   3  -2   12.83    0.52
   5   3   2   12.06    0.49
   5  -3  -2   12.68    0.58
   5   3   2   13.53    0.51
  -5   3  -2   12.43    0.56
  -5  -3   2   12.72    0.48
  -5   3  -2   12.45    0.54
   5  -3  -2   12.84    0.53
   5   3   2   11.86    0.43
   5  -3  -2   12.67    0.56
   5   3  -2   13.23    0.53
  -5   3   2   12.51    0.50
  -5  -3  -2   12.98    0.48
   5   3  -2   12.99    0.52
  -5   3   2   12.19    0.55
   5  -3   2   12.83    0.54
  -5   3   2   12.45    0.53
   5   3  -2   13.11    0.55
   5   3  -2   13.45    0.49
   5  -3   2   12.97    0.56
  -5   4  -2    2.64    0.27
   5  -4  -2    2.25    0.24
   5   4   2    2.77    0.23
   5  -4  -2    2.98    0.28
  -5   4  -2    2.54    0.27
  -5  -4   2    2.60    0.20
  -5   4  -2    2.75    0.25
   5  -4  -2    2.75    0.30
   5   4   2    2.86    0.21
  -5   4   2    2.87    0.23
   5   4  -2    2.60    0.25
   5   4  -2    2.80    0.24
   5  -4   2    2.37    0.27
   5   4  -2    2.65    0.23
   5  -4   2    2.74    0.26
   5   4  -2    2.84    0.25
  -5   4   2    2.63    0.26
  -5   4   2    2.65    0.27
  -5  -4  -2    2.26    0.18
   5  -5  -2   12.74    0.55
   5   5   2   12.40    0.50
  -5   5  -2   12.88    0.53
  -5  -5   2   11.99    0.43
   5  -5  -2   12.32    0.58
   5   5   2   13.40    0.49
  -5   5  -2   12.88    0.58
  -5   5  -2   13.23    0.57
  -5   5   2   12.23    0.54
   5   5  -2   13.02    0.51
   5   5  -2   13.29    0.52
   5  -5   2   12.15    0.56
   5   5  -2   12.97    0.51
  -5   5   2   12.23    0.51
  -5   5   2   12.63    0.57
   5   5  -2   12.27    0.52
   5  -6  -2    1.29    0.22
  -5   6  -2    1.96    0.22
  -5   6  -2    1.35    0.22
   5   6   2    1.45    0.17
   5  -6  -2    1.34    0.20
   5   6   2    1.70    0.22
  -5   6  -2    1.22    0.20
   5   6  -2    1.76    0.20
   5   6  -2    1.38    0.22
   5  -6   2    1.78    0.20
   5  -6   2    1.84    0.25
  -5   6   2    1.41    0.23
  -5   6   2    1.50    0.23
   5   6  -2    1.30    0.18
  -5   6   2    1.38    0.20
  -5   7  -2   64.15    1.98
   5   7   2   61.25    1.84
   5   7   2   65.93    1.81
   5  -7  -2   68.15    1.90
  -5   7  -2   65.39    1.91
  -5   7  -2   61.49    1.99
  -5   7   2   64.95    1.95
  -5   7   2   61.07    1.96
   5  -7   2   68.32    1.91
   5   7  -2   65.92    1.86
   5   7  -2   69.59    1.88
  -5   7   2   63.34    1.89
  -5   8  -2   -0.01    0.16
   5   8   2    0.30    0.14
  -5   8  -2    0.31    0.16
   5  -8   2    0.59    0.12
  -5   8   2    0.62    0.15
   5   8  -2    0.35    0.12
   5   8  -2    0.46    0.11
   5   8  -2    0.24    0.13
  -5   8   2    0.35    0.16
  -5   8   2    0.27    0.16
  -5   9  -2   10.52    0.61
  -5   9  -2   10.35    0.51
   5   9  -2   10.34    0.45
  -5   9   2   10.26    0.54
   5   9  -2    9.92    0.42
  -5   9   2   11.09    0.58
   5  -9   2   10.34    0.44
  -5   9   2    9.94    0.48
   5   9  -2   10.12    0.40
  -5  10  -2    9.81    0.52
  -5  10  -2    9.62    0.62
  -5  10  -2    9.91    0.57
   5  10  -2    9.54    0.43
   5  10  -2    9.00    0.40
   5  10  -2    9.82    0.39
  -5  10   2    9.70    0.54
   5 -10   2    9.88    0.41
  -5  10   2    9.47    0.48
  -5  10   2    9.40    0.57
  -5  11  -2   -0.47    0.24
  -5  11  -2   -0.25    0.16
  -5  11  -2   -0.16    0.14
  -5  11   2   -0.08    0.22
  -5  11   2    0.17    0.15
   5  11  -2   -0.10    0.11
  -5  11   2   -0.19    0.15
  -5  12  -2    0.54    0.33
  -5  12  -2    0.18    0.20
  -5  12  -2    0.09    0.15
   5  12  -2    0.25    0.14
  -5  12   2   -0.09    0.19
  -5  12   2    0.46    0.17
  -5  12   2   -0.09    0.27
  -5  13  -2    0.86    0.23
  -5  13  -2    0.86    0.24
   5  13  -2    0.86    0.20
  -5  13   2    0.65    0.20
  -5  14  -2   -0.07    0.17
  -5  14  -2   -0.11    0.22
  -5  14  -2    0.26    0.18
  -5  14   2    0.03    0.21
  -5  14   2   -0.19    0.18
  -5  15  -2    0.14    0.18
  -5  15  -2    0.01    0.20
  -5  15  -2    0.03    0.26
  -5  15   2    0.04    0.22
  -5  15   2   -0.17    0.19
  -5  16  -2    2.30    0.40
  -5  16  -2    1.49    0.27
  -5  16  -2    1.97    0.39
   5  16  -2    1.84    0.23
  -5  16   2    3.18    0.44
  -5  16   2    2.40    0.39
  -5  17  -2    0.80    0.24
  -5  17  -2    0.52    0.32
  -5  17  -2    1.02    0.30
  -5  17   2    0.25    0.30
  -5  17   2    1.26    0.31
   5  17  -2    1.30    0.21
  -5  18  -2    0.39    0.34
   5  18  -2    0.53    0.21
  -5  18   2    0.60    0.32
  -5  18   2    0.34    0.25
  -5  19  -2    0.91    0.37
   5  19  -2    1.42    0.30
  -5  19   2    1.10    0.53
  -5  20  -2    0.66    0.31
  -5  20   2   -0.16    0.27
   5  20  -2    0.30    0.30
  -5  21  -2    0.73    0.32
   5  21  -2    1.07    0.35
  -5  21   2    0.08    0.30
  -5  22  -2    0.44    0.36
  -5  22   2    0.24    0.33
  -5  23  -2   -0.49    0.36
  -5  23   2    0.84    0.35
  -6   0   2    3.39    0.29
   6   0   2    3.42    0.31
  -6   0  -2    3.54    0.30
   6   0  -2    3.66    0.36
   6   0   2    3.92    0.32
  -6   0   2    3.84    0.25
   6   0  -2    3.61    0.30
   6   0  -2    3.54    0.31
   6   0  -2    3.74    0.33
  -6   0  -2    4.09    0.30
   6   0   2    3.80    0.32
  -6  -1   2    3.02    0.23
  -6   1  -2    3.18    0.31
   6   1   2    2.92    0.28
   6  -1  -2    2.83    0.29
   6  -1  -2    3.03    0.32
  -6   1  -2    2.91    0.26
   6  -1  -2    2.80    0.27
   6   1   2    3.08    0.29
  -6   1  -2    2.72    0.27
  -6  -1   2    2.83    0.26
   6  -1  -2    3.07    0.34
   6   1   2    2.57    0.28
  -6  -1  -2    3.06    0.25
  -6  -1  -2    3.05    0.27
  -6   1   2    3.02    0.27
  -6   1   2    2.52    0.27
   6   1  -2    2.93    0.28
   6   1  -2    2.66    0.31
   6   1  -2    2.74    0.26
  -6   1   2    3.11    0.28
   6   1  -2    3.18    0.32
   6  -1   2    3.15    0.31
   6  -1   2    2.71    0.31
  -6  -2   2   45.66    1.44
  -6   2  -2   42.14    1.42
   6  -2  -2   48.22    1.45
   6  -2  -2   45.89    1.41
  -6  -2   2   43.92    1.33
  -6   2  -2   44.91    1.41
   6   2   2   45.91    1.34
   6   2   2   46.11    1.39
   6   2   2   43.49    1.45
  -6   2  -2   46.19    1.38
   6  -2  -2   44.08    1.34
   6   2  -2   42.99    1.38
   6   2  -2   46.38    1.36
   6  -2   2   45.17    1.43
   6  -2   2   46.17    1.40
  -6  -2  -2   43.89    1.37
   6   2  -2   42.83    1.42
   6  -2   2   46.46    1.42
  -6   2   2   44.28    1.39
   6   2  -2   45.93    1.41
  -6   2   2   43.67    1.42
  -6   2   2   46.06    1.36
   6   3   2   17.33    0.65
   6   3   2   16.28    0.58
   6  -3  -2   16.69    0.69
   6  -3  -2   16.17    0.72
   6  -3  -2   16.18    0.66
  -6   3  -2   16.46    0.65
  -6   3  -2   16.00    0.66
  -6   3  -2   15.81    0.69
  -6   3   2   15.46    0.67
   6   3  -2   17.63    0.67
   6  -3   2   16.90    0.69
   6   3  -2   16.33    0.64
   6   3  -2   16.34    0.61
  -6   3   2   16.04    0.65
   6  -3   2   16.37    0.64
  -6   3   2   17.45    0.63
   6  -3   2   17.12    0.68
   6   3  -2   15.69    0.67
  -6  -3  -2   16.51    0.61
   6  -4  -2    0.44    0.17
   6   4   2    0.37    0.13
  -6  -4   2    0.35    0.11
  -6   4  -2    0.59    0.17
   6  -4  -2    0.22    0.16
  -6   4  -2    0.49    0.16
   6   4   2    0.30    0.11
  -6   4  -2    0.74    0.16
   6  -4   2    0.62    0.17
   6   4  -2    0.49    0.15
   6  -4   2    0.41    0.15
   6   4  -2    0.60    0.15
  -6   4   2    0.56    0.17
   6   4  -2    0.56    0.14
  -6   4   2    0.58    0.15
  -6  -4  -2    0.42    0.11
  -6   4   2    0.36    0.15
   6   4  -2    0.57    0.16
  -6  -5   2    2.55    0.21
  -6   5  -2    1.77    0.28
  -6   5  -2    2.37    0.28
   6   5   2    2.10    0.29
  -6   5  -2    2.78    0.27
   6  -5  -2    2.51    0.28
   6   5   2    2.79    0.24
   6   5   2    2.20    0.17
   6   5  -2    2.56    0.25
   6   5  -2    2.68    0.24
   6  -5   2    2.43    0.26
  -6   5   2    2.13    0.27
  -6   5   2    2.46    0.24
   6  -5   2    2.72    0.30
  -6  -5  -2    2.27    0.17
   6   5  -2    2.69    0.23
   6   5  -2    2.04    0.24
  -6   5   2    2.15    0.28
   6  -6  -2   53.64    1.62
   6  -6  -2   56.13    1.71
  -6   6  -2   54.99    1.68
   6   6   2   56.03    1.60
  -6   6  -2   55.54    1.73
  -6   6  -2   50.75    1.74
  -6   6   2   50.07    1.71
   6  -6   2   56.55    1.79
   6   6  -2   52.88    1.64
   6   6  -2   55.07    1.63
   6   6  -2   54.25    1.56
   6  -6   2   55.65    1.68
  -6   6   2   56.24    1.71
  -6   6   2   54.68    1.65
   6   6  -2   57.04    1.65
  -6   7  -2  109.81    3.16
  -6   7  -2  105.81    3.32
   6   7   2  114.31    3.00
   6  -7  -2  114.74    3.10
   6   7  -2  107.69    3.03
   6   7  -2  111.06    3.05
   6  -7   2  111.62    3.09
   6   7  -2  106.77    3.11
   6  -7   2  109.06    3.09
  -6   7   2  101.93    3.15
   6   7  -2  107.12    2.96
  -6   7   2  110.06    3.14
  -6   7   2  111.29    3.08
   6   8   2    0.40    0.11
   6   8   2    0.43    0.17
  -6   8  -2    0.48    0.20
  -6   8  -2    0.59    0.18
   6  -8  -2    0.51    0.14
   6   8   2    0.44    0.13
   6  -8   2    0.42    0.13
  -6   8   2    0.50    0.16
   6   8  -2    0.14    0.13
   6   8  -2    0.40    0.12
  -6   8   2   -0.02    0.18
   6   8  -2    0.48    0.14
  -6   8   2    0.45    0.18
   6  -9  -2    8.21    0.41
   6   9   2    7.38    0.39
  -6   9  -2    8.36    0.53
  -6   9  -2    6.73    0.60
  -6   9  -2    8.26    0.48
  -6   9   2    7.63    0.45
   6   9  -2    7.96    0.38
   6   9  -2    8.09    0.40
  -6   9   2    8.22    0.50
   6   9  -2    8.27    0.41
   6   9  -2    7.20    0.35
  -6   9   2    8.14    0.54
   6  -9   2    8.01    0.41
  -6  10  -2    0.36    0.18
  -6  10  -2    0.47    0.25
  -6  10  -2    0.42    0.22
   6  10  -2    0.36    0.11
  -6  10   2    0.59    0.20
   6  10  -2    0.59    0.15
   6  10  -2    0.39    0.15
   6 -10   2    0.65    0.14
  -6  10   2    0.17    0.23
  -6  10   2    0.60    0.20
  -6  11  -2    1.29    0.37
  -6  11  -2    1.14    0.27
  -6  11  -2    0.69    0.22
  -6  11   2    0.93    0.26
  -6  11   2    0.88    0.22
  -6  11   2    0.35    0.28
   6  11  -2    0.64    0.15
  -6  12  -2    0.37    0.22
  -6  12  -2    0.56    0.21
  -6  12   2    0.59    0.22
  -6  12   2    0.51    0.20
   6  12  -2    0.24    0.15
   6  12  -2    0.70    0.17
  -6  12   2    0.30    0.33
  -6  13  -2    3.01    0.40
  -6  13  -2    2.99    0.43
  -6  13   2    2.54    0.39
  -6  13   2    3.07    0.37
   6  13  -2    2.54    0.28
  -6  14  -2    1.16    0.30
  -6  14  -2    0.63    0.26
  -6  14  -2    1.45    0.32
   6  14  -2    0.47    0.23
  -6  14   2    0.59    0.24
  -6  14   2    0.33    0.26
   6  14  -2    0.94    0.18
  -6  15  -2    0.60    0.27
  -6  15  -2    0.51    0.23
  -6  15  -2    0.60    0.27
   6  15  -2    0.61    0.17
  -6  15   2    0.83    0.26
  -6  16  -2    2.05    0.40
  -6  16  -2    2.35    0.37
  -6  16  -2    2.51    0.46
   6  16  -2    2.36    0.27
  -6  16   2    2.25    0.33
  -6  16   2    2.51    0.39
  -6  16   2    2.91    0.41
  -6  17  -2    0.16    0.26
  -6  17  -2    0.00    0.29
  -6  17  -2   -0.42    0.24
  -6  17   2    0.15    0.27
   6  17  -2    0.28    0.18
  -6  18  -2    6.45    0.68
  -6  18  -2    5.94    0.62
   6  18  -2    5.50    0.43
  -6  18   2    6.04    0.61
  -6  18   2    5.97    0.58
  -6  19  -2   -0.16    0.46
  -6  19  -2    0.28    0.31
  -6  19   2    0.60    0.30
  -6  19   2    0.90    0.38
  -6  20  -2    2.03    0.46
  -6  20  -2    2.80    0.51
  -6  20   2    1.81    0.41
   6  20  -2    1.83    0.37
  -6  21  -2    0.48    0.34
  -6  21   2   -0.18    0.30
   6  21  -2    0.42    0.36
  -6  22  -2    0.47    0.37
  -6  23  -2   -0.48    0.34
  -6  23   2    0.17    0.33
   7   0  -2   53.47    1.60
  -7   0   2   54.43    1.55
   7   0  -2   51.36    1.63
  -7   0  -2   52.82    1.55
   7   0  -2   53.79    1.66
  -7   0  -2   51.73    1.61
   7   0   2   52.56    1.61
   7   0   2   53.33    1.65
   7   0  -2   52.52    1.81
  -7   0   2   52.13    1.59
   7   0   2   55.27    1.66
  -7   0  -2   50.00    1.63
  -7  -1   2  193.87    5.41
  -7   1  -2  212.14    5.46
  -7   1  -2  188.11    5.45
   7  -1  -2  204.87    5.39
   7   1   2  203.93    5.40
  -7  -1   2  200.46    5.37
  -7   1  -2  200.37    5.43
   7  -1  -2  196.15    5.51
   7  -1  -2  198.22    5.43
   7   1   2  196.60    5.43
   7   1   2  204.04    5.44
   7  -1  -2  213.59    5.49
   7  -1   2  207.24    5.42
   7  -1   2  213.67    5.47
   7   1  -2  196.97    5.43
  -7   1   2  205.17    5.36
  -7  -1  -2  196.11    5.45
   7  -1   2  200.33    5.46
  -7   1   2  192.07    5.44
  -7   1   2  198.91    5.40
   7   1  -2  190.65    5.48
   7   1  -2  210.08    5.40
  -7  -1  -2  190.42    5.42
   7   1  -2  200.53    5.45
  -7  -2   2    3.06    0.24
   7   2   2    3.23    0.29
   7   2   2    2.71    0.29
  -7   2  -2    3.29    0.30
   7  -2  -2    3.36    0.34
   7  -2  -2    2.96    0.30
  -7   2  -2    2.93    0.28
  -7   2  -2    3.04    0.33
   7   2   2    3.14    0.30
  -7  -2   2    2.32    0.26
   7  -2  -2    2.80    0.35
   7   2  -2    3.17    0.34
  -7  -2  -2    2.89    0.29
  -7   2   2    2.83    0.30
   7   2  -2    3.12    0.29
   7   2  -2    2.97    0.32
   7   2  -2    3.45    0.29
  -7   2   2    2.73    0.25
   7  -2   2    3.00    0.32
  -7  -2  -2    2.98    0.24
  -7   2   2    3.21    0.29
   7  -2   2    2.96    0.30
   7  -2   2    3.22    0.32
  -7   3  -2   58.94    1.80
   7  -3  -2   57.62    1.78
  -7   3  -2   53.33    1.81
   7   3   2   58.03    1.70
   7   3   2   58.57    1.76
  -7  -3   2   56.80    1.67
   7  -3  -2   57.84    1.70
  -7  -3   2   56.37    1.73
   7   3   2   61.97    1.78
  -7   3  -2   58.34    1.76
   7  -3  -2   61.57    1.83
   7   3  -2   58.75    1.73
   7   3  -2   55.94    1.76
  -7   3   2   55.99    1.81
  -7  -3  -2   57.24    1.73
  -7   3   2   58.20    1.74
   7  -3   2   61.51    1.82
   7  -3   2   59.90    1.85
   7   3  -2   57.06    1.81
  -7   3   2   58.24    1.78
   7  -3   2   59.28    1.82
   7   3  -2   60.57    1.79
  -7   4  -2    4.04    0.35
   7   4   2    3.57    0.27
   7   4   2    4.11    0.31
   7  -4  -2    4.19    0.33
  -7  -4   2    3.82    0.28
   7  -4  -2    4.54    0.36
  -7   4  -2    4.22    0.33
  -7   4  -2    4.17    0.37
   7   4   2    4.23    0.32
   7   4  -2    4.12    0.34
  -7  -4  -2    3.61    0.28
   7  -4   2    4.33    0.37
   7   4  -2    3.84    0.30
   7   4  -2    4.35    0.34
   7  -4   2    4.40    0.35
  -7   4   2    3.39    0.34
   7   4  -2    4.26    0.33
  -7   4   2    3.49    0.32
   7  -4   2    4.11    0.30
  -7   4   2    4.21    0.31
   7  -5  -2    0.29    0.16
   7   5   2    0.64    0.14
   7   5   2    0.46    0.15
   7  -5  -2    0.41    0.15
  -7  -5   2    0.70    0.13
  -7   5  -2    0.06    0.16
   7   5   2    0.37    0.15
  -7   5  -2    0.60    0.19
  -7   5  -2    0.59    0.17
   7  -5   2    0.71    0.20
   7   5  -2    0.38    0.15
  -7   5   2    0.67    0.19
  -7   5   2    0.53    0.16
  -7  -5  -2    0.62    0.12
   7   5  -2    0.45    0.15
   7   5  -2    0.25    0.14
   7   5  -2    0.44    0.16
  -7   5   2    0.35    0.15
   7  -5   2    0.63    0.17
   7   6   2    3.21    0.28
   7  -6  -2    3.45    0.32
  -7   6  -2    3.72    0.35
  -7   6  -2    3.27    0.37
   7   6   2    3.09    0.29
  -7  -6   2    3.41    0.22
   7   6   2    2.86    0.22
  -7   6   2    3.13    0.33
   7   6  -2    3.37    0.27
   7  -6   2    3.31    0.31
  -7   6   2    3.19    0.33
   7  -6   2    3.66    0.35
   7   6  -2    3.36    0.30
   7   6  -2    3.73    0.31
   7   6  -2    3.32    0.29
  -7   6   2    2.74    0.34
   7   7   2   34.91    1.12
   7   7   2   33.43    1.00
  -7   7  -2   35.02    1.21
  -7   7  -2   32.15    1.28
   7   7   2   34.20    1.13
  -7   7  -2   35.61    1.26
   7  -7  -2   36.78    1.22
   7  -7  -2   34.29    1.12
   7   7  -2   34.10    1.16
   7  -7   2   34.64    1.20
   7   7  -2   34.02    1.09
   7  -7   2   35.94    1.20
  -7   7   2   32.83    1.26
   7   7  -2   35.86    1.17
   7   7  -2   34.38    1.14
  -7   7   2   33.87    1.18
   7  -8  -2    1.60    0.24
  -7   8  -2    1.20    0.29
   7   8   2    1.68    0.24
   7   8   2    1.57    0.21
  -7   8  -2    2.48    0.33
   7   8   2    2.04    0.26
  -7   8  -2    1.58    0.26
  -7   8   2    1.74    0.33
   7   8  -2    1.54    0.24
   7   8  -2    1.45    0.23
  -7   8   2    2.29    0.28
   7  -8   2    1.46    0.24
  -7   8   2    1.98    0.30
   7   8  -2    1.67    0.24
  -7   9  -2    3.54    0.50
   7   9   2    4.24    0.27
  -7   9  -2    4.59    0.42
   7   9   2    4.54    0.30
  -7   9  -2    4.35    0.40
   7   9   2    3.23    0.33
   7  -9  -2    4.37    0.33
   7   9  -2    4.10    0.31
   7  -9   2    4.45    0.34
  -7   9   2    4.52    0.42
  -7   9   2    3.78    0.35
   7   9  -2    3.89    0.30
   7   9  -2    4.73    0.34
   7   9  -2    3.72    0.31
  -7   9   2    4.67    0.48
  -7  10  -2    7.96    0.51
  -7  10  -2    7.78    0.55
   7 -10  -2    7.60    0.42
   7  10   2    6.85    0.42
   7  10  -2    7.15    0.39
   7 -10   2    7.72    0.42
   7  10  -2    6.92    0.38
  -7  10   2    7.04    0.63
  -7  10   2    7.02    0.47
   7  10  -2    6.91    0.40
   7  10  -2    7.38    0.42
  -7  10   2    6.60    0.51
  -7  11  -2    4.04    0.42
  -7  11  -2    3.46    0.42
   7  11   2    4.72    0.36
   7  11  -2    3.06    0.26
   7  11  -2    3.92    0.32
   7  11  -2    3.83    0.32
   7  11  -2    3.53    0.29
  -7  11   2    3.65    0.38
  -7  11   2    3.65    0.54
   7 -11   2    3.70    0.30
  -7  11   2    4.72    0.44
  -7  12  -2    3.31    0.40
  -7  12  -2    2.60    0.41
   7  12  -2    2.55    0.30
  -7  12   2    2.80    0.36
  -7  12   2    3.59    0.42
   7  12  -2    2.18    0.26
  -7  13  -2    0.90    0.29
  -7  13  -2    1.07    0.31
  -7  13   2    1.07    0.27
   7  13  -2    1.34    0.23
  -7  14  -2    0.36    0.25
  -7  14  -2    0.37    0.27
  -7  14   2    0.36    0.25
   7  14  -2    0.13    0.20
  -7  14   2    0.19    0.23
  -7  15  -2   -0.24    0.22
  -7  15  -2    0.17    0.23
  -7  15   2    0.08    0.24
  -7  15   2   -0.10    0.19
   7  15  -2    0.33    0.17
  -7  16  -2    0.17    0.27
  -7  16  -2   -0.06    0.26
  -7  16  -2    0.51    0.27
   7  16  -2   -0.02    0.17
  -7  16   2   -0.07    0.23
  -7  16   2   -0.09    0.25
  -7  17  -2    3.69    0.53
  -7  17  -2    3.49    0.54
  -7  17  -2    4.00    0.56
  -7  17   2    5.54    0.54
  -7  17   2    3.63    0.46
   7  17  -2    4.37    0.36
  -7  17   2    4.42    0.52
  -7  18  -2    0.03    0.33
  -7  18  -2   -0.59    0.34
   7  18  -2    0.18    0.20
  -7  18   2    0.21    0.33
  -7  18   2   -0.02    0.24
  -7  19  -2    0.89    0.39
  -7  19  -2    0.08    0.27
  -7  19   2   -0.20    0.26
   7  19  -2    0.78    0.25
  -7  19   2    0.30    0.44
  -7  20  -2    1.33    0.38
  -7  20  -2    1.23    0.45
  -7  20   2    0.83    0.32
  -7  21  -2    0.23    0.32
  -7  21   2    0.08    0.31
  -7  22   2    0.03    0.31
  -7  23  -2    0.28    0.34
  -7  23   2   -0.26    0.34
   8   0   2   81.81    2.51
   8   0  -2   84.49    2.46
   8   0  -2   79.31    2.57
   8   0   2   87.59    2.53
   8   0  -2   89.37    2.56
   8   0   2   84.88    2.48
  -8   0   2   92.46    2.47
  -8   0  -2   83.04    2.47
  -8   0  -2   87.43    2.42
   8   0  -2   84.40    2.51
  -8   0   2   82.52    2.45
  -8   1  -2    6.84    0.43
   8  -1  -2    6.58    0.44
   8  -1  -2    7.60    0.48
  -8  -1   2    6.98    0.39
   8   1   2    7.47    0.46
   8   1   2    6.76    0.42
   8  -1  -2    7.08    0.59
   8  -1  -2    7.15    0.41
   8   1   2    7.27    0.45
  -8   1  -2    7.34    0.40
  -8  -1   2    6.67    0.35
   8   1  -2    7.32    0.47
  -8   1   2    7.04    0.38
   8   1  -2    6.62    0.44
   8  -1   2    7.01    0.44
  -8   1   2    6.65    0.41
   8  -1   2    7.32    0.46
   8   1  -2    5.69    0.47
   8   1  -2    7.16    0.42
  -8  -1  -2    7.21    0.41
   8  -1   2    7.16    0.47
  -8   2  -2    2.65    0.30
   8  -2  -2    3.06    0.35
   8   2   2    3.41    0.32
   8  -2  -2    3.34    0.33
   8   2   2    3.66    0.34
   8   2   2    3.25    0.32
  -8  -2   2    3.49    0.27
  -8   2  -2    3.06    0.29
   8   2  -2    3.83    0.38
   8   2  -2    3.28    0.31
   8   2  -2    3.16    0.34
  -8   2   2    3.67    0.29
   8  -2   2    3.22    0.35
   8  -2   2    3.38    0.32
  -8   2   2    3.15    0.31
   8  -2   2    3.14    0.34
   8   2  -2    3.22    0.32
  -8  -3   2   31.43    1.08
   8  -3  -2   34.32    1.11
   8  -3  -2   33.67    1.19
   8   3   2   32.26    1.08
   8  -3  -2   31.00    1.14
   8   3   2   32.56    1.13
  -8   3  -2   34.09    1.13
   8   3   2   31.25    1.12
  -8   3  -2   32.41    1.16
   8   3  -2   33.91    1.16
  -8  -3  -2   30.43    1.02
   8   3  -2   33.06    1.10
   8   3  -2   30.45    1.17
  -8   3   2   32.60    1.09
   8   3  -2   32.08    1.13
   8  -3   2   33.19    1.17
   8  -3   2   32.20    1.18
  -8   3   2   32.65    1.14
   8  -3   2   33.35    1.13
   8  -4  -2   23.95    0.83
   8  -4  -2   25.87    0.98
   8  -4  -2   24.22    0.93
  -8   4  -2   23.49    0.95
  -8   4  -2   24.24    0.91
   8   4   2   25.14    0.91
  -8  -4   2   23.48    0.80
   8   4   2   24.06    0.85
   8   4   2   24.50    0.91
   8   4  -2   24.53    0.88
  -8   4   2   24.20    0.94
  -8   4   2   24.11    0.90
   8  -4   2   24.36    0.95
   8   4  -2   24.47    0.91
   8   4  -2   24.46    0.93
   8  -4   2   25.48    0.96
   8   4  -2   22.14    0.94
   8  -4   2   25.06    0.98
  -8   5  -2    2.09    0.35
   8  -5  -2    2.00    0.28
   8   5   2    1.99    0.27
   8   5   2    1.86    0.25
   8   5   2    1.64    0.24
   8  -5  -2    1.98    0.29
   8   5  -2    2.08    0.29
   8  -5   2    2.18    0.28
   8   5  -2    1.91    0.29
   8   5  -2    2.08    0.29
   8   5  -2    2.05    0.26
  -8   5   2    2.09    0.31
   8  -5   2    1.91    0.30
   8   6   2    0.31    0.14
  -8   6  -2    0.65    0.19
  -8   6  -2    0.22    0.17
   8   6   2    0.59    0.16
   8   6   2    0.52    0.15
   8  -6  -2    0.43    0.18
   8  -6   2    0.42    0.15
   8   6  -2    0.72    0.17
   8   6  -2    0.54    0.17
  -8  -6  -2    0.30    0.11
  -8   6   2    0.40    0.16
   8   6  -2    0.17    0.16
   8   6  -2    0.34    0.16
  -8   6   2    0.41    0.19
   8  -6   2    0.46    0.20
   8   7   2   22.26    0.78
   8   7   2   22.05    0.86
  -8   7  -2   22.59    0.97
  -8   7  -2   23.52    0.94
   8  -7  -2   23.41    0.87
   8   7   2   24.56    0.87
   8  -7  -2   23.86    0.94
   8   7  -2   22.78    0.87
  -8   7   2   23.21    0.91
   8   7  -2   23.84    0.85
   8   7  -2   21.17    0.89
   8  -7   2   23.48    0.92
   8   7  -2   23.46    0.90
   8  -7   2   23.06    0.93
  -8   7   2   23.82    0.97
   8   8   2    4.29    0.29
  -8   8  -2    5.06    0.45
   8   8   2    5.08    0.34
   8   8   2    4.58    0.36
  -8   8  -2    4.31    0.40
   8   8   2    3.96    0.37
   8  -8  -2    4.93    0.40
   8  -8  -2    4.88    0.38
   8   8  -2    5.14    0.38
  -8   8   2    4.91    0.43
  -8   8   2    4.74    0.39
   8  -8   2    5.00    0.38
   8   8  -2    4.67    0.36
   8  -8   2    4.19    0.41
   8   8  -2    4.56    0.37
   8   8  -2    4.40    0.33
  -8   9  -2    2.09    0.33
   8   9   2    1.56    0.24
  -8   9  -2    2.33    0.36
   8   9   2    1.72    0.23
   8   9   2    1.70    0.26
   8  -9  -2    1.78    0.29
   8   9   2    1.94    0.23
   8   9  -2    1.92    0.26
   8   9  -2    2.22    0.29
   8   9  -2    2.49    0.30
  -8   9   2    2.22    0.35
   8  -9   2    1.17    0.29
   8  -9   2    2.43    0.29
  -8   9   2    1.32    0.27
   8  10   2    0.26    0.20
   8  10   2    0.52    0.15
  -8  10  -2    0.58    0.22
  -8  10  -2    0.35    0.19
   8 -10  -2    0.33    0.16
   8  10   2    0.21    0.12
  -8  10   2    0.42    0.21
   8  10  -2    0.26    0.16
   8  10  -2    0.22    0.17
   8  10  -2   -0.07    0.12
  -8  10   2    0.07    0.17
   8  10  -2    0.47    0.18
   8 -10   2    0.39    0.15
  -8  11  -2    3.88    0.43
  -8  11  -2    3.83    0.45
   8  11  -2    2.89    0.30
   8 -11   2    3.91    0.32
  -8  11   2    3.55    0.42
   8  11  -2    3.74    0.33
   8  11  -2    2.50    0.29
   8  11  -2    2.92    0.36
  -8  11   2    4.11    0.41
  -8  12  -2    0.21    0.26
  -8  12  -2   -0.03    0.22
   8  12  -2    0.21    0.18
   8 -12   2    0.22    0.16
  -8  12   2    0.24    0.21
  -8  12   2    0.40    0.21
   8  12  -2    0.21    0.16
   8  12  -2    0.32    0.17
  -8  13  -2    0.37    0.22
  -8  13  -2    1.11    0.50
  -8  13   2    0.98    0.28
   8  13  -2    0.23    0.21
  -8  13   2    0.26    0.23
   8  13  -2    0.34    0.18
  -8  14  -2   -0.27    0.20
  -8  14  -2   -0.10    0.22
  -8  14   2   -0.23    0.19
   8  14  -2    0.53    0.19
  -8  14   2   -0.16    0.22
  -8  15  -2    0.90    0.33
  -8  15  -2    0.99    0.34
  -8  15  -2    0.92    0.34
   8  15  -2    0.54    0.27
   8  15  -2    0.52    0.20
  -8  15   2    1.27    0.34
  -8  15   2    1.16    0.31
  -8  16  -2    0.10    0.29
  -8  16  -2    0.04    0.30
  -8  16  -2    0.18    0.30
  -8  16   2    0.47    0.26
  -8  16   2    0.45    0.28
  -8  17  -2    1.13    0.37
  -8  17  -2    0.10    0.27
  -8  17  -2    0.46    0.35
  -8  17   2    1.04    0.37
   8  17  -2    0.43    0.24
  -8  17   2    1.01    0.33
  -8  17   2   -0.06    0.37
  -8  18  -2    0.67    0.42
  -8  18  -2    1.85    0.44
   8  18  -2    1.59    0.28
  -8  18   2    0.68    0.38
  -8  19  -2    0.27    0.32
  -8  19  -2    0.61    0.41
  -8  19   2   -0.24    0.36
   8  19  -2    0.87    0.27
  -8  19   2    0.28    0.30
  -8  20  -2    0.07    0.43
  -8  20  -2    0.92    0.38
  -8  20   2    0.90    0.34
   8  20  -2    0.89    0.31
  -8  20   2    0.72    0.44
  -8  21  -2    0.32    0.32
  -8  21   2    0.23    0.29
  -8  22  -2    1.06    0.37
  -8  22   2    0.26    0.31
  -8  23   2    0.38    0.33
   9   0   2   60.96    1.92
   9   0   2   61.59    1.87
  -9   0   2   60.00    1.84
  -9   0   2   58.07    1.77
   9   0   2   57.09    1.89
   9   0  -2   59.99    1.84
   9   0  -2   60.52    1.93
  -9   0  -2   58.88    1.85
   9   0  -2   62.20    1.91
  -9  -1   2    6.35    0.35
   9  -1  -2    6.38    0.42
   9   1   2    6.57    0.46
   9  -1  -2    6.26    0.47
   9   1   2    6.20    0.45
   9   1   2    6.48    0.44
  -9  -1   2    6.24    0.39
  -9   1  -2    6.18    0.43
  -9   1  -2    6.81    0.40
   9  -1  -2    6.45    0.46
  -9   1   2    6.20    0.37
   9  -1   2    6.14    0.47
   9  -1   2    6.29    0.44
  -9  -1  -2    6.72    0.41
   9   1  -2    6.83    0.43
   9   1  -2    6.78    0.53
   9  -1   2    6.53    0.46
   9   1  -2    6.72    0.46
   9   1  -2    7.02    0.48
  -9   1   2    6.27    0.42
  -9   2  -2    3.99    0.35
   9   2   2    3.67    0.35
   9  -2  -2    3.54    0.36
   9   2   2    3.87    0.37
  -9  -2   2    3.49    0.29
   9   2   2    3.61    0.35
  -9   2  -2    3.90    0.33
   9  -2  -2    3.74    0.39
   9   2  -2    3.56    0.36
  -9  -2  -2    3.33    0.30
  -9   2   2    3.80    0.35
   9  -2   2    3.53    0.35
   9  -2   2    4.08    0.39
   9   2  -2    3.61    0.33
  -9   2   2    3.92    0.31
   9   2  -2    3.10    0.40
   9   2  -2    3.66    0.36
   9  -2   2    4.05    0.38
   9   3   2    1.54    0.25
  -9   3  -2    1.56    0.28
  -9   3  -2    1.14    0.22
   9  -3  -2    1.08    0.25
   9  -3  -2    1.42    0.22
   9   3   2    1.80    0.28
  -9  -3   2    1.46    0.20
   9   3   2    1.37    0.26
   9  -3  -2    1.39    0.28
   9  -3   2    1.45    0.24
  -9  -3  -2    1.47    0.23
   9   3  -2    1.04    0.24
   9   3  -2    1.28    0.25
   9  -3   2    1.28    0.26
   9  -3   2    1.28    0.28
   9   3  -2    1.51    0.25
  -9   3   2    1.39    0.24
   9   3  -2    1.57    0.26
  -9   3   2    1.17    0.21
  -9   4  -2    8.57    0.53
   9   4   2    8.21    0.49
  -9  -4   2    7.59    0.39
   9   4   2    8.14    0.49
   9   4   2    7.80    0.46
   9  -4  -2    8.01    0.51
  -9   4  -2    8.32    0.54
   9  -4  -2    8.27    0.54
   9  -4   2    7.98    0.53
   9   4  -2    7.91    0.60
   9  -4   2    8.62    0.53
   9   4  -2    8.28    0.50
   9   4  -2    8.81    0.52
   9  -4   2    7.97    0.47
  -9   4   2    8.39    0.52
   9   4  -2    7.81    0.58
   9   5   2    4.64    0.40
   9  -5  -2    5.40    0.44
   9   5   2    5.16    0.38
  -9   5  -2    5.07    0.40
   9  -5  -2    5.06    0.41
  -9   5  -2    4.67    0.43
   9   5   2    5.19    0.39
  -9   5   2    5.13    0.42
   9  -5   2    5.72    0.45
   9   5  -2    5.25    0.38
   9   5  -2    5.30    0.41
  -9   5   2    4.87    0.39
   9   5  -2    5.06    0.41
   9   5  -2    4.39    0.43
   9  -5   2    5.32    0.42
  -9   6  -2    1.03    0.24
  -9   6  -2    1.02    0.25
   9   6   2    0.94    0.20
   9  -6  -2    1.07    0.25
   9   6   2    0.78    0.22
  -9   6   2    0.61    0.19
  -9   6   2    0.92    0.24
   9   6  -2    1.13    0.25
   9   6  -2    1.18    0.23
   9  -6   2    1.09    0.21
   9  -6   2    1.48    0.29
   9   6  -2    1.06    0.22
   9   6  -2    1.00    0.21
   9   7   2    0.83    0.20
   9  -7  -2    0.82    0.20
  -9   7  -2    0.56    0.20
   9   7   2    1.20    0.23
  -9   7  -2    0.91    0.25
   9  -7  -2    0.78    0.22
   9   7   2    1.02    0.20
  -9   7   2    0.85    0.24
  -9   7   2    0.68    0.21
   9  -7   2    0.40    0.16
   9   7  -2    0.65    0.22
   9   7  -2    0.76    0.20
   9   7  -2    0.55    0.19
   9  -7   2    0.77    0.24
   9   8   2    8.89    0.47
   9   8   2    9.73    0.51
  -9   8  -2    9.56    0.59
   9   8   2    9.91    0.57
  -9   8  -2   10.68    0.66
   9  -8  -2    8.64    0.49
   9  -8  -2    8.96    0.56
   9   8   2    9.68    0.54
  -9   8   2    9.60    0.60
   9  -8   2    9.58    0.56
   9   8  -2    9.00    0.50
   9  -8   2    9.99    0.59
   9   8  -2    9.32    0.56
   9   8  -2    9.50    0.54
  -9   8   2    9.46    0.57
   9   8  -2    9.15    0.54
   9   9   2    0.04    0.19
   9   9   2    0.31    0.20
   9  -9  -2    0.51    0.16
   9   9   2    0.15    0.16
  -9   9  -2    0.08    0.17
  -9   9  -2    0.30    0.20
   9  -9  -2   -0.21    0.23
   9   9   2    0.44    0.14
  -9   9   2    0.14    0.18
   9   9  -2    0.32    0.18
   9  -9   2    0.06    0.14
   9  -9   2   -0.49    0.21
   9   9  -2    0.02    0.14
   9   9  -2   -0.03    0.18
  -9   9   2    0.02    0.17
   9  10   2    5.62    0.42
   9 -10  -2    5.53    0.43
   9  10   2    5.00    0.37
   9  10   2    5.28    0.37
   9  10   2    4.34    0.46
  -9  10  -2    4.95    0.48
  -9  10  -2    5.50    0.52
  -9  10   2    5.04    0.46
   9 -10   2    4.71    0.40
   9  10  -2    5.05    0.40
   9  10  -2    5.06    0.41
   9  10  -2    4.54    0.40
   9  10  -2    5.18    0.40
  -9  10   2    6.03    0.51
   9 -11  -2   -0.28    0.17
   9  11   2    0.33    0.22
  -9  11  -2    0.12    0.22
  -9  11  -2    0.16    0.22
   9  11  -2    0.07    0.18
  -9  11   2    0.13    0.19
   9  11  -2    0.49    0.18
   9  11  -2    0.46    0.19
  -9  11   2    0.04    0.18
   9  11  -2    0.20    0.18
   9  12   2    0.83    0.21
  -9  12  -2    0.77    0.30
  -9  12  -2    0.70    0.27
   9  12  -2    1.32    0.23
   9  12  -2    1.10    0.22
   9  12  -2    0.78    0.23
  -9  12   2    1.48    0.34
  -9  12   2    1.14    0.31
  -9  13  -2    3.26    0.49
   9  13   2    3.44    0.36
   9  13   2    3.71    0.36
  -9  13  -2    2.87    0.47
  -9  13   2    3.54    0.46
  -9  13   2    3.26    0.46
   9  13  -2    3.05    0.31
   9  13  -2    2.83    0.39
  -9  14  -2    0.53    0.27
  -9  14  -2    0.89    0.31
   9  14   2    0.52    0.22
   9  14  -2    0.49    0.20
  -9  14   2    0.83    0.30
  -9  14   2    0.63    0.27
  -9  15  -2    3.02    0.50
   9  15   2    3.42    0.38
  -9  15  -2    3.13    0.50
  -9  15   2    2.77    0.47
   9  15  -2    3.15    0.39
  -9  15   2    2.96    0.48
   9  15  -2    2.94    0.35
  -9  16  -2    3.29    0.53
  -9  16  -2    2.77    0.49
   9  16   2    3.30    0.37
  -9  16  -2    3.23    0.53
   9  16  -2    2.68    0.34
  -9  16   2    3.29    0.51
  -9  16   2    2.34    0.44
  -9  17  -2    1.63    0.43
  -9  17  -2    1.34    0.40
  -9  17  -2    0.90    0.47
  -9  17   2    1.56    0.41
  -9  17   2    1.77    0.39
   9  17  -2    1.90    0.29
  -9  18  -2    0.51    0.30
  -9  18   2    0.35    0.27
   9  18  -2    0.69    0.38
  -9  18   2   -0.03    0.40
  -9  19  -2    0.31    0.37
  -9  19  -2   -0.14    0.28
  -9  19   2   -0.44    0.23
   9  19  -2    0.24    0.24
  -9  19   2    0.62    0.38
  -9  20  -2    0.89    0.34
  -9  20  -2    0.39    0.43
  -9  20   2    0.23    0.27
   9  20  -2   -0.61    0.30
  -9  20   2    0.38    0.44
  -9  21  -2    0.67    0.52
  -9  21  -2    0.04    0.34
  -9  21   2   -0.04    0.29
  -9  22  -2    0.00    0.31
  -9  22   2    0.11    0.30
 -10   0   2   11.38    0.52
 -10   0  -2   10.97    0.58
 -10   0   2   11.10    0.57
  10   0   2   10.90    0.63
 -10   0  -2   11.17    0.52
  10   0   2   10.89    0.60
  10   0  -2   11.75    0.66
  10   0  -2   11.00    0.58
 -10   1  -2    2.14    0.28
  10   1   2    2.93    0.36
  10  -1  -2    2.68    0.37
 -10   1  -2    2.59    0.33
 -10  -1   2    2.04    0.25
 -10  -1   2    2.83    0.29
  10  -1  -2    2.43    0.31
 -10   1   2    2.68    0.32
  10  -1   2    2.53    0.35
 -10   1   2    2.77    0.28
  10   1  -2    2.83    0.37
  10  -1   2    3.46    0.51
  10   1  -2    3.10    0.57
  10  -1   2    2.65    0.34
 -10  -1  -2    2.10    0.30
  10  -2  -2   15.41    0.79
  10   2   2   15.86    0.76
 -10   2  -2   16.86    0.71
 -10  -2   2   15.71    0.67
  10   2   2   15.59    0.73
  10   2  -2   16.80    0.78
  10   2  -2   16.29    0.73
  10  -2   2   15.11    0.73
 -10  -2  -2   15.47    0.68
  10  -2   2   16.47    0.89
  10  -2   2   16.87    0.80
 -10   2   2   15.72    0.79
 -10   2   2   16.10    0.69
  10   2  -2   16.58    0.79
  10  -3  -2   23.05    1.15
  10   3   2   22.05    0.90
  10  -3  -2   22.75    0.86
  10   3   2   23.44    0.95
 -10  -3   2   21.94    0.83
 -10   3  -2   22.37    0.95
  10  -3  -2   22.38    0.99
 -10   3  -2   22.26    0.90
 -10   3   2   21.91    0.93
  10  -3   2   22.55    0.91
  10   3  -2   23.28    0.95
  10   3  -2   22.37    0.89
 -10  -3  -2   22.13    0.83
  10   3  -2   23.31    1.27
  10  -3   2   22.46    0.97
  10  -3   2   22.13    0.99
  10   3  -2   22.45    0.96
  10  -4  -2    0.14    0.18
  10   4   2    0.55    0.35
 -10  -4   2    0.25    0.13
 -10   4  -2    0.45    0.20
  10  -4  -2    0.18    0.15
 -10   4  -2    0.50    0.21
  10   4   2    0.19    0.18
  10  -4  -2    0.25    0.20
  10   4   2    0.17    0.14
 -10  -4  -2    0.31    0.15
  10   4  -2    0.25    0.15
  10   4  -2    0.03    0.22
 -10   4   2    0.25    0.17
 -10   4   2    0.19    0.16
  10  -4   2    0.19    0.15
  10   4  -2    0.17    0.16
  10  -4   2    0.21    0.19
  10   4  -2    0.23    0.18
  10  -4   2   -0.05    0.17
 -10  -5   2   18.25    0.66
  10  -5  -2   17.77    0.70
 -10   5  -2   18.22    0.87
 -10   5  -2   18.35    0.83
  10   5   2   18.20    0.78
  10   5   2   18.91    0.84
  10  -5  -2   18.35    0.87
  10   5   2   18.70    0.82
  10  -5  -2   18.48    0.84
  10  -5   2   18.46    0.87
  10   5  -2   19.68    0.86
 -10   5   2   17.84    0.85
  10  -5   2   18.90    0.86
 -10   5   2   18.68    0.80
  10   5  -2   18.05    0.78
  10   5  -2   19.16    0.83
  10   5  -2   15.68    0.85
  10   6   2    1.44    0.27
  10  -6  -2    1.05    0.23
  10  -6  -2    1.44    0.29
 -10   6  -2    1.10    0.24
 -10   6  -2    0.98    0.26
  10   6   2    1.15    0.23
  10   6   2    1.08    0.24
 -10   6   2    1.02    0.25
  10  -6   2    1.25    0.25
 -10   6   2    1.40    0.29
  10   6  -2    1.27    0.27
  10   6  -2    0.94    0.23
  10   6  -2    1.22    0.28
 -10   7  -2    2.54    0.36
  10   7   2    2.99    0.34
  10  -7  -2    2.26    0.35
 -10   7  -2    2.59    0.39
  10   7   2    3.01    0.34
  10   7   2    2.92    0.36
  10  -7  -2    2.62    0.37
  10  -7   2    3.24    0.46
  10  -7   2    2.31    0.33
  10   7  -2    2.82    0.34
  10   7  -2    2.77    0.34
 -10   7   2    2.66    0.33
  10   7  -2    2.29    0.39
  10   7  -2    2.97    0.36
 -10   7   2    3.16    0.39
  10   8   2    0.52    0.24
  10   8   2    0.04    0.17
 -10   8  -2    0.37    0.21
  10  -8  -2   -0.04    0.16
  10   8   2   -0.21    0.18
  10   8   2    0.25    0.16
 -10   8  -2    0.26    0.22
  10  -8  -2    0.36    0.20
 -10   8   2    0.24    0.18
  10  -8   2    0.19    0.23
 -10   8   2    0.27    0.21
  10  -8   2    0.41    0.16
  10   8  -2    0.00    0.15
  10   8  -2    0.32    0.19
  10   8  -2   -0.16    0.23
  10   8  -2    0.00    0.16
 -10   9  -2    0.17    0.20
  10   9   2    0.31    0.21
 -10   9  -2    0.20    0.19
  10   9   2    0.35    0.18
  10   9   2   -0.01    0.23
  10  -9  -2   -0.10    0.19
  10   9   2    0.35    0.18
  10  -9  -2    0.08    0.19
 -10   9   2   -0.12    0.19
 -10   9   2    0.25    0.18
  10  -9   2   -0.07    0.15
  10   9  -2    0.01    0.14
  10   9  -2    0.33    0.23
  10  -9   2    0.20    0.24
  10  10   2    7.57    0.48
  10  10   2    6.27    0.53
  10  10   2    5.98    0.51
  10 -10  -2    7.67    0.53
 -10  10  -2    7.90    0.63
 -10  10  -2    7.69    0.59
  10  10   2    7.39    0.47
 -10  10   2    8.27    0.58
  10  10  -2    7.61    0.50
  10 -10   2    7.66    0.55
  10  10  -2    7.34    0.52
  10  10  -2    7.15    0.55
  10 -10   2    7.02    0.53
  10  10  -2    7.31    0.48
 -10  10   2    7.72    0.61
  10  11   2    0.11    0.22
 -10  11  -2   -0.14    0.19
 -10  11  -2   -0.07    0.22
  10  11   2    0.11    0.21
  10  11   2   -0.18    0.12
  10  11   2   -0.05    0.17
  10 -11  -2   -0.27    0.20
 -10  11   2   -0.03    0.17
  10  11  -2    0.07    0.17
  10  11  -2   -0.19    0.16
  10  11  -2   -0.07    0.17
  10 -11   2   -0.31    0.17
 -10  11   2   -0.30    0.18
  10  12   2   -0.19    0.18
 -10  12  -2   -0.07    0.21
  10  12   2    0.88    0.25
 -10  12  -2    0.16    0.22
 -10  12   2    0.17    0.21
  10 -12   2   -0.19    0.26
  10  12  -2   -0.08    0.19
  10  12  -2    0.48    0.19
 -10  12   2    0.41    0.24
  10  13   2    2.90    0.37
 -10  13  -2    3.38    0.51
  10  13   2    3.93    0.40
 -10  13  -2    2.85    0.48
 -10  13   2    3.10    0.46
  10  13  -2    2.85    0.33
 -10  13   2    2.23    0.42
  10  13  -2    2.61    0.41
 -10  14  -2    0.34    0.28
 -10  14  -2   -0.01    0.24
  10  14   2    0.11    0.20
 -10  14   2    0.01    0.22
  10  14  -2    0.18    0.19
 -10  14   2   -0.10    0.22
 -10  15  -2    0.30    0.29
 -10  15  -2    1.09    0.35
  10  15   2    0.77    0.25
  10  15  -2    1.03    0.30
  10  15  -2    0.53    0.22
 -10  15   2    0.27    0.27
 -10  15   2   -0.19    0.22
  10  16   2    0.32    0.30
 -10  16  -2    0.42    0.33
 -10  16  -2    0.91    0.43
 -10  16  -2   -0.02    0.28
  10  16  -2    0.43    0.22
 -10  16   2    0.44    0.30
 -10  16   2    0.42    0.30
 -10  17  -2    6.34    0.70
 -10  17  -2    8.10    0.76
 -10  17  -2    6.84    1.03
 -10  17   2    6.58    0.68
 -10  17   2    6.62    0.67
  10  17  -2    6.57    0.49
 -10  18  -2   -0.16    0.28
 -10  18  -2   -0.55    0.31
  10  18  -2    0.47    0.22
 -10  18   2   -0.35    0.25
 -10  19  -2    1.81    0.46
 -10  19  -2    1.91    0.46
  10  19  -2    1.70    0.31
 -10  19   2    2.07    0.47
 -10  19   2    1.76    0.44
 -10  20  -2    0.10    0.42
 -10  20  -2    0.57    0.35
 -10  20   2    0.11    0.29
 -10  20   2   -0.23    0.40
 -10  21  -2    0.31    0.51
 -10  21  -2   -0.02    0.34
  10  21  -2    0.11    0.36
 -10  21   2    0.44    0.33
 -10  22  -2    0.79    0.37
 -10  22   2    0.75    0.35
  11   0  -2   36.69    1.31
  11   0   2   37.23    1.34
  11   0  -2   37.63    1.42
 -11   0  -2   35.64    1.31
  11   0   2   36.37    1.39
  11   0   2   36.98    1.39
 -11   0   2   37.94    1.24
 -11   0  -2   36.22    1.23
  11   0  -2   39.22    1.39
  11  -1  -2  130.74    3.87
  11  -1  -2  123.46    3.71
  11  -1  -2  121.95    3.66
  11   1   2  126.12    3.62
 -11  -1   2  121.47    3.55
 -11   1  -2  126.43    3.63
 -11   1  -2  127.29    3.54
  11   1   2  124.87    3.67
  11   1   2  126.78    3.69
  11   1  -2  124.99    3.59
  11  -1   2  124.58    3.69
  11   1  -2  127.05    3.67
 -11  -1  -2  124.96    3.57
 -11  -1  -2  113.50    3.52
 -11   1   2  124.65    3.60
  11  -1   2  123.65    3.69
  11   1  -2  129.10    3.72
  11  -1   2  126.11    3.63
 -11   1   2  125.35    3.52
  11   2   2    5.01    0.46
 -11   2  -2    4.75    0.40
 -11  -2   2    5.11    0.38
  11   2   2    5.26    0.45
  11   2   2    5.13    0.46
  11  -2  -2    4.98    0.46
 -11   2  -2    4.98    0.45
  11  -2  -2    5.37    0.50
  11  -2   2    5.33    0.57
 -11   2   2    4.85    0.42
  11   2  -2    5.50    0.47
  11  -2   2    5.14    0.48
  11   2  -2    4.54    0.45
  11  -2   2    4.67    0.46
 -11   2   2    5.53    0.39
  11   2  -2    5.25    0.43
 -11  -2  -2    5.20    0.40
  11   3   2   18.67    0.84
 -11  -3   2   17.92    0.75
 -11   3  -2   18.29    0.87
  11  -3  -2   18.74    0.88
  11   3   2   19.55    0.89
  11   3   2   18.57    0.87
  11  -3  -2   18.94    0.92
  11  -3  -2   18.66    0.79
 -11   3  -2   18.47    0.82
  11  -3   2   18.90    0.91
  11  -3   2   18.68    0.83
 -11   3   2   18.40    0.80
  11   3  -2   18.97    0.87
 -11  -3  -2   17.86    0.75
  11   3  -2   18.71    0.83
 -11   3   2   17.96    0.85
  11  -3   2   19.89    0.92
  11   3  -2   19.89    0.91
  11  -4  -2    6.78    0.43
  11   4   2    6.45    0.49
 -11  -4   2    6.27    0.39
 -11   4  -2    6.34    0.47
 -11   4  -2    5.96    0.51
  11  -4  -2    6.88    0.52
  11  -4  -2    6.77    0.54
  11   4   2    6.50    0.50
  11   4   2    5.88    0.47
 -11   4   2    6.69    0.51
  11  -4   2    6.92    0.53
  11   4  -2    6.84    0.48
 -11   4   2    6.46    0.46
  11   4  -2    6.43    0.51
  11   4  -2    6.38    0.51
  11  -4   2    6.48    0.47
 -11  -4  -2    6.29    0.38
  11  -4   2    6.71    0.54
  11  -5  -2   35.63    1.39
  11   5   2   34.75    1.28
  11  -5  -2   36.58    1.35
  11   5   2   34.45    1.32
 -11  -5   2   38.72    1.39
 -11   5  -2   35.57    1.31
  11   5   2   36.63    1.34
 -11   5  -2   36.12    1.39
  11  -5  -2   33.58    1.17
 -11   5   2   35.05    1.29
 -11   5   2   34.50    1.34
  11   5  -2   35.98    1.28
  11  -5   2   34.45    1.37
  11  -5   2   34.75    1.36
  11   5  -2   35.92    1.33
 -11   6  -2    7.63    0.58
  11   6   2    7.90    0.55
 -11   6  -2    7.70    0.54
  11  -6  -2    7.10    0.54
  11  -6  -2    7.78    0.56
  11   6   2    7.66    0.52
  11   6  -2    7.97    0.52
 -11   6   2    7.17    0.51
  11   6  -2    7.18    0.53
  11  -6   2    8.17    0.58
  11  -6   2    7.71    0.55
  11   6  -2    6.78    0.59
 -11   6   2    7.72    0.56
  11  -6   2    6.34    0.48
  11   6  -2    7.40    0.54
  11   7   2    2.29    0.35
 -11   7  -2    2.24    0.38
 -11   7  -2    2.84    0.41
  11  -7  -2    2.03    0.34
  11   7   2    2.32    0.35
  11   7   2    3.08    0.36
  11  -7   2    2.96    0.41
 -11   7   2    2.70    0.40
  11   7  -2    2.08    0.33
 -11   7   2    2.29    0.34
  11   7  -2    2.16    0.33
  11   7  -2    2.08    0.37
  11   7  -2    2.74    0.37
  11  -7   2    2.08    0.34
  11  -8  -2    0.92    0.24
  11   8   2    1.42    0.34
  11   8   2    0.92    0.25
 -11   8  -2    1.34    0.32
  11   8   2    0.98    0.23
 -11   8  -2    1.26    0.29
  11   8   2    0.91    0.26
  11  -8  -2    1.37    0.33
  11   8  -2    0.60    0.40
 -11   8   2    1.19    0.30
  11  -8   2    1.50    0.27
  11  -8   2    1.17    0.32
 -11   8   2    1.26    0.27
  11   8  -2    1.04    0.27
  11   8  -2    1.20    0.28
  11   8  -2    1.28    0.28
 -11   9  -2    2.34    0.39
  11   9   2    2.71    0.39
  11   9   2    2.71    0.36
 -11   9  -2    3.21    0.46
  11  -9  -2    2.73    0.40
  11   9   2    2.91    0.36
  11  -9  -2    2.83    0.37
  11   9   2    3.45    0.52
 -11   9   2    2.91    0.40
  11   9  -2    2.59    0.36
  11   9  -2    3.56    0.52
 -11   9   2    2.71    0.42
  11   9  -2    3.15    0.40
  11  -9   2    2.76    0.38
  11  10   2    3.27    0.41
  11  10   2    1.66    0.63
  11  10   2    2.15    0.35
 -11  10  -2    3.07    0.50
  11  10   2    2.46    0.34
  11 -10  -2    1.97    0.39
  11 -10  -2    2.07    0.34
 -11  10  -2    2.43    0.65
 -11  10   2    2.16    0.41
  11  10  -2    2.43    0.37
  11 -10   2    1.79    0.31
 -11  10   2    2.55    0.64
  11  10  -2    2.48    0.35
  11  10  -2    2.42    0.34
  11  11   2    1.53    0.29
  11 -11  -2    0.13    0.24
  11  11   2    1.12    0.27
  11  11   2    1.07    0.22
 -11  11  -2    0.85    0.32
 -11  11  -2    0.56    0.28
  11  11  -2    0.68    0.23
 -11  11   2    1.13    0.33
 -11  11   2    0.67    0.28
  11  11  -2    0.81    0.25
  11 -11   2    0.60    0.21
  11  11  -2    1.21    0.24
 -11  12  -2    1.01    0.32
  11  12   2    0.74    0.31
 -11  12  -2    0.80    0.33
  11  12   2    1.07    0.29
 -11  12   2    1.28    0.36
  11  12  -2    1.00    0.24
  11  12  -2    0.79    0.27
  11  12  -2    0.47    0.24
 -11  12   2    0.86    0.30
  11  13   2    3.30    0.39
 -11  13  -2    2.14    0.44
  11  13   2    3.01    0.36
 -11  13  -2    2.42    0.46
  11  13  -2    2.93    0.44
  11  13  -2    3.13    0.34
 -11  13   2    2.71    0.46
 -11  13   2    2.72    0.48
  11  13  -2    2.89    0.43
 -11  14  -2    1.02    0.37
 -11  14  -2    1.03    0.39
  11  14   2    1.18    0.26
  11  14   2    1.50    0.29
  11  14  -2    1.31    0.28
 -11  14   2    1.33    0.39
 -11  14   2    1.16    0.35
  11  15   2    3.71    0.44
 -11  15  -2    4.31    0.59
 -11  15  -2    4.21    0.63
  11  15  -2    5.20    0.47
 -11  15   2    5.51    0.61
  11  15  -2    3.27    0.42
 -11  15   2    5.42    0.61
 -11  16  -2    1.79    0.44
 -11  16  -2    1.73    0.44
 -11  16  -2    2.73    0.77
 -11  16   2    1.78    0.43
 -11  16   2    1.22    0.39
  11  16  -2    1.15    0.29
 -11  17  -2    3.67    0.86
 -11  17  -2    4.77    0.63
 -11  17   2    4.38    0.67
  11  17  -2    3.21    0.44
 -11  17   2    4.40    0.60
 -11  18  -2    0.16    0.31
 -11  18  -2    0.83    0.37
  11  18   2    0.81    0.28
 -11  18   2    0.08    0.33
  11  18  -2    0.77    0.26
 -11  18   2    0.86    0.36
  11  19   2    0.46    0.28
 -11  19  -2    0.71    0.39
 -11  19  -2    0.49    0.34
  11  19  -2    0.15    0.26
 -11  19   2    0.56    0.37
 -11  19   2    0.38    0.32
 -11  20  -2   -0.06    0.35
 -11  20  -2    0.07    0.45
 -11  20   2    0.78    0.45
 -11  20   2    0.41    0.32
  11  20  -2    0.15    0.31
 -11  21  -2    1.00    0.51
 -11  21   2   -0.99    0.57
 -11  21   2    0.35    0.41
  11  21  -2   -0.12    0.38
 -11  22  -2   -0.41    0.32
 -11  22   2    0.08    0.32
  12   0   2   65.58    2.18
 -12   0  -2   63.36    1.96
 -12   0  -2   62.83    2.07
  12   0  -2   66.19    2.16
  12   0   2   63.49    2.09
 -12   0   2   65.63    2.06
  12   0  -2   66.87    2.21
 -12   0   2   63.86    1.97
  12   0  -2   61.76    2.05
  12   0   2   66.02    2.17
  12  -1  -2   58.88    2.06
  12  -1  -2   60.88    1.94
 -12  -1   2   58.54    1.90
 -12  -1   2   59.59    1.81
  12   1   2   59.84    1.97
 -12   1  -2   60.14    1.97
 -12   1  -2   60.07    1.88
  12   1   2   60.93    2.06
  12   1   2   59.61    2.04
  12  -1  -2   59.23    2.01
 -12  -1  -2   58.39    1.80
  12   1  -2   61.32    1.95
  12  -1   2   57.71    2.03
  12   1  -2   57.88    2.05
 -12   1   2   61.13    1.87
  12   1  -2   58.57    2.01
  12  -1   2   61.05    2.05
 -12   1   2   59.05    1.95
  12  -1   2   60.81    1.98
 -12   2  -2    0.41    0.21
  12   2   2    0.59    0.24
 -12   2  -2    0.41    0.20
  12  -2  -2    0.28    0.18
  12  -2  -2    0.48    0.22
  12   2   2    0.35    0.23
  12  -2  -2    0.83    0.28
 -12  -2   2    0.68    0.21
 -12   2   2    0.47    0.21
  12  -2   2    0.83    0.27
 -12   2   2    0.36    0.17
  12   2  -2    0.52    0.24
 -12  -2  -2    0.78    0.21
  12  -2   2    0.29    0.19
  12   2  -2    0.62    0.22
  12  -2   2    0.75    0.23
 -12   3  -2   37.89    1.41
 -12  -3   2   36.50    1.26
  12   3   2   36.26    1.35
  12  -3  -2   36.26    1.29
  12  -3  -2   36.05    1.40
  12   3   2   38.21    1.42
  12   3   2   37.37    1.42
  12  -3  -2   36.96    1.46
 -12   3  -2   37.95    1.33
  12  -3   2   37.04    1.35
 -12  -3  -2   36.01    1.26
  12   3  -2   36.99    1.44
  12   3  -2   34.55    1.32
 -12   3   2   36.27    1.37
  12   3  -2   36.34    1.39
 -12   3   2   36.17    1.30
  12  -3   2   36.36    1.44
  12  -3   2   34.83    1.42
 -12   4  -2    3.52    0.40
 -12   4  -2    3.12    0.42
  12   4   2    3.63    0.42
  12  -4  -2    3.41    0.36
  12   4   2    3.46    0.43
  12  -4  -2    3.00    0.41
 -12  -4   2    3.36    0.31
  12  -4  -2    3.28    0.43
  12   4   2    3.51    0.41
  12   4  -2    3.63    0.45
  12   4  -2    2.90    0.40
  12  -4   2    3.16    0.41
  12  -4   2    3.55    0.39
  12  -4   2    2.89    0.44
 -12  -4  -2    2.63    0.30
 -12   4   2    2.76    0.39
  12   4  -2    3.63    0.40
 -12   4   2    3.42    0.38
 -12   5  -2    1.25    0.28
 -12  -5   2    1.46    0.23
  12  -5  -2    0.97    0.26
  12  -5  -2    0.93    0.25
  12   5   2    1.19    0.29
  12   5   2    1.11    0.28
  12   5   2    1.63    0.34
  12  -5  -2    1.27    0.25
 -12   5  -2    1.06    0.31
 -12   5   2    0.97    0.25
 -12  -5  -2    1.49    0.23
  12   5  -2    1.36    0.30
  12  -5   2    1.11    0.30
  12  -5   2    0.99    0.24
  12   5  -2    1.26    0.30
 -12   5   2    1.23    0.30
  12   5  -2    1.42    0.29
 -12   6  -2    1.28    0.30
  12   6   2    1.52    0.30
 -12   6  -2    1.36    0.31
  12   6   2    1.38    0.29
  12  -6  -2    1.43    0.33
  12   6   2    1.56    0.31
  12  -6  -2    1.82    0.35
  12  -6   2    1.25    0.28
  12   6  -2    1.63    0.32
 -12   6   2    1.56    0.31
  12   6  -2    1.15    0.27
  12   6  -2    1.20    0.28
  12  -6   2    1.87    0.36
  12  -6   2    1.02    0.25
 -12   6   2    1.38    0.29
  12  -7  -2    0.89    0.25
  12   7   2    0.38    0.25
  12   7   2    0.64    0.23
 -12   7  -2    0.23    0.20
  12   7   2    0.66    0.22
 -12   7  -2    0.35    0.25
  12   7   2    0.60    0.40
  12  -7   2    0.51    0.25
  12   7  -2    0.90    0.24
 -12   7   2    0.73    0.24
 -12   7   2    0.72    0.27
  12   7  -2    0.47    0.23
  12  -7   2    0.66    0.26
  12   7  -2    0.54    0.21
  12  -8  -2    0.80    0.27
 -12   8  -2    0.77    0.27
  12   8   2    0.18    0.20
  12  -8  -2    0.68    0.25
  12   8   2    0.27    0.21
  12   8   2    0.78    0.25
 -12   8  -2    0.67    0.28
 -12   8   2    0.55    0.25
  12  -8   2    0.36    0.28
 -12   8   2    0.74    0.27
  12   8  -2    0.47    0.22
  12   8  -2    0.53    0.22
  12  -8   2    0.27    0.23
  12   8  -2    0.90    0.25
  12   9   2    0.24    0.22
  12  -9  -2    0.35    0.24
 -12   9  -2    0.14    0.42
  12  -9  -2    0.54    0.24
  12   9   2   -0.09    0.19
 -12   9  -2    0.02    0.21
  12   9   2    0.26    0.19
  12  -9   2    0.82    0.25
  12   9  -2    0.38    0.21
  12   9  -2    0.17    0.19
  12  -9   2   -0.32    0.25
 -12   9   2    0.09    0.22
  12 -10  -2    1.40    0.31
  12  10   2    1.39    0.29
 -12  10  -2    0.65    0.32
  12 -10  -2    2.08    0.34
  12  10   2    0.52    0.25
 -12  10  -2    1.21    0.34
  12  10   2    1.13    0.28
  12  10  -2    1.11    0.29
 -12  10   2    1.23    0.35
 -12  10   2    1.09    0.31
  12 -10   2    1.46    0.32
  12  10  -2    1.09    0.27
  12  10  -2    0.90    0.28
 -12  11  -2    0.99    0.34
  12  11   2    0.82    0.25
  12  11   2    1.19    0.30
  12 -11  -2    0.68    0.29
 -12  11  -2    1.21    0.35
 -12  11   2    1.51    0.39
  12  11  -2    1.72    0.33
 -12  11   2    1.25    0.34
  12  11  -2    1.24    0.28
  12  11  -2    1.19    0.32
  12  12   2    0.26    0.23
  12  12   2    0.07    0.25
 -12  12  -2    0.10    0.24
  12  12   2    0.14    0.20
 -12  12  -2    0.20    0.26
 -12  12   2    0.24    0.24
  12  12  -2    0.40    0.24
  12  12  -2   -0.29    0.17
  12  12  -2    0.04    0.22
  12 -12   2    0.06    0.36
 -12  12   2    0.10    0.24
 -12  13  -2    6.32    0.67
  12  13   2    5.04    0.50
 -12  13  -2    6.31    0.69
  12  13   2    7.34    0.55
  12  13  -2    6.26    0.55
  12  13  -2    6.91    0.58
 -12  13   2    6.84    0.67
 -12  13   2    7.01    0.67
  12  13  -2    6.04    0.47
 -12  14  -2    0.53    0.29
  12  14   2    0.70    0.26
  12  14   2    0.35    0.25
 -12  14  -2    0.72    0.34
 -12  14   2    0.67    0.33
 -12  14   2    1.25    0.38
  12  14  -2    0.21    0.23
  12  15   2    2.68    0.46
 -12  15  -2    1.37    0.44
 -12  15  -2    2.47    0.51
 -12  15   2    1.42    0.40
  12  15  -2    1.75    0.32
 -12  15   2    1.78    0.42
  12  15  -2    2.52    0.36
 -12  16  -2    0.04    0.26
 -12  16  -2    0.68    0.56
 -12  16  -2   -0.04    0.29
  12  16   2    0.22    0.34
  12  16  -2    0.10    0.22
 -12  16   2   -0.16    0.27
 -12  16   2    0.00    0.26
 -12  17  -2    0.55    0.37
 -12  17  -2   -0.51    0.27
 -12  17   2    0.28    0.30
  12  17  -2   -0.20    0.22
 -12  17   2    0.17    0.26
  12  18   2    0.28    0.26
 -12  18  -2   -0.29    0.32
 -12  18  -2   -0.45    0.27
 -12  18   2    0.18    0.33
 -12  18   2   -0.20    0.26
  12  18  -2    0.38    0.24
  12  19   2   -0.51    0.27
 -12  19  -2    0.40    0.41
 -12  19  -2   -0.01    0.34
 -12  19   2    0.14    0.37
  12  19  -2   -0.06    0.25
 -12  19   2   -0.01    0.29
 -12  20  -2    0.04    0.32
 -12  20   2    0.38    0.75
 -12  20   2   -0.27    0.29
  12  20  -2   -0.07    0.36
 -12  21  -2    0.01    0.34
 -12  21   2    1.43    0.53
 -12  21   2    0.26    0.33
  12  21  -2    0.24    0.38
  13   0  -2   16.07    0.87
 -13   0   2   16.95    0.81
 -13   0  -2   16.88    0.82
 -13   0  -2   15.82    0.71
  13   0  -2   16.59    0.81
  13   0   2   15.88    0.88
 -13   0   2   17.41    0.74
  13   0   2   15.83    0.84
  13   0  -2   17.18    0.92
  13   0   2   16.50    0.89
 -13   1  -2    0.43    0.18
  13  -1  -2   -0.18    0.19
 -13   1  -2   -0.15    0.17
 -13  -1   2    0.05    0.15
  13  -1  -2   -0.03    0.21
 -13  -1   2    0.01    0.17
  13   1   2   -0.23    0.19
  13   1   2    0.18    0.20
  13   1   2    0.27    0.20
  13   1  -2    0.38    0.21
  13  -1   2   -0.23    0.16
  13  -1   2    0.06    0.20
  13   1  -2   -0.10    0.18
 -13   1   2    0.26    0.20
 -13  -1  -2   -0.39    0.20
 -13  -1  -2    0.08    0.17
  13  -1   2   -0.06    0.16
  13   1  -2    0.01    0.17
 -13   1   2   -0.19    0.15
  13  -2  -2    0.71    0.25
  13  -2  -2    0.82    0.29
 -13   2  -2    1.10    0.28
  13   2   2    0.68    0.26
 -13   2  -2    0.81    0.22
 -13  -2   2    1.01    0.25
  13   2   2    0.94    0.29
  13  -2  -2    0.70    0.23
  13   2   2    0.67    0.24
  13  -2   2    0.80    0.26
 -13  -2  -2    0.94    0.27
  13  -2   2    0.67    0.21
  13   2  -2    0.59    0.22
  13   2  -2    0.64    0.22
  13   2  -2    0.95    0.26
 -13   2   2    1.10    0.24
 -13   2   2    0.68    0.23
  13  -2   2    0.62    0.25
  13   3   2    1.61    0.35
  13   3   2    1.34    0.28
  13   3   2    1.81    0.35
  13  -3  -2    1.50    0.29
  13  -3  -2    1.28    0.33
 -13  -3   2    2.11    0.32
 -13   3  -2    1.50    0.32
 -13   3  -2    2.14    0.35
  13  -3  -2    1.42    0.33
  13   3  -2    1.63    0.32
 -13   3   2    1.43    0.30
  13   3  -2    1.56    0.34
  13  -3   2    1.63    0.35
  13  -3   2    1.48    0.35
 -13   3   2    1.41    0.28
  13  -3   2    1.91    0.34
  13   3  -2    1.49    0.29
 -13  -3  -2    1.69    0.29
  13  -4  -2    0.64    0.28
 -13  -4   2    0.93    0.22
  13   4   2    0.68    0.25
 -13   4  -2    0.50    0.22
  13  -4  -2    0.53    0.22
  13  -4  -2    0.58    0.26
  13   4   2    0.38    0.23
 -13   4  -2    1.05    0.28
  13   4   2    0.23    0.22
 -13   4   2    0.65    0.24
  13  -4   2    0.55    0.22
  13  -4   2    0.64    0.25
 -13  -4  -2    0.46    0.20
  13   4  -2    0.97    0.32
  13   4  -2    0.53    0.24
 -13   4   2    0.24    0.17
  13   4  -2    0.70    0.25
  13  -4   2    0.53    0.25
  13   5   2    0.28    0.20
 -13   5  -2    0.33    0.24
  13   5   2    0.20    0.23
  13   5   2    0.45    0.24
  13  -5  -2    0.87    0.23
 -13  -5   2    0.62    0.19
 -13   5  -2    0.49    0.22
  13  -5  -2    0.71    0.26
  13  -5   2    0.81    0.28
  13  -5   2    0.85    0.25
  13  -5   2    0.50    0.23
 -13   5   2    0.40    0.20
  13   5  -2    0.47    0.24
  13   5  -2    0.70    0.23
  13   5  -2    0.52    0.24
 -13  -5  -2    0.78    0.24
 -13   5   2    0.54    0.25
 -13   6  -2    2.45    0.44
  13   6   2    2.33    0.40
  13   6   2    2.31    0.39
  13  -6  -2    2.63    0.42
  13   6   2    2.33    0.38
  13  -6  -2    1.68    0.35
 -13   6  -2    2.10    0.36
  13  -6  -2    2.17    0.47
  13  -6   2    2.99    0.44
 -13   6   2    2.56    0.38
  13  -6   2    1.77    0.33
  13   6  -2    2.07    0.37
  13   6  -2    2.58    0.40
  13  -6   2    1.95    0.34
 -13   6   2    2.04    0.38
  13   6  -2    1.97    0.35
  13   7   2    0.78    0.26
 -13   7  -2    0.71    0.27
  13  -7  -2    0.90    0.31
  13   7   2    1.10    0.31
 -13   7  -2    0.97    0.34
  13   7   2    0.63    0.26
  13  -7   2    0.65    0.24
  13   7  -2    0.69    0.26
 -13   7   2    0.93    0.30
  13   7  -2    1.00    0.27
  13  -7   2    0.30    0.25
  13   7  -2    1.12    0.30
 -13   7   2    0.69    0.25
  13   8   2   -0.09    0.21
  13   8   2    0.14    0.23
 -13   8  -2    0.24    0.31
 -13   8  -2    0.09    0.20
  13  -8  -2    0.01    0.23
  13   8   2   -0.24    0.15
  13  -8  -2   -0.34    0.18
 -13   8   2    0.05    0.22
  13   8  -2   -0.19    0.18
  13   8  -2    0.17    0.21
  13  -8   2   -0.09    0.25
  13  -8   2    0.07    0.20
  13   8  -2   -0.19    0.18
 -13   8   2    0.18    0.25
  13  -9  -2    1.48    0.32
  13   9   2    1.33    0.40
  13  -9  -2    1.44    0.34
  13   9   2    1.98    0.33
  13   9   2    1.76    0.35
 -13   9  -2    1.28    0.34
 -13   9  -2    1.46    0.38
  13   9  -2    1.47    0.36
  13  -9   2    1.91    0.37
  13   9  -2    1.07    0.31
 -13   9   2    1.05    0.32
 -13   9   2    1.50    0.37
 -13  10  -2    0.41    0.31
  13  10   2    0.38    0.26
  13 -10  -2    0.01    0.24
  13 -10  -2    0.08    0.29
  13  10   2    0.56    0.26
 -13  10  -2    0.38    0.26
  13  10   2    0.36    0.25
  13  10  -2    0.87    0.28
 -13  10   2    0.58    0.28
  13 -10   2    0.67    0.26
  13  10  -2    0.71    0.25
 -13  10   2    0.28    0.25
  13  10  -2    0.53    0.27
  13  11   2    1.53    0.32
  13 -11  -2    0.92    0.30
  13  11   2    1.33    0.32
 -13  11  -2    1.30    0.39
  13  11   2    1.56    0.33
 -13  11  -2    1.30    0.39
  13  11  -2    1.47    0.39
 -13  11   2    1.30    0.36
 -13  11   2    1.52    0.39
  13  11  -2    1.58    0.34
  13  11  -2    1.58    0.36
  13  12   2   -0.11    0.22
  13  12   2   -0.06    0.22
 -13  12  -2    0.08    0.25
 -13  12  -2    0.20    0.26
  13  12  -2   -0.42    0.18
  13  12  -2    0.35    0.25
  13  12  -2   -0.14    0.26
 -13  12   2    0.13    0.25
 -13  12   2    0.25    0.27
  13  13   2    0.11    0.23
 -13  13  -2    0.05    0.31
 -13  13  -2    0.25    0.28
  13  13   2    0.35    0.24
 -13  13   2    0.29    0.30
 -13  13   2    0.06    0.28
  13  13  -2   -0.26    0.20
 -13  14  -2    8.35    0.77
 -13  14  -2   10.08    0.86
  13  14   2    8.20    0.70
  13  14   2    8.88    0.57
  13  14  -2    8.46    0.55
 -13  14   2    9.60    0.77
 -13  14   2    8.82    0.76
  13  14  -2    8.76    0.61
 -13  15  -2   -0.08    0.27
 -13  15  -2   -0.05    0.24
  13  15   2   -0.09    0.28
  13  15  -2    0.16    0.23
  13  15  -2    0.48    0.25
 -13  15   2    0.05    0.27
 -13  15   2    0.04    0.25
  13  16   2    0.41    0.39
 -13  16  -2    0.47    0.49
 -13  16  -2    0.30    0.32
 -13  16   2    0.68    0.32
  13  17   2   -0.12    0.23
 -13  17  -2   -0.10    0.32
 -13  17  -2    0.23    0.31
 -13  17   2    0.32    0.28
  13  17  -2    0.31    0.23
 -13  18  -2    2.60    0.53
 -13  18  -2    2.95    0.55
  13  18   2    1.61    0.34
 -13  18   2    2.20    0.49
  13  18  -2    1.78    0.35
 -13  18   2    1.68    0.43
 -13  19  -2    0.96    0.42
 -13  19  -2    1.09    0.41
  13  19   2    0.79    0.31
 -13  19   2    0.42    0.34
  13  19  -2    1.13    0.31
 -13  19   2    0.65    0.42
  13  20   2    0.17    0.32
 -13  20  -2    0.03    0.33
 -13  20  -2    0.84    0.46
  13  20  -2    0.60    0.31
 -13  20   2   -0.19    0.46
 -13  20   2   -0.31    0.30
 -13  21  -2    0.07    0.34
 -13  21  -2   -0.18    0.47
 -13  21   2    0.39    0.52
 -13  21   2   -0.27    0.29
  13  21  -2   -0.65    0.39
 -14   0  -2    1.63    0.32
 -14   0   2    1.33    0.30
  14   0  -2    1.39    0.35
  14   0   2    1.00    0.25
 -14   0  -2    0.97    0.24
  14   0   2    1.17    0.29
 -14   0   2    1.25    0.25
  14   0   2    1.14    0.31
  14   0  -2    1.35    0.29
  14   0  -2    0.86    0.25
  14  -1  -2    3.02    0.47
  14   1   2    3.25    0.47
 -14   1  -2    2.81    0.37
  14   1   2    3.50    0.48
  14   1   2    3.25    0.45
  14  -1  -2    3.05    0.43
 -14  -1   2    3.06    0.38
 -14  -1   2    2.73    0.37
 -14   1  -2    3.13    0.41
  14   1  -2    2.92    0.40
  14  -1   2    3.40    0.47
 -14   1   2    3.47    0.39
  14   1  -2    2.88    0.45
  14  -1   2    3.93    0.48
  14   1  -2    3.07    0.44
 -14   1   2    2.50    0.37
  14  -1   2    3.16    0.42
 -14  -1  -2    3.60    0.41
  14  -2  -2    3.63    0.48
  14  -2  -2    3.82    0.42
 -14   2  -2    3.76    0.45
 -14  -2   2    3.71    0.40
  14   2   2    4.20    0.50
  14  -2  -2    3.93    0.51
 -14   2  -2    4.28    0.42
  14   2   2    4.75    0.53
  14   2   2    3.03    0.45
 -14  -2  -2    4.09    0.40
  14   2  -2    4.04    0.51
  14  -2   2    4.03    0.47
  14  -2   2    3.87    0.50
  14   2  -2    3.46    0.43
 -14   2   2    3.74    0.44
  14   2  -2    4.19    0.48
 -14   2   2    3.87    0.40
  14  -2   2    3.99    0.50
  14   3   2    3.32    0.47
 -14   3  -2    3.65    0.46
  14  -3  -2    2.87    0.39
  14   3   2    3.22    0.46
  14   3   2    3.46    0.46
 -14  -3   2    2.99    0.35
  14  -3  -2    2.84    0.47
 -14   3  -2    3.03    0.40
  14  -3  -2    3.55    0.46
  14  -3   2    3.45    0.48
  14   3  -2    3.08    0.49
  14   3  -2    3.77    0.44
 -14   3   2    2.82    0.37
  14  -3   2    2.82    0.41
  14   3  -2    2.68    0.45
  14  -3   2    3.87    0.48
 -14   3   2    3.14    0.42
 -14  -4   2    9.03    0.54
 -14   4  -2    9.41    0.62
  14   4   2    9.70    0.69
  14  -4  -2    9.78    0.72
  14  -4  -2    8.52    0.64
  14  -4  -2    9.17    0.58
  14   4   2    9.76    0.66
  14   4   2   10.49    0.71
 -14   4  -2    8.45    0.66
  14   4  -2    9.48    0.64
  14   4  -2    9.82    0.71
  14   4  -2    8.45    0.65
 -14   4   2    9.13    0.66
 -14  -4  -2    9.36    0.54
  14  -4   2    9.43    0.70
 -14   4   2    9.07    0.59
  14  -4   2    9.23    0.70
 -14   5  -2    0.71    0.28
  14  -5  -2    0.46    0.23
  14  -5  -2    0.29    0.22
  14   5   2    0.52    0.25
  14   5   2    0.35    0.23
 -14   5  -2    0.75    0.26
  14   5   2    0.42    0.25
 -14  -5   2    0.78    0.22
  14  -5  -2    0.88    0.24
  14   5  -2    0.41    0.25
  14  -5   2    0.57    0.23
 -14   5   2    0.38    0.24
 -14   5   2    0.49    0.23
  14   5  -2    0.83    0.29
  14  -5   2    0.61    0.27
  14   5  -2    0.41    0.22
 -14   6  -2    0.35    0.26
  14   6   2    0.10    0.22
 -14   6  -2    0.12    0.21
  14   6   2    0.42    0.25
  14   6   2   -0.16    0.20
  14  -6  -2    0.54    0.25
  14  -6  -2   -0.25    0.37
  14   6  -2    0.55    0.26
  14  -6   2    0.58    0.28
 -14   6   2   -0.13    0.20
  14   6  -2    0.51    0.26
  14   6  -2    0.42    0.24
 -14   6   2    0.22    0.20
  14  -6   2   -0.05    0.18
  14  -6   2    0.27    0.27
  14  -7  -2    0.27    0.24
  14   7   2    0.09    0.23
  14  -7  -2    0.33    0.21
  14   7   2   -0.22    0.18
 -14   7  -2    0.54    0.26
 -14   7  -2   -0.39    0.21
  14   7   2   -0.05    0.21
 -14   7   2   -0.23    0.17
  14  -7   2    0.19    0.23
  14  -7   2   -0.29    0.21
  14   7  -2    0.02    0.24
  14   7  -2   -0.01    0.19
 -14   7   2   -0.17    0.19
  14   8   2    2.11    0.40
  14   8   2    2.57    0.44
 -14   8  -2    2.36    0.47
  14   8   2    3.23    0.45
  14  -8  -2    2.07    0.43
 -14   8  -2    2.60    0.47
  14  -8  -2    3.22    0.44
  14  -8   2    2.20    0.37
  14   8  -2    2.99    0.44
  14  -8   2    2.63    0.44
  14   8  -2    2.43    0.44
 -14   8   2    2.40    0.45
  14   8  -2    2.11    0.39
 -14   8   2    2.61    0.43
  14  -9  -2   -0.46    0.23
  14  -9  -2   -0.07    0.26
 -14   9  -2   -0.01    0.26
  14   9   2    0.17    0.26
 -14   9  -2   -0.30    0.21
  14   9   2   -0.07    0.22
  14   9   2   -0.03    0.21
  14   9  -2    0.02    0.21
  14   9  -2   -0.25    0.23
 -14   9   2   -0.22    0.24
  14  -9   2   -0.04    0.21
  14  -9   2    0.49    0.28
  14  10   2   21.36    1.09
  14  10   2   21.11    1.04
 -14  10  -2   21.53    1.21
 -14  10  -2   21.06    1.13
  14  10   2   22.64    1.07
  14  10  -2   22.06    1.02
  14  10  -2   20.88    1.08
 -14  10   2   22.18    1.18
  14  10  -2   22.04    1.06
  14 -10   2   19.60    1.01
  14 -10   2   20.46    1.09
 -14  10   2   21.39    1.11
  14  11   2    2.22    0.40
 -14  11  -2    1.53    0.43
 -14  11  -2    2.42    0.46
  14  11   2    1.86    0.37
  14  11   2    2.38    0.39
  14  11  -2    1.14    0.38
 -14  11   2    2.65    0.47
 -14  11   2    2.00    0.44
  14  11  -2    1.89    0.34
  14  11  -2    2.82    0.45
 -14  12  -2    0.91    0.36
  14  12   2    0.36    0.30
  14  12   2    0.07    0.25
 -14  12  -2    0.61    0.34
  14  12  -2    1.11    0.33
  14  12  -2    0.55    0.28
  14  12  -2    0.51    0.23
 -14  12   2    0.04    0.27
 -14  12   2    0.12    0.27
 -14  13  -2    0.58    0.32
  14  13   2    0.10    0.27
  14  13   2    0.90    0.29
 -14  13  -2    0.59    0.34
  14  13  -2    1.03    0.36
  14  13  -2    0.67    0.24
 -14  13   2    0.29    0.29
 -14  13   2    0.22    0.27
 -14  14  -2    1.50    0.41
  14  14   2    1.48    0.41
  14  14   2    1.10    0.30
 -14  14  -2    1.70    0.45
  14  14  -2    1.35    0.33
  14  14  -2    1.05    0.28
 -14  14   2    1.32    0.40
 -14  14   2    1.10    0.39
  14  15   2    0.30    0.34
 -14  15  -2   -0.28    0.45
  14  15   2   -0.81    0.34
 -14  15  -2    0.01    0.30
 -14  15   2   -0.32    0.44
  14  15  -2   -0.03    0.22
  14  15  -2   -0.35    0.26
 -14  15   2    0.08    0.24
 -14  16  -2   -0.25    0.27
  14  16   2    0.82    0.38
 -14  16  -2    0.35    0.31
 -14  16   2   -0.23    0.28
  14  16  -2   -0.08    0.23
 -14  16   2    0.20    0.30
  14  17   2    0.24    0.26
 -14  17  -2   -0.05    0.34
 -14  17  -2    0.43    0.32
 -14  17   2   -0.21    0.27
 -14  17   2    0.47    0.30
  14  17  -2   -0.16    0.24
 -14  18  -2    0.18    0.37
  14  18   2    0.70    0.29
 -14  18  -2    0.69    0.35
  14  18  -2    0.13    0.27
 -14  18   2   -0.29    0.35
 -14  18   2    0.40    0.31
 -14  19  -2    0.22    0.36
 -14  19  -2   -0.09    0.37
 -14  19   2    0.19    0.31
 -14  19   2   -0.19    0.36
 -14  20  -2   -0.50    0.32
  14  20   2   -0.18    0.31
 -14  20  -2    0.16    0.44
 -14  20   2    0.62    0.46
  14  20  -2   -0.19    0.32
 -14  20   2   -0.09    0.32
 -15   0   2    4.40    0.42
 -15   0   2    3.74    0.43
  15   0   2    4.57    0.50
  15   0   2    4.95    0.55
 -15   0  -2    4.89    0.48
  15   0  -2    4.59    0.57
  15   0   2    5.11    0.57
  15   0  -2    3.96    0.52
 -15   0  -2    3.03    0.44
  15   1   2    3.85    0.50
  15   1   2    4.03    0.53
 -15   1  -2    4.39    0.48
  15   1   2    4.61    0.54
 -15   1  -2    3.40    0.41
  15  -1  -2    4.24    0.45
 -15  -1   2    2.98    0.47
  15  -1  -2    3.40    0.51
 -15  -1   2    4.30    0.43
  15  -1  -2    4.43    0.51
  15  -1   2    3.96    0.53
  15   1  -2    4.17    0.48
  15  -1   2    4.19    0.53
  15   1  -2    3.93    0.54
  15  -1   2    4.50    0.50
  15   1  -2    4.42    0.52
 -15   1   2    4.05    0.46
 -15  -1  -2    4.96    0.47
 -15   1   2    3.62    0.40
  15  -2  -2    5.47    0.48
  15   2   2    5.48    0.54
 -15   2  -2    5.32    0.48
  15  -2  -2    5.03    0.59
 -15  -2   2    4.84    0.46
 -15   2  -2    5.78    0.54
  15   2   2    5.08    0.57
  15   2   2    5.68    0.58
  15  -2  -2    4.57    0.53
  15  -2   2    5.75    0.60
  15  -2   2    5.33    0.53
  15   2  -2    5.31    0.59
 -15   2   2    5.41    0.48
 -15   2   2    5.33    0.52
  15   2  -2    5.00    0.51
 -15  -2  -2    5.55    0.48
  15   2  -2    5.79    0.58
  15  -2   2    5.84    0.60
  15   3   2    1.68    0.37
 -15   3  -2    2.28    0.37
  15  -3  -2    1.66    0.37
 -15   3  -2    1.29    0.34
  15   3   2    1.45    0.37
  15   3   2    0.87    0.31
  15  -3  -2    1.86    0.32
  15  -3  -2    0.94    0.30
 -15  -3   2    1.40    0.31
  15  -3   2    1.30    0.32
  15   3  -2    1.43    0.39
  15   3  -2    1.61    0.38
 -15   3   2    2.02    0.35
  15  -3   2    2.17    0.46
  15   3  -2    1.50    0.34
 -15   3   2    1.21    0.31
  15  -3   2    1.43    0.35
 -15  -3  -2    1.66    0.31
  15   4   2    0.27    0.25
  15   4   2    0.17    0.24
  15  -4  -2   -0.23    0.19
 -15  -4   2    0.04    0.20
  15   4   2   -0.30    0.20
  15  -4  -2    0.19    0.19
 -15   4  -2    0.52    0.23
 -15   4  -2    0.31    0.24
  15  -4  -2   -0.25    0.21
 -15   4   2    0.00    0.20
  15   4  -2    0.38    0.24
  15   4  -2   -0.19    0.21
  15  -4   2    0.23    0.22
 -15   4   2    0.24    0.19
  15   4  -2    0.17    0.23
  15  -4   2    0.08    0.22
 -15  -4  -2   -0.32    0.21
 -15   5  -2   14.38    0.81
 -15  -5   2   14.20    0.70
  15   5   2   15.02    0.91
 -15   5  -2   14.81    0.96
  15   5   2   14.84    0.91
  15  -5  -2   14.40    0.86
  15  -5  -2   15.03    0.93
  15  -5   2   14.37    0.90
  15   5  -2   15.61    0.89
 -15   5   2   15.40    1.38
 -15   5   2   14.93    0.80
 -15  -5  -2   13.50    0.89
  15  -5   2   13.40    0.77
  15   5  -2   14.86    0.93
  15  -5   2   13.91    0.90
  15   6   2    1.09    0.32
  15   6   2    0.92    0.33
 -15   6  -2    0.96    0.33
  15  -6  -2    0.42    0.28
 -15   6  -2    0.89    0.28
  15   6   2    1.33    0.33
  15   6  -2    0.37    0.31
  15  -6   2    0.92    0.28
  15  -6   2    1.28    0.34
 -15   6   2    0.68    0.31
  15   6  -2    0.84    0.31
  15  -6   2    0.86    0.30
  15   6  -2    1.21    0.32
 -15   6   2    0.96    0.27
 -15   7  -2    6.40    0.66
  15   7   2    6.23    0.62
 -15   7  -2    5.88    0.58
  15   7   2    6.45    0.60
  15  -7  -2    5.91    0.54
  15  -7  -2    5.86    0.62
 -15   7   2    6.11    0.63
 -15   7   2    6.23    0.57
  15  -7   2    6.77    0.64
  15  -7   2    5.60    0.58
  15   7  -2    6.17    0.59
  15   7  -2    6.89    0.61
  15   7  -2    6.58    0.67
  15   8   2    1.31    0.34
  15   8   2    0.72    0.30
 -15   8  -2    1.39    0.39
  15  -8  -2    1.19    0.30
 -15   8  -2    0.96    0.34
  15  -8  -2    0.80    0.30
  15   8   2    1.25    0.36
  15   8  -2    0.88    0.36
 -15   8   2    1.16    0.34
  15  -8   2    0.82    0.33
  15  -8   2    1.31    0.38
  15   8  -2    0.79    0.31
 -15   8   2    0.91    0.33
  15   8  -2    1.02    0.32
  15   9   2    3.22    0.50
  15   9   2    2.98    0.48
  15  -9  -2    4.16    0.60
  15   9   2    3.22    0.48
 -15   9  -2    2.62    0.47
  15  -9  -2    2.83    0.44
 -15   9  -2    3.21    0.56
  15   9  -2    3.41    0.54
 -15   9   2    3.47    0.54
 -15   9   2    3.12    0.49
  15   9  -2    2.87    0.45
  15  -9   2    2.96    0.49
  15  -9   2    2.15    0.39
  15  10   2    1.84    0.41
  15 -10  -2    0.63    0.28
 -15  10  -2    0.86    0.38
  15  10   2    2.69    0.45
  15  10   2    1.74    0.39
 -15  10  -2    1.37    0.40
  15 -10   2    0.75    0.36
 -15  10   2    1.32    0.38
  15  10  -2    1.01    0.48
  15 -10   2    2.16    0.40
 -15  10   2    0.84    0.36
  15  10  -2    1.69    0.36
  15  10  -2    1.43    0.33
 -15  11  -2    4.41    0.60
  15  11   2    4.55    0.54
  15  11   2    3.29    0.52
 -15  11  -2    3.54    0.62
  15  11   2    3.43    0.56
 -15  11   2    4.03    0.59
  15  11  -2    4.69    0.48
  15  11  -2    4.07    0.63
 -15  11   2    3.64    0.54
  15  11  -2    3.84    0.54
  15  12   2    3.54    0.50
  15  12   2    3.12    0.46
 -15  12  -2    2.78    0.52
 -15  12  -2    4.22    0.63
 -15  12   2    2.37    0.46
  15  12  -2    2.50    0.46
 -15  12   2    2.36    0.47
  15  12  -2    2.79    0.42
 -15  13  -2    1.34    0.39
  15  13   2    0.97    0.36
  15  13   2    1.20    0.39
 -15  13  -2    1.06    0.41
  15  13   2    1.09    0.33
  15  13  -2    1.29    0.31
  15  13  -2    1.48    0.32
 -15  13   2    1.46    0.40
 -15  13   2    0.78    0.34
  15  13  -2    0.43    0.43
  15  14   2    2.92    0.46
  15  14   2    3.33    0.54
 -15  14  -2    2.58    0.51
 -15  14  -2    3.01    0.56
 -15  14   2    2.89    0.54
  15  14  -2    2.99    0.47
  15  14  -2    3.61    0.44
 -15  14   2    2.72    0.53
  15  15   2    3.14    0.54
 -15  15  -2    2.98    0.61
  15  15   2    2.36    0.39
 -15  15  -2    2.32    0.50
  15  15  -2    3.06    0.40
  15  15  -2    2.53    0.40
 -15  15   2    2.51    0.52
 -15  15   2    2.60    0.52
 -15  16  -2   -0.09    0.31
 -15  16  -2   -0.14    0.29
 -15  16   2    0.17    0.30
 -15  16   2    0.68    0.34
  15  16  -2    0.86    0.29
  15  17   2    0.06    0.27
 -15  17  -2    0.25    0.33
 -15  17  -2    0.63    0.37
 -15  17   2    0.02    0.31
  15  17  -2    0.68    0.28
 -15  17   2    0.04    0.33
  15  18   2    1.16    0.35
 -15  18  -2    0.89    0.44
 -15  18  -2    1.76    0.45
 -15  18   2    1.30    0.46
 -15  18   2    1.19    0.39
  15  18  -2    1.93    0.35
 -15  19  -2    0.23    0.38
 -15  19  -2   -0.16    0.33
  15  19   2   -0.43    0.30
 -15  19   2    0.67    0.41
  15  19  -2   -0.35    0.28
 -15  19   2   -0.08    0.31
 -15  20  -2    0.46    0.43
 -15  20  -2    0.36    0.37
  15  20   2   -0.14    0.32
 -15  20   2    0.64    0.46
 -15  20   2    0.34    0.35
 -16   0  -2    0.22    0.31
  16   0  -2    0.96    0.31
  16   0  -2    0.66    0.32
  16   0   2    0.69    0.29
 -16   0   2    1.22    0.30
  16   0   2    1.06    0.30
 -16   0   2    0.65    0.28
  16   0   2    0.91    0.37
 -16   0  -2    0.84    0.28
 -16   1  -2   10.99    0.84
 -16  -1   2   10.26    0.67
  16  -1  -2   10.29    0.77
  16  -1  -2   11.02    0.70
  16  -1  -2   10.06    0.83
  16   1   2   11.06    0.82
  16   1   2   11.50    1.05
  16   1   2   11.63    0.78
 -16   1  -2   11.69    0.74
 -16  -1  -2   11.53    0.70
  16  -1   2   10.77    0.84
 -16   1   2   11.43    0.67
  16   1  -2   11.11    0.85
 -16   1   2   11.45    0.73
  16  -1   2   10.56    0.82
  16   1  -2   10.22    0.86
  16  -1   2   11.91    0.77
  16  -2  -2    2.57    0.40
  16   2   2    2.37    0.45
  16  -2  -2    2.32    0.43
 -16   2  -2    2.25    0.40
  16   2   2    2.00    0.40
 -16  -2   2    2.74    0.37
 -16   2  -2    2.31    0.38
  16   2   2    1.75    0.61
  16  -2  -2    2.28    0.42
  16  -2   2    1.66    0.34
  16  -2   2    2.32    0.49
  16   2  -2    2.29    0.46
 -16  -2  -2    2.53    0.38
 -16   2   2    2.32    0.39
 -16   2   2    2.74    0.40
  16  -2   2    2.46    0.42
  16   2  -2    2.27    0.40
  16  -3  -2    2.14    0.44
  16   3   2    1.40    0.35
 -16  -3   2    2.20    0.37
  16   3   2    1.92    0.48
 -16   3  -2    1.87    0.39
 -16   3  -2    1.78    0.35
  16   3   2    1.92    0.44
  16  -3  -2    2.03    0.35
  16  -3  -2    2.21    0.49
  16  -3   2    1.90    0.39
  16   3  -2    1.62    0.38
 -16  -3  -2    2.32    0.36
 -16   3   2    2.35    0.46
  16   3  -2    1.79    0.42
  16  -3   2    1.67    0.37
  16  -3   2    2.13    0.51
  16   3  -2    2.17    0.47
 -16   3   2    1.52    0.32
 -16   4  -2    0.52    0.24
 -16  -4   2    0.74    0.26
 -16   4  -2    0.88    0.33
  16   4   2    0.68    0.30
  16  -4  -2    1.07    0.35
  16   4   2    0.70    0.31
  16   4   2    1.00    0.31
  16  -4  -2    0.93    0.29
  16  -4  -2    0.80    0.30
  16   4  -2    1.00    0.31
  16   4  -2    0.69    0.29
  16  -4   2    1.11    0.58
 -16   4   2    0.55    0.23
  16  -4   2    0.58    0.26
  16  -4   2    0.99    0.32
  16   4  -2    0.81    0.30
 -16   4   2    0.93    0.34
 -16  -4  -2    1.46    0.30
  16   5   2    0.92    0.34
 -16   5  -2    0.42    0.27
  16   5   2    0.28    0.29
  16  -5  -2   -0.09    0.27
 -16  -5   2    0.70    0.28
 -16   5  -2    0.53    0.23
  16  -5  -2    0.88    0.30
  16  -5  -2    1.06    0.30
  16   5   2    0.14    0.26
  16  -5   2    0.83    0.30
  16   5  -2    0.14    0.23
 -16   5   2    0.24    0.25
 -16   5   2    0.69    0.26
  16   5  -2    0.70    0.30
  16  -5   2    0.53    0.28
  16   5  -2    0.75    0.30
  16   6   2    0.47    0.29
  16  -6  -2    0.33    0.29
  16   6   2    0.55    0.26
 -16   6  -2   -0.10    0.22
  16   6   2    0.25    0.27
 -16   6  -2    0.21    0.25
  16   6  -2    0.33    0.27
  16   6  -2    0.48    0.34
  16  -6   2    0.44    0.53
  16   6  -2    0.57    0.29
 -16   6   2    0.58    0.29
  16  -6   2    0.45    0.36
  16  -6   2    0.77    0.32
 -16   6   2    0.14    0.22
  16  -7  -2    0.21    0.26
  16   7   2    0.31    0.25
  16  -7  -2   -0.10    0.29
 -16   7  -2   -0.05    0.22
  16   7   2   -0.33    0.24
 -16   7  -2   -0.28    0.25
  16   7   2    0.05    0.28
  16   7  -2    0.11    0.23
  16   7  -2    0.01    0.24
  16   7  -2    0.29    0.24
  16  -7   2   -0.06    0.26
 -16   7   2    0.03    0.23
 -16   7   2    0.14    0.22
  16  -7   2    0.04    0.28
 -16   8  -2    5.23    0.66
  16   8   2    5.97    0.61
 -16   8  -2    4.12    0.56
  16  -8  -2    5.16    0.67
  16   8   2    4.33    0.56
  16  -8  -2    3.43    0.50
  16   8   2    5.05    0.63
 -16   8   2    4.92    0.61
  16  -8   2    4.01    0.55
 -16   8   2    4.86    0.55
  16  -8   2    3.69    0.60
  16   8  -2    4.21    0.55
 -16   9  -2    7.48    0.75
  16   9   2    4.66    0.58
 -16   9  -2    5.76    0.65
  16  -9  -2    4.72    0.55
  16  -9  -2    5.27    0.72
  16   9   2    4.26    0.57
  16   9   2    4.49    0.60
  16   9  -2    5.19    0.59
  16   9  -2    5.25    0.67
 -16   9   2    4.81    0.64
  16  -9   2    6.20    0.71
  16   9  -2    4.81    0.55
 -16   9   2    5.94    0.61
  16  10   2   10.46    0.80
 -16  10  -2   10.53    0.83
  16  10   2   11.01    0.79
 -16  10  -2   11.31    0.91
  16  10   2   11.36    0.80
  16 -10   2    9.71    0.93
 -16  10   2   10.67    0.81
  16  10  -2   11.35    0.80
  16  10  -2   11.56    0.89
 -16  10   2   11.05    0.88
  16 -10   2   11.40    0.96
  16  10  -2   10.20    0.73
 -16  11  -2    0.07    0.28
  16  11   2    0.25    0.29
  16  11   2   -0.07    0.26
 -16  11  -2    0.09    0.29
  16  11   2    0.19    0.32
 -16  11   2    0.32    0.30
  16  11  -2   -0.31    0.33
 -16  11   2   -0.06    0.24
  16  11  -2    0.37    0.27
 -16  12  -2    0.03    0.28
  16  12   2   -0.30    0.34
 -16  12  -2    0.29    0.30
  16  12   2   -0.22    0.27
 -16  12   2    0.09    0.24
  16  12  -2   -0.25    0.22
 -16  12   2   -0.05    0.27
  16  12  -2    0.04    0.38
 -16  13  -2    0.33    0.31
  16  13   2    0.34    0.30
 -16  13  -2    0.10    0.25
  16  13   2    1.14    0.39
  16  13   2    0.27    0.32
 -16  13   2    0.16    0.24
  16  13  -2    1.27    0.45
 -16  13   2    0.22    0.31
  16  13  -2   -0.08    0.23
  16  13  -2   -0.06    0.22
 -16  14  -2    0.05    0.32
  16  14   2    0.29    0.35
  16  14   2   -0.04    0.31
 -16  14  -2    0.12    0.28
 -16  14   2    0.22    0.29
  16  14  -2    0.43    0.26
  16  14  -2    0.26    0.26
 -16  14   2   -0.08    0.29
 -16  15  -2   -0.15    0.27
  16  15   2    0.45    0.32
 -16  15  -2    0.19    0.32
  16  15   2   -0.13    0.33
  16  15  -2   -0.15    0.28
  16  15  -2   -0.08    0.25
 -16  15   2   -0.21    0.27
 -16  15   2    0.27    0.28
  16  16   2    1.26    0.32
 -16  16  -2    1.09    0.39
 -16  16  -2    1.10    0.43
 -16  16   2    1.16    0.38
 -16  16   2    1.02    0.39
  16  16  -2    1.38    0.31
  16  17   2    1.78    0.37
 -16  17  -2    1.45    0.46
 -16  17  -2    1.99    0.52
 -16  17   2    0.66    0.37
  16  17  -2    0.85    0.31
 -16  17   2    1.29    0.41
 -16  18  -2    0.46    0.40
 -16  18  -2    0.24    0.31
 -16  18   2    0.30    0.31
  16  18  -2    0.62    0.28
 -16  18   2    0.36    0.37
 -16  19  -2    0.59    0.36
  16  19   2    1.08    0.34
 -16  19  -2    0.02    0.40
 -16  19   2    0.80    0.44
  16  19  -2    0.67    0.30
 -16  19   2   -0.26    0.31
 -17   0  -2    3.39    0.44
  17   0  -2    2.73    0.47
  17   0  -2    3.20    0.60
 -17   0   2    3.21    0.43
  17   0   2    3.99    0.57
  17   0  -2    3.53    0.54
  17   0   2    3.23    0.56
  17   0   2    2.28    0.43
  17   1   2    1.54    0.37
  17  -1  -2    1.17    0.33
 -17  -1   2    1.31    0.30
  17  -1  -2    1.63    0.46
  17  -1  -2    1.75    0.36
 -17   1  -2    1.42    0.35
  17   1   2    0.96    0.38
  17   1   2    1.60    0.39
  17  -1   2    1.71    0.46
  17  -1   2    1.89    0.38
 -17   1   2    1.12    0.31
  17   1  -2    1.63    0.39
 -17   1   2    1.52    0.32
  17   1  -2    1.10    0.34
  17  -1   2    1.51    0.42
 -17  -1  -2    1.11    0.30
  17   2   2    0.43    0.31
 -17   2  -2    0.54    0.26
  17   2   2    0.13    0.28
  17   2   2    0.23    0.27
 -17   2  -2    0.33    0.25
  17  -2  -2    0.44    0.23
 -17  -2   2    0.28    0.22
  17  -2  -2    0.52    0.29
  17  -2  -2    0.27    0.27
  17  -2   2    0.33    0.30
 -17   2   2    0.62    0.27
 -17  -2  -2    0.25    0.23
  17  -2   2    0.48    0.28
  17   2  -2    0.18    0.28
  17  -2   2    0.27    0.30
  17   2  -2    0.63    0.31
 -17   2   2    0.27    0.23
  17   3   2    0.28    0.26
  17  -3  -2    0.12    0.22
 -17   3  -2    0.12    0.22
  17   3   2    0.19    0.23
  17  -3  -2    0.12    0.25
 -17  -3   2   -0.18    0.20
  17  -3  -2   -0.23    0.24
 -17   3  -2    0.05    0.24
  17   3   2    0.25    0.28
 -17   3   2   -0.02    0.20
 -17  -3  -2    0.31    0.24
  17   3  -2   -0.01    0.24
  17   3  -2    0.20    0.26
  17   3  -2    0.00    0.22
  17  -3   2    0.40    0.28
  17  -3   2    0.07    0.28
 -17   3   2   -0.24    0.20
  17   4   2    0.19    0.26
  17  -4  -2    0.12    0.27
  17   4   2    0.12    0.25
  17  -4  -2   -0.10    0.22
 -17   4  -2    0.12    0.24
  17   4   2    0.02    0.24
 -17  -4   2    0.12    0.23
  17  -4  -2   -0.26    0.23
 -17   4  -2   -0.14    0.20
  17  -4   2    0.28    0.28
 -17   4   2    0.45    0.27
  17   4  -2    0.02    0.23
  17   4  -2    0.17    0.25
  17  -4   2    0.06    0.29
 -17   4   2   -0.16    0.19
 -17  -4  -2    0.36    0.29
  17   4  -2    0.03    0.25
  17  -4   2    0.11    0.25
  17   5   2    0.41    0.28
  17  -5  -2    0.28    0.30
 -17  -5   2   -0.43    0.37
 -17   5  -2    0.58    0.32
  17   5   2    0.39    0.28
  17  -5  -2    0.42    0.30
  17   5   2    0.46    0.33
  17   5  -2    0.76    0.30
 -17   5   2    0.48    0.28
  17   5  -2    0.57    0.29
 -17   5   2    0.02    0.23
  17  -5   2    0.65    0.29
  17  -5   2    0.50    0.30
  17  -5   2    0.32    0.30
  17   5  -2    0.95    0.36
 -17   6  -2    5.39    0.56
  17  -6  -2    5.88    0.60
  17   6   2    5.00    0.61
  17  -6  -2    4.17    0.65
  17   6   2    4.89    0.60
 -17   6  -2    5.85    0.67
  17   6  -2    5.78    0.60
 -17   6   2    5.17    0.55
  17   6  -2    5.08    0.60
 -17   6   2    5.79    0.63
  17  -6   2    5.61    0.67
  17   6  -2    5.00    0.75
  17  -6   2    5.58    0.62
  17   7   2   20.17    1.12
  17   7   2   20.04    1.11
  17  -7  -2   17.47    1.17
  17   7   2   20.98    1.16
 -17   7  -2   20.10    1.18
 -17   7  -2   19.55    1.06
  17  -7  -2   19.71    1.06
  17   7  -2   20.52    1.12
  17  -7   2   19.50    1.19
 -17   7   2   20.99    1.18
  17  -7   2   19.74    1.11
 -17   7   2   20.41    1.06
  17   7  -2   21.08    1.10
  17   7  -2   20.49    1.19
  17  -8  -2   10.05    0.74
  17   8   2   10.53    0.82
  17   8   2   10.77    0.82
  17   8   2   10.71    0.84
  17  -8  -2   10.06    0.92
 -17   8  -2   11.03    0.79
 -17   8  -2   12.42    0.94
  17   8  -2   10.60    0.81
  17   8  -2   10.26    0.90
 -17   8   2   10.90    0.78
  17  -8   2   11.14    0.91
 -17   8   2   11.36    0.88
  17  -8   2    9.90    0.79
 -17   9  -2    0.77    0.37
 -17   9  -2    0.93    0.35
  17  -9  -2    1.47    0.44
  17   9   2    0.43    0.31
  17   9   2    0.36    0.30
  17   9   2    0.37    0.35
  17  -9  -2    0.29    0.29
  17   9  -2   -0.01    0.25
 -17   9   2    0.33    0.29
  17   9  -2    0.46    0.31
  17  -9   2   -0.44    0.37
 -17   9   2    0.87    0.33
  17   9  -2    0.82    0.36
 -17  10  -2   -0.37    0.23
  17 -10  -2   -0.35    0.31
  17  10   2    0.08    0.25
  17 -10  -2    0.12    0.55
 -17  10  -2   -0.17    0.26
  17  10   2    0.16    0.27
  17  10   2    0.08    0.32
  17  10  -2    0.17    0.34
 -17  10   2   -0.26    0.24
  17 -10   2   -0.77    0.45
 -17  10   2   -0.06    0.23
  17  10  -2   -0.12    0.24
  17 -10   2    1.25    0.36
  17  11   2    3.55    0.55
  17  11   2    2.41    0.47
 -17  11  -2    4.25    0.65
  17  11   2    3.81    0.57
 -17  11  -2    3.24    0.55
  17  11  -2    3.71    0.61
  17  11  -2    4.32    0.50
 -17  11   2    3.19    0.57
 -17  11   2    2.99    0.52
 -17  12  -2   10.48    0.84
  17  12   2   10.66    0.82
  17  12   2    7.36    0.83
 -17  12  -2    9.62    0.90
  17  12   2    9.34    0.71
 -17  12   2   10.59    0.83
  17  12  -2    8.76    0.96
  17  12  -2   10.00    0.73
  17  12  -2   10.12    0.72
 -17  12   2    8.98    0.83
  17  13   2    0.07    0.60
  17  13   2    0.28    0.29
 -17  13  -2    0.45    0.32
 -17  13  -2    0.49    0.33
 -17  13   2    0.02    0.25
  17  13  -2    0.08    0.30
  17  13  -2    0.12    0.26
  17  13  -2    0.60    0.53
 -17  13   2    0.13    0.29
 -17  14  -2    2.09    0.52
 -17  14  -2    2.05    0.48
  17  14   2    1.75    0.38
  17  14   2    2.15    0.50
  17  14  -2    2.26    0.39
[truncated: 3,628,363 more chars]
