# Supplementary material for: Single crystals of purely organic free-standing two-dimensional woven polymer networks
Source: Nat Chem. 2024 Jul 18;16(11):1906–14. doi: 10.1038/s41557-024-01580-3 (PMC11527790; doi:10.1038/s41557-024-01580-3)
Supplement: Supplementary file 5 — Crystallographic data for 2DWPN-2; CCDC number 2238614. [file 41557_2024_1580_MOESM5_ESM.cif]

data_2dwpn-2

_audit_update_record
;
2024-05-21 # Formatted by publCIF

;
_publcif_datablock.id '{5c20282c-5cfd-4317-9055-704e291b2dc1}'

# publcif _publ_body_element loop end
_audit_creation_date               2023-06-29
_audit_creation_method
;
Olex2 1.5
(compiled 2023.03.06 svn.rbb2c1857 for OlexSys, GUI svn.r6748)
;
_shelx_SHELXL_version_number       '2019/3'
_audit_contact_author_address      ?
_audit_contact_author_email        ?
_audit_contact_author_name         ''
_audit_contact_author_phone        ?
_publ_contact_author_id_orcid      ?
_publ_requested_journal            'Nature Chemistry'
_journal_name_full                 'Nature Chemistry'
_publ_contact_author_name     'Ding Xiao'
_publ_contact_author_address
;
Stoddart Institute of Molecular Science, Department of Chemistry
Zhejiang University
Hangzhou
130024 Zhejiang
People's Republic of China
;
_publ_contact_author_email     xiaoding@zju.edu.cn
_publ_contact_author_phone     '19946258205'
_publ_author_address
;
Stoddart Institute of Molecular Science, Department of Chemistry
Zhejiang University
Hangzhou
130024 Zhejiang
People's Republic of China
;
_publ_section_title
;
Single crystals of purely organic free-standing two-dimensional woven polymer
 networks
;
_publ_section_abstract
;
The artistry and practicality of macroscopic fabrics continue to encourage chemists 
to weave molecules into interlaced patterns with the aim of providing emergent 
physical and chemical properties when compared with their starting materials. 
Weaving purely organic molecular threads into flawless two-dimensional woven patterns remains
a formidable challenge, even though a number of occasions has been proposed its feasibility. 
Herein, we describe the synthesis of a flawless purely organic, free-standing two-dimensional 
woven polymer network (2DWPN) driven by dative B−N bonds. Single crystals of this 2DWPN 
have been obtained and its well-defined woven topology has been revealed by X-ray diffraction analysis.
Free-standing two-dimensional monolayer nanosheets of the 2DWPN have been exfoliated from 
the layered crystals using Scotch tape. The surface features of the nanosheets have been investigated
by integrated low-dose and cryo-EM imaging techniques. These findings demonstrate the precise 
construction of purely organic woven polymer networks and highlight the unique opportunities for 
the applications of woven topologies in two-dimensional organic materials.
;
_publ_author_name       'Ding Xiao'
# start Validation Reply Form
_vrf_THETM01_2dwpn-2
;
PROBLEM: The value of sine(theta_max)/wavelength is less than 0.550
RESPONSE: The higher angle diffraction data was too weak for
structural determination because of low quality crystal that weakly diffracted.
;
_vrf_PLAT023_2dwpn-2
;
PROBLEM: Resolution (too) Low [sin(theta)/Lambda < 0.6]...............       0.50 Ang-1 .  
RESPONSE: The crystal was very weakly diffracting at high angles.
;
_vrf_PLAT340_2dwpn-2
;
PROBLEM: Low Bond Precision on  C-C Bonds ...............    0.01319 Ang.  
RESPONSE: This is due to the large number of weak reflections.
;
# end Validation Reply Form
_publ_section_references
;
Dolomanov, O. V., Bourhis, L. J., Gildea, R. J., Howard, J. A. K. & Puschmann,
H. (2009). <i>J. Appl. Cryst.</i> <b>42</b>, 339--341.

Sheldrick, G. M. (2015). <i>Acta Cryst.</i> C<b>71</b>, 3--8.
;
_chemical_name_common              ?
_chemical_name_systematic          ?
_chemical_formula_moiety           'C60 H44 B4 N4 O8, 2(C8 H10)'
_chemical_formula_sum              'C76 H64 B4 N4 O8'
_chemical_formula_weight           1204.55
_chemical_melting_point            ?
loop_
  _atom_type_symbol
  _atom_type_description
  _atom_type_scat_dispersion_real
  _atom_type_scat_dispersion_imag
  _atom_type_scat_source
 'C' 'C' 0.0137 0.0067 'International Tables Vol C Tables 4.2.6.8 and 6.1.1.4'
 'H' 'H' 0.0000 0.0000 'International Tables Vol C Tables 4.2.6.8 and 6.1.1.4'
 'B' 'B' 0.0070 0.0029 'International Tables Vol C Tables 4.2.6.8 and 6.1.1.4'
 'N' 'N' 0.0241 0.0134 'International Tables Vol C Tables 4.2.6.8 and 6.1.1.4'
 'O' 'O' 0.0389 0.0241 'International Tables Vol C Tables 4.2.6.8 and 6.1.1.4'

_shelx_space_group_comment
;
The symmetry employed for this shelxl refinement is uniquely defined
by the following loop, which should always be used as a source of
symmetry information in preference to the above space-group names.
They are only intended as comments.
;
_space_group_crystal_system        orthorhombic
_space_group_IT_number             61
_space_group_name_H-M_alt          'P b c a'
_space_group_name_Hall             '-P 2ac 2ab'
loop_
  _space_group_symop_operation_xyz
 'x, y, z'
 '-x+1/2, -y, z+1/2'
 '-x, y+1/2, -z+1/2'
 'x+1/2, -y+1/2, -z'
 '-x, -y, -z'
 'x-1/2, y, -z-1/2'
 'x, -y-1/2, z-1/2'
 '-x-1/2, y-1/2, z'

_cell_length_a                     23.4319(12)
_cell_length_b                     19.7445(12)
_cell_length_c                     30.0301(18)
_cell_angle_alpha                  90
_cell_angle_beta                   90
_cell_angle_gamma                  90
_cell_volume                       13893.5(14)
_cell_formula_units_Z              8
_cell_measurement_reflns_used      4543
_cell_measurement_temperature      212.99
_cell_measurement_theta_max        46.508
_cell_measurement_theta_min        2.852
_shelx_estimated_absorpt_T_max     0.996
_shelx_estimated_absorpt_T_min     0.989
_exptl_absorpt_coefficient_mu      0.373
_exptl_absorpt_correction_T_max    0.7508
_exptl_absorpt_correction_T_min    0.6030
_exptl_absorpt_correction_type     multi-scan
_exptl_absorpt_process_details
;
SADABS-2016/2 (Bruker,2016/2) was used for absorption correction.
wR2(int) was 0.1447 before and 0.0675 after correction.
The Ratio of minimum to maximum transmission is 0.8031.
The \l/2 correction factor is Not present.
;
_exptl_absorpt_special_details     ?
_exptl_crystal_colour              yellow
_exptl_crystal_colour_primary      yellow
_exptl_crystal_density_diffrn      1.152
_exptl_crystal_density_meas        ?
_exptl_crystal_density_method      ?
_exptl_crystal_description         block
_exptl_crystal_F_000               5056
_exptl_crystal_size_max            0.03
_exptl_crystal_size_mid            0.02
_exptl_crystal_size_min            0.01
_exptl_transmission_factor_max     ?
_exptl_transmission_factor_min     ?
_diffrn_reflns_av_R_equivalents    0.1422
_diffrn_reflns_av_unetI/netI       0.0828
_diffrn_reflns_Laue_measured_fraction_full  0.999
_diffrn_reflns_Laue_measured_fraction_max  0.999
_diffrn_reflns_limit_h_max         23
_diffrn_reflns_limit_h_min         -19
_diffrn_reflns_limit_k_max         19
_diffrn_reflns_limit_k_min         -17
_diffrn_reflns_limit_l_max         29
_diffrn_reflns_limit_l_min         -30
_diffrn_reflns_number              58888
_diffrn_reflns_point_group_measured_fraction_full  0.999
_diffrn_reflns_point_group_measured_fraction_max  0.999
_diffrn_reflns_theta_full          42.120
_diffrn_reflns_theta_max           42.120
_diffrn_reflns_theta_min           2.850
_diffrn_ambient_temperature        212.99
_diffrn_detector_area_resol_mean   ?
_diffrn_measured_fraction_theta_full  0.999
_diffrn_measured_fraction_theta_max  0.999
_diffrn_measurement_device_type    'Bruker D8 Venture'
_diffrn_measurement_method         '\f and \w scans'
_diffrn_radiation_type             GaK\a
_diffrn_radiation_wavelength       1.34139
_diffrn_source                     ?
_reflns_Friedel_coverage           0.000
_reflns_Friedel_fraction_full      .
_reflns_Friedel_fraction_max       .
_reflns_number_gt                  3836
_reflns_number_total               7265
_reflns_special_details
;
 Reflections were merged by SHELXL according to the crystal
 class for the calculation of statistics and refinement.
 
 Structure factors included contributions from the .fab file.
 
 _reflns_Friedel_fraction is defined as the number of unique
 Friedel pairs measured divided by the number that would be
 possible theoretically, ignoring centric projections and
 systematic absences.
;
_reflns_threshold_expression       'I > 2\s(I)'
_computing_cell_refinement         'SAINT v8.37A (Bruker, 2015)'
_computing_data_collection         ?
_computing_data_reduction          'SAINT v8.37A (Bruker, 2015)'
_computing_molecular_graphics      'Olex2 1.5 (Dolomanov et al., 2009)'
_computing_publication_material    'Olex2 1.5 (Dolomanov et al., 2009)'
_computing_structure_refinement    'SHELXL 2019/3 (Sheldrick, 2015)'
_computing_structure_solution      'SHELXT  (Sheldrick, 2015)'
_refine_diff_density_max           0.288
_refine_diff_density_min           -0.222
_refine_diff_density_rms           0.059
_refine_ls_extinction_coef         0.00061(8)
_refine_ls_extinction_expression  
 'Fc^*^=kFc[1+0.001xFc^2^\l^3^/sin(2\q)]^-1/4^'
_refine_ls_extinction_method       'SHELXL-2019/2 (Sheldrick 2019)'
_refine_ls_goodness_of_fit_ref     1.027
_refine_ls_hydrogen_treatment      constr
_refine_ls_matrix_type             full
_refine_ls_number_parameters       834
_refine_ls_number_reflns           7265
_refine_ls_number_restraints       48
_refine_ls_R_factor_all            0.1529
_refine_ls_R_factor_gt             0.0830
_refine_ls_restrained_S_all        1.034
_refine_ls_shift/su_max            0.000
_refine_ls_shift/su_mean           0.000
_refine_ls_structure_factor_coef   Fsqd
_refine_ls_weighting_details      
 'w=1/[\s^2^(Fo^2^)+(0.1379P)^2^+4.9979P] where P=(Fo^2^+2Fc^2^)/3'
_refine_ls_weighting_scheme        calc
_refine_ls_wR_factor_gt            0.2118
_refine_ls_wR_factor_ref           0.2579
_refine_special_details            ?
_olex2_refinement_description
;
1. Fixed Uiso
 At 1.2 times of:
  All C(H) groups
 At 1.5 times of:
  All C(H,H,H) groups
2. Uiso/Uaniso restraints and constraints
C68 \\sim C69 \\sim C70 \\sim C71 \\sim C72 \\sim C73 \\sim C74 \\sim C75:
within 2A with sigma of 0.01 and sigma for terminal atoms of 0.02 within 2A
3.a Aromatic/amide H refined with riding coordinates:
 C2(H2), C4(H4), C5(H5), C8(H8), C9(H9), C11(H11), C12(H12), C14(H14),
 C15(H15), C16(H16), C17(H17), C19(H19), C20(H20), C22(H22), C23(H23), C24(H24),
  C25(H25), C27(H27), C28(H28), C29(H29), C30(H30), C32(H32), C33(H33),
 C34(H34), C35(H35), C37(H37), C38(H38), C40(H40), C41(H41), C43(H43), C44(H44),
  C45(H45), C46(H46), C48(H48), C49(H49), C51(H51), C52(H52), C53(H53),
 C54(H54), C56(H56), C57(H57), C58(H58), C59(H59), C76(H76), C62(H62), C63(H63),
  C65(H65), C66(H66), C70(H70), C71(H71), C73(H73), C74(H74)
3.b Idealised Me refined as rotating group:
 C60(H60A,H60B,H60C), C67(H67A,H67B,H67C), C68(H68A,H68B,H68C), C75(H75A,H75B,
 H75C)
;
_atom_sites_solution_hydrogens     geom
_atom_sites_solution_primary       ?
_atom_sites_solution_secondary     ?
loop_
  _atom_site_label
  _atom_site_type_symbol
  _atom_site_fract_x
  _atom_site_fract_y
  _atom_site_fract_z
  _atom_site_U_iso_or_equiv
  _atom_site_adp_type
  _atom_site_occupancy
  _atom_site_site_symmetry_order
  _atom_site_calc_flag
  _atom_site_refinement_flags_posn
  _atom_site_refinement_flags_adp
  _atom_site_refinement_flags_occupancy
  _atom_site_disorder_assembly
  _atom_site_disorder_group
 O1 O 0.3553(2) 1.1003(3) 0.40841(19) 0.0785(15) Uani 1 1 d . . . . .
 O2 O 0.34906(18) 1.1790(2) 0.35006(18) 0.0674(14) Uani 1 1 d . . . . .
 O3 O 0.2745(2) 0.9256(2) 0.18706(17) 0.0652(13) Uani 1 1 d . . . . .
 O4 O 0.19546(18) 0.9079(2) 0.23387(17) 0.0611(13) Uani 1 1 d . . . . .
 O5 O 0.55102(18) 0.3515(2) 0.30929(18) 0.0591(13) Uani 1 1 d . . . . .
 O6 O 0.46335(19) 0.3276(2) 0.34482(16) 0.0606(13) Uani 1 1 d . . . . .
 O7 O 0.41760(18) 0.2016(2) 0.10462(16) 0.0597(13) Uani 1 1 d . . . . .
 O8 O 0.42285(17) 0.1044(2) 0.15009(16) 0.0584(13) Uani 1 1 d . . . . .
 N1 N 0.2799(2) 0.8345(3) 0.24461(18) 0.0532(15) Uani 1 1 d . . . . .
 N2 N 0.4674(2) 0.4262(2) 0.29393(18) 0.0510(14) Uani 1 1 d . . . . .
 N4 N 0.3329(2) 0.1704(3) 0.15009(17) 0.0519(14) Uani 1 1 d . . . . .
 N5 N -0.0629(2) 0.1088(3) 0.1441(2) 0.0659(17) Uani 1 1 d . . . . .
 C1 C 0.3446(3) 1.1646(5) 0.4241(4) 0.079(2) Uani 1 1 d . . . . .
 C2 C 0.3380(4) 1.1828(6) 0.4686(4) 0.111(3) Uani 1 1 d . . . . .
 H2 H 0.340564 1.151009 0.491809 0.134 Uiso 1 1 calc R U . . .
 C3 C 0.4667(3) 0.3027(3) 0.2619(2) 0.0522(18) Uani 1 1 d . . . . .
 C4 C 0.3250(4) 1.2976(6) 0.4418(5) 0.116(4) Uani 1 1 d . . . . .
 H4 H 0.319245 1.343548 0.448599 0.139 Uiso 1 1 calc R U . . .
 C5 C 0.3308(3) 1.2780(5) 0.3973(4) 0.101(3) Uani 1 1 d . . . . .
 H5 H 0.327949 1.308996 0.373578 0.121 Uiso 1 1 calc R U . . .
 C6 C 0.3408(3) 1.2108(4) 0.3908(4) 0.074(2) Uani 1 1 d . . . . .
 C7 C 0.3410(3) 1.0533(3) 0.3292(3) 0.062(2) Uani 1 1 d . . . . .
 C8 C 0.3020(3) 1.0056(4) 0.3430(3) 0.074(2) Uani 1 1 d . . . . .
 H8 H 0.292679 1.003166 0.373354 0.089 Uiso 1 1 calc R U . . .
 C9 C 0.2760(3) 0.9608(4) 0.3134(3) 0.077(2) Uani 1 1 d . . . . .
 H9 H 0.250290 0.928572 0.324837 0.092 Uiso 1 1 calc R U . . .
 C10 C 0.2862(3) 0.9617(3) 0.2682(3) 0.0560(19) Uani 1 1 d . . . . .
 C11 C 0.3264(3) 1.0085(3) 0.2543(3) 0.074(2) Uani 1 1 d . . . . .
 H11 H 0.336438 1.009942 0.224050 0.089 Uiso 1 1 calc R U . . .
 C12 C 0.3523(4) 1.0532(4) 0.2835(3) 0.086(3) Uani 1 1 d . . . . .
 H12 H 0.378457 1.084836 0.272167 0.104 Uiso 1 1 calc R U . . .
 C13 C 0.1801(3) 0.9061(3) 0.1899(3) 0.0570(19) Uani 1 1 d . . . . .
 C14 C 0.1257(3) 0.8959(3) 0.1728(3) 0.067(2) Uani 1 1 d . . . . .
 H14 H 0.094161 0.888041 0.191506 0.081 Uiso 1 1 calc R U . . .
 C15 C 0.1200(4) 0.8979(4) 0.1266(4) 0.088(3) Uani 1 1 d . . . . .
 H15 H 0.084043 0.890567 0.113577 0.105 Uiso 1 1 calc R U . . .
 C16 C 0.1666(5) 0.9105(4) 0.0996(3) 0.094(3) Uani 1 1 d . . . . .
 H16 H 0.161559 0.912306 0.068595 0.113 Uiso 1 1 calc R U . . .
 C17 C 0.2214(4) 0.9206(3) 0.1175(3) 0.070(2) Uani 1 1 d . . . . .
 H17 H 0.253266 0.929327 0.099320 0.084 Uiso 1 1 calc R U . . .
 C18 C 0.2257(3) 0.9171(3) 0.1621(3) 0.060(2) Uani 1 1 d . . . . .
 C19 C 0.3350(3) 0.8208(3) 0.2384(2) 0.0550(19) Uani 1 1 d . . . . .
 H19 H 0.358998 0.855539 0.227991 0.066 Uiso 1 1 calc R U . . .
 C20 C 0.3581(3) 0.7585(3) 0.2466(2) 0.060(2) Uani 1 1 d . . . . .
 H20 H 0.396897 0.750520 0.240606 0.072 Uiso 1 1 calc R U . . .
 C21 C 0.3245(3) 0.7073(3) 0.2637(2) 0.0516(18) Uani 1 1 d . . . . .
 C22 C 0.2669(3) 0.7217(3) 0.2704(2) 0.064(2) Uani 1 1 d . . . . .
 H22 H 0.242130 0.688228 0.281443 0.076 Uiso 1 1 calc R U . . .
 C23 C 0.2466(3) 0.7860(3) 0.2607(2) 0.061(2) Uani 1 1 d . . . . .
 H23 H 0.207806 0.795589 0.265608 0.073 Uiso 1 1 calc R U . . .
 C24 C 0.3466(3) 0.6402(3) 0.2728(2) 0.061(2) Uani 1 1 d . . . . .
 H24 H 0.319671 0.605688 0.277783 0.073 Uiso 1 1 calc R U . . .
 C25 C 0.4013(3) 0.6227(3) 0.2747(2) 0.063(2) Uani 1 1 d . . . . .
 H25 H 0.428232 0.657488 0.270676 0.076 Uiso 1 1 calc R U . . .
 C26 C 0.4234(3) 0.5553(3) 0.2823(2) 0.0541(18) Uani 1 1 d . . . . .
 C27 C 0.4812(3) 0.5435(3) 0.2855(3) 0.073(2) Uani 1 1 d . . . . .
 H27 H 0.506874 0.579952 0.283457 0.088 Uiso 1 1 calc R U . . .
 C28 C 0.5015(3) 0.4795(3) 0.2915(2) 0.066(2) Uani 1 1 d . . . . .
 H28 H 0.541133 0.472920 0.293998 0.079 Uiso 1 1 calc R U . . .
 C29 C 0.4112(3) 0.4368(4) 0.2904(3) 0.072(2) Uani 1 1 d . . . . .
 H29 H 0.386440 0.399401 0.292030 0.086 Uiso 1 1 calc R U . . .
 C30 C 0.3884(3) 0.4991(4) 0.2847(3) 0.070(2) Uani 1 1 d . . . . .
 H30 H 0.348641 0.504183 0.282459 0.084 Uiso 1 1 calc R U . . .
 C31 C 0.5068(4) 0.3320(3) 0.3755(3) 0.063(2) Uani 1 1 d . . . . .
 C32 C 0.5023(4) 0.3210(4) 0.4201(3) 0.083(2) Uani 1 1 d . . . . .
 H32 H 0.467139 0.311591 0.433779 0.099 Uiso 1 1 calc R U . . .
 C33 C 0.5530(6) 0.3245(4) 0.4444(3) 0.097(3) Uani 1 1 d . . . . .
 H33 H 0.551992 0.317886 0.475370 0.116 Uiso 1 1 calc R U . . .
 C34 C 0.6040(5) 0.3374(4) 0.4241(4) 0.094(3) Uani 1 1 d . . . . .
 H34 H 0.637304 0.338779 0.441537 0.113 Uiso 1 1 calc R U . . .
 C35 C 0.6081(4) 0.3486(3) 0.3778(3) 0.074(2) Uani 1 1 d . . . . .
 H35 H 0.643097 0.357599 0.363754 0.088 Uiso 1 1 calc R U . . .
 C36 C 0.5574(4) 0.3454(3) 0.3547(3) 0.064(2) Uani 1 1 d . . . . .
 C37 C 0.4182(3) 0.2628(3) 0.2651(2) 0.0573(19) Uani 1 1 d . . . . .
 H37 H 0.397908 0.262247 0.292053 0.069 Uiso 1 1 calc R U . . .
 C38 C 0.3987(3) 0.2240(3) 0.2302(3) 0.060(2) Uani 1 1 d . . . . .
 H38 H 0.365721 0.197745 0.234496 0.072 Uiso 1 1 calc R U . . .
 C39 C 0.4252(3) 0.2217(3) 0.1891(2) 0.0514(18) Uani 1 1 d . . . . .
 C40 C 0.4748(3) 0.2608(4) 0.1860(2) 0.063(2) Uani 1 1 d . . . . .
 H40 H 0.495746 0.260305 0.159321 0.075 Uiso 1 1 calc R U . . .
 C41 C 0.4940(3) 0.3000(3) 0.2209(3) 0.062(2) Uani 1 1 d . . . . .
 H41 H 0.527121 0.326132 0.216781 0.075 Uiso 1 1 calc R U . . .
 C42 C 0.4300(3) 0.0875(4) 0.1048(3) 0.0583(19) Uani 1 1 d . . . . .
 C43 C 0.4390(3) 0.0241(4) 0.0881(3) 0.073(2) Uani 1 1 d . . . . .
 H43 H 0.441271 -0.014469 0.106361 0.087 Uiso 1 1 calc R U . . .
 C44 C 0.4445(3) 0.0206(5) 0.0417(3) 0.084(3) Uani 1 1 d . . . . .
 H44 H 0.449231 -0.021826 0.027995 0.101 Uiso 1 1 calc R U . . .
 C45 C 0.4431(3) 0.0785(5) 0.0156(3) 0.085(3) Uani 1 1 d . . . . .
 H45 H 0.448846 0.074740 -0.015254 0.102 Uiso 1 1 calc R U . . .
 C46 C 0.4334(3) 0.1419(4) 0.0341(3) 0.069(2) Uani 1 1 d . . . . .
 H46 H 0.430896 0.181031 0.016345 0.083 Uiso 1 1 calc R U . . .
 C47 C 0.4277(3) 0.1446(4) 0.0801(3) 0.0597(19) Uani 1 1 d . . . . .
 C48 C 0.3050(3) 0.1120(3) 0.1555(2) 0.0573(19) Uani 1 1 d . . . . .
 H48 H 0.326496 0.072256 0.159800 0.069 Uiso 1 1 calc R U . . .
 C49 C 0.2473(3) 0.1072(3) 0.1552(2) 0.062(2) Uani 1 1 d . . . . .
 H49 H 0.229846 0.064846 0.159707 0.075 Uiso 1 1 calc R U . . .
 C50 C 0.2139(3) 0.1635(3) 0.1482(2) 0.0553(19) Uani 1 1 d . . . . .
 C51 C 0.2421(3) 0.2242(3) 0.1426(2) 0.059(2) Uani 1 1 d . . . . .
 H51 H 0.221134 0.264103 0.137712 0.071 Uiso 1 1 calc R U . . .
 C52 C 0.3004(3) 0.2268(3) 0.1440(2) 0.059(2) Uani 1 1 d . . . . .
 H52 H 0.318634 0.268852 0.140588 0.071 Uiso 1 1 calc R U . . .
 C53 C 0.1519(3) 0.1611(3) 0.1461(2) 0.063(2) Uani 1 1 d . . . . .
 H53 H 0.133157 0.202853 0.142969 0.075 Uiso 1 1 calc R U . . .
 C54 C 0.1189(3) 0.1066(4) 0.1482(2) 0.070(2) Uani 1 1 d . . . . .
 H54 H 0.136925 0.064208 0.150764 0.084 Uiso 1 1 calc R U . . .
 C55 C 0.0569(3) 0.1075(3) 0.1468(3) 0.064(2) Uani 1 1 d . . . . .
 C56 C 0.0249(4) 0.0494(4) 0.1466(4) 0.121(4) Uani 1 1 d . . . . .
 H56 H 0.043352 0.007100 0.147562 0.145 Uiso 1 1 calc R U . . .
 C57 C -0.0327(4) 0.0519(4) 0.1451(4) 0.121(4) Uani 1 1 d . . . . .
 H57 H -0.052750 0.010691 0.144740 0.145 Uiso 1 1 calc R U . . .
 C58 C -0.0332(3) 0.1657(4) 0.1458(3) 0.082(3) Uani 1 1 d . . . . .
 H58 H -0.052580 0.207381 0.146396 0.098 Uiso 1 1 calc R U . . .
 C59 C 0.0255(4) 0.1653(4) 0.1467(3) 0.087(3) Uani 1 1 d . . . . .
 H59 H 0.044803 0.206996 0.147211 0.105 Uiso 1 1 calc R U . . .
 C76 C 0.3275(5) 1.2508(7) 0.4763(4) 0.132(4) Uani 1 1 d . . . . .
 H76 H 0.321983 1.265741 0.505697 0.158 Uiso 1 1 calc R U . . .
 B1 B 0.3664(4) 1.1089(4) 0.3603(3) 0.064(2) Uani 1 1 d . . . . .
 B2 B 0.2583(3) 0.9125(4) 0.2342(3) 0.055(2) Uani 1 1 d . . . . .
 B3 B 0.4886(4) 0.3466(4) 0.3016(3) 0.056(2) Uani 1 1 d . . . . .
 B4 B 0.4048(3) 0.1764(4) 0.1497(3) 0.054(2) Uani 1 1 d . . . . .
 C60 C 0.2113(5) 1.0695(5) 0.5025(3) 0.137(4) Uani 1 1 d . . . . .
 H60A H 0.228370 1.099550 0.524318 0.206 Uiso 1 1 calc R U . . .
 H60B H 0.170727 1.065493 0.508258 0.206 Uiso 1 1 calc R U . . .
 H60C H 0.217248 1.087685 0.472878 0.206 Uiso 1 1 calc R U . . .
 C61 C 0.2389(5) 1.0001(5) 0.5058(3) 0.098(3) Uani 1 1 d . . . . .
 C62 C 0.2874(5) 0.9858(6) 0.4828(4) 0.121(4) Uani 1 1 d . . . . .
 H62 H 0.303229 1.018329 0.463560 0.146 Uiso 1 1 calc R U . . .
 C63 C 0.3135(5) 0.9231(8) 0.4876(4) 0.142(4) Uani 1 1 d . . . . .
 H63 H 0.347364 0.914457 0.471798 0.170 Uiso 1 1 calc R U . . .
 C64 C 0.2914(5) 0.8727(5) 0.5150(4) 0.106(3) Uani 1 1 d . . . . .
 C65 C 0.2423(5) 0.8890(5) 0.5362(3) 0.095(3) Uani 1 1 d . . . . .
 H65 H 0.225106 0.856108 0.554400 0.114 Uiso 1 1 calc R U . . .
 C66 C 0.2163(4) 0.9511(6) 0.5324(3) 0.091(3) Uani 1 1 d . . . . .
 H66 H 0.182540 0.959864 0.548281 0.109 Uiso 1 1 calc R U . . .
 C67 C 0.3194(5) 0.8039(5) 0.5170(4) 0.159(5) Uani 1 1 d . . . . .
 H67A H 0.295039 0.770777 0.502605 0.239 Uiso 1 1 calc R U . . .
 H67B H 0.325363 0.791162 0.547802 0.239 Uiso 1 1 calc R U . . .
 H67C H 0.355905 0.805659 0.501721 0.239 Uiso 1 1 calc R U . . .
 C68 C 0.6350(7) 0.2970(8) 0.1164(5) 0.213(6) Uani 1 1 d . U . . .
 H68A H 0.616665 0.318895 0.091307 0.320 Uiso 1 1 calc R U . . .
 H68B H 0.674239 0.312414 0.118620 0.320 Uiso 1 1 calc R U . . .
 H68C H 0.614784 0.308465 0.143586 0.320 Uiso 1 1 calc R U . . .
 C69 C 0.6341(7) 0.2207(8) 0.1098(4) 0.143(3) Uani 1 1 d . U . . .
 C70 C 0.5845(5) 0.1862(7) 0.0976(4) 0.138(3) Uani 1 1 d . U . . .
 H70 H 0.550717 0.210182 0.091746 0.165 Uiso 1 1 calc R U . . .
 C71 C 0.5856(6) 0.1173(7) 0.0941(4) 0.141(3) Uani 1 1 d . U . . .
 H71 H 0.551856 0.094693 0.086067 0.169 Uiso 1 1 calc R U . . .
 C72 C 0.6330(6) 0.0799(8) 0.1017(4) 0.140(3) Uani 1 1 d . U . . .
 C73 C 0.6812(5) 0.1142(7) 0.1130(4) 0.137(3) Uani 1 1 d . U . . .
 H73 H 0.714810 0.089580 0.118694 0.164 Uiso 1 1 calc R U . . .
 C74 C 0.6825(5) 0.1839(7) 0.1162(4) 0.137(3) Uani 1 1 d . U . . .
 H74 H 0.716919 0.206103 0.122913 0.164 Uiso 1 1 calc R U . . .
 C75 C 0.6302(6) 0.0040(7) 0.0950(4) 0.187(5) Uani 1 1 d . U . . .
 H75A H 0.591394 -0.011475 0.099928 0.281 Uiso 1 1 calc R U . . .
 H75B H 0.655540 -0.018093 0.115994 0.281 Uiso 1 1 calc R U . . .
 H75C H 0.641765 -0.006960 0.064875 0.281 Uiso 1 1 calc R U . . .

loop_
  _atom_site_aniso_label
  _atom_site_aniso_U_11
  _atom_site_aniso_U_22
  _atom_site_aniso_U_33
  _atom_site_aniso_U_23
  _atom_site_aniso_U_13
  _atom_site_aniso_U_12
 O1 0.075(4) 0.064(4) 0.097(5) 0.000(3) -0.003(3) -0.002(3)
 O2 0.047(3) 0.050(3) 0.105(4) -0.007(3) -0.005(3) 0.005(2)
 O3 0.056(3) 0.053(3) 0.086(4) 0.010(3) 0.002(3) 0.000(2)
 O4 0.046(3) 0.055(3) 0.083(4) 0.002(3) -0.006(3) 0.001(2)
 O5 0.046(3) 0.054(3) 0.077(4) -0.006(3) 0.001(3) 0.006(2)
 O6 0.054(3) 0.052(3) 0.075(4) -0.001(2) -0.004(3) 0.004(2)
 O7 0.059(3) 0.042(3) 0.077(4) -0.002(3) -0.001(3) 0.002(2)
 O8 0.049(3) 0.045(3) 0.081(4) -0.002(2) -0.004(3) 0.010(2)
 N1 0.036(4) 0.051(4) 0.072(4) 0.000(3) 0.002(3) 0.003(3)
 N2 0.033(4) 0.040(3) 0.081(4) -0.006(3) 0.000(3) 0.002(3)
 N4 0.060(4) 0.037(3) 0.059(4) -0.009(3) -0.004(3) 0.004(3)
 N5 0.046(4) 0.040(4) 0.112(5) 0.004(3) 0.001(3) 0.003(3)
 C1 0.051(5) 0.076(7) 0.108(8) -0.018(7) 0.012(5) -0.010(4)
 C2 0.106(8) 0.115(9) 0.113(9) -0.032(7) 0.023(6) -0.024(6)
 C3 0.047(5) 0.051(5) 0.058(5) -0.003(4) 0.005(4) 0.006(4)
 C4 0.093(8) 0.082(8) 0.173(12) -0.051(9) 0.031(8) -0.007(6)
 C5 0.077(7) 0.076(7) 0.150(10) -0.032(6) 0.031(6) -0.009(5)
 C6 0.055(5) 0.052(6) 0.115(8) -0.017(6) 0.012(5) -0.013(4)
 C7 0.049(5) 0.046(5) 0.092(6) -0.001(4) 0.001(4) -0.006(4)
 C8 0.077(6) 0.060(5) 0.086(6) -0.015(5) 0.003(5) -0.018(5)
 C9 0.071(6) 0.061(5) 0.099(7) -0.005(5) 0.024(5) -0.023(4)
 C10 0.043(5) 0.038(4) 0.088(6) 0.004(4) 0.001(4) -0.003(3)
 C11 0.092(7) 0.053(5) 0.078(6) 0.008(4) -0.016(5) -0.018(5)
 C12 0.086(7) 0.065(6) 0.108(8) 0.017(5) -0.002(6) -0.024(5)
 C13 0.048(6) 0.037(4) 0.086(6) 0.002(4) -0.006(5) 0.008(3)
 C14 0.058(6) 0.044(4) 0.100(7) -0.004(4) -0.010(5) 0.001(4)
 C15 0.085(8) 0.078(6) 0.099(8) -0.003(5) -0.021(6) 0.008(5)
 C16 0.125(9) 0.086(7) 0.071(6) -0.004(5) -0.015(7) 0.006(6)
 C17 0.073(7) 0.062(5) 0.075(7) 0.002(4) 0.002(5) 0.000(4)
 C18 0.051(6) 0.041(4) 0.088(7) 0.003(4) 0.001(6) -0.001(4)
 C19 0.043(5) 0.041(4) 0.080(5) -0.002(4) 0.003(4) -0.002(3)
 C20 0.044(5) 0.045(5) 0.092(6) -0.003(4) 0.003(4) 0.006(4)
 C21 0.043(5) 0.042(4) 0.070(5) 0.002(4) 0.001(4) -0.001(4)
 C22 0.049(5) 0.050(5) 0.092(6) 0.016(4) 0.001(4) -0.002(4)
 C23 0.040(5) 0.048(5) 0.095(6) 0.008(4) 0.007(4) -0.004(4)
 C24 0.051(5) 0.048(5) 0.084(5) 0.004(4) -0.002(4) -0.006(4)
 C25 0.043(5) 0.042(5) 0.105(6) -0.003(4) -0.004(4) -0.003(4)
 C26 0.038(5) 0.042(5) 0.083(5) -0.006(4) -0.004(4) -0.001(4)
 C27 0.040(5) 0.043(5) 0.136(7) 0.008(4) -0.009(5) -0.004(4)
 C28 0.044(5) 0.051(5) 0.102(6) 0.004(4) -0.013(4) -0.005(4)
 C29 0.038(5) 0.044(5) 0.134(7) -0.001(4) -0.001(4) 0.001(4)
 C30 0.049(5) 0.049(5) 0.112(7) -0.002(4) -0.015(4) -0.002(4)
 C31 0.077(7) 0.038(4) 0.073(7) -0.002(4) -0.009(6) 0.008(4)
 C32 0.091(8) 0.069(6) 0.088(7) -0.006(5) 0.001(6) 0.004(5)
 C33 0.108(9) 0.087(7) 0.096(8) -0.003(5) -0.012(8) 0.012(6)
 C34 0.089(8) 0.062(6) 0.132(10) -0.028(6) -0.039(7) 0.016(5)
 C35 0.073(7) 0.056(5) 0.093(7) -0.015(5) -0.016(6) 0.015(4)
 C36 0.052(6) 0.036(4) 0.104(8) -0.008(4) 0.004(6) 0.007(4)
 C37 0.046(5) 0.064(5) 0.062(5) -0.001(4) 0.007(4) 0.001(4)
 C38 0.052(5) 0.051(5) 0.078(6) -0.002(4) -0.003(5) 0.000(4)
 C39 0.048(5) 0.040(4) 0.066(5) -0.008(4) 0.002(4) 0.004(3)
 C40 0.045(5) 0.070(5) 0.074(6) -0.010(4) 0.006(4) 0.002(4)
 C41 0.039(5) 0.050(5) 0.098(6) -0.005(4) 0.001(5) -0.007(3)
 C42 0.047(5) 0.043(5) 0.084(6) -0.012(5) 0.000(4) -0.002(3)
 C43 0.055(5) 0.053(5) 0.109(8) -0.013(5) 0.007(5) 0.000(4)
 C44 0.069(6) 0.078(7) 0.106(8) -0.034(6) 0.019(5) 0.001(5)
 C45 0.092(7) 0.074(6) 0.088(7) -0.013(6) 0.018(5) -0.014(5)
 C46 0.057(5) 0.067(6) 0.083(7) -0.001(5) 0.013(4) -0.002(4)
 C47 0.048(5) 0.052(5) 0.079(6) -0.001(5) 0.004(4) 0.001(4)
 C48 0.048(5) 0.037(5) 0.087(6) -0.002(4) 0.003(4) 0.003(3)
 C49 0.044(5) 0.047(5) 0.096(6) 0.013(4) 0.008(4) -0.003(4)
 C50 0.045(5) 0.037(4) 0.084(5) -0.003(4) 0.001(4) 0.000(4)
 C51 0.043(5) 0.042(5) 0.094(6) 0.001(4) -0.005(4) 0.004(3)
 C52 0.056(6) 0.027(4) 0.095(6) -0.006(4) 0.004(4) 0.003(3)
 C53 0.059(6) 0.044(5) 0.086(6) -0.001(4) 0.002(4) 0.012(4)
 C54 0.052(6) 0.048(5) 0.111(6) -0.001(4) 0.004(5) 0.005(4)
 C55 0.044(5) 0.043(5) 0.105(6) 0.002(4) -0.001(4) 0.009(4)
 C56 0.046(6) 0.039(5) 0.277(14) -0.007(6) 0.004(7) -0.005(4)
 C57 0.048(6) 0.055(6) 0.259(13) 0.001(7) 0.009(7) -0.007(5)
 C58 0.051(6) 0.035(5) 0.160(8) -0.005(5) -0.002(5) 0.000(4)
 C59 0.061(6) 0.036(5) 0.165(9) -0.007(5) -0.006(5) -0.004(4)
 C76 0.130(10) 0.122(10) 0.143(11) -0.052(9) 0.042(8) -0.043(8)
 B1 0.054(6) 0.041(5) 0.095(8) 0.004(5) -0.006(5) 0.001(4)
 B2 0.038(6) 0.045(5) 0.083(7) 0.015(5) -0.001(5) -0.006(4)
 B3 0.048(6) 0.043(5) 0.076(7) 0.009(5) 0.010(5) 0.014(4)
 B4 0.031(5) 0.049(5) 0.082(7) 0.008(5) 0.004(5) 0.006(4)
 C60 0.190(12) 0.102(8) 0.119(9) -0.007(7) -0.041(8) 0.011(8)
 C61 0.134(10) 0.075(7) 0.086(7) -0.002(6) -0.007(7) -0.003(7)
 C62 0.120(10) 0.122(10) 0.122(9) -0.006(7) 0.050(8) -0.023(7)
 C63 0.127(10) 0.127(11) 0.173(12) -0.026(10) 0.048(9) 0.016(9)
 C64 0.098(9) 0.098(8) 0.121(9) 0.002(7) 0.009(7) 0.001(7)
 C65 0.109(9) 0.095(8) 0.081(7) -0.004(6) -0.005(6) -0.014(6)
 C66 0.088(7) 0.100(8) 0.085(7) -0.004(6) -0.010(5) -0.003(6)
 C67 0.181(12) 0.109(9) 0.187(12) -0.008(8) -0.025(9) 0.068(8)
 C68 0.277(15) 0.197(13) 0.166(11) -0.001(11) 0.050(10) -0.020(12)
 C69 0.145(8) 0.172(8) 0.111(6) -0.009(6) 0.025(6) -0.023(7)
 C70 0.116(7) 0.181(8) 0.116(6) -0.012(7) 0.011(6) -0.006(7)
 C71 0.111(7) 0.188(9) 0.124(6) -0.017(7) 0.015(6) -0.021(7)
 C72 0.127(8) 0.177(8) 0.115(6) -0.019(6) 0.018(6) -0.016(7)
 C73 0.115(7) 0.184(8) 0.111(6) -0.022(7) 0.005(6) -0.002(7)
 C74 0.117(7) 0.184(8) 0.109(6) -0.021(7) 0.009(6) -0.036(7)
 C75 0.252(13) 0.189(12) 0.120(9) -0.013(9) 0.017(9) -0.043(11)

_geom_special_details
;
 All esds (except the esd in the dihedral angle between two l.s. planes)
 are estimated using the full covariance matrix.  The cell esds are taken
 into account individually in the estimation of esds in distances, angles
 and torsion angles; correlations between esds in cell parameters are only
 used when they are defined by crystal symmetry.  An approximate (isotropic)
 treatment of cell esds is used for estimating esds involving l.s. planes.
;
loop_
  _geom_bond_atom_site_label_1
  _geom_bond_atom_site_label_2
  _geom_bond_distance
  _geom_bond_site_symmetry_2
  _geom_bond_publ_flag
 O1 C1 1.377(9) . ?
 O1 B1 1.478(10) . ?
 O2 C6 1.387(9) . ?
 O2 B1 1.474(9) . ?
 O3 C18 1.378(8) . ?
 O3 B2 1.488(9) . ?
 O4 C13 1.370(8) . ?
 O4 B2 1.476(8) . ?
 O5 C36 1.376(9) . ?
 O5 B3 1.484(9) . ?
 O6 C31 1.375(8) . ?
 O6 B3 1.475(9) . ?
 O7 C47 1.365(8) . ?
 O7 B4 1.473(9) . ?
 O8 C42 1.411(8) . ?
 O8 B4 1.482(8) . ?
 N1 C19 1.331(7) . ?
 N1 C23 1.326(8) . ?
 N1 B2 1.651(9) . ?
 N2 C28 1.324(7) . ?
 N2 C29 1.338(8) . ?
 N2 B3 1.663(9) . ?
 N4 C48 1.335(7) . ?
 N4 C52 1.361(7) . ?
 N4 B4 1.690(9) . ?
 N5 C57 1.327(9) . ?
 N5 C58 1.324(8) . ?
 N5 B1 1.663(10) 6_546 ?
 C1 C2 1.392(12) . ?
 C1 C6 1.357(11) . ?
 C2 H2 0.9400 . ?
 C2 C76 1.386(13) . ?
 C3 C37 1.387(9) . ?
 C3 C41 1.386(9) . ?
 C3 B3 1.561(10) . ?
 C4 H4 0.9400 . ?
 C4 C5 1.399(13) . ?
 C4 C76 1.388(14) . ?
 C5 H5 0.9400 . ?
 C5 C6 1.362(10) . ?
 C7 C8 1.376(9) . ?
 C7 C12 1.395(10) . ?
 C7 B1 1.560(11) . ?
 C8 H8 0.9400 . ?
 C8 C9 1.394(9) . ?
 C9 H9 0.9400 . ?
 C9 C10 1.381(9) . ?
 C10 C11 1.381(9) . ?
 C10 B2 1.554(10) . ?
 C11 H11 0.9400 . ?
 C11 C12 1.385(10) . ?
 C12 H12 0.9400 . ?
 C13 C14 1.390(9) . ?
 C13 C18 1.372(9) . ?
 C14 H14 0.9400 . ?
 C14 C15 1.396(10) . ?
 C15 H15 0.9400 . ?
 C15 C16 1.381(11) . ?
 C16 H16 0.9400 . ?
 C16 C17 1.406(11) . ?
 C17 H17 0.9400 . ?
 C17 C18 1.345(10) . ?
 C19 H19 0.9400 . ?
 C19 C20 1.367(8) . ?
 C20 H20 0.9400 . ?
 C20 C21 1.382(8) . ?
 C21 C22 1.393(8) . ?
 C21 C24 1.448(8) . ?
 C22 H22 0.9400 . ?
 C22 C23 1.388(8) . ?
 C23 H23 0.9400 . ?
 C24 H24 0.9400 . ?
 C24 C25 1.329(8) . ?
 C25 H25 0.9400 . ?
 C25 C26 1.446(9) . ?
 C26 C27 1.377(8) . ?
 C26 C30 1.382(9) . ?
 C27 H27 0.9400 . ?
 C27 C28 1.363(9) . ?
 C28 H28 0.9400 . ?
 C29 H29 0.9400 . ?
 C29 C30 1.350(9) . ?
 C30 H30 0.9400 . ?
 C31 C32 1.362(10) . ?
 C31 C36 1.368(10) . ?
 C32 H32 0.9400 . ?
 C32 C33 1.395(11) . ?
 C33 H33 0.9400 . ?
 C33 C34 1.364(12) . ?
 C34 H34 0.9400 . ?
 C34 C35 1.411(11) . ?
 C35 H35 0.9400 . ?
 C35 C36 1.377(10) . ?
 C37 H37 0.9400 . ?
 C37 C38 1.376(9) . ?
 C38 H38 0.9400 . ?
 C38 C39 1.382(8) . ?
 C39 C40 1.397(9) . ?
 C39 B4 1.559(10) . ?
 C40 H40 0.9400 . ?
 C40 C41 1.379(9) . ?
 C41 H41 0.9400 . ?
 C42 C43 1.366(9) . ?
 C42 C47 1.350(9) . ?
 C43 H43 0.9400 . ?
 C43 C44 1.400(10) . ?
 C44 H44 0.9400 . ?
 C44 C45 1.386(10) . ?
 C45 H45 0.9400 . ?
 C45 C46 1.388(10) . ?
 C46 H46 0.9400 . ?
 C46 C47 1.390(9) . ?
 C48 H48 0.9400 . ?
 C48 C49 1.357(8) . ?
 C49 H49 0.9400 . ?
 C49 C50 1.374(9) . ?
 C50 C51 1.380(8) . ?
 C50 C53 1.455(9) . ?
 C51 H51 0.9400 . ?
 C51 C52 1.367(8) . ?
 C52 H52 0.9400 . ?
 C53 H53 0.9400 . ?
 C53 C54 1.327(9) . ?
 C54 H54 0.9400 . ?
 C54 C55 1.453(9) . ?
 C55 C56 1.370(9) . ?
 C55 C59 1.358(9) . ?
 C56 H56 0.9400 . ?
 C56 C57 1.353(10) . ?
 C57 H57 0.9400 . ?
 C58 H58 0.9400 . ?
 C58 C59 1.375(10) . ?
 C59 H59 0.9400 . ?
 C76 H76 0.9400 . ?
 C60 H60A 0.9700 . ?
 C60 H60B 0.9700 . ?
 C60 H60C 0.9700 . ?
 C60 C61 1.517(12) . ?
 C61 C62 1.360(13) . ?
 C61 C66 1.362(12) . ?
 C62 H62 0.9400 . ?
 C62 C63 1.387(13) . ?
 C63 H63 0.9400 . ?
 C63 C64 1.392(14) . ?
 C64 C65 1.353(12) . ?
 C64 C67 1.510(12) . ?
 C65 H65 0.9400 . ?
 C65 C66 1.375(11) . ?
 C66 H66 0.9400 . ?
 C67 H67A 0.9700 . ?
 C67 H67B 0.9700 . ?
 C67 H67C 0.9700 . ?
 C68 H68A 0.9700 . ?
 C68 H68B 0.9700 . ?
 C68 H68C 0.9700 . ?
 C68 C69 1.521(16) . ?
 C69 C70 1.395(15) . ?
 C69 C74 1.360(16) . ?
 C70 H70 0.9400 . ?
 C70 C71 1.365(15) . ?
 C71 H71 0.9400 . ?
 C71 C72 1.351(15) . ?
 C72 C73 1.361(15) . ?
 C72 C75 1.513(15) . ?
 C73 H73 0.9400 . ?
 C73 C74 1.381(15) . ?
 C74 H74 0.9400 . ?
 C75 H75A 0.9700 . ?
 C75 H75B 0.9700 . ?
 C75 H75C 0.9700 . ?

loop_
  _geom_angle_atom_site_label_1
  _geom_angle_atom_site_label_2
  _geom_angle_atom_site_label_3
  _geom_angle
  _geom_angle_site_symmetry_1
  _geom_angle_site_symmetry_3
  _geom_angle_publ_flag
 C1 O1 B1 105.1(6) . . ?
 C6 O2 B1 106.2(6) . . ?
 C18 O3 B2 106.6(6) . . ?
 C13 O4 B2 105.7(6) . . ?
 C36 O5 B3 104.9(6) . . ?
 C31 O6 B3 106.1(6) . . ?
 C47 O7 B4 104.6(5) . . ?
 C42 O8 B4 104.6(5) . . ?
 C19 N1 B2 117.4(5) . . ?
 C23 N1 C19 118.4(6) . . ?
 C23 N1 B2 124.1(6) . . ?
 C28 N2 C29 117.8(6) . . ?
 C28 N2 B3 125.3(6) . . ?
 C29 N2 B3 117.0(5) . . ?
 C48 N4 C52 116.8(6) . . ?
 C48 N4 B4 123.2(5) . . ?
 C52 N4 B4 120.0(5) . . ?
 C57 N5 B1 122.3(6) . 6_546 ?
 C58 N5 C57 115.9(7) . . ?
 C58 N5 B1 121.7(6) . 6_546 ?
 O1 C1 C2 125.9(10) . . ?
 C6 C1 O1 112.3(8) . . ?
 C6 C1 C2 121.8(9) . . ?
 C1 C2 H2 122.3 . . ?
 C76 C2 C1 115.5(11) . . ?
 C76 C2 H2 122.3 . . ?
 C37 C3 B3 122.1(7) . . ?
 C41 C3 C37 114.7(6) . . ?
 C41 C3 B3 123.2(7) . . ?
 C5 C4 H4 119.1 . . ?
 C76 C4 H4 119.1 . . ?
 C76 C4 C5 121.7(10) . . ?
 C4 C5 H5 122.5 . . ?
 C6 C5 C4 115.0(10) . . ?
 C6 C5 H5 122.5 . . ?
 C1 C6 O2 109.7(7) . . ?
 C1 C6 C5 124.1(10) . . ?
 C5 C6 O2 126.2(10) . . ?
 C8 C7 C12 114.9(7) . . ?
 C8 C7 B1 123.6(8) . . ?
 C12 C7 B1 121.2(7) . . ?
 C7 C8 H8 118.9 . . ?
 C7 C8 C9 122.3(8) . . ?
 C9 C8 H8 118.9 . . ?
 C8 C9 H9 118.6 . . ?
 C10 C9 C8 122.8(7) . . ?
 C10 C9 H9 118.6 . . ?
 C9 C10 C11 115.1(7) . . ?
 C9 C10 B2 124.4(7) . . ?
 C11 C10 B2 120.5(7) . . ?
 C10 C11 H11 118.9 . . ?
 C10 C11 C12 122.3(8) . . ?
 C12 C11 H11 118.9 . . ?
 C7 C12 H12 118.7 . . ?
 C11 C12 C7 122.7(7) . . ?
 C11 C12 H12 118.7 . . ?
 O4 C13 C14 126.9(8) . . ?
 O4 C13 C18 112.2(7) . . ?
 C18 C13 C14 120.9(8) . . ?
 C13 C14 H14 121.6 . . ?
 C13 C14 C15 116.7(8) . . ?
 C15 C14 H14 121.6 . . ?
 C14 C15 H15 119.6 . . ?
 C16 C15 C14 120.9(9) . . ?
 C16 C15 H15 119.6 . . ?
 C15 C16 H16 119.2 . . ?
 C15 C16 C17 121.6(8) . . ?
 C17 C16 H16 119.2 . . ?
 C16 C17 H17 122.0 . . ?
 C18 C17 C16 116.1(8) . . ?
 C18 C17 H17 122.0 . . ?
 C13 C18 O3 109.5(7) . . ?
 C17 C18 O3 126.6(8) . . ?
 C17 C18 C13 123.8(8) . . ?
 N1 C19 H19 118.6 . . ?
 N1 C19 C20 122.8(6) . . ?
 C20 C19 H19 118.6 . . ?
 C19 C20 H20 120.0 . . ?
 C19 C20 C21 120.0(6) . . ?
 C21 C20 H20 120.0 . . ?
 C20 C21 C22 117.1(6) . . ?
 C20 C21 C24 122.4(6) . . ?
 C22 C21 C24 120.4(6) . . ?
 C21 C22 H22 120.4 . . ?
 C23 C22 C21 119.3(6) . . ?
 C23 C22 H22 120.4 . . ?
 N1 C23 C22 122.3(6) . . ?
 N1 C23 H23 118.8 . . ?
 C22 C23 H23 118.8 . . ?
 C21 C24 H24 116.9 . . ?
 C25 C24 C21 126.2(6) . . ?
 C25 C24 H24 116.9 . . ?
 C24 C25 H25 116.9 . . ?
 C24 C25 C26 126.2(6) . . ?
 C26 C25 H25 116.9 . . ?
 C27 C26 C25 121.2(6) . . ?
 C27 C26 C30 116.4(6) . . ?
 C30 C26 C25 122.3(6) . . ?
 C26 C27 H27 119.7 . . ?
 C28 C27 C26 120.6(6) . . ?
 C28 C27 H27 119.7 . . ?
 N2 C28 C27 122.2(6) . . ?
 N2 C28 H28 118.9 . . ?
 C27 C28 H28 118.9 . . ?
 N2 C29 H29 118.6 . . ?
 N2 C29 C30 122.8(6) . . ?
 C30 C29 H29 118.6 . . ?
 C26 C30 H30 119.9 . . ?
 C29 C30 C26 120.2(7) . . ?
 C29 C30 H30 119.9 . . ?
 C32 C31 O6 126.4(9) . . ?
 C32 C31 C36 123.2(9) . . ?
 C36 C31 O6 110.4(8) . . ?
 C31 C32 H32 121.9 . . ?
 C31 C32 C33 116.2(9) . . ?
 C33 C32 H32 121.9 . . ?
 C32 C33 H33 119.3 . . ?
 C34 C33 C32 121.4(10) . . ?
 C34 C33 H33 119.3 . . ?
 C33 C34 H34 119.1 . . ?
 C33 C34 C35 121.9(9) . . ?
 C35 C34 H34 119.1 . . ?
 C34 C35 H35 122.2 . . ?
 C36 C35 C34 115.6(9) . . ?
 C36 C35 H35 122.2 . . ?
 O5 C36 C35 126.2(8) . . ?
 C31 C36 O5 112.0(7) . . ?
 C31 C36 C35 121.7(9) . . ?
 C3 C37 H37 118.8 . . ?
 C38 C37 C3 122.4(7) . . ?
 C38 C37 H37 118.8 . . ?
 C37 C38 H38 118.4 . . ?
 C37 C38 C39 123.3(7) . . ?
 C39 C38 H38 118.4 . . ?
 C38 C39 C40 114.5(6) . . ?
 C38 C39 B4 123.9(6) . . ?
 C40 C39 B4 121.5(7) . . ?
 C39 C40 H40 119.0 . . ?
 C41 C40 C39 122.1(7) . . ?
 C41 C40 H40 119.0 . . ?
 C3 C41 H41 118.5 . . ?
 C40 C41 C3 123.1(6) . . ?
 C40 C41 H41 118.5 . . ?
 C43 C42 O8 126.1(7) . . ?
 C47 C42 O8 109.1(6) . . ?
 C47 C42 C43 124.8(8) . . ?
 C42 C43 H43 122.4 . . ?
 C42 C43 C44 115.1(8) . . ?
 C44 C43 H43 122.4 . . ?
 C43 C44 H44 119.4 . . ?
 C45 C44 C43 121.3(8) . . ?
 C45 C44 H44 119.4 . . ?
 C44 C45 H45 119.3 . . ?
 C44 C45 C46 121.5(8) . . ?
 C46 C45 H45 119.3 . . ?
 C45 C46 H46 121.7 . . ?
 C45 C46 C47 116.6(7) . . ?
 C47 C46 H46 121.7 . . ?
 O7 C47 C46 125.8(7) . . ?
 C42 C47 O7 113.5(7) . . ?
 C42 C47 C46 120.6(7) . . ?
 N4 C48 H48 118.5 . . ?
 N4 C48 C49 123.1(6) . . ?
 C49 C48 H48 118.5 . . ?
 C48 C49 H49 119.6 . . ?
 C48 C49 C50 120.8(6) . . ?
 C50 C49 H49 119.6 . . ?
 C49 C50 C51 116.7(7) . . ?
 C49 C50 C53 123.2(6) . . ?
 C51 C50 C53 120.1(6) . . ?
 C50 C51 H51 119.8 . . ?
 C52 C51 C50 120.4(6) . . ?
 C52 C51 H51 119.8 . . ?
 N4 C52 C51 122.2(6) . . ?
 N4 C52 H52 118.9 . . ?
 C51 C52 H52 118.9 . . ?
 C50 C53 H53 116.3 . . ?
 C54 C53 C50 127.4(6) . . ?
 C54 C53 H53 116.3 . . ?
 C53 C54 H54 117.6 . . ?
 C53 C54 C55 124.9(7) . . ?
 C55 C54 H54 117.6 . . ?
 C56 C55 C54 122.4(7) . . ?
 C59 C55 C54 123.5(7) . . ?
 C59 C55 C56 114.0(7) . . ?
 C55 C56 H56 119.5 . . ?
 C57 C56 C55 121.0(7) . . ?
 C57 C56 H56 119.5 . . ?
 N5 C57 C56 124.4(7) . . ?
 N5 C57 H57 117.8 . . ?
 C56 C57 H57 117.8 . . ?
 N5 C58 H58 119.3 . . ?
 N5 C58 C59 121.4(6) . . ?
 C59 C58 H58 119.3 . . ?
 C55 C59 C58 123.2(7) . . ?
 C55 C59 H59 118.4 . . ?
 C58 C59 H59 118.4 . . ?
 C2 C76 C4 121.9(11) . . ?
 C2 C76 H76 119.1 . . ?
 C4 C76 H76 119.1 . . ?
 O1 B1 N5 104.6(6) . 6_666 ?
 O1 B1 C7 116.0(7) . . ?
 O2 B1 O1 105.3(6) . . ?
 O2 B1 N5 105.0(6) . 6_666 ?
 O2 B1 C7 115.6(7) . . ?
 C7 B1 N5 109.3(6) . 6_666 ?
 O3 B2 N1 105.4(6) . . ?
 O3 B2 C10 114.1(6) . . ?
 O4 B2 O3 105.0(6) . . ?
 O4 B2 N1 104.5(5) . . ?
 O4 B2 C10 117.5(7) . . ?
 C10 B2 N1 109.3(6) . . ?
 O5 B3 N2 104.8(5) . . ?
 O5 B3 C3 118.6(6) . . ?
 O6 B3 O5 105.9(6) . . ?
 O6 B3 N2 104.0(5) . . ?
 O6 B3 C3 113.6(6) . . ?
 C3 B3 N2 108.7(6) . . ?
 O7 B4 O8 105.9(6) . . ?
 O7 B4 N4 103.5(5) . . ?
 O7 B4 C39 116.1(6) . . ?
 O8 B4 N4 102.6(5) . . ?
 O8 B4 C39 117.2(6) . . ?
 C39 B4 N4 110.0(6) . . ?
 H60A C60 H60B 109.5 . . ?
 H60A C60 H60C 109.5 . . ?
 H60B C60 H60C 109.5 . . ?
 C61 C60 H60A 109.5 . . ?
 C61 C60 H60B 109.5 . . ?
 C61 C60 H60C 109.5 . . ?
 C62 C61 C60 120.7(11) . . ?
 C62 C61 C66 118.4(10) . . ?
 C66 C61 C60 120.9(11) . . ?
 C61 C62 H62 120.0 . . ?
 C61 C62 C63 120.1(10) . . ?
 C63 C62 H62 120.0 . . ?
 C62 C63 H63 118.8 . . ?
 C62 C63 C64 122.4(11) . . ?
 C64 C63 H63 118.8 . . ?
 C63 C64 C67 120.3(12) . . ?
 C65 C64 C63 115.1(10) . . ?
 C65 C64 C67 124.4(12) . . ?
 C64 C65 H65 118.3 . . ?
 C64 C65 C66 123.4(10) . . ?
 C66 C65 H65 118.3 . . ?
 C61 C66 C65 120.7(10) . . ?
 C61 C66 H66 119.7 . . ?
 C65 C66 H66 119.7 . . ?
 C64 C67 H67A 109.5 . . ?
 C64 C67 H67B 109.5 . . ?
 C64 C67 H67C 109.5 . . ?
 H67A C67 H67B 109.5 . . ?
 H67A C67 H67C 109.5 . . ?
 H67B C67 H67C 109.5 . . ?
 H68A C68 H68B 109.5 . . ?
 H68A C68 H68C 109.5 . . ?
 H68B C68 H68C 109.5 . . ?
 C69 C68 H68A 109.5 . . ?
 C69 C68 H68B 109.5 . . ?
 C69 C68 H68C 109.5 . . ?
 C70 C69 C68 122.1(16) . . ?
 C74 C69 C68 119.9(15) . . ?
 C74 C69 C70 118.1(15) . . ?
 C69 C70 H70 120.3 . . ?
 C71 C70 C69 119.4(14) . . ?
 C71 C70 H70 120.3 . . ?
 C70 C71 H71 118.4 . . ?
 C72 C71 C70 123.1(15) . . ?
 C72 C71 H71 118.4 . . ?
 C71 C72 C73 116.9(15) . . ?
 C71 C72 C75 118.8(15) . . ?
 C73 C72 C75 124.2(15) . . ?
 C72 C73 H73 119.0 . . ?
 C72 C73 C74 122.1(14) . . ?
 C74 C73 H73 119.0 . . ?
 C69 C74 C73 120.3(14) . . ?
 C69 C74 H74 119.8 . . ?
 C73 C74 H74 119.8 . . ?
 C72 C75 H75A 109.5 . . ?
 C72 C75 H75B 109.5 . . ?
 C72 C75 H75C 109.5 . . ?
 H75A C75 H75B 109.5 . . ?
 H75A C75 H75C 109.5 . . ?
 H75B C75 H75C 109.5 . . ?

loop_
  _geom_torsion_atom_site_label_1
  _geom_torsion_atom_site_label_2
  _geom_torsion_atom_site_label_3
  _geom_torsion_atom_site_label_4
  _geom_torsion
  _geom_torsion_site_symmetry_1
  _geom_torsion_site_symmetry_2
  _geom_torsion_site_symmetry_3
  _geom_torsion_site_symmetry_4
  _geom_torsion_publ_flag
 O1 C1 C2 C76 179.9(8) . . . . ?
 O1 C1 C6 O2 0.0(9) . . . . ?
 O1 C1 C6 C5 -179.5(7) . . . . ?
 O4 C13 C14 C15 178.4(6) . . . . ?
 O4 C13 C18 O3 1.2(7) . . . . ?
 O4 C13 C18 C17 -177.2(6) . . . . ?
 O6 C31 C32 C33 176.4(6) . . . . ?
 O6 C31 C36 O5 0.6(7) . . . . ?
 O6 C31 C36 C35 -176.4(6) . . . . ?
 O8 C42 C43 C44 179.8(6) . . . . ?
 O8 C42 C47 O7 -1.8(8) . . . . ?
 O8 C42 C47 C46 -179.9(6) . . . . ?
 N1 C19 C20 C21 -2.7(10) . . . . ?
 N2 C29 C30 C26 0.0(12) . . . . ?
 N4 C48 C49 C50 1.2(11) . . . . ?
 N5 C58 C59 C55 -1.3(14) . . . . ?
 C1 O1 B1 O2 -11.4(7) . . . . ?
 C1 O1 B1 N5 99.0(6) . . . 6_666 ?
 C1 O1 B1 C7 -140.6(6) . . . . ?
 C1 C2 C76 C4 -1.3(15) . . . . ?
 C2 C1 C6 O2 179.9(7) . . . . ?
 C2 C1 C6 C5 0.4(13) . . . . ?
 C3 C37 C38 C39 -0.5(10) . . . . ?
 C4 C5 C6 O2 -178.8(7) . . . . ?
 C4 C5 C6 C1 0.6(12) . . . . ?
 C5 C4 C76 C2 2.4(17) . . . . ?
 C6 O2 B1 O1 11.5(7) . . . . ?
 C6 O2 B1 N5 -98.6(6) . . . 6_666 ?
 C6 O2 B1 C7 140.9(7) . . . . ?
 C6 C1 C2 C76 -0.1(13) . . . . ?
 C7 C8 C9 C10 -1.4(12) . . . . ?
 C8 C7 C12 C11 -0.3(12) . . . . ?
 C8 C7 B1 O1 11.9(11) . . . . ?
 C8 C7 B1 O2 -112.2(9) . . . . ?
 C8 C7 B1 N5 129.7(8) . . . 6_666 ?
 C8 C9 C10 C11 2.8(11) . . . . ?
 C8 C9 C10 B2 179.6(7) . . . . ?
 C9 C10 C11 C12 -3.0(11) . . . . ?
 C9 C10 B2 O3 177.6(6) . . . . ?
 C9 C10 B2 O4 54.0(10) . . . . ?
 C9 C10 B2 N1 -64.7(9) . . . . ?
 C10 C11 C12 C7 1.8(12) . . . . ?
 C11 C10 B2 O3 -5.7(9) . . . . ?
 C11 C10 B2 O4 -129.3(7) . . . . ?
 C11 C10 B2 N1 111.9(7) . . . . ?
 C12 C7 C8 C9 0.1(11) . . . . ?
 C12 C7 B1 O1 -175.1(7) . . . . ?
 C12 C7 B1 O2 60.9(10) . . . . ?
 C12 C7 B1 N5 -57.3(9) . . . 6_666 ?
 C13 O4 B2 O3 10.0(6) . . . . ?
 C13 O4 B2 N1 -100.6(6) . . . . ?
 C13 O4 B2 C10 138.1(6) . . . . ?
 C13 C14 C15 C16 -1.0(11) . . . . ?
 C14 C13 C18 O3 -179.9(5) . . . . ?
 C14 C13 C18 C17 1.7(10) . . . . ?
 C14 C15 C16 C17 1.1(12) . . . . ?
 C15 C16 C17 C18 0.2(11) . . . . ?
 C16 C17 C18 O3 -179.7(6) . . . . ?
 C16 C17 C18 C13 -1.6(10) . . . . ?
 C18 O3 B2 O4 -9.5(6) . . . . ?
 C18 O3 B2 N1 100.5(6) . . . . ?
 C18 O3 B2 C10 -139.6(6) . . . . ?
 C18 C13 C14 C15 -0.4(9) . . . . ?
 C19 N1 C23 C22 -1.1(10) . . . . ?
 C19 N1 B2 O3 57.0(7) . . . . ?
 C19 N1 B2 O4 167.4(6) . . . . ?
 C19 N1 B2 C10 -66.0(8) . . . . ?
 C19 C20 C21 C22 2.2(10) . . . . ?
 C19 C20 C21 C24 179.6(6) . . . . ?
 C20 C21 C22 C23 -1.3(10) . . . . ?
 C20 C21 C24 C25 14.2(11) . . . . ?
 C21 C22 C23 N1 0.8(11) . . . . ?
 C21 C24 C25 C26 -177.8(7) . . . . ?
 C22 C21 C24 C25 -168.5(7) . . . . ?
 C23 N1 C19 C20 2.1(10) . . . . ?
 C23 N1 B2 O3 -126.3(7) . . . . ?
 C23 N1 B2 O4 -16.0(9) . . . . ?
 C23 N1 B2 C10 110.7(7) . . . . ?
 C24 C21 C22 C23 -178.7(6) . . . . ?
 C24 C25 C26 C27 -177.2(7) . . . . ?
 C24 C25 C26 C30 5.7(12) . . . . ?
 C25 C26 C27 C28 -178.3(7) . . . . ?
 C25 C26 C30 C29 177.8(7) . . . . ?
 C26 C27 C28 N2 0.9(12) . . . . ?
 C27 C26 C30 C29 0.6(11) . . . . ?
 C28 N2 C29 C30 -0.2(11) . . . . ?
 C28 N2 B3 O5 5.5(9) . . . . ?
 C28 N2 B3 O6 116.5(7) . . . . ?
 C28 N2 B3 C3 -122.2(7) . . . . ?
 C29 N2 C28 C27 -0.3(11) . . . . ?
 C29 N2 B3 O5 -173.8(6) . . . . ?
 C29 N2 B3 O6 -62.8(8) . . . . ?
 C29 N2 B3 C3 58.5(8) . . . . ?
 C30 C26 C27 C28 -1.1(11) . . . . ?
 C31 O6 B3 O5 8.5(6) . . . . ?
 C31 O6 B3 N2 -101.6(6) . . . . ?
 C31 O6 B3 C3 140.4(6) . . . . ?
 C31 C32 C33 C34 -0.8(12) . . . . ?
 C32 C31 C36 O5 177.2(6) . . . . ?
 C32 C31 C36 C35 0.2(11) . . . . ?
 C32 C33 C34 C35 0.8(13) . . . . ?
 C33 C34 C35 C36 -0.2(11) . . . . ?
 C34 C35 C36 O5 -176.8(6) . . . . ?
 C34 C35 C36 C31 -0.3(10) . . . . ?
 C36 O5 B3 O6 -8.1(6) . . . . ?
 C36 O5 B3 N2 101.5(6) . . . . ?
 C36 O5 B3 C3 -137.1(6) . . . . ?
 C36 C31 C32 C33 0.3(11) . . . . ?
 C37 C3 C41 C40 -0.1(10) . . . . ?
 C37 C3 B3 O5 141.2(7) . . . . ?
 C37 C3 B3 O6 15.9(9) . . . . ?
 C37 C3 B3 N2 -99.4(7) . . . . ?
 C37 C38 C39 C40 1.7(9) . . . . ?
 C37 C38 C39 B4 178.1(6) . . . . ?
 C38 C39 C40 C41 -2.2(10) . . . . ?
 C38 C39 B4 O7 151.5(6) . . . . ?
 C38 C39 B4 O8 -82.0(8) . . . . ?
 C38 C39 B4 N4 34.5(9) . . . . ?
 C39 C40 C41 C3 1.5(11) . . . . ?
 C40 C39 B4 O7 -32.4(9) . . . . ?
 C40 C39 B4 O8 94.1(8) . . . . ?
 C40 C39 B4 N4 -149.4(6) . . . . ?
 C41 C3 C37 C38 -0.4(10) . . . . ?
 C41 C3 B3 O5 -38.4(10) . . . . ?
 C41 C3 B3 O6 -163.7(6) . . . . ?
 C41 C3 B3 N2 81.0(8) . . . . ?
 C42 O8 B4 O7 -14.9(6) . . . . ?
 C42 O8 B4 N4 93.2(5) . . . . ?
 C42 O8 B4 C39 -146.3(6) . . . . ?
 C42 C43 C44 C45 2.5(11) . . . . ?
 C43 C42 C47 O7 179.4(6) . . . . ?
 C43 C42 C47 C46 1.3(11) . . . . ?
 C43 C44 C45 C46 -3.2(12) . . . . ?
 C44 C45 C46 C47 2.7(11) . . . . ?
 C45 C46 C47 O7 -179.5(6) . . . . ?
 C45 C46 C47 C42 -1.7(10) . . . . ?
 C47 O7 B4 O8 13.9(6) . . . . ?
 C47 O7 B4 N4 -93.6(5) . . . . ?
 C47 O7 B4 C39 145.8(6) . . . . ?
 C47 C42 C43 C44 -1.6(10) . . . . ?
 C48 N4 C52 C51 -1.2(10) . . . . ?
 C48 N4 B4 O7 117.5(6) . . . . ?
 C48 N4 B4 O8 7.6(9) . . . . ?
 C48 N4 B4 C39 -117.8(7) . . . . ?
 C48 C49 C50 C51 -1.1(10) . . . . ?
 C48 C49 C50 C53 178.1(7) . . . . ?
 C49 C50 C51 C52 0.0(10) . . . . ?
 C49 C50 C53 C54 -3.5(12) . . . . ?
 C50 C51 C52 N4 1.2(11) . . . . ?
 C50 C53 C54 C55 178.8(7) . . . . ?
 C51 C50 C53 C54 175.6(7) . . . . ?
 C52 N4 C48 C49 0.0(10) . . . . ?
 C52 N4 B4 O7 -61.4(7) . . . . ?
 C52 N4 B4 O8 -171.3(5) . . . . ?
 C52 N4 B4 C39 63.3(8) . . . . ?
 C53 C50 C51 C52 -179.2(6) . . . . ?
 C53 C54 C55 C56 176.4(9) . . . . ?
 C53 C54 C55 C59 -5.4(13) . . . . ?
 C54 C55 C56 C57 -179.8(9) . . . . ?
 C54 C55 C59 C58 -179.3(8) . . . . ?
 C55 C56 C57 N5 -0.7(17) . . . . ?
 C56 C55 C59 C58 -0.9(13) . . . . ?
 C57 N5 C58 C59 2.6(13) . . . . ?
 C58 N5 C57 C56 -1.6(15) . . . . ?
 C59 C55 C56 C57 1.9(14) . . . . ?
 C76 C4 C5 C6 -2.0(14) . . . . ?
 B1 O1 C1 C2 -172.5(8) . . . . ?
 B1 O1 C1 C6 7.4(8) . . . . ?
 B1 O2 C6 C1 -7.4(8) . . . . ?
 B1 O2 C6 C5 172.1(7) . . . . ?
 B1 N5 C57 C56 176.9(10) 6_546 . . . ?
 B1 N5 C58 C59 -176.0(8) 6_546 . . . ?
 B1 C7 C8 C9 173.5(7) . . . . ?
 B1 C7 C12 C11 -173.9(7) . . . . ?
 B2 O3 C18 C13 5.4(7) . . . . ?
 B2 O3 C18 C17 -176.2(7) . . . . ?
 B2 O4 C13 C14 173.9(6) . . . . ?
 B2 O4 C13 C18 -7.3(7) . . . . ?
 B2 N1 C19 C20 178.9(6) . . . . ?
 B2 N1 C23 C22 -177.7(6) . . . . ?
 B2 C10 C11 C12 -180.0(7) . . . . ?
 B3 O5 C36 C31 4.9(7) . . . . ?
 B3 O5 C36 C35 -178.3(6) . . . . ?
 B3 O6 C31 C32 177.7(7) . . . . ?
 B3 O6 C31 C36 -5.8(7) . . . . ?
 B3 N2 C28 C27 -179.6(7) . . . . ?
 B3 N2 C29 C30 179.1(7) . . . . ?
 B3 C3 C37 C38 180.0(6) . . . . ?
 B3 C3 C41 C40 179.5(6) . . . . ?
 B4 O7 C47 C42 -7.8(7) . . . . ?
 B4 O7 C47 C46 170.1(7) . . . . ?
 B4 O8 C42 C43 -170.6(6) . . . . ?
 B4 O8 C42 C47 10.6(7) . . . . ?
 B4 N4 C48 C49 -179.0(6) . . . . ?
 B4 N4 C52 C51 177.8(6) . . . . ?
 B4 C39 C40 C41 -178.6(6) . . . . ?
 C60 C61 C62 C63 177.2(10) . . . . ?
 C60 C61 C66 C65 -178.2(8) . . . . ?
 C61 C62 C63 C64 1.1(19) . . . . ?
 C62 C61 C66 C65 0.8(14) . . . . ?
 C62 C63 C64 C65 0.7(18) . . . . ?
 C62 C63 C64 C67 176.3(11) . . . . ?
 C63 C64 C65 C66 -1.8(15) . . . . ?
 C64 C65 C66 C61 1.1(14) . . . . ?
 C66 C61 C62 C63 -1.8(16) . . . . ?
 C67 C64 C65 C66 -177.1(9) . . . . ?
 C68 C69 C70 C71 -177.0(11) . . . . ?
 C68 C69 C74 C73 176.1(11) . . . . ?
 C69 C70 C71 C72 -0.5(19) . . . . ?
 C70 C69 C74 C73 -3.5(18) . . . . ?
 C70 C71 C72 C73 -0.5(19) . . . . ?
 C70 C71 C72 C75 -177.4(11) . . . . ?
 C71 C72 C73 C74 -0.5(18) . . . . ?
 C72 C73 C74 C69 2.6(19) . . . . ?
 C74 C69 C70 C71 2.5(18) . . . . ?
 C75 C72 C73 C74 176.2(11) . . . . ?

_smtbx_masks_special_details       ?
loop_
  _smtbx_masks_void_nr
  _smtbx_masks_void_average_x
  _smtbx_masks_void_average_y
  _smtbx_masks_void_average_z
  _smtbx_masks_void_volume
  _smtbx_masks_void_count_electrons
  _smtbx_masks_void_content
 1 0.000 0.000 0.000 381.6 70.4 ?
 2 0.000 0.500 0.500 381.6 70.4 ?
 3 0.242 0.590 0.903 10.1 0.4 ?
 4 0.242 0.700 0.560 8.9 0.4 ?
 5 0.242 0.800 0.060 8.9 0.4 ?
 6 0.242 0.910 0.403 10.1 0.4 ?
 7 0.258 0.090 0.903 10.1 0.4 ?
 8 0.258 0.200 0.560 8.9 0.4 ?
 9 0.258 0.300 0.060 8.9 0.4 ?
 10 0.258 0.410 0.403 10.1 0.4 ?
 11 0.500 0.500 0.000 381.6 70.4 ?
 12 0.500 0.000 0.500 381.6 70.4 ?
 13 0.742 0.590 0.597 10.1 0.4 ?
 14 0.742 0.700 0.940 8.9 0.4 ?
 15 0.742 0.800 0.440 8.9 0.4 ?
 16 0.742 0.910 0.097 10.1 0.4 ?
 17 0.758 0.090 0.597 10.1 0.4 ?
 18 0.758 0.200 0.940 8.9 0.4 ?
 19 0.758 0.300 0.440 8.9 0.4 ?
 20 0.758 0.410 0.097 10.1 0.4 ?

_smtbx_masks_void_probe_radius     1.2
_smtbx_masks_void_truncation_radius  1.2
_shelx_res_file
;
TITL mj21568.res in Pbca
    2dwpn-2.res
    created by SHELXL-2019/3 at 20:38:13 on 29-Jun-2023
CELL 1.34139 23.4319 19.7445 30.0301 90 90 90
ZERR 8 0.0012 0.0012 0.0018 0 0 0
LATT 1
SYMM 0.5-X,-Y,0.5+Z
SYMM -X,0.5+Y,0.5-Z
SYMM 0.5+X,0.5-Y,-Z
SFAC C H B N O
DISP B 0.007 0.0029 26.6
DISP C 0.0137 0.0067 57.1
DISP H 0 0 0.6
DISP N 0.0241 0.0134 109.9
DISP O 0.0389 0.0241 193.4
UNIT 608 512 32 32 64
SIMU 0.01 0.02 2 C68 > C75

L.S. 20
PLAN  10
SIZE 0.01 0.02 0.03
TEMP -60.16
CONF
BOND
list 4
MORE -1
BOND $H
ABIN
fmap 2
acta
SHEL 999 1
OMIT 2 0 2
OMIT 4 8 1
REM <olex2.extras>
REM <HklSrc "%.\\2DWPN-2.hkl">
REM </olex2.extras>

WGHT    0.137900    4.997900
EXTI    0.000609
FVAR       0.05111
O1    5    0.355338    1.100294    0.408405    11.00000    0.07459    0.06353 =
         0.09740    0.00027   -0.00271   -0.00248
O2    5    0.349062    1.179045    0.350060    11.00000    0.04748    0.05001 =
         0.10471   -0.00722   -0.00547    0.00521
O3    5    0.274481    0.925621    0.187063    11.00000    0.05625    0.05297 =
         0.08649    0.00987    0.00174   -0.00045
O4    5    0.195460    0.907904    0.233869    11.00000    0.04570    0.05508 =
         0.08262    0.00168   -0.00570    0.00126
O5    5    0.551024    0.351528    0.309293    11.00000    0.04619    0.05412 =
         0.07695   -0.00613    0.00116    0.00642
O6    5    0.463350    0.327623    0.344821    11.00000    0.05436    0.05236 =
         0.07506   -0.00092   -0.00427    0.00449
O7    5    0.417596    0.201598    0.104622    11.00000    0.05934    0.04239 =
         0.07744   -0.00201   -0.00107    0.00244
O8    5    0.422850    0.104432    0.150095    11.00000    0.04912    0.04491 =
         0.08103   -0.00197   -0.00436    0.01039
N1    4    0.279935    0.834481    0.244613    11.00000    0.03645    0.05080 =
         0.07234   -0.00049    0.00245    0.00291
N2    4    0.467375    0.426174    0.293930    11.00000    0.03259    0.03956 =
         0.08074   -0.00596    0.00016    0.00159
N4    4    0.332853    0.170398    0.150095    11.00000    0.05993    0.03651 =
         0.05918   -0.00869   -0.00384    0.00395
N5    4   -0.062890    0.108776    0.144100    11.00000    0.04582    0.04011 =
         0.11174    0.00358    0.00129    0.00293
C1    1    0.344566    1.164564    0.424084    11.00000    0.05067    0.07643 =
         0.10849   -0.01830    0.01182   -0.00959
C2    1    0.338030    1.182757    0.468567    11.00000    0.10629    0.11542 =
         0.11250   -0.03194    0.02329   -0.02417
AFIX  43
H2    2    0.340564    1.151009    0.491809    11.00000   -1.20000
AFIX   0
C3    1    0.466745    0.302749    0.261853    11.00000    0.04720    0.05145 =
         0.05808   -0.00284    0.00492    0.00616
C4    1    0.324994    1.297572    0.441824    11.00000    0.09302    0.08159 =
         0.17290   -0.05112    0.03104   -0.00710
AFIX  43
H4    2    0.319245    1.343548    0.448599    11.00000   -1.20000
AFIX   0
C5    1    0.330766    1.278039    0.397258    11.00000    0.07750    0.07553 =
         0.15030   -0.03249    0.03074   -0.00853
AFIX  43
H5    2    0.327949    1.308996    0.373578    11.00000   -1.20000
AFIX   0
C6    1    0.340773    1.210793    0.390761    11.00000    0.05498    0.05184 =
         0.11499   -0.01748    0.01176   -0.01270
C7    1    0.341039    1.053268    0.329156    11.00000    0.04924    0.04602 =
         0.09176   -0.00100    0.00106   -0.00617
C8    1    0.302049    1.005599    0.342960    11.00000    0.07742    0.05988 =
         0.08596   -0.01522    0.00269   -0.01770
AFIX  43
H8    2    0.292679    1.003166    0.373354    11.00000   -1.20000
AFIX   0
C9    1    0.275960    0.960793    0.313445    11.00000    0.07106    0.06087 =
         0.09903   -0.00531    0.02370   -0.02308
AFIX  43
H9    2    0.250290    0.928572    0.324837    11.00000   -1.20000
AFIX   0
C10   1    0.286229    0.961728    0.268163    11.00000    0.04257    0.03788 =
         0.08752    0.00441    0.00056   -0.00264
C11   1    0.326357    1.008460    0.254332    11.00000    0.09211    0.05311 =
         0.07783    0.00811   -0.01584   -0.01777
AFIX  43
H11   2    0.336438    1.009942    0.224050    11.00000   -1.20000
AFIX   0
C12   1    0.352254    1.053213    0.283547    11.00000    0.08596    0.06524 =
         0.10762    0.01676   -0.00234   -0.02403
AFIX  43
H12   2    0.378457    1.084836    0.272167    11.00000   -1.20000
AFIX   0
C13   1    0.180111    0.906096    0.189881    11.00000    0.04813    0.03724 =
         0.08554    0.00219   -0.00625    0.00797
C14   1    0.125654    0.895896    0.172816    11.00000    0.05776    0.04441 =
         0.10022   -0.00420   -0.00952    0.00121
AFIX  43
H14   2    0.094161    0.888041    0.191506    11.00000   -1.20000
AFIX   0
C15   1    0.120018    0.897887    0.126565    11.00000    0.08547    0.07774 =
         0.09937   -0.00347   -0.02130    0.00760
AFIX  43
H15   2    0.084043    0.890567    0.113577    11.00000   -1.20000
AFIX   0
C16   1    0.166615    0.910476    0.099624    11.00000    0.12518    0.08589 =
         0.07134   -0.00446   -0.01502    0.00636
AFIX  43
H16   2    0.161559    0.912306    0.068595    11.00000   -1.20000
AFIX   0
C17   1    0.221437    0.920620    0.117492    11.00000    0.07272    0.06208 =
         0.07452    0.00231    0.00195   -0.00012
AFIX  43
H17   2    0.253266    0.929327    0.099320    11.00000   -1.20000
AFIX   0
C18   1    0.225661    0.917136    0.162094    11.00000    0.05052    0.04065 =
         0.08806    0.00291    0.00051   -0.00067
C19   1    0.335000    0.820848    0.238427    11.00000    0.04306    0.04142 =
         0.08037   -0.00244    0.00267   -0.00190
AFIX  43
H19   2    0.358998    0.855539    0.227991    11.00000   -1.20000
AFIX   0
C20   1    0.358109    0.758521    0.246615    11.00000    0.04358    0.04463 =
         0.09160   -0.00316    0.00307    0.00642
AFIX  43
H20   2    0.396897    0.750520    0.240606    11.00000   -1.20000
AFIX   0
C21   1    0.324473    0.707270    0.263724    11.00000    0.04255    0.04198 =
         0.07033    0.00194    0.00137   -0.00086
C22   1    0.266925    0.721694    0.270428    11.00000    0.04949    0.04953 =
         0.09172    0.01583    0.00093   -0.00181
AFIX  43
H22   2    0.242130    0.688228    0.281443    11.00000   -1.20000
AFIX   0
C23   1    0.246592    0.786030    0.260664    11.00000    0.04034    0.04774 =
         0.09459    0.00786    0.00685   -0.00386
AFIX  43
H23   2    0.207806    0.795589    0.265608    11.00000   -1.20000
AFIX   0
C24   1    0.346581    0.640163    0.272771    11.00000    0.05091    0.04811 =
         0.08423    0.00375   -0.00166   -0.00559
AFIX  43
H24   2    0.319671    0.605688    0.277783    11.00000   -1.20000
AFIX   0
C25   1    0.401323    0.622702    0.274660    11.00000    0.04279    0.04200 =
         0.10513   -0.00272   -0.00379   -0.00275
AFIX  43
H25   2    0.428232    0.657488    0.270676    11.00000   -1.20000
AFIX   0
C26   1    0.423430    0.555285    0.282259    11.00000    0.03777    0.04208 =
         0.08258   -0.00622   -0.00445   -0.00092
C27   1    0.481203    0.543494    0.285455    11.00000    0.04043    0.04253 =
         0.13586    0.00803   -0.00926   -0.00426
AFIX  43
H27   2    0.506874    0.579952    0.283457    11.00000   -1.20000
AFIX   0
C28   1    0.501528    0.479463    0.291487    11.00000    0.04373    0.05060 =
         0.10249    0.00352   -0.01263   -0.00525
AFIX  43
H28   2    0.541133    0.472920    0.293998    11.00000   -1.20000
AFIX   0
C29   1    0.411151    0.436827    0.290444    11.00000    0.03776    0.04351 =
         0.13355   -0.00107   -0.00100    0.00074
AFIX  43
H29   2    0.386440    0.399401    0.292030    11.00000   -1.20000
AFIX   0
C30   1    0.388417    0.499067    0.284744    11.00000    0.04880    0.04921 =
         0.11240   -0.00247   -0.01456   -0.00218
AFIX  43
H30   2    0.348641    0.504183    0.282459    11.00000   -1.20000
AFIX   0
C31   1    0.506768    0.331977    0.375474    11.00000    0.07734    0.03775 =
         0.07340   -0.00180   -0.00894    0.00821
C32   1    0.502342    0.321002    0.420104    11.00000    0.09103    0.06936 =
         0.08759   -0.00555    0.00138    0.00401
AFIX  43
H32   2    0.467139    0.311591    0.433779    11.00000   -1.20000
AFIX   0
C33   1    0.553003    0.324516    0.444383    11.00000    0.10817    0.08660 =
         0.09620   -0.00253   -0.01240    0.01183
AFIX  43
H33   2    0.551992    0.317886    0.475370    11.00000   -1.20000
AFIX   0
C34   1    0.603967    0.337359    0.424149    11.00000    0.08912    0.06230 =
         0.13151   -0.02819   -0.03898    0.01605
AFIX  43
H34   2    0.637304    0.338779    0.441537    11.00000   -1.20000
AFIX   0
C35   1    0.608088    0.348581    0.377841    11.00000    0.07291    0.05557 =
         0.09260   -0.01467   -0.01603    0.01524
AFIX  43
H35   2    0.643097    0.357599    0.363754    11.00000   -1.20000
AFIX   0
C36   1    0.557446    0.345449    0.354652    11.00000    0.05161    0.03596 =
         0.10417   -0.00831    0.00429    0.00681
C37   1    0.418217    0.262819    0.265062    11.00000    0.04588    0.06388 =
         0.06205   -0.00108    0.00739    0.00146
AFIX  43
H37   2    0.397908    0.262247    0.292053    11.00000   -1.20000
AFIX   0
C38   1    0.398718    0.224011    0.230173    11.00000    0.05174    0.05063 =
         0.07837   -0.00205   -0.00314   -0.00013
AFIX  43
H38   2    0.365721    0.197745    0.234496    11.00000   -1.20000
AFIX   0
C39   1    0.425243    0.221730    0.189082    11.00000    0.04789    0.04031 =
         0.06612   -0.00846    0.00157    0.00412
C40   1    0.474817    0.260790    0.186023    11.00000    0.04451    0.06965 =
         0.07359   -0.01009    0.00553    0.00207
AFIX  43
H40   2    0.495746    0.260305    0.159321    11.00000   -1.20000
AFIX   0
C41   1    0.494003    0.300017    0.220930    11.00000    0.03863    0.05031 =
         0.09826   -0.00505    0.00082   -0.00739
AFIX  43
H41   2    0.527121    0.326132    0.216781    11.00000   -1.20000
AFIX   0
C42   1    0.429970    0.087534    0.104782    11.00000    0.04743    0.04332 =
         0.08403   -0.01204   -0.00037   -0.00162
C43   1    0.438963    0.024062    0.088065    11.00000    0.05537    0.05316 =
         0.10903   -0.01282    0.00731    0.00016
AFIX  43
H43   2    0.441271   -0.014469    0.106361    11.00000   -1.20000
AFIX   0
C44   1    0.444487    0.020598    0.041709    11.00000    0.06948    0.07832 =
         0.10562   -0.03357    0.01898    0.00106
AFIX  43
H44   2    0.449231   -0.021826    0.027995    11.00000   -1.20000
AFIX   0
C45   1    0.443100    0.078509    0.015626    11.00000    0.09208    0.07398 =
         0.08814   -0.01302    0.01845   -0.01354
AFIX  43
H45   2    0.448846    0.074740   -0.015254    11.00000   -1.20000
AFIX   0
C46   1    0.433421    0.141912    0.034075    11.00000    0.05726    0.06693 =
         0.08279   -0.00062    0.01283   -0.00181
AFIX  43
H46   2    0.430896    0.181031    0.016345    11.00000   -1.20000
AFIX   0
C47   1    0.427650    0.144635    0.080101    11.00000    0.04842    0.05191 =
         0.07863   -0.00095    0.00393    0.00097
C48   1    0.305045    0.111957    0.155524    11.00000    0.04795    0.03698 =
         0.08686   -0.00161    0.00275    0.00348
AFIX  43
H48   2    0.326496    0.072256    0.159800    11.00000   -1.20000
AFIX   0
C49   1    0.247269    0.107169    0.155160    11.00000    0.04358    0.04673 =
         0.09631    0.01294    0.00797   -0.00314
AFIX  43
H49   2    0.229846    0.064846    0.159707    11.00000   -1.20000
AFIX   0
C50   1    0.213928    0.163459    0.148224    11.00000    0.04461    0.03719 =
         0.08414   -0.00283    0.00145    0.00022
C51   1    0.242132    0.224214    0.142564    11.00000    0.04265    0.04186 =
         0.09369    0.00071   -0.00461    0.00405
AFIX  43
H51   2    0.221134    0.264103    0.137712    11.00000   -1.20000
AFIX   0
C52   1    0.300390    0.226765    0.143968    11.00000    0.05642    0.02679 =
         0.09497   -0.00616    0.00407    0.00342
AFIX  43
H52   2    0.318634    0.268852    0.140588    11.00000   -1.20000
AFIX   0
C53   1    0.151940    0.161062    0.146135    11.00000    0.05860    0.04388 =
         0.08599   -0.00058    0.00174    0.01161
AFIX  43
H53   2    0.133157    0.202853    0.142969    11.00000   -1.20000
AFIX   0
C54   1    0.118892    0.106555    0.148193    11.00000    0.05240    0.04760 =
         0.11110   -0.00085    0.00433    0.00528
AFIX  43
H54   2    0.136925    0.064208    0.150764    11.00000   -1.20000
AFIX   0
C55   1    0.056932    0.107471    0.146768    11.00000    0.04408    0.04308 =
         0.10540    0.00220   -0.00146    0.00857
C56   1    0.024948    0.049378    0.146609    11.00000    0.04606    0.03910 =
         0.27685   -0.00673    0.00441   -0.00486
AFIX  43
H56   2    0.043352    0.007100    0.147562    11.00000   -1.20000
AFIX   0
C57   1   -0.032723    0.051939    0.145101    11.00000    0.04814    0.05470 =
         0.25885    0.00107    0.00881   -0.00690
AFIX  43
H57   2   -0.052750    0.010691    0.144740    11.00000   -1.20000
AFIX   0
C58   1   -0.033165    0.165730    0.145785    11.00000    0.05063    0.03496 =
         0.16040   -0.00509   -0.00204   -0.00047
AFIX  43
H58   2   -0.052580    0.207381    0.146396    11.00000   -1.20000
AFIX   0
C59   1    0.025503    0.165268    0.146660    11.00000    0.06064    0.03572 =
         0.16518   -0.00717   -0.00631   -0.00356
AFIX  43
H59   2    0.044803    0.206996    0.147211    11.00000   -1.20000
AFIX   0
C76   1    0.327536    1.250812    0.476291    11.00000    0.13035    0.12153 =
         0.14331   -0.05166    0.04168   -0.04313
AFIX  43
H76   2    0.321983    1.265741    0.505697    11.00000   -1.20000
AFIX   0
B1    3    0.366354    1.108949    0.360293    11.00000    0.05426    0.04124 =
         0.09532    0.00426   -0.00600    0.00147
B2    3    0.258324    0.912469    0.234185    11.00000    0.03755    0.04518 =
         0.08316    0.01514   -0.00146   -0.00627
B3    3    0.488582    0.346646    0.301577    11.00000    0.04771    0.04345 =
         0.07588    0.00924    0.00982    0.01359
B4    3    0.404801    0.176381    0.149696    11.00000    0.03138    0.04929 =
         0.08227    0.00808    0.00436    0.00633

C60   1    0.211327    1.069466    0.502518    11.00000    0.19009    0.10250 =
         0.11932   -0.00689   -0.04129    0.01119
AFIX 137
H60A  2    0.228370    1.099550    0.524318    11.00000   -1.50000
H60B  2    0.170727    1.065493    0.508258    11.00000   -1.50000
H60C  2    0.217248    1.087685    0.472878    11.00000   -1.50000
AFIX   0
C61   1    0.238914    1.000126    0.505800    11.00000    0.13440    0.07524 =
         0.08563   -0.00176   -0.00720   -0.00297
C62   1    0.287395    0.985777    0.482771    11.00000    0.11964    0.12203 =
         0.12216   -0.00632    0.05039   -0.02306
AFIX  43
H62   2    0.303229    1.018329    0.463560    11.00000   -1.20000
AFIX   0
C63   1    0.313516    0.923142    0.487598    11.00000    0.12684    0.12666 =
         0.17266   -0.02562    0.04781    0.01582
AFIX  43
H63   2    0.347364    0.914457    0.471798    11.00000   -1.20000
AFIX   0
C64   1    0.291398    0.872707    0.514998    11.00000    0.09808    0.09797 =
         0.12053    0.00210    0.00906    0.00062
C65   1    0.242308    0.888978    0.536164    11.00000    0.10909    0.09548 =
         0.08110   -0.00392   -0.00491   -0.01429
AFIX  43
H65   2    0.225106    0.856108    0.554400    11.00000   -1.20000
AFIX   0
C66   1    0.216292    0.951119    0.532369    11.00000    0.08760    0.10010 =
         0.08528   -0.00444   -0.01034   -0.00331
AFIX  43
H66   2    0.182540    0.959864    0.548281    11.00000   -1.20000
AFIX   0
C67   1    0.319431    0.803930    0.516957    11.00000    0.18137    0.10888 =
         0.18698   -0.00790   -0.02509    0.06764
AFIX 137
H67A  2    0.295039    0.770777    0.502605    11.00000   -1.50000
H67B  2    0.325363    0.791162    0.547802    11.00000   -1.50000
H67C  2    0.355905    0.805659    0.501721    11.00000   -1.50000
AFIX   0

C68   1    0.635026    0.297024    0.116433    11.00000    0.27715    0.19706 =
         0.16594   -0.00124    0.04957   -0.02040
AFIX 137
H68A  2    0.616665    0.318895    0.091307    11.00000   -1.50000
H68B  2    0.674239    0.312414    0.118620    11.00000   -1.50000
H68C  2    0.614784    0.308465    0.143586    11.00000   -1.50000
AFIX   0
C69   1    0.634071    0.220677    0.109828    11.00000    0.14506    0.17192 =
         0.11108   -0.00886    0.02475   -0.02320
C70   1    0.584546    0.186177    0.097572    11.00000    0.11632    0.18055 =
         0.11594   -0.01225    0.01086   -0.00591
AFIX  43
H70   2    0.550717    0.210182    0.091746    11.00000   -1.20000
AFIX   0
C71   1    0.585644    0.117251    0.094115    11.00000    0.11128    0.18777 =
         0.12367   -0.01691    0.01531   -0.02083
AFIX  43
H71   2    0.551856    0.094693    0.086067    11.00000   -1.20000
AFIX   0
C72   1    0.632976    0.079899    0.101709    11.00000    0.12748    0.17741 =
         0.11514   -0.01876    0.01821   -0.01642
C73   1    0.681246    0.114156    0.112963    11.00000    0.11514    0.18446 =
         0.11110   -0.02224    0.00518   -0.00189
AFIX  43
H73   2    0.714810    0.089580    0.118694    11.00000   -1.20000
AFIX   0
C74   1    0.682471    0.183922    0.116232    11.00000    0.11686    0.18377 =
         0.10920   -0.02093    0.00927   -0.03550
AFIX  43
H74   2    0.716919    0.206103    0.122913    11.00000   -1.20000
AFIX   0
C75   1    0.630167    0.004039    0.095028    11.00000    0.25206    0.18939 =
         0.12042   -0.01288    0.01691   -0.04255
AFIX 137
H75A  2    0.591394   -0.011475    0.099928    11.00000   -1.50000
H75B  2    0.655540   -0.018093    0.115994    11.00000   -1.50000
H75C  2    0.641765   -0.006960    0.064875    11.00000   -1.50000
AFIX   0
HKLF 4


REM  mj21568.res in Pbca
REM wR2 = 0.2579, GooF = S = 1.027, Restrained GooF = 1.034 for all data
REM R1 = 0.0830 for 3836 Fo > 4sig(Fo) and 0.1529 for all 7265 data
REM 834 parameters refined using 48 restraints

END

WGHT      0.1371      5.4780

REM Highest difference peak  0.288,  deepest hole -0.222,  1-sigma level  0.059
Q1    1   0.1942  0.9217  0.2740  11.00000  0.05    0.29
Q2    1   0.3716  0.4032  0.2493  11.00000  0.05    0.27
Q3    1   0.5486  0.3561  0.2460  11.00000  0.05    0.26
Q4    1   0.6834  0.2534  0.1073  11.00000  0.05    0.25
Q5    1   0.4966  0.3528  0.2664  11.00000  0.05    0.24
Q6    1   0.4985  0.9280  0.5099  11.00000  0.05    0.22
Q7    1   0.2321  0.7992  0.5320  11.00000  0.05    0.22
Q8    1   0.4862  0.9863  0.4875  11.00000  0.05    0.21
Q9    1   0.3241  0.9664  0.5246  11.00000  0.05    0.20
Q10   1   0.4951  0.3011  0.4930  11.00000  0.05    0.20
;
_shelx_res_checksum                4043
_shelx_hkl_file
;
   0   2   0   47.33    1.61
   0  -2   0   46.67    1.64
   0   2   0   41.95    1.54
   0   3   0    0.09    0.49
   0  -3   0    0.23    0.57
   0   3   0    0.04    0.42
   0  -3   0   -0.24    0.36
   0   4   0  287.86    8.99
   0   4   0  264.56    9.00
   0  -4   0  295.44    9.00
   0  -4   0  278.51    8.83
   0  -5   0   -0.05    0.54
   0   5   0   -0.45    0.64
   0  -5   0   -0.14    0.83
   0   5   0   -0.50    0.54
   0   5   0    0.17    0.61
   0  -6   0    2.50    0.88
   0   6   0    3.74    0.71
   0  -6   0    2.96    0.98
   0   6   0    3.16    0.83
   0   6   0    2.98    0.75
   0   7   0   -0.29    0.60
   0   7   0   -0.05    0.67
   0  -7   0   -0.43    0.53
   0   7   0    0.10    0.68
   0  -7   0    0.69    0.92
   0   8   0  119.64    4.24
   0   8   0  114.65    4.53
   0   8   0  121.80    4.37
   0  -8   0  118.72    4.57
   0   9   0   -0.76    0.75
   0   9   0    0.06    0.71
   0   9   0    0.14    0.71
   0  10   0   59.38    2.85
   0  10   0   56.57    2.96
   0  10   0   58.47    2.61
   0  11   0   -0.05    0.85
   0  11   0   -0.51    0.84
   0  12   0   75.38    3.35
   0  12   0   75.03    3.57
   0  13   0   -0.74    1.03
   0  13   0   -0.13    0.93
   0  14   0    7.50    1.53
   0  14   0    7.05    1.39
   0  15   0   -0.85    1.15
   0  15   0   -0.06    1.26
   0  16   0   24.18    2.74
   0  16   0   27.56    2.44
   0  17   0   -1.77    1.05
   0  17   0   -0.75    1.29
   0  18   0   39.48    2.85
   0  18   0   33.90    3.02
   0  19   0   -1.70    0.99
   0  19   0    0.20    1.11
   0  20   0    3.01    1.26
   0  21   0   -0.09    0.90
   0  22   0   -0.57    0.76
   0  23   0    0.15    0.92
   0  24   0   -0.27    0.49
   1  -2   0   -0.12    0.27
   1   2   0   -0.17    0.22
  -1  -2   0   -0.64    0.26
  -1   2   0    0.15    0.38
  -1   2   0   -0.42    0.37
   1   2   0    0.02    0.18
   1  -2   0   -0.17    0.41
  -1  -3   0    0.13    0.30
   1   3   0   -0.22    0.44
  -1  -3   0   -0.81    0.47
  -1   3   0   -0.58    0.45
   1   3   0   -0.20    0.34
   1  -3   0   -0.44    0.39
  -1   3   0   -0.19    0.54
   1  -3   0    0.24    0.65
  -1   4   0   -0.14    0.64
   1  -4   0   -0.01    0.44
  -1  -4   0   -0.54    0.61
  -1  -4   0   -0.02    0.37
  -1   4   0   -0.01    0.50
  -1   4   0   -0.12    0.56
   1  -4   0   -0.69    0.72
   1   4   0    0.34    0.52
   1   4   0    0.33    0.46
   1   5   0    0.00    0.56
  -1   5   0   -0.81    0.61
  -1  -5   0    0.56    0.77
  -1   5   0    0.34    0.66
   1   5   0   -0.28    0.47
   1  -5   0   -0.04    0.48
   1   5   0   -0.20    0.70
   1  -5   0   -1.00    0.82
  -1   5   0    0.80    0.73
  -1  -5   0    0.00    0.44
  -1  -6   0   -0.72    0.43
   1   6   0    0.03    0.59
  -1   6   0    0.14    0.62
  -1   6   0   -0.17    0.67
  -1   6   0   -0.42    0.73
   1   6   0   -0.20    0.53
  -1  -6   0   -0.52    0.77
   1  -6   0   -0.02    0.51
   1   6   0    0.56    0.71
  -1  -7   0    0.43    0.82
   1   7   0    0.33    0.59
   1  -7   0   -0.41    0.88
  -1   7   0   -0.43    0.70
  -1  -7   0   -0.28    0.48
   1   7   0   -0.49    0.62
   1   7   0    0.42    0.65
  -1   7   0    0.15    0.64
  -1   7   0    0.01    0.82
  -1   8   0    0.06    0.68
  -1   8   0   -0.47    0.74
   1   8   0    0.30    0.71
   1  -8   0   -0.28    0.90
   1   8   0    0.46    0.64
  -1   8   0   -0.84    0.73
   1   8   0    0.68    0.76
  -1   9   0   -0.18    0.72
   1   9   0   -0.40    0.66
  -1   9   0    0.13    0.78
   1   9   0    0.29    0.77
  -1   9   0   -1.61    0.65
   1   9   0   -0.54    0.79
   1  10   0    0.75    0.90
   1  10   0    0.98    0.76
   1  10   0    1.19    0.67
  -1  10   0    0.71    0.83
  -1  10   0    0.94    1.00
   1  11   0   -0.34    0.76
  -1  11   0   -0.27    0.86
   1  11   0    0.73    0.93
  -1  11   0    0.49    0.88
   1  12   0    1.26    0.95
  -1  12   0    0.63    0.90
   1  12   0   -0.10    0.86
  -1  12   0   -0.66    0.97
   1  13   0    0.52    0.95
   1  13   0    0.76    1.06
  -1  13   0    0.13    1.01
  -1  13   0   -0.43    1.15
   1  14   0    0.16    1.01
  -1  14   0   -0.22    1.07
   1  14   0   -0.25    1.09
  -1  14   0   -0.60    1.22
   1  15   0    0.31    1.18
  -1  15   0   -0.82    1.25
  -1  15   0    0.11    1.15
   1  15   0    1.73    1.25
  -1  16   0    0.64    1.28
   1  16   0   -0.75    1.18
   1  16   0   -0.23    1.14
  -1  16   0   -1.38    1.16
   1  17   0    0.80    1.20
   1  17   0   -0.27    1.28
  -1  17   0   -0.71    1.16
  -1  17   0   -0.74    1.15
  -1  18   0   -0.14    1.13
   1  18   0   -1.23    1.01
   1  18   0    0.17    1.15
  -1  18   0    1.90    1.28
   1  19   0    0.30    1.08
   1  19   0    1.84    1.27
  -1  19   0    3.10    1.26
  -1  19   0    1.04    1.23
  -1  20   0    0.70    1.16
   1  20   0   -0.26    1.01
   1  21   0    1.21    1.03
  -1  21   0   -1.76    0.82
   1  22   0   -1.05    0.66
  -1  22   0   -0.38    0.76
   1  23   0   -0.19    0.85
  -1  23   0   -1.59    0.75
  -1  24   0    0.24    0.57
   1  24   0    0.02    0.52
   2   0   0    6.82    0.47
  -2   0   0    6.59    0.48
  -2   0   0    6.61    0.36
  -2   1   0   97.58    3.16
   2   1   0  102.71    3.02
   2  -1   0   94.02    3.24
  -2   1   0   98.75    3.25
   2  -2   0    5.94    0.76
  -2   2   0    8.00    0.78
   2  -2   0    7.53    0.77
   2   2   0    7.98    0.47
  -2   2   0    7.58    0.80
  -2   3   0   36.22    1.78
   2   3   0   38.49    1.41
   2  -3   0   35.11    1.58
   2  -3   0   35.88    1.86
  -2   3   0   37.98    1.63
   2   3   0   37.65    1.32
  -2   4   0   61.69    2.49
  -2  -4   0   68.78    2.35
  -2   4   0   68.46    2.69
   2   4   0   60.69    2.24
   2  -4   0   61.03    2.45
   2   4   0   68.24    2.37
   2  -4   0   66.28    2.77
  -2   4   0   62.13    2.39
  -2  -5   0  242.25    7.60
  -2   5   0  234.04    7.65
  -2   5   0  242.05    7.92
   2  -5   0  233.21    7.95
   2  -5   0  233.11    7.70
   2   5   0  237.64    7.63
  -2   5   0  234.14    7.73
   2   5   0  240.92    7.53
  -2   6   0  241.69    7.79
  -2   6   0  236.41    8.08
   2   6   0  229.77    8.03
   2  -6   0  243.33    8.11
  -2   6   0  248.33    7.90
   2   6   0  249.30    7.83
  -2  -6   0  243.25    7.77
   2  -6   0  228.81    7.82
   2   6   0  233.70    7.68
  -2   7   0   56.56    2.55
   2   7   0   59.91    2.37
   2   7   0   56.63    2.19
  -2   7   0   56.50    2.35
   2   7   0   56.92    2.47
   2  -7   0   58.51    2.86
  -2   7   0   44.89    3.65
   2   8   0    8.79    1.04
  -2   8   0    8.78    1.15
   2  -8   0    8.29    1.35
  -2   8   0    7.89    1.22
  -2   8   0   10.66    1.09
   2   8   0    9.39    0.98
   2   8   0    8.62    0.99
   2   9   0  123.43    4.39
  -2   9   0  119.12    4.59
   2   9   0  119.32    4.41
   2   9   0  114.74    4.50
  -2   9   0  121.21    4.44
   2  10   0   75.82    3.45
   2  10   0   83.22    3.41
   2  10   0   82.89    3.23
  -2  10   0   80.81    3.59
  -2  10   0   83.67    3.41
  -2  11   0   25.80    1.85
  -2  11   0   24.19    2.15
   2  11   0   20.47    1.81
   2  11   0   25.75    1.67
   2  11   0   27.56    2.02
   2  12   0    1.88    1.07
  -2  12   0    2.00    1.13
  -2  12   0   -0.26    0.90
   2  12   0    2.56    0.96
   2  13   0   19.87    2.07
  -2  13   0   20.98    2.28
  -2  13   0   18.47    1.88
   2  13   0   24.44    1.83
   2  14   0    7.37    1.46
   2  14   0    7.94    1.45
  -2  14   0    5.85    1.57
  -2  14   0    7.34    1.48
  -2  15   0    0.30    1.35
  -2  15   0   -0.66    1.18
   2  15   0   -0.13    1.10
   2  15   0    0.02    1.25
  -2  16   0   -0.67    1.26
   2  16   0    0.86    1.23
   2  16   0    1.79    1.22
  -2  16   0    0.40    1.26
  -2  17   0    2.80    1.58
   2  17   0    1.18    1.25
   2  17   0    2.54    1.35
  -2  17   0    1.53    1.31
  -2  18   0    0.86    1.17
   2  18   0    0.67    1.14
   2  18   0   -0.89    1.13
  -2  18   0   -0.11    1.18
   2  19   0    1.12    0.98
  -2  19   0    0.87    1.06
  -2  19   0    1.71    1.29
   2  19   0    1.04    1.26
  -2  20   0    3.89    1.34
   2  20   0    1.48    1.15
  -2  21   0   -1.01    0.87
   2  21   0   -0.61    0.86
   2  22   0    1.35    0.86
  -2  22   0    2.45    1.00
   2  23   0    2.12    1.34
   2  24   0    0.71    0.58
  -2  24   0    0.03    0.54
   3   0   0   -0.05    0.45
  -3   0   0   -0.17    0.41
  -3   0   0    0.26    0.30
   3   0   0    0.67    0.30
  -3  -1   0    1.44    0.33
   3  -1   0    1.32    0.61
  -3   1   0    1.83    0.45
  -3   1   0    1.43    0.50
   3  -2   0   -1.21    0.69
   3  -2   0   -0.88    0.44
  -3   2   0   -0.78    0.54
   3   2   0   -0.20    0.17
  -3   2   0   -0.48    0.49
  -3   3   0    1.42    0.65
   3   3   0   -0.18    0.28
   3  -3   0    0.50    1.30
   3  -3   0    0.45    0.75
  -3   3   0    0.31    0.71
   3  -4   0   -0.46    0.69
   3  -4   0    0.17    0.97
   3   4   0   -0.30    0.38
   3  -4   0   -0.33    0.65
  -3   4   0   -0.34    0.61
  -3   4   0   -0.47    0.79
  -3   4   0    0.20    0.73
   3   4   0    0.68    0.46
   3   5   0   -0.36    0.48
   3   5   0    0.26    0.44
  -3   5   0   -0.65    0.76
   3  -5   0   -0.41    0.88
   3  -5   0    0.74    0.64
  -3   5   0    0.04    1.01
  -3   5   0    0.11    0.65
  -3   6   0   -0.56    0.63
   3  -6   0   -0.09    0.56
   3   6   0    0.02    0.36
  -3   6   0    0.16    0.83
   3  -6   0    0.90    1.05
   3  -6   0   -0.82    0.58
  -3   6   0   -1.04    1.15
   3   6   0   -0.47    0.49
   3   6   0    0.96    0.58
   3  -7   0    0.89    0.57
   3   7   0   -0.02    0.59
  -3   7   0    0.03    0.85
   3  -7   0    0.42    1.03
  -3   7   0    1.30    0.82
   3   7   0   -0.62    0.44
  -3   7   0   -0.37    0.69
   3   7   0   -0.31    0.55
   3   8   0   -0.26    0.61
  -3   8   0    0.54    0.91
   3  -8   0   -1.17    0.98
   3   8   0    0.03    0.54
   3   8   0   -0.51    0.56
  -3   8   0   -0.04    0.71
   3  -8   0   -0.61    0.49
   3   9   0    0.58    0.71
  -3   9   0   -0.15    0.82
   3   9   0   -0.13    0.59
  -3   9   0   -0.31    0.79
   3   9   0    0.28    0.60
  -3  10   0    1.04    0.89
   3  10   0   -0.07    0.78
   3  10   0   -0.16    0.61
   3  10   0    0.70    0.69
  -3  11   0    0.49    0.85
   3  11   0   -0.53    0.70
  -3  11   0    0.36    1.02
   3  11   0   -0.22    0.79
   3  11   0    0.23    0.87
  -3  12   0    0.31    0.95
   3  12   0    1.19    0.96
   3  12   0    0.20    0.82
   3  12   0    1.55    0.69
  -3  12   0   -0.35    1.05
   3  13   0    0.99    0.94
   3  13   0   -0.30    0.94
  -3  13   0   -0.36    1.02
  -3  13   0    0.38    1.13
   3  14   0   -0.64    0.98
  -3  14   0   -1.39    1.18
  -3  14   0   -0.42    1.08
   3  14   0   -0.84    0.95
  -3  15   0    0.00    1.19
  -3  15   0   -0.11    1.19
   3  15   0   -0.10    1.10
   3  15   0   -1.36    1.01
  -3  16   0   -0.64    1.36
   3  16   0    0.13    1.14
   3  16   0   -1.10    0.96
  -3  16   0   -0.27    1.26
  -3  17   0   -0.32    1.23
   3  17   0   -0.21    1.07
  -3  17   0    0.67    1.43
   3  17   0   -0.33    1.02
   3  18   0   -0.38    1.08
  -3  18   0   -0.32    1.11
   3  18   0    0.57    1.13
  -3  18   0   -0.30    1.10
  -3  19   0    1.31    1.90
  -3  19   0   -0.17    1.25
   3  19   0    0.50    1.10
   3  19   0   -1.02    1.47
  -3  20   0   -0.15    1.03
   3  20   0   -0.39    0.97
   3  21   0    0.73    0.90
  -3  21   0   -0.74    0.83
   3  22   0    0.16    0.73
  -3  22   0    0.38    0.78
  -3  23   0    0.35    0.75
  -4   0   0   32.16    1.23
  -4   0   0   30.71    1.36
   4   0   0   29.82    1.26
  -4  -1   0   53.14    1.85
   4  -1   0   52.41    1.98
   4  -1   0   53.06    2.21
  -4   1   0   52.14    2.11
   4   1   0   54.50    1.82
  -4   1   0   53.81    1.98
  -4   2   0  158.00    4.90
  -4   2   0  143.11    5.03
   4  -2   0  149.09    4.89
   4  -2   0  140.84    4.82
   4   2   0  148.09    4.59
   4  -2   0  149.58    5.09
   4  -3   0    4.18    0.85
  -4   3   0    4.80    0.81
   4  -3   0    4.75    0.78
  -4   3   0    5.55    0.95
   4  -3   0    5.35    1.03
   4   3   0    6.64    0.44
   4  -4   0   50.43    2.49
  -4   4   0   54.98    2.29
  -4   4   0   58.82    2.57
   4   4   0   59.61    1.93
   4  -4   0   52.14    2.43
   4  -4   0   57.77    2.88
  -4   4   0   52.82    2.74
   4  -5   0   13.47    1.31
   4  -5   0   15.30    1.79
   4   5   0   15.37    0.93
  -4   5   0   17.37    1.46
  -4   5   0   14.78    1.55
   4   5   0   16.10    0.92
  -4   5   0   15.47    1.19
   4  -5   0   16.17    1.24
   4   6   0    2.86    0.54
  -4   6   0    1.83    0.83
   4  -6   0    2.51    0.71
  -4   6   0    2.39    0.77
   4   6   0    2.15    0.53
   4  -6   0    2.35    1.14
  -4   6   0    3.34    1.04
   4   7   0    1.25    0.67
   4  -7   0    2.07    0.73
   4   7   0    1.78    0.60
   4  -7   0    0.89    1.03
  -4   7   0    3.03    0.97
   4   7   0    1.78    0.44
  -4   7   0    0.61    0.75
   4  -8   0   65.25    3.37
   4   8   0   66.43    2.59
   4   8   0   63.91    2.40
   4   8   0   63.30    2.60
   4  -8   0   63.43    2.55
  -4   8   0   64.58    2.98
   4   9   0    5.01    0.78
   4   9   0    6.72    0.79
   4   9   0    4.67    0.84
  -4   9   0    5.74    1.16
  -4   9   0    5.85    0.99
  -4  10   0   34.11    2.36
   4  10   0   32.42    1.94
   4  10   0   30.74    1.79
  -4  10   0   33.11    1.97
   4 -10   0   30.28    1.60
   4  10   0   34.36    1.71
   4  11   0    0.32    0.60
   4  11   0    0.05    0.71
  -4  11   0   -0.15    1.01
  -4  11   0    0.70    0.96
   4  11   0    1.21    0.93
   4  12   0    3.45    1.49
  -4  12   0    0.33    1.08
  -4  12   0    0.84    1.02
   4  12   0    3.39    1.03
   4  12   0    1.36    0.85
  -4  13   0    5.19    1.33
   4  13   0    3.68    1.05
   4  13   0    3.69    1.21
  -4  13   0    2.94    1.40
   4  14   0    3.04    1.10
  -4  14   0    0.90    1.21
   4  14   0    3.47    1.15
  -4  14   0    3.16    1.51
   4  15   0    3.77    1.31
  -4  15   0    2.99    1.76
  -4  15   0    2.75    1.36
   4  15   0    2.41    1.21
   4  16   0    6.51    1.40
  -4  16   0    5.72    1.58
  -4  16   0    4.56    1.63
   4  16   0    1.70    0.99
  -4  17   0   12.21    1.73
   4  17   0    8.61    1.55
  -4  17   0    8.37    1.78
   4  17   0    6.60    1.36
   4  18   0   -0.26    1.00
  -4  18   0    1.34    1.16
   4  18   0   -0.24    0.89
   4  19   0    0.02    1.35
   4  19   0   -1.10    0.89
   4  20   0    1.81    1.06
  -4  20   0    3.32    1.18
   4  21   0   -0.24    0.78
   4  22   0    0.38    0.75
  -4  22   0   -0.21    0.80
   4  23   0   -0.06    0.60
  -4  23   0    0.65    0.74
   5   0   0   -0.34    0.45
  -5   0   0   -0.02    0.39
  -5   0   0   -0.03    0.58
  -5   1   0    0.17    0.63
   5   1   0    0.08    0.40
   5  -1   0    0.00    0.78
   5  -1   0   -0.50    0.50
  -5  -1   0   -0.11    0.27
  -5  -1   0   -0.55    0.45
   5  -1   0   -0.23    0.50
  -5   1   0    0.15    0.52
  -5   2   0    0.12    0.77
   5   2   0    0.04    0.32
  -5   2   0    0.18    0.63
   5  -2   0   -0.17    0.85
   5  -2   0   -0.19    0.50
   5  -2   0    0.14    0.68
   5  -3   0    0.50    0.76
   5  -3   0    1.67    0.89
  -5   3   0   -0.31    0.83
  -5   3   0    1.59    0.80
   5   3   0   -0.11    0.23
   5  -3   0    0.06    1.01
  -5   4   0   -0.47    0.68
  -5   4   0    0.50    0.60
   5  -4   0    0.23    1.05
  -5   4   0   -0.68    0.79
   5   4   0   -0.15    0.26
   5  -4   0   -0.04    0.66
   5  -4   0    0.70    0.80
   5   5   0    0.18    0.34
   5  -5   0   -0.73    0.50
   5  -5   0   -0.22    0.75
  -5   5   0   -0.24    1.01
   5   5   0   -0.46    0.30
  -5   5   0   -0.23    0.78
   5  -5   0    0.22    0.93
  -5   5   0   -0.52    0.59
   5  -6   0    0.37    0.74
  -5   6   0   -0.11    0.61
   5   6   0   -0.07    0.43
  -5   6   0   -0.18    0.81
   5   6   0    0.03    0.38
   5  -6   0   -0.42    1.03
   5   7   0   -0.36    0.49
   5  -7   0    0.55    0.74
  -5   7   0   -0.80    0.80
   5   7   0    0.56    0.30
  -5   7   0    0.33    0.67
   5  -7   0    0.20    1.05
   5   7   0   -0.68    0.40
   5  -8   0   -0.53    0.66
  -5   8   0    0.40    0.76
   5   8   0    0.74    0.61
   5   8   0    0.52    0.43
  -5   8   0   -0.60    0.86
  -5   9   0   -0.36    0.78
   5  -9   0    0.41    0.72
   5   9   0    0.25    0.66
   5   9   0   -0.36    0.48
   5   9   0    1.20    0.55
  -5   9   0   -0.70    0.92
   5 -10   0    0.14    0.66
  -5  10   0    1.18    1.00
   5  10   0   -0.72    0.52
  -5  10   0    0.10    0.86
   5  10   0   -0.46    0.68
   5  10   0   -0.84    0.53
  -5  11   0   -0.23    1.10
   5  11   0   -0.32    0.94
  -5  11   0    0.15    0.92
   5 -11   0    1.08    0.76
   5  11   0   -0.27    0.65
   5  11   0    0.05    0.53
   5  12   0   -0.31    0.58
  -5  12   0    0.24    1.01
  -5  12   0   -2.33    1.00
   5  12   0    0.07    0.76
   5  12   0    0.51    0.89
  -5  13   0    0.77    1.40
   5  13   0    1.00    0.88
  -5  13   0    0.01    1.12
   5  13   0    0.51    0.93
   5  14   0   -0.20    0.91
  -5  14   0    0.36    1.32
   5  14   0    0.48    0.98
  -5  14   0   -0.59    1.13
  -5  15   0    0.14    1.26
   5  15   0    0.88    1.01
   5  15   0   -1.10    0.95
  -5  15   0   -0.82    1.16
  -5  16   0    0.57    1.30
  -5  16   0    0.40    1.24
   5  16   0   -0.67    0.93
   5  16   0   -0.25    0.73
  -5  17   0    2.88    1.44
   5  17   0    1.45    1.14
   5  17   0    0.14    0.91
  -5  17   0   -3.00    0.92
  -5  18   0    1.60    1.20
  -5  18   0    0.96    1.50
   5  18   0   -0.23    0.81
   5  18   0   -0.48    0.99
   5  19   0   -0.50    0.96
  -5  19   0   -1.20    1.04
   5  19   0    2.39    1.67
  -5  20   0    0.38    1.02
   5  20   0    0.01    0.88
   5  21   0   -0.32    0.80
  -5  21   0    0.18    0.94
  -5  22   0   -0.15    0.86
   5  22   0   -1.21    0.61
   5  23   0   -0.72    0.54
  -5  23   0    0.12    0.84
   6   0   0   64.40    2.38
  -6   0   0   65.71    2.28
  -6   0   0   61.95    2.47
   6   0   0   62.16    2.15
   6  -1   0   22.60    1.37
   6  -1   0   23.66    1.23
   6   1   0   22.00    1.16
  -6  -1   0   24.47    0.97
  -6   1   0   21.27    1.33
  -6  -1   0   23.87    1.21
  -6   1   0   23.40    1.54
  -6   2   0   65.39    2.85
   6  -2   0   69.22    2.59
   6   2   0   67.00    2.34
  -6   2   0   71.07    2.66
   6  -2   0   66.21    3.00
   6  -2   0   68.31    2.67
  -6   3   0   10.44    1.20
   6   3   0    9.99    0.64
  -6   3   0   12.07    1.12
   6  -3   0   10.67    1.23
   6  -3   0    9.65    1.18
   6  -3   0   11.53    1.12
  -6   4   0   20.25    1.54
   6   4   0   19.83    0.80
   6  -4   0   19.49    1.55
   6  -4   0   20.81    1.48
   6  -4   0   21.87    1.98
  -6   4   0   18.52    1.15
  -6   4   0   17.45    1.64
  -6   5   0   13.01    1.29
   6  -5   0   12.22    1.24
   6  -5   0   13.72    1.38
  -6   5   0   10.19    1.04
   6   5   0   11.97    0.63
   6  -5   0   14.38    1.69
  -6   6   0  108.03    4.01
   6  -6   0  110.14    4.02
  -6   6   0  113.03    4.25
   6  -6   0  111.15    4.67
   6   6   0  112.81    3.67
   6   6   0  111.34    3.63
   6   7   0   37.71    1.56
   6  -7   0   39.43    2.74
  -6   7   0   39.87    2.29
   6   7   0   40.76    1.66
  -6   7   0   40.59    2.00
   6  -7   0   39.87    1.99
  -6   8   0  103.05    4.22
   6   8   0  103.36    3.65
  -6   8   0  104.55    3.95
   6  -8   0  107.02    3.87
   6   8   0  103.46    3.44
   6   8   0  101.01    3.57
   6   9   0    2.85    0.57
   6   9   0    2.15    0.71
   6  -9   0    3.64    0.93
   6   9   0    1.29    0.85
  -6   9   0    3.91    1.24
  -6   9   0    2.29    0.92
   6  10   0    3.72    0.85
   6  10   0    3.25    0.71
  -6  10   0    4.20    1.07
   6 -10   0    4.44    0.91
  -6  10   0    2.86    1.17
   6  10   0    4.95    0.71
  -6  11   0    1.07    1.01
   6  11   0    0.04    0.62
   6  11   0   -0.39    0.52
   6  11   0   -0.38    1.28
  -6  11   0    0.96    1.19
   6 -11   0   -0.77    0.64
   6  12   0   12.49    1.32
   6  12   0   11.43    1.15
   6  12   0   11.15    1.33
  -6  12   0   11.68    1.88
  -6  12   0   10.42    1.48
   6 -12   0   11.37    1.18
  -6  13   0   -0.20    1.26
  -6  13   0    0.19    1.11
   6  13   0    0.52    0.90
   6  13   0    0.71    0.85
   6  14   0   11.46    1.49
   6  14   0   13.79    1.50
  -6  14   0   11.09    1.73
  -6  14   0   12.56    2.01
  -6  15   0    6.89    1.50
   6  15   0    6.32    1.28
  -6  15   0    6.03    1.79
   6  15   0    5.96    1.26
  -6  16   0    1.52    1.27
  -6  16   0    0.19    1.30
   6  16   0    1.94    1.15
   6  16   0    2.07    0.91
   6  17   0   11.14    1.57
  -6  17   0    9.78    1.77
  -6  17   0   10.69    2.12
   6  18   0    0.40    1.00
  -6  18   0    1.16    1.15
   6  18   0   -0.37    0.68
  -6  18   0    3.97    1.61
   6  19   0    1.10    1.03
  -6  19   0    0.36    1.03
  -6  20   0   -0.24    0.95
   6  20   0   -0.20    0.85
  -6  21   0   -0.19    0.93
   6  21   0   -0.38    0.71
  -6  22   0   -0.24    0.82
   6  22   0   -0.44    0.63
   6  23   0    0.33    0.56
  -6  23   0    0.98    0.81
   7   0   0    0.04    0.42
   7   0   0   -0.49    0.54
  -7   0   0   -0.16    0.44
  -7   0   0   -0.82    0.58
  -7   1   0    0.67    0.74
   7  -1   0   -0.99    0.58
  -7  -1   0   -0.15    0.30
  -7  -1   0    0.13    0.51
   7  -1   0   -0.29    0.58
   7   1   0   -0.79    0.47
  -7   1   0    0.50    0.54
   7  -2   0   -0.54    0.71
   7   2   0    0.23    0.43
  -7   2   0   -0.19    0.68
  -7   2   0    0.15    0.72
   7  -2   0    0.12    0.52
   7   3   0   -0.34    0.37
   7  -3   0   -0.46    0.76
   7  -3   0    0.24    0.99
  -7   3   0    0.36    0.64
   7  -3   0    0.39    0.62
  -7   3   0   -1.72    0.67
   7  -4   0   -0.31    0.65
  -7   4   0   -0.30    0.50
   7  -4   0    0.05    1.08
  -7   4   0   -0.89    0.73
   7   4   0    0.51    0.31
   7  -4   0    0.05    0.82
   7  -5   0   -0.17    0.83
   7  -5   0   -1.27    1.01
  -7   5   0   -0.98    0.76
  -7   5   0    0.79    0.60
   7   5   0    0.47    0.26
   7   6   0   -0.52    0.23
  -7   6   0    0.11    0.81
   7   6   0   -0.24    0.35
   7  -6   0   -1.07    0.84
  -7   6   0    0.02    0.61
   7   7   0    0.09    0.29
  -7   7   0    0.25    0.66
   7  -7   0   -0.01    0.88
  -7   7   0   -0.07    0.88
   7   7   0    0.00    0.42
   7   8   0    0.97    0.56
   7   8   0    0.42    0.34
   7   8   0    0.14    0.31
  -7   8   0   -0.97    0.71
  -7   8   0   -0.70    0.92
   7  -8   0   -1.10    0.82
   7  -9   0    0.75    0.87
  -7   9   0    0.11    0.80
   7   9   0   -0.79    0.38
   7   9   0   -0.29    0.58
  -7   9   0    0.17    1.07
   7   9   0   -0.15    0.34
   7  10   0   -0.17    0.48
   7  10   0    0.09    0.40
   7  10   0   -0.60    0.61
  -7  10   0    0.09    0.87
   7 -10   0   -0.19    0.82
  -7  10   0   -1.33    0.96
   7  11   0   -0.57    0.59
  -7  11   0    0.00    0.91
  -7  11   0    0.38    1.15
   7  11   0    0.24    0.93
   7 -11   0   -0.03    0.76
   7  11   0   -0.48    0.41
  -7  12   0    1.30    1.06
  -7  12   0    0.86    1.24
   7  12   0   -1.10    0.49
   7  12   0    0.14    0.78
   7 -12   0   -0.27    0.74
   7  12   0    0.69    0.70
   7  13   0   -0.94    0.76
  -7  13   0    0.44    1.38
   7  13   0    0.06    0.78
  -7  14   0    0.71    1.43
   7  14   0    0.89    0.88
   7  14   0    0.24    0.86
  -7  14   0   -1.03    1.13
   7  15   0   -0.23    0.89
   7  15   0   -0.95    0.88
  -7  15   0   -1.19    1.24
  -7  15   0   -0.54    1.14
  -7  16   0    0.55    1.36
  -7  16   0   -0.35    1.11
   7  16   0    0.08    0.66
   7  16   0    0.15    0.97
  -7  17   0   -0.37    1.07
  -7  17   0    1.30    1.42
   7  17   0    0.45    0.68
   7  17   0    0.66    0.94
  -7  18   0   -0.41    1.06
  -7  18   0    0.78    1.14
   7  18   0    0.23    0.89
   7  19   0    0.19    0.85
  -7  19   0   -0.86    0.95
  -7  20   0   -0.73    0.91
   7  20   0   -0.95    0.72
  -7  21   0   -1.48    0.89
   7  21   0   -1.20    0.64
  -7  22   0    1.09    1.40
   7  22   0    0.76    0.71
  -7  23   0    0.21    0.75
   7  23   0   -0.26    0.50
   8   0   0  132.22    4.47
   8   0   0  126.11    4.25
  -8   0   0  133.06    4.32
   8  -1   0   79.73    2.90
  -8   1   0   80.65    2.95
  -8  -1   0   80.64    2.68
   8   1   0   78.67    2.96
  -8   1   0   78.57    3.15
   8  -1   0   83.99    3.08
  -8  -1   0   80.46    2.89
   8   1   0   80.05    2.63
   8   2   0    0.42    0.47
   8  -2   0    1.19    0.77
   8  -2   0   -0.09    0.68
  -8   2   0    1.13    0.65
   8  -3   0   22.15    1.54
   8   3   0   22.93    1.13
  -8   3   0   22.98    1.56
  -8   4   0    5.94    1.05
  -8   4   0    5.42    0.88
   8   4   0    6.08    0.57
   8  -4   0    6.25    1.12
   8  -4   0    4.26    0.86
  -8   5   0    0.71    0.58
   8   5   0    0.36    0.32
   8  -5   0    0.27    0.96
  -8   5   0    0.28    0.80
   8  -6   0    1.75    1.29
  -8   6   0    1.89    0.95
   8   6   0    2.31    0.36
  -8   6   0    2.32    0.72
  -8   7   0   46.85    2.17
   8  -7   0   42.59    2.32
   8   7   0   45.89    1.77
  -8   7   0   42.45    2.55
   8   7   0   47.24    1.65
  -8   8   0    0.07    0.76
  -8   8   0    0.20    0.98
   8  -8   0   -0.53    0.94
   8   8   0    0.72    0.50
   8   8   0    0.70    0.32
  -8   9   0    1.01    1.09
  -8   9   0    2.13    0.90
   8   9   0    2.49    0.45
   8   9   0    2.02    0.63
   8  -9   0    1.46    1.01
   8   9   0    1.53    0.41
   8 -10   0    0.86    0.93
  -8  10   0    0.73    1.49
  -8  10   0    0.47    0.86
   8  10   0    1.16    0.64
   8  10   0    0.18    0.38
   8  10   0    0.92    0.51
   8  11   0    7.40    0.77
   8  11   0    7.78    0.90
  -8  11   0    4.87    1.46
   8 -11   0    7.47    1.22
  -8  11   0    4.79    1.19
   8  11   0    6.90    1.15
   8  12   0    0.55    0.68
   8 -12   0    1.71    0.91
  -8  12   0   -0.68    1.20
  -8  12   0    1.54    1.09
   8  12   0    0.06    0.74
   8  13   0    4.43    0.99
  -8  13   0    1.50    1.29
  -8  13   0    3.88    1.49
   8  13   0    3.29    0.91
  -8  14   0    0.97    1.42
  -8  14   0    0.16    1.14
   8  14   0    1.99    0.90
   8  14   0    1.53    0.89
  -8  15   0    2.00    1.25
   8  15   0    3.25    1.05
  -8  15   0    0.68    1.45
   8  15   0    2.14    0.90
   8  16   0    0.65    0.92
   8  16   0   -0.76    0.75
  -8  16   0    1.70    1.26
  -8  16   0    0.12    1.39
   8  17   0    1.65    0.98
   8  17   0    2.17    0.88
  -8  17   0    2.26    1.73
  -8  17   0    0.15    1.07
  -8  18   0    1.21    1.15
   8  18   0    0.12    0.96
   8  18   0    0.40    0.65
   8  19   0    2.65    1.00
  -8  19   0    1.44    1.11
   8  20   0   -1.11    0.68
  -8  20   0    0.39    1.01
   8  21   0    0.15    0.62
  -8  21   0    0.78    0.95
  -8  22   0    0.30    0.95
  -8  23   0    0.15    0.78
   8  23   0    0.71    0.49
  -9   0   0   -0.78    0.58
   9   0   0    0.52    0.63
  -9   0   0    0.48    0.45
   9   0   0    0.90    0.57
   9  -1   0   -0.09    0.64
   9   1   0    0.34    0.38
  -9  -1   0   -0.01    0.32
  -9   1   0    0.22    0.55
   9  -1   0    0.46    0.69
  -9  -1   0    0.39    0.57
   9   1   0    0.50    0.55
   9  -2   0   -0.62    0.80
   9   2   0   -0.20    0.49
  -9   2   0    0.45    0.57
   9  -2   0    0.05    0.65
  -9   3   0   -0.55    0.68
   9  -3   0   -1.66    0.81
   9   3   0   -0.12    0.43
   9  -3   0    0.74    0.67
   9  -4   0   -0.99    1.00
   9   4   0   -0.20    0.40
  -9   4   0   -1.25    0.73
   9  -5   0   -0.72    0.89
  -9   5   0    0.16    0.81
   9   5   0    0.24    0.36
  -9   5   0   -0.05    0.48
  -9   6   0   -0.28    0.56
  -9   6   0   -0.24    0.88
   9  -6   0   -0.60    0.99
   9  -7   0   -0.49    0.99
   9   7   0    0.10    0.39
  -9   7   0    0.46    0.68
  -9   7   0   -1.09    0.90
  -9   8   0   -0.43    0.93
   9  -8   0    0.62    1.00
   9   8   0    0.48    0.30
   9   8   0   -0.03    0.43
   9   9   0    0.76    0.32
  -9   9   0   -0.37    1.11
   9  -9   0    0.42    0.99
  -9   9   0    0.37    0.82
   9   9   0    0.00    0.52
   9   9   0    0.92    0.37
   9  10   0    0.27    0.32
   9  10   0    0.15    0.44
  -9  10   0    0.00    1.10
   9  10   0    0.09    0.55
  -9  10   0    0.37    0.83
   9 -10   0    0.36    1.01
  -9  11   0    0.90    1.26
   9  11   0   -0.04    0.50
   9  11   0   -1.27    0.64
  -9  11   0    1.52    1.03
   9 -11   0    2.07    1.10
   9  12   0   -0.89    0.42
  -9  12   0    0.43    0.99
   9  12   0   -0.14    0.69
   9  12   0    0.96    0.64
  -9  12   0    0.93    1.30
   9 -12   0   -1.01    0.86
  -9  13   0    0.13    1.09
   9 -13   0    0.61    0.79
   9  13   0   -1.00    0.66
   9  13   0    0.60    0.95
  -9  13   0   -1.55    1.25
   9  14   0   -0.98    0.72
  -9  14   0    0.16    1.40
   9  14   0    0.88    0.81
  -9  14   0   -0.68    1.08
   9  15   0   -0.14    0.77
  -9  15   0    0.95    1.41
   9  15   0   -0.67    0.68
  -9  15   0    1.02    1.15
   9  16   0   -0.30    0.63
  -9  16   0   -2.86    0.87
  -9  16   0   -1.36    1.31
   9  16   0    0.61    0.82
   9  17   0   -0.74    0.73
  -9  17   0   -0.12    0.95
  -9  17   0   -1.38    1.23
   9  17   0   -0.91    0.72
  -9  18   0    0.54    1.80
   9  18   0   -0.03    0.78
  -9  19   0    1.39    1.01
   9  19   0    1.16    0.79
   9  20   0    0.73    0.74
  -9  20   0    2.03    1.02
   9  21   0   -0.12    0.61
  -9  21   0   -1.20    0.89
  -9  22   0    1.42    0.97
   9  22   0   -0.51    0.52
 -10   0   0   92.67    3.24
  10   0   0   91.98    3.50
  10   0   0   94.00    3.29
  10  -1   0  123.82    4.58
 -10  -1   0  126.68    4.34
 -10   1   0  129.96    4.40
  10  -1   0  128.28    4.44
  10   1   0  126.78    4.18
  10   1   0  125.52    4.44
 -10  -1   0  129.69    4.13
  10   2   0    6.17    0.49
  10  -2   0    7.26    1.27
 -10   2   0    7.42    1.01
  10  -2   0    6.31    1.61
  10   3   0   -0.03    0.50
  10  -3   0    0.63    0.72
  10   3   0    0.73    0.18
 -10   3   0    1.27    0.78
  10  -3   0    0.82    0.94
  10  -4   0   13.17    1.44
 -10   4   0   14.01    1.36
  10   4   0   10.96    0.91
 -10   5   0   27.21    1.95
  10   5   0   27.31    1.26
  10  -5   0   26.26    2.00
 -10   5   0   23.80    1.28
  10   6   0    1.90    0.47
  10  -6   0    3.37    1.19
 -10   6   0    2.22    0.63
 -10   6   0    2.76    1.07
  10  -7   0    2.00    1.18
 -10   7   0   -0.02    0.59
 -10   7   0    0.47    0.97
 -10   8   0    2.61    1.37
 -10   8   0    2.80    0.84
  10  -8   0    4.25    1.28
  10  -9   0   10.06    1.49
 -10   9   0   10.76    1.26
  10   9   0    8.79    0.67
  10   9   0    9.24    0.66
 -10   9   0    9.86    1.55
 -10  10   0    0.32    1.19
  10  10   0   -0.51    0.39
  10 -10   0    0.14    1.10
  10  10   0    0.75    0.55
 -10  10   0    1.07    0.90
  10  11   0    0.92    0.71
 -10  11   0    1.83    0.98
  10  11   0    1.21    0.53
 -10  11   0   -0.07    1.19
  10 -11   0    1.22    1.10
  10 -12   0    1.11    1.10
 -10  12   0    2.88    1.08
  10  12   0    0.85    0.65
 -10  12   0    2.04    1.43
 -10  13   0    0.44    1.52
  10  13   0    1.08    0.72
  10 -13   0    1.21    0.99
 -10  13   0    2.20    1.08
 -10  14   0    0.64    1.45
 -10  14   0   -0.01    1.05
  10  14   0   -0.44    0.69
  10  15   0    4.41    0.97
 -10  15   0    1.49    1.33
 -10  15   0    6.39    1.46
 -10  16   0   -0.08    0.92
  10  16   0    1.60    0.83
 -10  16   0    2.68    1.45
 -10  17   0    3.52    1.22
  10  17   0    3.68    1.00
 -10  17   0    4.70    1.52
 -10  18   0    0.73    0.84
  10  18   0    0.04    0.76
  10  19   0    0.26    0.70
 -10  19   0    1.03    0.95
  10  20   0   -0.38    0.65
 -10  20   0    0.37    0.94
 -10  21   0   -2.00    0.91
  10  21   0    0.14    0.61
 -10  22   0    0.00    0.96
  10  22   0    0.70    0.51
  11   0   0   -0.61    0.68
  11   0   0    0.54    0.57
 -11   0   0   -0.36    0.42
  11   1   0    0.24    0.58
  11  -1   0    1.61    0.91
 -11  -1   0   -0.54    0.47
  11  -1   0    0.29    0.61
  11   1   0   -0.08    0.54
 -11   1   0    0.05    0.52
  11   2   0   -0.91    0.49
  11  -2   0    1.61    1.04
  11   2   0    0.02    0.36
  11  -2   0    0.23    0.69
 -11   2   0    0.20    0.59
  11   3   0   -0.18    0.23
 -11   3   0   -0.15    0.66
  11  -3   0    0.27    0.99
  11   3   0   -0.26    0.49
  11   4   0    0.38    0.49
  11   4   0   -0.03    0.17
  11  -4   0   -0.70    1.01
 -11   4   0   -0.28    0.80
  11  -5   0   -0.63    1.08
  11   5   0   -0.77    0.42
 -11   5   0   -1.13    0.86
 -11   6   0    0.98    0.50
 -11   6   0   -0.27    0.92
  11  -6   0    0.07    1.09
  11   6   0    0.45    0.43
  11  -7   0    0.75    1.17
 -11   7   0   -0.03    0.54
 -11   7   0    0.50    0.99
 -11   8   0   -1.33    0.55
  11  -8   0   -1.90    1.09
 -11   8   0    0.63    1.15
  11   9   0    0.08    0.34
 -11   9   0   -0.40    0.68
  11  -9   0    0.44    1.17
 -11   9   0    1.12    1.27
 -11  10   0   -0.77    1.21
  11 -10   0   -0.69    1.13
 -11  10   0    0.06    0.79
  11  10   0    0.38    0.41
 -11  11   0   -0.44    0.84
  11  11   0    1.33    0.52
 -11  11   0    0.88    1.36
  11 -11   0    0.13    1.13
  11  12   0   -0.38    0.52
 -11  12   0    0.19    1.40
  11 -12   0   -1.94    1.00
 -11  12   0   -0.19    0.91
  11 -13   0   -1.20    0.98
 -11  13   0    1.71    1.41
 -11  13   0   -0.45    0.94
  11  13   0    1.12    0.70
  11 -14   0    0.28    0.73
  11  14   0   -0.58    0.59
 -11  14   0   -1.10    1.13
 -11  14   0   -1.97    0.81
 -11  15   0    0.22    0.89
  11  15   0    0.32    0.63
 -11  15   0   -2.17    1.13
 -11  16   0   -1.18    0.82
  11  16   0   -0.13    0.65
 -11  16   0    5.79    2.12
 -11  17   0    0.52    0.86
  11  17   0   -0.61    0.68
  11  18   0    0.65    0.76
 -11  18   0    0.13    0.95
 -11  19   0    0.35    0.87
  11  19   0    0.72    0.68
  11  20   0   -0.22    0.61
  11  21   0   -0.41    0.70
 -11  21   0    0.49    1.15
  11  22   0   -0.09    0.46
  12   0   0   56.60    2.46
 -12   0   0   60.52    2.23
  12   0   0   55.45    2.60
  12   1   0   12.13    1.11
  12   1   0   13.12    1.28
  12  -1   0   14.32    1.39
 -12   1   0   12.17    1.05
 -12   2   0  120.63    4.27
  12   2   0  117.09    4.24
  12  -2   0  110.35    4.54
  12  -2   0  124.13    4.45
  12   2   0  114.21    3.93
  12   3   0   30.84    1.22
  12   3   0   32.70    1.81
  12  -3   0   30.80    2.09
 -12   3   0   28.40    1.81
  12   4   0    4.90    0.77
  12  -4   0    5.82    1.34
 -12   4   0    4.97    0.97
  12   4   0    4.09    0.40
  12   5   0    3.79    0.66
 -12   5   0    4.26    1.14
  12  -5   0    4.85    1.36
  12   5   0    3.76    0.34
  12   6   0    0.24    0.21
 -12   6   0   -0.19    0.94
  12  -6   0   -0.15    1.14
  12   6   0    0.11    0.45
  12   7   0    1.92    0.30
 -12   7   0    2.67    1.25
 -12   7   0    1.48    0.58
  12  -7   0    2.25    1.36
 -12   8   0    6.73    1.48
  12   8   0    5.69    0.71
  12  -8   0    5.15    1.43
 -12   8   0    5.40    0.83
 -12   9   0    1.39    1.22
  12   9   0    0.24    0.35
  12  -9   0    1.86    1.34
  12  10   0    8.38    0.76
 -12  10   0   11.30    1.22
 -12  10   0    8.18    1.75
  12 -10   0   13.42    1.80
  12  11   0   13.35    0.98
  12 -11   0   13.92    1.78
 -12  11   0   15.56    1.51
 -12  11   0   14.33    2.13
 -12  12   0    3.47    1.04
  12  12   0    6.10    1.02
  12 -12   0    4.16    1.36
 -12  12   0    3.68    1.67
 -12  13   0    0.72    0.89
  12  13   0    0.85    0.62
 -12  13   0    0.35    1.50
  12 -13   0   -0.83    1.14
 -12  14   0    0.15    0.91
 -12  14   0    2.31    1.52
  12 -14   0    0.80    0.75
  12  14   0    0.29    0.57
 -12  15   0    2.79    1.64
 -12  15   0    2.11    0.98
  12  15   0    1.17    0.68
 -12  16   0    2.29    1.02
  12  16   0    1.15    0.70
 -12  16   0   -2.35    1.08
 -12  17   0    1.32    1.06
  12  17   0   -0.45    0.57
  12  18   0    0.77    0.63
 -12  18   0   -1.25    0.89
 -12  19   0   -1.23    1.08
  12  19   0    0.36    0.60
  12  20   0    1.19    0.64
  12  21   0    0.29    0.53
 -13   0   0   -0.11    0.34
  13   0   0   -0.16    0.89
  13   0   0    1.51    0.80
  13  -1   0   -1.37    0.57
 -13  -1   0    0.80    0.27
  13   1   0    0.08    0.75
  13   1   0    0.34    0.64
  13  -1   0   -1.56    0.97
 -13   1   0   -0.87    0.43
  13  -2   0    0.44    1.08
  13   2   0    0.13    0.60
 -13   2   0   -0.13    0.60
  13   2   0   -0.88    0.59
 -13   3   0   -0.42    0.60
  13   3   0    0.35    0.47
  13   3   0    0.74    0.61
  13  -3   0    0.79    1.16
  13  -4   0   -0.30    1.20
  13   4   0   -0.19    0.32
  13   4   0   -0.08    0.51
 -13   4   0    0.01    0.77
 -13   5   0    0.72    0.92
  13  -5   0   -0.49    1.20
  13   5   0    0.02    0.50
  13   6   0   -0.44    0.44
  13  -6   0    0.85    1.29
 -13   6   0    0.53    0.98
  13  -7   0    0.40    1.37
 -13   7   0    0.27    1.11
  13   7   0    0.21    0.25
  13   8   0   -0.44    0.27
  13  -8   0   -0.02    1.32
 -13   8   0   -0.08    1.15
  13   9   0   -0.55    0.31
 -13   9   0    1.75    0.64
 -13   9   0   -1.38    1.14
  13  -9   0   -1.16    1.29
 -13  10   0    1.38    1.34
 -13  10   0    2.16    0.66
  13 -10   0   -0.04    1.51
  13 -11   0    0.59    1.30
 -13  11   0    0.26    1.22
 -13  11   0    0.83    0.66
  13  11   0   -0.65    0.40
  13 -12   0   -0.76    1.20
 -13  12   0    1.48    1.46
  13  12   0   -0.32    0.48
 -13  12   0    0.55    0.70
  13 -13   0    0.85    1.08
  13  13   0    0.99    0.53
 -13  13   0    0.61    1.34
  13  14   0   -0.28    0.57
 -13  14   0   -0.96    0.63
  13 -14   0   -1.23    0.55
 -13  14   0   -1.19    1.31
  13  15   0    0.63    0.58
 -13  15   0   -0.11    0.68
 -13  16   0    2.18    0.68
  13  16   0    0.66    0.58
  13  17   0   -0.84    0.49
 -13  17   0   -2.53    0.75
  13  18   0    0.68    0.55
  13  19   0   -0.83    0.49
  14   0   0   11.54    1.34
 -14   0   0   12.96    0.87
  14   0   0   15.37    1.49
  14  -1   0   17.04    1.66
  14   1   0   15.68    1.51
  14   1   0   17.24    1.51
 -14   1   0   14.39    1.09
  14  -2   0   10.60    1.54
  14   2   0   11.11    1.28
  14   2   0   10.30    1.07
 -14   2   0    9.57    1.05
  14   3   0   22.68    1.51
 -14   3   0   21.98    1.57
  14  -3   0   22.12    2.09
  14   3   0   20.73    1.30
  14   4   0    7.29    0.75
 -14   4   0    8.76    1.21
  14  -4   0    9.86    1.63
  14   4   0    9.67    1.03
  14   5   0    2.40    0.65
  14   5   0    2.15    0.44
 -14   5   0    0.92    0.86
  14  -5   0    1.20    1.39
  14  -6   0   -0.63    1.34
 -14   6   0   -0.31    0.97
  14   6   0   -0.44    0.28
  14   7   0    2.87    0.40
  14  -7   0    2.93    1.53
 -14   7   0    1.63    1.16
  14   8   0    2.09    0.38
  14  -8   0    1.81    1.50
 -14   8   0    1.82    1.17
  14   9   0    3.34    0.46
  14  -9   0    3.10    1.55
 -14   9   0    4.90    1.43
 -14  10   0   10.65    1.82
  14 -10   0    5.90    1.64
  14  10   0    7.26    0.71
 -14  11   0    7.79    1.74
  14 -11   0    7.16    1.64
  14 -12   0    0.37    1.29
  14  12   0    0.85    0.47
 -14  12   0   -0.13    1.21
 -14  13   0    0.79    1.36
  14 -13   0    1.32    1.19
  14  13   0    0.86    0.53
 -14  14   0   -0.95    1.14
  14  14   0    0.89    0.51
  14 -14   0   -1.85    0.72
 -14  15   0    4.21    1.41
  14  16   0    1.21    0.57
  14  17   0   -0.21    0.45
  14  18   0    1.40    0.58
  14  19   0    0.60    0.52
  14  20   0    0.07    0.48
  15   0   0    1.21    0.83
  15   0   0   -0.14    1.11
 -15   1   0    0.37    0.41
  15   1   0   -1.85    0.71
  15   1   0    1.03    1.03
  15  -1   0    1.44    1.29
  15   2   0   -0.66    0.84
 -15   2   0    0.11    0.52
  15  -2   0    0.17    1.22
  15   2   0    1.83    0.76
  15   3   0    0.26    0.76
  15  -3   0   -1.25    1.28
  15   3   0   -0.54    0.65
 -15   3   0   -0.87    0.59
  15   4   0    0.02    0.59
  15  -4   0   -0.17    1.35
  15   4   0   -0.54    0.60
 -15   4   0   -0.07    0.76
  15  -5   0   -0.92    1.57
 -15   5   0   -0.33    0.77
  15   5   0    0.84    0.50
  15   5   0   -0.88    0.53
  15  -6   0    0.76    1.47
  15   6   0   -0.28    0.37
 -15   6   0   -0.02    0.91
  15  -7   0    0.14    1.53
  15   7   0    0.32    0.35
 -15   7   0    0.70    1.05
 -15   8   0    0.25    1.20
  15  -8   0   -1.20    1.41
  15   8   0    0.76    0.35
 -15   9   0    2.04    1.31
  15  -9   0   -0.64    1.43
 -15  10   0   -0.56    1.18
  15 -10   0    2.18    1.50
  15 -11   0   -0.82    1.25
 -15  11   0    0.39    1.21
  15  11   0   -0.86    0.33
  15  12   0    0.14    0.42
 -15  12   0    2.75    1.41
  15 -12   0   -2.72    1.11
  15 -13   0    2.43    1.20
  15  13   0    0.72    0.45
 -15  13   0    4.74    1.39
  15  14   0   -0.24    0.39
  15 -14   0    0.52    0.93
 -15  14   0    0.52    1.38
  15  16   0   -0.72    0.43
  15  17   0    0.29    0.45
  15  18   0    0.22    0.48
  15  19   0   -0.29    0.44
  15  20   0   -0.18    0.40
  16   0   0   12.66    1.65
  16  -1   0   21.58    2.18
  16   1   0   23.54    2.01
  16  -2   0    3.17    1.50
  16   2   0    4.15    1.15
 -16   2   0    1.63    0.39
  16  -3   0    0.97    1.63
  16   3   0    0.61    0.91
  16  -4   0    3.85    1.64
  16   4   0    4.94    0.96
 -16   4   0    6.73    1.09
  16   5   0    5.29    0.85
  16  -5   0    3.43    1.68
 -16   5   0    6.45    1.14
  16  -6   0   14.35    2.03
  16   6   0   15.06    1.08
 -16   6   0   17.70    2.06
  16   7   0   11.16    0.88
  16  -7   0   13.83    2.10
 -16   7   0   11.86    1.77
 -16   8   0   58.84    3.49
  16  -8   0   66.84    3.67
  16   8   0   61.87    2.31
  16   9   0    2.91    0.54
  16  -9   0    2.90    1.63
 -16   9   0    2.40    1.22
 -16  10   0   37.92    3.08
  16  10   0   40.75    1.69
  16 -10   0   46.64    3.04
  16 -11   0    2.99    1.45
  16  11   0    2.62    0.53
 -16  11   0    2.53    1.28
 -16  12   0    5.93    1.38
  16  12   0    2.82    0.57
  16 -12   0    3.10    1.32
  16  13   0    0.95    0.46
  16 -13   0   -2.98    0.92
 -16  13   0    1.54    1.20
 -16  14   0   -2.88    1.11
  16 -14   0   -0.66    0.99
  16  14   0    0.41    0.47
  16  15   0    1.94    0.58
  16  16   0    5.03    0.70
  16  17   0    0.72    0.52
  16  18   0    0.46    0.64
  16  19   0    1.37    0.54
  17   0   0    0.04    1.40
  17   1   0    0.98    1.84
  17  -1   0    0.51    1.44
  17   2   0   -0.69    1.46
  17  -2   0   -0.77    1.45
 -17   2   0   -0.48    0.31
  17  -3   0   -0.65    1.46
 -17   3   0    0.44    0.35
  17   3   0    0.60    1.08
 -17   4   0   -1.00    0.38
  17  -4   0   -1.08    1.52
  17   4   0    0.18    0.93
  17   5   0    0.40    0.98
 -17   5   0   -0.04    0.39
  17  -5   0    0.56    1.51
 -17   6   0   -1.01    0.63
  17  -6   0   -0.18    1.49
  17  -7   0    0.02    1.62
  17   7   0   -1.59    0.58
 -17   7   0    1.01    0.92
  17   8   0   -0.35    0.54
 -17   8   0   -1.13    0.96
  17  -8   0   -0.08    1.52
 -17   9   0    1.74    1.10
  17   9   0   -0.39    0.43
  17  -9   0    0.24    1.40
 -17  10   0   -1.13    0.93
  17  10   0   -0.08    0.43
  17 -10   0   -0.23    1.27
 -17  11   0   -0.48    1.05
  17  11   0    0.49    0.45
  17 -11   0    1.28    1.29
  17 -12   0    0.46    1.13
  17  12   0    0.27    0.41
  17  13   0    0.00    0.43
 -17  13   0    0.02    1.23
  17 -13   0   -0.20    1.02
  17 -14   0    0.62    1.17
  17  14   0   -0.29    0.44
  17  16   0    1.89    0.57
  17  17   0   -0.88    0.41
  17  18   0   -0.39    0.45
  17  19   0   -0.12    0.49
  18   0   0    1.97    1.52
  18   1   0    0.84    1.38
  18  -1   0    2.39    1.56
  18   2   0    3.84    1.44
  18  -2   0    3.59    1.77
  18   3   0    1.14    1.22
  18  -3   0    2.11    1.59
 -18   4   0   -0.92    0.47
  18   4   0   -0.21    1.09
  18  -4   0   -0.14    1.63
  18  -5   0   14.59    2.09
  18   5   0   14.64    1.53
  18  -6   0   35.21    3.00
  18   6   0   27.79    1.86
  18  -7   0   11.05    2.08
  18   7   0   12.91    1.36
  18   8   0   -0.46    0.66
  18  -8   0   -0.17    1.56
  18  -9   0    6.12    1.59
 -18   9   0    8.42    1.85
  18   9   0   10.54    1.03
  18  10   0    0.32    0.62
  18 -10   0    0.00    1.26
 -18  10   0    5.05    1.37
 -18  11   0    2.36    1.48
  18 -11   0    0.59    1.17
  18  11   0    1.51    0.58
  18  12   0    1.95    0.56
 -18  12   0   -0.18    1.42
  18 -12   0    1.63    1.13
  18 -13   0   -0.83    1.02
  18  13   0    0.75    0.53
  18  14   0   -0.76    0.46
  18 -14   0    0.17    1.06
  18  15   0    1.81    0.59
  18  16   0   -0.07    0.48
  18  17   0   -0.39    0.50
  18  18   0    0.53    0.47
  19   0   0   -0.85    1.47
  19  -1   0    0.54    1.51
  19   1   0    0.81    1.46
  19  -2   0   -2.31    1.56
  19   2   0    1.45    1.38
  19  -3   0    0.69    1.72
  19   3   0    0.17    1.26
  19   4   0    1.27    1.27
  19  -4   0    0.82    1.68
  19  -5   0    0.99    1.62
  19   5   0   -0.64    1.09
  19  -6   0    0.41    1.42
  19   6   0    0.37    0.99
  19   7   0    0.44    0.91
  19  -7   0    0.78    1.50
  19   8   0    0.48    0.88
  19  -8   0    0.57    1.39
  19   9   0   -1.74    0.66
  19  -9   0   -0.47    1.20
  19 -10   0   -0.58    1.02
  19  10   0   -1.17    0.63
  19 -11   0   -0.50    1.70
  19  11   0    1.21    0.70
  19 -12   0   -1.03    0.92
  19  12   0    0.35    0.63
  19  13   0   -0.27    0.61
  19 -13   0   -0.46    0.90
  19 -14   0    2.11    1.17
  19  14   0   -0.27    0.57
  19  15   0    0.42    0.63
  19  16   0    0.09    0.62
  20   0   0   -0.75    1.45
  20   1   0    0.05    1.52
  20  -1   0    2.36    1.67
  20   2   0    0.03    1.48
  20  -2   0    1.33    1.69
  20  -3   0    0.75    1.54
  20   3   0    3.38    1.50
  20   4   0   -0.19    1.25
  20  -4   0    0.50    1.58
  20  -5   0    3.41    1.79
  20   5   0    3.14    1.29
  20   6   0   11.34    1.60
  20  -6   0    7.17    1.80
  20   7   0    5.03    1.22
  20  -7   0    3.44    1.63
  20  -8   0    2.25    1.27
  20   8   0    3.50    1.11
  20   9   0    0.55    0.84
  20  -9   0    0.62    1.12
  20 -10   0    0.05    0.96
  20  10   0    0.75    1.14
  20  11   0    1.53    0.81
  20 -11   0    0.65    0.94
  20 -12   0    1.10    0.91
  20  12   0    0.05    0.71
  20 -13   0   -0.08    0.88
  20  13   0    0.90    0.68
  20 -14   0    1.12    1.16
  20  14   0    1.03    0.66
  20  15   0    0.61    0.63
  20  16   0   -0.51    0.54
  21   0   0   -0.49    1.42
  21   1   0    0.27    1.40
  21  -1   0   -0.67    1.44
  21   2   0   -0.28    1.38
  21  -2   0    0.81    1.54
  21  -3   0    1.19    1.60
  21   3   0    0.46    1.36
  21   4   0   -0.39    1.24
  21  -4   0   -2.35    1.34
  21   5   0   -0.89    1.16
  21  -5   0   -2.53    1.27
  21   6   0   -0.10    1.12
  21  -6   0    1.01    1.48
  21   7   0   -0.46    1.08
  21  -7   0   -0.24    1.30
  21   8   0    1.24    1.04
  21  -8   0    0.73    1.11
  21  -9   0   -0.13    0.99
  21   9   0   -0.56    0.93
  21 -10   0   -0.16    0.86
  21  10   0    0.83    0.94
  21 -11   0    0.92    0.90
  21  11   0    0.27    0.79
  21  12   0    1.04    0.83
  21 -12   0    0.44    0.79
  21 -13   0   -0.01    0.86
  21  13   0    1.12    0.81
  21 -14   0    1.80    1.15
  21  14   0   -1.95    0.64
  21  15   0   -1.39    0.58
  22   0   0    1.50    1.55
  22   1   0    3.36    1.54
  22  -1   0    3.39    1.60
  22   2   0   -1.21    1.30
  22  -2   0    0.95    1.46
  22  -3   0   -0.34    1.40
  22   3   0   -0.27    1.34
  22  -4   0   -0.35    1.30
  22   4   0   -1.00    1.23
  22  -5   0   -0.99    1.96
  22   5   0    1.46    1.35
  22  -6   0    1.60    1.42
  22   7   0    1.20    1.21
  22  -7   0    0.66    1.10
  22   8   0    3.86    1.18
  22  -8   0    0.05    1.00
  22  -9   0   -0.41    0.82
  22   9   0    2.55    1.09
  22 -10   0   -0.07    0.78
  22  10   0    0.98    0.92
  22 -11   0    0.07    0.70
  22  11   0    0.81    0.99
  22 -12   0    0.00    0.66
  22  12   0   -0.86    0.86
  22 -13   0   -1.05    0.71
  22 -14   0    2.54    1.93
  22  14   0   -0.59    0.74
  23   0   0    1.09    1.61
  23   1   0   -0.14    1.44
  23  -1   0   -0.45    1.35
  23  -2   0   -0.76    1.29
  23   2   0    0.60    1.39
  23  -3   0    1.02    1.38
  23   3   0   -1.16    1.22
  23  -4   0    0.92    1.28
  23   4   0    0.39    1.30
  23   5   0   -0.43    1.19
  23  -5   0   -1.06    1.21
  23   6   0   -0.95    1.10
  23  -6   0   -0.45    1.22
  23  -7   0   -0.92    0.82
  23   7   0    0.12    1.14
  23   8   0    0.91    1.01
  23  -8   0    0.40    0.78
  23  -9   0   -0.42    1.16
  23   9   0   -1.20    0.87
  23  10   0    2.39    1.00
  23 -10   0   -0.21    1.05
  23  11   0    0.00    0.93
  23 -11   0    0.53    1.00
  23 -12   0    0.54    0.97
  23  12   0   -1.15    0.78
  23 -13   0    1.01    0.67
  23  13   0    1.00    0.72
  24   0   0    0.15    1.24
  24  -1   0    8.56    1.76
  24   1   0    6.34    1.59
  24  -2   0    1.31    1.33
  24   2   0    3.00    1.44
  24  -3   0    0.21    1.29
  24   3   0    0.08    1.21
  24  -4   0    0.63    1.11
  24   4   0   -1.35    1.07
  24   5   0   -0.52    1.05
  24  -5   0    0.37    1.06
  24  -6   0   -0.30    1.29
  24   6   0    0.62    1.09
  24   7   0   -0.83    0.97
  24  -7   0   -0.15    1.25
  24  -8   0    1.66    1.31
  24   8   0    1.74    1.03
  24  -9   0   -0.80    1.07
  24   9   0   -0.55    0.90
  24 -10   0    2.03    1.10
  24 -11   0   -0.67    0.92
  24  11   0    0.87    0.88
  24 -12   0    1.50    0.89
  24  12   0   -1.25    0.68
  25   0   0    0.44    1.20
  25  -1   0   -0.72    1.08
  25   1   0   -0.96    1.06
  25  -2   0   -0.39    1.06
  25   2   0    0.12    1.08
  25   3   0   -0.10    1.08
  25  -3   0    0.30    1.12
  25  -4   0   -0.45    0.98
  25   4   0    0.95    1.12
  25  -5   0   -0.88    1.27
  25   5   0    0.22    1.06
  25  -6   0   -0.12    1.19
  25   6   0    1.02    1.02
  25   7   0   -0.61    0.87
  25  -7   0    1.34    1.26
  25   8   0    0.90    1.07
  25  -8   0    0.82    1.14
  25   9   0    1.03    0.81
  25  -9   0   -0.99    1.40
  25  10   0    0.03    0.75
  25 -10   0   -1.02    0.85
  25  11   0   -1.07    0.64
  25 -11   0    1.44    0.90
  26   0   0    1.00    1.03
  26  -1   0   -0.29    0.93
  26   1   0   -0.01    1.02
  26  -2   0   -0.80    0.88
  26   2   0    0.64    1.01
  26  -3   0   -1.39    0.89
  26   3   0    0.58    1.01
  26  -4   0   -1.19    1.12
  26   4   0    0.54    0.97
  26   5   0   -0.67    0.87
  26  -5   0    1.17    1.26
  26  -6   0    0.38    1.12
  26   6   0   -3.95    1.18
  26  -7   0    1.57    1.58
  26   7   0    0.06    0.78
  26   8   0   -0.58    0.73
  26  -8   0   -0.25    0.95
  26  -9   0    0.44    0.89
  26   9   0    0.72    0.67
  26  10   0    0.84    0.87
  26 -10   0    0.50    0.85
  27   0   0   -0.18    0.89
  27   1   0   -0.50    0.82
  27  -1   0   -0.33    0.84
  27  -2   0   -0.64    0.85
  27   2   0   -0.18    0.81
  27  -3   0   -0.24    1.11
  27   4   0    0.62    0.83
  27  -4   0   -0.74    1.66
  27  -5   0    0.52    1.09
  27   5   0    0.40    0.81
  27  -6   0   -1.75    0.85
  27   6   0    0.06    0.71
  27  -7   0    0.23    0.89
  27   7   0   -0.09    0.61
  27   8   0    0.84    0.65
  27  -8   0    0.10    0.84
  28   0   0    0.08    0.75
  28  -1   0    0.01    0.73
  28   1   0   -0.19    0.73
  28   2   0    0.40    0.75
  28  -2   0    2.57    1.23
  28   3   0   -0.22    0.73
  28  -3   0   -1.21    0.90
  28  -4   0    0.53    1.02
  28   4   0    0.09    0.68
  28  -5   0    0.18    0.94
  28   5   0    0.18    0.63
   0   2  -1   61.40    2.11
   0   2   1   63.17    2.05
   0  -2   1   59.74    2.08
   0  -2  -1   61.86    2.12
   0  -2  -1   60.17    2.02
   0   2   1   61.96    2.10
   0   2  -1   61.45    2.03
   0   3  -1   -0.38    0.55
   0  -3  -1    0.20    0.36
   0   3  -1   -0.07    0.46
   0   3   1   -0.05    0.42
   0  -3   1   -0.28    0.36
   0   3   1    0.16    0.48
   0  -3  -1   -0.65    0.55
   0  -4   1    7.30    0.77
   0   4  -1    4.04    0.74
   0   4   1    4.15    0.57
   0   4   1    4.68    0.59
   0  -4  -1    6.24    0.84
   0   4   1    4.63    0.66
   0  -4  -1    4.85    0.58
   0   4  -1    5.82    0.83
   0  -5   1   -0.66    0.51
   0   5   1    0.11    0.62
   0   5  -1    0.02    0.57
   0  -5  -1    0.10    0.56
   0   5   1    0.76    0.61
   0   5   1   -0.20    0.67
   0   5  -1   -0.14    0.51
   0  -5  -1    0.71    0.80
   0   5  -1   -0.21    0.73
   0   6   1    0.29    0.56
   0   6  -1    0.03    0.62
   0  -6  -1    1.89    0.94
   0  -6  -1    2.54    0.63
   0   6   1    1.34    0.78
   0   6  -1    0.90    0.60
   0   6   1    0.92    0.73
   0   6  -1   -0.27    0.71
   0   7   1    0.15    0.60
   0  -7  -1    0.08    0.58
   0   7  -1   -0.42    0.65
   0   7  -1   -0.68    0.59
   0   7   1   -0.36    0.67
   0   7   1    0.84    0.73
   0  -7   1   -0.01    0.54
   0   7  -1    0.54    0.67
   0   8  -1    2.63    0.79
   0   8   1    2.93    0.75
   0   8   1    2.91    0.92
   0   8  -1    2.03    0.85
   0   8   1    1.75    0.80
   0   8  -1    2.41    0.92
   0  -8  -1    2.25    0.96
   0   9   1    0.63    0.85
   0   9   1    0.62    0.78
   0  -9  -1    0.71    0.97
   0   9  -1   -0.11    0.85
   0   9  -1   -0.08    0.73
   0   9   1    0.00    0.69
   0  10   1  113.89    4.46
   0 -10  -1  114.64    4.68
   0  10  -1  110.39    4.65
   0  10   1  116.63    4.30
   0  10  -1  112.76    4.44
   0  10  -1  115.37    4.32
   0  11  -1    0.91    0.99
   0  11   1   -0.38    0.75
   0  11   1    0.81    0.96
   0  11  -1   -0.38    0.81
   0  12   1    3.76    1.11
   0  12   1    3.72    1.06
   0  12  -1    4.81    1.10
   0  12  -1    2.51    1.11
   0  13  -1   -0.25    1.04
   0  13  -1    0.34    1.02
   0  13   1    0.11    1.02
   0  13   1   -1.03    0.92
   0  14  -1   30.94    2.31
   0  14   1   32.00    2.29
   0  14  -1   28.69    2.53
   0  14   1   26.15    2.54
   0  15   1   -0.45    1.06
   0  15  -1   -0.30    1.20
   0  15  -1   -1.24    1.12
   0  15   1    0.16    1.20
   0  16  -1   29.71    2.57
   0  16   1   25.56    2.70
   0  16   1   31.19    2.49
   0  16  -1   29.58    2.78
   0  17  -1    0.87    1.15
   0  17  -1    2.44    1.30
   0  17   1    1.05    1.19
   0  17   1   -0.73    1.13
   0  18  -1    1.05    1.14
   0  18   1   -0.53    1.25
   0  18   1    0.73    1.19
   0  18  -1   -0.48    1.09
   0  19  -1    1.58    1.22
   0  19   1   -1.44    1.07
   0  19   1    1.98    1.14
   0  19  -1   -0.42    1.14
   0  20  -1   12.45    1.77
   0  20   1   12.59    1.66
   0  21  -1    0.88    0.98
   0  21   1    0.12    0.85
   0  22  -1    0.40    0.85
   0  22   1   -0.03    0.80
   0  23   1    0.33    1.16
   0  23  -1    0.50    0.94
   0  24  -1    2.40    0.75
   0  24   1    2.09    0.71
   1  -1  -1   10.44    0.58
  -1   1  -1   10.63    0.50
  -1  -1  -1    9.94    0.44
  -1   1   1   10.16    0.50
   1   2   1    7.80    0.50
  -1   2  -1    5.73    0.66
   1  -2  -1    6.00    0.62
   1  -2  -1    9.13    0.68
  -1  -2   1    7.46    0.39
  -1   2  -1    9.55    0.63
   1  -2   1    7.42    0.57
  -1   2   1    9.29    0.64
   1   2  -1    8.18    0.43
  -1   2   1    6.59    0.67
  -1  -2  -1    7.48    0.59
   1   2  -1    6.31    0.53
  -1   3  -1   65.64    2.59
  -1   3  -1   70.52    2.44
   1  -3  -1   64.97    2.61
   1   3   1   68.83    2.40
  -1  -3   1   66.78    2.25
   1   3   1   69.75    2.32
   1  -3  -1   67.98    2.41
  -1   3   1   71.76    2.46
   1   3  -1   68.32    2.30
  -1  -3  -1   67.62    2.43
   1  -3   1   68.64    2.42
   1   3  -1   69.54    2.41
  -1   4  -1   29.98    1.70
  -1  -4   1   30.69    1.26
  -1   4  -1   30.88    1.36
   1  -4  -1   29.85    1.42
   1  -4  -1   32.99    1.76
   1   4   1   31.01    1.51
  -1   4  -1   29.88    1.49
   1   4   1   30.58    1.47
   1  -4   1   32.01    1.78
  -1  -4  -1   31.40    1.58
   1   4  -1   30.03    1.52
  -1   4   1   30.96    1.36
  -1   4   1   32.25    1.65
   1  -4   1   28.85    1.42
  -1   4   1   32.03    1.53
   1   4  -1   27.88    1.34
  -1   5  -1   84.85    3.38
   1   5   1   85.93    3.07
   1  -5  -1   87.55    3.47
  -1  -5   1   84.20    2.94
   1   5   1   85.12    2.96
   1   5   1   88.74    3.20
  -1   5  -1   84.72    3.19
  -1   5  -1   89.18    3.27
   1  -5  -1   84.38    3.10
  -1  -5  -1   88.39    3.25
  -1   5   1   86.95    3.20
  -1   5   1   86.16    3.06
   1   5  -1   88.01    3.07
  -1  -5  -1   85.29    2.95
   1  -5   1   84.21    3.11
  -1   5   1   87.42    3.34
   1   5  -1   85.09    3.20
   1   5  -1   84.56    2.91
   1  -6  -1   20.88    1.85
  -1   6  -1   23.89    1.70
   1   6   1   24.16    1.43
  -1   6  -1   23.23    1.36
  -1   6  -1   22.94    1.53
   1   6   1   22.75    1.23
   1  -6  -1   21.56    1.34
  -1  -6   1   23.37    1.21
   1   6   1   20.63    1.49
  -1   6   1   23.43    1.52
  -1  -6  -1   24.86    1.64
   1   6  -1   21.98    1.18
   1  -6   1   21.21    1.33
  -1  -6  -1   23.70    1.37
   1   6  -1   22.96    1.39
   1   6  -1   21.30    1.52
  -1   6   1   23.03    1.32
  -1   6   1   20.20    1.64
   1   7   1   16.48    1.15
   1   7   1   18.50    1.38
  -1   7  -1   19.68    1.49
  -1  -7   1   17.16    1.12
  -1   7  -1   19.34    1.33
   1   7   1   18.01    1.45
   1  -7  -1   20.11    1.83
  -1   7  -1   17.78    1.64
   1   7  -1   19.18    1.37
  -1  -7  -1   16.77    1.10
  -1   7   1   16.41    1.57
   1   7  -1   16.43    1.14
  -1   7   1   17.92    1.26
  -1   7   1   20.30    1.53
  -1  -7  -1   18.09    1.61
   1   7  -1   19.73    1.56
  -1   8  -1    2.38    0.81
  -1   8  -1    1.52    0.81
   1   8   1    1.95    0.84
   1   8   1    2.27    0.71
   1   8   1    2.52    0.74
   1  -8  -1    3.46    1.07
  -1   8   1    3.20    0.77
   1   8  -1    2.49    0.73
  -1   8   1    1.52    0.77
  -1   8   1    2.57    0.89
   1   8  -1    2.34    0.82
   1   8  -1    1.14    0.74
  -1  -8  -1    2.67    0.93
   1   9   1    5.67    0.91
  -1   9  -1    5.08    1.06
   1  -9  -1    5.87    1.30
  -1   9  -1    7.14    1.29
  -1   9  -1    7.96    1.08
   1   9   1    5.27    1.01
   1   9   1    6.81    0.98
  -1   9   1    5.28    1.13
   1   9  -1    5.60    1.00
  -1  -9  -1    4.70    1.71
  -1   9   1    3.85    1.09
   1   9  -1    4.01    0.93
  -1   9   1    5.98    0.99
   1  10   1   42.34    2.09
   1  10   1   42.06    2.32
   1  10   1   39.43    2.34
  -1  10  -1   43.72    2.20
  -1  10  -1   43.18    2.43
   1 -10  -1   38.07    2.64
  -1  10   1   41.16    2.15
   1  10  -1   38.25    2.39
   1  10  -1   39.07    2.07
   1  10  -1   44.27    2.34
  -1  10   1   40.27    2.40
   1  11   1    0.28    0.81
  -1  11  -1    0.69    0.95
   1  11   1    0.81    0.91
  -1  11  -1    1.74    0.92
   1  11  -1    1.04    0.92
  -1  11   1    2.12    1.09
   1  11  -1    0.23    0.79
  -1  11   1    0.60    0.82
   1  11  -1    1.27    0.82
  -1  12  -1   -1.60    0.91
  -1  12  -1    0.69    0.99
   1  12   1    0.34    1.02
   1  12   1    0.88    0.89
   1  12  -1    0.64    0.97
  -1  12   1    0.71    0.89
   1  12  -1    2.59    0.97
  -1  12   1    0.21    0.98
  -1  13  -1   10.51    1.49
   1  13   1    8.06    1.40
   1  13   1   10.50    1.42
  -1  13  -1    9.10    1.54
  -1  13   1    7.76    1.47
   1  13  -1   11.19    1.67
   1  13  -1   10.22    1.47
  -1  13   1   10.48    1.46
   1  14   1    0.90    1.09
  -1  14  -1    0.31    1.25
   1  14   1    1.14    1.21
  -1  14  -1    0.23    1.13
   1  14  -1    0.67    1.07
   1  14  -1    1.75    1.19
  -1  14   1    0.48    1.14
  -1  14   1    1.74    1.33
   1  15   1    3.19    1.26
  -1  15  -1    1.39    1.25
  -1  15  -1    0.70    1.30
   1  15   1    1.04    1.29
  -1  15   1    1.35    1.25
  -1  15   1    0.45    1.28
   1  15  -1    1.01    1.20
   1  15  -1    1.92    1.39
   1  16   1    2.42    1.29
   1  16   1   -0.27    1.16
  -1  16  -1    1.67    1.29
  -1  16  -1    0.64    1.28
  -1  16   1    1.62    1.29
  -1  16   1    0.22    1.38
   1  16  -1    0.49    1.23
   1  16  -1    0.14    1.25
   1  17   1    0.29    1.34
  -1  17  -1    4.32    1.52
   1  17   1    2.75    1.33
  -1  17  -1    2.98    1.36
  -1  17   1    3.61    1.54
   1  17  -1    1.10    1.21
   1  17  -1    1.76    1.22
  -1  17   1    2.66    1.27
   1  18   1    0.09    1.21
  -1  18  -1   -0.82    1.08
   1  18   1    0.65    1.19
  -1  18  -1    1.05    1.14
  -1  18   1    1.09    1.43
   1  18  -1   -0.44    1.11
  -1  18   1    0.22    1.14
   1  18  -1    1.62    1.19
   1  19   1    1.29    1.06
  -1  19  -1    4.31    1.51
   1  19   1    2.85    1.43
  -1  19  -1    4.55    1.42
  -1  19   1    2.90    1.24
   1  19  -1    1.96    1.28
   1  19  -1    2.20    1.23
  -1  19   1    2.02    1.17
   1  20   1   -0.39    0.92
  -1  20  -1    0.80    1.16
   1  20  -1    0.57    1.05
  -1  20   1    0.80    1.11
  -1  21  -1    0.74    0.95
   1  21   1    0.06    0.86
  -1  21   1   -0.40    0.85
   1  21  -1   -0.06    0.91
   1  22   1    1.02    0.83
  -1  22  -1   -0.08    0.86
   1  22  -1   -0.37    0.77
  -1  22   1    0.70    0.82
   1  23   1    0.24    0.89
  -1  23  -1   -0.01    1.16
   1  23  -1    1.13    0.95
  -1  24  -1    0.20    0.54
   1  24   1    0.13    0.54
  -1  24   1    0.58    0.58
   1  24  -1    0.10    0.55
  -2   0   1   -0.08    0.15
  -2   0   1   -0.05    0.16
   2   0  -1    0.07    0.12
   2   0  -1   -0.02    0.19
  -2   0  -1   -0.34    0.16
   2   0   1   -0.13    0.14
   2  -1  -1   -0.02    0.32
  -2   1  -1    0.28    0.27
   2  -1  -1   -0.10    0.20
   2   1   1   -0.05    0.11
   2  -1   1   -0.09    0.23
  -2   1   1   -0.02    0.23
  -2   1   1   -0.44    0.26
  -2  -1  -1    0.02    0.14
   2   2   1    6.01    0.44
   2  -2  -1    6.85    0.77
   2  -2  -1    4.60    0.71
  -2   2  -1    4.51    0.70
   2  -2   1    6.70    0.76
  -2   2   1    8.21    0.84
  -2  -2  -1    6.72    0.56
  -2   2   1    3.87    0.61
  -2   3  -1   22.82    1.46
   2   3   1   23.60    1.02
   2  -3  -1   22.80    1.50
   2  -3  -1   22.77    1.21
  -2   3  -1   19.68    1.26
  -2   3   1   22.30    1.41
   2  -3   1   21.95    1.21
  -2   3   1   24.40    1.31
  -2  -3  -1   21.71    1.09
   2   3  -1   24.84    1.03
   2   3  -1   23.15    0.91
   2  -4  -1  444.83   14.05
  -2   4  -1  455.13   14.07
   2  -4  -1  441.85   14.29
  -2   4  -1  451.75   14.24
   2   4   1  453.21   13.95
  -2   4  -1  438.53   14.02
  -2   4   1  449.38   14.01
   2  -4   1  441.48   14.05
  -2   4   1  459.64   14.08
   2   4  -1  456.35   13.95
   2   4  -1  443.74   13.86
   2  -4   1  456.64   14.24
  -2   4   1  450.93   14.21
  -2  -4  -1  452.84   13.97
  -2   5  -1  127.71    4.45
   2   5   1  126.01    4.22
   2   5   1  133.19    4.43
  -2   5  -1  127.46    4.75
  -2   5  -1  136.68    4.55
   2   5   1  135.26    4.33
   2  -5  -1  132.37    4.80
   2  -5  -1  131.28    4.50
  -2   5   1  128.64    4.55
   2   5  -1  132.94    4.31
  -2   5   1  130.53    4.43
   2  -5   1  127.73    4.79
  -2  -5  -1  125.64    4.44
   2   5  -1  135.14    4.43
  -2   5   1  129.83    4.71
   2  -5   1  123.03    4.48
   2   6   1    2.60    0.55
  -2   6  -1    2.79    0.85
   2  -6  -1    2.01    0.71
   2  -6  -1    2.06    0.99
   2   6   1    2.78    0.70
   2   6   1    1.63    0.68
  -2   6  -1    2.65    0.93
  -2   6  -1    3.02    0.77
  -2   6   1    2.01    0.69
  -2  -6  -1    2.47    0.81
  -2   6   1    1.81    0.81
   2   6  -1    2.45    0.63
  -2   6   1    2.55    0.82
   2   6  -1    2.66    0.49
   2  -6   1    1.72    0.67
   2   6  -1    2.55    0.72
  -2   7  -1   19.18    1.34
   2   7   1   17.26    1.32
  -2   7  -1   14.15    1.70
  -2   7  -1   17.14    1.49
   2   7   1   16.10    1.35
   2  -7  -1   18.64    1.85
   2   7   1   15.15    1.07
  -2   7   1   18.02    1.64
  -2   7   1   16.19    1.24
  -2  -7  -1   18.02    1.51
   2   7  -1   17.48    1.29
   2   7  -1   17.03    1.04
   2   7  -1   17.36    1.42
  -2   7   1   16.59    1.50
  -2   8  -1   17.13    1.60
   2   8   1   18.17    1.19
  -2   8  -1   16.82    1.32
   2  -8  -1   16.65    1.60
   2   8   1   15.89    1.40
   2   8   1   17.34    1.41
  -2   8  -1   17.83    1.75
  -2   8   1   17.71    1.59
   2   8  -1   16.76    1.45
  -2   8   1   16.01    1.66
   2   8  -1   16.74    1.37
  -2   8   1   17.71    1.37
  -2  -8  -1   16.75    1.54
   2   8  -1   18.42    1.17
   2  -9  -1   32.80    2.39
  -2   9  -1   33.00    1.86
   2   9   1   28.79    2.02
   2   9   1   29.81    1.85
   2   9   1   32.70    1.90
  -2   9  -1   31.95    2.09
  -2  -9  -1   32.70    2.00
  -2   9   1   29.57    1.80
  -2   9   1   31.83    2.11
   2   9  -1   32.55    1.89
   2   9  -1   31.78    1.68
   2   9  -1   32.62    1.95
   2 -10  -1    7.43    1.37
  -2  10  -1    8.20    1.20
  -2  10  -1    8.84    1.17
   2  10   1    8.65    1.04
   2  10   1    7.96    1.13
  -2  10   1    9.48    1.15
   2  10  -1    7.90    1.15
   2  10  -1    8.51    1.06
  -2  10   1    8.82    1.31
   2  10  -1    9.25    1.18
   2  11   1    0.06    0.86
  -2  11  -1    2.27    0.97
  -2  11  -1    2.48    1.13
   2  11   1    1.15    0.82
   2  11   1    1.15    0.73
   2  11  -1    2.14    0.88
   2  11  -1    1.58    0.81
   2  11  -1    1.47    0.90
  -2  11   1    1.28    0.98
  -2  11   1    1.50    0.89
  -2  12  -1    1.01    1.06
   2  12   1    2.06    0.92
  -2  12  -1    2.32    1.09
   2  12   1    1.31    1.05
   2  12  -1    2.85    1.05
  -2  12   1    2.38    1.03
   2  12  -1    1.59    0.93
  -2  12   1    1.09    1.07
   2  13   1    0.93    0.97
  -2  13  -1    1.90    1.09
   2  13   1    1.51    1.12
  -2  13  -1    0.94    1.18
   2  13  -1    2.31    1.04
  -2  13   1    0.35    1.14
   2  13  -1    1.45    1.12
  -2  13   1    2.20    1.14
   2  14   1   -0.05    1.05
  -2  14  -1    0.75    1.12
  -2  14  -1    0.39    1.30
   2  14   1    0.16    1.04
   2  14  -1   -0.05    1.17
  -2  14   1    1.03    1.29
  -2  14   1    0.80    1.11
   2  14  -1    0.61    1.03
   2  15   1    3.95    1.26
  -2  15  -1    7.14    1.61
  -2  15  -1    4.69    1.55
   2  15   1    4.96    1.42
   2  15  -1    6.62    1.52
   2  15  -1    4.53    1.38
  -2  15   1    5.86    1.63
  -2  15   1    5.46    1.46
   2  16   1    1.37    1.20
   2  16   1    1.12    1.21
  -2  16  -1    0.58    1.38
  -2  16  -1    1.33    1.33
  -2  16   1    1.38    1.41
  -2  16   1    0.33    1.19
   2  16  -1    1.28    1.23
   2  16  -1    0.82    1.20
  -2  17  -1   -1.15    1.13
   2  17   1    1.14    1.15
   2  17   1    1.90    1.21
  -2  17  -1    1.43    1.33
   2  17  -1    1.96    1.21
   2  17  -1   -1.29    0.97
  -2  17   1    2.27    1.59
  -2  17   1    1.73    1.30
  -2  18  -1    3.42    1.32
  -2  18  -1    4.84    1.51
   2  18   1    3.22    1.38
   2  18   1    3.77    1.28
   2  18  -1    5.58    1.44
  -2  18   1    3.99    1.68
   2  18  -1    4.53    1.41
  -2  18   1    5.09    1.47
  -2  19  -1   -0.84    1.19
   2  19   1    0.69    1.13
   2  19   1   -0.15    0.87
  -2  19  -1    1.13    1.27
   2  19  -1   -0.21    1.09
  -2  19   1   -0.57    1.06
  -2  19   1    2.13    1.42
   2  19  -1   -0.03    1.07
   2  20   1    0.60    1.01
  -2  20  -1   -0.14    1.02
   2  20  -1    1.90    1.15
  -2  20   1    2.12    1.16
   2  21   1   -0.32    0.79
  -2  21  -1    1.25    0.97
   2  21  -1   -0.22    0.85
  -2  21   1   -0.60    0.79
  -2  22  -1    0.47    0.88
   2  22   1    0.84    0.80
   2  22  -1    2.15    0.93
  -2  22   1    1.61    0.93
  -2  23   1    0.76    1.02
  -2  24  -1    0.89    0.74
   2  24   1    0.26    0.54
  -2  24   1    0.85    0.61
   2  24  -1    0.55    0.58
  -3   0   1    1.57    0.33
  -3   0   1    0.37    0.34
   3   0  -1    1.04    0.31
   3   0  -1    1.47    0.44
  -3   0  -1    1.19    0.33
   3   1   1   45.95    1.44
   3  -1  -1   41.32    1.76
   3  -1  -1   40.88    1.60
  -3   1  -1   42.98    1.64
  -3   1  -1   39.46    1.77
   3   1  -1   39.45    1.41
  -3   1   1   37.05    1.65
   3   1  -1   41.05    1.36
  -3  -1  -1   45.09    1.38
  -3   1   1   39.05    1.58
   3  -1   1   40.43    1.61
  -3   2  -1   18.26    1.33
   3   2   1   19.05    0.72
  -3   2  -1   18.50    1.16
   3  -2  -1   19.98    1.36
  -3  -2  -1   15.84    0.85
   3  -2   1   18.55    1.11
  -3   2   1   20.07    1.12
  -3   2   1   17.21    1.21
   3  -3  -1   54.94    2.19
  -3   3  -1   53.83    2.43
   3   3   1   57.18    1.88
  -3   3   1   67.43    2.63
  -3  -3  -1   49.46    2.11
   3  -3   1   54.04    2.19
  -3   3   1   53.90    2.24
   3  -4  -1   32.45    1.73
  -3   4  -1   31.08    1.57
  -3   4  -1   30.63    2.03
  -3   4  -1   37.51    1.81
   3  -4  -1   34.32    1.59
   3  -4  -1   36.71    2.18
   3   4   1   31.97    1.52
   3   4   1   32.11    1.37
  -3   4   1   31.88    1.96
  -3   4   1   35.46    1.82
   3  -4   1   29.64    2.01
   3  -4   1   31.55    1.73
  -3  -4  -1   31.90    1.45
   3  -4   1   33.42    2.17
   3   4  -1   35.05    1.39
   3   4  -1   33.87    1.28
  -3   4   1   30.45    1.56
  -3   5  -1    0.11    0.71
   3   5   1    0.11    0.46
   3  -5  -1    0.50    0.63
  -3   5  -1    0.53    0.68
  -3   5  -1    0.74    0.86
   3   5   1    0.99    0.49
   3  -5  -1   -0.60    0.95
  -3   5   1    0.85    0.64
  -3   5   1    1.26    0.90
   3   5  -1    0.70    0.47
   3  -5   1    1.27    0.79
   3   5  -1    0.96    0.55
  -3   5   1    1.18    0.84
  -3  -5  -1    1.27    0.61
   3  -5   1    0.33    0.65
  -3   6  -1   18.93    1.34
  -3   6  -1   21.86    1.55
   3  -6  -1   21.04    1.19
   3   6   1   21.21    1.25
   3   6   1   20.33    1.20
   3   6   1   15.39    1.31
   3  -6  -1   20.18    1.94
  -3  -6  -1   22.02    1.37
   3  -6   1   20.21    1.18
  -3   6   1   19.21    1.31
   3   6  -1   21.40    1.30
   3  -6   1   17.62    1.40
  -3   6   1   19.82    1.55
   3   6  -1   19.67    1.17
  -3   6   1   20.05    1.69
  -3   7  -1    1.02    0.87
   3   7   1    0.73    0.63
  -3   7  -1    0.83    0.74
   3  -7  -1    0.65    1.07
  -3   7  -1    0.97    0.83
   3   7   1    1.94    0.54
   3  -7  -1    1.07    0.58
   3   7   1    1.45    0.67
   3   7  -1    1.07    0.46
  -3   7   1    1.96    0.95
  -3   7   1    1.34    0.84
  -3  -7  -1    1.23    0.72
   3   7  -1    1.26    0.66
   3   7  -1    0.63    0.59
   3  -7   1    1.56    0.58
  -3   7   1    1.50    0.74
   3  -8  -1   12.24    1.64
   3   8   1    9.27    0.90
   3   8   1   10.49    1.01
  -3   8  -1   11.26    1.28
   3  -8  -1    9.88    0.91
  -3   8  -1   10.43    1.17
   3   8   1    9.66    1.04
   3   8  -1    9.85    1.04
   3   8  -1   10.37    0.90
   3   8  -1    7.73    0.92
  -3   8   1    7.77    1.09
  -3  -8  -1   11.18    1.11
  -3   8   1   11.22    1.14
   3   9   1    2.17    0.80
  -3   9  -1    2.94    0.90
   3  -9  -1    3.03    1.14
   3   9   1    1.70    0.77
   3   9   1    2.66    0.70
  -3   9  -1    1.10    0.92
   3  -9  -1    3.26    0.71
   3   9  -1    0.53    0.71
  -3   9   1    2.02    0.98
  -3   9   1    1.12    0.79
   3   9  -1    3.55    0.72
   3   9  -1    1.69    0.69
   3  10   1   10.09    1.08
   3  10   1    8.40    1.11
   3  10   1    9.14    1.16
   3 -10  -1   10.13    1.66
  -3  10  -1    8.89    1.24
  -3  10   1   10.51    1.22
   3  10  -1    8.87    1.12
  -3  10   1   11.10    2.26
   3  10  -1    8.60    1.14
   3  10  -1    9.95    1.09
   3  11   1   42.75    2.11
   3  11   1   38.36    2.33
  -3  11  -1   40.20    2.59
   3  11   1   37.24    2.16
  -3  11  -1   42.47    2.31
   3  11  -1   41.22    2.11
   3  11  -1   43.64    2.70
   3  11  -1   38.53    2.29
  -3  11   1   40.78    2.59
  -3  11   1   39.41    2.28
  -3  12  -1    0.82    1.18
   3  12   1    0.12    0.98
   3  12   1    0.93    0.83
  -3  12  -1    0.35    0.96
  -3  12   1    1.55    1.13
  -3  12   1    0.43    0.95
   3  12  -1   -0.70    0.82
   3  12  -1    0.05    0.82
   3  12  -1   -1.75    0.67
   3  13   1    0.29    0.99
  -3  13  -1    0.54    1.08
  -3  13  -1    0.40    1.24
   3  13   1    1.20    0.96
  -3  13   1   -0.57    1.16
   3  13  -1    1.04    0.96
   3  13  -1    0.51    1.03
  -3  13   1    0.47    1.12
  -3  14  -1   -1.42    1.22
  -3  14  -1    1.73    1.21
   3  14   1    0.04    1.16
   3  14   1   -0.07    0.99
   3  14  -1   -0.88    1.04
   3  14  -1    0.72    1.02
  -3  14   1   -0.27    1.22
  -3  14   1   -0.40    1.10
  -3  15  -1    0.76    1.30
   3  15   1    1.89    1.25
   3  15   1    2.73    1.21
  -3  15  -1    0.98    1.41
   3  15  -1    0.37    1.10
  -3  15   1    1.48    1.32
   3  15  -1    2.01    1.17
  -3  15   1    1.14    1.56
   3  16   1   16.46    1.88
  -3  16  -1   16.13    2.16
  -3  16  -1   14.83    2.15
   3  16   1   13.72    1.84
  -3  16   1   15.69    2.36
   3  16  -1   13.80    1.83
   3  16  -1   13.42    1.79
  -3  16   1   17.57    2.09
   3  17   1    1.35    1.21
  -3  17  -1    1.59    1.32
  -3  17  -1    0.67    1.35
   3  17   1    2.23    1.05
  -3  17   1    0.40    1.19
  -3  17   1    1.70    1.36
   3  17  -1    0.79    1.06
   3  17  -1    1.89    1.23
   3  18   1    0.76    1.11
  -3  18  -1    0.89    1.24
   3  18   1    0.62    1.11
  -3  18  -1   -0.57    1.37
   3  18  -1    1.79    1.20
   3  18  -1   -0.80    0.91
  -3  18   1    0.30    1.32
  -3  18   1   -0.16    1.11
   3  19   1    1.06    0.97
  -3  19  -1   -0.30    1.34
   3  19   1    1.06    1.41
  -3  19  -1   -2.33    2.02
  -3  19   1   -0.93    1.89
   3  19  -1    3.88    1.13
   3  19  -1    1.73    1.61
  -3  19   1   -1.09    1.22
   3  20   1    2.04    1.08
  -3  20  -1    0.94    1.05
   3  20  -1    0.69    1.04
  -3  20   1    1.07    1.03
   3  21   1    0.22    0.84
  -3  21  -1   -0.31    0.90
  -3  21   1   -0.54    0.82
   3  21  -1   -0.92    0.74
   3  22   1    0.80    0.75
  -3  22  -1   -0.25    0.80
   3  22  -1    0.82    0.89
  -3  22   1   -0.45    0.76
   3  23   1    0.29    0.82
  -3  23  -1   -0.15    0.71
  -3  23   1   -0.69    0.63
   3  23  -1   -0.31    0.70
   4   0   1   -0.44    0.36
  -4   0   1   -0.15    0.34
   4   0  -1   -0.21    0.35
   4   0  -1    0.50    0.55
  -4   0   1    0.23    0.40
  -4   0  -1   -0.37    0.33
  -4   0  -1   -0.90    0.50
   4   1   1   18.93    0.86
   4  -1  -1   18.25    1.32
   4  -1  -1   18.06    1.03
  -4   1  -1   16.77    1.26
  -4   1  -1   17.48    1.07
   4  -1   1   17.99    1.08
   4   1  -1   19.75    0.82
   4   1  -1   18.18    0.95
  -4   1   1   19.68    1.04
  -4  -1  -1   19.20    0.76
  -4   1   1   18.68    1.16
   4   2   1  359.97   10.58
   4  -2  -1  352.18   10.81
   4  -2  -1  326.65   10.72
  -4   2  -1  342.60   10.79
  -4   2  -1  343.11   10.96
   4  -2  -1  347.97   10.97
   4  -2   1  328.19   10.74
  -4   2   1  352.62   10.92
  -4   2   1  342.31   10.78
  -4   3  -1  119.31    4.55
  -4   3  -1  124.48    4.36
   4   3   1  130.77    3.98
   4  -3  -1  129.69    4.60
   4  -3  -1  124.61    4.23
   4  -3  -1  127.06    4.34
   4  -3   1  125.35    4.28
  -4   3   1  126.42    4.48
  -4   3   1  122.90    4.57
  -4   4  -1   11.48    1.40
   4   4   1   11.53    0.71
   4  -4  -1    9.79    1.44
   4  -4  -1   16.93    1.51
  -4   4  -1   10.84    1.07
   4  -4   1    9.78    1.23
   4   4  -1    9.67    0.62
  -4   4   1   13.39    1.38
   4   4  -1   10.95    0.72
  -4   4   1   12.89    1.15
   4  -4   1   16.61    1.49
  -4   4   1    9.64    1.12
  -4   5  -1   35.74    2.73
   4  -5  -1   35.96    1.86
  -4   5  -1   36.04    1.94
   4   5   1   38.02    1.50
   4  -5  -1   38.74    2.37
   4  -5  -1   36.18    1.71
   4   5   1   37.08    1.49
  -4   5  -1   37.63    1.78
  -4   5   1   36.89    1.97
   4  -5   1   32.58    1.88
  -4   5   1   37.59    1.72
   4   5  -1   38.25    1.50
   4   5  -1   37.34    1.44
  -4   6  -1   32.79    1.73
   4  -6  -1   33.37    1.66
   4  -6  -1   37.03    2.39
  -4   6  -1   36.73    2.00
  -4   6  -1   33.72    2.20
   4   6   1   36.68    1.55
   4   6   1   33.48    1.33
   4   6   1   35.72    1.55
   4  -6   1   36.30    1.69
   4   6  -1   36.75    1.57
  -4   6   1   34.79    1.74
   4   6  -1   35.18    1.50
  -4   6   1   31.80    2.10
   4   7   1    1.04    0.51
  -4   7  -1    0.97    0.90
   4   7   1    0.63    0.56
   4   7   1   -0.32    0.43
   4  -7  -1    1.32    0.70
   4  -7  -1    0.41    1.00
  -4   7  -1    0.18    0.74
  -4  -7  -1    0.62    0.74
   4   7  -1    0.42    0.54
   4   7  -1    0.38    0.53
  -4   7   1    0.62    0.72
   4  -7   1    0.55    0.66
  -4   7   1    1.06    0.91
  -4   8  -1    3.50    1.06
   4  -8  -1    7.10    0.86
  -4   8  -1    3.75    0.98
   4  -8  -1    4.09    1.31
   4   8   1    3.66    0.73
   4   8   1    3.22    0.61
   4   8   1    3.64    0.65
   4   8  -1    2.71    0.68
   4   8  -1    3.76    0.56
   4   8  -1    4.51    0.76
  -4   8   1    3.90    1.05
   4   9   1   39.28    1.98
   4   9   1   38.08    1.75
   4  -9  -1   38.10    1.77
   4  -9  -1   35.63    2.69
  -4   9  -1   38.42    2.10
   4   9   1   37.24    1.90
  -4   9  -1   41.16    2.37
   4  -9   1   34.55    1.72
  -4   9   1   37.22    2.34
   4   9  -1   38.20    1.95
   4   9  -1   37.83    1.93
  -4   9   1   37.09    2.05
   4   9  -1   40.37    1.74
   4  10   1   18.37    1.58
  -4  10  -1   19.49    1.68
   4  10   1   18.86    1.32
  -4  10  -1   18.42    1.94
   4 -10  -1   21.86    2.38
   4  10   1   19.34    1.43
   4 -10  -1   20.25    1.60
   4  10  -1   20.65    1.48
   4  10  -1   19.86    1.58
  -4  10   1   18.52    1.58
  -4  10   1   18.72    1.96
   4  10  -1   19.38    1.34
   4  11   1    0.32    0.69
   4  11   1    1.65    0.91
  -4  11  -1    0.97    0.96
  -4  11  -1    1.66    1.16
   4  11   1    1.50    0.64
  -4  11   1    0.17    0.89
   4  11  -1   -0.38    0.71
  -4  11   1    0.00    0.97
   4  11  -1   -0.13    0.58
   4  12   1    3.10    0.95
  -4  12  -1    2.93    1.12
  -4  12  -1    4.00    1.35
   4  12   1    2.13    0.74
   4  12   1    3.39    1.03
  -4  12   1    3.63    1.16
   4  12  -1    1.73    0.76
   4  12  -1    3.82    1.07
  -4  12   1    3.15    1.28
   4  12  -1    2.62    0.88
   4  13   1    4.98    1.11
  -4  13  -1    5.98    1.59
  -4  13  -1    6.11    1.39
   4  13   1    5.80    1.24
   4  13  -1    5.97    1.29
   4  13  -1    5.65    1.13
  -4  13   1    5.37    1.46
  -4  13   1    5.28    1.28
  -4  14  -1    0.09    1.15
   4  14   1    0.47    1.02
   4  14   1    1.06    1.03
  -4  14  -1    0.67    1.28
  -4  14   1    1.05    1.36
   4  14  -1   -0.06    0.94
   4  14  -1   -0.55    0.98
  -4  14   1    0.80    1.16
  -4  15  -1    3.41    1.64
   4  15   1    2.23    1.14
   4  15   1    0.87    1.09
  -4  15  -1    2.56    1.41
   4  15  -1    0.95    1.11
  -4  15   1    2.56    1.71
  -4  15   1    1.18    1.24
   4  15  -1    0.17    0.96
  -4  16  -1    6.47    1.76
   4  16   1    8.53    1.53
  -4  16  -1    8.56    1.75
   4  16   1    9.70    1.57
  -4  16   1   10.36    2.07
   4  16  -1    6.92    1.38
  -4  16   1    8.61    1.72
   4  16  -1    8.45    1.57
   4  17   1   39.42    2.63
  -4  17  -1   39.33    2.87
  -4  17  -1   33.22    3.04
  -4  17   1   41.05    2.79
   4  17  -1   41.14    2.66
   4  17  -1   34.04    2.58
  -4  17   1   34.20    3.19
  -4  18  -1   -0.30    1.16
   4  18   1    0.62    1.05
  -4  18  -1    0.46    2.26
   4  18   1    0.47    1.06
  -4  18   1   -1.26    2.20
   4  18  -1   -1.45    0.72
   4  18  -1    0.31    1.06
  -4  18   1    0.26    1.10
   4  19   1    0.91    1.05
   4  19   1   -0.28    1.14
   4  19  -1    2.45    1.74
   4  19  -1    2.67    1.06
   4  20   1    1.25    1.05
  -4  20  -1   -0.31    0.96
  -4  20   1   -0.84    0.96
   4  20  -1    0.20    0.99
   4  21   1    0.12    0.80
  -4  21  -1    0.11    0.97
   4  21  -1    0.27    0.82
  -4  21   1    0.46    0.95
  -4  22  -1    0.72    0.92
   4  22   1   -0.42    0.66
   4  22  -1    0.24    0.75
  -4  22   1    0.89    0.93
  -4  23  -1    0.63    0.82
   4  23   1    0.48    0.62
   4  23  -1   -0.85    0.52
  -4  23   1   -1.43    0.62
   5   0  -1   -0.15    0.63
   5   0   1    0.12    0.49
  -5   0  -1   -0.05    0.41
  -5   0   1   -0.74    0.47
  -5   0  -1   -0.19    0.61
   5   0  -1    0.06    0.44
  -5   0   1    0.38    0.42
   5  -1  -1  158.07    5.10
   5  -1  -1  144.20    4.79
   5   1   1  150.98    4.79
  -5   1  -1  145.66    5.06
  -5  -1   1  148.69    4.68
  -5   1  -1  152.81    4.89
   5  -1  -1  151.77    4.90
  -5  -1  -1  152.27    4.69
   5   1  -1  150.96    4.74
  -5  -1  -1  140.56    4.85
   5  -1   1  145.09    4.81
   5   1  -1  151.56    4.85
  -5   1   1  146.22    4.98
   5  -1   1  146.50    4.92
  -5   1   1  149.28    4.87
   5  -2  -1  199.78    6.63
   5  -2  -1  201.57    6.55
   5   2   1  209.25    6.39
  -5   2  -1  206.48    6.64
  -5   2  -1  203.34    6.83
   5  -2  -1  212.92    6.86
   5  -2   1  194.47    6.56
   5  -2   1  200.19    6.65
  -5   2   1  203.84    6.61
  -5   2   1  197.73    6.75
   5   2  -1  212.58    6.32
   5  -3  -1    3.83    0.90
   5  -3  -1    3.50    1.06
  -5   3  -1    4.26    0.92
   5   3   1    4.17    0.47
   5  -3  -1    4.02    0.80
  -5   3  -1    3.45    1.05
   5  -3   1    3.94    0.84
  -5   3   1    3.50    0.88
  -5   3   1    5.70    1.06
   5  -3   1    5.77    0.98
  -5   4  -1   25.37    1.94
   5  -4  -1   26.94    1.62
  -5   4  -1   26.25    1.43
  -5   4  -1   26.03    1.72
   5  -4  -1   26.60    1.52
   5   4   1   26.80    1.06
   5  -4  -1   33.03    2.14
   5  -4   1   25.57    1.58
  -5   4   1   27.84    1.69
   5  -4   1   25.69    1.65
  -5   4   1   25.29    1.34
   5  -5  -1   12.96    1.25
   5  -5  -1   11.60    1.16
   5   5   1   11.38    0.70
   5  -5  -1   14.73    1.97
  -5   5  -1   11.39    1.16
  -5   5  -1    8.67    1.21
  -5   5  -1   11.74    1.09
  -5   5   1   12.25    1.40
  -5   5   1   12.01    1.41
   5   5  -1   10.83    0.68
  -5   5   1    9.38    0.97
   5   5  -1   10.03    0.67
   5  -5   1   11.90    1.14
   5  -5   1    9.86    0.99
   5   6   1    2.81    0.37
  -5   6  -1    3.89    0.86
   5  -6  -1    2.77    1.07
   5  -6  -1    3.18    0.82
  -5   6  -1    3.10    0.86
   5   6   1    3.90    0.60
   5   6   1    3.42    0.49
   5  -6   1    3.00    0.84
  -5   6   1    2.64    0.94
   5   6  -1    2.85    0.48
  -5   6   1    2.95    0.77
   5   6  -1    2.95    0.50
   5   7   1    6.45    0.74
   5   7   1    6.68    0.81
  -5   7  -1    4.91    1.10
   5   7   1    5.55    0.57
   5  -7  -1    6.35    0.92
  -5   7  -1    7.49    1.03
   5  -7  -1    4.85    1.30
  -5   7   1    5.58    1.02
   5   7  -1    6.77    0.72
   5  -7   1    7.21    0.98
   5   7  -1    7.09    0.80
  -5   7   1    7.30    1.00
   5   8   1    4.39    0.62
  -5   8  -1    4.95    1.21
   5  -8  -1    6.68    0.97
   5  -8  -1    4.30    1.20
   5   8   1    5.76    0.82
  -5   8  -1    5.72    1.03
   5   8   1    5.45    0.70
   5   8  -1    5.45    0.56
   5   8  -1    6.62    0.76
  -5   8   1    4.34    1.10
  -5   8   1    4.00    1.10
   5  -8   1    4.78    0.89
   5   8  -1    5.74    0.77
   5   9   1    2.91    0.79
   5  -9  -1    1.82    1.28
   5   9   1    3.50    0.68
  -5   9  -1    2.75    1.06
   5   9   1    3.52    0.65
   5  -9  -1    3.33    0.83
  -5   9  -1    3.25    1.00
   5   9  -1    2.56    0.75
   5   9  -1    3.06    0.62
  -5   9   1    2.26    0.90
   5   9  -1    3.79    0.71
   5  -9   1    3.28    0.81
  -5   9   1    2.13    1.04
   5  10   1    7.72    1.05
   5 -10  -1    8.54    1.00
   5  10   1    9.98    1.06
  -5  10  -1    8.56    1.27
   5  10   1    7.68    0.92
  -5  10  -1    8.45    1.43
   5  10  -1    6.92    0.90
  -5  10   1    7.45    1.22
  -5  10   1    8.58    1.46
   5  10  -1    8.40    0.92
   5  10  -1    8.06    1.03
   5 -10   1    9.69    1.02
  -5  11  -1    0.49    0.95
   5  11   1   -0.05    0.56
  -5  11  -1    0.95    1.16
   5 -11  -1   -0.69    0.67
   5  11   1   -0.55    0.65
   5  11   1   -0.31    0.79
   5  11  -1   -0.53    0.53
   5 -11   1    0.35    0.64
   5  11  -1    0.27    0.68
  -5  11   1   -0.53    0.89
  -5  11   1   -0.40    1.05
   5  11  -1   -0.08    0.90
   5  12   1    8.49    1.02
   5  12   1    8.75    1.14
  -5  12  -1    7.28    1.49
   5  12   1    7.62    1.22
  -5  12  -1    6.90    1.34
  -5  12   1    9.42    1.43
   5  12  -1   10.13    1.13
   5  12  -1   10.20    1.20
   5  12  -1    9.15    1.25
  -5  12   1    7.71    1.60
   5  13   1    5.76    1.24
  -5  13  -1    5.17    1.47
   5  13   1    5.56    1.10
  -5  13  -1    6.82    1.42
  -5  13   1    3.80    1.39
   5  13  -1    5.54    1.11
   5  13  -1    5.17    1.22
  -5  13   1    4.60    1.35
  -5  14  -1    1.18    1.19
  -5  14  -1    0.33    1.36
   5  14   1    0.16    1.05
   5  14   1    1.86    1.01
  -5  14   1   -0.63    1.29
   5  14  -1    1.00    0.99
  -5  14   1    1.17    1.18
   5  14  -1    0.30    0.93
  -5  15  -1   -1.15    1.24
   5  15   1    2.98    1.17
   5  15   1    0.84    1.12
  -5  15  -1    0.07    1.24
  -5  15   1    1.08    1.46
  -5  15   1    2.12    1.32
   5  15  -1    1.65    1.07
   5  15  -1    1.49    1.00
  -5  16  -1   -0.31    1.22
   5  16   1    0.69    1.09
   5  16   1   -1.15    0.93
  -5  16  -1    0.26    1.20
  -5  16   1   -1.58    1.21
   5  16  -1   -0.13    1.07
   5  16  -1   -0.73    0.72
  -5  16   1    0.01    1.21
  -5  17  -1    3.36    1.58
   5  17   1    3.69    1.26
  -5  17  -1    3.21    1.46
   5  17   1    1.40    1.01
   5  17  -1    2.63    1.24
  -5  17   1    1.31    1.47
  -5  17   1    2.91    1.35
   5  17  -1    1.85    0.92
  -5  18  -1    0.11    1.37
  -5  18  -1   -0.88    1.14
   5  18   1    0.50    1.01
   5  18   1    0.64    0.93
   5  18  -1    1.82    1.17
  -5  18   1   -0.01    1.18
  -5  18   1   -0.24    1.07
   5  18  -1   -0.29    0.74
  -5  19  -1   -0.48    1.04
   5  19   1    1.15    1.02
   5  19  -1    1.98    1.57
  -5  19   1    1.26    1.12
   5  19  -1    0.87    1.06
  -5  20  -1    0.13    1.07
   5  20   1    0.54    0.92
  -5  20   1   -0.12    0.91
   5  20  -1    0.05    0.87
  -5  21  -1   -0.21    0.95
   5  21   1   -1.59    0.70
   5  21  -1    1.66    0.91
  -5  21   1   -0.66    0.94
  -5  22  -1   -0.31    0.75
   5  22   1   -0.68    0.61
  -5  22   1    0.35    0.83
   5  22  -1    0.35    0.67
   5  23   1    0.84    0.62
  -5  23  -1    1.44    0.84
  -5  23   1   -0.39    0.74
   5  23  -1   -0.83    0.49
  -6   0  -1   -0.16    0.66
   6   0   1    0.43    0.55
   6   0  -1   -0.49    0.72
   6   0   1    0.06    0.40
  -6   0  -1    0.25    0.48
  -6   0   1   -0.01    0.47
  -6   0   1    0.51    0.56
   6   0  -1    0.22    0.61
   6  -1  -1   36.52    1.72
   6  -1  -1   38.55    2.08
   6  -1  -1   37.23    1.59
   6   1   1   37.21    1.60
  -6   1  -1   36.07    1.99
  -6   1  -1   38.91    1.72
  -6  -1   1   38.27    1.46
  -6   1   1   40.15    1.87
  -6   1   1   41.35    1.72
  -6  -1  -1   38.14    1.72
   6  -1   1   37.76    1.78
  -6  -1  -1   38.81    1.42
   6   1  -1   38.15    1.55
  -6   2  -1    1.64    0.71
   6  -2  -1    1.49    0.62
   6   2   1    1.92    0.46
   6  -2  -1    1.31    0.76
  -6   2  -1    1.78    0.80
   6  -2  -1    1.22    0.99
  -6  -2  -1    1.14    0.53
  -6   2   1    0.97    0.70
   6  -2   1    1.55    0.78
  -6   2   1    1.46    0.69
   6  -2   1    0.55    0.51
   6   2  -1    1.86    0.42
   6  -3  -1   71.83    2.81
   6   3   1   72.22    2.49
  -6   3  -1   79.36    2.96
   6  -3  -1   79.75    3.31
   6  -3  -1   72.99    2.92
  -6   3  -1   70.67    3.13
   6  -3   1   75.16    2.86
   6  -3   1   73.51    2.93
  -6   3   1   70.27    3.07
  -6   3   1   77.16    2.92
   6  -4  -1   25.30    1.52
   6  -4  -1   25.98    2.11
  -6   4  -1   26.26    1.37
  -6   4  -1   27.36    1.68
  -6   4  -1   22.25    1.86
   6   4   1   26.17    1.03
   6  -4   1   24.34    1.65
  -6   4   1   23.06    1.77
   6  -4   1   24.42    1.58
  -6   4   1   25.01    1.29
  -6   4   1   27.23    1.68
   6  -5  -1    4.83    0.78
   6  -5  -1    7.21    2.35
   6  -5  -1    3.42    0.94
  -6   5  -1    6.00    0.97
  -6   5  -1    5.90    0.89
   6   5   1    5.49    0.51
  -6   5   1    5.45    0.78
  -6   5   1    3.98    0.86
   6  -5   1    5.59    0.99
  -6   6  -1   11.14    1.15
   6  -6  -1   11.53    1.15
   6   6   1   11.57    0.72
   6  -6  -1   10.17    1.47
   6   6   1   10.64    0.82
  -6   6  -1   10.41    1.27
  -6   6   1    9.97    1.02
   6   6  -1   10.72    0.65
   6  -6   1   11.34    1.14
   6   6  -1   10.67    0.74
  -6   6   1    9.62    1.28
   6   7   1  115.13    3.89
   6   7   1  118.88    4.08
  -6   7  -1  122.29    4.43
   6   7   1  120.06    4.02
   6  -7  -1  121.56    4.34
   6  -7  -1  123.31    5.04
  -6   7  -1  126.65    4.66
  -6   7   1  121.03    4.36
   6   7  -1  116.49    3.97
   6   7  -1  121.12    4.02
  -6   7   1  116.76    4.62
   6  -7   1  128.10    4.39
   6  -8  -1   69.29    2.83
   6  -8  -1   68.40    3.63
   6   8   1   68.09    2.46
  -6   8  -1   69.79    2.98
  -6   8  -1   71.66    3.24
   6   8   1   69.25    2.68
   6   8   1   60.74    3.02
   6   8  -1   71.41    2.61
   6   8  -1   69.02    2.54
  -6   8   1   73.42    3.16
   6  -8   1   69.99    2.86
  -6   8   1   68.87    3.27
   6   9   1    7.90    0.83
  -6   9  -1    9.40    1.23
   6   9   1    8.95    0.87
   6   9   1    7.61    0.95
   6  -9  -1    7.73    1.65
  -6   9  -1    7.94    1.36
   6  -9  -1   10.85    1.16
   6   9  -1    8.63    0.92
   6   9  -1    9.14    0.92
   6   9  -1    9.72    0.78
  -6   9   1    7.59    1.29
   6  -9   1   10.29    1.11
  -6   9   1   10.58    1.24
  -6  10  -1   21.11    1.72
   6  10   1   22.70    1.32
   6 -10  -1   23.36    1.53
   6  10   1   23.18    1.59
   6  10   1   22.02    1.32
  -6  10  -1   21.49    2.14
  -6  10   1   21.55    1.72
   6 -10   1   19.30    1.46
  -6  10   1   20.60    2.12
   6  10  -1   20.36    1.88
   6  10  -1   20.83    1.49
   6  10  -1   20.04    1.24
  -6  11  -1    2.22    1.23
   6  11   1    3.24    0.92
  -6  11  -1    1.44    0.96
   6  11   1    1.84    0.60
   6 -11  -1    2.80    0.80
   6  11   1    2.53    0.74
   6  11  -1    2.35    0.73
  -6  11   1    3.02    1.06
   6  11  -1    1.50    0.81
   6  11  -1    3.12    0.66
  -6  11   1    2.89    1.30
   6 -11   1    3.24    0.84
   6  12   1   18.71    1.46
  -6  12  -1   19.36    1.90
   6  12   1   18.18    1.77
  -6  12  -1   17.72    1.98
   6 -12  -1   16.53    1.46
   6 -12   1   22.38    2.06
  -6  12   1   19.30    1.86
   6  12  -1   20.84    1.49
   6  12  -1   17.71    1.36
   6  12  -1   19.69    1.68
  -6  12   1   19.19    2.06
   6  13   1   -0.30    0.77
  -6  13  -1    1.43    1.50
   6  13   1   -1.26    0.85
  -6  13  -1   -0.30    1.23
   6  13  -1    0.59    0.83
  -6  13   1    0.41    1.10
  -6  13   1    0.69    1.35
   6  13  -1    0.24    0.88
   6  14   1    0.23    1.02
  -6  14  -1    0.62    1.34
   6  14   1    0.53    0.88
  -6  14  -1    0.44    1.15
   6  14  -1   -0.19    0.83
   6  14  -1   -0.03    0.90
  -6  14   1    1.54    1.23
  -6  14   1    0.21    1.36
   6  15   1    0.22    0.93
  -6  15  -1    1.07    1.28
  -6  15  -1   -0.02    1.29
   6  15   1    0.37    0.96
   6  15  -1    0.55    0.98
  -6  15   1    1.20    1.43
   6  15  -1    0.14    0.78
  -6  15   1    1.61    1.26
  -6  16  -1    0.35    1.27
   6  16   1   -0.25    0.92
   6  16   1    0.22    0.99
  -6  16  -1    2.02    1.38
  -6  16   1   -1.55    1.15
   6  16  -1    2.04    1.07
  -6  16   1   -0.26    1.17
   6  16  -1    0.69    0.74
   6  17   1    0.38    0.81
  -6  17  -1    2.80    1.59
  -6  17  -1   -0.36    1.12
   6  17   1    0.65    1.00
  -6  17   1   -0.45    1.08
   6  17  -1   -0.50    0.63
   6  17  -1    0.73    1.03
  -6  17   1   -1.59    1.23
   6  18   1    1.08    1.03
  -6  18  -1    0.75    1.13
  -6  18  -1   -3.37    1.11
   6  18   1   -0.21    0.84
  -6  18   1   -0.04    1.08
   6  18  -1    1.84    0.84
  -6  18   1    0.30    1.07
   6  18  -1    0.09    0.94
  -6  19  -1   -0.71    1.03
   6  19   1    0.19    0.94
  -6  19   1    1.60    1.07
   6  19  -1    1.57    1.11
   6  20   1   -0.09    0.80
  -6  20  -1    1.29    1.13
   6  20  -1   -0.21    0.85
  -6  20   1   -0.25    0.84
   6  21   1    0.57    0.75
  -6  21  -1    0.32    1.01
   6  21  -1    1.05    0.85
  -6  21   1   -0.05    0.86
   6  22   1    0.81    0.69
  -6  22  -1    1.05    0.92
  -6  22   1   -0.67    0.87
   6  22  -1    1.97    0.80
   6  23   1    1.26    0.62
  -6  23  -1   -1.05    0.75
   6  23  -1   -0.30    0.54
  -6  23   1   -0.15    0.86
  -7   0   1   -0.10    0.54
   7   0  -1    0.12    0.49
  -7   0  -1   -0.26    0.70
   7   0  -1    0.48    0.42
   7   0  -1    0.54    0.85
  -7   0  -1   -0.07    0.46
  -7   0   1    0.04    0.46
   7   0   1    0.25    0.56
   7   0   1   -0.18    0.44
   7  -1  -1  175.80    5.87
   7   1   1  179.31    5.93
  -7  -1   1  179.97    5.78
   7  -1  -1  190.81    6.28
   7  -1  -1  185.93    6.03
  -7   1  -1  183.57    5.97
   7   1   1  170.67    5.65
  -7  -1  -1  180.32    5.97
  -7   1   1  190.55    5.96
   7  -1   1  185.90    6.06
   7  -1   1  181.86    5.91
  -7  -1  -1  182.09    5.75
  -7   1   1  182.96    6.10
   7   1  -1  180.89    5.86
  -7   2  -1    1.11    0.66
   7  -2  -1    0.78    0.62
   7  -2  -1    1.09    1.04
   7  -2  -1    1.24    0.76
  -7   2  -1    0.83    0.76
   7   2   1    1.58    0.53
   7  -2   1    0.96    0.58
  -7   2   1    2.45    0.89
  -7  -2  -1    1.99    0.56
   7  -2   1    1.27    0.76
  -7   2   1    0.85    0.66
   7   2  -1    1.86    0.47
  -7   3  -1  126.57    4.47
   7  -3  -1  125.62    4.38
   7   3   1  122.97    4.10
  -7   3  -1  124.02    4.76
   7  -3  -1  138.04    4.87
   7  -3  -1  122.08    4.49
   7  -3   1  122.62    4.50
  -7   3   1  130.50    4.46
   7   3  -1  123.47    4.02
  -7   3   1  123.39    4.65
   7  -4  -1    1.54    0.79
  -7   4  -1    3.62    0.68
  -7   4  -1    2.91    0.86
   7  -4  -1    3.31    0.91
   7  -4  -1    2.63    1.05
   7   4   1    3.05    0.42
  -7   4   1    2.77    0.84
   7  -4   1    3.01    0.94
  -7   4   1    2.72    0.57
   7  -4   1    2.18    0.86
   7  -5  -1    5.01    1.38
   7  -5  -1    4.02    1.00
   7   5   1    4.20    0.49
  -7   5  -1    4.57    0.78
  -7   5  -1    6.24    1.36
  -7   5   1    4.79    0.76
   7  -5   1    5.28    1.05
  -7   5   1    4.17    0.96
  -7   6  -1    1.03    0.70
   7  -6  -1    1.01    1.08
  -7   6  -1   -0.01    0.82
   7  -6  -1    0.23    0.84
   7   6   1    0.88    0.32
  -7   6   1    0.52    0.61
  -7   6   1    1.18    0.80
   7  -6   1    0.39    0.89
   7   7   1   16.92    0.87
   7   7   1   14.75    0.77
  -7   7  -1   17.75    1.37
   7  -7  -1   18.06    2.03
   7  -7  -1   15.48    1.48
   7   7   1   15.68    1.05
  -7   7  -1   15.32    1.72
   7   7  -1   15.00    0.93
   7  -7   1   17.31    1.54
   7   7  -1   16.29    0.79
  -7   7   1   17.44    1.72
  -7   7   1   17.04    1.31
   7  -8  -1   -0.93    1.17
   7   8   1    0.24    0.37
   7   8   1    0.77    0.38
   7  -8  -1    0.73    0.89
   7   8   1    0.89    0.57
  -7   8  -1    0.46    0.97
  -7   8  -1    0.43    0.81
   7   8  -1    1.43    0.55
  -7   8   1   -0.09    0.82
  -7   8   1   -0.18    0.90
   7   8  -1    0.68    0.33
   7  -8   1   -0.08    0.85
   7   9   1    2.05    0.70
   7   9   1    1.54    0.49
  -7   9  -1    2.02    1.13
  -7   9  -1    3.24    0.95
   7   9   1    2.75    0.63
  -7   9   1    1.41    0.88
   7  -9   1    2.82    0.95
   7   9  -1    2.71    0.67
  -7   9   1    2.20    1.83
   7   9  -1    2.10    0.48
   7   9  -1    1.88    0.45
  -7  10  -1   -0.60    1.02
   7  10   1    0.91    0.56
   7  10   1    0.15    0.43
  -7  10  -1    0.53    0.88
   7  10   1    0.98    0.69
  -7  10   1    1.70    1.20
   7 -10   1   -0.30    0.81
   7  10  -1    1.05    0.54
   7  10  -1    0.95    0.45
   7  10  -1    0.60    0.66
  -7  10   1    1.42    0.92
  -7  11  -1    0.28    1.20
  -7  11  -1    0.41    0.97
   7  11   1   -0.70    0.57
   7 -11  -1   -0.39    0.80
   7  11   1    1.10    0.76
   7  11   1   -1.07    0.43
  -7  11   1   -1.04    1.10
   7 -11   1   -0.67    0.70
   7  11  -1    0.49    0.58
  -7  11   1    0.95    0.96
   7  11  -1   -0.27    0.67
   7  11  -1    1.04    0.44
   7  12   1   -1.40    0.54
  -7  12  -1   -0.05    1.26
   7  12   1    0.58    0.73
  -7  12  -1    0.38    1.08
   7 -12  -1    0.62    0.77
   7  12   1    0.56    0.83
  -7  12   1    0.19    1.23
   7 -12   1   -0.21    0.69
  -7  12   1    1.08    1.07
   7  12  -1    0.65    0.80
   7  12  -1    1.74    0.80
   7  12  -1    1.45    0.58
   7  13   1    0.58    0.81
  -7  13  -1   -1.60    1.24
   7  13   1    0.13    0.88
  -7  13  -1   -0.06    1.70
   7  13  -1   -1.22    0.70
   7  13  -1   -1.28    0.73
  -7  13   1    1.28    1.35
  -7  13   1   -0.17    1.28
  -7  14  -1   -0.12    1.36
   7  14   1    0.57    0.92
  -7  14  -1    1.16    1.24
   7  14   1    1.53    0.95
   7  14  -1    0.63    0.87
  -7  14   1    0.82    1.13
   7  14  -1    0.94    0.89
  -7  14   1    1.79    1.42
   7  15   1    1.42    0.96
   7  15   1    0.93    0.96
  -7  15  -1    1.45    1.33
  -7  15  -1    1.88    1.52
  -7  15   1   -0.91    1.07
  -7  15   1    0.05    1.40
   7  15  -1   -0.39    0.89
   7  15  -1    0.50    0.68
   7  16   1    0.75    0.97
   7  16   1   -0.03    0.91
  -7  16  -1    1.94    1.55
  -7  16  -1    0.90    1.27
  -7  16   1    2.37    1.28
   7  16  -1   -0.27    0.52
   7  16  -1    1.39    1.04
  -7  16   1    0.38    1.40
   7  17   1    0.04    0.62
  -7  17  -1   -0.39    1.13
   7  17   1   -0.31    0.82
  -7  17  -1    0.40    1.14
   7  17  -1    0.01    0.57
  -7  17   1   -1.62    0.98
  -7  17   1    0.74    1.46
   7  17  -1   -0.74    0.87
  -7  18  -1    0.13    1.17
   7  18   1   -1.34    0.78
   7  18   1   -0.11    0.90
  -7  18  -1   -0.60    1.08
   7  18  -1   -0.98    0.87
  -7  18   1    0.38    1.41
  -7  18   1    0.66    1.07
   7  18  -1   -0.62    1.19
  -7  19  -1    1.71    1.12
   7  19   1   -0.13    0.87
   7  19  -1    0.24    0.88
  -7  19   1   -0.15    0.96
  -7  20  -1   -0.74    0.88
   7  20   1   -0.85    0.77
   7  20  -1    0.54    0.85
  -7  20   1    1.06    1.14
   7  21   1    1.16    0.78
  -7  21  -1    0.56    0.98
  -7  21   1    0.22    0.89
   7  21  -1    0.54    0.74
   7  22   1    0.39    0.62
  -7  22   1    1.34    1.54
   7  22  -1    0.79    0.70
  -7  23  -1   -0.30    0.79
   7  23   1    0.37    0.51
   7  23  -1    0.04    0.50
  -7  23   1    0.08    0.76
  -8   0  -1    0.42    0.64
  -8   0  -1   -0.25    0.43
  -8   0   1    0.15    0.53
  -8   0   1    0.35    0.44
   8   0   1   -0.26    0.49
   8   0  -1   -0.41    0.45
   8   0  -1    0.26    0.51
   8   0   1   -0.43    0.52
  -8  -1   1    0.59    0.42
  -8   1  -1    0.08    0.74
   8   1   1    0.77    0.32
   8  -1  -1    0.91    0.98
   8  -1  -1    0.56    0.65
   8   1   1    0.77    0.55
   8  -1  -1    0.52    0.56
  -8   1  -1    0.17    0.56
  -8   1   1    0.10    0.65
   8  -1   1    0.02    0.56
   8  -1   1    0.40    0.66
  -8   1   1   -0.05    0.53
   8   1  -1    1.21    0.53
  -8  -1  -1    0.18    0.33
   8   1  -1    0.26    0.23
  -8  -1  -1   -0.50    0.58
   8  -2  -1   42.39    2.36
   8   2   1   34.19    1.59
   8  -2  -1   35.84    1.88
   8   2   1   34.96    1.24
  -8   2  -1   37.55    1.83
   8  -2  -1   39.96    1.82
   8   2  -1   35.64    1.52
  -8   2   1   41.57    2.09
  -8  -2  -1   34.87    1.56
  -8   2   1   35.36    2.24
   8  -2   1   36.43    1.89
   8  -2   1   36.68    1.80
   8  -3  -1    4.28    1.29
  -8   3  -1    4.35    0.85
   8   3   1    2.98    0.54
   8  -3  -1    4.22    0.84
   8  -3  -1    1.96    0.88
   8  -3   1    2.99    0.81
  -8   3   1    2.14    0.76
   8  -3   1    2.82    0.93
   8   3  -1    3.68    0.51
   8  -4  -1    5.56    1.08
  -8   4  -1    6.78    0.76
  -8   4  -1    4.76    0.90
   8   4   1    6.14    0.59
   8  -4  -1    6.01    1.37
   8  -4  -1    6.04    1.00
   8  -4   1    3.14    0.81
   8   4  -1    6.62    0.63
   8  -4   1    4.54    1.10
  -8   4   1    5.60    0.93
  -8   5  -1    5.04    1.02
  -8   5  -1    5.77    0.85
   8  -5  -1    3.17    1.28
   8  -5  -1    5.47    1.08
   8   5   1    4.59    0.51
  -8   5   1    4.94    1.04
   8  -5   1    4.53    1.10
  -8   6  -1    3.10    0.98
  -8   6  -1    6.17    0.91
   8  -6  -1   10.18    2.73
   8   6   1    4.82    0.53
   8  -6  -1    4.67    1.11
  -8   6   1    4.95    0.81
  -8   6   1    6.70    1.18
  -8   7  -1    5.43    0.94
   8   7   1    5.23    0.64
  -8   7  -1    6.41    1.25
   8  -7  -1    5.94    1.17
   8   7   1    4.24    0.39
   8  -7  -1    3.37    1.41
   8   7   1    5.27    0.52
  -8   7   1    3.94    0.85
  -8   7   1    3.84    0.97
   8  -7   1    4.16    1.13
   8   8   1    1.09    0.58
  -8   8  -1    1.66    0.85
   8   8   1    0.63    0.36
   8   8   1    1.17    0.38
  -8   8  -1    0.77    1.06
   8  -8  -1    0.28    0.95
   8  -8   1    1.72    1.02
  -8   8   1    0.40    1.07
   8   8  -1    1.23    0.31
   8   8  -1    1.01    0.49
   8   9   1   -0.07    0.40
   8  -9  -1    0.91    0.93
  -8   9  -1    1.04    1.05
   8   9   1    0.22    0.58
  -8   9  -1    0.55    0.87
   8   9   1    0.06    0.33
   8   9  -1    0.58    0.33
   8   9  -1    0.45    0.32
  -8   9   1   -1.17    0.97
  -8   9   1    0.19    0.79
   8  -9   1    0.69    0.98
   8   9  -1    0.29    0.53
   8  10   1    6.10    0.69
  -8  10  -1    3.60    1.27
   8 -10  -1    4.70    1.11
   8  10   1    4.15    0.67
   8  10   1    5.11    0.86
  -8  10  -1    2.67    1.03
   8  10  -1    5.20    0.73
   8  10  -1    4.63    0.78
  -8  10   1    5.15    1.07
  -8  10   1    2.88    1.14
   8 -10   1    5.00    1.09
   8  10  -1    4.14    0.56
   8  11   1    1.10    0.50
   8 -11  -1    1.54    0.96
   8  11   1    1.31    0.75
  -8  11  -1    0.32    1.17
   8  11   1    2.69    0.71
  -8  11  -1    1.00    1.00
  -8  11   1    3.01    1.05
   8  11  -1    0.88    0.68
   8 -11   1    2.59    0.97
   8  11  -1    0.95    0.43
  -8  11   1    1.73    1.23
   8  11  -1    2.59    0.65
  -8  12  -1    3.52    1.44
   8  12   1    6.38    0.96
  -8  12  -1    4.70    1.28
   8 -12  -1    7.10    1.16
   8  12   1    3.66    0.95
  -8  12   1    5.51    1.58
  -8  12   1    6.33    1.31
   8  12  -1    5.64    0.95
   8  12  -1    4.99    0.68
   8  12  -1    6.40    0.92
   8  13   1    0.51    0.82
  -8  13  -1    0.75    1.31
   8  13   1    0.31    0.73
  -8  13  -1   -0.64    1.03
   8  13  -1   -0.70    0.72
   8  13  -1   -0.37    0.70
  -8  13   1    1.34    1.41
   8 -13   1    3.69    0.90
   8  14   1    0.02    0.81
   8  14   1    0.38    0.84
  -8  14  -1   -0.42    1.13
  -8  14  -1    0.41    1.32
  -8  14   1   -0.34    1.04
  -8  14   1    1.08    1.45
   8  14  -1   -0.65    0.57
   8  14  -1   -0.22    0.79
  -8  15  -1    1.19    1.27
   8  15   1   -0.68    0.82
  -8  15  -1    1.58    1.44
   8  15   1    0.38    0.88
   8  15  -1   -0.14    0.88
  -8  15   1    1.22    1.46
   8  15  -1    0.46    0.80
  -8  15   1   -0.03    1.08
  -8  16  -1   -0.22    1.31
   8  16   1    2.06    0.96
   8  16   1    2.10    0.82
  -8  16  -1    1.71    1.23
  -8  16   1    1.16    1.13
   8  16  -1    1.24    0.78
   8  16  -1    2.55    1.02
  -8  16   1    2.20    1.42
   8  17   1    8.65    1.28
  -8  17  -1   12.41    4.28
   8  17   1    8.47    1.33
  -8  17  -1    5.95    1.54
   8  17  -1    7.78    1.07
  -8  17   1    9.10    1.60
   8  17  -1    8.75    1.41
  -8  17   1    4.89    2.09
   8  18   1   -0.39    0.90
  -8  18  -1   -1.72    1.04
   8  18   1   -1.04    0.66
  -8  18   1   -1.27    0.94
   8  18  -1    0.13    0.90
   8  19   1    0.06    0.79
  -8  19  -1    2.85    1.21
   8  19  -1   -0.77    0.81
  -8  19   1    0.01    1.00
  -8  20  -1    2.23    1.05
   8  20   1    2.36    0.91
  -8  20   1    3.45    1.13
   8  20  -1    0.50    0.81
   8  21   1   -0.17    0.63
  -8  21  -1    0.47    1.01
   8  21  -1   -0.11    0.68
  -8  21   1   -2.04    0.88
  -8  22  -1    2.09    1.02
  -8  22   1   -0.60    0.91
   8  23   1    0.34    0.45
  -8  23  -1   -0.51    0.75
  -8  23   1   -0.70    0.87
   8  23  -1    0.03    0.42
   9   0  -1    0.84    0.64
  -9   0   1    0.18    0.45
   9   0   1    0.28    0.59
   9   0  -1    1.71    0.61
   9   0   1    0.31    0.59
  -9   0  -1    0.02    0.45
  -9   0   1   -0.50    0.53
  -9  -1   1    5.41    0.62
   9   1   1    5.27    0.81
   9  -1  -1    4.86    0.74
   9  -1  -1    6.69    0.87
  -9   1  -1    6.66    0.76
   9   1   1    7.21    0.66
  -9   1   1    7.19    0.77
   9   1  -1    6.64    0.56
   9   1  -1    5.22    0.72
   9  -1   1    5.26    0.84
  -9  -1  -1    6.14    0.81
  -9  -1  -1    6.87    0.61
   9  -1   1    5.70    0.89
   9  -2  -1   50.62    2.18
   9  -2  -1   48.14    2.27
  -9   2  -1   51.57    2.19
   9   2   1   48.68    2.02
   9   2   1   48.00    1.65
  -9  -2  -1   48.69    1.90
   9  -2   1   48.22    2.20
  -9   2   1   48.69    2.23
   9   2  -1   47.79    1.94
   9   2  -1   46.38    1.55
   9  -2   1   48.22    2.29
  -9   3  -1    0.64    0.62
   9  -3  -1    0.51    0.89
   9  -3  -1   -1.06    0.63
   9  -3  -1    0.79    1.10
   9   3   1    0.08    0.47
  -9   3   1   -0.07    0.70
   9   3  -1    0.57    0.46
   9  -3   1   -0.56    0.85
   9  -3   1   -0.18    0.66
   9  -4  -1    0.60    1.04
   9   4   1    1.67    0.51
  -9   4  -1    1.08    0.83
   9  -4  -1    3.51    1.25
   9   4  -1    0.93    0.40
   9  -4   1    2.21    1.20
  -9   4   1    0.96    0.75
  -9   5  -1    1.28    0.58
   9   5   1    0.32    0.41
  -9   5  -1    1.39    0.88
   9  -5  -1    0.52    0.98
   9  -5  -1    0.85    1.19
  -9   5   1    0.47    0.81
   9  -5   1    0.09    0.99
  -9   5   1    1.46    0.49
  -9   6  -1    4.89    1.11
   9   6   1    4.80    0.56
  -9   6  -1    5.40    0.87
   9  -6  -1    4.92    1.18
   9  -6   1    4.00    1.13
  -9   6   1    4.63    0.75
  -9   6   1    6.09    1.13
   9   7   1    2.94    0.46
   9   7   1    2.07    0.51
  -9   7  -1    1.26    1.04
  -9   7  -1    2.81    0.79
   9   7   1    1.25    0.29
   9  -7  -1    1.18    1.05
   9  -7   1    2.44    1.15
  -9   7   1    2.23    1.04
  -9   7   1    2.38    0.73
   9   8   1    5.90    0.62
   9  -8  -1    5.74    1.23
  -9   8  -1    5.68    1.00
  -9   8  -1    3.92    1.14
   9   8   1    5.90    0.72
   9   8   1    5.52    0.52
  -9   8   1    5.34    1.22
   9  -8   1    6.75    1.29
  -9   8   1    5.40    0.94
   9   9   1    4.21    0.53
   9   9   1    3.11    0.67
  -9   9  -1    2.67    1.17
   9  -9  -1    2.15    1.07
  -9   9  -1    4.47    1.04
   9  -9   1    1.90    1.09
  -9   9   1    1.92    1.15
  -9   9   1    2.64    0.91
   9  10   1    0.40    0.63
   9  10   1    0.67    0.39
  -9  10  -1    0.06    0.85
   9  10   1    1.29    0.51
   9 -10  -1    0.38    1.02
  -9  10  -1    0.94    1.16
   9  10  -1    0.63    0.43
  -9  10   1    2.20    1.28
  -9  10   1    1.38    0.91
   9 -10   1    1.81    1.08
  -9  11  -1    1.39    1.06
   9  11   1    1.20    0.73
   9 -11  -1    2.50    1.14
   9  11   1    1.11    0.47
  -9  11  -1    2.19    1.25
   9  11   1    1.87    0.64
   9  11  -1    1.79    0.60
   9 -11   1    0.56    1.01
  -9  11   1    2.86    1.34
  -9  11   1    1.91    0.99
   9 -12  -1   -1.96    0.81
   9  12   1    1.35    0.68
  -9  12  -1   -0.78    0.99
  -9  12  -1   -0.81    1.23
   9  12   1    0.13    0.70
   9  12  -1   -0.03    0.63
   9  12  -1    1.59    0.72
   9 -12   1   -0.80    0.85
  -9  12   1   -0.03    0.96
  -9  12   1    0.18    1.30
   9  12  -1   -0.07    0.35
   9 -13  -1   -1.36    0.82
  -9  13  -1    0.85    1.50
   9  13   1   -0.50    0.76
   9  13   1    0.95    0.94
  -9  13  -1    0.17    1.19
   9  13  -1    0.97    0.69
  -9  13   1    1.60    1.41
   9 -13   1   -1.48    0.62
   9  13  -1    0.64    0.73
  -9  13   1    0.47    1.19
  -9  14  -1    0.49    1.41
  -9  14  -1   -1.12    1.06
   9  14   1   -0.11    0.80
   9  14   1   -0.67    0.74
   9  14  -1    0.98    0.75
  -9  14   1   -1.11    1.30
  -9  14   1    0.61    1.09
   9  14  -1   -0.36    0.77
  -9  15  -1    0.80    1.17
   9  15   1   -0.49    0.77
   9  15   1    0.85    0.78
  -9  15  -1    0.73    1.23
  -9  15   1   -1.00    1.03
   9  15  -1    0.02    0.79
  -9  15   1    1.34    1.51
   9  15  -1   -0.83    0.62
   9  16   1    0.49    0.81
  -9  16  -1   -0.73    1.04
   9  16   1    1.12    0.71
  -9  16  -1    1.40    1.28
  -9  16   1   -0.66    1.38
   9  16  -1    0.13    0.83
  -9  16   1   -0.24    0.95
   9  17   1    3.91    1.01
   9  17   1    3.89    0.91
  -9  17  -1    2.39    1.65
  -9  17  -1    2.43    1.18
  -9  17   1    3.37    1.43
   9  17  -1    1.51    0.95
  -9  17   1    2.26    1.14
   9  18   1    0.72    0.82
   9  18  -1    0.83    0.87
  -9  18   1    1.59    1.72
  -9  19  -1    1.26    1.09
   9  19   1    1.14    0.83
  -9  19   1   -0.89    0.88
   9  19  -1    0.07    0.77
  -9  20  -1   -2.00    0.89
   9  20   1   -0.28    0.68
   9  20  -1   -0.56    0.68
  -9  20   1    0.61    0.99
  -9  21  -1    1.42    0.98
   9  21   1    0.26    0.61
  -9  21   1   -0.27    0.98
   9  21  -1   -0.60    0.59
  -9  22  -1    1.23    1.00
   9  22   1    0.18    0.53
  -9  22   1   -0.07    0.97
   9  22  -1    0.65    0.57
  10   0   1    0.01    0.63
 -10   0  -1    0.44    0.47
 -10   0   1    0.24    0.44
  10   0  -1    0.17    0.58
  10   0   1   -0.46    0.57
  10   0  -1    0.78    0.62
 -10   0   1    0.02    0.54
  10   1   1   18.20    1.05
 -10  -1   1   20.86    1.30
  10   1   1   19.64    1.32
  10  -1  -1   21.12    1.43
 -10   1  -1   19.53    1.27
  10  -1  -1   20.30    1.44
  10  -1   1   18.71    1.41
 -10   1   1   18.89    1.25
  10   1  -1   18.68    1.00
 -10  -1  -1   18.21    1.28
 -10  -1  -1   20.05    0.95
  10   1  -1   20.90    1.29
  10  -1   1   18.54    1.47
  10   2   1   37.43    1.78
  10   2   1   38.01    1.42
  10  -2  -1   39.45    2.07
  10  -2  -1   37.18    2.03
 -10   2  -1   39.89    1.92
 -10  -2  -1   38.74    1.38
 -10   2   1   38.86    1.90
  10   2  -1   39.47    1.73
  10   2  -1   36.85    1.33
  10  -2   1   38.20    2.06
 -10   3  -1   15.45    1.41
  10  -3  -1   15.33    1.50
  10  -3  -1   12.69    1.43
  10   3   1   13.19    0.63
  10   3   1   15.24    1.09
  10   3  -1   13.78    0.97
 -10   3   1   15.20    1.47
  10  -3   1   12.45    1.37
  10  -3   1   14.43    1.55
  10   4   1   13.11    1.00
  10  -4  -1   13.93    1.40
 -10   4  -1   16.13    1.48
  10   4   1   11.60    0.55
  10  -4   1   15.15    1.54
  10   4  -1   13.14    0.90
 -10   4   1   14.10    1.32
  10   5   1    7.95    0.83
  10  -5  -1    7.51    1.24
 -10   5  -1    8.23    0.84
  10   5   1    6.83    0.40
 -10   5  -1    9.66    1.25
 -10   5   1   10.71    1.31
  10  -5   1    9.49    1.38
 -10   6  -1    1.93    0.65
  10  -6  -1    2.63    1.07
 -10   6  -1    2.51    1.05
  10   6   1    2.52    0.52
  10   6   1    1.71    0.27
  10  -6   1    1.36    1.15
 -10   6   1    1.99    0.57
 -10   6   1    1.80    0.94
 -10   7  -1    0.00    0.64
 -10   7  -1    1.11    1.06
  10   7   1   -0.16    0.39
  10  -7  -1    0.82    1.09
 -10   7   1    0.64    1.02
  10  -7   1   -0.74    1.11
 -10   7   1    0.57    0.57
  10   8   1    2.46    0.50
  10  -8  -1    1.62    1.10
 -10   8  -1    1.54    1.12
  10   8   1    2.74    0.58
  10   8   1    1.76    0.37
  10  -8   1    1.89    1.15
 -10   8   1    1.26    0.70
  10  -9  -1   10.30    1.48
  10   9   1    9.49    1.00
 -10   9  -1   10.29    1.61
 -10   9  -1   12.47    1.38
  10   9   1   10.64    0.76
  10   9   1   10.54    0.80
  10  -9   1   12.30    1.58
 -10   9   1   11.31    1.24
 -10   9   1    8.47    1.46
  10 -10  -1   -0.16    1.08
 -10  10  -1    1.89    1.26
  10  10   1    2.13    0.54
 -10  10  -1    2.35    1.00
  10  10   1    2.58    0.70
  10  10   1    0.56    0.42
 -10  10   1    0.69    0.83
 -10  10   1    2.00    1.28
  10 -10   1    0.70    1.09
  10  10  -1    1.98    0.47
 -10  11  -1    7.53    1.33
  10  11   1    7.32    0.95
  10 -11  -1    8.12    1.39
  10  11   1    6.21    0.71
  10  11   1    7.22    0.85
 -10  11  -1    5.71    1.59
  10  11  -1    8.81    0.84
  10 -11   1    5.66    1.34
 -10  11   1    5.93    1.54
 -10  11   1    7.92    1.28
 -10  12  -1    1.71    1.51
  10  12   1    2.63    0.73
  10 -12  -1    2.48    1.09
 -10  12  -1    2.40    1.16
  10  12   1    2.16    0.80
 -10  12   1    2.71    1.06
  10 -12   1    2.07    1.14
  10  12  -1    1.92    0.65
 -10  12   1    2.44    1.48
  10  13   1    0.63    0.66
  10  13   1    0.54    0.71
 -10  13  -1    0.36    1.08
 -10  13  -1   -0.26    1.30
  10 -13  -1    0.66    0.99
 -10  13   1    0.53    1.15
 -10  13   1    0.50    1.41
  10 -13   1    1.75    0.90
  10  14   1   -0.42    0.67
 -10  14  -1    0.58    1.36
  10  14   1    0.60    0.76
 -10  14  -1    1.70    1.13
  10 -14  -1    0.23    0.76
  10  14  -1    0.13    0.71
 -10  14   1   -1.78    1.28
 -10  14   1    0.66    1.02
 -10  15  -1    0.95    1.40
  10  15   1    1.50    0.81
 -10  15  -1    1.14    1.13
  10  15   1    1.16    0.67
 -10  15   1    2.08    1.56
  10  15  -1    0.02    0.72
 -10  15   1   -0.19    0.96
 -10  16  -1    2.71    1.53
 -10  16  -1    1.13    1.07
  10  16   1    2.17    0.87
  10  16  -1    0.34    0.77
 -10  16   1    1.91    1.53
 -10  16   1   -1.07    0.92
 -10  17  -1    0.34    0.89
 -10  17  -1   -2.45    1.05
  10  17   1    0.97    0.81
 -10  17   1   -0.20    1.37
 -10  17   1    2.17    0.97
  10  17  -1    0.45    0.74
  10  18   1   -0.46    0.72
 -10  18  -1    0.32    0.92
  10  18  -1    1.26    0.80
 -10  18   1   -0.16    0.91
 -10  19  -1   -2.22    0.81
  10  19   1    0.00    0.70
 -10  19   1   -1.23    0.78
  10  19  -1   -0.08    0.60
 -10  20  -1    1.00    0.98
  10  20   1   -0.69    0.61
 -10  20   1    0.69    0.99
  10  20  -1   -0.08    0.63
  10  21   1    0.70    0.60
 -10  21  -1    0.04    0.99
 -10  21   1   -0.05    0.89
 -10  22  -1    1.37    0.97
  10  22   1    0.25    0.52
 -10  22   1   -1.90    0.99
  10  22  -1    0.39    0.55
  11   0   1   -0.88    0.58
 -11   0   1    0.01    0.41
  11   0  -1    0.49    0.65
  11   0  -1    0.07    0.70
 -11   0  -1    0.03    0.44
 -11  -1   1   18.50    1.00
  11  -1  -1   18.41    1.49
 -11  -1   1   19.67    0.83
  11   1   1   18.39    1.37
  11  -1  -1   17.03    1.49
 -11   1  -1   18.52    1.23
  11   1   1   18.26    1.15
 -11   1   1   19.19    1.26
  11   1  -1   18.28    1.33
  11  -1   1   18.18    1.50
  11  -1   1   19.46    1.51
 -11  -1  -1   18.73    0.93
  11   1  -1   18.14    1.12
  11   2   1    0.64    0.42
  11  -2  -1    1.02    0.98
  11  -2  -1    1.56    0.78
  11   2   1    0.32    0.60
 -11   2  -1    1.07    0.64
  11   2  -1    0.59    0.37
  11  -2   1    0.30    0.98
 -11   2   1    0.64    0.64
  11  -2   1    0.60    0.81
  11  -3  -1   57.56    2.61
 -11   3  -1   53.29    2.47
  11   3   1   52.02    1.83
  11   3   1   53.49    2.25
  11  -3   1   53.34    2.61
  11   3  -1   49.75    1.72
 -11   3   1   54.06    2.47
  11   3  -1   51.41    2.12
 -11   4  -1    1.91    0.84
  11  -4  -1    1.51    1.07
  11   4   1    1.99    0.29
  11   4   1    2.36    0.59
  11  -4   1    1.73    1.18
  11   4  -1    2.74    0.56
 -11   4   1    1.34    0.86
 -11   5  -1    2.13    0.96
  11  -5  -1    0.79    1.10
  11   5   1    0.74    0.23
  11   5   1    0.84    0.52
 -11   5   1    1.67    0.95
  11  -5   1    1.21    1.18
  11  -6  -1    0.83    1.07
 -11   6  -1    0.29    0.92
  11   6   1    1.15    0.55
  11   6   1    1.44    0.27
 -11   6  -1    2.27    0.62
 -11   6   1    1.71    0.51
 -11   6   1    0.55    0.97
  11  -6   1    2.11    1.17
  11   7   1   -0.37    0.43
  11  -7  -1    1.03    1.15
  11   7   1    0.00    0.25
 -11   7  -1    1.36    1.11
 -11   7  -1    2.47    0.68
  11  -7   1   -1.42    1.07
 -11   7   1   -0.61    0.50
 -11   7   1   -0.68    0.93
  11  -8  -1    1.72    1.23
 -11   8  -1    2.45    1.26
 -11   8  -1    0.37    0.69
  11   8   1    1.13    0.48
  11   8   1    0.93    0.50
  11  -8   1    1.17    1.20
 -11   8   1    1.77    0.66
 -11   8   1    1.33    1.14
  11   9   1    1.34    0.42
 -11   9  -1    0.70    1.16
  11   9   1    1.29    0.56
 -11   9  -1   -0.11    0.76
  11  -9  -1    1.53    1.22
 -11   9   1    0.21    0.67
 -11   9   1    0.97    1.18
  11  -9   1    1.15    1.20
  11  10   1    1.60    0.64
 -11  10  -1    0.98    0.90
 -11  10  -1    2.04    1.28
  11  10   1    0.80    0.43
  11  10   1    1.96    0.52
  11 -10  -1    0.94    1.19
  11  10  -1    1.80    0.43
 -11  10   1    1.49    1.27
  11 -10   1    3.69    1.36
 -11  10   1    2.01    0.83
 -11  11  -1    0.70    0.91
  11 -11  -1    0.22    1.21
  11  11   1    0.84    0.41
  11  11   1    1.06    0.56
 -11  11  -1    0.25    1.22
  11 -11   1   -1.00    1.13
 -11  11   1    0.64    1.37
  11  11  -1   -0.21    0.44
 -11  12  -1    0.23    0.96
  11 -12  -1   -1.51    1.04
  11  12   1    0.43    0.58
 -11  12  -1    0.40    1.39
 -11  12   1    1.08    1.39
 -11  12   1   -1.71    0.76
  11 -12   1    0.60    1.09
  11  12  -1    0.37    0.55
 -11  13  -1    3.96    1.55
 -11  13  -1    2.56    1.14
  11  13   1    1.59    0.74
  11 -13  -1    4.05    1.19
  11 -13   1    3.13    1.12
 -11  13   1    7.00    1.45
 -11  13   1    2.23    1.49
  11  13  -1    4.28    0.82
 -11  14  -1    3.00    1.18
 -11  14  -1    3.43    1.55
  11  14   1    2.64    0.81
  11  14  -1    3.77    0.85
  11 -14   1    0.50    1.29
 -11  14   1    2.19    1.50
 -11  14   1    2.95    1.09
 -11  15  -1    4.15    1.47
 -11  15  -1    6.41    1.34
  11  15   1    4.37    0.97
  11  15  -1    4.21    0.90
 -11  15   1    6.52    1.29
 -11  15   1    5.71    1.58
  11  16   1    1.36    0.79
 -11  16  -1    2.47    1.05
 -11  16  -1    0.58    1.39
  11  16  -1    0.03    0.74
 -11  16   1    5.26    2.23
 -11  16   1    3.14    0.99
  11  17   1   -0.07    0.89
 -11  17  -1   -0.15    0.86
  11  17  -1    0.95    0.75
 -11  17   1    2.08    0.89
 -11  18  -1   -1.04    0.91
  11  18   1    0.12    0.68
 -11  18   1   -1.75    0.83
  11  18  -1    1.30    0.73
 -11  19  -1    0.83    1.03
  11  19   1    0.04    0.67
 -11  19   1   -1.60    0.86
  11  19  -1    0.22    0.64
  11  20   1   -1.53    0.50
 -11  20  -1    0.21    1.05
 -11  20   1   -2.00    0.97
  11  20  -1   -0.24    0.62
  11  21   1   -0.77    0.72
 -11  21  -1    2.01    1.09
  11  21  -1    0.49    0.60
 -11  21   1    1.59    1.19
  11  22   1   -0.42    0.44
  11  22  -1    0.33    0.54
  12   0   1   -0.02    0.82
  12   0  -1   -0.76    0.76
 -12   0   1    0.13    0.39
  12   0   1    0.82    0.65
  12   0  -1    0.92    0.62
 -12   0  -1   -0.07    0.40
  12  -1  -1  132.53    4.78
  12  -1  -1  132.81    4.96
 -12   1  -1  133.56    4.67
  12   1   1  130.51    4.83
  12   1   1  132.92    4.55
  12   1  -1  130.74    5.03
  12  -1   1  130.50    4.96
  12   1  -1  132.10    4.77
 -12   1   1  132.84    4.60
 -12  -1  -1  136.31    4.36
  12  -1   1  136.53    4.81
 -12   2  -1   50.67    2.28
  12  -2  -1   51.08    2.51
  12   2   1   48.14    1.98
  12  -2  -1   46.76    2.49
  12   2   1   51.53    2.29
  12   2  -1   47.47    1.89
  12  -2   1   52.82    2.58
 -12   2   1   49.15    2.25
  12   2  -1   49.05    2.22
 -12   3  -1   14.04    1.40
  12   3   1    9.85    1.14
  12   3   1    9.97    0.72
  12  -3  -1   12.54    1.50
  12  -3   1    9.39    1.41
 -12   3   1   10.04    1.14
  12   3  -1   11.35    0.64
  12   3  -1    9.93    1.05
  12   4   1    0.85    0.31
  12  -4  -1    0.84    1.14
  12   4   1    1.67    0.62
 -12   4  -1    0.55    0.77
 -12   4   1    1.17    0.84
  12   4  -1    2.29    0.60
  12  -4   1    1.23    1.21
  12   4  -1    1.23    0.23
  12  -5  -1    3.05    1.23
 -12   5  -1    5.36    1.13
  12   5   1    4.98    0.74
  12   5   1    4.15    0.42
  12  -5   1    5.21    1.38
 -12   5   1    6.41    1.18
 -12   6  -1   -0.06    0.96
  12  -6  -1    0.24    1.12
  12   6   1   -0.21    0.50
  12   6   1    0.65    0.25
 -12   6   1    0.16    0.98
  12  -6   1   -1.25    1.18
  12  -7  -1    2.04    1.33
 -12   7  -1    3.10    0.70
  12   7   1    3.59    0.61
 -12   7  -1    4.22    1.43
 -12   7   1    3.24    0.64
 -12   7   1    3.95    1.25
  12  -7   1    3.79    1.38
  12  -8  -1   -1.25    1.27
 -12   8  -1    0.00    0.58
  12   8   1    0.23    0.45
  12   8   1    0.10    0.31
 -12   8  -1   -0.14    1.11
  12  -8   1    1.05    1.26
 -12   8   1    0.19    1.07
 -12   8   1    1.36    0.60
  12   9   1    0.20    0.38
  12  -9  -1    0.99    1.25
 -12   9  -1    0.27    1.21
 -12   9  -1    2.28    0.76
 -12   9   1    1.10    0.60
  12  -9   1    0.14    1.29
 -12   9   1    2.38    1.33
 -12  10  -1    0.61    0.77
  12  10   1    1.81    0.48
 -12  10  -1    1.29    1.29
  12 -10  -1    1.39    1.32
 -12  10   1    4.73    1.56
 -12  10   1    0.94    0.69
  12 -10   1    1.91    1.32
  12  10  -1    1.56    0.44
  12 -11  -1    2.84    1.37
 -12  11  -1    2.92    0.97
 -12  11  -1    5.27    1.52
  12  11   1    2.77    0.61
 -12  11   1    1.87    1.40
 -12  11   1    3.51    0.93
  12 -11   1    3.78    1.35
  12  11  -1    3.13    0.56
  12 -12  -1   -0.54    1.37
  12  12   1    0.37    0.54
 -12  12  -1    1.01    1.47
 -12  12  -1    1.09    0.91
 -12  12   1   -0.28    1.24
  12 -12   1   -0.33    1.15
 -12  12   1   -0.10    0.79
  12  12  -1    0.66    0.55
  12 -13  -1    1.67    1.47
  12  13   1    3.45    0.76
 -12  13  -1    3.50    1.10
 -12  13  -1    5.11    1.67
 -12  13   1    2.95    1.56
  12 -13   1    2.71    1.16
  12  13  -1    2.91    0.71
 -12  14  -1    2.63    1.49
  12 -14  -1   -1.28    0.73
  12  14   1   -0.03    0.58
 -12  14  -1   -0.84    0.85
 -12  14   1    1.20    0.90
  12  14  -1   -0.01    0.58
  12 -14   1   -1.65    0.64
 -12  14   1    1.28    1.43
 -12  15  -1    1.26    0.98
  12  15   1    1.77    0.73
 -12  15  -1   -0.73    1.21
 -12  15   1    2.96    1.47
  12  15  -1    1.28    0.69
 -12  15   1    1.68    0.89
 -12  16  -1   -0.76    0.73
 -12  16  -1    0.03    1.22
  12  16   1    0.90    0.71
  12  16  -1    0.16    0.62
 -12  16   1    1.69    1.41
 -12  16   1   -0.70    0.78
  12  17   1    0.32    0.64
 -12  17  -1    2.18    1.55
 -12  17   1    2.25    0.92
  12  17  -1   -0.07    0.59
  12  18   1   -0.02    0.66
 -12  18  -1    1.03    0.95
  12  18  -1   -0.17    0.60
 -12  18   1   -1.72    0.95
 -12  19  -1   -0.82    1.03
  12  19   1    1.03    0.65
 -12  19   1    0.42    1.00
  12  19  -1    1.23    0.65
  12  20   1   -0.24    0.57
 -12  20  -1    1.57    1.16
  12  20  -1    0.07    0.57
  12  21   1    1.12    0.59
  12  21  -1    0.84    0.54
 -13   0  -1    0.53    0.38
  13   0   1    0.97    0.96
  13   0  -1    0.53    0.71
  13   0  -1    0.85    0.92
  13   0   1   -0.40    1.13
 -13   0   1   -0.11    0.35
  13  -1  -1    6.57    1.27
  13  -1  -1    7.36    1.06
  13   1   1    8.20    1.06
  13   1   1    7.20    1.01
 -13   1  -1    8.22    0.93
  13  -1   1    6.45    1.21
  13  -1   1    8.05    1.13
 -13   1   1    7.94    0.84
  13   1  -1    8.32    1.05
  13   1  -1    6.52    0.99
 -13   2  -1    0.72    0.60
  13  -2  -1    0.88    1.08
  13   2   1    0.18    0.66
  13   2   1    0.01    0.64
  13   2  -1    0.76    0.64
  13   2  -1    1.01    0.66
 -13   2   1    0.73    0.61
  13  -2   1   -1.01    1.13
  13  -3  -1    4.27    1.31
 -13   3  -1    3.81    0.94
  13   3   1    2.70    0.77
  13   3   1    4.02    0.63
  13   3  -1    4.37    0.80
  13   3  -1    4.19    0.59
  13  -3   1    3.46    1.30
 -13   3   1    4.26    0.96
 -13   4  -1    1.49    0.85
  13   4   1    0.77    0.83
  13  -4  -1    2.01    1.20
  13   4   1    1.97    0.44
  13   4  -1    2.39    0.37
  13   4  -1    1.41    0.59
 -13   4   1    1.45    0.83
  13  -4   1    1.11    1.24
 -13   5  -1    1.95    0.95
  13   5   1    1.72    0.65
  13  -5  -1    1.96    1.26
  13   5   1    1.20    0.34
  13  -5   1    1.66    1.35
  13   5  -1    0.69    0.50
 -13   5   1    0.79    0.93
  13   5  -1    0.55    0.23
 -13   6  -1    0.80    0.95
  13  -6  -1    1.38    1.35
  13   6   1    0.43    0.28
  13   6   1   -0.12    0.48
 -13   6   1    0.04    1.01
  13  -6   1   -1.92    1.27
 -13   7  -1    0.19    0.95
  13   7   1    0.57    0.31
  13  -7  -1    0.98    1.33
  13  -7   1   -0.21    1.22
 -13   8  -1    8.62    0.93
  13   8   1    6.69    0.60
  13  -8  -1    8.66    1.73
 -13   8  -1    7.23    1.56
  13  -8   1    8.56    1.69
 -13   8   1    7.87    1.57
 -13   9  -1    2.03    1.39
  13   9   1    2.48    0.47
  13  -9  -1    2.97    1.47
 -13   9  -1    1.49    0.68
 -13   9   1    5.15    1.60
  13   9  -1    0.81    0.37
  13  -9   1    3.29    1.53
  13  10   1    2.44    0.51
  13 -10  -1    1.76    1.40
 -13  10  -1    1.93    1.40
 -13  10  -1    0.89    0.71
  13  10  -1    1.46    0.43
 -13  10   1    0.95    1.34
 -13  10   1   -0.76    0.76
  13 -11  -1    1.59    1.38
 -13  11  -1    0.61    1.36
 -13  11  -1   -0.42    0.68
  13  11   1   -0.78    0.42
 -13  11   1   -0.91    0.52
 -13  11   1    0.42    1.34
  13 -11   1    1.56    1.32
  13  11  -1   -0.56    0.40
 -13  12  -1   -0.04    0.78
  13  12   1    0.40    0.54
  13 -12  -1    0.79    1.26
 -13  12  -1   -0.72    1.31
 -13  12   1    0.54    1.63
  13  12  -1   -0.83    0.47
  13 -12   1   -1.52    1.12
  13 -13  -1   -0.36    1.00
  13  13   1   -0.43    0.48
 -13  13  -1   -0.57    0.74
 -13  13  -1    2.49    1.41
 -13  13   1   -1.31    0.57
  13  13  -1   -0.20    0.49
 -13  13   1   -1.04    1.15
  13 -13   1    1.78    1.13
  13  14   1    0.57    0.58
 -13  14  -1    0.67    1.02
 -13  14  -1    1.35    0.79
  13 -14  -1   -0.51    0.71
 -13  14   1   -0.02    0.61
 -13  14   1    1.52    1.54
  13 -14   1    1.44    0.69
  13  14  -1    1.30    0.58
  13  15   1   -0.98    0.52
 -13  15  -1   -0.94    1.84
 -13  15  -1   -1.55    0.77
 -13  15   1    0.74    1.85
 -13  15   1    0.76    0.55
  13  15  -1    0.77    0.55
 -13  16  -1   -0.89    0.79
  13  16   1    1.66    0.71
 -13  16   1   -0.18    0.67
  13  16  -1    1.04    0.59
 -13  17  -1   -0.86    0.71
  13  17   1    0.51    0.63
 -13  17   1    1.05    0.78
  13  17  -1    0.18    0.55
 -13  18  -1   -0.91    0.94
  13  18   1   -0.30    0.47
  13  18  -1    0.50    0.55
  13  19   1    1.38    0.65
  13  19  -1    0.36    0.51
  13  20  -1   -0.16    0.68
  13  21   1    0.93    0.49
  13  21  -1   -0.24    0.47
  14   0   1   -0.15    0.57
  14   0  -1   -0.44    0.70
  14   0  -1   -0.33    0.93
  14   0   1    0.67    0.97
 -14   0  -1   -0.91    0.29
  14  -1  -1    0.30    0.73
  14   1   1    0.63    0.88
  14   1   1   -0.46    0.62
 -14   1  -1   -0.39    0.45
  14  -1  -1   -0.75    1.10
  14   1  -1   -0.05    0.67
 -14   1   1    0.93    0.47
  14   1  -1   -0.55    0.85
  14  -1   1    0.85    1.09
  14   2   1   11.84    1.27
 -14   2  -1   10.76    1.13
  14   2   1   12.31    1.33
  14  -2  -1   12.20    1.58
  14   2  -1   11.25    1.19
 -14   2   1   10.22    1.06
  14  -2   1   12.01    1.57
  14   2  -1   12.12    1.12
  14   3   1   -0.14    0.62
 -14   3  -1   -0.68    0.61
  14  -3  -1   -0.01    1.22
  14   3   1    0.29    0.64
  14  -3   1    1.16    1.28
  14   3  -1    0.40    0.59
 -14   3   1    0.54    0.66
  14  -4  -1   -0.22    1.27
  14   4   1    0.81    0.52
  14   4   1   -0.07    0.63
 -14   4  -1    0.39    0.73
 -14   4   1    1.21    0.81
  14   4  -1    0.15    0.42
  14  -4   1   -1.41    1.30
  14   4  -1    1.15    0.56
  14   5   1    1.04    0.44
 -14   5  -1    0.72    0.85
  14  -5  -1   -0.43    1.25
  14   5   1    1.15    0.63
  14   5  -1    1.08    0.35
  14  -5   1    0.42    1.41
 -14   5   1    2.71    0.99
 -14   6  -1    3.94    1.25
  14   6   1    3.11    0.47
  14   6   1    3.11    0.71
  14  -6  -1    3.58    1.46
  14  -6   1    1.76    1.41
  14   6  -1    3.46    0.38
 -14   6   1    1.57    1.07
  14   7   1    1.80    0.40
 -14   7  -1    3.05    1.22
  14  -7  -1    1.88    1.56
  14   7  -1    1.77    0.30
 -14   7   1    1.72    1.12
  14  -7   1    2.59    1.39
  14   8   1    6.49    0.60
  14  -8  -1    8.07    1.77
 -14   8  -1    8.44    1.64
  14  -8   1    8.20    1.73
 -14   8   1    6.79    1.56
  14   8  -1    5.45    0.48
  14   9   1    0.83    0.37
 -14   9  -1    1.68    1.35
  14  -9  -1    2.23    1.49
  14   9  -1    1.40    0.34
 -14   9   1   -0.63    1.17
  14  -9   1    0.35    1.49
 -14  10  -1    4.91    1.54
  14 -10  -1    3.66    1.56
  14  10   1    4.63    0.60
  14 -10   1    2.91    1.57
  14  10  -1    4.10    0.52
 -14  10   1    3.02    1.43
 -14  11  -1   28.46    2.90
  14  11   1   30.58    1.41
  14 -11  -1   28.70    2.49
 -14  11   1   27.34    3.01
  14  11  -1   28.73    1.35
  14 -11   1   27.72    2.49
  14  12   1    0.82    0.48
  14 -12  -1    0.59    1.24
 -14  12  -1   -0.63    0.84
 -14  12  -1    0.57    1.08
 -14  12   1   -0.07    1.27
  14 -12   1   -0.88    1.19
  14  12  -1   -0.35    0.39
  14  13   1    3.79    0.69
 -14  13  -1    1.23    1.35
  14 -13  -1    3.02    1.21
 -14  13  -1    0.48    0.84
  14  13  -1    3.97    0.65
  14 -13   1    3.69    1.36
 -14  13   1    5.18    1.56
 -14  14  -1    0.40    1.28
  14  14   1   -0.30    0.51
  14 -14  -1    2.44    1.00
 -14  14  -1    0.10    1.39
  14  14  -1    0.08    0.45
 -14  14   1    1.48    1.16
  14 -14   1   -1.66    0.57
  14  15   1    2.32    0.65
 -14  15  -1    0.60    1.17
 -14  15   1   -0.42    1.37
  14  15  -1   -0.19    0.44
  14  16   1    0.29    0.56
  14  16  -1    0.59    0.50
  14  17   1    0.18    0.52
  14  17  -1    1.72    0.57
  14  18   1    0.60    0.57
  14  18  -1   -0.02    0.46
  14  19   1    0.37    0.52
  14  19  -1   -0.88    0.48
  14  20   1    0.20    0.48
  14  20  -1    1.81    0.51
  15   0   1   -0.49    1.09
 -15   0  -1    0.80    0.33
  15   0  -1    0.17    1.10
  15   0  -1    0.49    0.73
 -15   0   1   -0.40    0.29
  15  -1  -1    2.69    1.29
  15   1   1    4.88    1.15
  15   1   1    2.57    1.10
 -15   1  -1    1.75    0.56
  15  -1   1    1.49    1.30
  15   1  -1    1.86    1.06
 -15   1   1    3.06    0.56
  15   1  -1    2.82    0.87
  15   2   1    0.61    0.69
 -15   2  -1   -0.10    0.56
  15   2   1    0.46    0.89
  15  -2  -1    1.00    1.29
  15   2  -1    1.57    0.78
  15   2  -1    0.69    0.92
  15  -2   1   -0.35    1.28
 -15   3  -1    1.16    0.66
  15   3   1   -0.54    0.73
  15  -3  -1    0.58    1.37
  15   3   1   -0.35    0.74
  15   3  -1   -0.25    0.64
  15   3  -1    1.06    0.75
 -15   3   1    0.56    0.67
  15  -3   1    0.56    1.33
 -15   4  -1    2.87    0.90
  15   4   1    2.46    0.77
  15   4   1    1.64    0.72
  15  -4  -1    2.46    1.47
 -15   4   1    1.99    0.80
  15   4  -1    1.85    0.67
  15  -4   1    1.84    1.44
  15   4  -1    1.61    0.66
  15   5   1    0.42    0.67
  15  -5  -1    0.59    1.86
 -15   5  -1    1.02    0.84
  15   5   1    0.96    0.56
  15   5  -1    0.81    0.54
 -15   5   1    0.03    0.86
  15   5  -1    1.10    0.49
  15  -5   1    2.49    1.81
  15   6   1    3.80    0.67
  15   6   1    1.48    0.50
  15  -6  -1    2.61    1.50
  15   6  -1    1.05    0.40
  15  -6   1    0.73    1.50
 -15   6   1    2.66    1.07
  15  -7  -1    1.14    1.49
 -15   7  -1   -0.84    0.94
  15   7   1    0.67    0.44
  15   7  -1    0.61    0.32
  15  -7   1   -0.69    1.37
 -15   7   1    1.99    1.10
 -15   8  -1    3.91    1.36
  15  -8  -1    7.06    1.76
  15   8   1    6.23    0.65
  15   8  -1    5.75    0.51
 -15   8   1    5.95    1.50
  15  -8   1    7.70    1.83
  15  -9  -1    4.90    1.68
  15   9   1    2.09    0.48
 -15   9  -1   -0.86    1.12
  15  -9   1    4.01    1.67
  15   9  -1    2.31    0.41
 -15   9   1    3.44    1.44
  15 -10  -1    0.23    1.42
 -15  10  -1    0.01    1.18
  15  10   1   -0.27    0.40
  15  10  -1    0.03    0.30
  15 -10   1    0.22    1.43
 -15  10   1   -3.12    1.11
 -15  11  -1    2.15    1.41
  15 -11  -1    1.87    1.36
  15  11   1    2.48    0.55
 -15  11   1    3.12    1.43
  15  11  -1    2.72    0.46
  15 -11   1    2.39    1.39
  15 -12  -1    2.12    1.35
  15  12   1    1.20    0.46
 -15  12  -1   -0.30    1.23
  15 -12   1   -0.57    1.20
 -15  12   1    1.58    1.23
  15  12  -1    1.83    0.47
  15  13   1    0.72    0.51
  15 -13  -1    1.23    1.09
  15  13  -1    1.25    0.50
  15 -13   1    4.41    1.33
 -15  13   1    0.21    1.26
 -15  14  -1   -0.55    1.16
  15 -14  -1    1.43    1.03
  15  14   1   -0.58    0.42
 -15  14   1   -0.95    1.31
  15  14  -1   -0.99    0.41
  15  15  -1    0.84    0.76
  15  16   1   -0.60    0.44
  15  16  -1    0.46    0.47
  15  17  -1   -0.05    0.48
  15  18   1    1.55    0.58
  15  18  -1    1.59    0.54
  15  19   1    0.10    0.51
  15  19  -1   -0.38    0.43
  15  20   1    0.80    0.49
  15  20  -1    1.02    0.47
  16   0   1    0.91    1.25
  16   0  -1   -0.32    1.21
 -16   1  -1    0.39    0.22
  16   1   1    1.04    1.15
  16  -1  -1    1.46    1.35
 -16   1   1    0.04    0.27
  16   1  -1    0.91    1.11
  16  -1   1   -0.09    1.38
 -16   2  -1    0.38    0.24
  16   2   1    1.21    1.09
  16  -2  -1    0.30    1.37
  16   2  -1    0.60    1.04
  16  -2   1    0.77    1.44
 -16   2   1    0.34    0.26
  16   3   1   -0.62    0.89
 -16   3  -1   -0.88    0.45
  16  -3  -1    0.41    1.54
 -16   3   1    0.72    0.33
  16  -3   1   -0.20    1.48
  16   3  -1   -0.30    0.86
 -16   4  -1   14.31    1.47
  16   4   1   13.51    1.29
  16  -4  -1   15.39    1.96
  16   4  -1   11.73    1.28
  16  -4   1   12.93    1.90
  16   4  -1   15.05    1.34
 -16   4   1   10.21    1.21
  16  -5  -1    0.39    1.46
  16   5   1    1.06    0.72
 -16   5  -1    0.33    0.81
 -16   5   1   -0.82    0.75
  16  -5   1    0.17    1.52
  16   5  -1   -0.31    0.62
  16   5  -1    1.31    0.51
 -16   6  -1    0.83    0.86
  16  -6  -1    1.25    1.44
  16   6   1    0.68    0.59
 -16   6   1    1.78    0.95
  16  -6   1   -0.98    1.46
  16   6  -1    0.07    0.51
  16  -7  -1    5.64    1.78
  16   7   1    6.37    0.77
 -16   7  -1    6.72    1.42
 -16   7   1    5.16    1.39
  16  -7   1    1.76    1.55
  16   7  -1    6.69    0.65
 -16   8  -1    5.99    1.44
  16  -8  -1    8.11    1.89
  16  -8   1    8.15    1.88
  16   8  -1    6.22    0.67
 -16   8   1    9.98    1.65
  16   9   1   43.38    1.79
 -16   9  -1   37.16    2.84
  16  -9   1   42.95    3.13
  16   9  -1   43.80    1.79
 -16   9   1   44.48    3.17
 -16  10  -1    2.18    1.24
  16 -10  -1    1.87    1.47
  16  10   1    2.56    0.56
  16 -10   1   -0.13    1.35
  16  10  -1    2.74    0.44
 -16  10   1    3.17    1.29
  16 -11  -1    1.10    1.28
  16  11   1   -0.07    0.43
 -16  11  -1    1.85    1.14
 -16  11   1    2.24    1.12
  16  11  -1    1.56    0.42
  16 -11   1   -1.44    1.18
  16 -12  -1    1.12    1.16
  16  12   1   -0.68    0.43
 -16  12  -1    2.23    1.24
  16  12  -1    0.62    0.40
  16 -12   1    1.42    1.21
 -16  12   1   -0.91    1.05
 -16  13  -1    2.29    1.71
  16 -13  -1    1.98    1.13
  16  13   1    2.52    0.59
  16  13  -1    2.45    0.51
  16 -13   1    3.14    1.25
 -16  13   1    3.15    1.17
  16 -14  -1    0.97    1.04
 -16  14  -1   -1.65    1.43
  16  14   1   -0.05    0.44
 -16  14   1    3.98    1.46
  16 -14   1   -1.40    0.84
  16  14  -1   -0.99    0.35
  16  15   1    0.76    0.48
  16  15  -1   -0.18    0.39
  16  16   1    0.79    0.49
  16  16  -1   -0.15    0.43
  16  17   1   -1.23    0.45
  16  17  -1   -0.68    0.41
  16  18   1   -0.50    0.56
  16  19   1    0.15    0.49
  16  19  -1   -0.38    0.44
  17   0  -1   -0.36    1.30
  17   0   1   -1.01    1.31
  17   1   1   11.06    1.70
  17  -1  -1    8.44    1.67
  17  -1   1    7.63    1.79
  17  -2  -1    8.65    1.80
  17   2  -1    8.69    1.47
  17  -2   1    9.14    1.77
 -17   3  -1    0.42    0.38
  17  -3  -1    2.56    1.51
  17   3  -1   -0.37    1.00
  17  -3   1    1.47    1.62
 -17   3   1   -0.79    0.31
 -17   4  -1   -0.53    0.36
  17  -4  -1    0.31    1.53
  17  -4   1    0.17    1.46
 -17   4   1   -0.09    0.42
  17   4  -1    1.41    0.96
  17  -5  -1    5.77    1.78
  17   5   1    6.75    1.35
  17   5  -1    7.58    1.08
  17  -5   1    7.02    1.90
  17  -6  -1    1.13    1.47
 -17   6  -1    2.49    0.96
  17   6   1    0.03    0.73
  17   6  -1    1.28    0.75
  17  -6   1   -0.52    1.47
 -17   6   1   -1.10    0.50
 -17   7  -1    9.39    1.59
  17  -7  -1    8.32    1.92
  17   7   1   10.21    1.04
 -17   7   1    9.48    1.37
  17  -7   1    9.13    2.00
  17   8   1    0.91    0.63
  17  -8  -1    1.15    1.58
 -17   8  -1    2.12    1.01
 -17   8   1    0.10    1.04
  17  -8   1    2.82    1.69
  17   8  -1    0.40    0.53
  17  -9  -1    2.65    1.47
  17   9   1    6.99    0.80
 -17   9  -1    6.19    1.48
  17   9  -1    4.66    0.64
 -17   9   1    4.86    1.30
  17  -9   1    4.15    1.62
  17 -10  -1   -0.54    1.23
  17  10   1   -0.66    0.47
 -17  10  -1    1.17    1.16
  17 -10   1   -0.73    1.31
 -17  10   1    2.19    1.22
  17  10  -1   -0.07    0.40
 -17  11  -1   -1.28    1.05
  17 -11  -1   -0.20    1.17
  17  11   1   -0.08    0.51
  17 -11   1   -1.29    1.16
 -17  11   1   -0.71    1.21
  17  11  -1   -1.20    0.35
 -17  12  -1   -1.37    1.12
  17  12   1    1.13    0.52
  17 -12  -1    1.29    1.18
 -17  12   1    0.41    1.44
  17 -12   1   -1.62    0.99
  17  12  -1    0.79    0.44
 -17  13  -1    0.38    1.43
  17  13   1    0.99    0.55
  17 -13  -1    0.42    1.07
 -17  13   1    2.17    1.53
  17  13  -1    1.88    0.51
  17 -13   1    2.74    1.18
  17  14   1    0.31    0.46
  17 -14  -1   -0.59    0.99
  17 -14   1   -0.45    1.10
  17  14  -1   -0.55    0.38
  17  15   1   -0.78    0.41
  17  15  -1    0.92    0.43
  17  16   1    1.29    0.57
  17  16  -1   -0.02    0.46
  17  17   1   -1.01    0.44
  17  17  -1    0.61    0.48
  17  18   1    0.56    0.55
  17  18  -1    0.51    0.45
  17  19   1   -0.55    0.46
  17  19  -1   -0.78    0.43
  18   0   1    0.76    1.53
  18   0  -1   -0.08    1.43
  18  -1  -1    1.24    1.54
  18   1   1    3.77    1.49
  18  -1   1    1.40    1.50
  18   1  -1    1.60    1.46
  18   2   1   18.09    1.91
  18  -2  -1   16.78    2.16
  18   2  -1   15.83    1.86
  18  -2   1   13.51    2.01
  18   3   1    0.70    1.24
  18  -3  -1   -0.47    1.62
  18   3  -1    1.20    1.19
  18  -3   1    0.05    1.58
  18  -4  -1   -0.58    1.47
  18   4   1   -1.84    1.00
 -18   4  -1   -0.44    0.47
  18   4  -1    1.26    1.13
  18  -4   1    0.03    1.61
  18   5   1   10.34    1.35
  18  -5  -1    8.37    1.88
  18  -5   1    6.16    1.81
  18   5  -1    9.13    1.29
  18  -6  -1   -0.04    1.60
 -18   6  -1    0.43    0.61
  18   6   1    0.24    0.91
  18   6  -1   -0.28    0.85
  18  -6   1    0.48    1.67
  18  -7  -1    7.83    1.89
  18   7   1    8.38    1.14
  18  -7   1    5.24    1.74
  18   7  -1    6.38    1.01
  18   8   1   11.43    1.16
  18  -8  -1    7.14    1.69
 -18   8  -1    5.87    1.21
  18  -8   1    8.41    1.97
  18   8  -1   11.29    1.06
  18  -9  -1   -1.35    1.18
  18   9   1   -0.03    0.62
 -18   9  -1   -2.59    0.97
 -18   9   1    1.66    1.11
  18   9  -1    0.42    0.57
  18  -9   1    0.97    1.34
  18 -10  -1   -0.07    1.20
  18  10   1   -0.55    0.62
 -18  10  -1   -1.90    1.03
 -18  10   1   -1.73    1.12
  18  10  -1    0.46    0.55
  18 -10   1    0.50    1.20
  18  11   1    1.28    0.65
 -18  11  -1    3.31    1.37
  18 -11  -1    1.24    1.12
  18 -11   1    2.20    1.34
 -18  11   1    2.91    1.68
  18  11  -1    2.13    0.57
 -18  12  -1    0.98    1.43
  18 -12  -1    0.42    1.04
  18  12   1    0.35    0.52
 -18  12   1   -0.14    1.66
  18 -12   1   -1.48    0.96
  18  12  -1    0.96    0.43
  18  13   1    0.30    0.52
  18 -13  -1    0.88    1.03
  18  13  -1   -0.09    0.43
  18 -13   1    1.61    1.13
  18  14   1   -0.48    0.44
  18 -14  -1    2.20    1.02
  18  14  -1   -0.41    0.40
  18 -14   1   -2.12    0.96
  18  15   1    2.07    0.61
  18  15  -1    2.62    0.56
  18  16   1   -0.52    0.52
  18  16  -1    2.00    0.55
  18  17   1    0.70    0.57
  18  17  -1    0.87    0.49
  18  18   1    2.08    0.58
  18  18  -1    1.16    0.49
  19   0  -1    0.47    1.46
  19   0   1   -0.98    1.50
  19  -1  -1    0.45    1.56
  19   1   1    0.66    1.50
  19   1  -1    1.51    1.46
  19  -1   1    1.59    1.63
  19  -2  -1   -0.37    1.52
  19   2   1    1.64    1.43
  19   2  -1    0.06    1.39
  19  -2   1   -0.54    1.56
  19   3   1    2.00    1.40
  19  -3  -1    1.27    1.64
  19   3  -1    1.89    1.32
  19  -3   1    2.53    1.72
  19   4   1   -0.53    1.20
  19  -4  -1    1.11    1.60
  19  -4   1    0.46    1.71
  19   4  -1    0.84    1.17
  19  -5  -1   -0.19    1.52
  19   5   1   -0.08    1.08
  19   5  -1   -0.40    1.07
  19  -5   1    0.63    1.69
  19  -6  -1    1.16    1.54
  19   6   1    0.44    1.01
  19   6  -1    0.89    1.01
  19  -6   1    0.46    1.59
  19   7   1    1.65    0.98
  19  -7  -1   -0.13    1.46
  19  -7   1    0.91    1.55
  19   7  -1   -0.71    0.80
  19   8   1    2.28    0.96
  19  -8  -1    1.30    1.30
  19   8  -1    4.54    1.01
  19  -8   1    0.76    1.50
  19  -9  -1    0.91    1.18
  19   9   1    1.24    0.83
  19  -9   1    1.04    1.28
  19   9  -1    2.48    0.85
  19  10   1   -0.14    0.70
  19 -10  -1   -1.05    0.99
  19  10  -1    1.87    0.68
  19 -10   1    0.51    1.10
  19 -11  -1    1.41    2.10
  19  11   1    0.53    0.72
  19  11  -1   -0.34    0.60
  19 -11   1   -0.01    1.50
  19  12   1    0.14    0.68
  19 -12  -1    1.59    1.02
  19  12  -1   -1.22    0.53
  19 -12   1    0.55    1.00
  19  13   1    0.16    0.62
  19 -13  -1   -0.52    0.95
  19 -13   1    2.89    1.05
  19  13  -1    0.74    0.53
  19  14   1    0.15    0.68
  19 -14  -1   -1.98    0.99
  19  14  -1   -0.12    0.52
  19 -14   1    0.63    1.14
  19  15   1    1.79    0.72
  19  15  -1    0.56    0.63
  19  16   1   -1.86    0.62
  19  16  -1   -1.08    0.58
  19  17   1    0.18    0.64
  19  17  -1   -0.72    0.54
  20   0   1    0.39    1.54
  20   0  -1    0.46    1.49
  20  -1  -1    2.10    1.59
  20   1   1    0.75    1.51
  20   1  -1    3.34    1.59
  20  -1   1    3.62    1.69
  20  -2  -1   -0.49    1.54
  20   2   1    1.41    1.49
  20   2  -1   -0.47    1.41
  20  -2   1   -0.29    1.61
  20  -3  -1    2.38    1.66
  20   3   1    0.97    1.37
  20  -3   1    1.04    1.66
  20   3  -1    2.01    1.42
  20  -4  -1    1.46    1.62
  20   4   1    0.01    1.27
  20  -4   1    0.74    1.55
  20   4  -1    0.37    1.20
  20  -5  -1    0.80    1.49
  20   5   1    3.92    1.36
  20  -5   1    0.04    1.54
  20   5  -1    1.42    1.21
  20  -6  -1    1.99    1.54
  20   6   1    0.80    1.17
  20  -6   1    1.45    1.53
  20   6  -1    1.30    1.11
  20   7   1    0.88    1.07
  20  -7   1    0.14    1.50
  20   7  -1    1.85    1.12
  20   8   1    3.47    1.09
  20  -8  -1    1.07    1.28
  20   8  -1    0.54    0.92
  20  -8   1    1.42    1.23
  20  -9  -1    0.47    1.06
  20   9   1    2.12    0.95
  20  -9   1    1.31    1.18
  20   9  -1    2.60    0.94
  20 -10  -1    0.18    0.95
  20 -10   1   -0.75    0.96
  20  10  -1    1.91    0.88
  20  11   1   -1.26    0.79
  20 -11  -1   -0.14    0.87
  20  11  -1   -0.56    0.71
  20 -11   1    0.25    0.92
  20  12   1   -1.14    0.65
  20 -12  -1   -0.42    0.87
  20  12  -1    0.32    0.65
  20 -12   1    1.25    1.00
  20 -13  -1    0.27    0.90
  20  13   1    1.04    0.71
  20 -13   1    1.85    1.05
  20  13  -1   -0.86    0.63
  20 -14  -1    2.18    1.07
  20  14   1    1.28    0.70
  20  14  -1   -0.55    0.59
  20 -14   1    1.33    1.17
  20  15   1    0.04    0.58
  20  15  -1   -1.07    0.62
  20  16   1    0.03    0.51
  20  16  -1    0.24    0.63
  21   0  -1    0.82    1.54
  21   0   1   -0.77    1.47
  21   1   1    1.22    1.53
  21  -1  -1    0.43    1.45
  21   1  -1   -0.12    1.36
  21  -1   1    0.56    1.56
  21   2   1    0.97    1.41
  21  -2  -1    0.07    1.42
  21  -2   1    0.71    1.55
  21   2  -1   -1.16    1.29
  21   3   1    0.91    1.39
  21  -3  -1    0.59    1.50
  21   3  -1    1.17    1.39
  21  -3   1    0.64    1.53
  21  -4  -1    5.22    1.72
  21   4   1    4.23    1.48
  21  -4   1    2.27    1.53
  21   4  -1    5.16    1.51
  21   5   1    0.84    1.29
  21  -5  -1    0.60    1.52
  21   5  -1    2.44    1.32
  21  -5   1   -1.02    1.32
  21   6   1   -0.24    1.18
  21  -6  -1    1.87    1.56
  21   6  -1    0.05    1.13
  21  -6   1    0.22    1.52
  21  -7  -1    0.91    1.16
  21   7   1   -0.17    1.08
  21  -7   1   -1.43    1.32
  21   7  -1    1.28    1.12
  21  -8  -1   -0.13    1.09
  21   8   1    1.82    1.18
  21  -8   1    1.02    1.12
  21   8  -1    0.62    1.01
  21   9   1   -1.65    0.92
  21  -9  -1   -0.78    0.84
  21  -9   1   -1.02    0.90
  21   9  -1    0.64    0.99
  21  10   1   -0.60    0.87
  21 -10  -1    0.94    1.02
  21 -10   1   -0.18    0.90
  21  10  -1    0.14    0.88
  21  11   1    2.28    0.89
  21 -11  -1   -0.52    0.74
  21  11  -1    1.09    0.82
  21 -11   1   -0.36    0.72
  21 -12  -1    1.21    0.92
  21  12   1    1.63    0.89
  21 -12   1    0.03    0.84
  21  12  -1    0.83    0.77
  21 -13  -1   -0.73    0.70
  21  13   1    1.47    0.81
  21  13  -1    1.30    0.76
  21 -13   1    0.74    0.87
  21 -14  -1    1.51    1.05
  21  14   1   -0.10    0.73
  21  14  -1   -0.28    0.70
  21 -14   1    1.91    1.28
  21  15   1   -1.22    0.57
  21  16   1    1.39    0.96
  22   0   1    0.97    1.52
  22   0  -1    0.95    1.42
  22  -1  -1   -0.95    1.34
  22   1   1   -0.28    1.39
  22   1  -1   -0.23    1.37
  22  -1   1    0.64    1.49
  22   2   1    7.77    1.76
  22  -2  -1    7.63    1.87
  22  -2   1    9.09    1.95
  22   2  -1    8.93    1.71
  22   3   1    0.90    1.39
  22  -3  -1   -0.91    1.38
  22   3  -1    0.78    1.34
  22  -3   1    0.30    1.47
  22  -4  -1    0.20    1.26
  22   4   1    1.59    1.38
  22  -4   1    3.31    1.58
  22   4  -1    1.59    1.37
  22   5   1   -1.22    1.21
  22   5  -1    0.96    1.30
  22  -6  -1   -0.26    1.22
  22  -6   1    1.73    1.47
  22   6  -1   -0.76    1.98
  22  -7  -1    0.29    1.04
  22   7   1    1.39    1.21
  22   7  -1   -0.52    1.06
  22  -7   1    0.43    1.34
  22  -8  -1    0.56    0.99
  22   8   1    1.50    1.14
  22  -8   1    0.55    0.99
  22   8  -1    2.69    1.13
  22   9   1   -0.67    0.94
  22  -9  -1   -0.36    0.75
  22  -9   1   -0.80    0.73
  22   9  -1    0.36    0.93
  22  10   1    2.45    0.98
  22 -10  -1    0.71    0.76
  22  10  -1   -0.61    0.91
  22 -10   1   -0.52    0.68
  22 -11  -1   -0.09    0.61
  22  11   1    0.84    0.94
  22  11  -1   -0.88    0.94
  22 -11   1    1.18    0.72
  22 -12  -1   -0.19    0.65
  22  12   1   -1.24    0.79
  22 -12   1    0.69    0.73
  22  12  -1    0.90    0.87
  22 -13  -1    0.12    0.73
  22  13   1    0.21    0.78
  22  13  -1   -0.02    0.85
  22 -13   1    2.00    0.88
  22 -14  -1    2.52    1.02
  22  14   1   -1.16    0.67
  23   0  -1    0.70    1.39
  23   0   1   -0.03    1.38
  23   1   1    0.01    1.46
  23  -1  -1    0.73    1.40
  23   1  -1   -1.34    1.40
  23  -1   1   -0.51    1.35
  23  -2  -1    1.76    1.42
  23   2   1    2.16    1.45
  23  -2   1    2.84    1.49
  23   2  -1    2.86    1.46
  23   3   1    1.44    1.41
  23  -3  -1    1.28    1.44
  23  -3   1    0.02    1.37
  23   3  -1   -0.59    1.21
  23  -4  -1    1.57    1.36
  23   4   1    0.71    1.35
  23   4  -1    0.80    1.27
  23  -4   1    2.79    1.46
  23   5   1    1.68    1.33
  23  -5  -1    1.06    1.29
  23   5  -1    1.18    1.27
  23  -5   1    1.71    1.31
  23   6   1    0.30    1.24
  23  -6  -1   -0.50    0.84
  23  -6   1    1.25    1.34
  23   6  -1    0.63    1.16
  23  -7  -1    0.17    0.90
  23   7   1    2.29    1.19
  23  -7   1   -0.32    0.83
  23   7  -1   -0.49    1.10
  23  -8  -1    0.34    0.83
  23   8   1   -1.03    0.98
  23   8  -1    0.28    1.03
  23  -8   1   -0.40    0.74
  23   9   1    1.28    1.01
  23  -9  -1    0.94    1.18
  23  -9   1    0.36    1.18
  23   9  -1    1.44    1.05
  23 -10  -1   -1.27    0.98
  23  10   1    0.39    0.94
  23 -10   1    1.48    1.22
  23  10  -1   -0.61    0.97
  23  11   1    1.09    0.86
  23 -11  -1   -0.62    0.97
  23  11  -1    2.19    1.22
  23 -11   1   -0.20    1.04
  23  12   1   -0.71    0.72
  23 -12  -1   -0.23    0.93
  23  12  -1    1.91    0.88
  23 -12   1    1.13    0.98
  23 -13  -1    0.79    0.64
  23  13   1   -1.22    0.63
  23 -13   1    1.17    0.74
  24   0  -1   -0.63    1.22
  24   0   1    0.89    1.32
  24  -1  -1    0.43    1.26
  24   1   1    0.29    1.27
  24  -1   1   -0.44    1.26
  24   1  -1   -0.01    1.24
  24   2   1    1.50    1.30
  24  -2  -1    0.84    1.27
  24  -2   1    0.86    1.33
  24   2  -1    1.40    1.28
  24  -3  -1   -0.20    1.25
  24   3   1   -0.15    1.19
  24  -3   1    0.93    1.28
  24   3  -1    0.60    1.18
  24  -4  -1    0.22    1.14
  24   4   1    1.14    1.23
  24  -4   1    0.58    1.25
  24   4  -1    0.20    1.16
  24   5   1    0.52    1.13
  24  -5  -1   -2.23    0.95
  24  -5   1    0.46    1.15
  24   5  -1    1.02    1.14
  24  -6  -1    0.66    1.33
  24   6   1    0.16    1.10
  24   6  -1    1.07    1.06
  24  -6   1   -0.56    1.02
  24  -7  -1    1.16    1.32
  24   7   1   -0.29    1.03
  24  -7   1    0.73    1.36
  24   7  -1    1.02    1.05
  24  -8  -1   -0.77    1.16
  24   8   1    0.46    0.95
  24  -8   1    0.55    1.27
  24   8  -1    0.48    1.04
  24  -9  -1    0.82    1.16
  24   9   1   -0.43    0.91
  24   9  -1    2.32    1.06
  24  -9   1    2.00    1.22
  24 -10  -1    0.74    1.06
  24 -10   1   -0.05    0.99
  24  10  -1    0.00    0.94
  24  11   1    2.33    0.84
  24 -11  -1    0.47    0.93
  24 -11   1    1.03    0.96
  24  11  -1    0.00    0.79
  24 -12  -1   -0.95    0.78
  24  12   1    0.78    0.72
  24 -12   1   -0.34    0.98
  24  12  -1    0.99    0.79
  24 -13  -1   -0.35    1.16
  24  13   1    1.86    0.74
  24 -13   1    0.83    0.60
  25   0   1    0.60    1.21
  25   0  -1    2.19    1.25
  25  -1  -1    0.26    1.13
  25   1   1    2.13    1.30
  25  -1   1    1.82    1.32
  25   1  -1    0.30    1.15
  25   2   1   -0.06    1.10
  25  -2  -1   -0.25    1.08
  25   2  -1   -0.72    1.06
  25  -2   1    1.22    1.29
  25  -3  -1    0.90    1.09
  25   3   1   -0.19    1.11
  25   3  -1   -0.50    1.02
  25  -3   1    0.30    1.17
  25   4   1    0.12    1.09
  25  -4  -1   -0.64    0.96
  25   4  -1    0.79    1.07
  25  -4   1   -0.12    1.04
  25   5   1    0.88    1.05
  25  -5  -1   -0.28    1.28
  25   5  -1   -1.94    0.90
  25  -5   1    0.77    1.00
  25   6   1    0.53    1.06
  25  -6  -1    1.04    1.26
  25   6  -1   -1.65    0.85
  25  -6   1    0.37    1.27
  25   7   1   -0.61    0.83
  25  -7  -1   -0.09    1.13
  25  -7   1   -0.63    1.15
  25   7  -1    1.93    1.02
  25  -8  -1   -0.77    1.02
  25   8   1   -0.63    0.90
  25  -8   1   -0.06    1.04
  25   8  -1    0.45    1.43
  25  -9  -1    0.77    1.30
  25   9   1    0.14    0.76
  25   9  -1    0.39    0.81
  25  -9   1   -2.26    1.22
  25  10   1    1.52    0.83
  25 -10  -1    0.31    0.95
  25 -10   1   -0.29    0.93
  25  10  -1   -0.15    0.68
  25 -11  -1   -1.12    0.75
  25  11   1    1.31    0.67
  25  11  -1    1.54    0.82
  25 -11   1   -0.54    0.82
  26   0   1   -1.11    0.94
  26   0  -1    0.15    1.01
  26  -1  -1    0.77    1.01
  26   1   1   -0.70    0.99
  26  -1   1   -0.20    1.03
  26   1  -1    0.30    0.98
  26  -2  -1    0.13    0.94
  26   2   1    0.28    0.97
  26   2  -1   -0.17    0.99
  26  -2   1    0.39    0.99
  26  -3  -1    0.52    0.90
  26   3   1   -0.20    0.97
  26   3  -1    0.18    1.00
  26  -3   1    0.23    0.93
  26  -4  -1    0.46    1.21
  26   4   1   -0.13    0.95
  26   4  -1    0.38    0.94
  26  -4   1   -0.39    0.84
  26  -5  -1    0.10    1.21
  26   5   1   -0.67    0.87
  26  -5   1   -0.60    1.19
  26   5  -1   -0.70    0.80
  26  -6  -1   -1.54    0.97
  26   6   1   -0.29    1.07
  26  -6   1    0.05    1.11
  26   7   1    1.25    0.87
  26  -7  -1    0.87    1.45
  26  -7   1    1.81    1.71
  26   7  -1    0.98    0.77
  26   8   1    1.05    0.74
  26  -8  -1   -0.38    0.93
  26   8  -1    0.97    0.72
  26  -8   1    0.96    1.00
  26  -9  -1   -0.99    0.85
  26   9   1    0.40    0.66
  26   9  -1    0.95    0.68
  26  -9   1    1.10    0.94
  26  10   1    1.14    0.62
  26 -10  -1    0.72    0.86
  26 -10   1    0.76    0.88
  27   0   1    0.33    0.89
  27   0  -1   -0.04    0.83
  27  -1  -1    0.69    0.90
  27   1   1   -0.30    0.89
  27  -1   1   -0.05    0.82
  27   1  -1    0.52    0.93
  27  -2  -1    0.31    0.87
  27   2   1   -0.36    0.88
  27  -2   1   -0.48    0.78
  27   2  -1    0.28    0.86
  27  -3  -1   -0.07    1.10
  27  -3   1   -0.14    0.78
  27   4   1   -0.40    0.79
  27  -4  -1    2.46    1.79
  27   4  -1    0.51    0.82
  27  -5  -1    1.05    1.13
  27   5   1    0.75    0.85
  27  -5   1   -0.92    1.01
  27   5  -1    0.43    0.77
  27   6   1    0.23    0.69
  27  -6  -1    1.05    1.05
  27   6  -1   -0.01    0.66
  27  -6   1   -0.41    0.99
  27   7   1    0.80    0.70
  27  -7  -1    0.57    0.96
  27  -7   1   -0.15    0.91
  27   7  -1    0.83    0.62
  27  -8  -1   -0.24    0.81
  27   8   1   -0.47    0.59
  27   8  -1    0.92    0.61
  27  -8   1    0.52    0.86
  28   0  -1    0.14    0.72
  28   0   1    0.47    0.82
  28  -1  -1    1.94    1.17
  28   1   1   -0.21    0.74
  28  -1   1    0.33    0.81
  28   1  -1    0.32    0.74
  28  -2  -1   -0.51    1.01
  28   2   1   -0.23    0.76
  28  -2   1    0.62    0.77
  28   2  -1    0.04    0.72
  28  -3  -1    0.87    1.00
  28   3   1    0.15    0.74
  28   3  -1    0.29    0.67
  28  -3   1   -0.72    0.97
  28   4   1    0.04    0.73
  28  -4  -1   -0.62    0.91
  28  -4   1    0.11    1.00
  28   4  -1    0.66    0.71
  28  -5  -1    0.71    0.96
  28   5   1   -0.65    0.61
  28  -5   1    0.79    1.00
  28   5  -1   -0.87    0.47
   0  -1  -2    0.04    0.17
   0   1  -2   -0.08    0.15
   0  -2  -2   56.88    2.03
   0  -2   2   57.15    1.93
   0   2  -2   57.18    1.94
   0   2   2   56.12    1.95
   0  -3  -2    0.03    0.55
   0   3   2   -0.19    0.43
   0   3   2    0.00    0.47
   0   3  -2    0.45    0.45
   0  -3  -2   -0.02    0.42
   0  -3   2    0.38    0.38
   0   4   2   15.99    0.98
   0  -4  -2   18.86    1.38
   0  -4   2   18.37    1.07
   0   4   2   19.73    1.25
   0   4   2   20.17    1.18
   0   4  -2   15.41    1.11
   0  -4  -2   19.23    1.05
   0   4  -2   20.14    1.41
   0  -5   2   -0.37    0.50
   0  -5  -2   -0.82    0.78
   0   5   2   -0.06    0.60
   0  -5  -2    0.16    0.48
   0   5  -2   -0.18    0.77
   0   5   2    0.67    0.62
   0   5  -2    0.57    0.66
   0   5   2    0.21    0.54
   0   5  -2   -0.31    0.53
   0   6   2   73.53    2.93
   0   6   2   75.12    2.87
   0   6   2   67.57    2.67
   0   6  -2   73.44    3.03
   0  -6  -2   71.32    3.08
   0  -6  -2   69.59    2.68
   0   6  -2   72.84    2.68
   0   6  -2   74.05    2.79
   0   7   2   -0.36    0.64
   0   7   2    0.27    0.61
   0  -7   2    0.37    0.52
   0  -7  -2   -0.22    0.86
   0   7  -2   -0.69    0.65
   0   7   2    0.96    0.80
   0   7  -2   -0.03    0.62
   0   7  -2   -0.48    0.75
   0  -8  -2    2.38    1.02
   0   8   2    1.65    0.80
   0   8  -2    1.36    0.79
   0   8  -2    3.47    0.98
   0   8  -2    2.01    0.77
   0   8   2    2.91    0.74
   0   9  -2    0.02    0.93
   0   9  -2    0.43    0.81
   0  -9  -2    0.38    1.01
   0   9  -2    0.03    0.75
   0   9   2   -0.33    0.76
   0   9   2   -0.14    0.62
   0   9   2    0.53    0.70
   0  10  -2    0.47    0.85
   0  10  -2    0.90    0.90
   0  10   2    1.57    0.95
   0  10  -2    0.97    0.96
   0 -10  -2    1.58    1.08
   0  10   2    0.78    0.80
   0  11   2    0.17    0.90
   0  11   2    0.20    0.82
   0  11  -2   -0.15    0.88
   0 -11  -2   -0.39    1.00
   0  11  -2   -0.59    0.85
   0  12  -2    0.80    1.01
   0  12   2    0.93    0.93
   0  12   2   -0.54    0.99
   0  12  -2    0.68    0.94
   0  13  -2   -1.13    1.02
   0  13   2   -0.35    1.09
   0  13   2   -0.38    0.94
   0  13  -2    0.25    1.05
   0  14  -2    0.66    1.25
   0  14   2   -0.91    1.10
   0  14   2    1.75    1.12
   0  14  -2   -0.76    1.12
   0  15  -2   -0.65    1.09
   0  15   2    1.33    1.21
   0  15   2    0.55    1.29
   0  15  -2   -0.06    1.34
   0  16  -2    5.53    1.68
   0  16   2    5.16    1.45
   0  16  -2    6.97    1.63
   0  16   2    3.24    1.56
   0  17  -2   -0.10    1.22
   0  17   2    0.84    1.24
   0  17  -2   -0.15    1.07
   0  17   2    0.93    1.21
   0  18   2    8.25    1.59
   0  18  -2   11.10    2.03
   0  18  -2    7.11    1.63
   0  18   2    8.63    1.91
   0  19  -2    0.51    1.11
   0  19  -2   -1.12    1.11
   0  19   2    0.12    1.04
   0  19   2   -0.08    1.24
   0  20   2    0.91    1.11
   0  20  -2   -0.81    0.96
   0  21   2    0.87    0.94
   0  21  -2    0.64    0.95
   0  22  -2   -0.16    0.70
   0  22   2    0.52    0.89
   0  23  -2   -0.40    1.02
   0  23   2   -0.53    1.07
   0  24   2   -0.20    0.56
   0  24  -2   -0.75    0.44
   1   0  -2   28.83    0.95
  -1   0   2   27.67    0.95
  -1   0  -2   27.59    0.97
   1  -1  -2   35.33    1.24
  -1  -1   2   35.79    1.17
   1  -1  -2   36.06    1.31
   1   1   2   36.63    1.21
  -1   1  -2   35.44    1.28
  -1   1   2   36.17    1.27
  -1  -1  -2   36.12    1.22
   1   1  -2   35.51    1.17
  -1   2  -2    0.19    0.41
   1  -2  -2    0.47    0.33
   1  -2  -2    0.47    0.48
  -1  -2   2    0.59    0.26
   1   2   2    0.40    0.29
  -1   2   2    0.08    0.42
   1  -2   2    0.24    0.40
   1   2  -2    0.33    0.28
  -1  -2  -2    0.48    0.36
  -1   2   2   -0.03    0.35
   1  -3  -2   12.68    1.05
   1   3   2    9.19    0.86
  -1   3  -2    8.97    0.91
  -1   3  -2    7.59    0.85
  -1  -3   2    9.02    0.63
   1  -3  -2    9.32    1.09
   1   3   2   11.19    0.75
  -1   3   2   10.47    0.90
  -1   3   2   10.53    0.94
  -1  -3  -2   10.00    0.91
   1   3  -2    8.19    0.69
   1  -3   2    8.57    0.81
  -1   4  -2  266.28    8.25
  -1  -4   2  256.32    8.09
   1  -4  -2  264.67    8.23
   1   4   2  245.72    8.12
   1  -4  -2  273.46    8.44
   1   4   2  261.32    8.18
  -1   4  -2  257.55    8.42
   1   4   2  256.70    8.24
  -1   4  -2  252.28    8.19
  -1   4   2  256.86    8.36
  -1   4   2  252.78    8.19
  -1   4   2  268.99    8.29
   1   4  -2  254.55    8.15
   1  -4   2  251.56    8.22
  -1  -4  -2  265.47    8.31
   1   4  -2  261.86    8.27
  -1   5  -2  146.86    4.90
   1   5   2  153.43    4.83
   1   5   2  136.91    4.84
   1  -5  -2  142.62    4.84
  -1  -5   2  140.18    4.69
   1   5   2  150.16    4.92
  -1   5  -2  141.10    4.81
  -1   5  -2  150.47    5.16
   1   5  -2  146.85    4.99
   1  -5   2  145.41    4.86
  -1   5   2  136.06    4.79
  -1   5   2  148.06    4.94
   1   5  -2  146.11    4.78
  -1  -5  -2  144.99    4.98
  -1   5   2  139.21    5.02
   1   5  -2  140.26    4.63
   1   6   2   67.31    2.54
  -1   6  -2   70.04    2.64
  -1   6  -2   68.78    2.74
   1   6   2   67.92    2.77
  -1  -6   2   69.21    2.49
   1  -6  -2   63.68    2.64
   1  -6  -2   67.68    3.02
  -1   6  -2   73.46    3.05
   1   6   2   71.56    2.70
   1   6  -2   72.77    2.63
  -1  -6  -2   70.68    2.90
  -1   6   2   68.43    2.60
  -1   6   2   66.82    2.77
  -1   6   2   68.08    2.90
   1  -6   2   65.60    2.66
   1   6  -2   64.42    2.46
   1   6  -2   70.62    2.84
   1   7   2  153.10    5.21
   1  -7  -2  149.06    5.52
  -1   7  -2  146.16    5.50
  -1   7  -2  155.84    5.25
  -1   7  -2  149.82    5.16
   1   7   2  152.88    5.07
   1   7   2  149.42    5.29
  -1  -7   2  141.09    4.96
  -1   7   2  155.79    5.15
  -1   7   2  149.15    5.27
   1   7  -2  145.50    5.32
   1   7  -2  147.81    5.02
   1   7  -2  156.90    5.15
  -1   7   2  148.16    5.42
  -1  -7  -2  153.32    5.39
  -1   8  -2    1.66    0.86
   1   8   2    3.60    0.86
  -1   8  -2    4.53    0.88
   1   8   2    4.60    0.78
   1   8   2    3.38    0.84
   1  -8  -2    4.63    1.14
  -1   8  -2    3.69    0.87
  -1  -8  -2    3.39    1.16
  -1   8   2    3.57    0.81
  -1   8   2    4.18    0.95
  -1   8   2    3.94    0.92
   1   8  -2    3.17    0.76
   1   8  -2    2.85    0.85
   1   8  -2    2.64    0.78
  -1   9  -2    7.02    1.07
   1   9   2    6.27    0.90
  -1   9  -2    6.43    1.24
  -1   9  -2    6.35    1.04
   1  -9  -2    6.72    1.37
   1   9   2    5.01    0.96
   1   9   2    5.63    0.94
   1   9  -2    7.89    1.20
  -1   9   2    7.60    1.16
  -1  -9  -2    7.83    1.22
  -1   9   2    7.93    1.01
   1   9  -2    5.92    0.99
   1  10   2    0.19    0.73
   1  10   2    0.20    0.90
   1  10   2   -0.62    0.73
  -1  10  -2    0.61    0.87
  -1  10  -2   -0.60    0.87
   1 -10  -2    1.10    1.05
   1  10  -2    0.81    0.83
  -1  10   2    0.16    0.88
   1  10  -2    0.45    0.81
  -1  10   2    1.00    0.81
  -1 -10  -2    0.75    0.96
   1  11   2   56.55    2.85
  -1  11  -2   51.24    2.83
   1  11   2   57.89    2.59
  -1  11  -2   57.11    2.70
   1 -11  -2   56.20    3.18
   1  11  -2   46.56    2.82
  -1  11   2   52.55    2.88
   1  11  -2   50.04    2.76
   1  11  -2   54.73    2.60
  -1  11   2   57.42    2.65
  -1 -11  -2   52.87    2.93
   1  12   2   22.30    2.03
  -1  12  -2   23.01    1.86
   1  12   2   23.79    1.75
  -1  12  -2   23.71    2.14
  -1  12   2   23.54    1.82
   1  12  -2   22.68    2.05
  -1  12   2   22.76    2.20
   1  12  -2   21.55    1.81
  -1  13  -2    6.29    1.44
   1  13   2    6.29    1.23
  -1  13  -2    5.37    1.29
   1  13   2    6.00    1.39
  -1  13   2    2.99    1.21
   1  13  -2    6.22    1.25
   1  13  -2    5.02    1.38
  -1  13   2    5.82    1.23
  -1  14  -2    0.04    1.15
   1  14   2   -1.22    0.98
   1  14   2    0.45    1.08
  -1  14  -2    1.15    1.36
  -1  14   2    0.99    1.14
   1  14  -2    0.03    1.12
   1  14  -2    0.37    1.12
  -1  14   2    0.15    1.19
   1  15   2    2.85    1.28
   1  15   2    2.89    1.38
  -1  15  -2    2.74    1.38
  -1  15  -2    3.24    1.38
   1  15  -2    3.17    1.31
   1  15  -2    5.83    1.56
  -1  15   2    3.36    1.49
  -1  15   2    2.56    1.34
   1  16   2   12.25    1.78
  -1  16  -2   14.59    1.89
   1  16   2   16.69    2.26
  -1  16  -2   13.79    2.06
   1  16  -2   12.75    1.86
   1  16  -2   15.43    1.96
  -1  16   2   15.73    2.24
  -1  16   2   14.39    1.89
   1  17   2    9.20    1.60
  -1  17  -2    9.20    1.73
  -1  17  -2    4.83    1.51
   1  17   2    9.49    1.79
   1  17  -2   10.21    1.86
  -1  17   2   10.23    1.74
   1  17  -2    7.28    1.54
  -1  17   2    7.88    1.89
  -1  18  -2    0.11    1.25
  -1  18  -2   -0.66    1.09
   1  18   2   -0.41    1.03
   1  18   2   -0.18    1.07
   1  18  -2   -0.57    1.25
  -1  18   2   -0.15    1.05
  -1  18   2    1.96    1.34
   1  18  -2    0.42    1.22
   1  19   2    4.84    1.39
  -1  19  -2    3.39    1.31
   1  19   2    3.33    1.59
  -1  19  -2    4.18    1.32
  -1  19   2    5.72    1.82
   1  19  -2    4.78    1.45
   1  19  -2    3.33    1.25
  -1  19   2    2.62    1.27
  -1  20  -2    0.70    1.11
   1  20   2   -0.02    0.97
   1  20  -2    0.77    1.11
  -1  20   2   -0.07    0.97
   1  21   2    1.89    1.07
  -1  21  -2    1.37    1.08
   1  21  -2    0.94    1.04
  -1  21   2    2.53    1.08
  -1  22  -2   -0.43    0.81
   1  22   2   -0.49    0.74
   1  22  -2    0.85    0.84
  -1  22   2   -1.39    0.64
  -1  23  -2   -0.32    1.28
  -1  23   2    0.19    1.02
   1  23  -2   -0.14    0.93
  -1  24  -2   -0.50    0.52
   1  24   2    0.58    0.56
   1  24  -2   -0.56    0.49
  -1  24   2    0.08    0.63
  -2   0   2    2.33    0.28
   2   0  -2    2.26    0.24
  -2   0   2    2.54    0.28
   2   0  -2    3.51    0.37
   2   1   2    1.73    0.23
  -2   1  -2    1.10    0.34
   2  -1  -2    2.03    0.45
   2  -1  -2    1.65    0.35
  -2   1   2    2.48    0.43
   2   1  -2    2.14    0.19
   2  -1   2    1.31    0.32
   2   1  -2    1.74    0.19
  -2   1   2    1.22    0.36
  -2  -1  -2    1.80    0.25
   2  -2  -2   16.95    1.75
   2  -2  -2    9.39    0.83
  -2   2  -2    8.68    0.93
   2   2   2    9.93    0.59
  -2   2   2   10.07    0.95
  -2   2   2    8.95    0.89
   2  -2   2    8.73    0.89
  -2  -2  -2   10.07    0.68
  -2   3  -2    7.28    0.90
   2  -3  -2    8.52    0.88
  -2   3  -2    6.06    0.69
   2  -3  -2    5.66    0.90
   2   3   2    7.63    0.64
  -2   3   2    9.24    1.06
   2  -3   2    8.30    0.88
   2   3  -2    7.46    0.57
  -2  -3  -2    8.22    0.78
   2  -4  -2   15.27    1.60
  -2  -4   2   14.90    0.71
   2   4   2   15.65    0.97
  -2   4  -2   14.27    1.26
  -2   4  -2   13.27    1.46
   2  -4  -2   14.15    1.11
   2   4   2   12.85    0.97
  -2   4  -2   12.66    1.05
  -2  -4  -2   14.70    1.15
  -2   4   2   15.08    1.30
   2   4  -2   12.85    1.08
  -2   4   2   13.14    1.31
  -2   4   2   12.45    0.98
   2  -4   2   12.38    1.16
   2   4  -2   14.40    0.90
   2   5   2   41.27    1.66
   2  -5  -2   41.72    2.35
  -2   5  -2   42.04    1.90
   2  -5  -2   42.96    1.94
   2   5   2   44.37    1.85
  -2   5  -2   43.37    2.03
   2   5   2   42.63    1.80
  -2   5  -2   47.31    2.39
  -2  -5   2   42.07    1.57
  -2   5   2   38.51    1.80
   2  -5   2   42.90    1.99
   2   5  -2   43.66    1.75
  -2   5   2   44.32    2.17
  -2  -5  -2   44.49    1.98
   2   5  -2   43.29    1.93
  -2   5   2   42.83    2.06
  -2   6  -2    0.44    0.69
   2   6   2    0.61    0.56
  -2   6  -2   -0.84    0.77
  -2  -6   2   -0.12    0.40
  -2   6  -2    0.32    0.71
   2   6   2    0.21    0.50
   2   6   2    0.50    0.57
   2  -6  -2    0.41    0.71
   2  -6  -2    0.79    0.54
   2  -6  -2    0.56    0.91
  -2  -6  -2   -0.45    0.75
   2  -6   2    0.52    0.54
   2   6  -2    0.50    0.40
  -2   6   2    0.68    0.70
   2   6  -2    0.39    0.57
  -2   6   2    0.68    0.75
  -2   6   2    0.27    0.62
   2  -7  -2    5.76    1.18
   2   7   2    7.13    0.79
   2   7   2    7.19    0.88
  -2   7  -2    6.71    0.94
   2   7   2    7.44    0.94
  -2   7  -2    6.47    1.22
  -2   7  -2    7.08    0.98
  -2   7   2    6.69    0.91
   2   7  -2    6.67    0.73
  -2   7   2    6.19    0.97
   2   7  -2    6.85    0.90
  -2  -7  -2    6.00    1.06
  -2   7   2    6.67    1.05
   2   7  -2    8.15    1.05
  -2   8  -2    8.29    1.23
   2   8   2    8.56    0.91
  -2   8  -2    8.11    1.13
   2   8   2    9.04    1.03
   2  -8  -2    9.36    1.40
   2   8   2    7.76    0.92
  -2  -8   2    8.05    0.73
  -2   8  -2    8.66    1.09
   2   8  -2    5.79    0.97
  -2  -8  -2    7.61    1.10
   2   8  -2    8.63    1.04
   2   8  -2    9.62    0.90
  -2   8   2    7.53    1.09
  -2   8   2    8.96    1.06
   2   9   2   40.11    1.91
  -2   9  -2   42.99    2.14
   2   9   2   35.47    2.02
   2  -9  -2   40.33    2.63
   2   9   2   39.05    2.12
  -2   9  -2   40.87    2.29
   2   9  -2   38.30    1.88
  -2   9   2   40.25    2.03
  -2   9   2   38.70    2.28
   2   9  -2   40.10    2.08
   2   9  -2   37.17    2.18
  -2  -9  -2   36.12    2.23
   2 -10  -2    3.80    1.32
   2  10   2    4.29    0.86
   2  10   2    3.54    0.86
  -2  10  -2    3.14    1.09
  -2  10  -2    3.75    1.04
   2  10   2    2.07    0.92
   2  10  -2    4.31    0.88
   2  10  -2    3.95    0.93
  -2  10   2    4.86    1.27
  -2 -10  -2    4.49    1.18
  -2  10   2    2.62    0.88
   2  10  -2    2.87    0.90
   2 -11  -2    1.79    1.17
  -2  11  -2    2.23    0.98
   2  11   2    1.04    0.82
  -2  11  -2    0.59    0.98
   2  11   2    0.49    0.91
   2  11  -2    1.57    0.90
   2  11  -2    1.27    1.05
  -2  11   2    1.84    1.10
   2  11  -2    1.54    0.88
  -2  11   2    2.08    0.93
  -2  12  -2    2.20    1.08
   2  12   2    3.24    1.11
   2  12   2    2.63    0.96
  -2  12  -2    3.49    1.25
   2  12  -2    2.77    0.88
   2  12  -2    3.90    1.08
  -2  12   2    3.63    1.09
   2  12  -2    3.81    1.07
  -2  12   2    5.07    1.37
   2  13   2    0.96    1.00
  -2  13  -2    1.48    1.26
  -2  13  -2    0.93    1.10
   2  13   2    0.80    1.12
   2  13  -2    2.11    1.07
  -2  13   2    1.80    1.12
  -2  13   2    1.94    1.23
   2  13  -2    2.59    1.10
   2  14   2   -1.17    1.10
  -2  14  -2   -0.31    1.14
   2  14   2    0.26    0.99
  -2  14  -2    1.10    1.33
   2  14  -2   -1.24    1.00
  -2  14   2    5.63    1.29
  -2  14   2    0.77    1.28
   2  14  -2    0.53    1.17
  -2  15  -2    0.51    1.24
   2  15   2   -0.31    1.16
   2  15   2    0.73    1.16
  -2  15  -2   -0.07    1.29
   2  15  -2    0.48    1.19
  -2  15   2    1.55    1.39
  -2  15   2    0.71    1.17
   2  15  -2    0.84    1.17
  -2  16  -2    9.78    1.85
  -2  16  -2   11.48    1.85
   2  16   2    5.27    1.50
   2  16   2    9.62    1.66
  -2  16   2    9.62    1.85
   2  16  -2    7.91    1.66
   2  16  -2   11.66    1.76
  -2  16   2    9.63    1.68
  -2  17  -2    1.43    1.27
  -2  17  -2   -2.44    1.02
   2  17   2   -0.11    1.11
   2  17   2    1.71    1.19
   2  17  -2    0.17    1.15
   2  17  -2    0.64    1.10
  -2  17   2    1.39    1.46
  -2  17   2    0.96    1.28
  -2  18  -2   -0.32    1.18
   2  18   2    0.38    1.32
   2  18   2    0.09    0.99
  -2  18  -2   -1.33    1.23
  -2  18   2    0.99    1.12
   2  18  -2    0.77    1.15
   2  18  -2    0.25    1.13
  -2  18   2   -0.98    1.22
   2  19   2    3.03    1.49
  -2  19  -2    1.92    1.29
  -2  19  -2    3.95    1.76
   2  19   2    1.14    1.33
   2  19  -2    5.51    1.36
  -2  19   2    2.21    1.31
  -2  19   2    3.41    1.32
   2  19  -2    3.95    1.60
  -2  20  -2    1.35    1.18
   2  20   2    0.39    0.97
   2  20  -2    2.10    1.22
  -2  20   2    2.58    1.14
   2  21   2   -0.78    0.78
  -2  21  -2    0.20    0.92
  -2  21   2    0.42    0.95
   2  21  -2   -0.03    0.84
  -2  22  -2    1.69    0.97
   2  22   2    1.15    0.86
   2  22  -2    1.05    0.89
  -2  22   2    0.36    0.89
   2  23   2    0.54    0.80
  -2  23  -2    0.82    0.96
  -2  23   2   -0.09    0.81
   2  24   2   -0.49    0.41
  -2  24  -2   -0.27    0.53
  -2  24   2    0.83    0.64
   2  24  -2   -0.28    0.46
  -3   0   2    0.84    0.32
  -3   0   2    1.40    0.36
   3   0   2    1.00    0.43
   3   0  -2    1.55    0.36
   3   0  -2    1.28    0.43
   3  -1  -2   61.10    2.32
   3   1   2   64.13    2.10
   3  -1  -2   58.54    2.31
  -3   1  -2   62.80    2.24
  -3   1   2   63.86    2.22
  -3  -1  -2   64.46    2.06
   3  -1   2   61.31    2.25
   3   1  -2   61.89    2.01
   3   1  -2   64.10    2.01
  -3   1   2   61.92    2.24
  -3   2  -2    9.53    0.97
   3   2   2   10.13    0.58
   3  -2  -2    9.87    0.87
  -3   2  -2    9.73    1.03
   3  -2  -2    9.44    0.92
  -3  -2  -2    9.96    0.61
  -3   2   2   10.11    0.96
  -3   2   2   10.27    0.97
   3  -2   2   11.24    1.00
  -3   3  -2   95.95    3.62
   3  -3  -2   98.02    3.38
   3   3   2  101.95    3.14
  -3   3  -2   95.35    3.41
   3  -3  -2   89.84    3.28
   3  -3  -2   97.64    3.63
  -3   3  -2   91.78    3.35
  -3   3   2   95.06    3.50
  -3  -3  -2   98.32    3.21
  -3   3   2   96.68    3.44
   3  -3   2   95.85    3.40
   3   4   2    2.43    0.44
  -3   4  -2    3.08    0.99
  -3   4  -2    2.96    0.82
   3  -4  -2    2.78    0.73
   3  -4  -2    5.33    1.07
  -3   4  -2    2.67    0.79
   3   4  -2    2.68    0.55
  -3   4   2    1.90    0.73
  -3  -4  -2    1.61    0.62
  -3   4   2    1.68    0.78
  -3   4   2    6.12    1.01
   3  -4   2    3.09    1.02
   3   4  -2    2.47    0.42
  -3   5  -2   10.17    1.02
   3   5   2    7.41    0.67
  -3   5  -2    8.45    0.97
   3   5   2    8.85    0.89
  -3   5  -2   10.63    1.30
   3  -5  -2    7.33    1.14
   3   5   2   10.07    0.94
   3  -5  -2    9.47    0.88
  -3   5   2   10.20    0.93
  -3   5   2   10.28    1.19
   3  -5   2    7.84    0.85
  -3  -5  -2    9.31    0.90
   3   5  -2    9.97    0.85
  -3   5   2   10.20    1.11
   3   5  -2    8.84    0.84
   3  -5   2    9.92    1.03
   3  -6  -2   95.32    3.96
   3   6   2   92.80    3.22
   3   6   2   95.51    3.35
   3   6   2   93.53    3.38
   3  -6  -2   93.75    3.58
  -3   6  -2   97.10    3.54
  -3   6  -2   95.31    3.61
   3  -6  -2   97.85    3.36
   3   6  -2   93.99    3.40
   3  -6   2   93.89    3.61
   3   6  -2   97.16    3.29
  -3   6   2   95.86    3.44
  -3  -6  -2   94.46    3.48
  -3   6   2   91.84    3.77
   3  -6   2   91.05    3.56
  -3   6   2   98.77    3.67
   3  -7  -2    2.14    1.11
   3  -7  -2    1.71    0.87
  -3   7  -2    2.25    0.95
  -3   7  -2    0.70    0.90
   3   7   2    1.24    0.57
   3   7   2    2.08    0.57
  -3   7  -2    1.10    0.78
   3   7   2    1.35    0.60
   3   7  -2    1.96    0.63
  -3  -7  -2    1.12    0.78
   3   7  -2    2.11    0.45
  -3   7   2    0.77    0.71
  -3   7   2    2.68    0.80
  -3   7   2    1.18    0.88
   3   8   2   16.63    1.14
  -3   8  -2   19.25    1.68
   3   8   2   17.70    1.30
   3   8   2   18.09    1.40
   3  -8  -2   19.29    1.17
   3  -8  -2   14.42    1.65
   3   8  -2   18.77    1.36
  -3   8   2   17.56    1.67
  -3   8   2   18.87    1.41
   3   8  -2   16.87    1.06
  -3  -8  -2   18.06    1.52
   3   8  -2   20.92    1.47
   3  -9  -2    3.17    0.68
   3   9   2    4.72    0.98
  -3   9  -2    4.75    1.03
   3   9   2    3.92    0.76
  -3   9  -2    5.31    1.23
   3  -9  -2    4.67    1.33
   3   9   2    4.35    0.80
   3   9  -2    3.24    0.86
   3   9  -2    4.58    0.79
  -3   9   2    2.45    1.03
   3   9  -2    5.71    0.95
  -3   9   2    4.72    0.97
  -3  -9  -2    5.84    1.01
  -3  10  -2    0.42    1.01
   3  10   2    1.20    0.83
   3  10   2    1.49    0.71
   3 -10  -2    1.27    1.27
   3  10   2    1.20    0.71
  -3  10  -2    1.71    0.96
  -3  10   2    1.33    0.86
   3  10  -2    1.50    0.75
  -3 -10  -2    1.21    0.83
  -3  10   2    0.29    0.97
   3  10  -2    1.06    0.78
   3  10  -2    1.03    0.78
  -3  11  -2    5.22    1.13
  -3  11  -2    4.51    1.28
   3  11   2    4.14    0.91
   3  11   2    5.18    0.95
   3  11   2    6.46    1.15
   3 -11  -2    6.03    1.57
   3  11  -2    6.55    1.05
  -3  11   2    6.11    1.12
   3  11  -2    6.83    1.09
  -3  11   2    6.57    1.44
  -3  12  -2    1.25    1.16
   3  12   2    1.75    0.90
  -3  12  -2    1.70    1.13
   3  12   2    2.27    1.06
   3  12  -2    2.01    0.95
  -3  12   2    2.18    1.07
   3  12  -2    2.05    0.79
   3  12  -2    2.07    1.02
  -3  12   2    2.19    1.14
  -3  13  -2    8.73    1.60
   3  13   2    7.00    1.22
  -3  13  -2    7.89    1.69
   3  13   2    7.56    1.38
   3  13  -2    7.89    1.35
  -3  13   2    8.33    1.64
   3  13  -2    8.89    1.32
  -3  13   2    7.50    1.36
   3  14   2    0.41    1.17
  -3  14  -2    0.55    1.25
  -3  14  -2   -0.07    1.07
   3  14   2   -0.87    0.95
  -3  14   2    0.37    1.14
  -3  14   2   -0.35    1.26
   3  14  -2    1.62    1.11
   3  14  -2   -0.50    1.06
   3  15   2    0.66    1.11
  -3  15  -2    0.90    1.51
  -3  15  -2   -1.67    1.16
   3  15   2    0.65    1.10
   3  15  -2    1.02    1.08
  -3  15   2   -0.10    1.10
   3  15  -2   -2.01    1.00
  -3  15   2   -0.17    1.62
   3  16   2    6.03    1.43
  -3  16  -2    7.20    1.62
   3  16   2    6.64    1.49
  -3  16  -2    5.78    1.60
  -3  16   2    7.17    1.50
   3  16  -2    6.23    1.38
  -3  16   2    4.68    1.64
   3  16  -2    8.36    1.57
  -3  17  -2    0.29    1.35
   3  17   2    2.10    1.19
   3  17   2    3.04    1.33
  -3  17  -2    1.64    1.38
   3  17  -2    2.33    1.30
   3  17  -2    2.29    1.08
  -3  17   2    1.98    1.32
  -3  17   2    1.75    1.50
   3  18   2    1.51    1.08
  -3  18  -2    0.39    1.24
   3  18   2    1.25    1.22
  -3  18  -2    2.30    1.41
   3  18  -2    1.61    1.20
   3  18  -2    1.33    1.16
  -3  18   2    0.09    1.40
  -3  18   2    2.32    1.26
  -3  19  -2    0.39    1.15
  -3  19  -2    0.98    2.03
   3  19   2    2.27    1.17
  -3  19   2    0.48    1.50
   3  19  -2   -1.10    1.02
   3  19  -2   -1.04    1.79
   3  20   2    1.93    1.06
  -3  20  -2    0.94    1.18
  -3  20   2    2.40    1.11
   3  20  -2    2.32    1.16
  -3  21  -2    1.31    1.04
   3  21   2    1.30    0.96
  -3  21   2    1.07    1.01
   3  21  -2    0.98    0.87
  -3  22  -2   -0.28    0.84
   3  22   2    0.06    0.73
   3  22  -2   -0.21    0.74
  -3  22   2    0.12    0.91
   3  23   2   -0.15    0.61
  -3  23  -2   -0.39    0.64
   3  23  -2   -0.14    0.70
  -3  23   2    0.60    0.73
   4  -1  -2   82.80    3.07
   4  -1  -2   83.37    2.92
  -4   1  -2   88.18    2.96
   4   1   2   90.72    2.84
  -4   1   2   81.66    2.90
  -4   1   2   79.84    2.95
  -4  -1  -2   94.31    2.78
   4   1  -2   80.81    2.78
   4  -1   2   87.11    2.97
   4   1  -2   82.12    2.74
   4  -2  -2   63.85    2.39
   4   2   2   68.49    2.22
   4  -2  -2   65.59    2.47
  -4   2  -2   66.93    2.54
   4  -2  -2   69.45    2.72
  -4   2  -2   62.20    2.72
  -4  -2  -2   64.80    2.20
  -4   2   2   66.36    2.57
   4  -2   2   64.77    2.45
   4  -2   2   66.12    2.52
  -4   2   2   70.86    2.50
  -4   3  -2  322.00   10.51
   4   3   2  333.92   10.00
  -4   3  -2  337.10   10.30
   4  -3  -2  315.23   10.17
  -4   3  -2  313.60   10.24
   4  -3  -2  318.18   10.27
   4  -3  -2  333.45   10.50
  -4  -3  -2  318.74   10.03
  -4   3   2  328.10   10.52
  -4   3   2  324.68   10.39
   4  -3   2  312.64   10.22
   4  -4  -2   -2.03    0.83
   4   4   2    0.09    0.34
   4  -4  -2    1.32    0.70
  -4   4  -2    2.37    0.99
   4  -4  -2    3.13    1.03
   4  -4   2    0.33    0.70
  -4   4   2   -0.39    0.79
  -4   4   2    0.25    0.62
  -4  -4  -2    0.73    0.51
   4  -4   2    0.38    0.84
  -4   5  -2    2.11    0.77
   4  -5  -2    1.32    0.69
   4  -5  -2    1.55    0.93
  -4   5  -2    0.80    0.76
   4  -5  -2    1.11    1.04
   4   5   2    1.32    0.50
   4   5   2    0.78    0.35
  -4   5  -2    1.49    1.11
   4   5  -2    1.02    0.41
   4   5  -2    1.32    0.49
  -4   5   2    1.67    0.73
  -4   5   2    1.49    0.80
   4  -5   2    1.39    0.67
  -4  -5  -2    1.16    0.58
  -4   5   2    1.45    0.66
   4  -5   2    2.12    0.78
   4  -6  -2    1.74    1.06
  -4   6  -2    1.77    0.92
   4  -6  -2    0.54    0.65
  -4   6  -2    1.27    0.82
   4   6   2    1.16    0.42
  -4   6  -2    0.29    0.72
   4   6   2    0.56    0.54
   4   6   2    0.77    0.47
  -4   6   2    0.61    0.79
  -4   6   2   -0.07    0.69
   4   6  -2    0.57    0.45
   4   6  -2    0.41    0.52
  -4  -6  -2    1.35    0.64
  -4   6   2    0.82    0.65
   4   7   2    4.36    0.79
   4  -7  -2    4.73    0.84
   4   7   2    3.34    0.58
  -4   7  -2    3.04    0.97
  -4   7  -2    4.53    0.93
   4  -7  -2    3.42    1.22
   4   7   2    3.48    0.63
   4   7  -2    3.07    0.63
  -4   7   2    3.83    0.99
  -4   7   2    3.94    0.84
   4   7  -2    3.19    0.33
   4   7  -2    3.04    0.69
  -4  -7  -2    3.44    0.77
   4   8   2   56.31    2.13
   4  -8  -2   52.07    2.21
   4  -8  -2   54.70    3.08
  -4   8  -2   53.84    2.48
   4   8   2   55.11    2.33
  -4   8  -2   53.00    2.69
   4   8   2   49.69    2.23
   4   8  -2   50.84    2.21
  -4   8   2   55.52    2.70
   4  -8   2   51.41    2.16
   4   8  -2   50.77    2.49
  -4  -8  -2   52.60    2.33
   4  -9  -2    0.73    1.17
   4   9   2    2.20    0.84
   4   9   2    1.58    0.70
   4  -9  -2    2.85    0.74
   4   9   2    1.30    0.58
  -4   9  -2    2.77    0.94
  -4   9  -2    3.02    1.05
   4   9  -2    1.81    0.59
  -4   9   2    1.58    1.03
   4  -9   2    1.80    0.64
   4   9  -2    1.20    0.73
  -4  -9  -2    2.54    0.81
  -4   9   2    0.94    0.80
  -4  10  -2    0.46    0.97
   4 -10  -2   -0.08    0.63
   4  10   2   -0.07    0.60
  -4  10  -2    1.14    0.92
   4  10   2    0.04    0.52
   4 -10  -2   -0.02    1.10
   4  10   2   -0.51    0.80
   4  10  -2    0.51    0.74
  -4  10   2   -0.35    0.95
   4  10  -2    0.65    0.66
  -4  10   2    0.50    0.84
   4  10  -2    0.87    0.68
  -4  11  -2    1.58    1.05
  -4  11  -2    3.37    1.19
   4  11   2    1.84    1.01
   4  11   2    2.24    0.81
   4 -11  -2    2.13    0.70
   4  11   2    1.44    1.21
   4 -11  -2    2.30    1.38
   4  11  -2    3.22    0.90
   4  11  -2    3.04    1.05
  -4  11   2    2.30    1.17
  -4  11   2    2.89    1.05
   4  11  -2    1.33    0.83
   4  12   2    0.78    0.69
   4  12   2   -0.81    0.74
  -4  12  -2   -0.32    0.98
  -4  12  -2   -0.19    1.12
   4  12   2    0.22    0.92
  -4  12   2    1.11    1.13
   4  12  -2    2.65    0.80
   4  12  -2    1.05    0.85
  -4  12   2    0.64    1.00
   4  12  -2   -0.90    0.81
   4  13   2    0.78    0.94
  -4  13  -2   -1.38    1.20
   4  13   2   -1.28    1.00
  -4  13  -2    0.47    1.12
   4  13  -2   -0.87    0.82
   4  13  -2    1.13    0.99
  -4  13   2    1.13    1.25
  -4  13   2    0.32    1.08
  -4  14  -2    0.82    1.21
   4  14   2   -0.16    1.02
   4  14   2    0.28    0.94
  -4  14  -2    0.79    1.29
   4  14  -2    0.37    1.02
  -4  14   2    1.65    1.37
  -4  14   2    0.99    1.17
   4  14  -2   -0.22    0.99
   4  15   2    3.40    1.24
  -4  15  -2    4.63    1.53
   4  15   2    3.79    1.25
  -4  15  -2    3.99    1.75
   4  15  -2    1.81    1.16
  -4  15   2    3.52    1.38
  -4  15   2    3.05    1.43
   4  15  -2    1.77    1.13
  -4  16  -2   21.15    2.61
   4  16   2   17.66    1.99
  -4  16  -2   17.62    2.19
   4  16   2   19.26    2.01
   4  16  -2   17.04    2.00
   4  16  -2   20.28    2.08
  -4  16   2   15.72    2.25
  -4  16   2   19.34    2.13
  -4  17  -2    1.78    1.56
   4  17   2    2.00    1.18
   4  17   2    0.69    1.10
  -4  17  -2    4.33    1.46
  -4  17   2    2.46    1.32
   4  17  -2    2.41    1.23
  -4  17   2    1.60    1.38
   4  17  -2    0.63    0.92
   4  18   2    1.60    1.12
   4  18   2    0.37    1.16
  -4  18  -2    3.43    1.98
  -4  18  -2    3.33    1.41
  -4  18   2    2.43    2.12
  -4  18   2    3.26    1.29
   4  18  -2    3.71    1.07
   4  18  -2    2.19    1.21
   4  19   2   -0.94    1.33
   4  19   2    0.11    0.99
  -4  19  -2    0.47    1.37
   4  19  -2    0.98    1.30
   4  19  -2   -0.78    0.95
  -4  20  -2   -0.26    1.08
   4  20   2   -0.25    0.82
   4  20  -2   -0.40    0.98
  -4  20   2   -1.01    0.90
  -4  21  -2    0.48    0.98
   4  21   2   -0.04    0.78
  -4  21   2   -1.00    0.76
   4  21  -2    1.04    0.91
  -4  22  -2    0.66    0.90
   4  22   2    0.50    0.72
  -4  22   2   -0.01    0.86
   4  22  -2    1.35    0.84
   4  23   2    0.32    0.54
  -4  23  -2    1.72    0.86
   4  23  -2    0.53    0.68
  -4  23   2   -0.88    0.60
  -5   0  -2  715.31   21.69
  -5   0   2  699.85   21.63
   5   0   2  712.39   21.76
   5   0  -2  668.25   21.96
  -5   0   2  714.64   21.69
   5   0   2  719.53   21.61
   5   0  -2  713.98   21.69
  -5   1  -2   84.40    3.19
   5  -1  -2   83.36    3.13
   5  -1  -2   75.73    2.81
   5  -1  -2   78.74    2.91
  -5   1   2   79.84    2.89
   5   1  -2   84.38    2.85
   5   1  -2   82.47    2.74
  -5  -1  -2   86.61    2.73
   5  -1   2   88.04    2.87
  -5   1   2   78.36    2.96
   5  -1   2   86.93    2.99
  -5   2  -2   17.16    1.55
   5   2   2   19.82    0.96
  -5   2  -2   18.64    1.64
   5  -2  -2   17.98    1.28
   5  -2  -2   18.61    1.24
   5  -2  -2   19.44    1.64
  -5   2   2   19.41    1.33
   5  -2   2   20.06    1.40
  -5  -2  -2   19.88    0.85
  -5   2   2   17.66    1.38
   5  -2   2   15.99    1.23
   5   3   2   11.38    0.68
   5  -3  -2   10.26    1.20
  -5   3  -2    9.60    1.28
  -5   3  -2    9.93    1.04
   5  -3  -2   10.92    1.18
  -5   3  -2   12.51    1.37
   5  -3  -2   11.70    1.28
  -5  -3  -2   11.87    0.75
  -5   3   2    7.94    0.89
  -5   3   2   13.20    1.26
   5  -3   2   14.11    1.33
   5  -3   2   11.38    1.22
   5  -4  -2    2.90    0.83
   5  -4  -2    1.57    1.07
  -5   4  -2    3.39    0.78
  -5   4  -2    1.42    0.77
   5  -4  -2    1.93    0.68
   5   4   2    2.82    0.40
  -5   4  -2    2.14    0.99
  -5   4   2    2.62    0.87
  -5   4   2    2.89    0.76
   5  -4   2    2.57    0.91
  -5   4   2    1.82    0.57
  -5   5  -2   15.00    1.71
   5  -5  -2   22.30    2.21
   5   5   2   11.85    0.64
  -5   5  -2   10.84    1.17
  -5   5  -2   14.50    1.46
   5   5   2   13.36    0.81
   5  -5  -2   13.81    1.29
   5  -5  -2   14.23    1.23
   5  -5   2   12.46    1.35
  -5   5   2   13.31    1.08
  -5   5   2   14.29    1.46
  -5   5   2   14.19    1.49
   5  -5   2   12.69    1.23
   5  -6  -2    3.94    1.20
  -5   6  -2    3.94    0.85
   5  -6  -2    4.21    0.88
  -5   6  -2    4.02    1.02
   5   6   2    3.83    0.46
   5   6   2    3.78    0.59
  -5   6   2    4.47    0.82
  -5   6   2    6.29    1.94
   5   6  -2    3.30    0.54
   5  -6   2    4.05    0.89
   5   6  -2    2.96    0.50
  -5   7  -2   67.49    2.89
   5  -7  -2   73.04    3.55
   5   7   2   73.57    2.69
   5  -7  -2   68.63    2.76
   5   7   2   68.75    2.51
  -5   7  -2   71.16    3.16
   5   7   2   68.13    2.60
   5   7  -2   73.59    2.58
   5  -7   2   70.73    2.82
   5   7  -2   70.02    2.61
  -5   7   2   74.97    3.19
  -5   7   2   73.58    2.88
   5   8   2    2.04    0.68
   5   8   2    1.04    0.51
   5  -8  -2    1.29    1.24
   5   8   2    0.84    0.45
  -5   8  -2    1.47    1.27
  -5   8  -2    0.97    0.81
   5  -8  -2    1.16    0.76
  -5   8   2    1.05    0.86
   5   8  -2    1.66    0.61
   5  -8   2    1.69    0.76
   5   8  -2    1.45    0.58
   5   8  -2    1.66    0.36
   5  -9  -2    6.02    1.48
   5   9   2    6.67    0.82
  -5   9  -2    5.82    1.23
   5   9   2    5.02    0.87
   5  -9  -2    7.80    1.00
   5   9   2    5.46    0.93
  -5   9  -2    8.30    1.17
  -5   9   2    6.90    1.05
   5  -9   2    6.75    0.94
   5   9  -2    6.35    0.68
   5   9  -2    6.68    0.85
  -5   9   2    8.03    1.38
   5   9  -2    6.29    0.87
   5 -10  -2   10.39    1.65
  -5  10  -2   12.28    1.62
   5  10   2   11.12    1.19
  -5  10  -2   12.20    1.44
   5 -10  -2   10.68    1.10
   5  10   2   10.63    1.07
   5  10   2   11.68    1.19
   5  10  -2   10.25    1.03
   5  10  -2   10.94    1.12
   5 -10   2   10.65    1.13
  -5  10   2   13.91    1.71
   5  10  -2   10.65    1.12
  -5  10   2   13.44    1.39
   5  11   2   -0.05    0.79
   5 -11  -2   -0.51    0.64
  -5  11  -2    0.73    0.97
   5  11   2   -0.65    0.50
  -5  11  -2    0.24    1.04
   5 -11  -2   -0.02    1.32
   5  11   2   -0.91    0.63
   5  11  -2    0.50    0.68
   5 -11   2   -0.89    0.67
   5  11  -2   -0.31    0.77
   5  11  -2    0.94    0.58
  -5  11   2   -0.22    1.05
  -5  11   2    0.23    0.90
   5  12   2    1.16    0.82
   5  12   2    1.44    0.66
   5  12   2    0.55    0.88
  -5  12  -2    1.22    1.19
  -5  12  -2    1.22    1.03
   5  12  -2    1.04    0.90
  -5  12   2   -0.67    0.94
  -5  12   2   -0.88    1.12
   5  12  -2    0.00    0.78
   5  12  -2    1.64    0.66
  -5  13  -2    0.40    1.19
   5  13   2    1.12    1.03
  -5  13  -2    0.78    1.28
   5  13   2    0.66    0.89
   5  13  -2    0.83    0.87
   5  13  -2    0.84    0.94
  -5  13   2    1.14    1.10
  -5  13   2    0.63    1.25
  -5  14  -2    2.01    1.42
  -5  14  -2    3.95    1.46
   5  14   2    4.24    1.28
   5  14   2    3.53    1.14
  -5  14   2    4.96    1.56
   5  14  -2    2.29    1.06
  -5  14   2    4.06    1.32
   5  14  -2    2.71    1.04
   5  15   2   -0.12    0.99
  -5  15  -2   -0.60    1.23
   5  15   2    1.64    1.20
  -5  15  -2    1.00    1.28
   5  15  -2   -0.26    1.01
   5  15  -2    0.16    0.86
  -5  15   2    0.14    1.36
  -5  15   2    0.12    1.17
  -5  16  -2    2.10    1.38
  -5  16  -2    1.49    1.45
   5  16   2    0.79    1.03
   5  16   2    1.85    1.14
  -5  16   2    2.64    1.46
   5  16  -2    0.53    0.81
   5  16  -2    2.16    1.18
  -5  16   2    2.93    1.41
  -5  17  -2    0.05    1.39
   5  17   2   -0.21    0.92
  -5  17  -2    0.07    1.23
   5  17   2   -1.96    0.87
   5  17  -2    0.38    0.71
   5  17  -2    0.56    1.03
  -5  17   2    0.08    1.12
  -5  17   2    1.42    1.33
  -5  18  -2    0.23    1.24
   5  18   2   -0.45    0.92
  -5  18  -2   -0.79    1.33
   5  18   2   -0.64    0.93
  -5  18   2   -0.41    1.13
   5  18  -2    0.17    1.01
   5  18  -2   -0.42    0.77
  -5  18   2   -0.23    1.05
  -5  19  -2    1.77    1.30
   5  19   2    1.18    1.00
  -5  19   2    0.07    1.02
   5  19  -2    0.81    1.06
   5  20   2    0.77    0.97
  -5  20  -2    0.41    1.03
  -5  20   2   -1.25    0.81
   5  20  -2    0.28    0.92
   5  21   2   -0.35    0.72
  -5  21  -2    0.73    1.01
  -5  21   2   -0.17    0.91
   5  21  -2   -0.18    0.80
  -5  22  -2   -0.90    0.74
   5  22   2    0.62    0.68
   5  22  -2    0.40    0.75
  -5  22   2    1.15    0.99
   5  23   2    0.87    0.63
  -5  23  -2   -0.34    0.68
   5  23  -2    0.44    0.58
  -5  23   2   -0.10    0.72
  -6   0  -2    3.44    0.59
   6   0   2    4.19    0.53
  -6   0  -2    3.56    0.84
   6   0  -2    3.77    0.86
  -6   0   2    3.68    0.58
  -6   0   2    4.34    0.57
   6   0  -2    3.28    0.65
   6   0   2    3.85    0.70
  -6  -1   2    1.72    0.33
   6   1   2    2.19    0.32
   6  -1  -2    0.54    0.62
   6  -1  -2    1.61    0.88
   6   1   2    1.85    0.55
   6  -1  -2    2.31    0.64
  -6   1  -2    1.95    0.62
  -6   1  -2    2.06    0.85
  -6   1   2    1.52    0.63
   6  -1   2    1.30    0.64
   6   1  -2    2.26    0.69
   6  -1   2    1.91    0.68
  -6  -1  -2    2.19    0.42
   6   1  -2    1.37    0.47
  -6   1   2    1.47    0.66
   6   2   2   71.24    2.47
  -6   2  -2   67.77    2.71
   6  -2  -2   70.82    2.61
   6  -2  -2   68.83    3.01
   6  -2  -2   69.25    2.70
   6   2  -2   71.37    2.46
   6  -2   2   69.08    2.66
   6   2  -2   70.74    2.34
  -6   2   2   68.10    2.80
  -6  -2  -2   69.72    2.33
  -6   2   2   68.59    2.67
   6  -2   2   71.40    2.78
  -6   3  -2    9.94    0.95
   6  -3  -2   10.32    1.18
  -6   3  -2   10.83    1.05
  -6   3  -2   11.13    1.26
   6  -3  -2    9.51    1.30
   6  -3  -2   10.95    1.05
   6   3   2   10.16    0.73
  -6   3   2   11.87    1.24
   6  -3   2   11.48    1.11
   6  -3   2    8.36    0.87
  -6   3   2   10.65    1.08
   6  -4  -2    1.16    1.01
  -6   4  -2   -0.05    0.84
  -6   4  -2    0.98    0.68
   6   4   2    0.81    0.34
   6  -4  -2    0.08    0.73
  -6   4  -2   -0.46    0.70
  -6   4   2   -0.03    0.70
  -6   4   2    0.33    0.73
  -6  -4  -2    1.09    0.29
   6  -4   2    0.77    0.82
  -6   4   2    0.39    0.48
   6  -4   2    1.04    0.63
  -6   5  -2    4.67    0.91
   6   5   2    4.94    0.48
   6   5   2    3.94    0.36
  -6   5  -2    5.24    0.84
   6  -5  -2    4.67    1.23
   6  -5  -2    6.49    0.97
   6  -5  -2    2.81    0.71
   6  -5   2    3.90    0.94
  -6   5   2    4.36    0.90
  -6   5   2    6.57    0.76
   6   6   2   93.05    3.20
   6   6   2   93.49    3.23
  -6   6  -2   97.98    3.82
  -6   6  -2   93.91    3.59
   6  -6  -2   96.95    3.58
   6  -6  -2   94.58    4.19
  -6   6   2   98.50    3.85
   6  -6   2  100.00    3.65
  -6   6   2   94.84    3.50
   6   7   2   54.55    2.03
   6   7   2   54.15    2.13
  -6   7  -2   55.90    2.52
   6   7   2   58.93    2.24
  -6   7  -2   51.13    2.74
   6  -7  -2   56.41    2.45
   6  -7  -2   59.33    3.21
  -6   7   2   54.63    2.40
   6   7  -2   56.09    2.03
   6  -7   2   59.20    2.50
  -6   7   2   54.87    2.78
   6   7  -2   56.90    2.07
   6   8   2    1.89    0.50
   6   8   2    2.55    0.53
  -6   8  -2    1.90    1.05
  -6   8  -2    3.31    0.92
   6  -8  -2    3.81    1.22
   6   8   2    2.51    0.67
   6  -8  -2    3.61    0.90
   6   8  -2    3.09    0.54
  -6   8   2    4.23    1.04
   6   8  -2    2.23    0.60
   6  -8   2    3.51    0.90
   6   9   2   14.21    1.02
  -6   9  -2   15.19    1.95
  -6   9  -2   15.01    1.54
   6  -9  -2   21.48    2.82
   6  -9  -2   14.66    1.39
   6   9   2   13.83    1.12
   6   9   2   13.59    1.29
   6   9  -2   13.92    1.19
  -6   9   2   13.54    1.40
   6  -9   2   14.16    1.30
   6   9  -2   12.31    1.02
   6   9  -2   13.53    0.84
  -6   9   2   11.82    1.53
   6 -10  -2    0.47    0.76
   6  10   2   -0.68    0.43
  -6  10  -2    1.17    0.95
   6  10   2    0.68    0.60
  -6  10  -2    0.08    0.99
   6 -10  -2   -0.70    1.18
   6  10   2    0.58    0.76
  -6  10   2    0.30    0.86
   6 -10   2   -0.73    0.68
   6  10  -2   -0.23    0.50
  -6  10   2    0.43    1.03
   6  10  -2    0.10    0.63
   6 -11  -2    3.69    0.88
  -6  11  -2    1.56    1.17
   6  11   2    2.43    0.62
   6  11   2    2.07    0.88
   6  11   2    2.46    0.75
  -6  11  -2    1.19    1.01
   6 -11   2    3.13    0.81
   6  11  -2    1.32    0.68
  -6  11   2    1.48    0.99
   6  11  -2    2.79    0.84
   6  11  -2    2.58    0.66
  -6  11   2    1.73    1.20
   6  12   2    0.97    0.63
   6  12   2    1.99    0.81
  -6  12  -2    2.58    1.15
   6  12   2    1.65    0.94
  -6  12  -2    1.76    1.19
   6 -12  -2    2.11    0.81
   6  12  -2    0.65    0.64
   6  12  -2    2.36    0.92
   6  12  -2    2.87    0.85
  -6  12   2    2.98    1.12
  -6  12   2    2.87    1.28
   6  13   2    2.01    1.08
  -6  13  -2    2.87    1.38
   6  13   2    2.74    0.96
   6  13  -2    3.00    0.95
  -6  13   2    2.54    1.20
  -6  13   2    2.51    1.49
   6  13  -2    1.80    0.84
  -6  14  -2   -0.12    1.15
  -6  14  -2   -1.41    1.13
   6  14   2   -0.66    0.97
   6  14   2    0.40    0.93
  -6  14   2    1.29    1.42
  -6  14   2   -0.56    1.11
   6  14  -2    0.73    0.79
   6  14  -2   -0.19    0.90
  -6  15  -2    2.77    1.57
   6  15   2   -0.87    0.92
   6  15   2    0.49    0.98
  -6  15  -2   -0.38    1.20
  -6  15   2    1.29    1.20
  -6  15   2    1.01    1.44
   6  15  -2    0.81    0.98
   6  15  -2    0.89    0.79
  -6  16  -2    0.87    1.25
   6  16   2    1.18    0.97
  -6  16  -2   -0.71    1.22
   6  16   2    0.58    1.01
  -6  16   2    0.07    1.14
   6  16  -2    2.01    1.07
   6  16  -2    0.92    0.68
  -6  16   2    2.47    1.55
  -6  17  -2    7.03    1.84
   6  17   2    4.65    1.20
  -6  17  -2    4.94    1.46
   6  17   2    6.78    1.31
   6  17  -2    9.32    1.46
  -6  17   2    6.25    1.75
  -6  17   2    6.36    1.52
   6  17  -2    3.17    0.78
   6  18   2    2.71    1.05
  -6  18  -2    2.76    1.33
  -6  18  -2    1.04    1.46
  -6  18   2    2.37    1.38
   6  18  -2    2.07    1.13
   6  18  -2    1.41    0.79
  -6  18   2    2.12    1.21
   6  19   2    0.57    0.92
  -6  19  -2    0.15    1.11
   6  19  -2    1.61    1.06
  -6  19   2    0.34    0.96
   6  20   2    1.04    0.93
  -6  20  -2    2.86    1.25
   6  20  -2    1.64    0.97
  -6  20   2    2.12    1.11
   6  21   2    0.03    0.76
  -6  21  -2    0.22    0.98
  -6  21   2    1.04    0.98
   6  21  -2   -0.10    0.75
  -6  22  -2   -2.19    0.67
   6  22   2    0.31    0.66
  -6  22   2   -0.27    0.78
   6  22  -2    0.83    0.69
  -6  23  -2   -1.34    0.64
   6  23   2    0.04    0.49
   6  23  -2   -0.55    0.43
  -6  23   2    0.14    0.79
   7   0   2  112.19    3.61
  -7   0   2  109.64    3.70
   7   0  -2  110.58    3.75
   7   0   2  104.94    3.79
  -7   0  -2  104.14    3.95
  -7   0   2  108.91    3.62
  -7   0  -2  110.48    3.68
   7   0  -2  109.86    3.96
   7   0  -2  106.78    3.52
  -7   1  -2  167.95    5.97
   7   1   2  171.37    5.69
  -7   1  -2  182.63    5.75
  -7  -1   2  174.58    5.45
   7  -1  -2  169.52    5.62
   7  -1  -2  167.38    5.75
   7  -1  -2  179.69    6.01
   7   1  -2  165.29    5.58
  -7  -1  -2  170.15    5.79
   7  -1   2  177.17    5.68
  -7   1   2  170.12    5.80
  -7   1   2  175.66    5.68
   7  -1   2  176.27    5.83
   7   1  -2  184.13    5.77
  -7  -1  -2  173.78    5.53
  -7   2  -2   13.68    1.54
   7  -2  -2   13.47    1.19
   7  -2  -2   14.02    1.23
   7   2   2   13.08    0.58
   7  -2  -2   14.17    1.41
   7   2   2   11.83    1.10
  -7   2  -2   13.75    1.22
  -7  -2  -2   13.78    0.71
   7  -2   2   14.36    1.24
  -7   2   2   11.10    1.27
   7  -2   2   12.90    1.28
  -7  -2  -2   11.84    1.10
   7   2  -2   13.96    0.85
  -7   2   2   14.55    1.25
   7  -3  -2   30.71    1.62
   7  -3  -2   32.92    2.18
  -7   3  -2   31.49    1.77
   7   3   2   27.96    1.03
   7   3   2   29.61    1.30
   7  -3  -2   29.26    1.69
  -7   3   2   30.89    1.69
  -7  -3  -2   29.69    1.40
   7  -3   2   23.41    2.43
  -7   3   2   31.10    1.84
   7  -3   2   28.15    1.69
   7   4   2    9.17    0.52
  -7   4  -2   12.30    1.26
   7  -4  -2   11.62    1.27
   7  -4  -2   13.09    1.55
   7   4   2   11.62    0.74
  -7   4  -2   12.44    1.52
   7  -4  -2   11.27    1.14
   7  -4   2   14.60    1.42
   7  -4   2   11.98    1.25
  -7   4   2   11.43    1.12
  -7   5  -2    1.04    0.85
   7  -5  -2    0.96    1.11
  -7   5  -2    0.91    0.67
   7   5   2    0.02    0.22
   7   5   2   -0.02    0.31
   7  -5  -2    0.19    0.86
   7  -5   2   -0.17    0.91
  -7   5   2    0.96    0.81
  -7   5   2    0.23    0.53
   7   6   2    0.75    0.30
   7  -6  -2    0.73    1.11
   7  -6  -2    2.50    0.97
  -7   6  -2    2.56    0.78
  -7   6  -2    0.03    0.80
   7   6   2    1.84    0.39
   7  -6   2    1.44    0.92
  -7   6   2    1.28    0.64
  -7   6   2    0.99    0.95
  -7   7  -2   16.81    1.42
   7  -7  -2   15.24    1.47
   7   7   2   17.46    1.12
  -7   7  -2   14.65    1.70
   7   7   2   17.92    0.87
   7   7   2   16.65    0.91
   7  -7  -2   19.61    2.25
   7  -7   2   16.93    1.54
  -7   7   2   15.02    1.22
  -7   7   2   17.01    1.79
  -7   8  -2   14.09    1.42
   7  -8  -2   14.30    2.06
   7   8   2   13.17    0.86
   7  -8  -2   13.69    1.59
   7   8   2   14.30    1.15
  -7   8  -2   15.46    1.65
   7   8   2   12.84    0.91
   7  -8   2   15.75    1.46
  -7   8   2   13.87    1.59
   7   8  -2   13.55    0.77
   7   8  -2   12.32    1.00
   7  -9  -2    3.53    1.64
   7  -9  -2    3.75    1.02
   7   9   2    3.42    0.60
   7   9   2    3.57    0.63
   7   9   2    3.62    0.79
  -7   9  -2    3.07    1.13
  -7   9  -2    1.68    0.89
   7   9  -2    2.53    0.49
  -7   9   2    3.12    0.94
  -7   9   2    2.87    1.35
   7  -9   2    3.44    0.99
   7   9  -2    3.49    0.68
   7 -10  -2    5.01    1.59
   7  10   2    7.35    0.86
   7  10   2    6.61    1.01
   7  10   2    7.35    0.84
   7 -10  -2    6.25    1.12
  -7  10  -2    6.73    1.23
  -7  10  -2    7.95    1.51
  -7  10   2    6.75    1.14
  -7  10   2    5.11    1.33
   7  10  -2    6.33    0.88
   7  10  -2    5.83    0.70
   7  10  -2    7.53    0.84
   7 -10   2    8.64    1.12
  -7  11  -2    2.33    1.30
   7 -11  -2    3.93    0.99
  -7  11  -2    3.08    1.14
   7  11   2    3.13    0.92
   7  11   2    3.63    0.80
   7  11   2    4.43    0.71
   7  11  -2    4.50    0.76
   7  11  -2    2.79    0.63
  -7  11   2    4.78    1.38
   7 -11   2    3.57    0.96
   7  11  -2    3.89    0.85
  -7  11   2    5.26    1.15
   7  12   2    0.71    0.75
  -7  12  -2    0.27    1.19
   7  12   2    0.53    0.83
  -7  12  -2   -0.24    1.02
   7 -12  -2   -1.03    0.73
  -7  12   2    0.04    1.09
  -7  12   2    0.95    1.06
   7  12  -2    1.20    0.79
   7 -12   2   -0.08    0.79
   7  12  -2    1.57    0.53
   7  12  -2   -0.15    0.68
  -7  13  -2    2.57    1.26
   7 -13  -2   -0.49    0.69
   7  13   2    1.42    0.88
  -7  13  -2    2.25    1.31
   7  13   2    0.96    0.96
  -7  13   2    1.81    1.25
   7  13  -2   -0.85    0.74
   7  13  -2    1.84    0.76
  -7  13   2    1.91    1.45
   7  14   2    0.33    0.91
  -7  14  -2    0.72    1.25
  -7  14  -2    1.07    1.49
   7  14   2    0.09    0.82
  -7  14   2    0.42    1.36
  -7  14   2    1.85    1.20
   7  14  -2   -0.99    0.80
   7  14  -2    0.19    0.70
   7  15   2   -0.87    0.84
   7  15   2   -1.58    0.84
  -7  15  -2   -0.89    1.12
  -7  15  -2   -0.10    1.38
  -7  15   2   -0.21    1.34
  -7  15   2    0.27    1.11
   7  15  -2   -0.01    0.62
   7  15  -2    1.03    0.94
  -7  16  -2   -0.28    1.32
  -7  16  -2    0.62    1.23
   7  16   2   -1.02    0.82
   7  16   2   -0.10    0.84
   7  16  -2   -1.24    0.86
  -7  16   2   -0.55    1.29
   7  16  -2   -0.32    0.53
  -7  16   2   -1.22    0.99
   7  17   2   -1.17    0.88
  -7  17  -2    2.20    1.26
  -7  17  -2    0.31    1.34
   7  17   2    2.08    1.01
  -7  17   2    0.82    1.46
   7  17  -2    1.12    0.99
  -7  17   2    0.78    1.07
   7  17  -2    1.01    0.62
   7  18   2    0.31    0.89
  -7  18  -2    1.42    1.24
  -7  18  -2   -0.63    1.26
   7  18   2    2.09    0.96
   7  18  -2   -0.41    0.87
   7  18  -2    2.49    1.19
  -7  18   2    0.76    1.06
  -7  18   2    1.92    1.43
   7  19   2    0.56    0.93
  -7  19  -2   -0.17    1.02
   7  19  -2   -0.65    0.86
  -7  19   2   -1.00    0.96
  -7  20  -2   -2.54    0.84
   7  20   2    0.08    0.79
   7  20  -2   -1.32    0.69
  -7  20   2    1.54    1.07
   7  21   2   -1.12    0.61
  -7  21  -2    2.42    1.15
   7  21  -2   -0.38    0.69
  -7  21   2    0.07    0.96
   7  22   2   -0.09    0.58
  -7  22   2   -0.39    1.09
   7  22  -2   -0.03    0.68
  -7  23  -2    0.69    0.77
   7  23   2    0.07    0.45
  -7  23   2   -0.24    0.82
   7  23  -2   -0.11    0.51
   8   0  -2   89.22    3.14
  -8   0  -2   96.51    3.27
   8   0  -2  100.50    3.65
  -8   0  -2   88.42    3.56
   8   0   2   93.69    3.43
   8   0  -2   93.12    3.36
  -8   0   2   96.99    3.21
   8   0   2   94.50    3.23
  -8   0   2   93.89    3.30
   8  -1  -2   14.98    1.48
  -8  -1   2   12.44    0.71
  -8   1  -2   11.96    1.08
   8  -1  -2   12.72    1.05
  -8   1  -2   13.15    1.45
   8   1   2   12.14    0.72
  -8  -1   2   12.75    0.60
   8  -1  -2   11.95    1.17
   8   1   2   10.51    1.05
  -8  -1  -2   12.30    0.76
  -8  -1  -2   11.96    1.30
   8   1  -2   15.16    1.40
   8  -1   2   11.44    1.20
  -8   1   2   11.80    1.07
   8   1  -2   11.76    0.53
   8  -1   2   12.88    1.11
   8   1  -2   12.72    0.98
  -8   1   2   11.81    1.12
   8  -2  -2    4.49    1.12
   8  -2  -2    3.55    0.71
   8  -2  -2    4.81    0.88
   8   2   2    4.61    0.71
  -8   2  -2    2.95    0.69
   8   2   2    3.70    0.39
  -8   2   2    2.74    0.90
  -8  -2  -2    2.00    0.66
   8  -2   2    4.26    0.91
   8   2  -2    3.00    0.51
  -8  -2  -2    4.25    0.42
   8  -2   2    4.75    0.90
  -8   2   2    3.84    0.73
   8  -3  -2   23.19    1.58
   8  -3  -2   22.74    1.55
  -8   3  -2   25.03    1.59
   8  -3  -2   26.21    2.12
   8   3   2   21.70    1.21
   8  -3   2   23.19    1.55
   8  -3   2   24.92    1.64
  -8   3   2   25.19    1.58
   8   3  -2   24.00    1.06
  -8  -3  -2   21.99    1.21
   8  -4  -2   24.58    1.68
   8   4   2   27.26    1.24
   8  -4  -2   25.75    1.73
  -8   4  -2   24.94    1.37
   8   4   2   24.77    0.97
   8  -4  -2   27.98    2.29
  -8   4  -2   27.29    1.83
  -8   4   2   29.46    1.77
   8  -4   2   27.19    1.74
  -8   5  -2    2.35    0.71
  -8   5  -2    1.90    0.87
   8   5   2    2.09    0.46
   8  -5  -2    2.61    1.36
   8  -5  -2    3.07    1.00
  -8   5   2    2.19    0.94
  -8   5   2    1.85    0.54
   8  -5   2    2.03    1.05
   8   6   2    0.53    0.28
  -8   6  -2    0.51    0.87
   8  -6  -2   -0.15    0.90
  -8   6  -2   -0.09    0.68
   8  -6  -2    0.98    1.11
   8   6   2    1.02    0.37
   8  -6   2    1.47    1.09
  -8   6   2    0.04    0.93
  -8   6   2    0.85    0.57
  -8   7  -2   24.46    1.61
  -8   7  -2   24.77    2.03
   8   7   2   22.24    1.08
   8  -7  -2   20.74    2.43
   8  -7  -2   21.95    1.76
   8   7   2   23.97    1.27
   8   7   2   22.12    1.00
  -8   7   2   24.30    2.03
   8  -7   2   22.05    1.85
  -8   7   2   23.11    1.44
   8   8   2    1.13    0.39
   8   8   2    1.05    0.41
   8  -8  -2    0.39    1.23
   8   8   2    1.25    0.60
   8  -8  -2    0.49    0.97
  -8   8  -2    1.62    1.04
  -8   8  -2    2.32    0.91
   8  -8   2    1.06    1.02
  -8   8   2    1.42    1.18
  -8   8   2   -0.10    0.70
   8   9   2    4.00    0.71
   8   9   2    4.28    0.60
  -8   9  -2    3.00    0.99
   8  -9  -2    2.59    1.04
   8  -9  -2    2.16    1.41
  -8   9  -2    2.55    1.15
   8   9   2    1.48    0.67
   8  -9   2    2.76    1.05
   8   9  -2    3.25    0.61
   8   9  -2    3.07    0.40
  -8   9   2    1.54    0.83
  -8   9   2    2.90    1.22
  -8  10  -2    0.35    1.11
   8  10   2    0.02    0.51
  -8  10  -2    1.36    0.89
   8 -10  -2    1.51    0.99
   8  10   2    0.26    0.40
   8  10   2    0.49    0.67
   8  10  -2   -0.05    0.55
   8  10  -2    0.46    0.43
  -8  10   2    0.71    0.81
   8 -10   2   -0.51    0.87
  -8  10   2    0.06    1.12
   8  10  -2   -0.51    0.30
   8 -11  -2    1.17    0.97
   8  11   2   -0.30    0.60
  -8  11  -2    1.13    1.24
   8  11   2   -0.45    0.72
  -8  11  -2    0.40    1.01
   8  11   2    1.30    0.51
  -8  11   2    1.29    1.28
   8  11  -2    1.09    0.39
  -8  11   2    0.99    0.92
   8  11  -2    0.44    0.54
   8 -11   2    0.65    0.89
   8  11  -2    0.35    0.63
  -8  12  -2    1.44    1.16
   8  12   2    2.01    0.90
   8 -12  -2    0.92    0.93
   8  12   2    2.43    0.83
  -8  12  -2    4.17    2.52
   8  12  -2    2.43    0.52
  -8  12   2    1.69    1.04
   8  12  -2    1.58    0.64
   8 -12   2    1.74    0.87
  -8  12   2    0.79    1.30
   8  12  -2    1.92    0.72
  -8  13  -2    0.54    1.14
   8  13   2    0.43    0.90
  -8  13  -2    0.27    1.34
   8 -13  -2    0.48    0.88
   8  13  -2    1.00    0.78
  -8  13   2    0.36    1.64
   8  13  -2    0.47    0.60
  -8  13   2    1.69    1.38
   8  14   2    0.46    0.82
  -8  14  -2    0.62    1.55
   8  14   2   -0.75    0.85
  -8  14  -2    0.41    1.17
  -8  14   2    1.65    1.17
   8  14  -2    0.97    0.83
  -8  14   2   -0.32    1.36
   8  14  -2    0.75    0.60
  -8  15  -2    1.29    1.30
   8  15   2    2.64    1.16
   8  15   2    2.20    0.98
  -8  15  -2    3.16    1.54
   8  15  -2    1.74    0.95
  -8  15   2    2.45    1.54
   8  15  -2    1.92    0.81
  -8  15   2    1.51    1.20
   8  16   2   -0.22    0.80
   8  16   2    1.03    0.86
  -8  16  -2    1.06    1.43
  -8  16  -2   -0.35    1.08
   8  16  -2   -0.34    0.85
  -8  16   2   -0.26    1.28
   8  16  -2    1.83    0.73
  -8  16   2   -1.86    0.93
  -8  17  -2    1.83    2.46
   8  17   2    0.72    0.87
   8  17   2    0.15    0.68
  -8  17  -2    1.13    1.25
  -8  17   2   -0.92    1.74
  -8  17   2    0.31    0.99
   8  17  -2   -0.73    0.61
   8  17  -2    0.95    0.93
   8  18   2    3.11    1.34
   8  18   2    1.42    0.77
  -8  18  -2    2.41    1.18
   8  18  -2    1.19    1.08
  -8  18   2    3.20    1.21
  -8  19  -2    0.35    1.05
   8  19   2    0.14    0.80
  -8  19   2   -1.02    0.89
   8  19  -2    0.49    0.88
   8  20   2    0.53    0.73
  -8  20  -2   -0.50    0.94
  -8  20   2    0.55    0.90
   8  20  -2    0.97    0.82
  -8  21  -2    0.37    0.97
   8  21   2    0.03    0.66
  -8  21   2    1.88    1.14
   8  21  -2    0.39    0.74
  -8  22  -2    0.90    0.97
   8  22  -2    0.36    0.72
  -8  22   2   -0.37    0.90
  -8  23  -2   -1.88    0.75
   8  23   2    0.70    0.52
  -8  23   2    1.32    0.93
   8  23  -2    0.45    0.52
  -9   0   2   71.39    2.66
  -9   0  -2   71.72    2.62
   9   0   2   71.22    2.62
   9   0   2   69.28    2.82
  -9   0   2   68.55    2.54
   9   0  -2   72.87    2.57
   9   0  -2   74.56    3.10
   9   0  -2   68.59    2.76
   9   1   2   18.54    0.97
  -9  -1   2   19.48    0.79
   9  -1  -2   18.72    1.82
   9  -1  -2   19.06    1.36
   9  -1  -2   17.56    1.27
  -9  -1   2   17.64    0.86
   9   1   2   17.27    1.28
  -9  -1  -2   18.33    0.93
   9  -1   2   16.78    1.36
  -9   1   2   17.03    1.50
   9   1  -2   15.09    1.32
   9  -1   2   17.90    1.33
  -9   1   2   16.11    1.19
  -9  -1  -2   16.59    1.38
   9   1  -2   16.89    0.82
  -9   2  -2    7.92    0.98
   9  -2  -2    5.38    0.87
   9  -2  -2    7.36    0.99
   9   2   2    5.46    0.52
   9   2   2    6.52    0.79
   9  -2  -2    7.10    1.31
  -9  -2  -2    6.02    0.54
   9   2  -2    5.72    0.67
   9  -2   2    5.79    1.00
  -9   2   2    6.94    0.99
  -9  -2  -2    7.93    0.86
   9  -3  -2    1.72    0.64
   9   3   2    0.98    0.26
   9   3   2    1.08    0.56
   9  -3  -2    2.15    0.91
  -9   3  -2    1.98    0.73
   9  -3  -2    3.38    1.24
   9  -3   2    1.58    0.65
   9   3  -2    1.51    0.47
   9  -3   2    0.85    0.93
  -9   3   2    1.55    0.73
   9  -4  -2    4.56    1.05
   9  -4  -2    4.34    1.32
  -9   4  -2    6.41    1.07
   9   4   2    4.20    0.37
   9   4   2    4.77    0.67
  -9   4  -2    5.15    0.71
   9  -4   2    5.09    1.11
  -9   4   2    4.57    1.01
   9  -5  -2    2.80    1.22
   9   5   2    5.11    0.62
  -9   5  -2    3.39    0.96
   9   5   2    3.44    0.37
   9  -5  -2    4.06    1.06
  -9   5  -2    4.16    0.74
  -9   5   2    3.53    0.58
   9  -5   2    3.37    1.08
  -9   5   2    3.70    0.96
   9  -6  -2    1.20    1.02
   9  -6  -2    0.61    1.20
   9   6   2    0.42    0.41
   9   6   2   -0.10    0.26
  -9   6  -2   -0.14    0.96
  -9   6  -2    0.83    0.67
  -9   6   2    0.13    0.54
   9  -6   2    0.70    1.03
  -9   6   2    0.39    0.94
   9  -7  -2   -0.23    1.00
  -9   7  -2   -0.40    0.68
   9   7   2   -0.13    0.36
   9  -7  -2    0.48    1.38
  -9   7  -2   -0.47    0.90
   9   7   2    0.44    0.32
   9  -7   2    0.53    1.00
  -9   7   2    0.61    0.95
  -9   7   2    1.03    0.62
   9   8   2   11.65    0.78
   9  -8  -2   12.81    1.79
  -9   8  -2   13.32    1.36
   9  -8  -2   12.67    1.43
   9   8   2   11.37    0.83
   9   8   2   11.87    1.09
  -9   8  -2   14.46    2.48
   9  -8   2   13.23    1.51
  -9   8   2   12.48    1.22
  -9   8   2   11.96    1.55
  -9   9  -2    3.74    1.35
   9   9   2    3.82    0.58
   9   9   2    3.06    0.70
  -9   9  -2    2.95    1.03
   9  -9  -2    4.75    1.17
   9   9   2    2.79    0.54
  -9   9   2    3.15    1.32
  -9   9   2    2.54    0.84
   9  -9   2    4.77    1.20
   9 -10  -2    3.66    1.18
   9  10   2    2.29    0.69
  -9  10  -2    2.24    1.04
  -9  10  -2    2.15    1.31
   9  10   2    4.03    0.68
   9  10  -2    3.87    0.51
  -9  10   2    2.57    0.97
  -9  10   2    2.46    1.31
   9 -10   2    3.13    1.16
   9  11   2    2.28    0.70
   9  11   2    3.12    0.57
  -9  11  -2    3.47    1.45
   9  11   2    2.74    0.85
   9 -11  -2    1.53    1.10
  -9  11  -2    1.36    1.07
   9  11  -2    3.17    0.64
  -9  11   2    2.87    1.01
   9 -11   2    2.78    1.08
  -9  11   2    1.65    1.34
   9  12   2   -0.54    0.62
   9  12   2   -0.23    0.75
   9 -12  -2   -0.32    0.93
  -9  12  -2    0.40    1.08
  -9  12  -2    0.26    1.32
   9 -12   2   -1.34    0.86
  -9  12   2   -1.45    1.22
  -9  12   2   -0.67    0.92
   9  12  -2   -0.30    0.56
  -9  13  -2    3.44    1.45
  -9  13  -2    3.43    1.33
   9 -13  -2    2.30    0.96
   9  13   2    0.98    0.86
   9  13   2    2.13    0.84
   9  13  -2    1.66    0.74
  -9  13   2    2.18    1.55
   9  13  -2    0.73    0.47
  -9  14  -2   -2.28    1.16
   9  14   2    0.19    0.80
  -9  14  -2    0.90    1.20
   9  14   2    0.74    0.88
   9  14  -2    0.27    0.75
  -9  14   2    1.97    1.56
  -9  14   2    0.07    1.01
  -9  15  -2    2.09    1.52
   9  15   2    3.24    1.00
  -9  15  -2    2.54    1.31
   9  15  -2    1.76    0.94
  -9  15   2    2.83    1.57
  -9  15   2    3.51    1.21
   9  16   2    1.99    0.92
  -9  16  -2    2.55    1.23
  -9  16  -2    1.01    1.37
   9  16   2    1.76    0.86
   9  16  -2    1.47    0.90
  -9  16   2    1.42    1.35
  -9  16   2    0.76    1.07
  -9  17  -2    0.25    1.12
  -9  17  -2    0.72    1.30
   9  17   2    1.30    0.89
   9  17   2    1.99    0.90
  -9  17   2    2.00    1.52
  -9  17   2    1.79    1.09
   9  17  -2    1.19    0.87
   9  18   2   -0.27    0.74
  -9  18  -2   -0.92    1.31
   9  18  -2    0.05    0.85
   9  19   2    0.29    0.73
  -9  19  -2    0.13    1.00
   9  19  -2    0.01    0.72
  -9  19   2    0.95    0.96
  -9  20  -2    0.78    1.04
   9  20   2    0.85    0.77
   9  20  -2   -0.60    0.71
  -9  20   2    0.98    1.02
  -9  21  -2   -0.86    0.94
   9  21   2   -0.09    0.59
   9  21  -2    1.08    0.76
  -9  21   2   -0.60    0.87
  -9  22  -2   -0.29    0.85
   9  22   2   -0.02    0.54
  -9  22   2    1.10    0.93
   9  22  -2   -0.17    0.52
  10   0  -2    8.38    0.87
 -10   0   2    8.43    0.91
 -10   0   2    9.67    0.83
  10   0  -2    8.44    0.94
 -10   0  -2   10.95    0.91
  10   0   2   10.17    1.06
  10   0   2   11.75    1.19
  10   1   2    5.00    0.77
  10  -1  -2    3.07    0.88
  10   1   2    4.34    0.63
 -10   1  -2    4.18    0.71
  10  -1  -2    5.05    0.85
  10  -1   2    5.48    0.94
 -10   1   2    4.79    0.75
  10   1  -2    5.06    0.75
  10   1  -2    4.47    0.56
  10  -1   2    5.96    0.95
 -10  -1  -2    4.59    0.52
  10  -2  -2   25.79    1.69
  10  -2  -2   31.13    2.25
 -10   2  -2   27.32    1.58
  10   2   2   26.30    1.48
  10  -2  -2   24.78    1.83
  10   2   2   26.56    1.12
  10  -2   2   26.99    1.73
  10   2  -2   27.29    1.39
  10  -2   2   23.80    1.71
 -10  -2  -2   27.27    1.45
  10   2  -2   23.61    1.01
 -10  -2  -2   27.39    1.10
 -10   2   2   26.59    2.06
  10  -3  -2   10.53    1.47
  10  -3  -2   12.95    1.32
  10   3   2   10.47    0.62
  10   3   2   12.62    1.08
  10  -3  -2   11.39    1.34
 -10   3  -2   12.45    1.34
  10   3  -2   12.86    0.92
  10  -3   2   12.20    1.33
 -10   3   2   11.19    1.32
  10  -4  -2    8.53    1.24
  10   4   2    8.49    0.51
  10   4   2    9.54    1.03
  10  -4  -2   10.00    1.74
 -10   4  -2    9.57    1.26
  10  -4   2    9.74    1.38
  10   4  -2    8.93    0.74
 -10   4   2    9.62    1.11
  10  -5  -2   14.49    1.84
  10   5   2   13.22    0.67
  10   5   2   14.98    1.03
  10  -5  -2   15.42    1.65
 -10   5  -2   14.57    1.70
  10  -5   2   16.96    1.71
 -10   5   2   17.57    1.71
 -10   6  -2    1.13    0.95
  10  -6  -2   -0.34    1.02
  10  -6  -2    0.76    1.34
  10   6   2   -0.10    0.46
  10   6   2    0.11    0.25
 -10   6  -2    1.11    0.64
 -10   6   2    1.38    0.82
  10  -6   2   -1.31    1.06
 -10   6   2    0.51    0.92
  10  -7  -2    1.25    1.11
  10   7   2   -0.04    0.43
 -10   7  -2    1.05    1.05
 -10   7  -2    0.88    0.67
  10  -7  -2    0.66    1.33
  10   7   2    0.24    0.32
 -10   7   2    0.04    0.51
  10  -7   2    1.25    1.11
 -10   7   2    0.74    0.96
  10   8   2    6.56    0.77
  10  -8  -2    8.06    1.32
  10   8   2    9.01    0.87
 -10   8  -2    9.00    1.14
 -10   8  -2    8.44    1.63
  10   8   2    8.14    0.75
 -10   8   2    7.49    0.93
  10  -8   2    7.05    1.38
 -10   8   2    4.54    1.94
 -10   9  -2    3.89    0.96
  10   9   2    4.02    0.75
 -10   9  -2    1.98    1.19
  10   9   2    3.37    0.58
  10   9   2    2.94    0.55
  10  -9  -2    2.17    1.17
  10  -9   2    2.64    1.20
 -10   9   2    3.27    1.25
 -10   9   2    3.35    0.84
  10 -10  -2    8.92    1.44
  10  10   2    9.43    0.86
  10  10   2   10.35    1.04
 -10  10  -2   10.07    1.38
  10  10   2    8.21    0.84
 -10  10  -2   10.19    1.73
  10  10  -2    6.89    0.65
 -10  10   2   10.57    1.24
 -10  10   2   12.37    1.89
  10 -10   2    9.18    1.49
  10  11   2    1.29    0.54
  10  11   2    0.18    0.68
  10 -11  -2    2.10    1.19
 -10  11  -2   -1.23    1.12
  10  11   2    0.56    0.59
 -10  11  -2    0.57    0.98
  10  11  -2    0.80    0.50
  10 -11   2    0.93    1.12
 -10  11   2    0.48    1.29
 -10  11   2   -0.84    0.77
 -10  12  -2    0.69    1.35
  10 -12  -2   -0.96    0.98
  10  12   2    0.61    0.73
  10  12   2    0.05    0.63
 -10  12  -2   -0.69    1.02
 -10  12   2    0.90    1.35
  10 -12   2   -0.27    1.03
 -10  12   2   -0.91    0.86
 -10  13  -2    3.49    2.73
  10  13   2    2.01    0.84
 -10  13  -2    3.79    1.28
  10 -13  -2    0.74    1.05
  10  13   2    1.73    0.78
 -10  13   2    0.18    1.50
  10  13  -2    0.33    0.85
  10 -13   2    0.49    0.74
  10  14   2    2.05    0.82
 -10  14  -2    2.19    1.25
  10 -14  -2    1.01    0.70
  10  14   2    0.83    0.75
 -10  14  -2    0.60    1.37
 -10  14   2    0.84    1.27
 -10  14   2    0.90    1.02
  10  14  -2    0.48    0.71
  10  15   2    0.06    0.75
 -10  15  -2    1.27    1.34
  10  15   2    0.86    0.69
 -10  15  -2    1.35    1.13
 -10  15   2   -0.42    0.97
 -10  15   2   -0.33    1.35
  10  15  -2    0.08    0.72
  10  16   2    1.16    0.63
 -10  16  -2    0.38    1.18
 -10  16  -2    1.77    1.11
  10  16   2   -0.73    0.68
 -10  16   2   -0.81    0.86
 -10  16   2   -1.15    1.26
  10  16  -2   -0.90    0.69
 -10  17  -2    1.48    1.31
  10  17   2    5.38    1.08
 -10  17  -2    4.89    1.41
 -10  17   2    6.64    1.45
  10  17  -2    5.01    1.05
 -10  17   2    6.17    1.26
  10  18   2    0.81    0.78
 -10  18  -2   -1.45    0.96
  10  18  -2   -0.04    0.72
 -10  18   2    1.76    0.95
  10  19   2   -0.98    0.64
 -10  19  -2    1.73    1.00
  10  19  -2   -0.25    0.68
 -10  19   2   -0.41    0.88
 -10  20  -2   -1.81    0.90
  10  20   2    0.68    0.70
  10  20  -2    0.50    0.66
 -10  20   2    0.47    0.94
 -10  21  -2    1.86    0.97
  10  21   2    0.87    0.63
 -10  21   2   -0.94    0.92
  10  21  -2   -1.16    0.56
  10  22   2    0.59    0.51
 -10  22  -2   -1.22    0.99
  10  22  -2   -0.89    0.49
 -10  22   2    2.67    1.16
  11   0  -2    1.19    0.72
 -11   0   2    0.85    0.43
 -11   0  -2    0.87    0.49
  11   0  -2    0.35    0.60
  11   0   2    1.00    0.62
  11   0   2    0.80    0.77
 -11   1  -2  133.44    4.57
  11  -1  -2  129.22    4.62
  11  -1  -2  134.11    4.80
  11   1   2  125.62    4.68
  11   1   2  126.48    4.52
  11   1  -2  129.73    4.35
  11   1  -2  132.85    4.61
 -11   1   2  135.11    4.54
  11  -1   2  137.81    4.71
 -11  -1  -2  133.51    4.32
  11  -1   2  122.00    4.83
  11  -2  -2   19.64    1.56
  11   2   2   20.20    1.38
  11  -2  -2   21.83    1.66
  11   2   2   20.40    1.04
 -11   2  -2   18.81    1.41
  11   2  -2   19.01    0.89
 -11   2   2   21.01    1.46
  11  -2   2   19.38    1.69
  11   2  -2   19.45    1.25
  11  -2   2   18.12    1.56
  11   3   2   18.08    0.88
 -11   3  -2   19.08    1.50
  11  -3  -2   21.60    1.73
  11   3   2   16.28    1.24
  11   3  -2   19.40    1.13
  11   3  -2   15.61    0.73
 -11   3   2   20.61    1.60
  11  -3   2   21.42    1.78
  11   4   2    0.54    0.28
  11   4   2    0.65    0.57
 -11   4  -2   -0.07    0.77
  11  -4  -2   -0.19    1.03
  11   4  -2   -0.27    0.41
  11  -4   2   -0.47    1.05
 -11   4   2    0.58    0.84
  11   5   2   33.06    1.62
 -11   5  -2   32.78    2.14
 -11   5  -2   26.08    1.61
  11  -5  -2   34.08    2.14
  11   5   2   30.15    1.18
 -11   5   2   33.57    2.24
  11  -5   2   32.76    2.25
 -11   6  -2    5.09    1.00
  11   6   2    6.69    0.80
  11   6   2    5.53    0.49
  11  -6  -2    8.38    1.45
 -11   6  -2    6.88    0.87
  11  -6   2    6.38    1.42
 -11   6   2    8.01    1.35
 -11   7  -2    0.91    0.61
  11   7   2   -0.42    0.47
 -11   7  -2    0.80    1.08
  11  -7  -2    0.57    1.12
 -11   7   2    0.31    0.98
 -11   7   2    1.24    0.51
  11  -7   2    0.29    1.15
 -11   8  -2    3.46    0.99
  11  -8  -2    1.79    1.19
  11   8   2    2.26    0.42
  11   8   2    2.12    0.58
 -11   8  -2    2.47    1.18
  11   8   2    2.05    0.58
 -11   8   2    3.46    1.25
  11  -8   2    1.20    1.20
 -11   8   2    2.64    0.66
 -11   9  -2    7.07    1.17
  11   9   2    6.62    0.75
  11   9   2    6.30    0.67
  11  -9  -2    5.33    1.41
 -11   9  -2    6.45    1.60
  11   9   2    7.48    0.86
  11  -9   2    7.14    1.46
 -11   9   2    8.10    1.55
  11 -10  -2    1.53    1.20
 -11  10  -2    1.32    1.35
  11  10   2    0.51    0.62
 -11  10  -2    1.11    0.92
  11  10   2    0.19    0.46
  11  10   2    0.78    0.51
 -11  10   2    0.72    0.73
 -11  10   2   -0.61    1.23
  11 -10   2   -0.84    1.14
 -11  11  -2    0.70    0.96
 -11  11  -2    1.66    1.42
  11 -11  -2    1.39    1.24
  11  11   2   -0.51    0.49
  11  11   2    1.41    0.69
  11  11  -2    1.09    0.48
 -11  11   2    0.08    0.74
 -11  11   2   -1.16    1.21
  11 -11   2    0.62    1.21
  11  12   2    0.87    0.70
 -11  12  -2    0.61    1.04
 -11  12  -2    1.12    1.42
  11 -12  -2    2.56    1.20
  11  12  -2    2.15    0.60
 -11  12   2    1.09    0.89
  11 -12   2    1.05    1.14
 -11  12   2    1.43    1.40
  11  13   2    2.56    0.81
 -11  13  -2    0.12    1.41
  11  13   2    1.25    0.72
 -11  13  -2    1.81    1.11
  11 -13  -2    1.50    1.07
 -11  13   2    2.40    1.88
  11  13  -2    2.03    0.72
  11 -13   2    2.66    0.97
 -11  13   2    1.58    1.44
  11 -14  -2    2.36    0.62
  11  14   2    2.58    0.80
 -11  14  -2    2.26    1.33
 -11  14  -2    3.12    1.22
 -11  14   2    0.48    1.32
 -11  14   2    1.62    0.99
  11  14  -2    1.64    0.72
 -11  15  -2    3.28    1.16
  11  15   2    1.80    0.78
 -11  15  -2    3.00    1.30
 -11  15   2    0.19    0.93
 -11  15   2    1.18    1.41
  11  15  -2    2.37    0.81
 -11  16  -2    3.03    1.03
  11  16   2    0.65    0.71
 -11  16  -2    2.48    1.41
 -11  16   2    2.46    1.59
  11  16  -2    0.11    0.70
 -11  16   2   -1.16    0.75
 -11  17  -2    3.92    1.19
  11  17  -2    2.83    0.94
 -11  17   2    6.14    1.12
  11  18   2    0.80    0.74
 -11  18  -2    1.29    0.93
 -11  18   2    1.01    0.92
  11  18  -2    1.61    0.80
  11  19   2   -0.73    0.64
 -11  19  -2    1.51    1.07
  11  19  -2   -0.15    0.65
 -11  19   2   -0.95    0.85
 -11  20  -2    1.67    1.00
  11  20   2    0.63    0.61
 -11  20   2   -2.61    0.90
  11  20  -2    0.69    0.66
 -11  21  -2    2.36    1.15
  11  21   2    0.80    0.89
  11  21  -2    1.56    0.63
  11  22   2   -0.90    0.42
  11  22  -2   -0.14    0.46
  12   0  -2    5.36    0.95
  12   0   2    5.44    0.92
  12   0  -2    6.21    0.92
  12   0   2    6.42    1.01
  12  -1  -2   90.89    3.69
  12   1   2   89.44    3.59
  12   1   2   94.85    3.38
  12  -1  -2   92.09    3.59
 -12   1  -2   89.51    3.40
  12   1  -2   92.73    3.53
  12  -1   2   86.43    3.73
 -12   1   2   90.00    3.34
 -12  -1  -2   92.58    3.14
  12  -1   2   96.45    3.62
  12  -2  -2    2.97    0.82
  12  -2  -2    3.14    1.07
  12   2   2    3.35    0.66
 -12   2  -2    3.96    0.83
  12   2   2    4.42    0.89
 -12  -2  -2    5.48    0.56
  12  -2   2    3.12    1.11
  12   2  -2    3.83    0.60
 -12   2   2    3.17    0.80
 -12   3  -2   19.03    1.49
  12  -3  -2   17.68    1.78
  12   3   2   18.64    1.37
  12   3   2   18.30    1.00
  12   3  -2   19.91    1.26
  12   3  -2   17.56    0.79
 -12   3   2   18.26    1.51
 -12   4  -2   14.84    1.52
  12  -4  -2   18.74    1.76
  12   4   2   14.42    1.25
  12   4   2   14.93    0.83
  12  -4   2   16.28    1.71
 -12   4   2   14.62    1.64
  12   4  -2   18.94    1.10
  12  -5  -2    0.51    1.12
  12   5   2   -0.07    0.28
 -12   5  -2   -0.22    0.79
  12   5   2    0.43    0.59
 -12   5   2   -0.40    0.87
  12  -5   2    0.50    1.19
  12   6   2    1.80    0.67
 -12   6  -2    1.13    0.97
  12  -6  -2    1.75    1.32
  12   6   2    1.53    0.34
 -12   6  -2    2.75    0.62
 -12   6   2    0.72    0.95
  12  -6   2    1.22    1.22
 -12   7  -2    0.40    1.03
  12  -7  -2    0.81    1.25
  12   7   2    0.57    0.33
 -12   7  -2   -0.92    0.56
  12   7   2    0.72    0.55
 -12   7   2    0.11    1.04
  12  -7   2    0.83    1.27
  12   8   2   -0.03    0.50
  12   8   2    0.17    0.35
 -12   8  -2   -1.35    1.08
  12   8   2    0.08    0.49
  12  -8  -2   -0.60    1.16
 -12   8  -2    0.46    0.66
  12  -8   2    1.22    1.32
 -12   8   2   -1.06    1.08
 -12   8   2    0.20    0.51
 -12   9  -2   -0.32    0.74
  12   9   2    0.93    0.51
  12   9   2    0.05    0.60
  12   9   2    0.54    0.41
  12  -9  -2   -0.42    1.26
 -12   9  -2    0.49    1.20
  12  -9   2   -0.55    1.30
 -12   9   2   -0.04    1.20
 -12   9   2    1.05    0.62
  12  10   2    0.03    0.45
 -12  10  -2   -0.59    0.75
 -12  10  -2    0.37    1.21
  12  10   2   -0.67    0.52
  12 -10  -2   -0.98    1.17
 -12  10   2    0.20    0.58
 -12  10   2   -0.19    1.23
  12 -10   2    0.62    1.27
  12  11   2    8.52    0.90
 -12  11  -2   10.31    1.41
 -12  11  -2    9.38    1.91
  12 -11  -2    4.84    1.49
  12 -11   2    7.78    1.52
  12  11  -2    6.44    0.68
 -12  11   2    6.72    1.05
 -12  11   2    6.03    1.68
 -12  12  -2    2.53    1.43
  12  12   2    2.31    0.67
 -12  12  -2    2.82    1.04
  12 -12  -2    3.19    1.57
 -12  12   2    2.99    0.92
  12  12  -2    2.00    0.62
  12 -12   2    2.70    1.28
 -12  12   2    2.48    1.52
  12  13   2    1.69    0.72
 -12  13  -2    3.12    1.44
 -12  13  -2    5.13    1.17
  12 -13  -2    3.50    1.25
 -12  13   2    3.38    1.02
 -12  13   2    0.26    1.36
  12  13  -2    2.50    0.66
  12 -13   2    5.25    1.27
 -12  14  -2    2.41    1.09
  12  14   2    1.43    0.70
 -12  14  -2    2.41    1.48
  12 -14  -2    1.48    0.78
  12  14  -2    0.42    0.59
  12 -14   2    2.95    1.03
 -12  14   2    0.92    1.37
 -12  14   2    1.12    0.87
  12  15   2    6.93    1.01
 -12  15  -2    6.10    1.73
 -12  15  -2    4.50    1.25
 -12  15   2    8.80    1.34
  12  15  -2    7.59    1.02
 -12  15   2    8.37    1.92
  12  16   2    0.67    0.68
 -12  16  -2    1.33    0.98
 -12  16  -2   -2.57    1.14
  12  16  -2   -0.48    0.56
 -12  16   2    0.67    0.86
  12  17   2    0.47    0.66
  12  17  -2    0.90    0.68
 -12  17   2    1.01    0.90
  12  18   2    0.08    0.62
 -12  18  -2    1.76    0.96
  12  18  -2    0.03    0.61
 -12  18   2    2.52    0.88
  12  19   2    0.69    0.67
 -12  19  -2    0.33    1.02
 -12  19   2   -3.49    0.98
  12  19  -2   -0.60    0.53
 -12  20  -2    0.42    1.19
  12  20   2    0.40    0.57
  12  20  -2    1.27    0.61
  12  21   2    0.12    0.50
  12  21  -2   -0.39    0.48
  13   0  -2   10.65    1.26
 -13   0  -2    8.01    0.78
  13   0   2    8.75    1.23
  13   0   2    7.03    1.15
  13   0  -2    6.63    1.13
  13  -1  -2    0.88    1.04
  13   1   2    0.20    0.68
 -13   1  -2    1.28    0.56
  13   1   2    1.08    0.83
  13  -1  -2   -0.04    0.65
  13  -1   2    0.07    1.03
 -13   1   2    0.80    0.50
 -13  -1  -2    0.33    0.32
  13   1  -2    0.06    0.79
  13   1  -2    0.53    0.68
  13   2   2    0.29    0.69
  13   2   2   -1.37    1.02
  13  -2  -2    0.62    1.12
 -13   2  -2    0.37    0.58
  13   2  -2    1.00    0.65
  13   2  -2    0.69    0.61
  13  -2   2    1.59    1.18
 -13   2   2    1.05    0.76
  13   3   2    4.94    0.88
 -13   3  -2    3.50    0.83
  13   3   2    5.90    0.73
  13  -3  -2    3.89    1.28
  13   3  -2    5.79    0.78
  13   3  -2    5.00    0.79
 -13   3   2    3.18    0.84
  13  -3   2    4.95    1.34
 -13   4  -2    0.28    0.73
  13   4   2    1.26    0.69
  13  -4  -2    1.11    1.18
  13   4   2   -0.06    0.42
  13   4  -2    0.14    0.48
  13  -4   2    0.00    1.24
 -13   4   2    0.26    0.79
  13   4  -2    1.21    0.28
  13   5   2    1.46    0.75
 -13   5  -2    1.26    0.91
  13  -5  -2    1.34    1.27
  13   5   2    0.99    0.40
  13  -5   2    0.57    1.26
 -13   5   2    0.63    0.90
  13   6   2    0.35    0.56
  13  -6  -2   -0.54    1.18
  13   6   2    0.77    0.35
 -13   6  -2   -0.20    0.87
  13  -6   2    0.22    1.35
 -13   6   2    1.49    1.07
  13   7   2    2.04    0.43
  13   7   2    2.22    0.64
 -13   7  -2    1.61    1.05
  13  -7  -2    4.27    1.44
 -13   7   2    1.81    1.39
  13  -7   2    1.99    1.35
 -13   8  -2    1.23    0.58
 -13   8  -2   -0.60    1.08
  13   8   2    0.80    0.52
  13   8   2   -0.18    0.51
  13  -8  -2   -0.07    1.30
  13   8   2   -0.36    0.33
  13  -8   2   -0.36    1.36
 -13   8   2    1.01    1.19
  13  -9  -2   -0.33    1.56
 -13   9  -2    0.76    0.79
  13   9   2    1.20    0.55
  13   9   2    0.55    0.40
 -13   9  -2   -0.28    1.17
 -13   9   2   -0.84    1.11
  13  -9   2   -0.13    1.34
  13 -10  -2    3.22    1.46
 -13  10  -2    3.92    1.42
 -13  10  -2    1.10    0.87
  13  10   2    3.43    0.59
 -13  10   2    3.58    1.47
  13 -10   2    2.56    1.72
  13  10  -2    4.30    0.46
  13 -11  -2    1.01    1.34
  13  11   2    0.86    0.86
 -13  11  -2   -0.86    0.75
 -13  11  -2    0.55    1.32
  13  11  -2    0.23    0.41
  13 -11   2    1.15    1.32
 -13  11   2    1.60    1.37
 -13  12  -2    1.47    1.28
 -13  12  -2   -0.02    0.79
  13 -12  -2   -0.69    1.17
  13  12   2   -0.46    0.52
 -13  12   2    0.18    0.49
 -13  12   2    1.06    1.67
  13 -12   2    1.01    1.17
 -13  13  -2   -0.25    1.32
  13  13   2    1.63    0.64
 -13  13  -2    0.58    0.90
  13 -13  -2    1.81    1.22
  13 -13   2    2.56    1.16
 -13  13   2   -1.14    0.54
  13  13  -2    1.40    0.55
 -13  13   2    0.05    1.28
  13  14   2    5.42    0.89
 -13  14  -2    3.73    1.46
 -13  14  -2    4.88    1.07
  13 -14  -2    5.28    1.21
 -13  14   2    6.61    1.66
  13  14  -2    7.05    0.87
 -13  15  -2    3.41    1.82
 -13  15  -2    0.16    0.77
  13  15   2    1.08    0.66
  13  15  -2    0.99    0.58
 -13  15   2   -0.13    1.81
 -13  15   2   -0.13    0.65
 -13  16  -2    1.14    0.80
  13  16   2    0.24    0.92
  13  16  -2    1.98    0.60
 -13  16   2    2.16    0.68
  13  17   2    0.02    0.59
 -13  17  -2   -0.19    0.89
  13  17  -2    0.73    0.54
  13  18   2   -0.07    0.56
 -13  18  -2   -2.10    0.94
  13  18  -2    0.75    0.57
  13  19   2    1.71    0.70
  13  19  -2    2.20    0.67
  13  20  -2    0.49    0.53
  13  21   2    0.35    0.50
  13  21  -2   -0.42    0.46
  14   0   2    5.57    1.19
  14   0  -2    5.29    1.16
  14   0   2    4.80    0.93
  14   0  -2    5.90    1.03
 -14   0  -2    5.62    0.65
  14  -1  -2    6.87    1.31
 -14   1  -2    4.93    0.75
  14   1   2    7.71    1.15
  14  -1  -2    9.55    1.33
  14  -1   2    6.95    1.36
  14   1  -2    7.96    1.10
  14   1  -2    5.64    1.06
 -14  -1  -2    6.34    0.75
 -14   1   2    5.82    0.74
  14   2   2   -0.30    0.67
  14  -2  -2   -0.31    1.14
  14   2   2   -0.30    0.80
 -14   2  -2   -0.15    0.54
  14   2  -2    0.28    0.58
  14   2  -2    0.24    0.74
  14  -2   2    0.46    1.24
 -14   2   2    0.57    0.68
 -14   3  -2    5.60    1.01
  14   3   2    6.05    0.87
  14  -3  -2    5.72    1.40
  14   3   2    4.76    0.92
 -14   3   2    6.46    0.97
  14  -3   2    5.53    1.44
  14   3  -2    3.17    0.72
  14   3  -2    4.99    0.84
 -14   4  -2    6.29    1.09
  14  -4  -2    5.74    1.52
  14   4   2    6.95    1.02
  14   4   2    6.05    0.77
 -14   4   2    6.70    1.09
  14   4  -2    7.68    0.84
  14  -4   2    3.23    1.48
  14   4  -2    5.81    0.61
 -14   5  -2    0.91    0.85
  14  -5  -2   -0.83    1.22
  14   5   2    0.23    0.45
  14  -5   2   -0.08    1.34
 -14   5   2    0.45    0.91
  14   5  -2    0.44    0.28
  14  -6  -2   -0.48    1.24
 -14   6  -2   -0.51    0.89
  14   6   2    0.36    0.64
  14   6   2    0.31    0.40
 -14   6   2    0.10    0.95
  14  -6   2    1.22    1.41
  14  -7  -2   -1.87    2.16
  14   7   2    0.24    0.39
  14   7   2    0.08    0.59
 -14   7  -2    1.95    1.10
  14  -7   2   -0.56    1.41
 -14   7   2   -0.33    1.09
  14   8   2    0.29    0.39
  14  -8  -2    0.50    1.39
 -14   8  -2   -0.02    1.10
 -14   8   2   -0.33    1.13
  14  -8   2   -1.08    1.48
  14   9   2    2.42    0.52
 -14   9  -2    3.23    1.36
  14  -9  -2    3.76    1.54
  14  -9   2    5.12    1.69
 -14   9   2    2.40    1.36
  14   9  -2    2.36    0.35
  14  10   2    7.45    0.98
 -14  10  -2    8.44    1.75
  14 -10  -2    9.63    1.76
  14 -10   2    9.31    1.84
  14  10  -2    7.20    0.61
 -14  10   2    9.03    1.69
 -14  11  -2    2.48    1.35
  14 -11  -2    2.84    1.47
  14  11   2    3.95    0.65
 -14  11   2    4.10    1.44
  14  11  -2    3.13    0.51
  14 -11   2    4.52    1.53
 -14  12  -2    2.91    0.66
  14 -12  -2    1.60    1.36
 -14  12  -2   -0.54    1.10
  14  12   2   -0.44    0.44
  14 -12   2    1.10    1.25
 -14  12   2    0.27    1.29
  14  12  -2    0.67    0.45
  14  13   2    0.31    0.51
 -14  13  -2   -1.12    1.09
  14 -13  -2   -0.30    1.08
 -14  13  -2    0.30    0.74
 -14  13   2    0.97    1.16
  14  13  -2    0.72    0.48
  14 -13   2    0.47    1.11
 -14  14  -2    0.32    0.71
 -14  14  -2    0.55    1.40
  14 -14  -2    2.04    1.09
  14  14   2    2.82    0.67
  14  14  -2    2.61    0.58
  14 -14   2    0.06    0.73
 -14  14   2    3.54    1.50
  14  15   2    0.17    0.54
 -14  15  -2   -0.16    1.27
  14  15  -2    0.08    0.50
 -14  15   2    1.60    1.32
  14  16   2    0.26    0.57
  14  16  -2    1.22    0.51
  14  17   2    0.58    0.60
  14  17  -2   -0.20    0.47
  14  18   2    0.91    0.61
  14  18  -2    0.63    0.58
  14  19   2    0.33    0.52
  14  19  -2   -1.15    0.48
  14  20   2   -0.26    0.51
  14  20  -2   -1.51    0.44
  15   0  -2    9.44    1.37
  15   0   2    7.40    1.40
 -15   0  -2    8.22    0.71
  15   0  -2    7.11    1.36
  15  -1  -2   15.43    1.71
  15   1   2   18.87    1.68
 -15   1  -2   11.38    1.31
  15   1   2   14.08    1.51
  15   1  -2   16.71    1.55
  15   1  -2   17.31    1.57
 -15  -1  -2   17.02    0.85
 -15   1   2   16.55    1.02
  15  -1   2   15.30    1.74
  15  -2  -2    4.37    1.41
  15   2   2    4.33    0.99
 -15   2  -2    6.17    0.87
  15   2   2    5.95    1.14
  15   2  -2    5.04    0.92
 -15   2   2    5.79    0.80
  15  -2   2    6.20    1.51
  15   2  -2    4.72    1.04
  15   3   2    0.31    0.80
  15  -3  -2   -1.05    1.24
 -15   3  -2    1.10    0.72
  15   3   2    1.20    0.73
  15   3  -2   -0.94    0.59
  15   3  -2   -1.19    0.69
  15  -3   2    1.00    1.37
 -15   3   2    0.92    0.65
  15  -4  -2    3.72    1.48
 -15   4  -2    4.44    1.08
  15   4   2    4.12    0.93
  15   4   2    4.93    0.87
  15   4  -2    4.36    0.74
 -15   4   2    5.11    1.08
  15   4  -2    4.27    0.73
  15  -4   2    3.27    1.61
  15   5   2    8.27    1.28
 -15   5  -2    9.66    1.41
  15   5   2    8.02    0.89
  15   5  -2    7.56    0.69
  15  -5   2    3.36    2.26
 -15   5   2    6.71    1.23
  15   6   2   -1.00    0.43
 -15   6  -2   -0.68    0.85
  15  -6  -2    1.64    1.58
  15   6   2   -0.27    0.63
  15   6  -2   -0.19    0.33
 -15   6   2   -0.65    0.85
  15  -6   2    0.15    1.52
  15   7   2    3.77    0.63
 -15   7  -2    1.88    1.12
  15  -7  -2    4.52    1.63
 -15   7   2    2.33    1.17
  15  -7   2    1.83    1.62
  15   7  -2    3.50    0.38
 -15   8  -2    3.27    1.19
  15   8   2    4.40    0.62
  15  -8  -2    4.21    1.61
  15   8  -2    4.01    0.39
 -15   8   2    3.97    1.41
  15  -8   2    2.28    1.57
 -15   9  -2    3.27    1.28
  15  -9  -2    0.44    1.50
  15  -9   2    0.21    1.56
  15   9  -2    0.73    0.29
 -15   9   2    0.07    1.21
 -15  10  -2    0.46    1.21
  15  10   2    0.85    0.49
  15 -10  -2    0.28    1.39
 -15  10   2    1.02    1.20
  15 -10   2   -0.30    1.40
  15  10  -2    0.46    0.30
  15  11   2    2.00    0.57
  15 -11  -2    2.50    1.45
 -15  11  -2    2.20    1.45
  15  11  -2    1.11    0.39
 -15  11   2    2.75    1.44
  15 -11   2    2.40    1.44
  15  12   2    2.52    0.60
  15 -12  -2    2.69    1.35
 -15  12  -2    2.33    1.32
  15  12  -2    2.76    0.45
  15 -12   2    1.64    1.35
 -15  12   2    3.44    1.28
  15  13   2    4.78    0.74
 -15  13  -2    3.75    1.53
  15 -13  -2    4.34    1.30
  15 -13   2    3.76    1.39
  15  13  -2    3.65    0.58
 -15  13   2    1.50    1.42
 -15  14  -2    4.77    1.61
  15 -14  -2    3.12    1.05
  15  14   2    1.81    0.64
 -15  14   2    2.39    1.71
  15  14  -2    2.11    0.52
  15 -14   2   -0.43    0.66
  15  15   2    1.18    0.72
  15  15  -2   -0.57    0.60
  15  16   2    0.06    0.53
  15  16  -2   -1.28    0.39
  15  17   2    0.03    0.50
  15  17  -2    1.70    0.49
  15  18   2   -0.15    0.51
  15  18  -2    1.18    0.51
  15  19   2   -0.28    0.52
  15  19  -2   -0.17    0.42
  15  20   2   -0.47    0.47
  15  20  -2    0.91    0.45
  16   0   2   19.34    1.97
  16   0  -2   21.08    2.04
  16   1   2   11.91    1.64
  16  -1  -2   14.18    1.72
  16  -1   2   10.77    1.77
  16   1  -2   14.07    1.59
 -16   2  -2    0.19    0.25
  16   2   2    0.31    1.01
  16  -2  -2    1.13    1.41
  16  -2   2   -2.08    1.73
 -16   2   2    1.01    0.33
  16   2  -2   -0.33    1.00
  16   3   2    0.58    0.92
  16  -3  -2   -1.79    1.41
 -16   3  -2    1.73    0.64
  16  -3   2    0.51    1.42
  16   3  -2   -0.47    0.88
 -16   3   2   -0.09    0.30
  16   3  -2    1.32    0.91
  16   4   2   -0.02    0.85
  16  -4  -2    0.11    1.44
 -16   4  -2    0.37    0.69
  16   4  -2    0.18    0.73
  16  -4   2    0.90    1.48
  16   4  -2   -1.19    0.56
 -16   5  -2   -0.51    0.77
  16  -5  -2    0.37    1.38
  16   5   2   -0.57    0.72
  16   5  -2    0.01    0.62
 -16   5   2    2.29    0.81
  16  -5   2   -0.76    1.50
  16   6   2    1.50    0.68
 -16   6  -2    1.07    1.01
  16  -6  -2    3.63    1.78
 -16   6   2   -0.91    0.85
  16   6  -2    1.22    0.54
  16  -6   2    0.81    1.61
  16   7   2    3.51    0.82
  16  -7  -2    2.17    1.57
 -16   7  -2    3.12    1.13
  16   7  -2    3.26    0.50
  16  -7   2    1.95    1.66
 -16   7   2    5.33    1.28
 -16   8  -2    8.88    1.56
  16   8   2    9.14    0.90
  16  -8  -2    8.59    1.86
 -16   8   2    8.23    1.55
  16  -8   2    8.08    1.84
  16   8  -2    7.80    0.63
  16   9   2    0.76    0.56
 -16   9  -2    1.68    1.19
  16  -9  -2    1.35    1.46
  16  -9   2    0.46    1.57
 -16   9   2    2.23    1.29
  16   9  -2    1.55    0.36
  16 -10  -2   11.29    1.84
 -16  10  -2    9.46    2.83
  16  10   2   12.41    0.97
 -16  10   2   10.76    1.71
  16  10  -2   11.36    0.72
  16 -10   2   15.42    2.07
 -16  11  -2    0.14    1.07
  16 -11  -2   -0.58    1.19
  16  11   2    0.42    0.51
 -16  11   2    1.34    1.03
  16 -11   2    0.31    1.31
  16  11  -2    1.76    0.36
  16 -12  -2    1.06    1.20
 -16  12  -2    1.04    1.16
  16  12   2    1.97    0.59
 -16  12   2    1.57    1.14
  16  12  -2   -0.36    0.32
  16 -12   2    0.56    1.17
 -16  13  -2   -0.97    1.24
  16  13   2    0.13    0.50
  16 -13  -2    0.56    1.00
  16  13  -2    0.08    0.37
 -16  13   2    0.79    1.31
  16 -13   2   -1.65    1.06
  16  14   2   -0.45    0.50
  16 -14  -2    0.86    1.00
 -16  14  -2   -0.30    1.41
  16 -14   2   -1.03    0.71
 -16  14   2   -2.39    1.22
  16  14  -2    0.42    0.40
  16  15   2   -0.63    0.51
  16 -15  -2   -0.94    0.99
  16  15  -2    1.23    0.44
  16  16   2    2.59    0.67
  16  16  -2    4.31    0.60
  16  17   2   -0.08    0.51
  16  17  -2   -0.78    0.39
  16  18   2    0.15    0.62
  16  18  -2   -1.06    0.67
  16  19   2    0.61    0.48
  16  19  -2   -0.72    0.42
  17   0   2    6.22    1.58
  17   0  -2    6.82    1.58
  17  -1  -2    0.66    1.41
 -17   1  -2   -0.67    0.28
  17   1   2   -0.24    1.34
  17   1  -2   -0.81    2.07
  17  -1   2    0.19    1.52
  17   2   2    2.87    1.30
  17  -2  -2    2.44    1.55
  17   2  -2    3.09    1.25
  17  -2   2    4.00    1.65
  17   3   2    7.20    1.33
  17  -3  -2    4.23    1.64
  17  -3   2    4.37    1.74
  17   3  -2    4.58    1.22
  17   4   2    0.48    0.97
 -17   4  -2   -0.86    0.39
  17  -4  -2    1.15    1.56
 -17   4   2    0.51    0.40
  17  -4   2    0.66    1.60
  17   4  -2    0.60    0.94
 -17   5  -2   -1.52    0.51
  17   5   2   -0.73    0.88
  17  -5  -2   -0.23    1.44
  17  -5   2   -0.45    1.65
  17   5  -2    0.69    0.79
 -17   5   2   -0.03    0.47
  17  -6  -2    1.31    1.73
 -17   6  -2    3.06    1.09
  17   6   2    4.15    0.96
  17  -6   2    6.26    1.88
  17   6  -2    3.82    0.82
  17   7   2    8.09    1.03
 -17   7  -2    9.38    1.66
  17  -7  -2    7.42    1.88
  17  -7   2   10.06    2.05
  17   7  -2    8.96    0.98
  17  -8  -2    0.68    1.48
 -17   8  -2    2.93    1.15
  17   8   2    1.15    0.68
 -17   8   2    1.49    1.05
  17   8  -2    0.78    0.56
  17  -8   2    2.92    1.70
  17  -9  -2    0.62    1.42
 -17   9  -2    0.28    1.02
  17   9   2    0.50    0.58
  17  -9   2    2.29    1.59
 -17   9   2   -0.36    1.08
  17   9  -2    0.22    0.39
  17  10   2    1.05    0.62
  17 -10  -2    1.34    1.26
 -17  10  -2    2.55    1.17
  17  10  -2    2.09    0.44
  17 -10   2    1.26    1.38
 -17  10   2    2.69    1.24
  17 -11  -2    1.46    1.29
  17  11   2    3.57    0.72
 -17  11  -2    3.44    1.29
 -17  11   2    3.66    1.15
  17 -11   2    2.95    1.42
  17  11  -2    4.21    0.54
  17 -12  -2    4.91    1.35
  17  12   2    4.74    0.79
 -17  12  -2    2.99    1.54
  17  12  -2    6.03    0.62
 -17  12   2    1.32    1.30
  17 -12   2    4.61    1.39
  17  13   2    1.97    0.56
 -17  13  -2   -1.72    1.30
  17 -13  -2    0.65    1.02
  17  13  -2    0.93    0.43
 -17  13   2    3.77    1.52
  17 -13   2    1.38    1.15
  17 -14  -2   -1.96    0.95
  17  14   2    0.61    0.53
  17 -14   2    0.78    0.97
  17  14  -2    1.28    0.42
  17  15   2   -0.66    0.45
  17  15  -2    0.69    0.42
  17  16   2   -0.55    0.47
  17  16  -2    0.38    0.43
  17  17   2    0.39    0.56
  17  17  -2    1.57    0.49
  17  18   2    0.09    0.53
  17  18  -2    0.46    0.40
  17  19   2    0.31    0.49
  17  19  -2   -0.07    0.41
  18   0   2    6.07    1.70
  18   0  -2    4.02    1.53
  18   1   2   -0.06    1.38
  18  -1  -2   -0.01    1.46
  18  -1   2   -0.35    1.50
  18   1  -2    0.23    1.34
  18  -2  -2    0.05    1.50
  18   2   2    1.14    1.33
  18   2  -2    0.08    1.26
  18  -2   2    0.95    1.62
  18   3   2   -0.54    1.19
  18  -3  -2    2.64    1.64
 -18   3  -2   -0.89    0.39
  18  -3   2   -0.02    1.64
  18   3  -2   -0.20    1.16
  18   4   2    2.31    1.20
  18  -4  -2    1.08    1.56
  18   4  -2    2.35    1.12
  18  -4   2    2.14    1.61
  18  -5  -2    6.23    1.79
  18   5   2    6.34    1.25
  18   5  -2    6.67    1.23
  18  -5   2    6.02    1.91
  18  -6  -2   16.98    2.36
  18   6   2   16.10    1.56
  18  -6   2   13.51    2.20
  18   6  -2   15.60    1.47
  18  -7  -2    2.00    1.59
  18   7   2    0.60    0.89
  18   7  -2    1.15    0.80
  18  -7   2    0.58    1.56
 -18   7   2    0.54    0.76
  18   8   2    1.10    0.81
 -18   8  -2    0.98    0.87
  18  -8  -2    0.60    1.30
  18  -8   2    0.33    1.53
  18   8  -2    0.74    0.64
 -18   8   2   -0.55    0.66
  18   9   2    0.52    0.72
 -18   9  -2    1.83    0.99
  18  -9  -2    0.50    1.26
  18   9  -2    0.12    0.58
 -18   9   2   -1.59    0.92
  18  -9   2    0.83    1.36
 -18  10  -2   -2.25    1.19
  18 -10  -2   -0.97    1.09
  18  10   2    0.10    0.67
 -18  10   2   -2.02    1.27
  18  10  -2    0.25    0.51
  18 -10   2    0.14    1.21
  18 -11  -2    1.52    1.16
 -18  11  -2   -3.45    1.10
  18  11   2    1.02    0.66
  18 -11   2   -1.63    1.02
  18  11  -2    0.11    0.42
 -18  11   2   -0.49    1.46
  18 -12  -2    0.25    1.05
 -18  12  -2    4.07    1.59
  18  12   2   -0.34    0.50
  18  12  -2    1.31    0.38
  18 -12   2    0.91    1.14
  18  13   2   -0.15    0.51
  18 -13  -2    0.08    0.92
  18 -13   2    0.92    1.18
  18  13  -2    1.73    0.45
  18  14   2   -0.54    0.45
  18 -14  -2    1.57    1.01
  18  14  -2    0.16    0.40
  18 -14   2    3.51    1.16
  18  15   2    0.71    0.57
  18  15  -2   -0.75    0.42
  18  16   2   -1.33    0.54
  18  16  -2    0.16    0.43
  18  17   2    0.39    0.59
  18  17  -2    1.02    0.44
  18  18   2   -0.84    0.50
  18  18  -2    0.17    0.43
  19   0   2   19.17    2.25
  19   0  -2   20.55    2.22
  19   1   2   21.29    2.31
  19  -1  -2   21.49    2.30
  19  -1   2   22.87    2.43
  19   1  -2   19.75    2.15
  19  -2  -2    2.80    1.62
  19   2   2    3.10    1.52
  19  -2   2    5.17    1.86
  19   2  -2    2.36    1.48
  19  -3  -2    1.05    1.66
  19   3   2    1.06    1.33
  19   3  -2    2.11    1.35
  19  -3   2    1.07    1.73
  19  -4  -2    6.26    1.78
  19   4   2    8.82    1.59
  19   4  -2    7.32    1.48
  19  -4   2    6.34    2.02
  19   5   2    5.32    1.38
  19  -5  -2    5.01    1.74
  19  -5   2    7.88    1.87
  19   5  -2    8.92    1.36
  19  -6  -2    0.08    1.47
  19   6   2    0.27    1.02
  19   6  -2   -0.86    0.91
  19  -6   2    0.74    1.62
  19   7   2    1.63    1.02
  19  -7  -2   -0.49    1.34
  19  -7   2    3.08    1.72
  19   7  -2   -2.48    0.77
  19  -8  -2    2.04    1.32
  19   8   2    2.32    0.98
  19  -8   2    0.52    1.49
  19   8  -2    2.71    0.91
  19   9   2    0.10    0.79
  19  -9  -2    0.08    1.19
  19   9  -2   -0.65    0.69
  19  -9   2    0.27    1.15
  19 -10  -2   -0.16    1.07
  19  10   2   -0.03    0.76
  19  10  -2    1.21    0.64
  19 -10   2   -0.50    1.12
  19  11   2    1.15    0.78
  19 -11  -2    1.53    1.58
  19 -11   2   -1.46    1.62
  19  11  -2    0.06    0.58
  19 -12  -2    2.40    1.03
  19  12   2    6.35    1.01
  19  12  -2    6.45    0.83
  19 -12   2    2.43    1.08
  19  13   2    0.68    0.68
  19 -13  -2   -0.36    0.84
  19  13  -2    0.31    0.49
  19 -13   2    1.97    1.10
  19  14   2   -0.20    0.65
  19 -14  -2    0.78    1.01
  19  14  -2   -0.90    0.51
  19 -14   2    1.09    1.18
  19  15   2    1.45    0.74
  19  15  -2    1.51    0.63
  19  16   2   -0.55    0.67
  19  16  -2    0.86    0.59
  19  17   2    1.53    0.70
  20   0   2    0.85    1.57
  20   0  -2   -0.06    1.49
  20   1   2    2.19    1.59
  20  -1  -2    0.74    1.52
  20   1  -2    3.35    1.58
  20  -1   2    3.22    1.74
  20  -2  -2    0.76    1.56
  20   2   2    0.46    1.43
  20  -2   2    1.62    1.69
  20   2  -2    1.92    1.48
  20  -3  -2    3.45    1.67
  20   3   2    3.70    1.50
  20  -3   2    3.56    1.76
  20   3  -2    1.86    1.38
  20  -4  -2    0.77    1.46
  20   4   2   -0.53    1.23
  20  -4   2    0.16    1.57
  20   4  -2    0.48    1.23
  20   5   2   -1.06    1.18
  20  -5  -2    0.13    1.46
  20   5  -2    0.56    1.14
  20  -5   2    0.17    1.54
  20   6   2   -1.54    1.04
  20  -6  -2   -0.33    1.42
  20  -6   2   -0.67    1.47
  20   6  -2    0.25    1.06
  20   7   2    3.59    1.25
  20  -7  -2    3.13    1.30
  20   7  -2    4.58    1.18
  20  -7   2    4.93    1.73
  20  -8  -2    2.14    1.27
  20   8   2    4.16    1.20
  20  -8   2    3.86    1.62
  20   8  -2    3.51    1.09
  20  -9  -2    1.54    1.18
  20   9   2    0.25    0.92
  20  -9   2    0.05    1.11
  20   9  -2    1.21    0.87
  20 -10  -2    0.56    0.92
  20  10  -2    0.13    0.74
  20 -10   2    0.62    1.10
  20 -11  -2    0.55    0.89
  20  11   2   -1.19    0.72
  20 -11   2   -0.03    1.03
  20  11  -2    1.83    0.71
  20  12   2    1.85    0.80
  20 -12  -2    0.51    0.88
  20 -12   2   -1.67    0.73
  20  12  -2    0.48    0.66
  20 -13  -2    1.45    0.95
  20  13   2    0.65    0.69
  20  13  -2   -0.66    0.68
  20 -13   2    2.39    1.17
  20 -14  -2   -1.38    0.97
  20  14   2    0.91    0.70
  20  14  -2    1.75    0.75
  20 -14   2   -2.71    1.16
  20  15   2    0.47    0.61
  20  15  -2   -0.79    0.91
  20  16   2   -0.93    0.49
  20  17   2   -0.08    0.55
  21   0   2    2.82    1.60
  21   0  -2    2.85    1.56
  21  -1  -2    3.22    1.59
  21   1   2    2.00    1.62
  21  -1   2    0.40    1.51
  21   1  -2    2.64    1.53
  21  -2  -2    0.20    1.47
  21   2   2    0.23    1.47
  21  -2   2    0.21    1.54
  21   2  -2    0.50    1.37
  21   3   2    1.79    1.42
  21  -3  -2    1.77    1.60
  21  -3   2    1.45    1.69
  21   3  -2    0.73    1.34
  21  -4  -2   -0.89    1.43
  21   4   2   -1.77    1.21
  21   4  -2   -0.17    1.23
  21  -4   2   -1.51    1.44
  21   5   2    0.65    1.25
  21  -5  -2   -1.37    1.37
  21  -5   2   -0.12    1.41
  21   5  -2   -1.65    1.12
  21  -6  -2    0.64    1.37
  21   6   2    1.98    1.24
  21  -6   2    0.54    1.53
  21   6  -2    1.21    1.16
  21   7   2    0.13    1.13
  21  -7  -2    0.60    1.02
  21   7  -2    1.35    1.07
  21  -7   2    1.30    1.42
  21  -8  -2   -1.20    0.88
  21   8   2    1.44    1.51
  21  -8   2   -1.08    1.01
  21   8  -2    2.30    1.09
  21   9   2    0.13    0.99
  21  -9  -2   -0.07    0.88
  21   9  -2    0.71    0.97
  21  -9   2   -0.41    0.93
  21  10   2    2.25    1.01
  21 -10  -2    2.18    1.01
  21  10  -2    0.81    0.88
  21 -10   2    0.24    1.05
  21 -11  -2   -0.90    0.67
  21  11   2   -0.89    0.74
  21  11  -2   -0.10    0.76
  21 -11   2    0.60    0.83
  21 -12  -2    0.06    0.81
  21  12   2    0.49    0.82
  21 -12   2    0.14    0.84
  21  12  -2    1.45    0.79
  21  13   2    0.13    0.77
  21 -13  -2    0.02    0.66
  21  13  -2    0.54    0.79
  21 -13   2    0.48    1.12
  21  14   2    0.77    0.71
  21 -14  -2   -1.83    0.90
  21  15   2   -0.40    0.57
  21  16   2   -0.24    0.51
  22   0  -2    0.90    1.40
  22   0   2   -0.14    1.42
  22   1   2   -1.08    1.30
  22  -1  -2   -1.47    1.26
  22  -1   2    0.81    1.53
  22   1  -2   -0.13    1.38
  22  -2  -2   -0.23    1.34
  22   2   2    1.43    1.54
  22   2  -2    0.20    1.38
  22  -2   2   -0.07    1.50
  22   3   2    1.08    1.44
  22  -3  -2    0.00    1.31
  22  -3   2    0.82    1.50
  22   3  -2    1.17    1.30
  22   4   2   -0.05    1.30
  22  -4  -2    0.60    1.40
  22  -4   2    1.19    1.56
  22   4  -2   -0.25    1.24
  22   5   2   -0.09    1.24
  22   5  -2   -0.09    1.21
  22  -6  -2   -0.35    1.00
  22   6   2    1.11    1.50
  22  -6   2   -0.42    1.36
  22   7   2    2.47    1.27
  22  -7  -2    1.39    1.14
  22  -7   2    1.38    1.42
  22   7  -2    3.67    1.25
  22  -8  -2    0.22    0.80
  22   8   2    0.24    1.06
  22   8  -2    0.23    1.05
  22  -8   2    0.28    0.94
  22  -9  -2   -0.16    0.72
  22   9   2    0.18    1.00
  22  -9   2    0.23    0.95
  22   9  -2    2.91    1.04
  22 -10  -2    0.32    0.77
  22  10   2    0.52    0.93
  22 -10   2   -0.49    0.73
  22  10  -2   -0.28    0.88
  22 -11  -2    1.11    1.07
  22  11   2    2.31    0.97
  22 -11   2    0.02    0.66
  22  11  -2   -2.20    0.80
  22  12   2    1.44    0.90
  22 -12  -2    0.10    0.96
  22 -12   2    0.32    0.71
  22  12  -2   -2.00    0.84
  22  13   2    0.51    0.85
  22 -13  -2    0.46    0.62
  22 -13   2    0.09    0.84
  22 -14  -2   -0.99    0.88
  22  14   2   -0.63    0.68
  22  15   2    0.46    0.58
  23   0  -2    1.02    1.40
  23   0   2    1.51    1.52
  23  -1  -2    1.58    1.38
  23   1   2    0.75    1.42
  23  -1   2    1.31    1.45
  23   1  -2    1.37    1.45
  23  -2  -2    2.67    1.41
  23   2   2    0.57    1.35
  23  -2   2   -0.77    1.38
  23   2  -2    0.37    1.27
  23   3   2   -0.14    1.39
  23  -3  -2   -0.34    1.25
  23   3  -2   -1.94    1.08
  23  -3   2   -0.34    1.36
  23   4   2    0.35    1.28
  23  -4  -2   -0.98    1.21
  23  -4   2    1.00    1.45
  23   4  -2   -0.56    1.14
  23  -5  -2   -0.25    1.20
  23   5   2    1.06    1.31
  23   5  -2    0.67    1.21
  23  -5   2   -0.20    1.25
  23  -6  -2    1.05    1.00
  23   6   2    0.08    1.18
  23   6  -2    1.08    1.17
  23  -6   2    0.43    1.29
  23   7   2    1.60    1.16
  23  -7  -2    0.31    0.83
  23   7  -2    1.05    1.07
  23  -7   2    1.15    1.03
  23  -8  -2    2.72    1.39
  23   8   2    2.81    1.18
  23  -8   2    1.38    0.95
  23   8  -2    0.42    1.08
  23   9   2    1.15    1.01
  23  -9  -2    1.41    1.27
  23   9  -2    0.52    1.02
  23  -9   2   -0.12    1.18
  23  10   2    1.09    0.91
  23 -10  -2    0.19    1.12
  23  10  -2    2.76    1.05
  23 -10   2    0.40    1.15
  23 -11  -2   -0.35    0.97
  23  11   2    0.03    0.87
  23 -11   2    1.98    1.05
  23 -12  -2   -0.42    0.99
  23  12   2    1.14    0.82
  23 -12   2    2.18    1.00
  23  12  -2    1.60    0.89
  23 -13  -2   -1.22    0.84
  23  13   2    0.06    0.73
  23 -13   2    1.29    0.73
  23  14   2    1.01    0.79
  24   0  -2    0.34    1.27
  24   0   2   -0.79    1.24
  24   1   2    1.26    1.34
  24  -1  -2    0.05    1.27
  24  -1   2    1.13    1.36
  24   1  -2    0.22    1.21
  24  -2  -2   -0.49    1.23
  24   2   2    1.19    1.33
  24   2  -2   -0.31    1.17
  24  -2   2    0.71    1.39
  24   3   2    0.21    1.22
  24  -3  -2    1.13    1.26
  24  -3   2   -0.88    1.20
  24   3  -2   -0.22    1.07
  24  -4  -2    0.50    1.19
  24   4   2    0.73    1.21
  24   4  -2    0.72    1.12
  24  -4   2   -0.25    1.21
  24  -5  -2    2.54    1.48
  24   5   2    2.35    1.30
  24   5  -2   -0.49    1.02
  24  -5   2    1.02    1.19
  24  -6  -2    2.76    1.43
  24   6   2   -0.93    1.04
  24   6  -2    0.36    0.97
  24  -6   2    1.03    1.16
  24  -7  -2   -0.90    1.18
  24   7   2    0.17    1.02
  24  -7   2   -0.50    1.19
  24   7  -2    0.65    1.00
  24   8   2    0.03    0.97
  24  -8  -2    0.29    1.22
  24  -8   2   -1.34    1.16
  24   8  -2   -0.38    1.01
  24   9   2    0.40    0.93
  24  -9  -2   -0.67    1.01
  24  -9   2    0.08    1.11
  24   9  -2    1.12    0.94
  24 -10  -2   -0.75    0.94
  24  10  -2   -0.06    0.85
  24 -10   2    0.04    0.95
  24  11   2    1.86    0.84
  24 -11  -2    0.90    0.92
  24 -11   2    0.61    0.97
  24  11  -2    0.01    0.87
  24 -12  -2    0.74    0.83
  24  12   2   -1.38    0.56
  24 -12   2   -1.28    0.79
  24 -13  -2   -2.93    1.04
  24 -13   2   -1.29    0.81
  25   0  -2   -0.75    1.04
  25   0   2    0.64    1.20
  25   1   2    0.04    1.16
  25  -1  -2   -0.35    1.04
  25  -1   2    0.53    1.21
  25   1  -2   -0.67    1.06
  25  -2  -2    0.11    1.12
  25   2   2   -0.49    1.12
  25   2  -2   -0.27    1.05
  25  -2   2    0.82    1.21
  25   3   2    1.24    1.18
  25  -3  -2    0.16    1.06
  25  -3   2    0.07    1.13
  25   3  -2    0.06    1.06
  25   4   2   -0.67    1.06
  25  -4  -2   -0.75    1.23
  25   4  -2   -0.23    1.00
  25  -4   2    0.45    1.15
  25  -5  -2   -0.15    1.22
  25   5   2    0.04    1.03
  25   5  -2    1.76    1.02
  25  -5   2   -0.12    0.96
  25   6   2    1.60    1.05
  25  -6  -2    1.78    1.32
  25  -6   2    0.91    1.35
  25   6  -2    1.59    1.01
  25   7   2    0.77    0.97
  25  -7  -2    2.67    1.32
  25   7  -2    1.53    0.95
  25  -7   2    0.51    1.22
  25  -8  -2   -0.42    0.96
  25   8   2   -0.69    0.84
  25  -8   2    0.25    1.09
  25   9   2    0.57    0.80
  25  -9  -2    1.02    1.50
  25   9  -2   -0.81    0.81
  25 -10  -2    0.43    0.90
  25  10   2    1.50    0.80
  25 -10   2   -0.15    0.86
  25  10  -2   -1.05    0.68
  25 -11  -2   -0.28    0.78
  25  11   2    0.50    0.70
  25 -11   2   -0.04    0.79
  26   0   2    1.37    1.18
  26   0  -2    0.58    0.97
  26  -1  -2   -0.53    0.91
  26   1   2   -0.66    0.98
  26   1  -2   -0.24    0.89
  26  -1   2   -0.08    1.02
  26  -2  -2    0.03    0.96
  26   2   2   -0.66    0.95
  26   2  -2    0.80    1.00
  26  -2   2    0.71    1.08
  26  -3  -2   -0.30    1.22
  26   3   2    0.53    1.00
  26  -3   2   -0.14    0.92
  26   3  -2   -0.57    0.88
  26   4   2    0.30    0.96
  26  -4  -2   -0.43    1.15
  26   4  -2   -0.39    0.88
  26  -4   2    0.28    0.98
  26   5   2    0.95    0.99
  26  -5  -2    0.98    1.19
  26  -5   2    0.48    1.23
  26   5  -2   -0.26    0.78
  26  -6  -2   -0.38    1.03
  26   6   2    0.15    1.29
  26  -6   2    0.82    1.17
  26  -7  -2   -0.16    1.43
  26   7   2   -0.04    0.80
  26  -8  -2   -1.50    0.85
  26   8   2    0.29    0.73
  26   8  -2    1.53    0.68
  26  -8   2   -0.33    0.95
  26  -9  -2    0.32    0.90
  26   9   2   -1.91    0.58
  26  -9   2    1.28    0.95
  26   9  -2   -0.44    0.55
  26  10   2   -0.20    0.61
  26  10  -2    0.51    0.70
  26 -10   2   -0.36    0.78
  27   0   2   -0.27    0.84
  27   0  -2    1.45    0.92
  27   1   2    1.13    1.02
  27  -1  -2   -0.88    0.70
  27  -1   2   -0.18    0.86
  27   1  -2    0.13    0.78
  27  -2  -2    0.51    1.16
  27   2   2    0.32    0.95
  27   2  -2    0.63    1.10
  27  -2   2   -0.31    0.79
  27  -3  -2   -0.81    1.09
  27   3  -2   -0.41    0.90
  27  -3   2   -0.50    0.79
  27  -4  -2    2.21    1.80
  27   4   2   -0.15    0.82
  27  -4   2    0.31    1.87
  27   4  -2   -0.33    0.74
  27   5   2   -0.92    0.69
  27  -5  -2   -0.25    1.00
  27   5  -2    0.11    0.67
  27  -5   2   -0.41    1.03
  27  -6  -2   -0.95    0.91
  27   6   2    0.42    0.81
  27   6  -2   -0.59    0.57
  27  -6   2    0.50    1.05
  27   7   2    0.52    0.71
  27  -7  -2    0.41    0.96
  27  -7   2    2.61    1.11
  27   7  -2    1.92    0.74
  28   0  -2   -0.08    1.05
  28   0   2    0.32    0.75
  28  -1  -2   -0.17    1.04
  28   1   2   -0.55    0.71
  28  -1   2   -1.28    0.63
  28   1  -2    0.31    0.71
  28   2   2   -0.30    0.72
  28  -2  -2    1.24    1.07
  28   2  -2    0.19    0.69
  28  -2   2   -1.30    0.62
  28   3   2   -0.34    0.71
  28  -3  -2    1.30    1.05
  28   3  -2   -0.35    0.63
  28  -3   2    1.22    1.08
  28  -4  -2    0.52    0.95
  28   4   2   -0.05    0.72
  28   4  -2    0.20    0.59
  28  -4   2    1.78    1.12
   0   0  -3   -0.05    0.15
   0   0   3   -0.04    0.15
   0   1   3    0.02    0.19
   0  -1   3   -0.31    0.20
   0   1  -3   -0.02    0.22
   0  -1  -3   -0.42    0.23
   0   2   3  631.73   19.68
   0   2   3  655.17   19.67
   0  -2  -3  635.33   19.71
   0  -2   3  634.04   19.64
   0   2  -3  649.31   19.65
   0  -3   3   -0.15    0.39
   0   3  -3    0.04    0.43
   0   3   3   -0.55    0.41
   0   3   3   -0.24    0.44
   0  -3  -3   -0.43    0.54
   0   4   3    6.44    0.67
   0   4   3    5.10    0.78
   0   4  -3    4.97    0.70
   0  -4  -3    4.92    0.85
   0   4  -3    5.20    0.60
   0   4   3    5.42    0.79
   0  -4   3    5.55    0.64
   0   5   3    0.19    0.58
   0   5  -3   -1.16    0.48
   0   5   3   -0.22    0.52
   0  -5  -3   -0.27    0.68
   0   5  -3   -0.31    0.61
   0  -5   3    0.27    0.57
   0   5   3   -0.26    0.57
   0   5  -3    0.85    0.78
   0   6  -3    2.92    0.74
   0   6  -3    3.68    0.68
   0  -6  -3    2.49    0.93
   0  -6  -3    3.02    0.63
   0   6   3    2.92    0.80
   0  -6   3    3.48    0.70
   0   6  -3    3.20    0.91
   0   6   3    2.97    0.65
   0   6   3    2.47    0.70
   0   7  -3   -1.24    0.76
   0  -7   3    0.01    0.49
   0   7   3    0.92    0.62
   0  -7  -3   -0.25    0.84
   0   7   3    0.13    0.69
   0   7  -3   -0.30    0.65
   0   7  -3    0.50    0.63
   0   7   3    0.38    0.60
   0   8  -3   13.06    1.44
   0   8   3   15.85    1.52
   0   8   3   13.16    1.43
   0  -8  -3   15.62    1.75
   0   8  -3   15.47    1.46
   0   8  -3   15.22    1.23
   0   8   3   16.92    1.21
   0  -9  -3    0.72    0.97
   0   9  -3    0.48    0.77
   0   9  -3    0.21    0.81
   0   9   3    0.12    0.72
   0   9   3    0.29    0.88
   0   9  -3    1.09    0.81
   0   9   3    0.54    0.70
   0 -10  -3    1.37    1.06
   0  10  -3    1.55    0.87
   0  10   3   -0.28    0.75
   0  10   3    0.49    0.92
   0  10  -3    2.56    0.91
   0  10  -3    0.94    0.85
   0 -11  -3   -1.01    0.93
   0  11  -3    0.14    0.94
   0  11   3   -0.23    0.96
   0  11   3   -0.12    0.81
   0  11  -3    0.30    0.93
   0  12  -3   25.69    1.97
   0  12  -3   29.29    2.27
   0  12   3   26.90    2.22
   0  12   3   27.27    1.89
   0 -12  -3   21.80    2.29
   0  13   3    0.74    1.01
   0  13  -3   -0.52    1.09
   0  13   3   -0.67    1.06
   0  13  -3    0.04    0.99
   0  14   3    8.22    1.67
   0  14   3    9.27    1.45
   0  14  -3    5.20    1.44
   0  14  -3    8.85    1.59
   0  15   3    0.15    1.08
   0  15   3    0.63    1.26
   0  15  -3    0.64    1.24
   0  15  -3   -0.04    1.25
   0  16   3   -0.01    1.11
   0  16  -3   -1.12    1.18
   0  16   3   -0.88    1.17
   0  16  -3   -0.90    1.13
   0  17   3    0.31    1.02
   0  17  -3   -0.16    1.16
   0  17   3    0.05    1.24
   0  17  -3   -1.05    1.16
   0  18  -3    0.31    1.20
   0  18   3   -0.58    1.17
   0  18  -3    0.97    1.25
   0  18   3    3.38    1.30
   0  19  -3   -1.45    1.17
   0  19   3    0.19    1.11
   0  19  -3   -1.59    1.13
   0  19   3   -0.22    1.41
   0  20  -3    0.51    1.09
   0  20   3    0.32    1.00
   0  21   3   -1.15    0.80
   0  21  -3   -0.09    0.96
   0  22   3   -0.06    0.79
   0  22  -3    0.05    0.81
   0  24   3    0.69    0.59
   0  24  -3    0.58    0.59
   1   0  -3    0.13    0.18
  -1   0   3    0.02    0.17
  -1   0  -3   -0.05    0.19
   1   0   3   -0.21    0.19
   1   1   3   26.25    0.99
  -1   1  -3   25.33    1.07
  -1  -1   3   25.16    0.96
   1  -1  -3   25.39    1.09
   1   1  -3   26.77    0.94
  -1  -1  -3   26.98    1.01
  -1   1   3   26.31    1.07
   1  -1   3   25.17    1.07
   1  -2  -3  112.01    3.76
  -1   2  -3  117.34    3.81
  -1  -2   3  117.05    3.67
   1  -2  -3  115.73    3.88
   1   2   3  112.66    3.72
   1  -2   3  114.67    3.79
  -1   2   3  114.93    3.82
  -1  -2  -3  118.15    3.78
   1   2  -3  118.36    3.69
  -1  -3   3   20.95    0.94
   1   3   3   20.96    1.04
  -1   3  -3   20.74    1.19
   1  -3  -3   19.95    1.09
   1  -3  -3   22.92    1.36
   1   3   3   20.65    1.05
  -1   3   3   20.85    1.19
   1  -3   3   20.04    1.11
  -1  -3  -3   21.68    1.19
  -1   3   3   20.93    1.19
   1   3  -3   19.93    1.00
  -1   4  -3  111.38    3.78
   1   4   3  106.33    3.73
  -1   4  -3  109.59    4.01
  -1   4  -3  110.35    3.68
   1   4   3  116.74    3.72
  -1  -4   3  109.94    3.59
   1  -4  -3  105.58    3.72
   1  -4  -3  107.59    4.01
   1   4   3  103.99    3.61
   1  -4   3  106.39    3.73
   1   4  -3  109.54    3.67
  -1  -4  -3  110.04    3.84
  -1   4   3  105.44    3.67
  -1   4   3  109.82    3.87
  -1   4   3  112.66    3.81
   1  -5  -3   40.46    2.16
  -1   5  -3   40.33    1.75
  -1  -5   3   38.45    1.62
   1   5   3   38.90    1.63
  -1   5  -3   37.32    2.16
   1  -5  -3   36.79    1.77
  -1   5  -3   40.26    1.89
   1   5   3   40.13    1.83
   1   5   3   39.59    1.81
  -1   5   3   40.05    2.00
   1   5  -3   38.83    1.51
  -1   5   3   41.85    1.94
   1   5  -3   42.51    1.75
  -1   5   3   40.21    1.71
  -1  -5  -3   40.26    2.00
   1   5  -3   35.83    1.96
   1  -5   3   40.63    1.82
  -1   6  -3    6.33    0.87
  -1   6  -3    5.48    1.06
   1   6   3    4.17    0.67
   1   6   3    4.97    0.70
  -1  -6   3    7.82    0.73
  -1   6  -3    5.71    0.84
   1   6   3    6.64    0.76
   1  -6  -3    5.09    1.08
   1  -6  -3    5.32    0.74
  -1   6   3    5.11    0.74
  -1   6   3    5.60    0.91
  -1  -6  -3    6.43    1.04
  -1   6   3    7.22    0.83
   1   6  -3    6.06    0.95
   1   6  -3    5.84    0.75
   1   6  -3    6.26    0.67
   1  -6   3    6.50    0.88
  -1   7  -3   11.24    1.11
  -1   7  -3   10.44    1.33
   1   7   3   11.27    1.21
  -1  -7   3   10.84    0.99
   1   7   3   14.47    1.31
  -1   7  -3   12.73    1.36
   1   7   3    9.77    0.97
   1  -7  -3   10.55    1.39
  -1   7   3   13.15    1.41
   1   7  -3   11.91    1.02
  -1   7   3   10.95    1.04
   1   7  -3   12.11    1.25
   1   7  -3   15.55    1.54
  -1   7   3   12.96    1.40
  -1  -7  -3   11.36    1.53
   1   8   3    5.83    0.84
   1   8   3    6.43    0.85
  -1   8  -3    5.76    0.92
   1   8   3    6.29    0.98
  -1   8  -3    6.52    1.22
   1  -8  -3    4.42    1.18
  -1   8  -3    8.14    1.03
  -1  -8  -3    7.03    1.13
  -1   8   3    6.30    0.92
  -1   8   3    5.74    1.02
  -1   8   3    4.54    0.92
   1   8  -3    7.31    0.95
   1   8  -3    7.37    0.90
   1   8  -3    6.81    1.06
  -1   9  -3   10.99    1.23
   1   9   3   10.94    1.11
  -1   9  -3    9.80    1.19
   1   9   3    9.04    1.13
   1  -9  -3    9.80    1.48
   1   9   3    6.69    0.94
  -1   9  -3    9.10    1.40
  -1  -9  -3   11.72    1.41
   1   9  -3    9.39    1.12
   1   9  -3    9.85    1.38
  -1   9   3    9.95    1.14
  -1   9   3    9.88    1.21
   1   9  -3   11.08    1.50
  -1  10  -3    2.91    1.03
   1  10   3    2.60    0.92
   1  10   3    4.25    0.91
  -1  10  -3    2.65    1.01
   1 -10  -3    1.70    1.14
   1  10  -3    4.76    1.18
  -1  10   3    3.23    0.93
   1  10  -3    1.64    0.88
  -1 -10  -3    3.20    1.08
   1  10  -3    2.50    1.02
  -1  10   3    2.91    1.05
   1  11   3    4.63    1.00
   1  11   3    3.25    1.09
  -1  11  -3    3.49    1.08
   1 -11  -3    5.83    1.34
  -1  11  -3    6.65    1.19
   1  11  -3    3.53    1.00
  -1  11   3    5.56    1.04
  -1  11   3    4.75    1.21
  -1 -11  -3    2.95    1.06
   1  11  -3    5.82    1.09
   1  11  -3    4.42    1.10
   1 -12  -3    1.76    1.26
  -1  12  -3    0.74    1.06
  -1  12  -3    2.33    1.07
   1  12   3    1.51    1.07
   1  12   3    0.87    0.89
   1  12  -3    1.03    0.97
  -1  12   3    1.39    0.95
   1  12  -3    2.09    1.15
  -1  12   3    1.60    1.21
  -1 -12  -3    3.84    1.14
  -1  13  -3   16.13    1.74
   1  13   3   14.67    1.65
   1  13   3   16.71    1.88
  -1  13  -3   17.01    2.04
  -1  13   3   16.26    1.72
  -1  13   3   18.29    2.09
   1  13  -3   15.46    1.70
   1  13  -3   16.73    1.94
   1  14   3    1.07    1.20
  -1  14  -3    0.29    1.29
   1  14   3    1.83    1.16
  -1  14  -3    1.75    1.21
   1  14  -3    1.30    1.16
  -1  14   3    0.95    1.40
  -1  14   3    1.06    1.09
   1  14  -3    1.91    1.23
  -1  15  -3    1.27    1.25
  -1  15  -3    1.04    1.35
   1  15   3    2.21    1.20
   1  15   3    0.26    1.19
  -1  15   3    2.21    1.44
  -1  15   3    2.04    1.22
   1  15  -3    2.70    1.38
   1  15  -3    0.96    1.31
  -1  16  -3   12.34    1.88
   1  16   3   10.38    1.80
  -1  16  -3   12.49    1.84
   1  16   3   11.90    1.73
  -1  16   3   14.60    1.93
   1  16  -3   15.69    2.02
   1  16  -3   16.09    2.01
  -1  16   3   12.34    1.98
  -1  17  -3    1.65    1.42
  -1  17  -3    0.78    1.23
   1  17   3   -1.00    0.98
   1  17   3   -0.46    1.13
   1  17  -3    1.01    1.16
  -1  17   3   -1.31    1.15
   1  17  -3   -0.79    1.12
  -1  17   3   -0.30    1.13
  -1  18  -3   -1.37    1.12
   1  18   3   -0.21    1.00
  -1  18  -3   -0.64    1.10
   1  18   3   -1.96    0.99
  -1  18   3    0.01    1.04
   1  18  -3   -0.49    1.10
  -1  18   3    1.37    1.59
   1  18  -3    1.75    1.27
   1  19   3   -0.22    1.30
  -1  19  -3    0.38    1.35
  -1  19  -3    1.81    1.55
   1  19   3    1.53    1.29
   1  19  -3    0.69    1.06
  -1  19   3    2.24    1.35
   1  19  -3    1.33    1.46
  -1  19   3    2.33    1.29
  -1  20  -3    2.30    1.18
   1  20   3    0.58    0.95
  -1  20   3    0.60    0.98
   1  20  -3    2.06    1.24
   1  21   3    1.15    0.94
  -1  21  -3    0.18    0.91
  -1  21   3   -0.27    0.86
   1  21  -3    1.92    1.06
  -1  22  -3    1.03    0.93
   1  22   3    0.75    0.86
   1  22  -3    0.21    0.85
  -1  22   3   -0.05    0.81
  -1  23  -3    0.75    0.96
  -1  23   3   -0.16    0.81
   1  23  -3   -0.30    0.74
   1  24   3   -0.54    0.47
  -1  24  -3   -0.45    0.47
   1  24  -3    0.42    0.56
  -1  24   3    0.57    0.55
  -2   0  -3    0.64    0.32
   2   0  -3    0.77    0.33
   2   0  -3    0.79    0.29
   2   0   3    0.52    0.33
  -2   0   3    0.59    0.23
  -2   0   3    0.84    0.32
   2   1   3   60.62    2.20
   2  -1  -3   62.22    2.29
  -2   1  -3   63.05    2.25
   2  -1  -3   63.65    2.27
   2   1  -3   67.10    2.04
  -2   1   3   62.83    2.20
  -2  -1  -3   65.55    2.13
   2  -1   3   64.99    2.27
  -2   1   3   62.95    2.22
   2  -2  -3   12.48    1.12
   2   2   3   12.81    0.71
   2  -2  -3   12.29    0.90
   2  -2   3   12.22    0.94
  -2   2   3   12.38    0.96
  -2  -2  -3   14.15    0.78
   2   2  -3   15.33    0.64
  -2   2   3   12.44    0.98
   2  -3  -3   57.31    2.76
   2  -3  -3   60.56    2.29
  -2   3  -3   61.04    2.34
  -2   3  -3   60.29    2.28
   2   3   3   61.51    2.14
   2   3  -3   61.21    2.06
   2  -3   3   59.53    2.31
  -2  -3  -3   63.91    2.26
  -2   3   3   64.02    2.41
  -2   3   3   61.74    2.40
   2   4   3    6.92    0.67
   2   4   3    7.56    0.72
   2  -4  -3    5.28    0.89
  -2   4  -3    6.84    1.07
   2  -4  -3   10.40    1.15
   2   4   3    8.49    0.77
  -2   4  -3    7.27    0.85
  -2   4  -3    6.95    0.86
  -2  -4   3    6.20    0.60
   2  -4  -3    7.64    0.81
  -2   4   3    7.00    0.94
   2  -4   3    6.33    0.74
  -2   4   3    7.78    0.79
  -2  -4  -3    7.09    0.79
   2   4  -3    6.94    0.64
  -2   4   3    6.27    0.87
  -2   5  -3    0.76    0.92
   2   5   3    2.11    0.61
   2   5   3    2.08    0.61
   2   5   3    1.59    0.51
   2  -5  -3    1.25    0.96
   2  -5  -3    1.05    0.58
  -2   5  -3    2.25    0.73
  -2   5  -3    1.63    0.78
  -2   5   3    1.47    0.63
  -2   5   3    0.83    0.76
  -2   5   3    1.02    0.73
   2   5  -3    4.36    0.79
  -2  -5  -3    1.86    0.74
   2  -6  -3    4.82    0.76
  -2  -6   3    6.13    0.58
   2  -6  -3    6.64    1.22
  -2   6  -3    5.56    1.12
   2   6   3    5.40    0.68
   2   6   3    6.51    0.86
  -2   6  -3    4.16    0.84
   2   6   3    6.13    0.87
  -2   6  -3    6.24    0.99
   2  -6  -3    6.78    0.74
  -2  -6  -3    5.91    0.95
  -2   6   3    3.77    0.87
  -2   6   3    5.77    0.82
   2   6  -3    6.10    0.56
   2   6  -3    4.69    0.71
  -2   6   3    4.89    0.92
   2  -6   3    6.18    0.96
   2  -7  -3    8.52    0.84
   2   7   3    8.82    1.02
   2   7   3    8.33    0.88
  -2   7  -3    7.85    1.24
   2   7   3    9.03    1.02
  -2   7  -3    8.85    1.04
   2  -7  -3    9.78    1.36
  -2   7  -3    9.13    1.13
  -2   7   3   10.22    1.25
  -2  -7  -3    9.29    1.12
  -2   7   3    9.01    0.96
   2   7  -3    7.79    0.81
  -2   7   3    8.50    1.07
   2   7  -3    7.46    0.89
   2   7  -3    9.31    1.10
  -2   8  -3    7.45    1.24
   2  -8  -3    8.60    0.82
   2   8   3    8.07    1.11
   2   8   3    7.60    0.90
   2  -8  -3    8.96    1.37
   2   8   3    6.96    0.91
  -2   8  -3    7.02    1.06
  -2  -8   3    6.51    0.77
  -2   8  -3    9.34    1.12
   2   8  -3    7.45    0.84
  -2  -8  -3    5.53    1.06
   2   8  -3    8.87    0.96
  -2   8   3    7.41    1.01
   2   8  -3    8.64    1.08
  -2   8   3    7.66    1.12
   2  -9  -3    0.73    1.08
   2   9   3    1.20    0.67
  -2   9  -3    0.74    0.95
  -2   9  -3    1.19    0.90
   2   9   3    0.01    0.82
  -2   9   3    0.25    0.85
   2   9  -3    0.83    0.83
   2   9  -3    1.81    0.81
  -2   9   3    0.93    0.77
  -2  -9  -3    0.05    1.06
   2   9  -3    1.45    0.71
   2 -10  -3   18.23    1.93
   2  10   3   19.51    1.42
  -2  10  -3   16.10    1.58
  -2  10  -3   16.36    1.95
   2  10   3   17.16    1.45
   2  10   3   19.32    1.73
   2  10  -3   16.30    1.61
   2  10  -3   15.91    1.61
   2  10  -3   18.35    1.43
  -2 -10  -3   16.48    1.81
  -2  10   3   19.46    1.53
   2  11   3    1.86    0.86
  -2  11  -3    2.19    1.03
   2 -11  -3   -0.30    1.18
  -2  11  -3    1.28    1.05
   2  11   3    1.49    0.94
   2  11  -3    2.11    0.95
  -2  11   3    1.64    0.90
   2  11  -3    0.93    0.86
  -2 -11  -3    3.34    1.06
   2  11  -3   -0.62    1.70
  -2  11   3    2.38    1.17
   2  12   3    2.12    0.94
  -2  12  -3    2.77    1.29
  -2  12  -3    0.85    1.02
   2  12   3    1.60    1.03
   2 -12  -3    1.23    1.25
   2  12  -3   -0.07    0.99
  -2  12   3    0.53    1.10
   2  12  -3    3.02    0.86
  -2  12   3    0.86    0.95
   2  12  -3    0.85    0.97
   2  13   3   -0.58    0.97
   2  13   3    0.28    0.98
  -2  13  -3   -0.28    1.20
  -2  13  -3    1.09    1.16
  -2  13   3   -0.17    0.99
  -2  13   3   -0.48    1.23
   2  13  -3    1.00    1.02
   2  13  -3   -0.04    1.06
  -2  14  -3    2.08    1.30
   2  14   3    1.85    1.27
   2  14   3    2.11    1.14
  -2  14  -3   -0.84    1.15
   2  14  -3    2.23    1.24
  -2  14   3    1.03    1.15
   2  14  -3    1.21    1.10
  -2  14   3    0.78    1.26
   2  15   3    1.35    1.15
   2  15   3    0.95    1.18
  -2  15  -3    0.53    1.21
  -2  15  -3    2.45    1.27
  -2  15   3    1.03    1.12
   2  15  -3    0.70    1.24
   2  15  -3    1.10    1.23
  -2  15   3   -0.74    1.28
   2  16   3   24.99    2.20
  -2  16  -3   21.42    2.38
   2  16   3   23.26    2.50
  -2  16  -3   25.51    2.45
   2  16  -3   23.50    2.29
  -2  16   3   26.25    2.82
  -2  16   3   23.54    2.23
   2  16  -3   22.69    2.39
  -2  17  -3    2.23    1.45
  -2  17  -3    4.05    1.52
   2  17   3    1.10    1.15
   2  17   3    1.34    1.21
  -2  17   3    1.37    1.22
   2  17  -3    1.13    1.23
   2  17  -3    1.38    1.18
  -2  17   3    1.69    1.45
  -2  18  -3   -2.68    1.08
  -2  18  -3    0.42    1.12
   2  18   3   -0.21    1.15
   2  18   3    1.69    1.32
  -2  18   3    0.31    1.06
   2  18  -3   -0.87    1.06
   2  18  -3   -0.66    1.05
  -2  18   3   -1.37    1.26
  -2  19  -3    1.12    1.87
   2  19   3    0.81    1.18
   2  19   3   -0.12    1.61
  -2  19  -3    3.04    1.38
  -2  19   3    0.49    1.28
  -2  19   3   -0.02    1.19
   2  19  -3    0.12    1.58
   2  19  -3   -2.24    0.91
  -2  20  -3   -0.29    1.10
   2  20   3    0.52    0.95
  -2  20   3   -0.36    0.92
   2  20  -3    0.05    1.09
   2  21   3   -1.35    0.76
  -2  21  -3    0.47    0.95
   2  21  -3    1.02    1.07
  -2  21   3   -0.03    0.92
  -2  22  -3    2.02    0.97
   2  22   3    2.27    0.93
   2  22  -3    1.24    0.90
  -2  22   3    1.56    0.90
   2  23   3    0.54    0.83
  -2  23  -3    0.74    0.95
  -2  23   3    0.85    0.74
   3   0  -3   -0.33    0.35
  -3   0  -3    0.25    0.38
   3   0   3    0.23    0.40
  -3   0   3   -0.09    0.25
  -3   0   3    0.16    0.36
   3   0  -3    0.02    0.31
   3  -1  -3  105.81    3.57
   3  -1  -3  104.75    3.66
  -3  -1   3  110.81    3.40
  -3   1  -3  112.03    3.64
   3   1   3  112.92    3.53
   3   1  -3  107.85    3.42
  -3  -1  -3  112.45    3.50
   3   1  -3  108.32    3.41
   3  -1   3  107.56    3.64
  -3   1   3  105.35    3.59
  -3   1   3  107.47    3.58
  -3   2  -3    1.44    0.48
   3  -2  -3    0.13    0.50
   3   2   3    0.81    0.33
  -3   2   3    0.33    0.46
  -3  -2  -3    0.68    0.34
  -3   2   3   -0.30    0.53
   3  -3  -3   21.38    1.28
   3   3   3   22.16    0.99
   3  -3  -3   20.62    1.62
   3  -3  -3   20.34    1.17
  -3   3  -3   20.48    1.26
  -3  -3  -3   21.67    1.11
  -3   3   3   20.81    1.40
   3  -3   3   24.65    1.38
   3   4   3    0.18    0.38
   3   4   3    0.66    0.40
   3  -4  -3    4.12    1.13
  -3   4  -3    0.79    1.00
  -3   4  -3    0.83    0.73
  -3   4  -3    0.69    0.80
  -3   4   3    3.76    0.75
   3  -4   3    0.07    0.69
   3   4  -3    0.39    0.39
  -3  -4  -3    0.12    0.60
  -3   5  -3   20.83    1.40
   3  -5  -3   20.10    1.42
   3  -5  -3   22.15    1.92
  -3   5  -3   20.86    1.83
   3   5   3   21.68    1.16
  -3   5  -3   24.07    1.60
   3   5   3   21.87    1.06
   3   5   3   23.60    1.24
   3   5  -3   22.21    1.11
  -3   5   3   23.03    1.61
   3  -5   3   21.94    1.49
   3   5  -3   20.75    1.30
  -3   5   3   23.62    1.32
  -3  -5  -3   24.48    1.43
   3  -6  -3   18.27    1.17
   3   6   3   21.21    1.28
   3  -6  -3   28.61    2.76
   3   6   3   18.34    1.15
  -3   6  -3   17.59    1.36
   3   6   3   17.53    1.02
  -3   6  -3   16.15    1.52
   3   6  -3   19.19    1.31
  -3   6   3   17.85    1.53
   3   6  -3   18.06    1.12
  -3   6   3   16.64    1.23
  -3  -6  -3   16.96    1.37
  -3   6   3   16.10    1.51
  -3   7  -3   -0.37    0.73
   3  -7  -3   -0.13    0.98
   3   7   3    0.31    0.52
   3  -7  -3    0.06    0.61
  -3   7  -3    0.14    0.97
   3   7   3    0.86    0.63
   3   7   3    0.48    0.56
  -3   7  -3   -0.15    0.76
  -3   7   3    0.10    0.86
  -3  -7  -3   -0.72    0.75
   3   7  -3    0.89    0.60
   3   7  -3   -0.30    0.38
  -3   7   3   -0.37    0.65
   3   7  -3    0.17    0.65
  -3   8  -3   40.94    2.32
   3  -8  -3   43.16    2.74
   3   8   3   45.36    2.13
   3  -8  -3   40.60    1.88
   3   8   3   43.50    2.05
  -3   8  -3   44.97    2.23
   3   8   3   44.69    1.90
  -3   8   3   44.82    2.42
  -3   8   3   40.94    2.29
  -3  -8  -3   42.46    2.24
   3   8  -3   45.78    2.02
   3   8  -3   45.34    2.17
   3  -9  -3   18.46    1.82
   3  -9  -3   15.23    1.76
  -3   9  -3   19.00    1.57
  -3   9  -3   14.13    1.47
   3   9   3   16.35    1.18
   3   9   3   15.24    1.28
   3   9   3   16.76    1.51
  -3  -9  -3   13.47    1.55
   3   9  -3   11.62    1.39
  -3   9   3   15.89    1.40
  -3   9   3   16.87    1.74
   3   9  -3   15.32    1.39
   3   9  -3   15.31    1.14
  -3  10  -3   20.86    1.72
   3  10   3   19.71    1.75
   3  10   3   19.72    1.40
  -3  10  -3   20.13    1.99
   3 -10  -3   20.98    2.17
   3  10   3   21.43    1.53
   3 -10  -3   17.99    1.25
   3  10  -3   17.44    1.62
  -3  10   3   21.39    1.96
  -3 -10  -3   19.97    1.73
   3  10  -3   21.66    1.44
  -3  10   3   21.32    1.60
   3  10  -3   21.55    1.64
  -3  11  -3    2.72    1.11
   3  11   3    2.90    0.99
  -3  11  -3    3.96    1.12
   3 -11  -3    3.73    1.51
   3  11   3    3.11    0.89
   3  11   3    3.69    0.94
  -3  11   3    3.67    1.21
  -3  11   3    3.02    1.02
  -3 -11  -3    5.13    1.05
   3  11  -3    3.99    1.31
   3  11  -3    2.03    0.87
   3  11  -3    2.59    0.84
   3 -12  -3    4.10    1.46
   3  12   3    7.04    1.10
  -3  12  -3    3.52    1.18
  -3  12  -3    4.74    1.39
   3  12   3    6.18    1.30
  -3  12   3    4.61    1.44
   3  12  -3    4.91    1.12
  -3  12   3    6.51    1.26
   3  12  -3    5.10    1.14
  -3  13  -3    1.53    1.19
   3  13   3    1.62    1.09
  -3  13  -3    0.78    1.13
   3  13   3    0.03    0.89
   3  13  -3    0.63    1.02
   3  13  -3    0.21    0.94
  -3  13   3    1.25    1.04
  -3  13   3   -0.16    1.19
  -3  14  -3    0.42    1.28
   3  14   3    0.95    1.13
   3  14   3   -0.78    0.96
  -3  14  -3    0.37    1.20
   3  14  -3    0.88    1.06
  -3  14   3    1.06    1.16
  -3  14   3    0.51    1.27
   3  14  -3    1.31    1.14
   3  15   3    1.90    1.18
  -3  15  -3    3.35    1.46
   3  15   3    3.33    1.21
   3  15  -3    2.36    1.27
   3  15  -3    1.12    1.11
  -3  15   3    4.53    2.79
  -3  15   3    2.21    1.23
   3  16   3    2.83    1.34
   3  16   3    2.03    1.16
  -3  16  -3    3.41    1.49
  -3  16  -3    2.21    1.47
   3  16  -3    1.84    1.17
  -3  16   3    0.31    1.43
  -3  16   3    3.59    1.32
   3  16  -3    2.25    1.25
  -3  17  -3    0.97    1.23
   3  17   3    1.28    1.15
  -3  17  -3    2.51    1.47
   3  17   3    2.43    1.23
  -3  17   3    2.31    1.28
  -3  17   3    3.46    1.55
   3  17  -3    0.40    0.98
   3  17  -3    0.99    1.19
  -3  18  -3    6.03    1.51
   3  18   3    2.71    1.23
   3  18   3    3.04    1.30
  -3  18  -3    2.31    1.68
   3  18  -3    1.28    1.20
  -3  18   3    1.94    1.21
   3  18  -3    2.35    1.14
  -3  18   3    3.90    1.82
   3  19   3    0.75    1.44
   3  19   3   -0.36    1.19
  -3  19   3    1.72    1.77
   3  19  -3    1.25    0.98
   3  20   3    0.04    0.92
  -3  20  -3   -0.75    1.01
   3  20  -3   -0.12    1.02
  -3  20   3    0.62    1.01
  -3  21  -3    0.55    0.98
   3  21   3   -0.66    0.75
   3  21  -3   -0.09    0.87
  -3  21   3   -1.05    0.81
   3  22   3    0.95    0.74
  -3  22  -3    0.64    0.90
   3  22  -3    1.16    0.80
  -3  22   3    0.71    0.87
  -3  23  -3    0.19    0.68
   3  23   3   -0.29    0.61
   3  23  -3   -0.41    0.59
  -3  23   3    0.48    0.76
  -4   0  -3   -0.25    0.39
  -4   0   3   -0.08    0.39
   4   0   3    0.31    0.39
  -4   0   3    0.13    0.31
   4   0  -3    0.05    0.39
   4   0  -3   -0.17    0.49
   4  -1  -3  248.43    8.01
   4   1   3  263.96    7.98
   4  -1  -3  265.37    8.34
  -4   1  -3  259.36    8.06
   4   1  -3  250.31    7.86
  -4  -1  -3  264.98    7.92
   4  -1   3  243.01    8.07
  -4   1   3  250.61    8.03
   4   1  -3  251.44    7.88
  -4   1   3  253.30    8.01
   4  -1   3  244.53    7.98
   4  -2  -3   16.64    1.09
   4   2   3   18.40    0.89
   4  -2  -3   15.66    1.12
   4  -2  -3   17.80    1.42
  -4   2   3   16.78    1.21
   4  -2   3   17.07    1.24
   4  -2   3   16.48    1.25
  -4   2   3   18.55    1.24
  -4  -2  -3   17.33    0.86
   4  -3  -3   -0.73    1.34
  -4   3  -3    1.63    0.87
   4  -3  -3   -0.03    0.60
  -4   3  -3    7.68    2.12
   4   3   3    0.51    0.39
   4  -3  -3    1.83    1.24
   4  -3   3    2.51    0.93
   4  -3   3    3.64    1.17
  -4   3   3   -0.03    0.72
  -4  -3  -3    0.64    0.44
  -4   3   3    1.19    0.78
  -4   4  -3    7.58    0.97
  -4   4  -3    8.37    1.27
  -4   4  -3    5.48    1.11
   4   4   3    5.58    0.56
   4  -4  -3    5.34    1.17
   4  -4  -3    6.57    0.91
   4   4   3    5.87    0.54
   4  -4  -3    9.42    1.19
  -4  -4  -3    7.10    0.73
  -4   4   3    4.62    0.98
   4  -4   3    6.95    1.02
  -4   4   3    7.19    0.99
   4  -4   3    4.38    0.93
  -4   4   3    5.94    0.72
   4   5   3   24.55    1.17
  -4   5  -3   30.83    2.04
  -4   5  -3   23.38    1.49
   4   5   3   22.74    1.16
   4  -5  -3   24.64    1.40
   4  -5  -3   26.84    2.02
   4  -5  -3   30.49    1.83
  -4   5  -3   23.44    1.95
  -4   5   3   23.93    1.70
   4  -5   3   24.39    1.48
  -4  -5  -3   25.26    1.41
   4   5  -3   23.79    1.23
   4  -5   3   24.45    1.61
  -4   5   3   26.39    1.70
   4   5  -3   24.90    1.09
  -4   5   3   24.81    1.35
   4  -6  -3    3.51    0.78
  -4   6  -3    2.89    0.87
   4  -6  -3    3.02    1.13
   4   6   3    3.90    0.60
  -4   6  -3    3.64    1.07
   4   6   3    5.14    0.71
  -4   6  -3    2.92    0.85
   4   6   3    3.61    0.55
   4   6  -3    3.64    0.65
  -4  -6  -3    3.91    0.79
  -4   6   3    3.27    0.76
   4   6  -3    4.63    0.57
   4  -6   3    3.22    0.84
  -4   6   3    4.86    0.97
  -4   7  -3    0.01    0.89
   4   7   3   -0.45    0.44
   4  -7  -3    0.55    0.69
  -4   7  -3    0.81    0.83
   4   7   3   -0.86    0.59
   4  -7  -3    0.01    1.08
   4   7   3   -0.20    0.41
   4  -7   3    0.33    0.63
   4   7  -3    0.16    0.52
  -4   7   3   -0.03    0.84
  -4   7   3   -0.49    0.67
  -4  -7  -3   -0.77    0.67
   4   7  -3   -0.67    0.55
   4  -8  -3    5.99    1.38
   4  -8  -3    6.50    0.88
   4   8   3    6.39    0.82
  -4   8  -3    6.02    1.09
  -4   8  -3    4.90    1.08
   4   8   3    4.27    0.80
   4   8   3    4.87    0.70
  -4  -8  -3    5.05    0.93
   4   8  -3    4.68    0.76
  -4   8   3    3.68    0.99
   4  -8   3    5.51    0.78
   4   8  -3    5.68    0.58
   4   8  -3    4.93    0.85
   4   9   3   25.49    1.69
   4   9   3   22.62    1.42
  -4   9  -3   25.54    2.01
   4  -9  -3   23.06    2.38
  -4   9  -3   24.36    1.76
   4  -9  -3   23.92    1.44
   4   9   3   22.88    1.38
   4  -9   3   23.40    1.80
  -4   9   3   24.41    2.03
  -4   9   3   23.00    1.62
   4   9  -3   25.60    1.55
  -4  -9  -3   22.82    1.64
   4   9  -3   24.54    1.59
   4   9  -3   25.02    1.28
   4 -10  -3   13.03    1.84
   4  10   3   12.48    1.15
  -4  10  -3   11.15    1.36
   4  10   3   10.73    1.16
  -4  10  -3   12.91    1.55
   4 -10  -3   12.20    1.13
   4  10   3   13.96    1.39
  -4 -10  -3   11.85    1.37
   4  10  -3   11.96    1.38
  -4  10   3   14.57    1.47
   4  10  -3   14.60    1.41
  -4  10   3   12.55    1.53
   4  10  -3   13.21    1.15
  -4  11  -3   -0.11    1.04
   4 -11  -3    0.62    1.21
  -4  11  -3   -0.73    0.90
   4  11   3    0.30    0.86
   4  11   3    0.25    0.51
   4  11   3    0.20    0.70
   4  11  -3   -1.39    0.64
  -4  11   3    1.22    0.96
   4  11  -3    0.44    0.90
  -4  11   3    0.92    0.87
   4  11  -3   -0.18    0.73
   4  12   3    8.30    1.16
   4  12   3    7.70    1.38
   4 -12  -3    6.05    1.68
  -4  12  -3    7.59    1.37
  -4  12  -3    6.06    1.46
   4  12  -3    9.20    1.27
  -4  12   3    8.06    1.35
   4  12  -3    8.29    1.20
   4  12  -3    8.09    1.21
  -4  12   3    6.83    1.53
   4  13   3    1.82    1.15
   4  13   3    0.53    0.91
  -4  13  -3   -0.12    1.22
  -4  13  -3    0.76    1.21
   4  13  -3    0.05    0.92
   4  13  -3    0.30    1.00
  -4  13   3    0.26    1.22
  -4  13   3    0.16    1.02
  -4  14  -3   -1.81    1.13
   4  14   3    0.27    1.02
   4  14   3    0.79    0.95
  -4  14  -3    0.10    1.19
  -4  14   3    0.68    1.26
  -4  14   3   -0.28    1.05
   4  14  -3   -0.72    0.92
   4  14  -3    0.42    1.00
  -4  15  -3    0.67    1.39
  -4  15  -3    1.49    1.30
   4  15   3    2.10    1.26
   4  15   3    0.05    1.00
  -4  15   3    1.33    1.40
   4  15  -3    0.27    0.96
  -4  15   3   -0.34    1.12
   4  15  -3    0.85    1.14
  -4  16  -3    2.00    1.52
   4  16   3    5.33    1.31
   4  16   3    3.81    1.27
  -4  16  -3    4.97    1.59
  -4  16   3    4.69    1.37
   4  16  -3    5.87    1.40
   4  16  -3    3.38    1.09
  -4  16   3    5.03    1.70
   4  17   3    1.32    1.22
  -4  17  -3   -0.04    1.25
   4  17   3    0.31    1.05
  -4  17  -3    1.17    1.27
   4  17  -3    0.83    0.83
  -4  17   3    1.24    1.20
  -4  17   3   -0.37    1.26
   4  17  -3    0.46    1.09
   4  18   3    1.98    1.09
   4  18   3    1.80    1.12
  -4  18  -3    1.16    1.23
  -4  18  -3   -0.08    1.41
   4  18  -3    1.79    1.18
  -4  18   3    2.45    1.79
   4  18  -3    2.45    0.95
  -4  18   3    2.17    1.22
   4  19   3    0.54    1.01
  -4  19  -3    0.19    1.13
   4  19  -3   -1.11    1.01
  -4  19   3    0.00    1.09
   4  19  -3    1.01    0.87
   4  20   3    0.26    0.92
  -4  20  -3   -0.36    1.01
  -4  20   3    1.35    1.00
   4  20  -3    0.13    0.98
  -4  21  -3    0.43    0.93
   4  21   3    0.21    0.78
   4  21  -3   -0.82    0.79
  -4  21   3   -0.29    0.87
  -4  22  -3   -0.86    0.77
   4  22   3    0.17    0.68
   4  22  -3   -1.22    0.65
  -4  22   3    1.01    0.87
   4  23   3   -0.45    0.50
  -4  23  -3   -0.37    0.69
   4  23  -3   -0.30    0.59
  -4  23   3    0.22    0.77
   5   0  -3    0.33    0.62
   5   0   3   -0.28    0.54
  -5   0  -3    0.10    0.48
  -5   0   3    0.37    0.46
   5   0   3    0.29    0.43
   5   0  -3    0.65    0.47
  -5   0   3   -0.24    0.38
   5   1   3    1.21    0.55
   5  -1  -3    0.87    0.69
   5  -1  -3    0.28    0.56
   5   1   3    0.34    0.29
   5  -1  -3    0.60    0.54
  -5   1  -3    0.99    0.52
   5   1  -3    0.68    0.41
  -5   1   3    1.24    0.54
   5  -1   3    0.91    0.62
  -5  -1  -3    0.99    0.37
   5  -1   3    0.30    0.55
   5   1  -3    1.05    0.55
  -5   1   3    0.64    0.51
   5  -2  -3   14.25    1.56
   5   2   3   14.74    0.67
  -5   2  -3   14.45    1.69
  -5   2  -3   15.70    1.32
   5  -2  -3   14.71    1.17
   5   2   3   14.18    0.91
   5  -2   3   14.39    1.36
  -5  -2  -3   15.47    0.82
  -5   2   3   15.09    1.26
   5  -2   3   15.78    1.31
  -5   2   3   16.27    1.28
  -5   3  -3   33.94    1.64
   5  -3  -3   31.67    1.61
   5  -3  -3   31.44    1.67
   5  -3  -3   34.21    2.13
  -5   3  -3   34.40    1.85
   5   3   3   32.33    1.40
  -5   3  -3   28.61    2.12
   5   3   3   30.05    1.18
  -5  -3  -3   34.54    1.35
  -5   3   3   30.81    2.00
   5  -3   3   40.25    2.10
   5  -3   3   31.13    1.78
  -5   3   3   33.25    1.78
   5   4   3    0.25    0.31
   5  -4  -3   -0.02    0.74
  -5   4  -3    1.15    0.72
  -5   4  -3   -0.26    0.89
   5  -4  -3   -0.65    0.53
   5  -4  -3   -0.05    0.90
   5   4   3    0.01    0.32
  -5   4  -3    1.08    0.78
   5  -4   3    0.28    0.87
  -5   4   3   -0.09    0.75
  -5   4   3    0.44    0.68
  -5   4   3   -0.59    0.45
   5  -4   3    0.56    0.68
  -5  -4  -3    0.17    0.46
   5  -5  -3   19.98    1.93
  -5   5  -3   19.35    1.37
   5  -5  -3   20.00    1.31
   5   5   3   22.38    1.03
   5   5   3   17.10    0.90
  -5   5  -3   21.40    2.44
  -5   5  -3   21.42    1.63
   5  -5  -3   18.36    1.42
  -5   5   3   21.63    1.61
  -5  -5  -3   20.36    1.22
  -5   5   3   19.73    1.20
   5  -5   3   20.43    1.47
   5  -5   3   16.74    1.70
   5   6   3   13.05    0.82
   5   6   3   14.18    1.05
   5   6   3   12.94    0.90
  -5   6  -3   14.41    1.30
   5  -6  -3   13.52    1.24
  -5   6  -3   15.15    1.56
   5  -6  -3   15.52    1.64
   5  -6   3   12.01    1.30
   5   6  -3   15.29    0.95
  -5   6   3   15.06    1.54
  -5  -6  -3   14.01    1.11
  -5   6   3   14.94    1.15
  -5   7  -3   10.79    1.25
  -5   7  -3    9.86    1.20
   5   7   3   11.12    0.86
   5  -7  -3   11.32    1.11
   5   7   3   10.80    1.11
   5  -7  -3   10.03    1.55
   5   7   3    9.75    0.80
   5  -7   3    9.95    1.10
  -5  -7  -3    9.67    0.99
   5   7  -3   11.12    0.90
   5   7  -3   11.43    0.95
  -5   7   3   10.65    1.13
  -5   7   3    9.39    1.21
  -5   8  -3   42.05    2.22
  -5   8  -3   40.76    2.42
   5   8   3   41.16    1.85
   5  -8  -3   45.46    2.90
   5   8   3   41.54    2.01
   5   8   3   40.31    1.76
   5  -8  -3   40.53    1.99
  -5   8   3   41.20    2.45
   5   8  -3   41.13    1.88
  -5  -8  -3   42.18    2.00
   5   8  -3   44.57    1.85
   5  -8   3   41.63    1.96
  -5   9  -3    6.87    1.18
  -5   9  -3    4.96    1.19
   5  -9  -3    7.30    1.58
   5   9   3    5.79    0.83
   5   9   3    4.35    0.87
   5  -9  -3    7.59    0.97
   5   9   3    6.63    0.80
   5   9  -3    4.88    0.79
  -5   9   3    6.67    1.33
   5  -9   3    5.32    0.88
  -5   9   3    5.38    1.01
  -5  -9  -3    6.88    0.95
   5   9  -3    6.75    0.87
   5  10   3    0.62    0.83
   5  10   3    0.08    0.44
  -5  10  -3    0.83    0.94
  -5  10  -3    0.41    1.03
   5  10   3    0.15    0.63
   5 -10  -3   -0.26    0.66
   5 -10  -3    0.86    1.18
   5  10  -3   -0.10    0.68
  -5  10   3    0.00    0.82
   5  10  -3    0.38    0.60
   5  10  -3    1.36    0.66
  -5 -10  -3    0.92    0.67
  -5  10   3    0.38    1.05
   5 -10   3    1.40    0.66
   5 -11  -3    0.87    0.73
  -5  11  -3    1.31    1.15
   5 -11  -3   -0.27    1.23
   5  11   3    1.47    0.74
  -5  11  -3    2.08    1.07
   5  11   3    1.09    0.84
   5  11  -3    0.39    0.67
   5  11  -3    0.08    0.76
  -5  11   3    1.02    1.13
  -5  11   3   -0.51    0.84
   5  11  -3   -0.88    0.61
   5  12   3   13.63    1.38
   5 -12  -3   11.86    2.05
  -5  12  -3   14.14    1.92
  -5  12  -3   13.32    1.70
   5 -12  -3   10.55    1.15
   5  12   3   13.90    1.59
   5  12   3   13.87    1.26
  -5  12   3   11.02    1.74
   5  12  -3   12.31    1.31
  -5  12   3   11.75    1.51
   5  12  -3    9.37    1.20
   5  12  -3   14.68    1.43
   5  13   3    4.61    1.27
   5  13   3    3.92    1.06
  -5  13  -3    4.23    1.47
   5  13  -3    6.10    1.16
  -5  13   3    4.05    1.47
  -5  13   3    2.74    1.15
   5  13  -3    2.88    1.01
   5  14   3    2.20    1.05
   5  14   3    2.82    1.21
  -5  14  -3    1.69    1.29
  -5  14  -3    2.10    1.45
   5  14  -3    1.58    0.97
  -5  14   3    2.90    1.50
   5  14  -3    0.46    0.95
  -5  14   3    2.75    1.21
   5  15   3   -1.28    0.99
   5  15   3   -0.19    0.97
  -5  15  -3   -0.21    1.31
  -5  15  -3    1.71    1.32
  -5  15   3   -0.17    1.29
  -5  15   3    0.78    1.19
   5  15  -3    0.03    1.00
   5  15  -3   -0.03    0.84
  -5  16  -3    3.70    1.44
  -5  16  -3    4.68    1.49
   5  16   3    9.77    1.67
   5  16   3    4.97    1.25
   5  16  -3    3.28    0.94
  -5  16   3    6.60    1.52
   5  16  -3    7.63    1.43
  -5  16   3    2.21    1.57
   5  17   3    0.01    1.09
  -5  17  -3   -1.79    1.14
   5  17   3    0.63    1.05
  -5  17  -3    0.60    1.19
   5  17  -3    0.71    1.04
   5  17  -3    0.50    0.77
  -5  17   3    1.54    1.41
  -5  17   3   -1.13    1.01
   5  18   3   -1.60    1.07
  -5  18  -3    0.68    1.21
  -5  18  -3   -2.15    1.00
   5  18   3   -0.40    0.94
  -5  18   3    1.21    1.09
   5  18  -3    1.18    0.81
   5  18  -3    0.33    1.03
  -5  18   3   -1.46    1.15
   5  19   3    0.91    0.96
  -5  19  -3    0.38    1.14
  -5  19   3    1.34    1.09
   5  19  -3    1.95    1.13
  -5  20  -3   -1.07    0.94
   5  20   3   -0.65    0.77
  -5  20   3   -0.54    0.90
   5  20  -3   -0.72    0.90
  -5  21  -3    1.39    1.06
   5  21   3    1.12    0.81
  -5  21   3    1.47    1.05
   5  21  -3   -0.21    0.76
  -5  22  -3    0.08    0.79
   5  22   3    0.70    0.72
   5  22  -3    0.09    0.77
  -5  22   3    0.38    0.84
   5  23   3    0.51    0.55
  -5  23  -3   -0.41    0.73
  -5  23   3   -0.52    0.76
   5  23  -3    0.32    0.56
  -6   0   3   -0.25    0.46
   6   0  -3    0.26    0.72
   6   0  -3    0.20    0.48
   6   0   3   -0.06    0.47
  -6   0   3   -0.18    0.40
   6   0   3   -0.34    0.46
  -6   0  -3   -0.21    0.48
  -6   1  -3   18.30    1.24
   6   1   3   17.18    0.85
   6  -1  -3   18.91    1.12
   6   1   3   19.45    1.18
   6  -1  -3   20.09    1.24
   6  -1  -3   19.06    1.59
   6   1  -3   17.89    1.25
   6  -1   3   18.10    1.33
  -6  -1  -3   18.68    0.96
  -6   1   3   19.07    1.19
  -6   1   3   20.21    1.24
   6  -1   3   18.38    1.20
   6   1  -3   19.42    1.02
   6   2   3   16.67    1.03
   6  -2  -3   16.35    1.19
  -6   2  -3   16.06    1.64
   6  -2  -3   16.98    1.65
   6  -2  -3   17.01    1.24
   6   2   3   16.71    0.73
  -6   2  -3   18.00    1.33
   6   2  -3   17.93    0.86
  -6  -2  -3   17.93    0.86
  -6   2   3   14.75    1.49
  -6   2   3   18.87    1.32
   6   2  -3   17.17    1.01
   6  -2   3   18.04    1.38
   6  -2   3   15.61    1.29
   6  -3  -3   30.98    1.63
   6   3   3   33.15    1.37
   6  -3  -3   34.23    2.12
  -6   3  -3   32.35    1.76
   6  -3  -3   31.30    1.68
  -6   3  -3   30.92    1.55
   6   3   3   30.67    1.16
  -6   3  -3   28.19    2.05
   6  -3   3   31.52    1.76
  -6   3   3   34.66    1.77
   6  -3   3   33.61    1.82
  -6   3   3   33.47    1.82
  -6  -3  -3   32.95    1.31
   6   4   3   12.76    0.79
  -6   4  -3   12.21    1.12
   6  -4  -3   11.40    1.16
   6  -4  -3    9.32    0.95
   6  -4  -3   12.53    1.53
   6   4   3   11.81    0.62
  -6   4  -3   14.04    1.76
  -6   4  -3   12.73    1.45
  -6  -4  -3   12.69    0.89
   6  -4   3   12.03    1.32
  -6   4   3   12.16    0.83
   6  -4   3   13.43    1.25
  -6   4   3   11.53    1.16
   6  -5  -3    0.63    0.65
  -6   5  -3    1.99    0.77
   6  -5  -3    0.96    1.16
  -6   5  -3    1.59    0.85
   6   5   3    1.61    0.36
   6  -5  -3    1.65    0.85
   6   5   3    1.47    0.39
   6  -5   3    2.10    0.90
  -6   5   3    2.14    0.91
  -6   5   3    2.08    0.62
  -6  -5  -3    1.54    0.56
   6   6   3    3.61    0.48
   6  -6  -3    2.74    1.21
  -6   6  -3    2.37    0.93
   6   6   3    2.93    0.46
  -6   6  -3    3.20    0.85
   6  -6  -3    4.25    0.89
   6  -6   3    3.47    0.95
  -6   6   3    2.51    0.91
  -6   6   3    3.41    0.71
   6   7   3   44.56    1.82
  -6   7  -3   48.56    2.30
   6  -7  -3   50.59    2.21
   6   7   3   47.66    2.03
  -6   7  -3   48.04    2.51
   6   7   3   46.51    1.88
   6  -7  -3   46.98    2.96
  -6   7   3   48.98    2.15
   6   7  -3   46.62    1.80
  -6   7   3   47.23    2.55
   6  -7   3   49.15    2.26
   6   7  -3   47.55    1.79
   6   8   3    4.63    0.81
   6  -8  -3    3.47    1.45
   6  -8  -3    3.68    0.94
   6   8   3    3.67    0.63
   6   8   3    3.05    0.60
  -6   8  -3    2.60    0.99
  -6   8  -3    4.98    1.00
   6  -8   3    2.99    0.89
   6   8  -3    3.60    0.62
  -6  -8  -3    4.57    0.64
  -6   8   3    4.28    1.19
   6   8  -3    3.97    0.65
   6   9   3   13.42    1.30
   6  -9  -3   15.24    1.41
  -6   9  -3   18.86    2.50
   6   9   3   13.63    1.02
   6   9   3   10.93    1.01
  -6   9  -3   15.68    1.55
   6  -9  -3   14.04    2.10
   6  -9   3   14.33    1.31
  -6   9   3   13.04    1.50
  -6   9   3   14.40    1.37
   6   9  -3   13.92    1.05
   6   9  -3   13.58    0.80
   6   9  -3   14.17    1.17
   6 -10  -3    6.94    1.69
   6  10   3    8.07    1.13
   6 -10  -3    7.78    1.06
  -6  10  -3    8.21    1.46
  -6  10  -3    7.96    1.28
   6  10   3    8.06    0.94
   6  10   3    7.15    0.89
   6  10  -3    8.21    1.01
   6  10  -3    8.23    0.93
   6 -10   3   11.68    1.14
   6  10  -3    6.17    0.88
  -6  10   3    7.97    1.18
  -6  10   3    7.21    1.43
  -6  11  -3    0.32    1.13
   6 -11  -3   -0.37    0.71
   6  11   3    0.18    0.66
   6 -11  -3   -0.31    1.17
   6  11   3    1.17    0.88
  -6  11  -3    0.89    1.07
   6  11   3    1.53    0.59
   6  11  -3    1.76    0.69
   6  11  -3    0.05    0.62
  -6  11   3    0.47    1.14
  -6  11   3    0.83    0.93
   6 -11   3   -0.12    0.71
   6  11  -3   -0.35    0.69
   6  12   3    0.35    0.74
   6  12   3   -1.06    0.78
   6 -12  -3   -0.30    0.70
  -6  12  -3    0.06    1.11
  -6  12  -3    0.03    1.05
   6  12  -3   -0.72    0.70
   6  12  -3   -0.27    0.72
  -6  12   3    0.35    1.23
  -6  12   3    0.25    0.96
   6  12  -3    1.50    0.65
  -6  13  -3   -0.49    1.22
  -6  13  -3    1.21    1.20
   6  13   3   -0.18    0.79
   6  13   3   -0.32    0.95
   6  13  -3    1.12    0.79
  -6  13   3    0.36    1.00
  -6  13   3   -0.27    1.24
   6  13  -3    2.12    0.92
   6  14   3   -0.24    0.83
  -6  14  -3   -0.02    1.20
   6  14   3   -0.28    1.02
  -6  14  -3    0.55    1.27
  -6  14   3    1.29    1.13
  -6  14   3    0.08    1.30
   6  14  -3    0.58    0.75
   6  14  -3   -0.52    0.86
   6  15   3    0.62    0.95
  -6  15  -3    2.29    1.41
   6  15   3    0.53    1.06
  -6  15  -3    0.27    1.24
  -6  15   3    3.12    1.33
   6  15  -3    0.47    1.00
  -6  15   3    0.26    1.35
   6  15  -3    0.30    0.74
  -6  16  -3    4.06    1.71
   6  16   3    4.66    1.27
   6  16   3    4.63    1.18
  -6  16  -3    5.73    1.53
  -6  16   3    6.74    1.50
   6  16  -3    4.86    1.28
  -6  16   3    2.80    1.55
   6  16  -3    2.06    0.76
   6  17   3   -2.21    0.89
   6  17   3    0.03    0.92
  -6  17  -3    1.15    1.20
  -6  17  -3   -0.07    1.34
  -6  17   3   -1.12    1.29
   6  17  -3   -0.55    0.60
  -6  17   3   -0.28    1.01
   6  17  -3   -0.94    0.92
   6  18   3    1.03    0.92
  -6  18  -3    2.08    1.29
   6  18   3   -1.06    1.04
  -6  18  -3    1.86    1.40
  -6  18   3    0.65    0.98
   6  18  -3    1.33    0.71
  -6  18   3    0.23    1.47
   6  18  -3    1.33    1.01
  -6  19  -3    0.64    1.17
   6  19   3   -1.16    0.82
   6  19  -3    0.32    0.99
  -6  19   3    0.12    1.00
  -6  20  -3    0.10    1.01
   6  20   3   -0.05    0.83
  -6  20   3   -0.06    0.91
   6  20  -3    0.20    0.87
  -6  21  -3   -1.10    0.96
   6  21   3    0.36    0.77
  -6  21   3    0.81    0.98
   6  21  -3   -0.34    0.78
  -6  22  -3    0.83    0.85
   6  22   3   -0.03    0.62
  -6  22   3    1.33    0.93
   6  22  -3   -0.17    0.68
  -6  23  -3    1.19    0.80
   6  23   3   -0.03    0.49
  -6  23   3    0.58    0.81
   6  23  -3   -0.57    0.55
   7   0   3   -0.59    0.52
  -7   0   3   -0.09    0.40
   7   0  -3   -0.29    0.47
  -7   0  -3    0.17    0.50
  -7   0  -3    0.34    0.76
   7   0  -3   -0.19    0.44
  -7   0   3    0.04    0.46
   7   0  -3    0.14    0.75
   7   0   3   -0.28    0.50
   7  -1  -3    2.12    0.89
  -7   1  -3    2.37    0.86
   7  -1  -3    2.64    0.69
   7  -1  -3    2.83    0.70
   7   1   3    2.57    0.62
   7   1   3    3.05    0.44
   7  -1   3    1.65    0.60
   7   1  -3    2.71    0.53
  -7  -1  -3    2.80    0.46
   7   1  -3    2.87    0.77
   7  -1   3    2.83    0.73
  -7   1   3    2.61    0.64
  -7   1   3    2.79    0.66
  -7   2  -3    2.03    0.66
   7  -2  -3    4.62    0.83
   7   2   3    2.87    0.59
   7   2   3    3.96    0.38
  -7   2  -3    2.76    1.00
   7  -2  -3    3.58    0.69
   7  -2  -3    3.00    0.99
   7  -2   3    3.27    0.84
   7  -2   3    3.29    0.82
   7   2  -3    3.59    0.49
  -7   2   3    3.69    0.73
   7   2  -3    3.50    0.68
  -7   2   3    4.33    0.82
  -7  -2  -3    3.70    0.44
   7  -3  -3   38.99    1.99
   7   3   3   40.52    1.45
   7  -3  -3   42.76    2.48
   7  -3  -3   42.46    1.96
  -7   3  -3   41.81    1.83
  -7   3  -3   39.17    2.05
   7   3   3   43.57    1.72
   7  -3   3   41.51    2.10
   7  -3   3   44.22    2.07
  -7  -3  -3   44.16    1.59
  -7   3   3   42.02    2.03
   7   4   3    0.88    0.40
   7  -4  -3    0.36    0.71
   7  -4  -3    0.07    1.02
  -7   4  -3    2.17    0.91
   7   4   3    1.11    0.29
  -7   4  -3    0.09    0.64
   7  -4  -3    0.47    0.77
   7  -4   3    0.29    0.76
  -7   4   3    0.61    0.78
  -7  -4  -3    1.12    0.71
   7  -4   3    0.28    0.89
   7   5   3    0.34    0.29
  -7   5  -3    0.14    0.80
   7  -5  -3    0.04    0.84
   7  -5  -3    0.10    1.12
   7   5   3    0.10    0.33
  -7   5  -3   -0.40    0.63
  -7   5   3   -0.30    0.81
   7  -5   3   -0.31    0.86
  -7   6  -3   17.69    1.38
   7   6   3   15.86    0.92
   7   6   3   17.30    0.85
  -7   6  -3   27.22    2.58
   7  -6  -3   16.50    1.81
   7  -6  -3   16.22    1.43
  -7   6   3   15.11    1.14
  -7   6   3   16.16    1.69
   7  -6   3   16.74    1.55
  -7   7  -3   29.84    2.12
   7  -7  -3   30.56    2.55
   7   7   3   29.10    1.31
  -7   7  -3   30.85    1.81
   7   7   3   30.66    1.51
   7   7   3   27.64    1.26
   7  -7   3   27.99    1.85
  -7   7   3   30.43    2.14
  -7   7   3   27.70    1.56
   7  -8  -3    2.07    1.44
   7   8   3    4.29    0.77
  -7   8  -3    3.06    1.11
   7   8   3    2.61    0.54
   7  -8  -3    3.75    1.01
   7   8   3    3.10    0.56
  -7   8  -3    3.94    1.02
   7  -8   3    5.20    1.11
  -7   8   3    3.59    0.97
  -7   8   3    3.17    1.13
  -7   9  -3    6.92    1.22
   7  -9  -3    6.02    1.49
   7  -9  -3    6.16    1.12
   7   9   3    5.74    0.89
   7   9   3    5.67    0.76
   7   9   3    6.01    0.73
  -7   9  -3    6.92    1.33
  -7   9   3    6.13    1.00
   7   9  -3    5.61    0.71
   7   9  -3    4.98    0.60
   7  -9   3    5.64    1.09
  -7   9   3    6.92    1.57
   7  10   3   10.75    0.95
   7 -10  -3   14.47    1.41
   7 -10  -3   10.02    1.90
   7  10   3   10.59    1.03
  -7  10  -3   11.03    1.58
  -7  10  -3    9.20    1.34
   7  10  -3   10.39    0.82
   7  10  -3   11.83    1.13
   7 -10   3   11.54    1.22
   7  10  -3    9.27    0.87
  -7  10   3   10.64    1.32
  -7  10   3   10.02    1.61
   7  11   3    3.13    0.62
  -7  11  -3    2.23    1.06
  -7  11  -3    2.42    1.26
   7  11   3    2.69    0.93
   7 -11  -3    1.24    1.51
   7 -11  -3    2.83    0.96
   7  11   3    3.18    0.79
   7  11  -3    1.77    0.65
   7  11  -3    1.15    0.64
  -7  11   3    2.53    1.00
   7  11  -3    2.08    0.55
  -7  11   3    2.21    1.28
   7 -11   3    3.59    0.90
  -7  12  -3   -1.30    1.04
   7  12   3    1.18    0.88
   7  12   3   -0.60    0.68
   7 -12  -3    1.05    0.90
  -7  12  -3    0.01    1.22
   7 -12   3    1.62    0.87
  -7  12   3    0.49    0.95
  -7  12   3    1.13    1.28
   7  12  -3    1.16    0.50
   7  12  -3   -0.47    0.66
   7  12  -3    0.21    0.65
  -7  13  -3    1.48    1.42
   7  13   3    2.32    1.09
   7 -13  -3    2.69    0.80
  -7  13  -3    2.68    1.25
   7  13   3    1.65    1.33
   7  13  -3    0.85    0.67
  -7  13   3    0.82    1.43
   7  13  -3    1.92    0.88
  -7  13   3    1.44    1.11
   7  14   3    0.00    0.95
  -7  14  -3   -0.62    2.40
  -7  14  -3   -0.08    1.20
   7  14   3    0.96    0.88
  -7  14   3   -1.31    1.31
   7  14  -3    0.79    0.90
  -7  14   3   -0.14    1.08
   7  14  -3    0.11    0.67
   7  15   3   -0.77    0.84
  -7  15  -3    1.21    1.38
  -7  15  -3   -1.22    1.20
  -7  15   3   -0.35    1.08
   7  15  -3    0.72    0.63
   7  15  -3   -0.61    0.91
  -7  15   3    0.01    1.33
  -7  16  -3   -0.48    1.35
   7  16   3    1.16    0.93
   7  16   3   -1.25    0.87
  -7  16  -3   -1.23    1.13
   7  16  -3    0.34    0.93
  -7  16   3    1.34    1.10
   7  16  -3   -0.61    0.70
  -7  16   3   -0.71    1.42
   7  17   3    3.30    1.07
  -7  17  -3    3.39    1.39
  -7  17  -3    1.96    1.42
   7  17   3    1.87    0.98
   7  17  -3    1.78    1.05
   7  17  -3    2.38    0.82
  -7  17   3    0.09    1.27
  -7  17   3    1.80    1.14
  -7  18  -3   -0.02    1.37
   7  18   3    1.37    0.95
  -7  18  -3    0.84    1.26
   7  18   3    0.23    0.93
   7  18  -3    3.95    1.31
  -7  18   3    0.39    1.07
   7  18  -3   -0.73    0.88
  -7  18   3   -0.06    1.21
  -7  19  -3   -0.33    1.03
   7  19   3    1.89    0.96
   7  19  -3    0.84    0.96
  -7  19   3    1.81    1.19
   7  20   3   -0.37    0.72
  -7  20  -3    0.54    1.01
   7  20  -3    0.36    0.84
  -7  20   3   -1.26    0.82
  -7  21  -3   -0.92    0.87
   7  21   3    0.10    0.68
  -7  21   3    0.64    0.95
   7  21  -3    0.29    0.74
   7  22   3   -0.21    0.56
  -7  22  -3    2.23    1.47
  -7  22   3    1.55    1.03
   7  22  -3    0.19    0.66
  -7  23  -3   -0.42    0.71
   7  23   3    1.02    0.58
  -7  23   3    0.89    0.87
   7  23  -3    0.15    0.52
  -8   0   3    0.02    0.45
  -8   0  -3   -1.06    0.69
   8   0  -3   -0.15    0.50
   8   0  -3   -0.15    0.50
  -8   0  -3    0.79    0.46
   8   0   3   -0.46    0.50
   8   0   3    0.09    0.55
  -8   0   3   -0.46    0.39
   8   0  -3   -0.29    0.82
  -8   1  -3    0.35    0.53
   8  -1  -3    0.56    0.89
   8   1   3    0.61    0.60
   8  -1  -3    0.95    0.67
   8   1   3    0.79    0.41
   8  -1  -3    0.99    0.65
  -8  -1  -3    0.56    0.70
  -8   1   3   -0.30    0.52
   8  -1   3   -0.16    0.59
   8   1  -3    0.93    0.76
   8   1  -3   -0.09    0.47
   8  -1   3    0.56    0.68
  -8   1   3    1.44    0.61
  -8  -1  -3    1.08    0.41
   8   2   3   42.25    1.55
   8  -2  -3   43.25    1.98
  -8   2  -3   44.70    2.03
   8  -2  -3   43.86    2.06
   8   2   3   43.05    1.89
   8  -2  -3   45.99    2.52
   8   2  -3   45.35    1.71
  -8  -2  -3   40.36    2.00
  -8   2   3   44.64    2.00
   8  -2   3   42.05    2.01
  -8  -2  -3   45.85    1.64
   8   2  -3   43.54    1.91
   8  -2   3   41.26    2.12
   8  -3  -3    9.04    1.05
   8   3   3    7.77    0.52
   8   3   3    8.46    0.89
  -8   3  -3    7.39    1.00
   8  -3  -3    8.17    1.04
   8  -3  -3    8.11    1.35
  -8  -3  -3    7.29    0.63
  -8   3   3   10.01    1.09
   8  -3   3   10.51    1.21
   8  -3   3    7.13    1.01
   8  -4  -3   -0.20    0.83
   8   4   3   -0.22    0.24
  -8   4  -3   -0.23    0.74
   8  -4  -3    0.35    1.07
   8   4   3   -0.32    0.41
   8  -4  -3    0.06    0.68
   8  -4   3   -0.38    0.95
  -8   4   3    0.16    0.75
   8   5   3    0.72    0.42
  -8   5  -3    0.93    0.79
   8   5   3    0.79    0.30
   8  -5  -3    0.46    1.17
  -8   5  -3    0.22    0.66
  -8   5   3    0.28    0.83
  -8   5   3    0.49    0.46
   8  -5   3    0.89    1.02
   8   6   3    8.97    0.64
   8   6   3    9.26    0.77
  -8   6  -3   11.26    1.17
   8  -6  -3   10.07    1.58
  -8   6  -3    9.66    1.24
   8  -6  -3   11.73    1.31
   8  -6   3   10.64    1.56
  -8   6   3   11.11    1.37
  -8   6   3   10.40    0.92
  -8   7  -3    0.68    0.97
   8  -7  -3   -0.53    0.88
   8   7   3    0.77    0.38
   8  -7  -3    1.10    1.36
  -8   7  -3    0.61    0.80
   8   7   3    0.73    0.39
  -8   7   3   -0.07    0.96
  -8   7   3   -0.19    0.59
   8  -7   3    1.40    1.02
   8   8   3   10.15    0.82
   8  -8  -3   16.26    3.29
   8   8   3    9.70    1.12
  -8   8  -3   10.34    1.30
   8  -8  -3   11.10    1.35
  -8   8  -3   12.32    1.63
   8  -8   3   11.21    1.37
  -8   8   3   11.45    1.18
  -8   8   3   11.70    1.52
   8   9   3    9.17    1.03
   8   9   3    6.68    0.75
  -8   9  -3    6.48    1.15
   8  -9  -3    8.86    1.29
   8  -9  -3    9.10    1.91
   8   9   3    7.16    0.78
  -8   9  -3    7.34    1.39
  -8   9   3    9.60    1.44
   8  -9   3    7.54    1.21
  -8   9   3    8.16    1.10
   8  10   3    0.59    0.74
   8  10   3    1.14    0.48
  -8  10  -3    1.44    1.32
   8 -10  -3    1.53    1.40
   8 -10  -3    1.48    1.00
  -8  10  -3    1.14    0.94
   8  10   3    1.05    0.59
  -8  10   3    0.49    1.17
   8 -10   3    0.64    0.94
  -8  10   3    2.16    0.89
   8  11   3    1.22    0.52
   8  11   3   -0.17    0.78
  -8  11  -3    1.57    1.08
   8  11   3    1.95    0.72
   8 -11  -3    0.72    0.97
  -8  11  -3    1.61    1.18
   8  11  -3    1.21    0.58
  -8  11   3   -0.19    1.15
  -8  11   3    0.22    0.87
   8  11  -3    0.79    0.34
  -8  12  -3    0.39    1.30
   8 -12  -3    1.57    0.93
   8  12   3    1.16    0.77
  -8  12  -3    1.18    1.17
   8  12   3    0.76    0.87
  -8  12   3    3.60    1.94
   8 -12   3    1.84    0.86
  -8  12   3   -0.69    0.94
   8  12  -3    1.22    0.40
   8  12  -3    0.87    0.57
   8  12  -3    1.68    0.74
   8 -13  -3    0.69    0.86
   8  13   3    1.58    0.84
  -8  13  -3    0.59    1.26
   8  13   3    0.61    0.91
  -8  13  -3    0.23    1.16
  -8  13   3    1.23    1.26
  -8  13   3    1.21    1.34
   8  13  -3    0.63    0.50
   8  13  -3    1.18    0.76
  -8  14  -3    1.52    1.31
  -8  14  -3    1.88    1.34
   8  14   3   -0.06    0.85
   8  14   3    0.91    0.96
  -8  14   3    1.79    1.16
   8  14  -3    0.79    0.85
   8  14  -3    0.62    0.52
  -8  14   3   -1.02    1.36
   8  15   3    0.71    0.85
  -8  15  -3    1.58    1.53
   8  15   3    0.45    1.03
  -8  15  -3    1.77    1.32
  -8  15   3    1.32    1.45
   8  15  -3    1.36    0.96
   8  15  -3    1.63    0.69
  -8  15   3    1.25    1.10
   8  16   3    0.77    0.87
  -8  16  -3   -2.51    1.03
  -8  16  -3    1.24    1.37
   8  16   3    0.38    0.83
  -8  16   3    1.29    1.04
  -8  16   3   -1.23    1.27
   8  16  -3   -1.21    0.61
   8  16  -3   -0.39    0.87
   8  17   3    3.59    1.07
  -8  17  -3    4.36    1.78
  -8  17  -3    3.09    1.36
   8  17   3    3.40    1.05
   8  17  -3    1.66    0.97
  -8  17   3    0.64    2.09
   8  17  -3    2.16    0.68
  -8  17   3    4.42    1.29
   8  18   3    0.61    0.81
  -8  18  -3   -0.95    1.13
  -8  18   3    0.07    0.98
   8  18  -3    1.42    1.20
  -8  19  -3    0.92    1.01
   8  19   3    1.31    0.84
  -8  19   3    0.53    0.93
   8  19  -3    0.18    0.88
   8  20   3    1.31    0.80
  -8  20  -3    1.39    1.05
  -8  20   3    1.00    0.98
   8  20  -3   -0.23    0.72
  -8  21  -3    1.35    1.09
   8  21   3    0.89    0.71
  -8  21   3   -1.24    0.88
   8  21  -3   -0.13    0.68
   8  22   3   -0.76    0.62
  -8  22  -3    2.88    1.10
   8  22  -3    0.61    0.65
  -8  22   3   -1.41    0.82
   8  23   3   -0.12    0.43
  -8  23  -3   -0.77    0.79
  -8  23   3   -0.47    0.88
   8  23  -3   -0.50    0.47
   9   0  -3   -0.23    0.85
   9   0   3   -0.43    0.61
  -9   0  -3    0.56    0.44
   9   0  -3    0.71    0.61
   9   0  -3   -0.30    0.52
  -9   0   3    0.54    0.43
  -9   0   3   -0.25    0.44
   9   0   3    0.55    0.66
  -9   1  -3    0.10    0.53
   9   1   3   -0.06    0.48
   9  -1  -3    0.63    0.73
   9  -1  -3    0.20    0.57
   9  -1  -3    0.91    1.00
   9   1   3    0.65    0.57
  -9  -1  -3    0.03    0.38
   9   1  -3    0.57    0.38
   9   1  -3    0.21    0.52
  -9   1   3    0.63    0.94
  -9   1   3   -0.19    0.57
   9  -1   3    0.56    0.71
   9   1  -3    0.52    0.80
   9  -1   3    0.78    0.67
   9  -2  -3    0.52    1.09
  -9   2  -3    0.33    0.63
   9  -2  -3    0.11    0.58
   9  -2  -3   -0.95    0.73
   9   2   3   -0.58    0.34
   9   2   3   -0.28    0.50
  -9  -2  -3   -0.24    0.31
  -9  -2  -3   -0.49    0.62
  -9   2   3    0.42    0.60
   9   2  -3   -0.05    0.47
   9  -2   3   -0.29    0.83
   9   3   3    8.77    0.97
   9  -3  -3    9.75    1.13
  -9   3  -3    7.62    0.98
   9  -3  -3   10.54    1.17
   9  -3  -3   10.59    1.48
   9   3   3    8.54    0.57
   9   3  -3    9.41    0.77
   9  -3   3   11.06    1.29
  -9  -3  -3    8.97    0.65
  -9  -3  -3    9.34    1.02
  -9   3   3    8.98    1.02
   9  -4  -3    1.45    1.15
  -9   4  -3    0.50    0.54
   9   4   3    0.80    0.29
  -9   4  -3    1.73    0.78
   9   4   3    0.74    0.50
   9  -4  -3    0.77    0.92
  -9   4   3    0.68    0.77
   9  -4   3    1.93    0.98
   9  -5  -3    0.99    1.15
   9  -5  -3   -0.27    0.97
   9   5   3   -0.80    0.41
  -9   5  -3   -0.35    0.81
  -9   5  -3    0.49    0.59
   9   5   3    0.23    0.28
  -9   5   3    0.07    0.80
   9  -5   3    0.99    1.07
  -9   6  -3    1.37    0.74
   9   6   3    2.50    0.39
   9  -6  -3    1.46    1.36
   9  -6  -3    4.89    1.15
  -9   6  -3    1.82    1.02
   9   6   3    1.79    0.59
   9  -6   3    3.74    1.20
  -9   6   3    2.29    0.96
  -9   6   3    2.80    0.58
  -9   7  -3    0.89    1.04
   9  -7  -3   -0.64    0.94
   9   7   3   -0.06    0.41
   9   7   3   -0.10    0.33
   9  -7  -3    0.74    1.73
  -9   7  -3   -0.29    0.74
   9  -7   3    0.97    1.06
  -9   7   3    0.28    0.94
  -9   7   3    0.20    0.54
   9  -8  -3    8.51    1.74
  -9   8  -3   10.42    1.27
   9   8   3    8.01    0.89
   9   8   3    8.25    0.73
   9   8   3    8.17    0.80
  -9   8  -3    8.96    1.59
   9  -8  -3    7.76    1.28
  -9   8   3    8.45    0.96
   9  -8   3   10.11    1.41
  -9   8   3    9.33    1.43
   9   9   3    1.98    0.70
   9  -9  -3    2.37    1.09
  -9   9  -3    1.42    0.92
   9   9   3    1.49    0.49
   9   9   3    2.37    0.57
  -9   9  -3    1.16    1.08
   9  -9  -3   -0.47    1.34
  -9   9   3    0.91    0.74
   9  -9   3    2.16    1.11
  -9   9   3    1.86    1.22
   9 -10  -3    2.57    1.14
  -9  10  -3    1.18    1.27
   9  10   3    1.82    0.62
   9 -10  -3    3.71    1.64
   9  10   3    2.98    0.58
   9  10   3    2.10    0.79
  -9  10  -3    3.09    1.09
  -9  10   3    2.21    1.30
   9 -10   3    2.29    1.13
  -9  10   3    3.80    0.95
  -9  11  -3    2.37    1.15
   9  11   3   -0.34    0.46
  -9  11  -3    1.52    1.34
   9  11   3   -0.06    0.73
   9  11   3    0.26    0.60
   9 -11  -3    0.64    1.04
  -9  11   3   -0.18    1.19
  -9  11   3    0.07    0.84
   9  11  -3    1.37    0.52
   9 -11   3   -0.66    0.89
   9 -12  -3   -0.13    0.96
   9  12   3   -0.17    0.76
   9  12   3   -0.40    0.64
  -9  12  -3    1.35    1.49
  -9  12  -3   -1.08    1.00
   9  12  -3    1.23    0.64
   9 -12   3    1.85    0.93
  -9  12   3    0.21    0.87
  -9  12   3   -0.87    1.22
   9  13   3   -0.11    0.70
   9 -13  -3   -0.96    0.88
   9  13   3   -0.26    0.84
  -9  13  -3   -0.16    1.39
  -9  13  -3    0.10    1.11
  -9  13   3    0.20    1.32
   9  13  -3   -0.46    0.66
  -9  14  -3    1.08    1.52
   9  14   3    1.22    0.82
   9 -14  -3   -0.54    0.75
  -9  14  -3   -0.13    1.20
   9  14   3    0.48    0.88
   9  14  -3    0.91    0.78
  -9  14   3    1.45    1.10
  -9  14   3   -1.24    1.25
  -9  15  -3    1.37    1.26
   9  15   3    1.58    0.89
  -9  15  -3    0.32    1.26
   9  15   3    0.71    0.88
  -9  15   3    0.78    1.09
  -9  15   3    1.25    1.39
   9  15  -3    0.34    0.79
   9  16   3    3.99    1.04
   9  16   3    2.78    0.96
  -9  16  -3    2.23    1.37
  -9  16  -3    4.86    1.77
   9  16  -3    3.85    1.03
  -9  16   3    3.63    1.23
  -9  16   3    5.00    1.74
  -9  17  -3    2.43    1.31
   9  17   3    0.00    0.81
  -9  17  -3    1.01    1.31
   9  17   3    0.77    0.86
  -9  17   3    0.53    0.96
  -9  17   3    1.12    1.35
   9  17  -3    1.24    0.91
   9  18   3    0.99    0.78
  -9  18  -3    0.17    1.10
   9  18  -3    0.73    0.88
  -9  19  -3   -0.60    0.95
   9  19   3   -0.53    0.70
  -9  19   3    0.79    0.93
   9  19  -3    0.53    0.80
   9  20   3   -0.47    0.65
  -9  20  -3    0.73    1.06
  -9  20   3   -0.83    0.91
   9  20  -3   -0.22    0.70
  -9  21  -3    0.48    1.00
   9  21   3   -0.55    0.54
  -9  21   3   -0.66    1.03
   9  21  -3   -0.84    0.63
  -9  22  -3   -1.50    0.87
   9  22   3    0.34    0.59
   9  22  -3   -0.15    0.52
  -9  22   3    2.84    1.01
  10   0  -3    0.41    0.88
 -10   0   3   -0.38    0.42
 -10   0   3    0.08    0.39
  10   0  -3    0.33    0.64
 -10   0  -3   -0.19    0.48
  10   0   3    0.71    0.69
  10   0   3   -0.60    0.67
  10   0  -3    0.70    0.59
  10   1   3   16.94    1.33
  10  -1  -3   17.87    1.38
  10  -1  -3   18.54    1.88
  10   1   3   18.75    1.11
 -10   1  -3   17.34    1.25
  10  -1  -3   19.24    1.36
 -10   1   3   16.48    1.18
 -10  -1  -3   18.19    0.97
  10   1  -3   16.42    0.95
  10   1  -3   16.45    1.20
  10  -2  -3   28.52    2.20
 -10   2  -3   28.81    1.60
  10  -2  -3   26.27    1.67
  10   2   3   24.07    1.50
  10   2   3   24.24    1.15
  10  -2   3   22.11    1.67
  10   2  -3   24.78    0.94
  10   2  -3   24.26    1.33
 -10   2   3   26.81    1.80
 -10  -2  -3   26.08    1.12
  10  -2   3   25.77    1.72
  10  -3  -3    1.73    0.80
  10   3   3    1.94    0.39
  10  -3  -3    1.21    1.09
 -10   3  -3    1.25    0.73
  10  -3  -3    0.52    0.93
  10   3   3    2.03    0.68
 -10  -3  -3    0.60    0.58
 -10   3   3    0.99    0.73
  10  -3   3    2.31    1.08
  10   3  -3    1.85    0.48
  10   4   3    7.59    0.85
  10  -4  -3    7.80    1.69
 -10   4  -3    8.88    1.20
  10  -4  -3    9.87    1.31
  10   4   3    6.86    0.53
  10  -4   3    8.44    1.28
 -10   4   3    7.47    1.09
 -10   5  -3   11.59    1.06
 -10   5  -3   13.76    1.57
  10   5   3   10.82    0.98
  10   5   3   10.48    0.64
  10  -5  -3   11.18    1.39
  10  -5  -3   10.42    1.66
  10  -5   3   10.04    1.45
 -10   5   3   12.92    1.38
 -10   6  -3    1.59    0.69
  10  -6  -3    0.99    1.04
  10   6   3    0.81    0.60
 -10   6  -3    0.90    1.01
  10  -6  -3    0.06    1.23
  10   6   3    0.46    0.32
 -10   6   3    1.43    0.50
  10  -6   3    0.35    1.16
 -10   6   3    0.29    0.94
  10   7   3    1.82    0.99
  10   7   3    1.79    0.52
 -10   7  -3    1.29    0.99
 -10   7  -3    1.23    0.76
  10  -7  -3    4.11    1.20
  10  -7  -3    2.05    1.37
 -10   7   3    1.90    1.06
  10  -7   3    2.27    1.24
 -10   7   3    2.15    0.60
  10   8   3    0.79    0.56
 -10   8  -3    0.88    0.84
  10   8   3   -0.01    0.38
  10  -8  -3   -0.13    1.04
 -10   8  -3    0.94    1.13
  10  -8  -3    0.31    1.27
  10  -8   3   -0.29    1.14
 -10   8   3    1.11    0.62
 -10   8   3   -0.67    1.77
  10   9   3    4.29    0.90
  10  -9  -3    3.37    1.62
 -10   9  -3    4.91    1.38
  10   9   3    3.89    0.59
 -10   9  -3    1.64    0.99
  10  -9  -3    3.74    1.21
 -10   9   3    3.75    0.83
  10  -9   3    4.54    1.32
 -10   9   3    1.97    1.20
  10 -10  -3   -0.43    1.10
 -10  10  -3   -0.60    0.88
  10  10   3   -0.49    0.47
  10  10   3    0.59    0.51
 -10  10  -3    2.33    1.23
  10  10   3    0.41    0.67
 -10  10   3    0.39    0.72
  10 -10   3    2.11    1.18
 -10  10   3    0.23    1.25
  10 -11  -3    1.22    1.10
 -10  11  -3   -0.15    0.94
 -10  11  -3    1.42    1.23
  10  11   3   -0.03    0.72
  10  11   3   -0.12    0.57
  10 -11   3    1.26    1.08
  10  11  -3    0.89    0.46
 -10  11   3    0.66    0.82
 -10  11   3    0.16    1.26
  10  12   3   -0.83    0.70
  10 -12  -3   -0.74    1.00
  10  12   3    0.19    0.70
 -10  12  -3   -0.69    0.98
 -10  12  -3    0.82    1.52
 -10  12   3    1.11    1.34
  10  12  -3   -0.29    0.52
  10 -12   3   -0.60    1.00
 -10  12   3    0.15    0.85
  10 -13  -3    0.61    1.03
  10  13   3    0.82    0.81
  10  13   3    1.31    0.75
 -10  13  -3    1.13    1.23
 -10  13  -3   -0.21    2.07
  10  13  -3    1.03    0.70
 -10  13   3    1.26    1.59
 -10  13   3    0.53    1.19
  10  14   3    2.35    0.91
 -10  14  -3    2.79    1.64
 -10  14  -3    3.06    1.33
  10  14   3    3.22    0.90
  10  14  -3    3.08    0.86
 -10  14   3    3.99    1.16
 -10  14   3    2.98    1.51
  10  15   3    1.70    0.89
  10  15   3    0.79    0.78
 -10  15  -3    0.61    1.13
 -10  15  -3    0.08    1.42
 -10  15   3    0.90    1.02
  10  15  -3    1.45    0.82
 -10  15   3    0.30    1.28
  10  16   3    1.66    0.81
 -10  16  -3   -0.97    0.76
 -10  16  -3    1.02    1.12
  10  16   3    0.06    0.73
 -10  16   3   -1.00    1.23
  10  16  -3   -0.15    0.73
 -10  16   3   -0.42    0.82
  10  17   3    4.21    0.93
 -10  17  -3    0.91    1.07
 -10  17  -3    0.71    0.92
  10  17   3    1.87    0.84
 -10  17   3    2.20    1.50
 -10  17   3    3.45    0.98
  10  17  -3    2.06    0.91
  10  18   3   -0.49    0.71
 -10  18  -3   -0.28    0.96
  10  18  -3   -1.51    0.69
 -10  18   3   -1.26    0.78
 -10  19  -3   -0.33    0.92
  10  19   3   -1.57    0.56
 -10  19   3    0.46    0.90
  10  19  -3   -0.48    0.67
  10  20   3   -0.26    0.61
 -10  20  -3   -0.98    0.87
 -10  20   3    0.58    0.96
  10  20  -3   -0.84    0.69
  10  21   3    0.25    0.57
 -10  21  -3    0.86    0.98
  10  21  -3   -0.08    0.59
 -10  21   3   -2.27    0.90
 -10  22  -3    2.12    0.97
  10  22   3   -0.16    0.45
  10  22  -3   -0.08    0.56
  11   0  -3    0.14    0.71
  11   0  -3   -0.32    0.58
 -11   0   3    0.19    0.42
  11   0   3    0.57    0.77
  11   0   3    0.41    0.69
 -11   0  -3    0.58    0.45
 -11   1  -3  106.78    3.82
  11  -1  -3  111.84    4.42
  11  -1  -3  100.34    3.96
  11   1   3  110.13    3.73
  11  -1  -3  105.11    3.86
  11   1   3  103.46    3.95
  11  -1   3  100.97    4.07
  11   1  -3  102.04    3.58
  11  -1   3  110.32    3.96
 -11  -1  -3  105.51    3.57
  11   1  -3  105.12    3.82
 -11   1   3  100.05    3.71
  11  -2  -3    5.64    1.03
  11  -2  -3    6.19    1.14
  11  -2  -3    6.27    1.41
  11   2   3    5.64    0.88
 -11   2  -3    6.68    0.95
 -11  -2  -3    5.24    0.58
  11   2  -3    6.25    0.76
 -11   2   3    7.83    1.22
  11  -2   3    5.34    1.16
  11   2  -3    5.18    0.55
  11   3   3   11.00    1.16
 -11   3  -3   12.97    1.33
  11  -3  -3   10.93    1.59
  11  -3  -3   13.16    1.41
  11   3   3   12.92    0.85
 -11  -3  -3   13.08    0.71
  11  -3   3   13.06    1.50
  11   3  -3   14.69    0.99
 -11  -3  -3    9.90    1.07
 -11   3   3   13.16    1.29
  11  -4  -3   -0.72    1.08
  11   4   3   -0.15    0.31
 -11   4  -3    0.07    0.70
  11   4   3   -0.62    0.54
  11  -4  -3    0.03    0.99
 -11   4   3   -0.44    0.76
  11  -4   3    0.54    1.11
  11  -5  -3    0.73    1.31
  11   5   3    1.04    0.61
 -11   5  -3    1.32    0.57
 -11   5  -3    1.71    0.90
  11  -5  -3   -0.35    0.99
 -11   5   3    0.23    0.86
  11  -5   3    1.24    1.17
  11   6   3    1.50    0.70
 -11   6  -3    0.74    0.89
  11  -6  -3   -0.29    1.16
 -11   6  -3    0.15    0.61
  11  -6  -3    0.84    1.16
  11   6   3    0.37    0.32
 -11   6   3    0.91    0.95
  11  -6   3    0.61    1.22
  11   7   3    6.11    0.84
 -11   7  -3    6.42    1.50
 -11   7  -3    6.47    0.96
  11  -7  -3    4.77    1.55
  11  -7  -3    6.83    1.42
  11   7   3    4.89    0.55
 -11   7   3    7.10    1.32
  11  -7   3    7.45    1.47
 -11   7   3    7.06    0.96
 -11   8  -3    8.22    1.13
  11   8   3    8.20    0.71
  11   8   3    8.36    0.89
  11  -8  -3    8.24    1.39
  11   8   3    9.01    0.92
 -11   8  -3    9.99    1.65
  11  -8   3    8.16    1.54
 -11   8   3    8.36    0.89
 -11   8   3    7.54    1.46
  11  -9  -3    0.45    1.20
  11   9   3   -0.33    0.42
  11   9   3    0.13    0.55
 -11   9  -3    0.29    0.87
  11   9   3    0.01    0.58
 -11   9  -3    0.53    1.15
 -11   9   3    1.55    1.25
  11  -9   3    1.16    1.25
 -11   9   3    0.21    0.64
  11 -10  -3    5.33    1.38
  11  10   3    5.99    0.89
 -11  10  -3    7.23    1.24
  11  10   3    4.13    0.78
 -11  10  -3    5.44    1.50
  11  10   3    6.57    0.77
  11 -10   3    5.57    1.41
 -11  10   3    3.61    1.42
 -11  10   3    5.74    0.92
  11  11   3    0.39    0.71
  11  11   3    0.56    0.59
 -11  11  -3    0.01    0.96
 -11  11  -3    1.49    1.41
  11 -11  -3    0.65    1.24
  11 -11   3    0.86    1.13
 -11  11   3    1.65    0.80
  11  11  -3    0.01    0.40
 -11  11   3    2.09    1.38
 -11  12  -3    3.01    1.22
  11 -12  -3    0.60    1.16
  11  12   3    2.50    0.82
  11  12   3    2.56    0.76
 -11  12  -3    2.76    1.41
  11 -12   3    1.63    1.15
 -11  12   3    3.44    1.54
 -11  12   3    1.46    0.89
  11  12  -3    1.76    0.60
  11  13   3    6.26    1.08
 -11  13  -3    3.28    1.50
  11  13   3    6.52    0.97
  11 -13  -3    5.48    1.27
 -11  13  -3    5.89    1.43
 -11  13   3    5.65    1.68
 -11  13   3    5.74    1.16
  11  13  -3    4.69    0.98
 -11  14  -3    0.30    1.13
 -11  14  -3    4.00    1.69
  11  14   3    1.47    0.74
  11  14   3    1.42    0.78
  11  14  -3    2.35    0.70
 -11  14   3    3.44    1.53
 -11  14   3    2.54    0.96
 -11  15  -3    5.11    1.71
  11  15   3    5.99    1.02
  11  15   3    5.26    0.87
 -11  15  -3    5.85    1.39
 -11  15   3    5.90    1.61
  11  15  -3    5.65    1.00
 -11  15   3    4.66    1.13
  11  16   3    0.50    0.71
 -11  16  -3   -0.81    1.12
 -11  16  -3    1.19    1.01
  11  16  -3    1.03    0.71
 -11  16   3   -0.25    0.74
 -11  16   3    1.29    1.49
  11  17   3    1.73    1.04
 -11  17  -3    4.44    1.22
 -11  17   3    2.60    0.97
  11  17  -3    3.03    1.10
 -11  18  -3   -0.70    0.91
  11  18   3   -0.63    0.66
 -11  18   3   -0.61    0.85
  11  18  -3   -0.41    0.64
  11  19   3    1.23    0.72
 -11  19  -3    1.16    0.94
 -11  19   3    1.36    0.98
  11  19  -3    0.49    0.66
 -11  20  -3    1.37    1.09
  11  20   3    0.13    0.61
  11  20  -3   -0.47    0.65
 -11  20   3    0.20    1.09
 -11  21  -3   -0.55    0.94
  11  21   3    0.81    0.68
  11  21  -3    1.05    0.64
  11  22   3   -0.07    0.44
  11  22  -3    0.39    0.45
 -12   0  -3   -0.82    0.36
  12   0   3    0.21    0.83
  12   0  -3    0.72    0.83
  12   0  -3    0.23    0.59
  12   1   3    1.89    0.80
  12  -1  -3    1.86    0.80
  12  -1  -3    1.67    0.99
  12   1   3    1.36    0.72
 -12   1  -3    1.48    0.59
  12   1  -3    1.76    0.68
  12  -1   3    0.49    1.01
 -12   1   3    2.54    0.63
 -12  -1  -3    2.26    0.45
  12   1  -3    2.46    0.96
  12  -1   3    2.94    0.92
  12   2   3   -0.16    0.57
  12   2   3   -0.69    0.59
  12  -2  -3    1.07    1.00
 -12   2  -3    0.74    0.64
  12  -2  -3   -0.06    0.62
 -12  -2  -3    0.18    0.32
  12   2  -3   -0.21    0.52
  12  -2   3   -0.32    0.99
  12   2  -3    0.60    0.49
 -12   2   3    0.44    0.74
  12   3   3    1.20    0.51
  12  -3  -3    1.97    1.10
 -12   3  -3    3.00    0.85
  12   3   3    0.68    0.67
  12  -3   3    0.45    1.14
  12   3  -3    1.56    0.30
  12   3  -3    0.52    0.53
 -12   3   3    2.89    0.82
  12   4   3   17.16    1.34
 -12   4  -3   18.36    1.61
  12   4   3   16.43    0.96
  12  -4  -3   17.64    1.86
 -12   4   3   18.61    1.75
  12   4  -3   20.19    1.08
  12  -4   3   17.22    1.80
  12   5   3    0.36    0.65
 -12   5  -3    0.73    0.80
  12  -5  -3    0.43    1.08
  12   5   3    0.96    0.39
 -12   5   3    0.35    0.93
  12  -5   3    1.48    1.29
  12  -6  -3    1.98    1.23
  12   6   3    2.62    0.83
 -12   6  -3    1.21    0.81
  12   6   3    1.06    0.38
 -12   6  -3    1.01    0.99
  12  -6   3    2.23    1.37
 -12   6   3    0.18    0.98
  12  -7  -3    3.48    1.41
 -12   7  -3    1.86    0.66
  12   7   3    3.31    0.71
  12   7   3    3.16    0.48
 -12   7  -3    4.37    1.24
 -12   7   3    2.94    1.17
  12  -7   3    2.27    1.31
  12   8   3    2.32    0.65
  12  -8  -3   -0.16    1.19
 -12   8  -3   -0.64    0.66
 -12   8  -3    1.53    1.17
  12   8   3    1.20    0.41
 -12   8   3    2.85    0.62
  12  -8   3    0.73    1.32
 -12   8   3    1.70    1.16
  12   9   3    6.92    0.72
  12  -9  -3    8.19    1.56
 -12   9  -3    8.85    1.17
  12   9   3    5.77    0.86
  12   9   3    9.35    0.98
 -12   9  -3    9.04    1.57
 -12   9   3    6.93    0.88
  12  -9   3    8.15    1.60
 -12   9   3    6.76    1.52
  12 -10  -3    0.20    1.28
 -12  10  -3    0.48    0.85
 -12  10  -3   -1.02    1.17
  12  10   3    0.48    0.51
  12  10   3    0.43    0.64
 -12  10   3    1.12    1.33
  12 -10   3    0.71    1.30
 -12  10   3    0.78    0.61
 -12  11  -3   -0.11    0.91
  12 -11  -3   -1.04    2.18
  12  11   3    1.37    0.70
  12  11   3   -0.44    0.56
 -12  11  -3   -0.53    1.23
 -12  11   3    0.94    0.69
  12 -11   3   -0.57    1.22
 -12  11   3   -0.88    1.23
  12  11  -3    1.02    0.41
 -12  12  -3    1.61    1.82
  12  12   3    1.88    0.76
  12  12   3    2.49    0.70
 -12  12  -3    2.61    1.09
  12 -12  -3    1.74    1.28
 -12  12   3    0.60    0.77
  12 -12   3    1.84    1.15
 -12  12   3   -0.50    1.29
 -12  13  -3   -0.73    1.18
  12  13   3    1.34    0.68
  12  13   3   -1.17    0.63
  12 -13  -3    1.70    1.11
 -12  13  -3    1.75    1.02
  12 -13   3    3.24    1.07
 -12  13   3    0.81    0.80
  12  13  -3    1.72    0.57
 -12  13   3    0.92    1.34
  12  14   3   -0.05    0.62
  12 -14  -3    1.28    0.83
 -12  14  -3   -1.44    0.87
 -12  14  -3    0.83    1.44
 -12  14   3   -0.06    0.74
 -12  14   3   -0.58    1.20
  12  14  -3    0.23    0.54
 -12  15  -3   -0.41    0.81
 -12  15  -3    0.28    1.21
  12  15   3    0.14    0.65
  12  15  -3   -0.40    0.57
 -12  15   3    1.52    1.34
 -12  15   3    0.01    0.83
 -12  16  -3   -0.30    0.91
  12  16   3    0.16    0.70
 -12  16  -3    3.46    1.35
 -12  16   3    2.86    1.39
  12  16  -3    0.82    0.64
 -12  16   3    3.82    0.89
 -12  17  -3   -1.99    1.12
  12  17   3    0.48    0.67
  12  17  -3    0.49    0.63
 -12  17   3    3.04    0.92
  12  18   3   -0.29    0.59
 -12  18  -3   -1.68    0.74
 -12  18   3   -0.07    0.83
  12  18  -3   -0.44    0.51
  12  19   3   -0.43    0.58
 -12  19  -3   -0.79    1.03
  12  19  -3    1.46    0.67
  12  20   3   -0.76    0.52
 -12  20  -3    1.18    1.19
  12  20  -3    0.04    0.57
  12  21   3    0.70    0.54
  12  21  -3    0.40    0.52
 -13   0   3    1.45    0.34
  13   0  -3    1.23    0.96
  13   0  -3   -0.80    0.59
 -13   0  -3   -0.13    0.41
  13   0   3   -0.60    0.95
  13   0   3   -0.15    0.62
  13   1   3   -0.18    0.81
  13  -1  -3    0.68    1.00
 -13   1  -3    0.47    0.53
 -13  -1  -3    0.41    0.35
  13   1  -3    0.36    0.61
  13  -1   3   -0.63    0.99
  13   1  -3    1.26    0.80
 -13   1   3    0.02    0.47
 -13   2  -3   27.03    1.62
  13  -2  -3   27.49    2.22
  13   2   3   25.45    1.72
  13  -2  -3   25.35    1.99
  13   2   3   27.73    1.57
  13  -2   3   27.84    2.09
  13   2  -3   24.37    1.39
  13   2  -3   28.10    1.93
 -13   2   3   25.52    1.53
  13  -3  -3    1.25    1.15
  13   3   3    1.37    0.63
  13   3   3   -0.18    0.65
 -13   3  -3    0.97    0.71
  13  -3   3    0.86    1.25
  13   3  -3    0.72    0.46
  13   3  -3    1.06    0.59
 -13   3   3    2.34    0.81
 -13   4  -3    0.51    0.87
  13   4   3   -0.16    0.60
  13  -4  -3    0.01    1.16
  13   4   3    0.16    0.49
  13  -4   3    0.33    1.27
  13   4  -3   -0.05    0.21
 -13   4   3    1.77    0.85
 -13   5  -3    4.38    1.11
  13  -5  -3    3.78    1.33
  13   5   3    3.94    0.84
  13   5   3    5.08    0.61
 -13   5   3    4.42    1.12
  13  -5   3    4.81    1.52
 -13   6  -3    1.46    1.00
  13  -6  -3   -0.55    1.23
  13   6   3    1.14    0.43
  13   6   3    0.40    0.71
  13  -6   3    0.28    1.39
 -13   6   3    1.87    1.05
[truncated: 2,301,901 more chars]
