# Supplementary material for: Single crystals of purely organic free-standing two-dimensional woven polymer networks
Source: Nat Chem. 2024 Jul 18;16(11):1906–14. doi: 10.1038/s41557-024-01580-3 (PMC11527790; doi:10.1038/s41557-024-01580-3)
Supplement: Supplementary file 6 — Crystallographic data for NWPN-1; CCDC number 2238615. [file 41557_2024_1580_MOESM6_ESM.cif]

data_211224xd__bn6m_0m

_audit_update_record
;
2024-05-21 # Formatted by publCIF

;
_publcif_datablock.id '{b507d440-0bc5-4543-842c-d0a1b4ccbbc1}'

# publcif _publ_body_element loop start
# publcif _publ_body_element loop end
_audit_creation_date               2023-06-29
_audit_creation_method
;
Olex2 1.5
(compiled 2023.03.06 svn.rbb2c1857 for OlexSys, GUI svn.r6748)
;
_shelx_SHELXL_version_number       '2019/3'
_audit_contact_author_address      ?
_audit_contact_author_email        ?
_audit_contact_author_name         ''
_audit_contact_author_phone        ?
_publ_contact_author_id_orcid      ?
_publ_requested_journal            'Nature Chemistry'
_journal_name_full                 'Nature Chemistry'
_publ_contact_author_name     'Ding Xiao'
_publ_contact_author_address
;
Stoddart Institute of Molecular Science, Department of Chemistry
Zhejiang University
Hangzhou
130024 Zhejiang
People's Republic of China
;
_publ_contact_author_email     xiaoding@zju.edu.cn
_publ_contact_author_phone     '19946258205'
_publ_author_address
;
Stoddart Institute of Molecular Science, Department of Chemistry
Zhejiang University
Hangzhou
130024 Zhejiang
People's Republic of China
;
_publ_section_title
;
Single crystals of purely organic free-standing two-dimensional woven polymer
 networks
;
_publ_section_abstract
;
The artistry and practicality of macroscopic fabrics continue to encourage chemists to 
weave molecules into interlaced patterns with the aim of providing emergent physical 
and chemical properties when compared with their starting materials. Weaving purely 
organic molecular threads into flawless two-dimensional woven patterns remains a formidable
challenge, even though a number of occasions has been proposed its feasibility. 
Herein, we describe the synthesis of a flawless purely organic, free-standing two-dimensional 
woven polymer network (2DWPN) driven by dative B−N bonds. Single crystals of this 2DWPN 
have been obtained and its well-defined woven topology has been revealed by X-ray diffraction analysis.
Free-standing two-dimensional monolayer nanosheets of the 2DWPN have been exfoliated from 
the layered crystals using Scotch tape. The surface features of the nanosheets have been investigated 
by integrated low-dose and cryo-EM imaging techniques. These findings demonstrate the precise construction
of purely organic woven polymer networks and highlight the unique opportunities for the applications of 
woven topologies in two-dimensional organic materials.
;
_publ_author_name       'Ding Xiao'
_publ_section_references
;
Dolomanov, O. V., Bourhis, L. J., Gildea, R. J., Howard, J. A. K. & Puschmann,
H. (2009). <i>J. Appl. Cryst.</i> <b>42</b>, 339--341.

Sheldrick, G. M. (2015). <i>Acta Cryst.</i> C<b>71</b>, 3--8.
;
_chemical_name_common              ?
_chemical_name_systematic          ?
_chemical_formula_moiety           'C30 H22 B2 N2 O4, C8 H10'
_chemical_formula_sum              'C38 H32 B2 N2 O4'
_chemical_formula_weight           602.27
_chemical_melting_point            ?
loop_
  _atom_type_symbol
  _atom_type_description
  _atom_type_scat_dispersion_real
  _atom_type_scat_dispersion_imag
  _atom_type_scat_source
 'C' 'C' 0.0137 0.0067 'International Tables Vol C Tables 4.2.6.8 and 6.1.1.4'
 'H' 'H' 0.0000 0.0000 'International Tables Vol C Tables 4.2.6.8 and 6.1.1.4'
 'B' 'B' 0.0070 0.0029 'International Tables Vol C Tables 4.2.6.8 and 6.1.1.4'
 'N' 'N' 0.0241 0.0134 'International Tables Vol C Tables 4.2.6.8 and 6.1.1.4'
 'O' 'O' 0.0389 0.0241 'International Tables Vol C Tables 4.2.6.8 and 6.1.1.4'

_shelx_space_group_comment
;
The symmetry employed for this shelxl refinement is uniquely defined
by the following loop, which should always be used as a source of
symmetry information in preference to the above space-group names.
They are only intended as comments.
;
_space_group_crystal_system        monoclinic
_space_group_IT_number             15
_space_group_name_H-M_alt          'C 1 2/c 1'
_space_group_name_Hall             '-C 2yc'
loop_
  _space_group_symop_operation_xyz
 'x, y, z'
 '-x, y, -z+1/2'
 'x+1/2, y+1/2, z'
 '-x+1/2, y+1/2, -z+1/2'
 '-x, -y, -z'
 'x, -y, z-1/2'
 '-x+1/2, -y+1/2, -z'
 'x+1/2, -y+1/2, z-1/2'

_cell_length_a                     15.2669(2)
_cell_length_b                     16.6354(2)
_cell_length_c                     13.7304(2)
_cell_angle_alpha                  90
_cell_angle_beta                   113.2110(10)
_cell_angle_gamma                  90
_cell_volume                       3204.87(8)
_cell_formula_units_Z              4
_cell_measurement_reflns_used      6516
_cell_measurement_temperature      221.00
_cell_measurement_theta_max        54.914
_cell_measurement_theta_min        3.587
_shelx_estimated_absorpt_T_max     0.980
_shelx_estimated_absorpt_T_min     0.972
_exptl_absorpt_coefficient_mu      0.404
_exptl_absorpt_correction_T_max    0.7508
_exptl_absorpt_correction_T_min    0.4501
_exptl_absorpt_correction_type     multi-scan
_exptl_absorpt_process_details
;
SADABS-2016/2 (Bruker,2016/2) was used for absorption correction.
wR2(int) was 0.1523 before and 0.0834 after correction.
The Ratio of minimum to maximum transmission is 0.5995.
The \l/2 correction factor is Not present.
;
_exptl_absorpt_special_details     ?
_exptl_crystal_colour              yellow
_exptl_crystal_colour_primary      yellow
_exptl_crystal_density_diffrn      1.248
_exptl_crystal_density_meas        ?
_exptl_crystal_density_method      ?
_exptl_crystal_description         block
_exptl_crystal_F_000               1264
_exptl_crystal_size_max            0.07
_exptl_crystal_size_mid            0.07
_exptl_crystal_size_min            0.05
_exptl_transmission_factor_max     ?
_exptl_transmission_factor_min     ?
_diffrn_reflns_av_R_equivalents    0.0635
_diffrn_reflns_av_unetI/netI       0.0485
_diffrn_reflns_Laue_measured_fraction_full  0.991
_diffrn_reflns_Laue_measured_fraction_max  0.990
_diffrn_reflns_limit_h_max         18
_diffrn_reflns_limit_h_min         -17
_diffrn_reflns_limit_k_max         20
_diffrn_reflns_limit_k_min         -19
_diffrn_reflns_limit_l_max         16
_diffrn_reflns_limit_l_min         -16
_diffrn_reflns_number              13409
_diffrn_reflns_point_group_measured_fraction_full  0.991
_diffrn_reflns_point_group_measured_fraction_max  0.990
_diffrn_reflns_theta_full          53.594
_diffrn_reflns_theta_max           54.921
_diffrn_reflns_theta_min           3.585
_diffrn_ambient_temperature        221.00
_diffrn_detector_area_resol_mean   ?
_diffrn_measured_fraction_theta_full  0.991
_diffrn_measured_fraction_theta_max  0.990
_diffrn_measurement_device_type    'Bruker APEX-II CCD'
_diffrn_measurement_method         '\f and \w scans'
_diffrn_radiation_type             GaK\a
_diffrn_radiation_wavelength       1.34139
_diffrn_source                     ?
_reflns_Friedel_coverage           0.000
_reflns_Friedel_fraction_full      .
_reflns_Friedel_fraction_max       .
_reflns_number_gt                  2370
_reflns_number_total               3038
_reflns_special_details
;
 Reflections were merged by SHELXL according to the crystal
 class for the calculation of statistics and refinement.
 
 _reflns_Friedel_fraction is defined as the number of unique
 Friedel pairs measured divided by the number that would be
 possible theoretically, ignoring centric projections and
 systematic absences.
;
_reflns_threshold_expression       'I > 2\s(I)'
_computing_cell_refinement         'SAINT v8.37A (Bruker, 2015)'
_computing_data_collection         ?
_computing_data_reduction          'SAINT v8.37A (Bruker, 2015)'
_computing_molecular_graphics      'Olex2 1.5 (Dolomanov et al., 2009)'
_computing_publication_material    'Olex2 1.5 (Dolomanov et al., 2009)'
_computing_structure_refinement    'SHELXL 2019/3 (Sheldrick, 2015)'
_computing_structure_solution      'SHELXT 2018/2 (Sheldrick, 2018)'
_refine_diff_density_max           0.151
_refine_diff_density_min           -0.188
_refine_diff_density_rms           0.032
_refine_ls_extinction_coef         0.0034(9)
_refine_ls_extinction_expression  
 'Fc^*^=kFc[1+0.001xFc^2^\l^3^/sin(2\q)]^-1/4^'
_refine_ls_extinction_method       'SHELXL-2019/2 (Sheldrick 2019)'
_refine_ls_goodness_of_fit_ref     1.063
_refine_ls_hydrogen_treatment      constr
_refine_ls_matrix_type             full
_refine_ls_number_parameters       211
_refine_ls_number_reflns           3038
_refine_ls_number_restraints       0
_refine_ls_R_factor_all            0.0638
_refine_ls_R_factor_gt             0.0500
_refine_ls_restrained_S_all        1.063
_refine_ls_shift/su_max            0.000
_refine_ls_shift/su_mean           0.000
_refine_ls_structure_factor_coef   Fsqd
_refine_ls_weighting_details      
 'w=1/[\s^2^(Fo^2^)+(0.0764P)^2^+0.8060P] where P=(Fo^2^+2Fc^2^)/3'
_refine_ls_weighting_scheme        calc
_refine_ls_wR_factor_gt            0.1366
_refine_ls_wR_factor_ref           0.1477
_refine_special_details            ?
_olex2_refinement_description
;
1. Fixed Uiso
 At 1.2 times of:
  All C(H) groups
 At 1.5 times of:
  All C(H,H,H) groups
2.a Aromatic/amide H refined with riding coordinates:
 C3(H3), C4(H4), C5(H5), C6(H6), C7(H7), C9(H9), C10(H10), C11(H11), C13(H13),
 C14(H14), C15(H15), C16(H16), C18(H18), C19(H19)
2.b Idealised Me refined as rotating group:
 C20(H20A,H20B,H20C)
;
_atom_sites_solution_hydrogens     geom
_atom_sites_solution_primary       ?
_atom_sites_solution_secondary     ?
loop_
  _atom_site_label
  _atom_site_type_symbol
  _atom_site_fract_x
  _atom_site_fract_y
  _atom_site_fract_z
  _atom_site_U_iso_or_equiv
  _atom_site_adp_type
  _atom_site_occupancy
  _atom_site_site_symmetry_order
  _atom_site_calc_flag
  _atom_site_refinement_flags_posn
  _atom_site_refinement_flags_adp
  _atom_site_refinement_flags_occupancy
  _atom_site_disorder_assembly
  _atom_site_disorder_group
 O1 O 0.24547(8) 0.42575(6) 0.32528(8) 0.0542(3) Uani 1 1 d . . . . .
 O2 O 0.34670(8) 0.38621(7) 0.24133(8) 0.0583(4) Uani 1 1 d . . . . .
 N1 N 0.29637(9) 0.52966(7) 0.22621(9) 0.0447(3) Uani 1 1 d . . . . .
 C1 C 0.26513(13) 0.34223(10) 0.20505(14) 0.0611(5) Uani 1 1 d . . . . .
 C2 C 0.20531(13) 0.36482(10) 0.25486(14) 0.0594(5) Uani 1 1 d . . . . .
 C3 C 0.12052(15) 0.32690(12) 0.23548(18) 0.0820(7) Uani 1 1 d . . . . .
 H3 H 0.081595 0.341355 0.271320 0.098 Uiso 1 1 calc R U . . .
 C4 C 0.0947(2) 0.26567(16) 0.1598(2) 0.1086(10) Uani 1 1 d . . . . .
 H4 H 0.036261 0.239046 0.142958 0.130 Uiso 1 1 calc R U . . .
 C5 C 0.1527(2) 0.24357(13) 0.1097(2) 0.1088(10) Uani 1 1 d . . . . .
 H5 H 0.133094 0.201962 0.059363 0.131 Uiso 1 1 calc R U . . .
 C6 C 0.24015(18) 0.28109(12) 0.13126(16) 0.0858(7) Uani 1 1 d . . . . .
 H6 H 0.280064 0.265456 0.097139 0.103 Uiso 1 1 calc R U . . .
 C7 C 0.41333(12) 0.53516(10) 0.47610(13) 0.0570(4) Uani 1 1 d . . . . .
 H7 H 0.354165 0.560063 0.461187 0.068 Uiso 1 1 calc R U . . .
 C8 C 0.41971(11) 0.47582(9) 0.40828(11) 0.0456(4) Uani 1 1 d . . . . .
 C9 C 0.50852(12) 0.44093(10) 0.43463(13) 0.0550(4) Uani 1 1 d . . . . .
 H9 H 0.516083 0.400179 0.391149 0.066 Uiso 1 1 calc R U . . .
 C10 C 0.34919(12) 0.54935(10) 0.17124(13) 0.0544(4) Uani 1 1 d . . . . .
 H10 H 0.401327 0.516657 0.177372 0.065 Uiso 1 1 calc R U . . .
 C11 C 0.32966(12) 0.61528(10) 0.10675(12) 0.0557(4) Uani 1 1 d . . . . .
 H11 H 0.367665 0.626930 0.068822 0.067 Uiso 1 1 calc R U . . .
 C12 C 0.25344(11) 0.66523(9) 0.09719(11) 0.0472(4) Uani 1 1 d . . . . .
 C13 C 0.20003(12) 0.64374(10) 0.15439(12) 0.0531(4) Uani 1 1 d . . . . .
 H13 H 0.147727 0.675497 0.150168 0.064 Uiso 1 1 calc R U . . .
 C14 C 0.22291(11) 0.57614(10) 0.21752(12) 0.0508(4) Uani 1 1 d . . . . .
 H14 H 0.185499 0.562543 0.255471 0.061 Uiso 1 1 calc R U . . .
 C15 C 0.22919(11) 0.73770(10) 0.03093(11) 0.0517(4) Uani 1 1 d . . . . .
 H15 H 0.179073 0.769492 0.033051 0.062 Uiso 1 1 calc R U . . .
 B1 B 0.32978(13) 0.44997(10) 0.30615(14) 0.0485(4) Uani 1 1 d . . . . .
 C16 C 0.000000 0.53078(18) 0.250000 0.0748(8) Uani 1 2 d S T P . .
 H16 H -0.000001 0.474274 0.249999 0.090 Uiso 1 2 calc R U P . .
 C17 C 0.04577(13) 0.57044(15) 0.34467(16) 0.0754(6) Uani 1 1 d . . . . .
 C18 C 0.04359(16) 0.65287(16) 0.3420(2) 0.0900(7) Uani 1 1 d . . . . .
 H18 H 0.072915 0.681946 0.405379 0.108 Uiso 1 1 calc R U . . .
 C19 C 0.000000 0.6929(2) 0.250000 0.1010(11) Uani 1 2 d S T P . .
 H19 H -0.000002 0.749356 0.250000 0.121 Uiso 1 2 calc R U P . .
 C20 C 0.0973(2) 0.5247(2) 0.4462(2) 0.1331(12) Uani 1 1 d . . . . .
 H20A H 0.067261 0.472743 0.442080 0.200 Uiso 1 1 calc R U . . .
 H20B H 0.094293 0.554896 0.505295 0.200 Uiso 1 1 calc R U . . .
 H20C H 0.163347 0.517212 0.456531 0.200 Uiso 1 1 calc R U . . .

loop_
  _atom_site_aniso_label
  _atom_site_aniso_U_11
  _atom_site_aniso_U_22
  _atom_site_aniso_U_33
  _atom_site_aniso_U_23
  _atom_site_aniso_U_13
  _atom_site_aniso_U_12
 O1 0.0587(7) 0.0482(6) 0.0537(7) 0.0031(5) 0.0199(5) -0.0075(5)
 O2 0.0673(7) 0.0508(7) 0.0510(7) -0.0039(5) 0.0172(6) 0.0051(5)
 N1 0.0500(7) 0.0464(7) 0.0359(6) 0.0014(5) 0.0149(5) -0.0010(6)
 C1 0.0689(11) 0.0418(9) 0.0516(9) 0.0007(7) 0.0013(8) 0.0024(8)
 C2 0.0625(10) 0.0415(9) 0.0563(10) 0.0106(7) 0.0042(8) -0.0037(8)
 C3 0.0656(12) 0.0595(12) 0.0910(14) 0.0209(11) -0.0014(10) -0.0110(10)
 C4 0.0885(17) 0.0660(15) 0.114(2) 0.0130(14) -0.0219(15) -0.0233(13)
 C5 0.123(2) 0.0509(12) 0.0868(17) -0.0067(11) -0.0298(15) -0.0082(14)
 C6 0.1076(17) 0.0541(11) 0.0606(11) -0.0063(9) -0.0044(11) 0.0131(12)
 C7 0.0548(9) 0.0557(10) 0.0532(9) -0.0023(7) 0.0134(8) 0.0071(8)
 C8 0.0559(9) 0.0393(8) 0.0413(8) 0.0079(6) 0.0188(7) -0.0003(7)
 C9 0.0658(10) 0.0482(9) 0.0484(9) -0.0044(7) 0.0196(8) 0.0002(8)
 C10 0.0593(9) 0.0579(10) 0.0512(9) 0.0104(7) 0.0275(8) 0.0108(8)
 C11 0.0654(10) 0.0605(10) 0.0487(9) 0.0103(7) 0.0305(8) 0.0061(8)
 C12 0.0566(9) 0.0473(9) 0.0338(7) 0.0004(6) 0.0136(6) 0.0002(7)
 C13 0.0556(9) 0.0535(9) 0.0520(9) 0.0075(7) 0.0231(7) 0.0079(7)
 C14 0.0540(9) 0.0550(9) 0.0471(8) 0.0064(7) 0.0237(7) 0.0013(7)
 C15 0.0621(9) 0.0493(9) 0.0407(8) 0.0037(7) 0.0171(7) 0.0053(7)
 B1 0.0580(10) 0.0431(9) 0.0440(9) 0.0027(7) 0.0197(8) 0.0009(8)
 C16 0.0660(16) 0.0689(17) 0.093(2) 0.000 0.0352(16) 0.000
 C17 0.0527(10) 0.1018(17) 0.0724(13) 0.0063(12) 0.0255(9) 0.0008(11)
 C18 0.0774(14) 0.1052(19) 0.0898(16) -0.0269(15) 0.0356(12) -0.0214(14)
 C19 0.110(3) 0.073(2) 0.129(3) 0.000 0.056(3) 0.000
 C20 0.0997(19) 0.205(4) 0.0897(18) 0.047(2) 0.0323(15) 0.026(2)

_geom_special_details
;
 All esds (except the esd in the dihedral angle between two l.s. planes)
 are estimated using the full covariance matrix.  The cell esds are taken
 into account individually in the estimation of esds in distances, angles
 and torsion angles; correlations between esds in cell parameters are only
 used when they are defined by crystal symmetry.  An approximate (isotropic)
 treatment of cell esds is used for estimating esds involving l.s. planes.
;
loop_
  _geom_bond_atom_site_label_1
  _geom_bond_atom_site_label_2
  _geom_bond_distance
  _geom_bond_site_symmetry_2
  _geom_bond_publ_flag
 O1 C2 1.368(2) . ?
 O1 B1 1.468(2) . ?
 O2 C1 1.358(2) . ?
 O2 B1 1.472(2) . ?
 N1 C10 1.3442(19) . ?
 N1 C14 1.3282(19) . ?
 N1 B1 1.668(2) . ?
 C1 C2 1.391(3) . ?
 C1 C6 1.379(3) . ?
 C2 C3 1.369(3) . ?
 C3 H3 0.9400 . ?
 C3 C4 1.396(4) . ?
 C4 H4 0.9400 . ?
 C4 C5 1.368(4) . ?
 C5 H5 0.9400 . ?
 C5 C6 1.396(4) . ?
 C6 H6 0.9400 . ?
 C7 H7 0.9400 . ?
 C7 C8 1.387(2) . ?
 C7 C9 1.390(2) 5_666 ?
 C8 C9 1.385(2) . ?
 C8 B1 1.587(2) . ?
 C9 H9 0.9400 . ?
 C10 H10 0.9400 . ?
 C10 C11 1.367(2) . ?
 C11 H11 0.9400 . ?
 C11 C12 1.393(2) . ?
 C12 C13 1.384(2) . ?
 C12 C15 1.467(2) . ?
 C13 H13 0.9400 . ?
 C13 C14 1.378(2) . ?
 C14 H14 0.9400 . ?
 C15 C15 1.311(3) 7_565 ?
 C15 H15 0.9400 . ?
 C16 H16 0.9400 . ?
 C16 C17 1.377(3) . ?
 C16 C17 1.377(3) 2 ?
 C17 C18 1.372(3) . ?
 C17 C20 1.509(3) . ?
 C18 H18 0.9400 . ?
 C18 C19 1.349(3) . ?
 C19 H19 0.9400 . ?
 C20 H20A 0.9700 . ?
 C20 H20B 0.9700 . ?
 C20 H20C 0.9700 . ?

loop_
  _geom_angle_atom_site_label_1
  _geom_angle_atom_site_label_2
  _geom_angle_atom_site_label_3
  _geom_angle
  _geom_angle_site_symmetry_1
  _geom_angle_site_symmetry_3
  _geom_angle_publ_flag
 C2 O1 B1 104.91(13) . . ?
 C1 O2 B1 104.83(13) . . ?
 C10 N1 B1 117.88(12) . . ?
 C14 N1 C10 118.67(13) . . ?
 C14 N1 B1 123.39(12) . . ?
 O2 C1 C2 111.03(14) . . ?
 O2 C1 C6 127.9(2) . . ?
 C6 C1 C2 121.02(19) . . ?
 O1 C2 C1 110.45(14) . . ?
 O1 C2 C3 127.24(19) . . ?
 C3 C2 C1 122.27(18) . . ?
 C2 C3 H3 121.7 . . ?
 C2 C3 C4 116.7(2) . . ?
 C4 C3 H3 121.7 . . ?
 C3 C4 H4 119.3 . . ?
 C5 C4 C3 121.4(2) . . ?
 C5 C4 H4 119.3 . . ?
 C4 C5 H5 119.1 . . ?
 C4 C5 C6 121.8(2) . . ?
 C6 C5 H5 119.1 . . ?
 C1 C6 C5 116.7(2) . . ?
 C1 C6 H6 121.6 . . ?
 C5 C6 H6 121.6 . . ?
 C8 C7 H7 118.9 . . ?
 C8 C7 C9 122.20(15) . 5_666 ?
 C9 C7 H7 118.9 5_666 . ?
 C7 C8 B1 121.40(14) . . ?
 C9 C8 C7 116.32(14) . . ?
 C9 C8 B1 122.28(14) . . ?
 C7 C9 H9 119.3 5_666 . ?
 C8 C9 C7 121.47(15) . 5_666 ?
 C8 C9 H9 119.3 . . ?
 N1 C10 H10 118.9 . . ?
 N1 C10 C11 122.23(15) . . ?
 C11 C10 H10 118.9 . . ?
 C10 C11 H11 120.0 . . ?
 C10 C11 C12 120.03(14) . . ?
 C12 C11 H11 120.0 . . ?
 C11 C12 C15 123.07(14) . . ?
 C13 C12 C11 116.72(14) . . ?
 C13 C12 C15 120.21(14) . . ?
 C12 C13 H13 119.7 . . ?
 C14 C13 C12 120.52(14) . . ?
 C14 C13 H13 119.7 . . ?
 N1 C14 C13 121.82(14) . . ?
 N1 C14 H14 119.1 . . ?
 C13 C14 H14 119.1 . . ?
 C12 C15 H15 116.9 . . ?
 C15 C15 C12 126.2(2) 7_565 . ?
 C15 C15 H15 116.9 7_565 . ?
 O1 B1 O2 106.60(13) . . ?
 O1 B1 N1 105.88(12) . . ?
 O1 B1 C8 115.50(13) . . ?
 O2 B1 N1 104.83(11) . . ?
 O2 B1 C8 115.64(13) . . ?
 C8 B1 N1 107.45(12) . . ?
 C17 C16 H16 118.6 2 . ?
 C17 C16 H16 118.6 . . ?
 C17 C16 C17 122.8(3) 2 . ?
 C16 C17 C20 121.1(2) . . ?
 C18 C17 C16 117.1(2) . . ?
 C18 C17 C20 121.8(2) . . ?
 C17 C18 H18 119.5 . . ?
 C19 C18 C17 121.0(2) . . ?
 C19 C18 H18 119.5 . . ?
 C18 C19 C18 120.9(3) 2 . ?
 C18 C19 H19 119.5 . . ?
 C18 C19 H19 119.5 2 . ?
 C17 C20 H20A 109.5 . . ?
 C17 C20 H20B 109.5 . . ?
 C17 C20 H20C 109.5 . . ?
 H20A C20 H20B 109.5 . . ?
 H20A C20 H20C 109.5 . . ?
 H20B C20 H20C 109.5 . . ?

loop_
  _geom_torsion_atom_site_label_1
  _geom_torsion_atom_site_label_2
  _geom_torsion_atom_site_label_3
  _geom_torsion_atom_site_label_4
  _geom_torsion
  _geom_torsion_site_symmetry_1
  _geom_torsion_site_symmetry_2
  _geom_torsion_site_symmetry_3
  _geom_torsion_site_symmetry_4
  _geom_torsion_publ_flag
 O1 C2 C3 C4 -179.61(17) . . . . ?
 O2 C1 C2 O1 0.78(19) . . . . ?
 O2 C1 C2 C3 -176.99(15) . . . . ?
 O2 C1 C6 C5 178.18(17) . . . . ?
 N1 C10 C11 C12 0.7(3) . . . . ?
 C1 O2 B1 O1 14.43(15) . . . . ?
 C1 O2 B1 N1 -97.55(13) . . . . ?
 C1 O2 B1 C8 144.33(13) . . . . ?
 C1 C2 C3 C4 -2.2(3) . . . . ?
 C2 O1 B1 O2 -13.98(15) . . . . ?
 C2 O1 B1 N1 97.28(13) . . . . ?
 C2 O1 B1 C8 -143.96(14) . . . . ?
 C2 C1 C6 C5 -0.1(3) . . . . ?
 C2 C3 C4 C5 1.6(3) . . . . ?
 C3 C4 C5 C6 -0.2(4) . . . . ?
 C4 C5 C6 C1 -0.6(3) . . . . ?
 C6 C1 C2 O1 179.32(15) . . . . ?
 C6 C1 C2 C3 1.5(3) . . . . ?
 C7 C8 C9 C7 -0.4(3) . . . 5_666 ?
 C7 C8 B1 O1 -54.5(2) . . . . ?
 C7 C8 B1 O2 -179.94(13) . . . . ?
 C7 C8 B1 N1 63.41(17) . . . . ?
 C9 C7 C8 C9 0.4(3) 5_666 . . . ?
 C9 C7 C8 B1 -179.43(15) 5_666 . . . ?
 C9 C8 B1 O1 125.70(15) . . . . ?
 C9 C8 B1 O2 0.2(2) . . . . ?
 C9 C8 B1 N1 -116.41(15) . . . . ?
 C10 N1 C14 C13 -0.3(2) . . . . ?
 C10 N1 B1 O1 -160.57(13) . . . . ?
 C10 N1 B1 O2 -48.08(17) . . . . ?
 C10 N1 B1 C8 75.46(16) . . . . ?
 C10 C11 C12 C13 -0.8(2) . . . . ?
 C10 C11 C12 C15 178.95(15) . . . . ?
 C11 C12 C13 C14 0.3(2) . . . . ?
 C11 C12 C15 C15 4.0(3) . . . 7_565 ?
 C12 C13 C14 N1 0.3(2) . . . . ?
 C13 C12 C15 C15 -176.3(2) . . . 7_565 ?
 C14 N1 C10 C11 -0.2(2) . . . . ?
 C14 N1 B1 O1 22.20(19) . . . . ?
 C14 N1 B1 O2 134.69(14) . . . . ?
 C14 N1 B1 C8 -101.77(16) . . . . ?
 C15 C12 C13 C14 -179.42(14) . . . . ?
 B1 O1 C2 C1 8.45(16) . . . . ?
 B1 O1 C2 C3 -173.92(17) . . . . ?
 B1 O2 C1 C2 -9.61(17) . . . . ?
 B1 O2 C1 C6 171.99(17) . . . . ?
 B1 N1 C10 C11 -177.53(15) . . . . ?
 B1 N1 C14 C13 176.89(14) . . . . ?
 B1 C8 C9 C7 179.43(15) . . . 5_666 ?
 C16 C17 C18 C19 -1.3(3) . . . . ?
 C17 C16 C17 C18 0.65(13) 2 . . . ?
 C17 C16 C17 C20 -178.4(2) 2 . . . ?
 C17 C18 C19 C18 0.69(14) . . . 2 ?
 C20 C17 C18 C19 177.71(18) . . . . ?

_shelx_res_file
;
TITL 211224xd__bn6m_0m.res in C2/c
    211224xd__bn6m_0m.res
    created by SHELXL-2019/3 at 20:55:10 on 29-Jun-2023
CELL 1.34139 15.2669 16.6354 13.7304 90 113.211 90
ZERR 4 0.0002 0.0002 0.0002 0 0.001 0
LATT 7
SYMM -X,+Y,0.5-Z
SFAC C H B N O
DISP B 0.007 0.0029 26.6
DISP C 0.0137 0.0067 57.1
DISP H 0 0 0.6
DISP N 0.0241 0.0134 109.9
DISP O 0.0389 0.0241 193.4
UNIT 152 128 8 8 16

L.S. 10
PLAN  50
SIZE 0.05 0.07 0.07
TEMP -52.15
CONF
BOND
list 4
MORE -1
BOND $H
fmap 2
acta
REM <olex2.extras>
REM <HklSrc "%.\\211224xd__bn6m_0m.hkl">
REM </olex2.extras>

WGHT    0.076400    0.806000
EXTI    0.003383
FVAR       0.76472
O1    5    0.245471    0.425748    0.325280    11.00000    0.05869    0.04822 =
         0.05366    0.00307    0.01990   -0.00751
O2    5    0.346705    0.386207    0.241335    11.00000    0.06732    0.05082 =
         0.05097   -0.00391    0.01721    0.00513
N1    4    0.296370    0.529661    0.226213    11.00000    0.05001    0.04644 =
         0.03590    0.00136    0.01491   -0.00098
C1    1    0.265134    0.342227    0.205053    11.00000    0.06893    0.04183 =
         0.05160    0.00072    0.00131    0.00238
C2    1    0.205309    0.364819    0.254856    11.00000    0.06253    0.04149 =
         0.05631    0.01061    0.00422   -0.00367
C3    1    0.120520    0.326898    0.235482    11.00000    0.06558    0.05946 =
         0.09095    0.02094   -0.00140   -0.01103
AFIX  43
H3    2    0.081595    0.341355    0.271320    11.00000   -1.20000
AFIX   0
C4    1    0.094728    0.265671    0.159831    11.00000    0.08849    0.06599 =
         0.11359    0.01304   -0.02188   -0.02334
AFIX  43
H4    2    0.036261    0.239046    0.142958    11.00000   -1.20000
AFIX   0
C5    1    0.152705    0.243574    0.109713    11.00000    0.12256    0.05087 =
         0.08675   -0.00671   -0.02984   -0.00816
AFIX  43
H5    2    0.133094    0.201962    0.059363    11.00000   -1.20000
AFIX   0
C6    1    0.240149    0.281095    0.131262    11.00000    0.10765    0.05413 =
         0.06061   -0.00630   -0.00438    0.01312
AFIX  43
H6    2    0.280064    0.265456    0.097139    11.00000   -1.20000
AFIX   0
C7    1    0.413330    0.535164    0.476097    11.00000    0.05480    0.05568 =
         0.05316   -0.00232    0.01338    0.00711
AFIX  43
H7    2    0.354165    0.560063    0.461187    11.00000   -1.20000
AFIX   0
C8    1    0.419707    0.475816    0.408282    11.00000    0.05586    0.03926 =
         0.04132    0.00786    0.01882   -0.00035
C9    1    0.508516    0.440929    0.434626    11.00000    0.06578    0.04823 =
         0.04838   -0.00445    0.01965    0.00017
AFIX  43
H9    2    0.516083    0.400179    0.391149    11.00000   -1.20000
AFIX   0
C10   1    0.349189    0.549346    0.171245    11.00000    0.05929    0.05792 =
         0.05122    0.01040    0.02746    0.01075
AFIX  43
H10   2    0.401327    0.516657    0.177372    11.00000   -1.20000
AFIX   0
C11   1    0.329660    0.615277    0.106748    11.00000    0.06540    0.06054 =
         0.04870    0.01032    0.03054    0.00610
AFIX  43
H11   2    0.367665    0.626930    0.068822    11.00000   -1.20000
AFIX   0
C12   1    0.253437    0.665227    0.097191    11.00000    0.05660    0.04731 =
         0.03384    0.00040    0.01362    0.00021
C13   1    0.200031    0.643737    0.154394    11.00000    0.05559    0.05352 =
         0.05198    0.00753    0.02308    0.00789
AFIX  43
H13   2    0.147727    0.675497    0.150168    11.00000   -1.20000
AFIX   0
C14   1    0.222913    0.576137    0.217518    11.00000    0.05400    0.05497 =
         0.04710    0.00637    0.02373    0.00134
AFIX  43
H14   2    0.185499    0.562543    0.255471    11.00000   -1.20000
AFIX   0
C15   1    0.229192    0.737697    0.030935    11.00000    0.06214    0.04927 =
         0.04073    0.00369    0.01711    0.00532
AFIX  43
H15   2    0.179073    0.769492    0.033051    11.00000   -1.20000
AFIX   0
B1    3    0.329780    0.449972    0.306154    11.00000    0.05802    0.04314 =
         0.04402    0.00273    0.01970    0.00089
C16   1    0.000000    0.530780    0.250000    10.50000    0.06598    0.06886 =
         0.09304    0.00000    0.03521    0.00000
AFIX  43
H16   2   -0.000001    0.474274    0.249999    10.50000   -1.20000
AFIX   0
C17   1    0.045771    0.570438    0.344665    11.00000    0.05269    0.10181 =
         0.07237    0.00634    0.02546    0.00084
C18   1    0.043586    0.652873    0.342049    11.00000    0.07741    0.10519 =
         0.08982   -0.02693    0.03559   -0.02138
AFIX  43
H18   2    0.072915    0.681946    0.405379    11.00000   -1.20000
AFIX   0
C19   1    0.000000    0.692850    0.250000    10.50000    0.10972    0.07281 =
         0.12851    0.00000    0.05556    0.00000
AFIX  43
H19   2   -0.000002    0.749356    0.250000    10.50000   -1.20000
AFIX   0
C20   1    0.097263    0.524744    0.446205    11.00000    0.09967    0.20513 =
         0.08971    0.04734    0.03232    0.02648
AFIX 137
H20A  2    0.067261    0.472743    0.442080    11.00000   -1.50000
H20B  2    0.094293    0.554896    0.505295    11.00000   -1.50000
H20C  2    0.163347    0.517212    0.456531    11.00000   -1.50000
AFIX   0
HKLF 4


REM  211224xd__bn6m_0m.res in C2/c
REM wR2 = 0.1477, GooF = S = 1.063, Restrained GooF = 1.063 for all data
REM R1 = 0.0500 for 2370 Fo > 4sig(Fo) and 0.0638 for all 3038 data
REM 211 parameters refined using 0 restraints

END

WGHT      0.0764      0.8060

REM Highest difference peak  0.151,  deepest hole -0.188,  1-sigma level  0.032
Q1    1   0.2538  0.6683  0.1508  11.00000  0.05    0.15
Q2    1   0.4544  0.4803  0.3992  11.00000  0.05    0.13
Q3    1   0.2105  0.3686  0.2032  11.00000  0.05    0.13
Q4    1   0.2110  0.6361  0.0975  11.00000  0.05    0.13
Q5    1   0.0304  0.2378  0.2036  11.00000  0.05    0.13
Q6    1   0.3021  0.5270  0.1831  11.00000  0.05    0.13
Q7    1   0.5390  0.4272  0.3647  11.00000  0.05    0.13
Q8    1   0.4288  0.5316  0.4170  11.00000  0.05    0.12
Q9    1   0.1405  0.4599  0.4090  11.00000  0.05    0.12
Q10   1   0.0464  0.5004  0.4795  11.00000  0.05    0.12
Q11   1   0.3013  0.4865  0.2471  11.00000  0.05    0.12
Q12   1   0.3367  0.5415  0.4864  11.00000  0.05    0.11
Q13   1   0.4893  0.3690  0.4158  11.00000  0.05    0.11
Q14   1   0.0694  0.3670  0.3065  11.00000  0.05    0.11
Q15   1   0.2882  0.6498  0.0996  11.00000  0.05    0.11
Q16   1   0.3852  0.4207  0.3173  11.00000  0.05    0.11
Q17   1   0.4528  0.4369  0.4420  11.00000  0.05    0.11
Q18   1   0.0786  0.6030  0.3343  11.00000  0.05    0.11
Q19   1   0.1873  0.4490  0.3378  11.00000  0.05    0.11
Q20   1   0.2526  0.2924  0.1938  11.00000  0.05    0.10
Q21   1   0.0667  0.3755  0.1383  11.00000  0.05    0.10
Q22   1   0.2404  0.3298  0.2593  11.00000  0.05    0.10
Q23   1   0.3772  0.4370  0.3963  11.00000  0.05    0.09
Q24   1   0.1576  0.5330  0.1077  11.00000  0.05    0.09
Q25   1   0.1837  0.2008  0.0211  11.00000  0.05    0.09
Q26   1   0.0682  0.2100  0.1173  11.00000  0.05    0.09
Q27   1   0.2361  0.6915  0.0612  11.00000  0.05    0.09
Q28   1   0.0118  0.6036  0.3499  11.00000  0.05    0.09
Q29   1   0.2247  0.7292 -0.0306  11.00000  0.05    0.09
Q30   1   0.1401  0.2345  0.1595  11.00000  0.05    0.09
Q31   1   0.3350  0.5486  0.2228  11.00000  0.05    0.09
Q32   1   0.3916  0.4786  0.3375  11.00000  0.05    0.09
Q33   1   0.3329  0.6029  0.0238  11.00000  0.05    0.09
Q34   1   0.4474  0.5794  0.4572  11.00000  0.05    0.09
Q35   1   0.2171  0.3907  0.2827  11.00000  0.05    0.09
Q36   1   0.3194  0.2806  0.0848  11.00000  0.05    0.09
Q37   1   0.1622  0.3459  0.2591  11.00000  0.05    0.08
Q38   1   0.1992  0.5912  0.1526  11.00000  0.05    0.08
Q39   1   0.3706  0.4872  0.1612  11.00000  0.05    0.08
Q40   1   0.3561  0.5884  0.4027  11.00000  0.05    0.08
Q41   1   0.0472  0.7371  0.3543  11.00000  0.05    0.08
Q42   1   0.3181  0.4424  0.2203  11.00000  0.05    0.08
Q43   1   0.3193  0.5629  0.1065  11.00000  0.05    0.08
Q44   1   0.2072  0.7177  0.2181  11.00000  0.05    0.08
Q45   1   0.0775  0.6366  0.4442  11.00000  0.05    0.08
Q46   1   0.3717  0.5888  0.0353  11.00000  0.05    0.08
Q47   1   0.3322  0.3817  0.3050  11.00000  0.05    0.08
Q48   1   0.3644  0.4823  0.1045  11.00000  0.05    0.08
Q49   1   0.3860  0.4248  0.1834  11.00000  0.05    0.08
Q50   1   0.4111  0.4721  0.4747  11.00000  0.05    0.08
;
_shelx_res_checksum                77485
_shelx_hkl_file
;
   6   0   0 1198.68   84.19
   6   0   0 1071.29   83.79
   6   0   0  984.70   85.49
   8   0   0  711.33   51.89
   8   0   0  606.94   50.99
   8   0   0  656.73   51.49
 -10   0   0  117.39   10.50
  10   0   0  115.89    9.80
  10   0   0  112.09   10.80
  10   0   0  109.39   10.40
  12   0   0  383.86   33.30
  12   0   0  431.06   34.20
 -12   0   0  416.76   33.40
  14   0   0   10.50    3.90
  14   0   0   -0.70    3.60
  16   0   0   15.20    5.40
   1  -1   0  773.72   61.59
  -1  -1   0  753.52   61.59
   1   1   0  876.61   61.69
   5  -1   0    6.70    0.90
   5  -1   0    7.30    1.50
   5  -1   0    6.00    1.40
  -5   1   0    7.70    1.30
   5   1   0    3.80    1.50
   5   1   0    5.30    1.60
   7  -1   0 1441.06  121.89
   7  -1   0 1800.62  122.69
   7  -1   0 1569.84  122.39
   7   1   0 1584.74  122.59
  -7   1   0 1602.24  122.09
   7   1   0 1630.84  122.79
   7   1   0 1462.85  122.29
   9  -1   0  708.93   56.29
   9  -1   0  710.43   56.99
   9  -1   0  791.52   57.49
   9   1   0  709.03   57.19
   9   1   0  724.33   57.49
  -9   1   0  740.03   56.89
   9   1   0  709.13   56.59
  11  -1   0  460.55   38.50
  11  -1   0  485.95   39.10
 -11  -1   0  561.54   39.50
  11   1   0  436.36   38.60
 -11   1   0  480.35   38.50
  11   1   0  467.55   39.30
  11   1   0  486.85   38.10
 -13  -1   0  372.06   28.60
  13  -1   0  344.27   28.90
  13  -1   0  321.77   28.10
  13   1   0  307.17   28.10
  13   1   0  352.36   29.10
  15  -1   0   -2.10    3.30
  15  -1   0    3.70    4.30
  15   1   0   -1.20    3.70
  15   1   0   -4.50    3.60
  17  -1   0   19.00    5.60
  17   1   0   18.20    5.70
   4  -2   0  569.94   41.20
   4  -2   0  489.15   41.00
   4   2   0  543.25   41.40
   4   2   0  484.75   41.00
   4   2   0  549.74   41.40
  -4   2   0  516.35   41.00
   4   2   0  550.34   41.30
   6  -2   0  358.86   26.50
   6  -2   0  293.57   25.80
   6  -2   0  333.77   26.20
   6   2   0  321.87   26.20
   6   2   0  327.77   26.80
  -6   2   0  358.66   26.20
  -6   2   0  339.97   26.40
   8  -2   0  891.81   67.59
   8  -2   0  798.32   66.89
   8  -2   0  975.80   68.09
   8   2   0  841.62   67.49
   8   2   0  797.52   68.09
  -8   2   0  846.32   67.49
   8   2   0  833.72   67.89
  -8   2   0  968.40   67.49
  10  -2   0  221.78   17.60
  10  -2   0  209.18   17.00
 -10   2   0  197.78   17.00
  10   2   0  193.68   17.70
  10   2   0  189.28   17.30
  10   2   0  200.58   16.70
 -12  -2   0  138.49   12.40
  12  -2   0  115.19   11.60
  12  -2   0  132.79   12.40
  12   2   0  122.19   12.70
  12   2   0  117.69   11.90
  14  -2   0   45.00    7.60
  14  -2   0   46.40    7.40
  14   2   0   46.20    7.80
  14   2   0   47.20    7.10
  16  -2   0    4.20    4.30
  16   2   0    3.20    4.70
   3  -3   0  663.03   49.99
   3   3   0  587.54   50.29
   3   3   0  706.83   50.89
   3   3   0  718.23   50.69
   3   3   0  625.04   50.29
  -3   3   0  601.14   50.19
   5  -3   0  109.69    9.30
   5  -3   0  110.69    9.10
   5  -3   0  104.69    8.80
  -5   3   0  114.59    9.10
   5   3   0  112.89    9.70
   5   3   0  114.79    9.20
   5   3   0  106.29    9.60
   5   3   0  116.09    9.60
   7  -3   0 1915.01  128.39
   7  -3   0 1482.35  127.39
   7   3   0 1540.95  128.49
  -7   3   0 1554.34  127.99
   7   3   0 1689.63  128.19
   7   3   0 1523.25  128.59
  -7   3   0 1912.71  128.09
   9  -3   0  118.09   10.30
   9  -3   0  130.79   10.90
   9   3   0  123.89   11.00
   9   3   0  101.39   11.10
   9   3   0  112.29   10.40
  -9   3   0  110.29   10.70
  -9   3   0  133.39   10.40
  11  -3   0  112.69   10.10
  11  -3   0   96.59    9.20
  11   3   0   90.69    9.70
  11   3   0  100.59    9.60
  11   3   0   82.69   10.20
  13  -3   0   84.99    9.60
 -13  -3   0   89.49   10.00
  13  -3   0   78.49    9.00
  13   3   0   81.89   10.20
  13   3   0   74.99    9.10
  15  -3   0   99.29   12.30
  15  -3   0  100.69   11.70
 -15  -3   0  103.29   13.20
  15   3   0  105.99   12.40
   0   4   0  397.16   29.10
   0   4   0  351.56   29.10
   2  -4   0 3469.65  273.37
   2   4   0 4074.49  273.97
  -2   4   0 3470.65  273.57
   2   4   0 3228.88  273.77
   4  -4   0  788.02   62.39
   4   4   0  829.92   63.29
  -4   4   0  819.42   62.69
   4   4   0  707.03   62.69
   4   4   0  836.62   62.79
   4   4   0  886.41   63.29
   6  -4   0 1372.46  110.49
   6  -4   0 1444.06  110.69
   6   4   0 1350.26  111.19
  -6   4   0 1538.85  110.59
   6   4   0 1383.56  111.09
   6   4   0 1502.75  110.79
   8  -4   0    7.00    2.10
   8   4   0    6.00    2.40
   8   4   0    7.60    2.60
   8   4   0    5.90    1.90
  -8   4   0    9.20    2.00
  10  -4   0  566.64   45.00
  10  -4   0  643.44   45.70
  10   4   0  565.84   45.20
  10   4   0  512.65   45.60
 -10   4   0  625.44   45.00
  10   4   0  501.85   46.00
  12  -4   0  124.89   11.50
  12  -4   0  138.89   12.20
  12   4   0  126.59   12.10
  12   4   0  102.29   11.60
  12   4   0  105.99   12.50
  14  -4   0   25.50    5.60
 -14  -4   0   40.80    6.80
  14  -4   0   20.30    4.70
  14   4   0   18.10    6.00
 -16  -4   0   33.90    8.30
  16  -4   0   16.40    6.30
  16   4   0   15.60    7.60
  -1  -5   0 1515.35  117.49
   1   5   0 1528.55  117.29
  -1   5   0 1470.75  117.29
  -1   5   0 1571.84  117.19
   3  -5   0   29.70    2.90
   3  -5   0   23.60    3.10
   3   5   0   40.50    3.90
  -3   5   0   31.20    3.10
   3   5   0   33.90    3.30
   3   5   0   31.80    3.10
   3   5   0   25.40    3.70
   5  -5   0   89.29    8.20
   5  -5   0   98.49    7.80
   5   5   0  111.69    9.20
   5   5   0  107.49    8.60
   5   5   0   79.89    8.80
  -5   5   0  101.09    8.30
   7  -5   0 4126.39  302.67
   7   5   0 4106.49  302.87
   7   5   0 3495.95  303.17
   7   5   0 3506.95  303.07
  -7   5   0 4417.26  302.57
   9  -5   0   34.30    6.80
   9  -5   0   33.60    4.20
  -9   5   0   35.90    4.30
   9   5   0   31.60    5.00
  11  -5   0   33.40    5.00
  11  -5   0   26.50    4.70
  11   5   0   23.10    5.60
  11   5   0   26.90    4.60
  11   5   0   24.80    5.00
 -11   5   0   30.20    4.30
  13  -5   0   17.50    4.90
 -13  -5   0   25.50    5.60
  13   5   0   31.00    9.00
  15  -5   0   11.20    4.70
 -15  -5   0    2.60    5.70
  15   5   0    4.00    5.00
   0   6   0  926.11   67.39
   0   6   0  809.92   67.09
  -2  -6   0  778.62   62.49
  -2   6   0  812.62   62.49
   2   6   0  730.43   62.29
   2   6   0  838.82   62.59
  -2   6   0  867.21   62.39
   4   6   0  173.18   14.40
  -4   6   0  167.78   13.80
   4   6   0  177.88   14.00
   4   6   0  156.88   14.30
   6  -6   0  478.85   38.60
   6  -6   0  472.55   38.30
   6  -6   0  472.25   37.80
   6   6   0  493.65   39.30
  -6   6   0  543.85   38.70
   6   6   0  425.36   38.10
   6   6   0  480.05   39.40
   6   6   0  572.44   39.10
   8  -6   0  153.18   12.50
   8  -6   0  164.88   13.10
  -8   6   0  171.78   12.80
   8   6   0  142.79   13.20
   8   6   0  129.19   13.30
   8   6   0  125.69   13.70
  10  -6   0  473.55   37.40
  10  -6   0  530.75   38.20
  10   6   0  483.25   38.10
  10   6   0  405.96   38.60
  10   6   0  398.96   38.20
 -10   6   0  526.05   37.60
  12  -6   0   65.29    7.90
  12  -6   0   49.00    7.80
  12   6   0   50.09    8.60
  12   6   0   54.29    7.20
 -14  -6   0    0.90    4.50
  14  -6   0   -1.70    3.70
  14   6   0    6.30    4.80
  16  -6   0   16.00    5.50
 -16  -6   0    7.90    6.50
  16   6   0   14.90    5.70
  -1  -7   0  102.99    9.70
   1   7   0  107.09    9.20
  -1   7   0  114.49    9.30
  -1   7   0  116.39    9.30
  -3  -7   0    1.20    1.00
   3   7   0   -0.80    1.30
   3   7   0    0.50    1.30
  -3   7   0    0.50    0.90
  -3   7   0   -1.70    1.10
   3   7   0   -0.60    1.70
   5  -7   0  125.89   11.40
   5   7   0  134.39   11.40
   5   7   0  125.49   12.30
   5   7   0  158.78   12.10
  -5   7   0  147.39   11.70
   7  -7   0  775.82   60.59
   7  -7   0  813.92   61.09
   7   7   0  853.11   61.59
   7   7   0  687.13   61.69
  -7   7   0  875.01   60.99
   7   7   0  668.53   61.49
   9  -7   0  135.29   11.70
   9  -7   0  155.18   12.50
   9   7   0  126.59   12.60
   9   7   0  101.89   13.00
  -9   7   0  149.39   12.00
  11  -7   0  258.07   19.30
  11  -7   0  209.88   18.30
 -11   7   0  222.78   18.30
  11   7   0  168.88   19.50
  11   7   0  208.38   19.20
 -13  -7   0  152.78   14.30
  13  -7   0  143.79   13.70
  13   7   0  108.49   14.30
  15  -7   0   95.39   11.30
  15   7   0   75.49   11.90
   0   8   0   10.30    1.90
   0   8   0   11.20    2.00
  -2  -8   0  422.46   34.70
   2   8   0  467.75   34.70
   2   8   0  421.76   34.40
  -2   8   0  437.36   34.50
  -2   8   0  441.36   34.40
   4   8   0 1545.35  139.59
  -4   8   0 1903.41  139.29
   4   8   0 2026.70  139.69
   4   8   0 1734.53  138.89
   6  -8   0  147.39   13.10
   6   8   0  142.59   12.70
   6   8   0  143.09   14.00
  -6   8   0  164.88   13.20
   6   8   0  174.68   13.80
   8  -8   0  966.40   75.69
   8  -8   0 1003.90   76.29
  -8   8   0  999.10   76.09
   8   8   0  921.41   76.69
  10  -8   0  140.89   13.00
  10  -8   0  174.08   13.80
  10   8   0  115.79   14.20
 -10   8   0  155.08   13.10
  10   8   0  133.29   14.10
 -12   8   0   19.40    3.90
  12   8   0   21.80    6.10
  14  -8   0   31.30    6.40
 -14  -8   0   30.90    6.60
  14   8   0   16.90    6.10
  -1  -9   0  169.78   15.20
  -1   9   0  178.78   14.50
  -1   9   0  170.88   14.40
   1   9   0  179.28   14.40
   1   9   0  171.38   14.60
  -3  -9   0  279.17   23.50
   3  -9   0  270.27   23.30
  -3   9   0  320.87   23.90
   3   9   0  314.57   24.10
   3   9   0  286.27   23.90
  -3   9   0  303.27   23.60
   5   9   0   60.39    7.70
  -5   9   0   77.69    6.90
   5   9   0   65.59    6.60
   7  -9   0  145.59   12.30
   7   9   0  121.79   13.70
  -7   9   0  150.38   12.70
   7   9   0  161.08   13.70
   9  -9   0  251.47   19.80
   9  -9   0  205.88   18.70
   9   9   0  210.28   20.20
  -9   9   0  242.08   19.30
  11  -9   0   59.09    7.40
  11   9   0   38.50    7.30
  11   9   0   39.90    8.00
 -11   9   0   44.40    6.40
  13  -9   0  103.09   12.10
 -13  -9   0  115.89   12.60
 -15  -9   0    0.80    4.80
  15  -9   0    4.90    4.70
  15   9   0    3.60    5.90
   0 -10   0 5911.61  501.05
   0  10   0 6724.83  500.15
   0  10   0 6881.01  500.35
  -2 -10   0  456.45   38.30
  -2  10   0  494.15   37.80
  -2  10   0  477.85   37.80
   2  10   0  481.75   37.70
   2  10   0  475.55   38.10
   4 -10   0  243.38   22.00
  -4  10   0  289.57   22.30
   4  10   0  261.17   21.90
   4  10   0  299.87   22.80
   6 -10   0   20.60    3.80
   6 -10   0   29.60    4.20
   6  10   0   20.10    4.20
   6  10   0   15.70    4.10
  -6  10   0   32.00    4.30
   8 -10   0    1.10    2.30
   8 -10   0    2.30    3.20
  -8  10   0    1.10    2.30
   8  10   0   -0.90    3.00
   8  10   0    1.30    3.60
  10 -10   0   17.50    4.30
 -10  10   0   11.90    3.60
  10  10   0    8.80    5.00
  10  10   0   11.60    5.10
  12 -10   0   -2.40    3.50
  12  10   0    5.50    5.50
 -12  10   0    2.10    3.20
  12  10   0    1.80    7.50
 -14 -10   0    0.50    5.20
  14 -10   0    4.60    5.10
  14  10   0   -4.50    6.00
  -1 -11   0  291.97   25.30
   1 -11   0  284.57   25.90
  -1  11   0  312.17   24.40
   1  11   0  307.17   24.30
   1  11   0  284.17   25.00
  -1  11   0  317.37   24.60
  -3 -11   0   64.19    6.90
   3  11   0   70.19    6.90
   3  11   0   74.19    7.60
   5 -11   0   25.40    4.40
  -5  11   0   29.80    4.30
   5  11   0   23.80    3.90
   5  11   0   31.20    5.00
   7 -11   0  511.75   42.80
  -7  11   0  553.44   42.90
   7  11   0  541.25   43.90
   9 -11   0  134.79   12.00
  -9  11   0  109.49   11.30
   9  11   0   98.09   13.10
  11 -11   0    9.00    3.90
  11  11   0    4.60    5.40
 -11  11   0    7.50    3.80
  11  11   0   -3.90    7.60
  13 -11   0   37.30    6.60
 -13 -11   0   34.10    7.00
   0 -12   0    2.10    3.50
   0  12   0    2.90    2.20
   0  12   0    2.40    2.20
  -2 -12   0  145.79   14.00
   2  12   0  158.88   13.90
  -2  12   0  143.09   13.60
  -2  12   0  162.58   13.50
   2  12   0  152.18   13.30
   4 -12   0  495.95   44.60
  -4  12   0  606.94   45.00
   4  12   0  591.34   44.60
   4  12   0  565.64   45.60
   6 -12   0 1113.19   91.29
  -6  12   0 1245.78   91.39
   6  12   0 1142.09   92.19
   8 -12   0  784.92   57.79
  -8  12   0  725.03   57.39
   8  12   0  646.74   58.49
  10 -12   0  172.58   16.20
  10  12   0  160.58   19.10
 -10  12   0  168.28   15.40
 -12 -12   0   27.90    6.10
  12 -12   0   32.80    6.30
 -12  12   0   23.80    4.90
  -1 -13   0  687.33   59.19
   1 -13   0  674.63   60.09
   1  13   0  793.32   58.29
   1  13   0  728.93   58.69
  -1  13   0  802.82   58.39
  -1  13   0  742.23   58.49
   3  13   0  976.40   83.19
   3  13   0 1101.19   84.69
  -3  13   0 1094.59   82.89
  -5  13   0   41.20    5.50
   5  13   0   28.60    5.30
   7 -13   0  347.57   29.20
   7  13   0  349.47   30.70
  -7  13   0  355.06   29.10
   9 -13   0   21.80    4.90
  -9  13   0   27.90    5.20
   9  13   0   29.50    7.30
  11 -13   0    0.10    4.20
 -11  13   0    6.10    3.40
 -13 -13   0   30.60    6.70
  13 -13   0   23.60    7.10
   0 -14   0   95.49   13.80
   0  14   0  108.59   11.30
   0  14   0  116.79   10.40
   2 -14   0  145.89   16.80
   2  14   0  133.69   13.90
   2  14   0  152.88   13.20
  -2  14   0  145.39   13.20
   4 -14   0 1117.89   99.19
   4  14   0 1232.38   95.39
  -4  14   0 1321.47   96.09
   6 -14   0  217.68   18.80
   6  14   0  199.18   20.40
  -6  14   0  216.78   18.70
   8 -14   0    9.50    4.00
   8  14   0   -4.10    7.00
  -8  14   0    3.40    3.10
  10 -14   0   -6.30    4.50
 -10  14   0    2.90    3.70
 -12 -14   0   42.10    7.90
  12 -14   0   30.20    7.40
 -12  14   0   32.20    5.50
   1 -15   0   16.90    8.10
   1  15   0   21.10    4.10
  -1  15   0   26.30    4.70
   3 -15   0  268.37   29.40
  -3  15   0  299.47   24.10
   3  15   0  286.67   23.80
   3  15   0  280.37   25.30
   5 -15   0   92.89   18.60
   5 -15   0  133.09   12.30
   5  15   0  128.49   14.60
  -5  15   0  118.19   13.40
   7 -15   0  346.37   28.90
  -7  15   0  339.87   28.70
   9 -15   0   17.00    5.60
  -9  15   0    7.90    3.70
 -11 -15   0    3.10    5.00
  11 -15   0   -2.40    6.70
 -11  15   0    1.70    3.60
   0  16   0   13.70    3.70
   0  16   0   19.40    5.70
   2 -16   0   19.20   11.20
   2  16   0   40.10    5.70
  -2  16   0   22.10    4.50
   2  16   0   33.70    6.50
   4 -16   0   67.99   14.70
   4 -16   0   47.80    9.50
  -4  16   0   73.79    8.10
   4  16   0   62.89    9.80
   6 -16   0  363.16   44.10
   6 -16   0  470.85   37.00
   6  16   0  427.96   40.00
  -6  16   0  511.85   37.20
   8 -16   0    0.50    5.90
  -8  16   0    7.30    3.40
 -10 -16   0   16.50    5.90
 -10  16   0    6.90    3.80
   1  17   0    4.90    3.40
  -1  17   0    6.90    3.60
   1  17   0    4.90    7.30
  -3  17   0   12.80    4.00
   3  17   0   10.40    4.90
   3  17   0   18.10    8.30
  -5  17   0  209.78   18.60
  -7 -17   0  344.27   30.10
  -9 -17   0   75.79   11.80
  -9  17   0   76.99    9.00
   0  18   0   -2.80    3.40
   2  18   0   -3.40    4.70
  -2  18   0    0.00    3.20
  -4 -18   0    0.50    7.30
  -4  18   0    8.40    3.80
  -6 -18   0   59.89    9.90
  -6  18   0   67.89    8.30
  -1  19   0   29.60    6.10
   1  19   0   27.60    6.00
  -3  19   0   24.50    6.40
  -5  19   0  108.69   11.20
   0  20   0   79.49   10.90
  -2  20   0   16.20    4.80
  16   0  -1    1.50    3.90
  16   0  -1   -0.10    4.00
  14   0  -1   -1.80    2.80
  14   0  -1   -5.60    4.20
 -12   0   1    0.00    3.10
  12   0  -1    2.20    2.30
  12   0  -1    0.90    2.30
  10   0  -1    0.30    1.60
  10   0  -1   -1.80    1.90
  10   0  -1    1.40    1.80
   8   0  -1    7.80    1.90
   8   0  -1    2.00    0.90
   8   0  -1   -0.80    1.40
   6   0  -1    0.60    1.10
   6   0  -1    1.20    1.00
  -6   0   1   -0.60    0.90
   6   0  -1   -0.10    0.60
   4   0  -1    3.30    1.10
  -4   0   1    1.90    0.60
   4   0  -1    3.20    1.10
   4   0  -1    1.50    0.50
   4   0  -1    1.50    0.80
  -2   0   1    1.10    0.30
   2   0  -1    0.70    0.30
   0   0   1    0.00    0.30
   0   0  -1   -0.20    0.30
   2   0   1    0.20    0.80
  -2   0  -1    0.80    0.90
   4   0   1    8.30    1.20
   4   0   1    6.00    1.50
   6   0   1    2.20    1.50
   6   0   1    1.30    0.80
   6   0   1    2.80    1.60
   8   0   1    1.10    1.80
  -8   0  -1   -0.10    1.80
   8   0   1    0.00    1.00
   8   0   1    1.80    1.80
  10   0   1   -1.40    2.10
 -10   0  -1    2.70    2.50
  10   0   1    2.60    1.90
 -12   0  -1    2.60    3.70
  12   0   1    1.80    2.70
  12   0   1   -0.40    3.00
  14   0   1    0.50    3.30
  16   0   1   -6.70    5.60
  17  -1  -1   -5.10    4.50
  17   1  -1   -0.40    4.70
  15  -1  -1    0.70    3.10
  15  -1  -1    5.20    3.70
  15   1  -1   -3.30    3.40
  15   1  -1   -1.80    3.40
  13  -1  -1    8.70    3.10
  13  -1  -1    7.30    3.30
 -13  -1   1   12.30    4.20
  13   1  -1    6.70    3.10
  13   1  -1    6.80    3.10
  11  -1  -1    3.80    2.10
  11  -1  -1    3.60    2.30
 -11   1   1    2.90    2.80
  11   1  -1    3.60    2.60
  11   1  -1    3.90    2.30
  11   1  -1    2.70    2.40
   9  -1  -1   81.39    7.10
   9  -1  -1   93.19    8.40
   9  -1  -1   81.49    7.80
   9   1  -1   89.99    8.10
   9   1  -1   80.29    7.50
   9   1  -1   97.79    8.60
   7  -1  -1   77.49    6.30
   7  -1  -1   79.19    6.50
   7  -1  -1   60.89    5.60
  -7   1   1   73.39    6.00
   7   1  -1   62.39    6.30
   7   1  -1   63.39    5.90
   7   1  -1   72.39    6.60
   5  -1  -1 3003.40  227.28
   5  -1  -1 2799.72  226.78
   5  -1  -1 2921.21  227.18
   5  -1  -1 2634.64  226.98
  -5   1   1 2975.60  226.98
   5   1  -1 3218.58  227.38
   5   1  -1 3181.68  227.38
   5   1  -1 2904.71  227.18
  -1  -1   1  192.98   16.50
  -1  -1   1  214.98   16.50
   1   1  -1  204.68   16.50
   1   1  -1  237.98   16.60
   1   1   1 1436.66  110.79
   3   1   1 1044.80   78.79
   3   1   1 1019.70   78.49
  -3   1  -1  983.70   78.49
   3   1   1 1025.40   78.89
   5  -1   1 2882.11  210.78
   5  -1   1 2855.71  210.28
   5  -1   1 2773.12  210.58
   5   1   1 2667.13  210.38
  -5   1  -1 2684.53  210.38
   5   1   1 2655.13  210.78
   5   1   1 2673.83  210.88
  -5   1  -1 2693.03  210.58
   7  -1   1   28.90    3.90
   7  -1   1   30.90    3.60
   7  -1   1   28.50    2.90
   7   1   1   27.90    4.10
   7   1   1   24.40    3.10
  -7   1  -1   29.30    3.80
   7   1   1   26.20    3.80
   9  -1   1  111.89   10.30
   9  -1   1  119.39   10.80
  -9  -1  -1  126.69   10.70
   9  -1   1  111.69    9.60
  -9   1  -1  111.89   10.50
   9   1   1  110.09   10.50
   9   1   1  112.79   11.00
   9   1   1  111.29    9.80
 -11  -1  -1  131.49   11.30
  11  -1   1   94.69   10.40
  11  -1   1  103.19   11.00
  11   1   1  119.69   11.50
  11   1   1  106.09   10.30
 -11   1  -1  111.19   11.00
  11   1   1  114.29   10.70
 -13  -1  -1   24.40    5.20
  13  -1   1   30.60    5.50
  13  -1   1   22.80    4.80
  13   1   1   20.80    5.00
  13   1   1   20.80    4.60
  15  -1   1    8.80    4.80
  15   1   1    3.70    4.30
  16  -2  -1   52.19    8.40
  16  -2  -1   40.40    7.10
  16   2  -1   38.70    7.10
 -14  -2   1   -2.30    4.10
  14  -2  -1    2.40    3.20
  14  -2  -1   -0.30    3.40
  14   2  -1    5.70    5.70
  12  -2  -1  228.38   19.80
  12  -2  -1  251.27   20.50
  12   2  -1  226.38   20.70
  12   2  -1  233.58   20.10
  10  -2  -1    5.00    2.00
  10  -2  -1    4.00    2.30
 -10   2   1    2.30    2.70
  10   2  -1    4.80    2.30
  10   2  -1    4.70    2.00
  10   2  -1   -1.10    3.70
   8  -2  -1  322.07   23.90
   8  -2  -1  298.97   23.60
   8   2  -1  288.47   23.90
  -8   2   1  326.37   23.40
   8   2  -1  267.87   23.40
   8   2  -1  266.87   24.00
   6  -2  -1  235.98   19.20
   6  -2  -1  247.38   19.40
   6  -2  -1  256.47   19.50
   6   2  -1  247.08   19.70
  -6   2   1  238.98   19.20
   6   2  -1  221.88   19.20
   6   2  -1  258.17   19.60
  -4   2   1 1567.04  135.29
   4   2  -1 1710.33  135.39
   4   2  -1 1786.62  135.49
   4   2  -1 1973.80  135.59
   0  -2   1  265.77   19.80
   0  -2  -1  267.87   19.70
   0  -2  -1  230.28   20.00
   0   2   1  274.57   19.70
   0   2   1  214.68   19.90
   0   2  -1  268.77   19.80
  -2  -2  -1  466.25   33.30
   2   2   1  425.06   33.00
   2   2   1  387.36   33.30
   2   2   1  422.66   33.30
  -2   2  -1  422.36   33.00
   4  -2   1   49.99    4.70
  -4   2  -1   54.19    4.50
   4   2   1   48.00    4.50
   4   2   1   47.20    5.10
   4   2   1   48.80    5.00
  -4   2  -1   50.89    4.80
   6  -2   1  486.85   38.50
   6  -2   1  561.74   38.90
   6  -2   1  494.95   38.20
   6   2   1  491.55   38.60
   6   2   1  473.85   39.00
  -6   2  -1  465.05   38.60
   6   2   1  453.25   39.10
  -6   2  -1  513.25   38.50
   8  -2   1 2408.06  166.48
   8  -2   1 2199.28  165.98
   8  -2   1 2149.48  165.48
   8   2   1 2182.98  165.88
   8   2   1 2002.20  166.38
   8   2   1 1956.90  166.58
  -8   2  -1 2150.18  166.08
  10  -2   1  206.78   17.60
  10  -2   1  194.88   16.90
  10   2   1  214.08   16.80
  10   2   1  188.08   17.30
 -10   2  -1  203.28   17.20
  10   2   1  196.38   18.00
  12  -2   1   97.59   10.10
 -12  -2  -1  106.19   10.50
  12  -2   1   87.69    9.50
  12   2   1   91.09   10.80
  12   2   1   82.79    9.70
  14  -2   1    7.70    4.00
 -14  -2  -1   -2.60    5.00
  14   2   1    3.50    4.30
  16  -2   1    1.60    4.50
  16   2   1   -1.30    4.90
  17  -3  -1   -0.30    4.00
  17   3  -1    8.90    5.20
  15  -3  -1    4.00    4.20
  15  -3  -1    1.50    3.80
 -15  -3   1   -0.50    5.10
  15   3  -1    2.40    3.70
  15   3  -1    2.20    4.00
  13  -3  -1    2.80    2.90
  13  -3  -1    0.30    2.90
 -13  -3   1    0.50    3.30
  13   3  -1    4.50    3.40
  13   3  -1    0.10    2.70
  11  -3  -1   58.29    6.30
  11  -3  -1   65.09    6.90
  11   3  -1   57.79    6.50
  11   3  -1   49.50    7.00
  11   3  -1   55.29    6.80
   9  -3  -1   46.70    5.10
   9  -3  -1   59.79    5.70
  -9   3   1   43.50    5.80
   9   3  -1   41.70    5.70
   9   3  -1   46.60    5.70
   9   3  -1   51.59    5.30
  -9   3   1   57.19    5.10
   7  -3  -1   93.99    8.10
   7  -3  -1   88.79    7.90
   7   3  -1   84.09    8.30
   7   3  -1   87.09    8.20
   7   3  -1   94.19    7.90
  -7   3   1   95.09    7.80
   5  -3  -1  571.74   49.99
   5   3  -1  672.43   49.99
   5   3  -1  692.43   50.39
   5   3  -1  679.63   50.39
  -5   3   1  607.94   49.99
   3  -3  -1  792.62   61.29
   3   3  -1  778.42   61.59
   3   3  -1  753.42   61.69
   3   3  -1  888.91   61.99
  -3   3   1  770.72   61.29
   3   3  -1  803.92   61.69
   1  -3  -1  599.34   44.00
  -1  -3   1  578.94   44.20
   1   3  -1  578.84   44.20
  -1   3   1  516.85   44.20
  -1   3   1  580.14   44.00
   3  -3   1 1074.59   79.59
   3  -3   1  973.30   79.59
   3   3   1  924.71   79.89
   3   3   1  990.00   80.09
  -3   3  -1 1063.19   79.59
   3   3   1 1090.39   79.69
   3   3   1 1102.29   80.09
   5  -3   1 1408.96  108.99
   5  -3   1 1523.65  109.29
  -5   3  -1 1226.68  109.09
  -5   3  -1 1565.54  109.19
   5   3   1 1293.77  109.89
   5   3   1 1464.35  109.29
   7  -3   1   16.00    2.00
   7  -3   1   17.70    2.90
   7  -3   1   18.80    2.80
   7   3   1   18.00    2.70
  -7   3  -1   13.30    3.00
   7   3   1   17.90    3.30
   7   3   1   19.70    3.60
   9  -3   1   18.50    3.20
   9  -3   1   17.80    2.40
   9   3   1   16.30    3.90
  -9   3  -1   18.60    3.80
   9   3   1   14.80    2.90
   9   3   1   15.00    3.50
  11  -3   1  148.19   14.20
  11  -3   1  174.18   15.10
 -11  -3  -1  190.88   15.30
  11   3   1  151.38   14.80
  11   3   1  154.88   14.40
  11   3   1  163.08   15.70
  13  -3   1   39.50    7.00
 -13  -3  -1   60.39    8.60
 -15  -3  -1   33.00    7.60
  15  -3   1   31.20    6.20
  15   3   1   27.80    6.40
 -16  -4   1   49.60   10.20
  16  -4  -1   30.50    8.40
  16  -4  -1   52.99    7.70
  16   4  -1   34.60    7.00
  14  -4  -1   12.30    4.20
  14   4  -1   10.70    4.80
  14   4  -1   10.80    3.90
  12  -4  -1  546.75   40.90
  12   4  -1  479.65   41.30
  12   4  -1  525.05   41.00
  12   4  -1  485.35   41.90
  10  -4  -1   36.90    4.40
  10  -4  -1   32.30    4.80
 -10   4   1   35.50    4.50
  10   4  -1   31.90    4.80
  10   4  -1   34.20    5.00
  10   4  -1   34.80    5.50
   8  -4  -1    9.90    2.00
   8  -4  -1   12.60    2.30
   8   4  -1    2.20    1.90
  -8   4   1    6.20    1.80
   8   4  -1    6.00    2.60
   8   4  -1    4.40    1.70
   6  -4  -1  174.48   16.00
   6  -4  -1  181.78   16.00
  -6   4   1  219.88   16.00
   6   4  -1  203.08   16.20
   6   4  -1  220.88   16.90
   6   4  -1  210.38   16.50
   6   4  -1  188.98   15.80
   4  -4  -1 2529.55  188.18
   4   4  -1 2331.97  188.88
   4   4  -1 2721.73  188.98
   4   4  -1 2434.86  188.68
  -4   4   1 2239.48  188.58
   2  -4  -1    2.10    0.60
  -2  -4   1    2.20    0.70
  -2   4   1    2.00    1.10
  -2   4   1    3.90    0.70
   2   4  -1    2.80    1.30
   0  -4  -1 1651.83  131.29
   0   4   1 1882.91  130.89
   0   4   1 1536.55  130.89
   0   4  -1 1644.74  130.79
   0   4  -1 1786.82  130.89
  -2  -4  -1 2409.46  171.88
   2   4   1 2064.99  171.88
  -2   4  -1 2392.06  171.58
   2   4   1 2196.08  171.98
   2   4   1 2088.49  171.58
   4  -4   1    9.60    2.80
   4  -4   1   11.90    1.80
   4   4   1    9.80    1.70
  -4   4  -1   13.30    1.90
   4   4   1   10.30    2.40
   4   4   1    8.10    2.40
   6  -4   1   85.39    7.10
   6  -4   1   77.29    6.70
  -6   4  -1   81.69    6.90
   6   4   1   76.19    7.10
  -6   4  -1   63.99    7.10
   6   4   1   77.59    7.90
   6   4   1   74.09    7.60
   8  -4   1  129.49   10.20
   8  -4   1  144.39   11.60
   8  -4   1  130.89   11.00
   8   4   1  113.19   12.10
   8   4   1  127.49   11.30
  -8   4  -1  144.19   11.20
   8   4   1  116.69   11.80
  -8   4  -1  123.29   11.70
  10  -4   1  292.27   22.00
  10  -4   1  263.07   21.20
  10   4   1  246.38   22.50
  10   4   1  233.18   21.80
  10   4   1  247.88   21.40
 -12  -4  -1  266.57   20.40
  12  -4   1  191.98   19.00
  12  -4   1  236.18   19.90
  12   4   1  203.38   20.50
  12   4   1  217.78   19.60
 -14  -4  -1  133.69   13.70
  14  -4   1  113.79   12.70
  14   4   1  110.99   13.30
  16  -4   1    8.00    5.10
  16   4   1    9.80    5.60
  15  -5  -1    3.80    5.60
 -15  -5   1    3.90    4.90
  15  -5  -1    1.80    4.00
  15   5  -1    2.40    4.60
  13  -5  -1   21.10    4.20
  13  -5  -1   20.10    4.30
  13   5  -1   12.70    3.90
  13   5  -1    7.90    4.50
  11  -5  -1  258.67   19.60
  11   5  -1  223.18   20.30
 -11   5   1  260.17   19.60
  11   5  -1  220.78   19.90
  11   5  -1  202.98   20.60
   9  -5  -1    0.10    1.60
   9  -5  -1    2.30    1.80
   9   5  -1   -0.60    2.20
   9   5  -1    2.20    2.10
   9   5  -1    0.30    2.40
  -9   5   1   -1.00    1.60
   7  -5  -1    6.40    2.00
   7  -5  -1    6.10    1.70
   7   5  -1    7.50    2.50
  -7   5   1    3.90    1.60
   7   5  -1    3.70    1.70
   7   5  -1    5.00    2.20
   5  -5  -1  118.59   11.50
   5   5  -1  141.19   12.10
  -5   5   1  141.49   11.90
   5   5  -1  156.58   12.20
   5   5  -1  152.18   11.80
   3  -5  -1 4823.72  374.46
  -3   5   1 5343.97  374.56
  -3   5   1 4904.81  374.86
   3   5  -1 4439.26  374.96
   1   5  -1  303.27   22.00
   1   5  -1  251.17   21.90
  -1   5   1  285.57   21.80
  -1   5   1  274.37   22.00
  -1  -5  -1  607.24   48.90
  -1   5  -1  610.54   48.50
  -1   5  -1  680.53   48.60
   1   5   1  602.14   48.60
  -3  -5  -1    4.00    1.20
  -3   5  -1    3.20    1.20
   3   5   1   -0.90    1.50
   3   5   1    2.10    1.10
   3   5   1    5.60    1.50
   5  -5   1   49.80    4.70
  -5   5  -1   56.99    5.00
   5   5   1   51.79    6.10
   5   5   1   53.29    5.80
   5   5   1   40.80    5.10
   5   5   1   55.69    5.20
   7  -5   1   15.90    2.90
   7  -5   1   18.20    2.10
   7  -5   1   21.70    2.90
   7  -5   1   23.30    2.90
   7   5   1   14.80    3.50
  -7   5  -1   23.00    3.10
   7   5   1   25.40    4.40
   7   5   1   19.50    3.40
   7   5   1   16.60    2.90
   9  -5   1   79.89    7.60
   9  -5   1   88.89    8.30
   9   5   1   63.59    8.80
  -9   5  -1   85.89    7.70
   9   5   1   65.39    8.30
   9   5   1   81.79    8.10
  11  -5   1    8.00    3.00
 -11  -5  -1   10.20    3.70
  11  -5   1    8.60    3.40
  11   5   1   11.10    3.70
  11   5   1    8.60    3.90
  13  -5   1   73.99    9.80
 -13  -5  -1   94.29   10.70
  13   5   1   76.79   10.60
 -15  -5  -1   -2.30    6.30
  15  -5   1    2.10    4.60
  15   5   1   -4.60    5.20
 -16  -6   1   10.80    6.60
  16   6  -1   16.10    6.00
  14  -6  -1   63.59    8.20
 -14  -6   1   56.09    8.80
  14  -6  -1   42.90    7.20
  14   6  -1   41.20    8.00
  12  -6  -1  112.89    9.80
  12   6  -1   86.59   11.00
  12   6  -1   77.69   10.90
 -12   6   1  104.39    9.60
  12   6  -1   84.89   10.20
  10  -6  -1    1.70    2.10
  10  -6  -1   -3.00    1.80
 -10   6   1    2.40    2.20
  10   6  -1   -2.30    2.40
  10   6  -1    0.70    2.80
  10   6  -1   -1.10    2.20
   8  -6  -1   31.40    4.20
   8  -6  -1   23.40    3.70
  -8   6   1   37.80    4.10
   8   6  -1   31.00    4.30
   8   6  -1   27.00    4.50
   8   6  -1   30.60    5.00
   6  -6  -1  835.62   71.89
  -6   6   1  988.80   71.89
   6   6  -1  953.40   72.49
   6   6  -1  863.01   72.29
   6   6  -1  983.60   72.19
   4  -6  -1   10.30    2.20
   4  -6  -1   11.10    1.70
   4   6  -1   13.90    2.10
   4   6  -1   13.90    2.60
   4   6  -1    9.70    1.70
   4   6  -1    6.40    2.20
  -4   6   1   13.00    2.20
  -2  -6   1   11.60    2.00
   2   6  -1   12.80    2.00
  -2   6   1   15.40    2.30
   2   6  -1   12.90    2.00
  -2   6   1   15.60    1.90
   0  -6  -1 1535.25  122.39
   0   6   1 1489.65  121.79
   0   6  -1 1511.75  121.69
   0   6   1 1617.04  121.79
   0   6  -1 1743.33  121.89
  -2  -6  -1  332.17   26.80
   2   6   1  314.57   26.60
   2   6   1  391.36   26.80
   2   6   1  295.37   26.90
  -2   6  -1  353.56   26.60
   4  -6   1   16.00    2.30
   4  -6   1   15.60    2.40
   4   6   1   18.90    2.70
   4   6   1   11.50    2.80
   4   6   1   12.40    2.50
  -4   6  -1   19.20    2.50
   6  -6   1 1032.80   76.49
   6  -6   1  996.50   76.09
   6   6   1 1003.80   76.79
   6   6   1  844.82   77.19
  -6   6  -1 1032.80   76.39
   8  -6   1   35.70    4.70
   8  -6   1   39.60    5.00
   8   6   1   36.40    5.20
  -8   6  -1   44.10    4.80
  10  -6   1   23.30    4.20
  10  -6   1   26.60    4.50
  10   6   1   14.80    4.30
  10   6   1   24.00    4.40
 -10   6  -1   19.30    3.40
 -12  -6  -1  122.89   11.70
  12  -6   1  116.09   11.30
  12   6   1   83.09   11.90
  12   6   1   84.89   12.20
 -14  -6  -1  244.18   22.30
  14  -6   1  238.68   22.00
 -15  -7   1   16.50    5.70
  15  -7  -1   16.70    5.20
  15   7  -1    1.60    5.10
  13  -7  -1   32.10    5.60
  13  -7  -1   29.30    5.20
  13   7  -1   14.60    5.80
  13   7  -1   22.90    6.70
  11  -7  -1  428.66   32.90
  11   7  -1  399.96   33.70
  11   7  -1  334.07   33.60
 -11   7   1  467.55   33.10
   9  -7  -1   39.90    5.50
   9  -7  -1   47.00    5.10
   9   7  -1   41.00    6.10
   9   7  -1   36.40    5.90
  -9   7   1   47.50    5.20
   9   7  -1   45.40    8.30
   7  -7  -1   30.30    4.10
   7  -7  -1   29.10    3.90
  -7   7   1   33.60    4.10
   7   7  -1   26.50    4.50
   7   7  -1   33.50    5.00
   7   7  -1   23.60    3.90
   5  -7  -1  181.48   13.50
   5  -7  -1  153.38   14.00
   5   7  -1  159.28   13.60
  -5   7   1  182.78   14.20
   5   7  -1  185.38   14.70
   5   7  -1  145.39   14.70
   5   7  -1  186.78   14.50
  -3  -7   1 1694.93  139.99
   3   7  -1 1934.61  140.69
  -3   7   1 1926.21  140.29
  -3   7   1 1861.31  140.59
   3   7  -1 1691.33  140.19
   1   7  -1  195.58   16.80
  -1   7   1  212.58   17.10
   1   7  -1  227.78   17.10
  -1   7   1  208.58   16.90
  -1  -7  -1  160.28   14.30
   1   7   1  170.68   13.80
  -1   7  -1  169.28   13.70
   1   7   1  164.18   13.80
  -1   7  -1  176.78   13.80
  -3  -7  -1 1251.47   94.39
  -3   7  -1 1261.27   94.29
   3   7   1 1341.97   94.59
   3   7   1 1161.78   94.29
   3   7   1 1074.39   94.79
   5  -7   1   16.90    2.50
   5  -7   1   18.30    2.80
   5   7   1   11.80    3.30
   5   7   1   15.30    2.90
   5   7   1   14.40    2.70
  -5   7  -1   20.30    3.00
   7  -7   1    8.80    2.30
   7  -7   1   14.20    2.40
   7   7   1    6.80    2.40
   7   7   1    4.60    3.30
  -7   7  -1    9.30    2.40
   7   7   1    8.90    3.30
   9  -7   1   10.00    3.00
   9  -7   1    8.10    3.00
   9   7   1    6.70    3.80
  -9   7  -1    8.90    2.80
   9   7   1    6.50    3.00
  11  -7   1   43.40    6.80
 -11   7  -1   44.70    5.90
  11   7   1   34.80    6.90
  11   7   1   44.40    9.10
  13  -7   1   -0.10    3.70
 -13  -7  -1   -5.00    4.20
  13   7   1    2.40    4.00
 -15  -7  -1   15.30    5.50
  15  -7   1   16.80    5.60
  15   7   1   24.20    6.70
  16  -8  -1   -7.60    4.40
 -16  -8   1   -2.30    5.10
  16   8  -1    3.10    6.40
 -14  -8   1    1.70    3.90
  14  -8  -1    0.90    3.70
  14   8  -1    2.40    5.10
  12  -8  -1   22.00    4.40
  12  -8  -1   11.80    4.50
  12   8  -1   13.20    5.20
 -12   8   1   16.70    3.80
  12   8  -1   10.40    5.20
  10  -8  -1    4.90    2.50
  10  -8  -1    3.60    2.70
  10   8  -1    1.50    3.30
 -10   8   1    6.60    2.40
  10   8  -1   -1.50    3.10
   8  -8  -1   31.40    4.60
   8  -8  -1   30.50    4.20
   8   8  -1   28.30    5.50
  -8   8   1   30.90    4.30
   8   8  -1   25.70    4.80
   8   8  -1   34.90    5.10
   6  -8  -1    9.10    2.70
  -6   8   1   16.90    2.80
   6   8  -1   16.00    3.20
   6   8  -1   14.10    3.20
   4  -8  -1  205.58   18.00
  -4   8   1  246.88   18.00
   4   8  -1  188.78   18.70
   4   8  -1  249.88   18.70
   4   8  -1  221.48   17.90
  -4   8   1  238.98   18.40
  -2  -8   1   73.99    7.50
  -2   8   1   85.69    7.20
  -2   8   1   84.39    7.50
   2   8  -1   90.69    7.60
   2   8  -1   78.39    7.10
   0  -8  -1 1367.06  111.09
   0   8   1 1383.86  110.29
   0   8  -1 1408.66  110.09
   0   8   1 1477.75  110.29
   0   8  -1 1489.55  110.39
  -2  -8  -1  492.15   39.30
   2   8   1  527.65   39.10
  -2   8  -1  495.05   38.80
   2   8   1  461.75   39.00
  -4  -8  -1  155.78   11.60
   4  -8   1  118.59   11.40
   4   8   1  123.29   11.70
   4   8   1  127.19   12.60
  -4   8  -1  149.69   11.80
   4   8   1  155.88   12.20
   6  -8   1    5.50    2.20
   6  -8   1   10.80    2.40
   6   8   1    1.40    2.10
   6   8   1   -0.40    2.50
   6   8   1    8.90    2.70
  -6   8  -1    1.60    1.80
   8  -8   1    3.40    3.10
   8  -8   1   -2.20    1.80
  -8   8  -1    1.20    2.10
   8   8   1    0.70    2.40
   8   8   1    2.30    2.80
  10  -8   1   33.40    5.40
  10   8   1   24.20    5.90
 -10   8  -1   37.00    5.10
  10   8   1   18.60    4.40
  12  -8   1   40.30    6.30
 -12  -8  -1   28.90    5.70
  12   8   1   29.20    7.40
  12   8   1   34.50    7.20
  14  -8   1    3.40    4.40
 -14  -8  -1    3.50    4.30
  14   8   1   -0.90    5.30
  15  -9  -1   -0.50    4.70
 -15  -9   1    2.70    5.00
  15   9  -1    6.50    6.30
  13  -9  -1   57.29    8.10
  13   9  -1   37.30    8.20
 -13   9   1   49.99    7.10
  13   9  -1   43.80    9.70
  11  -9  -1    1.30    2.70
  11  -9  -1    3.10    3.60
  11   9  -1    1.80    4.20
 -11   9   1   -1.70    2.60
  11   9  -1   -1.20    4.60
   9  -9  -1   12.10    3.20
   9  -9  -1    5.40    2.60
   9   9  -1   11.10    3.50
   9   9  -1    3.10    3.70
  -9   9   1    5.00    2.60
   7  -9  -1    2.80    2.80
   7  -9  -1    3.80    2.50
  -7   9   1    4.10    2.20
   7   9  -1    5.00    2.90
   7   9  -1    4.70    3.20
   5  -9  -1  385.36   32.90
   5   9  -1  348.97   33.20
  -5   9   1  463.45   33.20
   5   9  -1  422.46   32.50
   5   9  -1  455.45   33.60
  -3  -9   1  684.13   55.79
  -3   9   1  731.83   56.09
  -3   9   1  726.13   56.39
   3   9  -1  761.92   56.59
   3   9  -1  695.43   55.89
   1  -9  -1  211.08   19.50
   1   9  -1  227.28   18.20
  -1   9   1  220.48   18.40
  -1   9   1  233.78   18.40
   1   9  -1  234.68   18.60
  -1  -9  -1   51.99    6.10
   1   9   1   44.30    5.20
  -1   9  -1   51.59    5.00
  -1   9  -1   46.60    5.20
   1   9   1   52.59    5.30
   3  -9   1   46.40    5.50
  -3  -9  -1   58.59    5.70
   3   9   1   57.69    5.80
   3   9   1   53.19    5.70
  -3   9  -1   47.90    5.40
   5  -9   1  207.18   17.60
   5  -9   1  212.48   18.00
  -5   9  -1  237.68   18.10
   5   9   1  181.78   19.00
   5   9   1  253.17   18.90
   5   9   1  221.08   18.00
   7  -9   1  384.36   32.60
  -7   9  -1  418.86   32.10
   7   9   1  388.66   32.80
   9  -9   1   79.99    8.70
   9   9   1   78.69    9.60
   9   9   1   66.39    9.90
  -9   9  -1   81.59    8.30
  11  -9   1   17.90    6.50
  11   9   1   -2.70    4.40
  13  -9   1    5.60    4.70
 -13  -9  -1    3.30    4.40
  13   9   1    4.50    4.90
 -14 -10   1    1.00    4.50
  14 -10  -1    4.80    4.30
  14  10  -1    1.70    6.40
  12 -10  -1    2.30    3.20
 -12  10   1    2.40    3.20
  12  10  -1   -0.10    6.70
  12  10  -1   -1.40    5.20
  10 -10  -1    3.70    3.10
  10 -10  -1   -1.80    3.70
  10  10  -1    7.50    4.80
  10  10  -1    6.10    4.40
 -10  10   1    5.50    3.10
   8 -10  -1   59.59    7.30
   8 -10  -1   76.79    7.80
   8  10  -1   66.09    8.60
   8  10  -1   49.50    8.30
  -8  10   1   81.49    7.60
   6 -10  -1    4.50    2.70
   6  10  -1    0.80    2.50
  -6  10   1    0.40    2.00
   4 -10  -1   14.20    3.60
   4  10  -1   23.70    3.80
   4  10  -1   21.20    3.10
  -4  10   1   24.50    3.80
  -2 -10   1    3.30    2.20
  -2  10   1    2.10    1.80
   2  10  -1    2.50    2.00
  -2  10   1    1.50    1.40
   2  10  -1    3.20    1.70
   0 -10  -1    9.00    3.10
   0  10   1    4.20    2.20
   0  10  -1    6.30    2.10
   0  10  -1    7.60    2.20
   0  10   1    8.50    2.20
  -2 -10  -1  303.87   25.90
   2  10   1  316.77   25.40
   2  10   1  326.07   25.70
  -2  10  -1  312.57   25.30
   4 -10   1   16.60    3.60
  -4 -10  -1   26.00    3.60
   4  10   1   25.20    3.70
  -4  10  -1   18.50    3.30
   4  10   1   16.80    3.60
   6 -10   1   45.90    5.70
   6  10   1   43.30    7.10
   6  10   1   46.50    6.60
   6  10   1   43.10    6.20
  -6  10  -1   45.30    5.50
   8  10   1   97.59   12.70
   8  10   1  126.29   12.60
  -8  10  -1  129.19   11.30
  10 -10   1   96.39   10.30
  10  10   1   69.89   11.40
 -10  10  -1  108.99    9.90
  12 -10   1    3.00    3.80
 -12 -10  -1    1.30    3.70
  12  10   1    6.30    5.20
  14 -10   1   39.90    7.50
 -14 -10  -1   49.60    8.10
  14  10   1   26.40    7.20
  13 -11  -1   78.99    9.80
 -13  11   1   65.39    8.70
  11 -11  -1    1.30    3.40
  11  11  -1    1.00    5.70
 -11  11   1   -3.50    2.80
  11  11  -1   -5.70    5.00
   9 -11  -1    8.30    4.00
   9 -11  -1    4.30    3.10
   9  11  -1    2.50    5.00
  -9  11   1    2.50    2.60
   9  11  -1    7.70    4.20
   7 -11  -1   33.80    5.50
   7 -11  -1   39.90    5.50
  -7  11   1   38.80    5.40
   7  11  -1   33.20    5.70
   5 -11  -1  221.48   20.70
   5  11  -1  248.38   21.40
   5  11  -1  254.47   20.20
  -5  11   1  271.97   20.90
  -3 -11   1  797.82   65.89
   3 -11  -1  808.12   66.29
   3  11  -1  876.51   67.09
  -3  11   1  878.61   66.79
   3  11  -1  884.11   66.29
  -3  11   1  861.81   66.49
   1 -11  -1  225.58   20.90
  -1 -11   1  221.78   20.20
   1  11  -1  202.28   20.50
  -1  11   1  242.38   19.50
   1  11  -1  247.48   19.20
  -1  11   1  255.37   19.60
  -1 -11  -1    2.80    2.80
  -1  11  -1    4.30    2.10
  -1  11  -1    5.90    2.20
   1  11   1    2.30    2.10
   1  11   1    5.20    3.30
  -3 -11  -1  570.54   47.20
   3  11   1  580.64   47.10
  -3  11  -1  618.14   47.30
   3  11   1  622.84   47.80
   5 -11   1 1692.83  138.69
  -5  11  -1 1911.51  138.99
   5  11   1 1878.81  139.79
   5  11   1 1685.73  138.49
   7 -11   1 2333.97  176.08
  -7  11  -1 2306.27  175.98
   7  11   1 2169.88  176.88
   9 -11   1   79.99    8.90
   9  11   1   53.69    9.50
  -9  11  -1   68.59    8.30
   9  11   1   80.79   10.70
  11 -11   1   40.90    6.60
 -11 -11  -1   32.80    6.50
  11  11   1   25.00    8.30
  11  11   1   40.10    8.30
 -11  11  -1   54.79    6.70
 -13 -11  -1    6.70    6.00
  13 -11   1    7.30    5.60
  14 -12  -1   -7.20    4.90
 -14 -12   1    2.50    4.50
  12 -12  -1   52.79    7.90
 -12  12   1   44.30    6.50
  10 -12  -1  220.98   18.90
  10  12  -1  167.98   20.40
 -10  12   1  210.28   18.10
   8 -12  -1    1.10    4.60
   8 -12  -1    4.60    2.80
   8  12  -1   -2.50    4.20
  -8  12   1   -4.10    2.50
   6 -12  -1    9.70    3.90
  -6  12   1    8.40    3.00
   6  12  -1    5.10    3.70
   4 -12  -1  198.48   19.00
   4  12  -1  220.58   19.60
   4  12  -1  235.28   18.60
  -4  12   1  239.78   19.10
  -2 -12   1   30.50    5.20
   2 -12  -1   34.30   10.50
  -2  12   1   34.60    4.50
   2  12  -1   28.60    4.00
   2  12  -1   21.50    4.30
  -2  12   1   35.00    4.70
   0 -12   1   90.09   10.80
   0 -12  -1   87.49   10.70
   0  12  -1   92.99    9.50
   0  12   1   95.19    9.40
   0  12  -1  106.49    9.00
   0  12   1   93.19    9.30
  -2 -12  -1  374.06   32.10
   2  12   1  380.86   31.90
   2  12   1  399.56   31.60
  -2  12  -1  406.26   31.50
   4  12   1 1155.98   90.89
   4  12   1 1111.79   89.89
  -4  12  -1 1194.28   90.19
   6 -12   1  241.78   20.40
   6  12   1  230.98   21.60
  -6  12  -1  245.08   20.50
   8 -12   1   96.39   10.50
   8  12   1  106.49   12.70
  -8  12  -1   99.79   10.10
  10 -12   1   81.69    9.40
 -10  12  -1   65.19    8.60
  10  12   1   63.39   11.20
  12 -12   1   63.19   10.20
 -12 -12  -1   39.10    7.10
 -13 -13   1   36.20    7.50
  13 -13  -1   27.40    6.70
  11 -13  -1    0.40    4.30
 -11  13   1    1.40    3.40
   9 -13  -1    5.60    4.40
  -9  13   1    3.40    3.30
   9  13  -1   -4.50    5.80
   7 -13  -1    4.80    3.10
   7  13  -1    8.00    5.00
  -7  13   1    2.80    3.00
  -5  13   1  433.66   33.80
   5  13  -1  389.06   34.40
   3 -13  -1  115.59   14.10
   3  13  -1  115.39   11.60
  -3  13   1  125.39   11.00
  -3  13   1   97.39   10.90
   3  13  -1  115.79   11.00
  -1 -13   1   72.99   10.00
   1 -13  -1   71.29   10.40
  -1  13   1   77.89    7.70
   1  13  -1   72.09    7.50
   1  13  -1   62.29    8.20
  -1  13   1   72.79    8.00
   1 -13   1    7.20    4.70
  -1 -13  -1    4.30    4.40
  -1  13  -1    4.70    2.40
   1  13   1    6.70    2.80
   1  13   1    8.90    3.30
   3  13   1    2.20    3.10
   3  13   1    3.10    2.80
  -3  13  -1   -2.00    2.10
   5 -13   1  295.17   25.10
  -5  13  -1  317.87   25.30
   5  13   1  294.77   26.50
   7 -13   1  121.59   11.50
   7  13   1   87.79   13.20
  -7  13  -1  110.39   11.10
   9 -13   1    2.00    4.60
   9  13   1    0.20   11.10
  -9  13  -1    9.90    3.50
 -11 -13  -1   44.70    7.40
  11 -13   1   53.99   13.00
 -11  13  -1   30.20    5.20
  12 -14  -1   -1.50    4.70
 -12  14   1    4.90    3.80
  10 -14  -1   -2.40    3.70
 -10  14   1    1.40    3.20
   8 -14  -1  143.99   13.40
  -8  14   1  131.39   12.80
   8  14  -1  113.09   16.20
   6 -14  -1  189.38   24.30
   6  14  -1  235.98   21.10
  -6  14   1  229.78   19.30
   4 -14  -1  331.87   34.30
   4 -14  -1  359.06   31.30
   4  14  -1  371.16   30.40
   4  14  -1  405.96   32.30
  -4  14   1  421.16   31.30
   2 -14  -1   53.49    9.90
   2 -14  -1   60.99    9.00
   2  14  -1   55.89    7.80
   2  14  -1   59.59    6.90
  -2  14   1   61.39    7.10
  -2  14   1   58.89    7.80
   0 -14  -1   10.80    5.50
   0 -14   1    5.60    5.80
   0  14  -1   12.20    3.30
   0  14  -1   10.10    3.80
   0  14   1    7.40    2.90
   0  14   1    4.60    3.30
   2 -14   1   27.40    7.50
  -2  14  -1   26.30    4.40
   2  14   1   24.50    5.00
   2  14   1   38.00    5.60
   4 -14   1   59.59    8.00
  -4  14  -1   76.99    8.00
   4  14   1   64.59    9.60
   4  14   1   73.69    8.40
   6 -14   1  168.78   15.80
   6  14   1  152.48   17.70
  -6  14  -1  185.48   15.80
   8 -14   1    4.30    4.60
   8  14   1   16.90    8.50
  -8  14  -1    5.40    3.40
  10 -14   1   12.40    7.00
 -10 -14  -1    4.40    4.80
 -10  14  -1   12.30    4.40
  11 -15  -1   72.49   10.60
 -11  15   1   59.09    8.30
   9 -15  -1   81.29   10.40
  -9  15   1   76.29    9.10
   7 -15  -1    6.00    3.70
   7 -15  -1    1.90   10.90
   7  15  -1    2.90    7.00
  -7  15   1    8.40    3.70
   5 -15  -1   30.00   10.20
  -5  15   1   34.20    5.40
   5  15  -1   32.20    6.60
   3 -15  -1   56.19   11.30
   3 -15  -1   68.59    9.80
   3  15  -1   63.59    9.20
  -3  15   1   67.39    7.80
   3  15  -1   75.79    8.10
   1 -15  -1   18.90    7.80
   1  15  -1   24.20    4.10
  -1  15   1   23.20    4.90
  -1  15   1   17.40    3.90
   1 -15   1    4.20    7.90
   1  15   1    9.50    6.10
  -1  15  -1    3.30    2.80
   1  15   1    1.60    3.30
   3 -15   1   16.10    4.30
   3  15   1   17.90    4.50
   3  15   1   13.20    4.90
  -3  15  -1   16.50    3.80
   5 -15   1    1.00    4.00
   5  15   1    5.50    6.30
  -5  15  -1   -2.20    2.80
   7 -15   1   64.49    9.70
   7  15   1   57.49   11.70
  -7  15  -1   75.49    8.50
  -9 -15  -1    1.30    4.30
  -9  15  -1   -0.10    3.20
 -11 -15  -1    6.90    5.30
 -11  15  -1    4.10    3.50
  10 -16  -1   38.40    7.50
 -10  16   1   25.50    5.00
   8 -16  -1   28.20    5.70
  -8  16   1   21.80    4.70
   6 -16  -1   40.30   12.30
   6 -16  -1   39.00    6.50
  -6  16   1   63.89    7.50
   6  16  -1   56.29   10.50
   4 -16  -1    4.60   10.60
   4  16  -1    2.10    6.00
  -4  16   1    1.50    3.00
   2 -16  -1    1.10   10.20
   2  16  -1   16.50    5.80
   2  16  -1   21.80    4.40
  -2  16   1   20.10    4.30
   0  16  -1   37.20    5.50
   0  16   1   31.10    5.30
   0  16   1   30.70    6.70
  -2 -16  -1   29.20    6.30
   2 -16   1   20.50   14.60
   2  16   1   26.00    4.90
   2  16   1   42.60    7.60
   4 -16   1  219.78   29.70
   4  16   1  229.08   24.30
  -4  16  -1  288.57   22.00
  -6 -16  -1   18.90    5.50
  -6  16  -1   22.40    4.70
  -8 -16  -1    3.00    4.60
  -8  16  -1    0.60    2.90
 -10 -16  -1   24.70    6.70
  -9  17   1   17.60    4.70
  -7  17   1   15.90    4.70
   5 -17  -1  139.89   14.60
  -5  17   1  160.58   14.30
   3  17  -1   41.70    9.30
  -3  17   1   46.60    6.90
  -1  17   1   -0.90    3.20
   1  17  -1    4.00    3.60
  -1  17  -1   14.80    4.20
   1  17   1   12.10    3.90
   1  17   1   10.10   11.10
  -3 -17  -1   19.20    6.20
  -3  17  -1   22.20    4.50
   3  17   1   13.60    5.10
   3  17   1   18.30    8.80
  -5 -17  -1   23.10    6.60
  -5  17  -1   34.40    5.50
  -7  17  -1   45.50    6.80
  -8 -18   1    9.90    5.70
  -8  18   1    5.40    3.60
  -6  18   1   -0.80    3.10
  -4  18   1   92.39   10.00
  -2  18   1    1.40    3.20
   2  18  -1    4.30    4.70
   0  18   1   30.20    5.20
   0  18  -1   19.10    4.50
  -2  18  -1    8.00    3.70
   2  18   1   14.70    5.10
  -4  18  -1   14.40    4.30
  -6 -18  -1    8.40    6.60
  -6  18  -1    2.00    3.40
  -5  19   1   -3.30    3.10
  -1  19   1    2.90    4.20
   1  19  -1    6.00    5.00
   1  19   1    5.50    4.80
  -3  19  -1    0.30    3.80
  -5  19  -1    1.70    3.20
  -2  20   1   30.80    5.20
   0  20  -1   43.60    7.40
   0  20   1   63.49    9.00
  -2  20  -1    2.40    4.10
  16   0  -2   54.49    8.30
  16   0  -2   41.20    6.50
 -14   0   2    0.30    6.90
  14   0  -2   13.90    4.00
  14   0  -2   19.70    4.40
  12   0  -2  526.95   41.60
  12   0  -2  499.95   41.10
  10   0  -2   19.30    3.60
  10   0  -2   18.60    3.10
  -8   0   2 2587.94  215.88
   8   0  -2 2686.63  215.98
   8   0  -2 3084.39  216.68
   8   0  -2 2883.81  216.48
   6   0  -2 5710.93  457.35
  -6   0   2 6198.98  457.15
  -4   0  -2  230.28   19.10
   4   0   2  221.58   19.00
   4   0   2  260.77   19.40
   6   0   2  212.78   18.50
   6   0   2  223.08   17.80
   6   0   2  231.38   18.30
   8   0   2  963.00   71.19
   8   0   2  902.31   72.19
   8   0   2  849.91   71.59
  -8   0  -2  949.01   71.79
 -10   0  -2  211.38   20.00
  10   0   2  198.28   18.40
  10   0   2  224.88   19.30
  10   0   2  227.78   17.80
  12   0   2  110.29   12.10
 -12   0  -2  118.29   12.30
  14   0   2   19.80    5.60
  16   0   2   27.90    6.40
  17  -1  -2    1.70    4.80
  17  -1  -2    6.00    4.20
  17   1  -2   12.90    4.70
  15  -1  -2   18.80    4.50
  15  -1  -2   11.80    3.80
  15   1  -2    8.00    3.60
  15   1  -2    8.60    4.00
  13  -1  -2   50.59    7.30
  13  -1  -2   53.39    6.80
  13   1  -2   54.69    7.00
  13   1  -2   61.69    7.60
  11  -1  -2   39.30    5.80
  11  -1  -2   47.50    5.50
  11   1  -2   48.10    5.60
  11   1  -2   47.10    6.00
   9  -1  -2  533.75   43.00
   9  -1  -2  597.14   43.30
   9   1  -2  567.74   43.30
   9   1  -2  504.45   42.60
   9   1  -2  523.15   43.00
  -9   1   2  552.44   42.50
   7  -1  -2 1186.48  105.99
   7  -1  -2 1405.76  106.29
   7  -1  -2 1452.75  106.39
  -7   1   2 1483.45  105.99
   7   1  -2 1248.18  106.09
   7   1  -2 1452.25  106.39
   7   1  -2 1309.57  105.99
   7   1  -2 1466.15  106.49
  -5  -1   2 5507.55  419.76
   5  -1  -2 5119.79  419.86
  -5   1   2 5774.92  419.86
   1  -1  -2  568.64   47.50
  -1  -1   2  639.14   47.40
   1   1  -2  707.63   47.40
  -1   1   2  525.85   47.70
  -3  -1  -2   12.50    2.40
   3   1   2   13.60    2.40
  -3   1  -2    8.00    2.10
   5  -1   2 1609.04  126.39
  -5  -1  -2 1732.53  126.59
   5   1   2 1592.94  126.89
  -5   1  -2 1610.14  126.49
   5   1   2 1723.13  126.29
   5   1   2 1551.64  126.59
   7  -1   2   40.00    5.20
  -7  -1  -2   41.50    5.20
   7  -1   2   42.10    4.90
   7  -1   2   45.80    4.30
  -7   1  -2   48.10    5.30
   7   1   2   47.70    5.70
   7   1   2   43.80    5.10
   7   1   2   43.70    4.50
   9  -1   2  646.94   49.80
   9  -1   2  656.53   51.09
  -9  -1  -2  708.73   50.89
   9  -1   2  586.44   50.29
   9   1   2  625.84   51.19
  -9   1  -2  655.43   50.69
   9   1   2  596.74   50.59
   9   1   2  630.64   49.99
  11  -1   2  138.19   13.20
 -11  -1  -2  152.18   13.20
  11  -1   2  114.79   12.40
 -11   1  -2  141.29   13.20
  11   1   2  124.39   12.60
  11   1   2  138.69   13.50
  11   1   2  132.19   12.30
 -13  -1  -2    3.00    6.00
  13  -1   2    1.10    3.40
  13   1   2   -3.70    3.50
  15  -1   2   27.80    6.20
  15   1   2   25.00    6.40
  16  -2  -2   -4.20    4.10
  16  -2  -2   -2.10    3.20
  16   2  -2    1.20    4.00
  16   2  -2    2.20    4.00
  14  -2  -2    0.60    3.10
 -14  -2   2    6.40    3.70
  14  -2  -2   -1.90    2.70
  14   2  -2   -1.10    2.50
  14   2  -2    1.80    3.50
  12  -2  -2   80.29    8.20
  12  -2  -2   87.59    8.90
  12   2  -2   78.29    8.60
  12   2  -2   76.49    8.80
  10  -2  -2   -0.10    1.70
  10  -2  -2    2.90    2.20
  10   2  -2    4.10    1.80
  10   2  -2    0.80    1.80
  10   2  -2    3.00    2.00
 -10   2   2    1.20    1.90
   8  -2  -2   32.00    3.60
   8  -2  -2   21.60    3.00
   8  -2  -2   27.50    3.30
   8   2  -2   25.80    3.50
  -8   2   2   27.30    3.10
   8   2  -2   25.70    3.10
   8   2  -2   23.00    3.70
   6  -2  -2  747.73   63.39
   6  -2  -2  789.42   63.69
   6  -2  -2  733.83   63.59
   6   2  -2  909.81   63.79
  -6   2   2  805.02   63.39
   6   2  -2  845.92   63.59
   6   2  -2  839.72   63.59
   6   2  -2  896.61   63.79
   4  -2  -2 1192.18  105.09
   4  -2  -2 1224.08  104.99
   4   2  -2 1260.07  104.89
  -4   2   2 1322.07  104.99
   4   2  -2 1523.25  105.09
   4   2  -2 1605.14  105.19
   4   2  -2 1417.86  105.09
  -2  -2   2 2400.46  199.58
  -2  -2   2 2783.62  199.68
   2   2  -2 2776.62  199.78
   2   2  -2 2430.16  199.78
   0  -2  -2  273.07   19.60
   0   2   2  221.48   19.40
   0   2   2  238.08   19.60
   4  -2   2 5656.53  429.36
  -4   2  -2 5327.87  429.56
   4   2   2 5534.55  430.06
   4   2   2 5838.62  429.96
   6  -2   2 1064.79   71.69
   6  -2   2  941.21   70.79
   6  -2   2  861.71   71.09
  -6   2  -2  900.91   71.39
  -6   2  -2  893.21   71.09
   6   2   2  965.20   71.19
   6   2   2  840.92   71.79
   6   2   2  856.91   71.59
  -8  -2  -2  110.19    9.60
   8  -2   2  104.29    9.50
   8  -2   2   90.89    8.90
   8  -2   2   97.79    8.60
   8   2   2   98.49    8.80
   8   2   2   89.19    9.40
  -8   2  -2   99.09    9.40
   8   2   2   93.79    9.90
  10  -2   2  565.04   44.20
  10  -2   2  596.54   45.90
 -10  -2  -2  635.54   45.80
  10  -2   2  498.45   45.00
  10   2   2  599.24   45.10
  10   2   2  546.25   46.10
 -10   2  -2  590.94   45.40
  10   2   2  503.85   45.30
  12  -2   2   27.40    5.00
 -12  -2  -2   21.50    5.30
  12  -2   2   19.80    4.70
  12   2   2   24.50    5.30
 -14  -2  -2   12.90    6.10
  14  -2   2    4.20    4.40
  14   2   2    4.90    4.50
  16  -2   2    0.40    4.50
  16   2   2    0.30    4.60
  17  -3  -2   14.20    5.60
  17  -3  -2   27.30    6.60
  17   3  -2   34.60    8.00
 -15  -3   2   75.89   10.10
  15  -3  -2   63.39    9.20
  15  -3  -2   76.99    8.80
  15   3  -2   56.19    8.60
  15   3  -2   63.89    9.80
  13  -3  -2 1003.10   77.39
  13  -3  -2 1117.89   78.29
  13   3  -2  913.11   77.69
  13   3  -2  906.01   78.19
  11  -3  -2  194.48   15.90
  11  -3  -2  199.38   16.30
  11   3  -2  177.98   15.70
  11   3  -2  177.78   16.20
 -11   3   2  198.78   15.50
  11   3  -2  166.08   16.50
   9  -3  -2  206.98   16.30
   9   3  -2  179.38   16.70
  -9   3   2  225.08   16.10
  -9   3   2  188.48   16.00
   9   3  -2  197.48   16.60
   9   3  -2  185.98   16.20
   7  -3  -2  603.44   49.00
   7  -3  -2  608.54   49.10
   7  -3  -2  602.44   48.70
   7   3  -2  645.94   49.00
  -7   3   2  659.03   48.90
   7   3  -2  615.04   48.90
   7   3  -2  655.43   49.30
   7   3  -2  638.34   49.30
   5  -3  -2  160.18   14.90
   5  -3  -2  162.48   14.70
  -5   3   2  179.18   14.80
   5   3  -2  200.78   15.10
   5   3  -2  203.88   15.10
   5   3  -2  200.68   15.00
   5   3  -2  160.48   14.50
   5   3  -2  210.68   14.50
   5   3  -2  193.48   14.90
   3  -3  -2  521.75   44.90
  -3   3   2  598.24   44.60
  -3   3   2  544.75   45.00
   3   3  -2  611.24   45.00
   3   3  -2  621.74   45.00
   1   3  -2 5171.28  397.36
  -3   3  -2 5504.55  423.06
   5  -3   2 1573.94  121.89
   5   3   2 1543.05  122.79
   5   3   2 1695.33  122.19
  -5   3  -2 1490.65  122.19
  -5   3  -2 1631.94  121.99
   5   3   2 1545.95  122.59
   7  -3   2 1475.15  115.29
   7  -3   2 1430.36  115.69
   7  -3   2 1681.03  116.29
   7   3   2 1547.45  115.89
  -7   3  -2 1439.26  115.99
  -7   3  -2 1544.15  115.79
   7   3   2 1354.16  116.69
   9  -3   2    0.60    1.60
   9  -3   2   -3.40    2.20
   9  -3   2   -0.50    2.00
  -9  -3  -2   -0.10    2.40
   9   3   2    0.70    2.30
   9   3   2   -1.50    2.70
  -9   3  -2    2.40    3.50
  11  -3   2  111.59   10.60
  11  -3   2   83.19    9.70
 -11  -3  -2  102.89   10.50
  11   3   2   94.99    9.90
  11   3   2   86.39   10.90
 -13  -3  -2   39.40    7.00
  13  -3   2   47.10    7.40
  13   3   2   39.60    7.30
  15  -3   2    8.50    4.70
 -15  -3  -2   21.50    8.60
  15   3   2    6.40    4.80
 -16  -4   2  157.68   15.10
  16  -4  -2  137.99   13.90
  16  -4  -2  142.89   14.40
  16   4  -2  121.89   13.20
  16   4  -2  121.19   14.60
  14  -4  -2  228.58   18.20
  14  -4  -2  187.18   21.30
  14   4  -2  183.08   22.10
  12  -4  -2   38.80    5.50
  12  -4  -2   40.10    6.10
  12   4  -2   46.80    6.90
  12   4  -2   40.30    5.80
 -12   4   2   40.50    6.00
  12   4  -2   40.50    5.60
  10  -4  -2  334.77   26.80
  10  -4  -2  377.66   27.30
  10   4  -2  288.47   27.30
  10   4  -2  297.27   26.80
  10   4  -2  307.17   27.20
 -10   4   2  383.96   26.60
   8  -4  -2  188.88   15.20
   8  -4  -2  190.38   15.10
   8  -4  -2  173.18   14.60
   8   4  -2  188.78   15.20
   8   4  -2  181.68   15.50
   8   4  -2  186.58   15.50
   8   4  -2  159.88   14.50
  -8   4   2  192.88   14.90
   6  -4  -2  621.74   55.49
   6   4  -2  745.83   55.59
  -6   4   2  697.83   55.39
   6   4  -2  747.93   55.79
   6   4  -2  755.12   55.79
   4  -4  -2   76.09    7.40
  -4   4   2   78.89    7.60
   4   4  -2   93.99    7.60
  -4   4   2   90.99    7.00
   4   4  -2   91.69    7.70
   4   4  -2   98.79    7.80
   4   4  -2   91.69    7.60
   2   4  -2  262.87   20.90
  -2   4   2  259.07   20.60
   2   4  -2  295.97   20.90
  -2   4   2  240.68   20.90
  -2   4  -2 9827.52  754.62
   4  -4   2  837.72   67.59
  -4  -4  -2  925.91   68.39
  -4   4  -2  866.41   67.79
   4   4   2  856.11   67.69
   6  -4   2  538.35   43.20
   6  -4   2  622.54   43.70
   6   4   2  577.24   43.60
   6   4   2  523.85   44.40
  -6   4  -2  596.04   43.40
   6   4   2  502.85   44.00
  -6   4  -2  509.55   43.50
   8  -4   2   10.70    2.50
   8  -4   2   11.00    2.80
  -8   4  -2   12.10    2.60
   8   4   2   14.40    3.60
  -8   4  -2   16.30    4.00
   8   4   2    6.20    2.20
  10  -4   2    6.30    2.80
 -10  -4  -2    7.00    3.20
  10  -4   2    9.30    3.20
  10   4   2    1.80    3.20
  10   4   2    4.80    2.80
 -12  -4  -2   67.29    8.80
  12  -4   2   50.59    7.90
  12   4   2   52.29    9.10
  14  -4   2   38.80    6.80
 -14  -4  -2   32.20    6.50
  14   4   2   23.60    6.50
  17  -5  -2    3.30    4.40
  17   5  -2   -2.20    5.50
  15  -5  -2   78.09    9.70
  15  -5  -2   81.89    9.90
 -15  -5   2   86.19   10.30
  15   5  -2   61.89   10.40
  15   5  -2   59.39    8.90
  13  -5  -2   44.40    5.90
  13  -5  -2   40.90    6.50
  13   5  -2   31.50    5.60
  13   5  -2   24.20    5.90
  13   5  -2   27.10    7.60
  11  -5  -2  192.48   14.90
  11  -5  -2  177.98   14.20
  11   5  -2  134.69   14.50
  11   5  -2  146.09   14.50
  11   5  -2  129.99   14.90
 -11   5   2  199.88   14.60
   9  -5  -2 1420.66  102.49
   9  -5  -2 1371.26  102.19
   9   5  -2 1163.98  102.49
   9   5  -2 1295.17  102.39
   9   5  -2 1167.78  102.69
  -9   5   2 1477.05  102.09
   7  -5  -2 5191.58  423.26
   7   5  -2 5759.72  423.46
  -7   5   2 5812.72  423.26
   7   5  -2 5198.78  423.56
   7   5  -2 5564.44  423.66
   5  -5  -2 6178.48  477.45
   5  -5  -2 6039.00  477.75
   5   5  -2 6432.46  477.85
   3   5  -2 4295.57  305.67
   3   5  -2 4248.57  305.57
  -3   5   2 3713.13  305.17
  -3   5   2 3640.44  305.57
   1  -5  -2  100.29    9.50
   1   5  -2  105.59    9.00
   1   5  -2  102.19    8.40
  -1   5   2  106.99    8.90
  -1   5   2  103.89    8.50
  -1  -5  -2 2057.89  159.58
   1   5   2 1978.20  159.18
  -1   5  -2 2089.49  159.18
  -1   5  -2 2354.06  159.08
   1   5   2 1844.52  159.38
  -3  -5  -2 1922.21  134.99
   3  -5   2 1889.91  134.49
   3   5   2 1611.34  136.19
  -3   5  -2 1535.85  134.49
   3   5   2 1583.04  134.59
   3   5   2 1921.91  134.79
  -5  -5  -2   35.20    4.10
   5  -5   2   26.80    3.50
   5  -5   2   33.50    3.70
   5   5   2   28.10    3.80
   5   5   2   28.10    4.00
  -5   5  -2   33.50    3.70
  -5   5  -2   21.30    4.30
   5   5   2   24.90    4.50
   7  -5   2  119.39   10.50
   7  -5   2  138.59   11.10
   7   5   2  127.39   11.10
  -7   5  -2  114.79   11.50
  -7   5  -2  132.09   10.80
   7   5   2  109.29   12.00
   7   5   2  114.89   11.10
  -9  -5  -2   49.00    6.00
   9  -5   2   36.80    5.40
   9  -5   2   28.60    4.50
   9   5   2   32.00    4.60
   9   5   2   22.10    5.50
  -9   5  -2   36.80    4.70
  11  -5   2    3.90    3.10
 -11  -5  -2    3.70    3.40
  11   5   2    3.30    4.00
  11   5   2   -2.00    3.30
 -13  -5  -2   12.30    5.10
  13  -5   2   11.90    4.30
  13   5   2    8.10    5.00
  15  -5   2   30.20    6.40
 -15  -5  -2   32.10    7.20
  15   5   2   27.00    6.50
  16  -6  -2    5.10    3.80
 -16  -6   2  -14.60    9.80
  16   6  -2    2.00    5.30
  14  -6  -2   51.29    7.80
  14  -6  -2   46.90    7.70
  14   6  -2   52.29    8.60
  14   6  -2   44.10    7.50
  12  -6  -2  269.77   20.30
  12  -6  -2  278.47   21.00
  12   6  -2  231.18   20.80
 -12   6   2  264.27   20.10
  12   6  -2  190.88   21.00
  12   6  -2  192.38   20.50
  10  -6  -2  734.03   50.49
  10  -6  -2  691.93   49.99
  10   6  -2  578.34   50.19
  10   6  -2  540.05   50.29
  10   6  -2  524.85   50.49
 -10   6   2  720.83   49.90
   8  -6  -2   43.60    5.30
   8  -6  -2   42.70    5.10
   8   6  -2   50.19    5.50
   8   6  -2   47.90    6.10
   8   6  -2   47.30    5.70
  -8   6   2   48.30    5.10
   6  -6  -2  306.47   25.90
   6  -6  -2  309.27   25.50
   6   6  -2  329.87   26.30
  -6   6   2  347.07   25.90
   6   6  -2  354.16   26.20
   6   6  -2  300.47   26.10
   4  -6  -2  112.89   10.10
   4   6  -2  125.09   10.30
   4   6  -2  135.19   10.60
  -4   6   2  123.39   10.30
  -4   6   2  126.29    9.70
   4   6  -2  104.49   10.20
   2   6  -2  317.27   23.70
  -2   6   2  289.07   23.60
   2   6  -2  282.27   23.20
  -2   6   2  299.37   23.30
   0   6   2  304.37   22.50
   0   6  -2  290.67   22.70
   0   6  -2  282.97   22.40
   0   6   2  260.17   22.70
  -2  -6  -2  129.69   11.50
   2   6   2  150.78   11.30
   2   6   2  121.89   11.20
  -4  -6  -2  382.66   28.30
   4  -6   2  380.86   27.60
  -4   6  -2  301.37   27.50
   4   6   2  306.07   27.60
   4   6   2  317.17   28.50
  -4   6  -2  393.86   27.60
   6  -6   2  354.46   27.70
   6   6   2  305.27   28.10
  -6   6  -2  344.37   28.40
  -6   6  -2  392.46   28.10
   6   6   2  385.16   28.60
   6   6   2  325.27   29.30
   8  -6   2  142.49   11.30
   8  -6   2  113.79   12.10
   8  -6   2  146.49   13.00
   8   6   2  145.19   12.60
  -8   6  -2  147.59   12.20
   8   6   2  132.89   13.70
  10  -6   2   41.50    5.80
  10   6   2   34.10    6.30
  10   6   2   27.60    4.70
 -12  -6  -2   30.10    5.60
  12  -6   2   30.40    5.40
  12   6   2   25.90    6.20
  12   6   2   23.70    5.70
 -14  -6  -2    7.80    5.60
  14  -6   2    1.70    4.40
  14   6   2   11.40    5.10
 -15  -7   2  178.78   16.40
  15  -7  -2  147.09   16.40
  15  -7  -2  185.18   16.30
  15   7  -2  130.59   16.80
  13  -7  -2  103.89   10.00
  13  -7  -2  109.89   13.50
 -13   7   2   81.09    9.40
  13   7  -2   82.29   12.50
  13   7  -2   69.59   10.90
  11  -7  -2   92.79    8.60
  11  -7  -2   78.99    7.90
  11   7  -2   61.59    8.90
  11   7  -2   63.89    8.50
  11   7  -2   63.29    9.00
 -11   7   2   79.29    7.80
   9  -7  -2  236.08   19.20
   9  -7  -2  244.18   18.90
   9   7  -2  238.18   19.50
  -9   7   2  248.58   19.00
   9   7  -2  197.18   19.60
   9   7  -2  196.18   19.40
   7  -7  -2   44.00    5.30
  -7   7   2   49.50    5.20
   7   7  -2   49.80    5.70
   7   7  -2   54.19    5.80
   7   7  -2   41.60    5.80
   5  -7  -2   96.39    8.60
   5  -7  -2   92.79    8.90
   5   7  -2  105.39    9.20
   5   7  -2   90.49    8.90
  -5   7   2  105.09    8.90
   5   7  -2  104.39    9.00
  -3  -7   2  498.65   41.90
  -3   7   2  562.34   42.20
   3   7  -2  578.14   42.70
  -3   7   2  540.85   42.60
   3   7  -2  533.05   42.10
   1  -7  -2 1388.76  114.39
   1   7  -2 1467.05  113.29
   1   7  -2 1507.35  113.59
  -1   7   2 1510.95  113.39
  -1  -7  -2  253.87   21.80
   1   7   2  240.58   21.10
  -1   7  -2  271.17   20.90
   1   7   2  285.67   21.10
   3  -7   2 1903.91  155.08
  -3  -7  -2 2070.99  155.68
   3   7   2 1830.32  155.38
   3   7   2 1789.02  156.08
  -3   7  -2 2215.78  155.38
   3   7   2 2270.07  155.68
  -5  -7  -2   53.69    5.10
   5  -7   2   41.70    4.80
  -5   7  -2   42.20    4.90
   5   7   2   35.10    6.00
   5   7   2   44.40    5.30
   7  -7   2   13.80    3.10
   7   7   2    6.90    3.40
  -7   7  -2    7.00    2.40
   7   7   2   15.90    3.80
   7   7   2   10.70    3.20
   9  -7   2    1.70    2.40
  -9   7  -2   -0.30    2.10
   9   7   2    9.70    3.50
   9   7   2    0.60    3.00
  11  -7   2   -0.80    3.20
 -11  -7  -2    4.60    4.10
  11   7   2   -3.80    4.20
  11   7   2   -3.40    3.90
 -13  -7  -2   28.10    6.20
  13  -7   2   19.00    5.10
  13   7   2   14.80    5.10
  15  -7   2   22.30    6.50
 -15  -7  -2   20.60    6.50
  15   7   2   16.50    6.30
 -16  -8   2   12.40    5.70
  16  -8  -2    3.90    4.40
  16   8  -2   12.40    7.10
  14  -8  -2   25.30    5.80
  14  -8  -2   12.40    6.00
  14   8  -2   14.40    6.60
  12  -8  -2   -0.50    3.10
  12  -8  -2   -0.20    2.70
 -12   8   2    3.40    3.00
  12   8  -2    5.90    3.50
  12   8  -2    0.20    4.30
  12   8  -2    4.70    4.30
  10  -8  -2   -1.10    2.20
  10  -8  -2   -1.90    2.50
  10   8  -2    0.30    2.70
  10   8  -2    3.20    2.70
 -10   8   2   -0.50    2.30
  10   8  -2   -3.20    3.20
   8  -8  -2   67.59    7.50
   8  -8  -2   74.29    7.40
   8   8  -2   69.29    7.90
   8   8  -2   85.39    8.10
   8   8  -2   67.89    8.00
   6  -8  -2   80.19    8.30
   6  -8  -2   88.49    8.90
   6   8  -2   89.59    8.70
  -6   8   2  100.99    8.40
   6   8  -2   99.19    8.70
   6   8  -2   75.39    8.60
   4  -8  -2  518.65   45.10
  -4   8   2  594.84   45.10
  -4   8   2  592.54   45.50
   4   8  -2  564.74   44.80
   4   8  -2  620.14   45.70
   2  -8  -2   34.50    3.70
   2  -8  -2   24.50    4.90
   2   8  -2   30.90    3.30
  -2   8   2   28.50    3.30
   2   8  -2   30.60    3.80
  -2   8   2   24.10    3.80
   0  -8  -2  322.37   28.30
   0   8   2  367.26   27.40
   0   8  -2  365.66   27.60
   0   8   2  313.67   27.50
   0   8  -2  353.56   27.30
  -2  -8  -2 1071.09   86.99
   2   8   2 1155.18   86.69
   2   8   2 1048.60   86.49
  -2   8  -2 1181.68   86.39
  -4  -8  -2    3.20    1.60
   4  -8   2    5.00    1.70
   4   8   2   11.00    2.40
  -4   8  -2    6.40    2.00
   4   8   2    0.60    2.20
   4   8   2   -0.10    2.60
   6  -8   2  547.55   38.30
   6   8   2  427.36   38.10
   6   8   2  413.26   39.50
  -6   8  -2  517.15   40.10
   6   8   2  496.05   38.80
   8  -8   2  130.59   12.00
  -8   8  -2  124.19   11.70
   8   8   2  117.29   13.30
   8   8   2  142.09   12.70
 -10  -8  -2  331.27   26.60
  10  -8   2  314.87   26.00
  10   8   2  283.37   26.20
 -10   8  -2  290.97   25.30
 -12  -8  -2    6.20    4.00
  12  -8   2    9.60    4.20
  12   8   2    8.90    7.10
  12   8   2   14.00    5.30
  14  -8   2   39.90    7.10
 -14  -8  -2   23.30    5.90
  14   8   2   21.20    7.70
  15  -9  -2    8.70    4.70
 -15  -9   2    8.60    4.40
  15   9  -2   16.50    8.90
  13  -9  -2   43.90    6.90
  13  -9  -2   44.40    7.40
  13   9  -2   27.30   10.10
  13   9  -2   30.70    7.70
 -13   9   2   42.90    6.20
  11  -9  -2  142.29   12.80
  11  -9  -2  122.59   11.90
 -11   9   2  118.39   11.80
   9  -9  -2   19.20    4.10
   9  -9  -2   19.30    4.60
   9   9  -2   10.70    4.10
  -9   9   2   15.50    3.20
   9   9  -2   24.10    4.90
   7  -9  -2  258.97   23.80
  -7   9   2  317.87   24.30
   7   9  -2  304.87   24.60
   5  -9  -2   44.40    5.60
   5  -9  -2   41.60    5.60
   5   9  -2   56.59    5.00
   5   9  -2   48.50    5.90
  -5   9   2   52.89    5.60
  -3  -9   2   92.59    8.50
  -3   9   2  104.99    9.30
  -3   9   2   99.49    8.80
   3   9  -2  110.19    8.70
   3   9  -2  104.99    9.40
   1  -9  -2 1135.99   94.79
   1   9  -2 1247.58   93.89
  -1   9   2 1190.28   93.79
  -1   9   2 1226.78   93.59
   1   9  -2 1232.08   93.39
  -1  -9  -2  218.58   19.10
   1   9   2  209.98   18.30
  -1   9  -2  230.78   18.10
   1   9   2  226.78   18.30
  -3  -9  -2   19.60    3.60
   3  -9   2   18.30    3.00
   3   9   2   17.10    3.20
  -3   9  -2   17.50    2.90
   3   9   2   15.90    3.00
   5  -9   2   31.00    4.40
   5   9   2   25.60    4.50
   5   9   2   38.30    6.60
   5   9   2   41.30    5.30
  -5   9  -2   34.50    4.70
   7  -9   2    0.00    2.30
  -7   9  -2   -2.00    2.10
   7   9   2    3.40    3.40
   7   9   2   -0.70    3.70
   7   9   2    0.80    2.60
   9  -9   2  159.58   13.90
  -9   9  -2  150.58   13.40
   9   9   2  124.29   15.10
  11  -9   2    8.50    4.30
 -11  -9  -2    6.80    4.60
  11   9   2    9.40    5.20
  11   9   2    7.10    5.80
  13  -9   2    4.50    5.10
 -13  -9  -2    6.30    5.00
  13   9   2    2.10    5.40
  14 -10  -2    2.50    4.00
  14  10  -2   -5.50    6.50
 -14  10   2    5.80    4.20
  12 -10  -2  192.48   16.60
  12 -10  -2  167.38   17.50
 -12  10   2  171.48   15.70
  12  10  -2  151.68   18.60
  10 -10  -2  183.88   15.90
  10 -10  -2  190.78   16.30
 -10  10   2  186.78   15.80
  10  10  -2  140.29   17.40
   8 -10  -2   87.69    9.30
   8 -10  -2   93.59    9.40
   8  10  -2   70.29   10.30
   8  10  -2   87.29   10.00
  -8  10   2  108.29    9.30
   6 -10  -2   20.50    3.90
  -6  10   2   20.20    3.60
   6  10  -2   24.10    4.40
   4 -10  -2  293.67   25.90
   4  10  -2  332.37   25.80
  -4  10   2  317.47   25.80
   4  10  -2  333.07   26.70
  -4  10   2  343.07   26.40
   2 -10  -2 1070.19   76.69
  -2 -10   2  953.20   77.19
   2 -10  -2  913.41   78.49
  -2  10   2  979.00   77.09
  -2  10   2  975.40   76.79
   2  10  -2 1011.70   77.29
   2  10  -2 1005.70   76.69
   0 -10  -2   57.79    7.70
   0  10  -2   64.49    6.20
   0  10   2   62.99    6.40
   0  10   2   61.49    6.50
   0  10  -2   70.79    6.70
  -2 -10  -2    4.30    2.70
   2  10   2    8.30    2.50
   2  10   2    8.00    3.70
  -2  10  -2    5.40    1.90
   4 -10   2  184.58   15.20
  -4 -10  -2  185.48   15.50
   4  10   2  152.08   15.50
  -4  10  -2  196.08   15.50
   4  10   2  190.58   16.20
   6 -10   2    6.70    3.10
   6  10   2    5.90    3.10
   6  10   2    8.80    3.70
   6  10   2   11.70    3.80
  -6  10  -2    9.80    3.00
   8 -10   2  208.88   17.70
  -8  10  -2  205.78   17.50
   8  10   2  181.78   18.80
 -10 -10  -2   30.00    6.10
 -10  10  -2   23.20    4.40
  10  10   2   19.20    5.70
  10  10   2   27.80    6.90
 -12 -10  -2    3.50    4.40
  12 -10   2    2.50    4.80
  12  10   2   -5.70    5.10
  15 -11  -2    6.90    4.70
 -15 -11   2   -1.60    4.70
  13 -11  -2    0.70    4.10
 -13  11   2   -1.10    3.50
  11 -11  -2   63.69    8.10
  11 -11  -2   49.40    7.20
 -11  11   2   65.79    7.90
  11  11  -2   31.70    7.70
   9 -11  -2    1.60    2.60
   9 -11  -2   -0.70    3.30
  -9  11   2    1.00    2.60
   7  11  -2    9.60    3.90
  -7  11   2    8.60    2.90
   5 -11  -2   83.49    9.90
   5  11  -2  109.39    9.30
   5  11  -2  110.89   10.60
  -5  11   2  110.09    9.90
   3 -11  -2  582.24   47.90
  -3  11   2  581.24   47.70
   3  11  -2  616.94   48.50
   3  11  -2  645.24   47.60
  -3  11   2  609.24   50.39
   1 -11  -2  164.68   17.10
   1  11  -2  183.28   16.30
  -1  11   2  186.28   15.70
   1  11  -2  198.88   15.30
  -1  11   2  177.78   15.50
  -1 -11  -2  288.37   26.40
   1  11   2  317.47   25.80
  -1  11  -2  336.97   25.40
   1  11   2  309.97   25.60
   3 -11   2    5.50    2.30
  -3 -11  -2    8.00    3.10
  -3  11  -2    5.10    2.40
   3  11   2    5.30    2.90
   3  11   2    3.60    2.50
   5  11   2   11.40    3.80
   5  11   2   12.20    4.10
  -5  11  -2   19.30    3.50
   7 -11   2  144.79   13.30
   7  11   2  149.49   14.90
  -7  11  -2  134.99   13.10
   9 -11   2    1.90    3.70
   9  11   2   -0.70    4.70
 -11 -11  -2   93.29   11.60
  11 -11   2   92.09   11.80
 -13 -11  -2   -7.40    4.80
  13 -11   2   -2.60    7.60
  14 -12  -2   16.00    4.90
 -14  12   2   16.70    4.90
  12 -12  -2   -0.80    3.30
 -12  12   2    0.50    3.20
  10 -12  -2   -2.80    5.50
 -10  12   2    1.70    4.10
  10  12  -2    0.10    5.00
   8 -12  -2   16.00    4.80
   8 -12  -2   18.00    4.10
  -8  12   2   17.00    3.80
   8  12  -2   25.40    7.20
   6 -12  -2  248.78   22.00
   6  12  -2  244.58   22.50
  -6  12   2  281.17   22.00
   4 -12  -2  197.78   20.30
   4 -12  -2  173.68   17.20
  -4  12   2  200.78   17.10
  -4  12   2  210.68   17.60
   4  12  -2  207.28   18.10
   4  12  -2  226.58   16.90
  -2 -12   2    0.50    3.40
   2 -12  -2   -5.00    3.30
   2 -12  -2   -3.30    3.50
  -2  12   2   -1.30    2.10
   2  12  -2    0.90    2.60
   2  12  -2    0.40    2.00
   0 -12  -2    5.70    3.70
   0  12   2    4.90    2.50
   0  12   2    5.10    2.60
  -2 -12  -2  381.36   33.40
  -2  12  -2  440.56   32.70
   2  12   2  395.06   33.20
   4 -12   2  125.29   11.80
   4  12   2  121.89   12.70
  -4  12  -2  139.99   11.90
   6 -12   2 1244.98   94.79
  -6  12  -2 1180.08   94.79
   8 -12   2  216.08   19.10
   8  12   2  211.68   20.70
  -8  12  -2  209.28   20.60
 -10 -12  -2   -1.00    3.80
  10 -12   2    1.00    4.80
 -10  12  -2    1.30    3.10
 -12 -12  -2    1.90    5.50
  12 -12   2   -3.00    7.30
  13 -13  -2    5.70    4.30
 -13  13   2    5.50    3.80
  11 -13  -2  101.19   11.10
 -11  13   2   82.89    9.90
   9 -13  -2   20.20   10.50
   9  13  -2   14.50    6.10
  -9  13   2   10.30    4.00
   7 -13  -2  217.18   19.60
   7 -13  -2  189.38   23.80
  -7  13   2  249.97   19.40
   7  13  -2  219.58   20.80
   5 -13  -2    4.80    5.10
   5 -13  -2    3.40    3.90
  -5  13   2    5.60    3.00
   5  13  -2   -2.60    4.00
   5  13  -2    1.80    3.20
   3 -13  -2  224.78   19.60
   3 -13  -2  211.48   22.30
  -3  13   2  218.38   19.50
   3  13  -2  247.88   19.40
  -3  13   2  241.78   19.70
   3  13  -2  225.08   20.10
  -1 -13   2    7.80    4.70
   1 -13  -2    8.30    3.40
   1 -13  -2    7.20    4.50
  -1  13   2    1.80    2.50
  -1  13   2    5.60    2.80
   1  13  -2    1.60    2.50
   1  13  -2    3.00    2.40
  -1 -13  -2   65.89   10.10
   1  13   2   72.09    8.20
  -1  13  -2   84.39    7.90
   1  13   2   75.69    8.50
   3 -13   2  515.35   42.80
   3  13   2  522.95   44.00
   3  13   2  521.25   43.30
  -3  13  -2  604.54   43.40
   5 -13   2  370.76   30.20
  -5  13  -2  385.16   30.40
   5  13   2  349.77   31.60
   7 -13   2  115.89   12.30
   7  13   2  117.89   14.60
  -9 -13  -2  169.08   17.00
   9 -13   2  167.08   16.80
  -9  13  -2  184.18   15.90
   9  13   2  157.58   21.10
  11 -13   2    1.50    9.70
 -11 -13  -2    3.50    5.00
  12 -14  -2   -2.90    4.30
 -12  14   2    2.30    5.10
  10 -14  -2    1.30    3.70
 -10  14   2   -6.30    3.10
   8 -14  -2    6.50    4.30
   8 -14  -2   -0.40    7.40
  -8  14   2    4.80    3.10
   8  14  -2    1.80    6.60
   6 -14  -2  699.43   58.09
   6 -14  -2  669.53   62.29
   6  14  -2  745.73   59.39
  -6  14   2  803.72   58.39
   4 -14  -2  739.23   62.29
   4 -14  -2  755.32   65.69
  -4  14   2  873.51   62.49
   4  14  -2  765.82   63.69
   2 -14  -2   62.09   11.80
   2 -14  -2   76.39    9.40
  -2  14   2   62.89    7.90
   2  14  -2   72.59    9.00
   2  14  -2   84.29    7.80
  -2  14   2   64.79    8.70
   0 -14  -2   53.09    9.10
   0 -14   2   46.10    8.70
   0 -14  -2   49.40    8.00
   0  14  -2   50.29    6.20
   0  14   2   49.30    7.30
   0  14   2   51.89    6.70
  -2  14  -2  300.47   22.80
   2  14   2  258.27   22.80
   2  14   2  249.38   23.40
   4 -14   2    0.60    3.70
   4  14   2    3.70    4.50
  -4  14  -2    2.10    2.60
   4  14   2    5.10    3.80
   6 -14   2  225.18   20.40
  -6 -14  -2  243.38   24.90
   6  14   2  225.78   22.40
  -6  14  -2  236.48   20.20
  -8 -14  -2   23.10    6.10
   8 -14   2   17.40    7.30
  -8  14  -2   18.90    4.40
   8  14   2   32.40    9.30
 -10 -14  -2    1.40    4.70
 -10  14  -2    2.50    3.20
  11 -15  -2  154.18   14.50
 -11  15   2  112.59   15.00
   9 -15  -2  226.68   19.80
  -9  15   2  208.48   19.20
   7 -15  -2  289.47   33.10
   7 -15  -2  298.67   26.70
  -7  15   2  345.87   26.80
   7  15  -2  321.47   29.10
   5 -15  -2 1102.29   98.09
   5 -15  -2 1141.29   94.19
  -5  15   2 1328.17   94.39
   5  15  -2 1221.98   95.29
   3 -15  -2  487.85   48.90
   3  15  -2  476.45   42.50
  -3  15   2  528.55   41.90
   3  15  -2  558.74   41.30
   1 -15  -2  110.09   15.80
   1  15  -2  122.09   10.80
  -1  15   2  106.59   10.90
  -1  15   2   91.59   11.90
  -1 -15  -2  130.09   13.30
   1 -15   2  103.39   17.50
  -1  15  -2  149.19   12.40
   1  15   2  136.89   12.70
   1  15   2  116.49   13.60
  -3 -15  -2   20.90    4.80
  -3  15  -2   15.90    3.80
   3  15   2   12.00    5.20
   3  15   2   20.10    4.50
  -5 -15  -2  169.48   17.10
  -5  15  -2  180.58   15.90
   5  15   2  172.58   18.70
  -7 -15  -2    2.30    4.70
  -7  15  -2    6.10    3.30
  -9 -15  -2   -1.40    4.90
  -9  15  -2    5.00    3.10
  10 -16  -2   41.10    7.10
   8 -16  -2   18.90    5.00
  -8  16   2   23.60    5.10
   6 -16  -2   -1.20   12.30
   6  16  -2   -4.80    7.10
  -6  16   2   -2.20    2.70
   4 -16  -2   43.50    7.80
   4 -16  -2   39.70   11.70
  -4  16   2   45.20    6.50
   4  16  -2   33.80    8.00
   2 -16  -2    0.90    9.90
   2  16  -2   17.60    4.00
  -2  16   2   24.00    6.40
  -2  16   2    6.40    3.60
   0  16   2   -7.90    5.50
   0  16  -2   -5.10    3.20
   0  16   2    1.50    3.10
  -2 -16  -2    6.00    5.10
   2  16   2    6.40    6.40
   2  16   2   -4.80    5.60
  -2  16  -2   -0.50    2.70
  -4 -16  -2  265.67   23.60
   4 -16   2  239.08   39.50
   4  16   2  287.47   34.20
  -4  16  -2  260.67   22.40
  -6 -16  -2   14.70    5.40
  -6  16  -2   12.90    3.80
  -8 -16  -2    2.20    7.40
  -8  16  -2    0.40    3.00
   9 -17  -2    8.80    5.50
  -9  17   2    6.40    3.40
   7 -17  -2   21.70    5.20
  -7  17   2   16.10    4.10
  -5  17   2    5.90    3.50
   3 -17  -2   25.80    7.70
  -3  17   2   29.40    5.40
  -1  17   2   32.90   13.60
   1  17  -2   17.30    4.40
  -1  17   2   14.00    4.00
   1  17   2    3.20    3.70
  -1  17  -2    2.00    3.00
   1  17   2   -2.10    8.60
  -3 -17  -2  141.49   17.20
   3  17   2  159.58   15.60
  -3  17  -2  185.28   15.20
  -5 -17  -2    5.20    5.60
  -5  17  -2    7.90    3.40
  -7 -17  -2    3.70    5.10
  -7  17  -2   15.80    6.00
  -8  18   2    6.20    3.60
   6 -18  -2   -1.20    5.00
  -6  18   2   -3.20    3.20
  -4  18   2  295.17   25.00
   2 -18  -2  120.89   18.50
  -2  18   2  148.59   13.90
   2  18  -2  154.18   14.60
   0  18   2   -3.00    3.30
   0  18  -2   -0.30    3.90
  -2  18  -2   12.90    4.00
   2  18   2   17.90    5.10
  -4 -18  -2  178.28   20.80
  -4  18  -2  219.18   18.20
  -6 -18  -2    4.80    6.80
  -6  18  -2    0.40    3.10
  -5  19   2   19.70    4.40
  -3  19   2   66.19   11.20
  -1  19   2  114.99   15.90
   1  19  -2  156.68   14.70
   1  19   2    8.00    5.00
  -1  19  -2   12.70    4.60
  -3  19  -2   17.10    4.40
  -2  20   2   17.60    4.60
   0  20   2   17.70    5.40
   0  20  -2    8.70    7.40
  18   0  -3   -1.10    4.70
  18   0  -3   -9.40    4.50
  16   0  -3   -4.40    3.50
  16   0  -3   -3.20    3.40
  14   0  -3    3.30    8.90
  14   0  -3    0.60    2.60
 -14   0   3    3.90    5.40
  14   0  -3   -0.10    2.90
  12   0  -3   -2.60    2.00
  12   0  -3   -3.10    2.10
  10   0  -3   19.00    3.30
   4   0  -3    2.30    1.20
   4   0  -3    0.90    1.20
  -4   0   3    0.80    0.80
   4   0  -3   -0.70    0.90
   4   0  -3   -1.60    1.10
   2   0  -3   -1.10    1.00
  -2   0   3   -1.90    1.20
   2   0  -3   -0.10    1.10
   2   0  -3    0.00    1.00
   0   0  -3    0.80    1.40
   0   0  -3   -0.60    1.10
   0   0  -3    0.10    1.00
  -2   0  -3    2.10    1.50
   2   0   3    0.40    1.40
  -2   0  -3    0.20    1.50
  -4   0  -3    7.00    2.20
   4   0   3    0.80    1.60
   4   0   3    2.70    1.70
  -4   0  -3    0.60    1.60
  -6   0  -3    8.50    2.60
   6   0   3    5.30    2.20
   6   0   3    0.30    1.00
  -8   0  -3   -0.10    2.30
   8   0   3   -0.80    1.30
   8   0   3    2.40    4.30
   8   0   3   -2.70    2.20
 -10   0  -3   -3.40    2.90
  10   0   3    5.60    3.20
  10   0   3   -0.60    2.30
 -12   0  -3    1.00    4.90
  14   0   3   -0.20    4.30
  17  -1  -3    0.00    4.30
  17  -1  -3   11.40    4.60
  17   1  -3    1.90    4.50
  17   1  -3    6.00    4.30
  15  -1  -3   91.89   10.50
  15  -1  -3   95.19    9.90
  15   1  -3   86.09   10.50
  15   1  -3   79.69    9.70
  13  -1  -3  116.79   11.00
  13  -1  -3  118.09   11.50
  13   1  -3  110.29   11.50
  13   1  -3  110.29   11.10
  11  -1  -3   -0.70    1.70
  11  -1  -3   -0.30    2.00
  11   1  -3    0.70    2.20
  11   1  -3    2.20    2.00
   9  -1  -3    9.40    2.20
   9  -1  -3    8.70    2.10
   9  -1  -3    6.10    1.70
   9   1  -3    7.30    1.80
  -9   1   3   12.60    1.90
   9   1  -3    8.60    2.20
   9   1  -3    3.70    2.00
   7  -1  -3  687.63   56.59
   7  -1  -3  704.93   56.59
   7  -1  -3  624.94   56.29
   7   1  -3  830.12   56.69
   7   1  -3  734.83   56.39
   7   1  -3  780.92   56.69
   5  -1  -3 3003.10  242.48
   5  -1  -3 2964.10  242.58
   5   1  -3 3138.29  242.48
   5   1  -3 2927.71  242.68
  -5   1   3 3221.88  242.08
   5   1  -3 3518.75  242.48
  -5   1   3 2970.20  242.28
   5   1  -3 3480.25  242.58
   3  -1  -3   14.60    2.70
   3  -1  -3   18.20    3.20
  -3  -1   3   15.30    2.40
   3   1  -3   14.10    2.20
  -3   1   3   15.20    2.20
   3   1  -3   14.30    2.00
   3   1  -3   15.70    2.10
   3   1  -3   13.60    2.20
   1  -1  -3  884.51   72.19
   1  -1  -3  904.71   72.49
  -1  -1   3  962.10   72.59
   1  -1  -3  897.41   72.19
   1   1  -3 1062.79   72.49
   1   1  -3  889.01   72.29
  -1  -1  -3  148.69   11.90
  -1  -1  -3  139.99   11.70
  -1   1  -3  133.09   11.70
   3  -1   3 2880.41  208.98
  -3  -1  -3 2707.03  208.88
   3   1   3 2716.13  209.18
  -3   1  -3 2537.55  208.88
   5  -1   3  485.85   40.50
  -5  -1  -3  537.35   40.90
   5  -1   3  535.15   41.00
  -5   1  -3  537.15   41.30
   5   1   3  486.85   41.10
   5   1   3  510.75   40.30
   5   1   3  516.45   40.80
  -7  -1  -3 1077.49   80.59
   7  -1   3 1036.80   80.79
   7  -1   3 1039.90   79.69
   7  -1   3  946.21   80.09
  -7   1  -3 1114.19   80.59
   7   1   3 1064.19   79.89
   7   1   3  998.10   80.99
   7   1   3  950.30   80.29
   9  -1   3  539.95   48.50
  -9  -1  -3  646.84   49.20
   9  -1   3  612.94   49.40
   9  -1   3  610.34   48.00
   9   1   3  587.24   49.60
   9   1   3  649.14   48.40
  -9   1  -3  643.84   49.10
 -11  -1  -3   -2.30    3.40
  11  -1   3   -0.50    2.80
 -11   1  -3   -6.60    4.30
  11   1   3    2.10    3.40
  11   1   3    2.80    3.60
  13  -1   3  109.59   12.90
 -13  -1  -3  123.89   13.90
  13   1   3  108.99   12.80
  15   1   3   14.30    5.70
  18  -2  -3   -5.90    5.50
  18  -2  -3    8.20    5.00
  18   2  -3    0.20    4.20
  18   2  -3   -5.60    5.10
  16  -2  -3    8.80    4.50
  16  -2  -3   16.50    4.50
  16   2  -3   12.70    4.50
  16   2  -3    5.70    3.80
  14  -2  -3  103.29   10.20
  14  -2  -3  111.59   11.00
  14   2  -3   97.59   11.10
  14   2  -3   80.59   10.20
  12  -2  -3   12.50    3.10
  12  -2  -3   17.50    4.00
  12   2  -3   15.90    3.70
  12   2  -3   15.40    3.90
  10  -2  -3  322.97   24.10
  10  -2  -3  309.07   23.90
  10  -2  -3  271.97   23.30
 -10   2   3  322.57   23.30
  10   2  -3  268.07   23.50
  10   2  -3  282.77   24.00
  10   2  -3  276.57   24.10
   8  -2  -3 1614.84  125.39
   8  -2  -3 1599.44  125.39
   8  -2  -3 1515.95  124.99
   8   2  -3 1546.35  125.19
   8   2  -3 1676.63  125.49
  -8   2   3 1628.74  124.99
   8   2  -3 1695.33  125.19
   8   2  -3 1695.33  125.49
   6  -2  -3    7.70    1.70
   6  -2  -3    3.80    1.30
  -6   2   3    7.70    1.60
   6   2  -3    6.80    1.50
   6   2  -3    6.90    1.60
   6   2  -3    9.20    1.80
   6   2  -3    4.80    1.20
   6   2  -3    6.90    1.50
  -2  -2  -3 1898.81  137.09
  -2  -2  -3 1925.91  137.69
  -2   2  -3 1725.53  136.69
  -2   2  -3 1553.64  136.89
   2   2   3 1769.22  137.29
   4  -2   3   20.30    3.00
  -4  -2  -3   29.00    3.60
   4  -2   3   23.20    3.50
  -4   2  -3   21.50    3.60
   4   2   3   20.80    3.00
   4   2   3   28.10    4.20
  -6  -2  -3   10.00    2.80
   6  -2   3    9.20    2.60
   6   2   3    8.50    2.00
   6   2   3   10.10    3.30
  -6   2  -3    6.30    2.50
   8  -2   3  560.04   45.30
  -8  -2  -3  611.94   46.50
   8  -2   3  656.53   48.50
   8  -2   3  520.65   45.70
   8   2   3  571.94   45.70
   8   2   3  558.84   47.00
  -8   2  -3  597.44   46.40
 -10  -2  -3  603.94   45.90
  10  -2   3  554.74   44.50
  10  -2   3  556.24   45.90
  10   2   3  531.55   46.30
 -10   2  -3  579.84   46.30
  10   2   3  563.14   44.80
 -12  -2  -3   15.80    4.80
  12   2   3   18.60    6.60
 -14  -2  -3   35.90    8.60
  14  -2   3   19.50    5.70
  14   2   3   23.80    6.10
  17  -3  -3    4.80    5.10
  17  -3  -3   -0.20    4.10
  17   3  -3    2.90    4.90
  17   3  -3    3.50    4.20
  15  -3  -3  305.37   25.10
  15  -3  -3  326.07   26.00
 -15  -3   3  302.27   25.20
  15   3  -3  271.27   25.20
  15   3  -3  265.97   25.80
  13  -3  -3    5.80    2.80
  13  -3  -3   12.20    3.80
  13   3  -3   14.00    4.00
  13   3  -3   13.50    4.10
  11  -3  -3   11.20    2.90
  11  -3  -3    5.70    2.40
  11   3  -3    7.60    3.00
  11   3  -3    9.60    2.60
 -11   3   3    6.80    2.40
  11   3  -3   10.40    2.90
   9  -3  -3  340.57   26.70
   9  -3  -3  341.87   26.60
  -9   3   3  351.16   26.20
   9   3  -3  332.47   26.80
   9   3  -3  333.87   26.40
   9   3  -3  279.37   26.40
   9   3  -3  335.77   26.70
   7  -3  -3 2391.66  193.88
   7  -3  -3 2274.57  193.58
   7   3  -3 2230.88  193.58
   7   3  -3 2599.24  193.78
   7   3  -3 2778.32  194.08
   7   3  -3 2683.43  193.88
  -7   3   3 2486.65  193.68
   7   3  -3 2686.43  193.98
   5  -3  -3  125.09   11.10
   5  -3  -3  117.59   10.90
  -5   3   3  128.99   11.00
   5   3  -3  133.99   11.00
   5   3  -3  137.59   11.10
   5   3  -3  154.98   11.00
   5   3  -3  136.09   10.60
   3  -3  -3   24.40    3.00
   3  -3  -3   17.40    3.50
   3   3  -3   28.00    2.40
   3   3  -3   25.60    3.20
   3   3  -3   25.90    2.70
  -3   3   3   17.70    2.90
  -3   3   3   24.10    2.30
   3   3  -3   24.70    2.70
  -3   3  -3 6954.40  534.55
   5  -3   3   63.59    6.00
  -5  -3  -3   56.89    6.00
   5  -3   3   50.09    5.60
   5   3   3   51.89    6.60
  -5   3  -3   55.09    5.50
  -5   3  -3   52.79    6.10
   5   3   3   64.59    5.70
   7  -3   3  562.54   43.40
   7  -3   3  600.44   44.50
  -7  -3  -3  597.04   44.50
   7  -3   3  497.75   43.70
   7   3   3  571.64   43.90
  -7   3  -3  556.64   44.30
   7   3   3  507.55   45.00
   9  -3   3   62.29    7.70
  -9  -3  -3   65.19    7.70
   9  -3   3   55.99    7.30
   9  -3   3   71.49    6.30
   9   3   3   57.59    6.80
  -9   3  -3   73.89    8.70
   9   3   3   59.39    8.40
 -11  -3  -3  209.38   17.60
  11  -3   3  183.68   17.20
  11   3   3  176.68   18.90
  11   3   3  165.38   16.40
  13  -3   3  214.78   19.80
 -13  -3  -3  235.38   20.20
  13   3   3  180.68   19.80
  15  -3   3    7.20    5.20
  15   3   3   -0.90    4.60
  16  -4  -3   52.79    8.70
  16  -4  -3   55.19    8.30
 -16  -4   3   63.89    9.90
  16   4  -3   37.20    7.60
  16   4  -3   51.89    8.00
  14  -4  -3   53.59    7.40
  14  -4  -3   43.30    6.50
  14   4  -3   35.00    6.40
  14   4  -3   45.10    6.60
  12  -4  -3   13.10    3.50
  12  -4  -3   15.40    3.40
 -12   4   3   21.60    3.50
  12   4  -3   17.60    4.30
  12   4  -3   14.90    4.20
  12   4  -3   13.80    3.70
  10  -4  -3   20.20    3.70
  10  -4  -3   22.20    3.40
  10  -4  -3   17.40    2.80
  10   4  -3   18.90    3.00
  10   4  -3   12.90    3.30
 -10   4   3   18.00    3.00
  10   4  -3   19.90    3.80
   8  -4  -3 1585.24  123.59
   8  -4  -3 1487.25  123.49
   8  -4  -3 1559.44  123.09
   8   4  -3 1565.54  123.49
   8   4  -3 1629.04  123.69
   8   4  -3 1681.63  123.79
  -8   4   3 1663.33  123.29
   6  -4  -3  164.48   15.00
   6  -4  -3  167.88   15.30
   6   4  -3  191.78   15.30
  -6   4   3  179.08   15.20
   6   4  -3  194.08   15.30
   6   4  -3  199.28   15.40
   6   4  -3  213.28   15.30
   4  -4  -3  682.83   58.69
   4   4  -3  871.41   58.79
  -4   4   3  727.63   58.19
   4   4  -3  783.92   58.79
  -4   4   3  703.23   58.69
   4   4  -3  768.72   58.69
   2  -4  -3  295.67   25.50
  -2  -4   3  367.56   25.80
  -2   4   3  273.87   25.60
   2   4  -3  332.47   25.30
   2   4  -3  322.57   25.40
   2   4  -3  301.17   25.80
  -2   4   3  341.27   25.30
   2   4  -3  359.66   25.70
   0   4  -3 6100.49  468.85
  -2  -4  -3 3117.29  232.18
  -2   4  -3 2707.83  231.78
  -2   4  -3 3472.75  231.68
   2   4   3 2739.63  232.18
   4  -4   3 2365.26  168.98
  -4  -4  -3 2414.86  169.48
  -4   4  -3 1907.61  168.98
  -4   4  -3 2168.58  168.78
   4   4   3 2052.79  169.78
   4   4   3 2222.88  168.98
   6  -4   3  236.88   22.00
   6  -4   3  314.37   22.80
  -6   4  -3  267.37   22.70
   6   4   3  277.17   22.40
  -6   4  -3  286.07   22.30
   6   4   3  273.77   23.70
   8  -4   3    5.90    2.80
  -8  -4  -3    6.20    2.90
   8  -4   3   11.00    3.10
   8  -4   3    4.30    1.70
   8   4   3    5.50    3.30
   8   4   3    0.80    2.20
  -8   4  -3    1.80    3.70
  10  -4   3  405.76   34.20
 -10  -4  -3  460.35   34.60
  10   4   3  416.46   33.50
  10   4   3  367.36   34.90
 -12  -4  -3   26.80    6.50
  12  -4   3   37.70    6.70
  12   4   3   26.30    6.60
 -14  -4  -3   38.20   10.10
  14  -4   3   26.90    6.20
  14   4   3   19.60    6.20
  17  -5  -3   -3.50    6.10
 -17  -5   3  -12.00    6.90
  17  -5  -3    0.50    5.00
  17   5  -3    3.90    5.60
  15  -5  -3   10.50    4.10
  15  -5  -3    5.10    3.70
  15   5  -3    5.10    4.80
  15   5  -3    4.50    3.50
  13  -5  -3  301.67   23.10
  13   5  -3  253.67   23.40
 -13   5   3  294.27   22.60
  13   5  -3  235.98   23.80
  11  -5  -3  219.08   16.70
  11  -5  -3  201.58   16.20
  11   5  -3  159.58   16.20
 -11   5   3  216.48   15.90
  11   5  -3  156.18   16.70
  11   5  -3  171.28   16.50
   9  -5  -3  201.18   17.10
   9  -5  -3  209.98   17.70
   9  -5  -3  222.28   17.90
   9   5  -3  202.28   18.10
   9   5  -3  206.08   18.10
   9   5  -3  219.78   17.90
  -9   5   3  230.88   17.50
   7  -5  -3  129.39   10.90
   7  -5  -3  117.49   11.30
   7   5  -3  139.29   11.80
   7   5  -3  134.59   11.50
   7   5  -3  130.79   11.30
  -7   5   3  134.49   11.10
   5  -5  -3  143.79   12.60
  -5   5   3  135.39   13.80
   5   5  -3  143.79   12.70
   5   5  -3  159.78   12.90
  -5   5   3  152.78   12.00
   5   5  -3  176.68   12.90
   5   5  -3  159.78   12.70
  -3  -5   3  614.44   50.69
   3  -5  -3  639.24   51.19
   3  -5  -3  577.94   51.99
  -3   5   3  627.94   51.19
  -3   5   3  671.33   50.69
   3   5  -3  707.33   51.29
   3   5  -3  706.13   50.69
   3   5  -3  703.63   51.09
   1  -5  -3 1366.56  102.19
   1  -5  -3 1178.58  102.89
   1   5  -3 1462.25  101.99
   1   5  -3 1531.05  101.99
   1   5  -3 1228.88  102.39
  -1   5   3 1161.88  102.19
  -1  -5  -3  436.36   33.60
   1   5   3  385.16   33.40
  -1   5  -3  428.06   33.20
   1   5   3  424.16   33.10
  -3  -5  -3  109.69   10.00
   3  -5   3  128.89    9.70
   3   5   3  130.89    9.90
  -3   5  -3   92.49    9.80
  -3   5  -3  114.89    9.60
   3   5   3   96.69   10.50
   5  -5   3   61.89    6.30
  -5  -5  -3   74.79    6.80
  -5   5  -3   56.09    6.70
  -5   5  -3   63.89    6.10
   5   5   3   51.89    7.40
   5   5   3   59.79    6.30
   7  -5   3    5.80    2.60
   7   5   3   11.40    4.20
  -7   5  -3    9.30    2.50
  -7   5  -3    7.10    3.90
   7   5   3    5.10    2.20
   9  -5   3   47.60    6.40
  -9  -5  -3   54.49    7.00
   9   5   3   46.30    6.10
   9   5   3   35.10    6.70
 -11  -5  -3   98.19   10.60
  11  -5   3   77.39    9.80
  11   5   3   70.69   10.70
  11   5   3   84.89   10.20
 -13  -5  -3    3.80    4.50
  13  -5   3    1.80    4.20
  13   5   3   -1.40    4.30
  16  -6  -3   18.70    4.80
  16  -6  -3   29.10    9.50
 -16  -6   3   23.50    6.10
  16   6  -3   19.10    6.20
  14  -6  -3  272.47   21.00
  14  -6  -3  251.67   21.60
  14   6  -3  186.48   21.10
  14   6  -3  204.38   20.30
  12  -6  -3   12.70    3.70
  12  -6  -3    9.80    3.00
 -12   6   3    9.90    3.10
  12   6  -3    8.90    4.30
  12   6  -3   13.90    4.00
  12   6  -3   10.30    3.50
  10  -6  -3   21.30    5.30
  10   6  -3   23.40    4.40
  10   6  -3   34.00    5.50
 -10   6   3   37.40    4.40
  10   6  -3   24.10    4.10
   8  -6  -3  165.18   14.00
   8  -6  -3  170.08   14.70
   8   6  -3  161.48   14.80
   8   6  -3  178.28   15.00
   8   6  -3  181.98   14.90
  -8   6   3  179.48   14.50
   6  -6  -3 1894.41  150.98
   6  -6  -3 1854.91  151.38
   6   6  -3 1784.52  151.18
   6   6  -3 2068.19  151.48
   6   6  -3 2000.10  151.38
  -6   6   3 2150.68  151.38
   4  -6  -3  133.19   12.00
  -4   6   3  134.09   12.10
   4   6  -3  145.99   12.20
  -4   6   3  134.09   11.50
   4   6  -3  150.08   11.50
   4   6  -3  157.88   12.10
   4   6  -3  157.78   12.20
   2  -6  -3  666.33   50.59
   2  -6  -3  582.04   51.39
  -2   6   3  558.84   50.59
  -2   6   3  622.74   50.19
   2   6  -3  743.33   50.39
   2   6  -3  660.33   50.59
   2   6  -3  690.93   50.19
   2   6   3 5167.48  400.06
  -2   6  -3 5206.28  399.46
   2   6   3 5204.88  399.86
  -4  -6  -3 1727.93  117.99
   4   6   3 1365.66  118.39
   4   6   3 1703.43  117.79
  -4   6  -3 1348.57  117.39
   4   6   3 1327.67  117.39
  -4   6  -3 1624.34  117.39
   6  -6   3  178.58   14.10
  -6   6  -3  162.38   14.30
   6   6   3  140.29   15.10
   6   6   3  167.08   14.50
   6   6   3  151.38   14.10
  -6   6  -3  166.58   13.80
  -8  -6  -3    5.10    2.90
   8  -6   3    5.00    2.00
   8  -6   3    5.20    2.60
   8   6   3    5.10    4.00
  -8   6  -3    6.30    2.50
   8   6   3    3.20    2.40
   8   6   3    6.90    3.60
  10  -6   3   92.89   10.30
 -10  -6  -3  105.99   10.70
  10   6   3   82.89   11.20
  10   6   3   83.39   10.00
  12  -6   3    1.80    4.10
 -12  -6  -3    2.50    4.60
  12   6   3    5.20    4.70
 -14  -6  -3   26.70    6.70
  14  -6   3   16.90    5.90
  17  -7  -3   32.50    6.20
 -17  -7   3   14.60    7.00
  17   7  -3   18.20    7.90
  15  -7  -3  133.19   12.80
  15  -7  -3  115.29   12.60
  15   7  -3   83.89   13.50
  13  -7  -3   11.30    4.00
  13  -7  -3   15.40    3.80
  13   7  -3    5.50    4.70
  13   7  -3   14.90    5.80
 -13   7   3    9.70    3.80
  13   7  -3   14.80    4.70
  11  -7  -3   14.20    3.50
  11   7  -3    9.30    3.60
  11   7  -3   11.40    4.50
   9  -7  -3  379.06   29.20
   9  -7  -3  363.96   29.30
   9   7  -3  313.87   29.40
   9   7  -3  329.67   29.40
   9   7  -3  372.86   29.50
  -9   7   3  394.56   29.00
   7  -7  -3   31.70    4.30
   7  -7  -3   33.80    4.70
   7   7  -3   41.50    4.90
   7   7  -3   38.40    4.80
  -7   7   3   45.10    4.70
   7   7  -3   30.80    4.80
   5  -7  -3  649.74   53.49
  -5   7   3  670.63   53.79
   5   7  -3  706.23   53.89
  -5   7   3  677.33   52.99
   5   7  -3  727.23   53.99
  -3  -7   3 1287.67   97.39
   3  -7  -3 1250.17   97.89
   3  -7  -3 1147.69   97.39
   3  -7  -3 1191.18   98.99
   3   7  -3 1334.37   97.99
   3   7  -3 1226.98   97.69
  -3   7   3 1225.18   97.39
   3   7  -3 1434.76   97.39
  -3   7   3 1260.17   97.89
   1  -7  -3 9999.00  767.92
  -1  -7  -3   44.70    6.00
   1  -7   3   62.89    5.00
   1   7   3   52.89    5.30
  -1   7  -3   51.99    5.10
   1   7   3   48.80    5.60
  -3  -7  -3 4303.97  336.47
  -3   7  -3 5010.60  335.97
   3   7   3 3952.30  336.87
   3   7   3 4971.70  336.37
   3   7   3 3887.81  336.07
  -3   7  -3 4069.99  335.97
  -5  -7  -3    2.20    1.80
   5  -7   3    0.40    1.80
  -5   7  -3   -1.00    1.50
   5   7   3    3.90    2.90
  -5   7  -3   -0.40    3.40
   5   7   3    0.70    2.80
   5   7   3    4.00    2.60
   7  -7   3  263.37   20.40
  -7  -7  -3  260.17   21.00
  -7   7  -3  255.17   20.10
   7   7   3  254.07   20.70
   7   7   3  205.88   20.20
   7   7   3  204.48   21.50
  -9  -7  -3    1.70    3.00
   9  -7   3    1.80    3.20
   9   7   3    3.80    3.30
   9   7   3    1.30    3.30
  11  -7   3   17.70    4.60
 -11  -7  -3   16.80    5.40
  11   7   3   12.40    5.40
  11   7   3   20.70    6.10
 -13  -7  -3   14.10    5.70
  13  -7   3    9.90    5.40
  13   7   3   10.40    5.30
 -16  -8   3    0.30    4.90
  16  -8  -3    6.40    5.60
  16   8  -3    4.50    7.10
  14  -8  -3  168.08   14.80
  14  -8  -3  146.19   14.10
 -14   8   3  120.09   13.60
  12  -8  -3    1.80    2.90
  12  -8  -3    0.60    2.90
  12   8  -3   -1.20    2.80
 -12   8   3    1.20    2.70
  12   8  -3   -5.80    4.00
  10  -8  -3    7.50    3.00
  10  -8  -3   13.50    3.40
 -10   8   3   13.70    3.10
  10   8  -3    6.50    3.10
  10   8  -3    7.10    3.80
  10   8  -3    7.70    3.00
   8  -8  -3   15.00    3.30
   8   8  -3   17.80    3.40
  -8   8   3   17.80    3.40
   8   8  -3   14.60    3.70
   6  -8  -3  716.13   57.99
   6  -8  -3  700.83   58.49
  -6   8   3  794.22   58.49
   6   8  -3  781.92   58.69
   6   8  -3  730.93   58.59
   4  -8  -3  182.78   16.10
   4  -8  -3  185.08   17.80
  -4   8   3  187.48   16.30
  -4   8   3  195.48   15.60
   4   8  -3  212.38   15.60
   4   8  -3  199.28   16.40
   2  -8  -3 1565.44  118.59
   2  -8  -3 1340.37  119.99
  -2   8   3 1492.25  118.59
   2   8  -3 1576.34  119.09
  -2   8   3 1520.35  118.99
   2   8  -3 1714.93  118.59
   0  -8  -3   66.49    7.60
   0   8   3   68.09    6.40
   0   8   3   65.49    6.70
   0   8  -3   69.49    6.20
  -2  -8  -3   63.69    7.20
   2  -8   3   71.29    6.20
   2   8   3   74.59    6.80
   2   8   3   53.49    6.80
  -2   8  -3   71.59    6.40
   4  -8   3  516.55   36.50
  -4  -8  -3  465.75   36.90
   4   8   3  407.26   37.80
   4   8   3  392.66   36.70
   4   8   3  509.55   38.40
  -4   8  -3  472.45   36.50
   6  -8   3  939.71   67.29
   6   8   3  770.92   67.19
   6   8   3  895.91   67.79
  -6   8  -3  923.31   67.19
   6   8   3  749.13   68.59
   8  -8   3  820.72   60.29
  -8  -8  -3  832.32   61.09
   8   8   3  751.12   60.49
   8   8   3  644.44   61.49
  -8   8  -3  741.43   59.79
  10  -8   3   80.49    9.50
 -10  -8  -3   87.49    9.70
  10   8   3   70.39   10.20
  10   8   3   51.59    9.40
 -12  -8  -3   -4.40    3.80
  12  -8   3   -1.00    4.50
  12   8   3    2.50    4.80
 -14  -8  -3   30.50    6.60
  14  -8   3   27.10    7.90
  14   8   3   28.40    6.70
  15  -9  -3   60.39    8.90
  15   9  -3   27.70   13.90
  13  -9  -3   15.30    4.70
  13   9  -3   11.60    6.20
  13   9  -3   14.90    7.40
 -13   9   3   20.10    4.30
  11  -9  -3   65.19    7.70
  11  -9  -3   70.99    8.10
 -11   9   3   69.99    7.40
  11   9  -3   51.49    7.70
   9  -9  -3   95.39    9.80
   9  -9  -3   96.89    9.70
   9   9  -3   89.09   10.30
   9   9  -3   84.69    9.90
   9   9  -3   98.19   10.40
  -9   9   3  108.39    9.40
   7  -9  -3  274.47   22.60
   7  -9  -3  250.37   21.80
   7   9  -3  244.28   22.00
  -7   9   3  274.67   22.10
   7   9  -3  269.57   22.20
   5  -9  -3    2.40    2.40
   5   9  -3    4.10    2.90
  -5   9   3    0.20    1.90
   5   9  -3    4.50    1.80
  -3  -9   3  186.48   15.40
   3  -9  -3  170.48   17.50
   3   9  -3  200.88   16.20
  -3   9   3  200.68   16.20
  -3   9   3  192.98   15.50
   1  -9  -3   11.90    2.50
   1  -9  -3    3.80    3.00
  -1   9   3    3.70    2.00
   1   9  -3    6.40    1.70
   1   9  -3    3.10    1.80
  -1   9   3    3.40    1.50
   1  -9   3  126.19   11.10
  -1  -9  -3  138.59   12.80
   1   9   3  132.99   11.90
  -1   9  -3  142.09   11.40
   1   9   3  131.59   11.70
   3  -9   3 1114.39   85.69
  -3  -9  -3 1066.19   85.29
   3   9   3  975.30   84.89
   3   9   3 1138.19   85.29
  -3   9  -3 1152.98   84.79
  -5  -9  -3 1185.18   86.29
   5  -9   3 1068.19   81.09
   5   9   3 1010.20   81.69
   5   9   3  900.41   81.19
  -5   9  -3 1051.59   81.19
   7  -9   3 2333.37  173.28
  -7  -9  -3 2452.85  174.18
  -7   9  -3 2269.17  173.08
   7   9   3 2216.98  173.78
   7   9   3 1900.41  174.58
   9  -9   3  673.53   53.99
  -9  -9  -3  759.02   54.99
   9   9   3  674.03   54.39
   9   9   3  584.44   55.19
  -9   9  -3  671.53   53.49
 -11  -9  -3   34.60    7.10
  11  -9   3   38.00    6.60
  11   9   3   27.50    7.80
  11   9   3   27.20    6.30
  13  -9   3   -2.10    6.00
 -13  -9  -3   -4.00    4.80
  13   9   3    4.20    6.10
  14 -10  -3   33.00    6.00
  14  10  -3   32.10    8.50
 -14  10   3   45.20    6.00
  12 -10  -3   45.10    7.20
  12 -10  -3   42.60    6.70
  12  10  -3   23.10    7.10
 -12  10   3   48.00    7.00
  10 -10  -3    0.10    3.10
  10 -10  -3    4.20    2.90
  10  10  -3    3.60    4.10
 -10  10   3   -0.30    2.60
  10  10  -3    0.30    3.60
   8 -10  -3  277.87   24.50
   8  10  -3  294.47   25.10
  -8  10   3  309.37   24.50
   6 -10  -3  478.95   38.40
   6 -10  -3  448.86   39.00
   6  10  -3  508.65   39.40
  -6  10   3  509.25   39.00
   4 -10  -3    5.80    2.70
  -4  10   3    3.00    1.70
  -4  10   3    4.10    2.40
   4  10  -3   11.40    2.80
   4  10  -3    5.00    1.90
   2 -10  -3  142.99   14.80
   2 -10  -3  150.98   13.00
   2  10  -3  171.48   12.80
   2  10  -3  145.59   13.40
  -2  10   3  147.89   13.40
  -2  10   3  147.79   12.80
   0 -10  -3    1.80    2.60
   0 -10  -3    1.10    2.10
   0  10   3    1.90    1.70
   0  10   3    1.00    1.90
   0  10  -3    0.50    1.50
   2 -10   3  108.79    9.50
  -2 -10  -3  103.19   10.80
   2  10   3  105.59   10.20
  -2  10  -3  116.59    9.80
   2  10   3  106.99   10.30
   4 -10   3  251.67   19.10
  -4 -10  -3  229.98   19.50
   4  10   3  228.18   19.90
   4  10   3  203.38   19.40
  -4  10  -3  230.68   19.10
   6 -10   3  969.60   75.99
  -6  10  -3 1004.80   75.49
   6  10   3  876.61   75.39
   6  10   3 1002.80   76.39
  -8 -10  -3  740.53   55.09
   8 -10   3  721.73   53.79
   8  10   3  551.34   54.89
  -8  10  -3  677.43   53.39
   8  10   3  660.73   54.39
 -10 -10  -3    0.40    3.90
  10 -10   3   -0.80    4.50
  10  10   3    0.10    4.60
  12 -10   3   21.80    7.40
 -12 -10  -3   21.40    6.60
  12  10   3   13.90    6.30
  15 -11  -3    2.80    3.90
  13 -11  -3    8.60    3.60
 -13  11   3    9.60    3.70
  11 -11  -3   -0.50    4.20
  11  11  -3    5.30    5.70
   9 -11  -3    7.50    3.00
   9 -11  -3   13.50    4.10
   9  11  -3    2.60    4.10
  -9  11   3    4.90    2.90
   7 -11  -3  473.75   40.00
   7 -11  -3  455.75   43.30
  -7  11   3  555.04   40.20
   7  11  -3  496.85   40.70
   5 -11  -3    2.30    3.20
   5 -11  -3    3.60    4.20
  -5  11   3   -0.10    2.00
   5  11  -3    1.00    2.80
   5  11  -3    1.90    2.70
  -5  11   3    8.20    2.80
   3 -11  -3  389.06   30.70
   3 -11  -3  329.97   32.40
   3  11  -3  370.36   30.90
   3  11  -3  432.66   30.10
  -3  11   3  381.86   30.70
  -3  11   3  354.66   30.10
   1 -11  -3  124.79   11.20
   1 -11  -3  120.69   13.10
  -1  11   3  120.19   11.40
   1  11  -3  137.29   10.90
  -1  11   3  116.39   11.10
   1 -11   3   89.19    8.40
  -1 -11  -3   90.39   10.20
   1  11   3  101.19    9.20
   1  11   3   88.99    9.20
  -1  11  -3   89.39   10.20
  -3 -11  -3  742.13   62.99
   3 -11   3  860.21   62.29
   3  11   3  721.93   62.79
  -3  11  -3  866.91   62.69
   3  11   3  788.52   63.19
   5 -11   3   12.90    3.60
   5  11   3   12.50    3.90
  -5  11  -3   16.70    3.70
  -7 -11  -3  900.61   67.99
   7 -11   3  840.72   66.89
  -7  11  -3  828.92   66.79
   7  11   3  818.22   67.89
   9 -11   3  108.19   12.40
  -9 -11  -3  122.09   12.50
  -9  11  -3   98.29   10.80
   9  11   3   98.49   14.10
 -11 -11  -3   45.30    7.80
  11 -11   3   32.20    8.50
  14 -12  -3   -1.40    4.20
 -14  12   3   -5.70    4.00
  12 -12  -3    4.50    3.90
 -12  12   3    1.20    3.50
  10 -12  -3   72.19   11.30
  10 -12  -3   63.09    9.10
 -10  12   3   75.99   11.10
  10  12  -3   76.09   10.60
   8 -12  -3  556.34   46.20
   8  12  -3  582.24   50.59
  -8  12   3  591.34   46.30
   6 -12  -3   62.39   11.20
   6 -12  -3   56.89    8.10
  -6  12   3   74.99    7.70
   6  12  -3   63.29    8.50
   4 -12  -3    2.70    4.10
   4 -12  -3   -4.80    3.20
   4  12  -3    4.30    2.40
  -4  12   3    2.10    2.40
  -4  12   3    0.50    2.50
   4  12  -3    2.10    2.70
   2 -12  -3   73.99   10.50
  -2 -12   3   67.69    9.20
   2 -12  -3   76.49    8.50
  -2  12   3   82.29    8.40
   2  12  -3   89.79    8.90
  -2  12   3   83.99    8.10
   0 -12  -3   63.89    7.80
   0  12   3   76.69    7.70
   0  12  -3   73.69    7.00
   0  12   3   56.89    7.40
  -2 -12  -3   24.20    5.20
  -2 -12  -3   22.30    4.60
   2  12   3   22.70    4.70
   2  12   3   23.40    4.80
  -2  12  -3   29.80    4.50
  -4 -12  -3  456.45   38.20
   4 -12   3  478.45   37.20
  -4  12  -3  497.05   37.50
   4  12   3  457.55   38.40
   4  12   3  433.46   37.70
   6 -12   3  201.18   18.50
  -6 -12  -3  218.28   19.50
   6  12   3  219.08   20.00
  -6  12  -3  211.88   18.30
  -8 -12  -3    6.20    4.40
   8  12   3   12.10    6.40
  -8  12  -3    4.40    3.20
 -10 -12  -3   20.50    6.00
  10 -12   3   13.30    7.20
 -12 -12  -3   22.00    6.30
  13 -13  -3    3.30    4.30
 -13  13   3    1.60    3.90
  11 -13  -3  -15.40   16.70
  11 -13  -3    2.80    3.50
  11  13  -3    9.70   13.00
 -11  13   3    3.20    3.20
   9 -13  -3   36.20   10.80
   9 -13  -3   48.10    7.30
   9  13  -3   31.40    8.00
  -9  13   3   57.59    9.60
   7 -13  -3  154.58   20.50
   7 -13  -3  172.38   16.40
  -7  13   3  199.58   16.10
   7  13  -3  175.98   17.40
   5 -13  -3   10.10    3.90
   5 -13  -3   10.50    6.30
   5  13  -3    7.50    3.70
  -5  13   3   10.90    3.40
   3 -13  -3   13.10    5.30
   3 -13  -3   16.50    4.80
   3  13  -3   19.10    4.30
  -3  13   3   13.80    3.60
  -3  13   3   17.90    3.90
   1 -13  -3  196.98   17.60
   1 -13  -3  186.28   19.60
  -1 -13   3  187.88   19.10
   1  13  -3  242.18   17.40
  -1  13   3  211.28   17.80
  -1  13   3  188.98   17.60
  -1 -13  -3  142.99   15.80
  -1 -13  -3  151.38   14.30
   1  13   3  147.89   14.30
   1  13   3  151.88   14.10
  -1  13  -3  170.68   13.80
  -3 -13  -3   33.00    5.80
  -3  13  -3   38.80    5.40
   3  13   3   25.80    5.30
   3  13   3   38.50    5.80
  -5 -13  -3  576.64   45.70
  -5  13  -3  571.14   44.60
   5  13   3  507.75   44.40
   5  13   3  569.24   46.00
  -7 -13  -3   10.80    4.60
  -7  13  -3   10.00    3.50
   7  13   3   11.40    5.90
  -9 -13  -3   -3.30    4.50
  -9  13  -3    4.70    3.10
 -11 -13  -3    0.10    4.70
  12 -14  -3    0.40    7.10
 -12  14   3   -1.10    4.20
  10 -14  -3   48.80    7.70
  10 -14  -3    6.50   16.50
 -10  14   3   51.69    6.90
   8 -14  -3  869.01   68.19
   8 -14  -3  760.62   73.09
   8 -14  -3  841.42   68.79
   8  14  -3  852.11   69.79
  -8  14   3  959.40   68.39
   6 -14  -3  107.19   12.20
   6 -14  -3  101.99   16.50
   6  14  -3  122.79   13.00
  -6  14   3  108.59   11.00
   4 -14  -3   15.20    7.30
   4 -14  -3   23.40    5.50
  -4  14   3   23.70    4.50
   2 -14  -3   53.29    8.40
   2 -14  -3   47.00    9.50
  -2  14   3   50.49    7.80
  -2  14   3   53.99    6.80
   2  14  -3   64.09    6.60
   0 -14   3   10.50    6.80
   0 -14  -3    9.50    4.20
   0 -14  -3    3.90    5.90
   0  14  -3    4.50    2.80
   0  14   3    4.60    3.40
   0  14   3    9.60    3.60
  -2 -14  -3   -5.60    3.30
   2  14   3    6.90    3.60
   2  14   3   -2.50    3.90
  -2  14  -3    1.60    2.70
  -4 -14  -3  510.75   40.80
   4  14   3  463.35   41.10
   4  14   3  461.85   39.80
  -4  14  -3  525.45   39.80
  -6 -14  -3   -1.20    3.80
   6  14   3   -2.10    6.60
  -6  14  -3    3.20    3.00
  -8 -14  -3   16.40    5.10
  -8  14  -3   20.40    4.70
 -10 -14  -3    8.90    4.70
  11 -15  -3  161.88   19.70
 -11  15   3  161.18   15.00
   9 -15  -3  262.27   22.90
  -9  15   3  254.07   22.30
   7 -15  -3   37.30    8.80
   7 -15  -3   21.10   10.40
   7  15  -3   30.20    8.00
  -7  15   3   24.20    4.70
   5 -15  -3    9.30    5.00
   5 -15  -3    0.30    8.70
   5  15  -3    9.20    5.60
  -5  15   3    4.70    3.30
   3 -15  -3  319.97   35.70
   3 -15  -3  370.76   31.60
  -3  15   3  413.36   31.50
   3  15  -3  413.46   30.70
  -3  15   3  352.26   31.50
   1 -15  -3   69.19   14.40
   1  15  -3  108.59    9.50
  -1  15   3   86.99   12.60
  -1  15   3   84.59    9.70
  -1 -15  -3   81.99   11.10
   1 -15   3   83.89   16.10
   1  15   3   80.49   11.40
  -1  15  -3  109.19    9.70
   1  15   3   95.59   10.30
  -3 -15  -3   76.89   10.30
   3  15   3   82.19    9.50
   3  15   3   76.49   10.80
  -5 -15  -3   18.60    5.60
  -5  15  -3   20.50    4.10
  -7 -15  -3   45.00    7.50
  -9 -15  -3   91.89   12.30
  10 -16  -3   39.50    6.40
 -10  16   3   56.49    8.10
   8 -16  -3   76.29   10.00
  -8  16   3   91.19    9.90
   6 -16  -3   24.30    7.10
   6 -16  -3   17.30   11.80
  -6  16   3   32.20    5.20
   4 -16  -3    0.00   10.00
  -4  16   3   12.30    4.00
   2 -16  -3  301.97   34.80
   2 -16  -3  366.16   31.40
  -2  16   3  421.86   32.50
   2  16  -3  421.36   30.20
  -2  16   3  303.97   31.50
   0  16   3  386.06   33.50
  -2 -16  -3    9.80    6.10
   2  16   3    8.00    6.70
  -2  16  -3   15.80    3.80
   2  16   3    6.80    4.50
  -4 -16  -3  180.28   18.30
   4  16   3  189.68   21.50
  -4  16  -3  186.18   16.70
  -6 -16  -3    9.50    5.40
  -6  16  -3   10.80    4.00
  -8 -16  -3    3.40    5.30
  -8  16  -3    1.50    3.60
   9 -17  -3    7.20    4.70
  -9  17   3    0.90    3.50
   7 -17  -3  161.98   16.00
  -7  17   3  176.78   15.80
   5 -17  -3  240.68   23.40
  -5  17   3  251.67   21.60
   3 -17  -3  251.07   25.60
  -3  17   3  315.27   24.60
   1 -17  -3  101.09   13.40
  -1  17   3   76.69    9.40
  -1  17   3   58.19   12.20
   1  17  -3   82.29    9.40
   1  17   3    3.70    4.20
  -1  17  -3    3.10    3.50
   1  17   3    0.60    8.90
  -3 -17  -3   50.99    8.80
  -3  17  -3   61.29    7.70
   3  17   3   53.99    7.50
  -5 -17  -3   39.90    8.80
  -5  17  -3   57.89    7.40
  -7 -17  -3   -3.60    5.70
  -7  17  -3   -0.20    3.60
   8 -18  -3   10.60    5.50
  -8  18   3   17.10    4.60
   6 -18  -3   17.30    5.10
  -6  18   3    8.70    3.90
  -4  18   3   20.90    4.30
   2  18  -3   10.80    5.70
  -2  18   3    4.10    3.40
   0 -18  -3   -2.10    8.20
   0  18  -3    0.90    4.00
   0  18   3    4.10    3.80
   2  18   3   33.60    9.60
  -2  18  -3   29.30    5.70
  -4 -18  -3    8.30    8.00
  -4  18  -3    0.40    4.90
   5 -19  -3   10.70    5.90
  -5  19   3   13.30    3.70
  -3  19   3   16.90    5.40
   1  19  -3    3.20    5.80
  -1  19   3    9.90    4.20
  -1 -19  -3   21.90   12.80
   1  19   3   45.80    6.60
  -1  19  -3   25.80    5.70
  -3 -19  -3   91.99   13.70
  -3  19  -3   65.99    9.00
  18   0  -4    6.60    4.40
  18   0  -4   -2.40    4.60
  16   0  -4   24.00    5.10
  16   0  -4   20.70    4.70
  14   0  -4  417.56   34.10
  14   0  -4  411.06   34.50
  12   0  -4 1129.89   85.29
  12   0  -4 1185.48   85.59
  12   0  -4  951.70   86.59
  10   0  -4 2202.78  161.08
  10   0  -4 2164.38  161.08
  10   0  -4 1879.91  160.58
   8   0  -4  276.17   25.40
   8   0  -4  284.97   24.40
   8   0  -4  353.66   24.80
   8   0  -4  317.07   24.70
   6   0  -4 2622.04  196.78
   6   0  -4 2407.36  196.58
   6   0  -4 2746.43  196.88
   6   0  -4 2484.65  197.38
  -6   0   4 2512.65  196.48
   4   0  -4   29.40    3.80
   4   0  -4   33.20    3.50
   4   0  -4   28.30    3.30
   4   0  -4   37.00    3.80
   2   0  -4   28.70    3.40
   2   0  -4   26.50    3.40
   2   0  -4   28.50    3.30
   0   0  -4  148.69   12.30
   0   0  -4  173.08   13.30
   0   0   4  122.89   12.10
   0   0  -4  153.98   12.50
   2   0   4 1005.50   75.99
  -2   0  -4  941.61   75.89
  -4   0  -4  341.17   28.40
   4   0   4  358.66   28.70
   6   0   4    3.50    2.60
  -6   0  -4   -2.90    2.30
   6   0   4    0.80    1.20
   8   0   4    5.50    3.20
   8   0   4    2.00    1.80
  -8   0  -4    5.20    4.20
  10   0   4  329.07   29.60
  10   0   4  340.27   27.90
 -10   0  -4  363.06   29.40
  12   0   4   17.30    5.50
 -12   0  -4   25.90    6.90
  14   0   4   76.89   12.00
  17  -1  -4   46.30    7.70
  17  -1  -4   47.80    7.60
  17   1  -4   47.00    7.70
  17   1  -4   51.29    8.20
  15  -1  -4  336.07   27.80
  15  -1  -4  309.07   27.00
  15   1  -4  318.27   27.20
  13  -1  -4  603.34   47.00
  13  -1  -4  629.84   47.40
  13   1  -4  567.74   47.20
  13   1  -4  544.15   46.80
  11  -1  -4    0.20    1.70
  11  -1  -4   -1.40    2.00
  11  -1  -4    1.80    2.00
  11   1  -4    2.50    1.50
  11   1  -4   -0.60    1.90
  11   1  -4   -2.50    3.40
   9  -1  -4 4004.30  283.67
   9  -1  -4 3264.27  283.17
   9  -1  -4 3749.22  283.57
  -9   1   4 3918.31  282.87
   9   1  -4 3276.27  283.27
   9   1  -4 4069.69  283.67
   9   1  -4 4051.39  283.67
   9   1  -4 3120.39  283.97
   7  -1  -4 1320.47  111.99
   7  -1  -4 1449.95  112.19
   7  -1  -4 1372.06  112.99
   7  -1  -4 1488.25  112.19
   7   1  -4 1675.53  112.29
  -7   1   4 1474.45  111.79
   7   1  -4 1324.07  112.49
   7   1  -4 1494.85  112.09
   5  -1  -4 1062.29   79.19
   5  -1  -4  957.10   79.09
   5  -1  -4  984.90   78.99
   5   1  -4  951.80   79.29
   5   1  -4 1073.59   79.09
   5   1  -4 1079.19   79.39
   5   1  -4  945.21   78.79
   5   1  -4 1011.20   78.99
  -5   1   4 1123.49   78.79
   3  -1  -4 1152.18   89.79
   3  -1  -4 1135.99   89.89
   3  -1  -4 1149.48   90.29
   3   1  -4 1161.38   89.99
   3   1  -4 1238.78   90.09
   3   1  -4 1126.39   89.69
   1  -1  -4 1376.76  107.29
   1  -1  -4 1406.66  107.59
   1  -1  -4 1374.96  107.19
   1   1  -4 1297.57  106.99
   1   1  -4 1298.67  107.29
   1   1  -4 1566.04  107.59
  -1  -1  -4 1547.15  107.09
  -1  -1  -4 1391.86  106.69
  -1   1  -4 1321.07  106.69
   1   1   4 1320.07  106.59
  -1   1  -4 1301.07  106.29
  -3  -1  -4 2089.39  155.88
   3  -1   4 1993.90  155.58
   3   1   4 2015.10  155.88
  -3   1  -4 1945.81  155.58
   5  -1   4  429.86   34.60
  -5  -1  -4  419.56   34.30
  -5   1  -4  414.86   34.40
   5   1   4  446.56   33.70
   5   1   4  418.96   34.80
  -7  -1  -4   28.50    4.80
   7  -1   4   26.20    4.80
   7  -1   4   22.30    3.40
   7   1   4   23.30    3.30
   7   1   4   24.60    5.00
  -7   1  -4   21.40    4.30
   9  -1   4  120.69   10.90
   9  -1   4  104.19   12.20
  -9  -1  -4  132.89   12.40
   9   1   4  123.59   11.10
  -9   1  -4  139.19   12.70
   9   1   4  111.59   12.70
 -11  -1  -4   80.59   10.20
  11  -1   4   67.79   10.00
 -11   1  -4   83.09   11.10
  11   1   4   80.19   10.40
 -13  -1  -4   13.60    7.60
  13  -1   4   20.70    5.60
  13   1   4   21.80    6.10
  18  -2  -4   33.10    6.20
  18  -2  -4   48.60    7.50
  18   2  -4   33.30    7.10
  18   2  -4   32.40    5.90
  16  -2  -4   42.90    7.10
  16  -2  -4   44.40    6.70
  16   2  -4   30.90    6.50
  16   2  -4   37.30    6.50
  14  -2  -4    5.60    8.10
  14  -2  -4   11.70    3.60
  14  -2  -4   11.70    3.60
  14   2  -4    3.10    3.10
  14   2  -4    8.20    3.50
  12  -2  -4    4.20    2.50
  12  -2  -4    4.90    2.80
  12   2  -4    3.80    2.70
  12   2  -4   -2.50    4.50
  12   2  -4    2.30    2.60
  10  -2  -4   21.40    3.50
  10  -2  -4   21.10    3.60
  10  -2  -4   22.60    3.10
  10   2  -4   22.00    3.60
  10   2  -4   17.50    3.80
  10   2  -4   17.90    3.00
 -10   2   4   22.90    2.80
  10   2  -4   18.50    3.20
   8  -2  -4  234.98   19.20
   8  -2  -4  224.18   19.00
   8  -2  -4  213.98   18.80
   8   2  -4  228.88   18.90
   8   2  -4  273.17   19.30
   8   2  -4  206.08   19.20
   8   2  -4  270.07   19.20
  -8   2   4  227.78   18.70
   6  -2  -4   43.60    4.80
   6  -2  -4   45.40    4.50
   6  -2  -4   41.40    5.50
   6   2  -4   49.80    4.40
  -6   2   4   42.90    4.40
   6   2  -4   40.60    4.50
  -6   2   4   44.10    3.80
   4  -2  -4  576.94   51.19
   4  -2  -4  672.33   51.39
   4  -2  -4  648.04   51.29
   4  -2  -4  633.34   51.99
  -4   2   4  604.64   51.09
   4   2  -4  710.43   51.19
   4   2  -4  680.63   51.29
   4   2  -4  673.83   51.49
   4   2  -4  717.73   51.09
   2  -2  -4   64.49    6.90
   2  -2  -4   82.49    6.30
   2  -2  -4   67.69    6.20
   2   2  -4   64.29    6.30
   2   2  -4   59.99    5.90
   0  -2  -4 3722.93  257.57
   0   2  -4 3307.47  257.17
   0   2  -4 3414.76  257.47
   0   2   4 2929.61  257.27
   2  -2   4 2948.80  204.58
  -2  -2  -4 2936.71  204.98
  -2  -2  -4 2705.93  204.58
   2   2   4 2614.54  204.88
  -2   2  -4 2289.77  203.98
  -2   2  -4 2414.56  204.48
   4  -2   4  347.47   27.90
  -4  -2  -4  330.27   27.80
   4   2   4  347.67   28.50
  -4   2  -4  348.97   28.00
   4   2   4  344.67   27.30
  -6  -2  -4   29.80    4.60
   6  -2   4   26.30    4.60
   6   2   4   18.90    4.20
   6   2   4   21.20    3.20
  -6   2  -4   21.60    3.80
  -6   2  -4   26.00    4.60
  -8  -2  -4   40.60    6.30
   8  -2   4   39.90    4.80
   8  -2   4   40.10    6.50
   8   2   4   45.80    5.30
  -8   2  -4   43.90    6.90
   8   2   4   44.70    7.20
  10  -2   4  148.49   14.70
 -10  -2  -4  153.78   14.70
  10   2   4  144.39   15.10
 -10   2  -4  158.08   15.00
  10   2   4  131.69   13.20
 -12  -2  -4    4.90    4.70
  12  -2   4   13.10    4.90
  12   2   4   10.40    5.10
 -14  -2  -4   10.20   13.40
  14  -2   4    5.50    7.20
  14   2   4    9.50    8.10
  17  -3  -4    1.20    4.10
  17  -3  -4   -1.30    3.90
  17   3  -4   -4.50    4.00
  17   3  -4    0.20    4.90
  15  -3  -4   24.20   12.40
  15  -3  -4   28.60    5.20
  15  -3  -4   31.80    5.70
  15   3  -4   18.00    5.10
  15   3  -4   20.70    4.60
  13  -3  -4   48.30    6.40
  13  -3  -4   61.19    7.30
  13   3  -4   44.10    7.10
  13   3  -4   45.70    6.70
  11  -3  -4    0.40    2.00
  11  -3  -4    2.30    2.00
  11  -3  -4    6.20    2.60
  11   3  -4    1.30    3.40
  11   3  -4    2.90    2.30
 -11   3   4    4.50    2.20
   9  -3  -4   12.10    2.40
   9  -3  -4   16.30    3.10
   9  -3  -4   15.30    2.80
   9   3  -4   13.80    2.60
   9   3  -4   19.40    2.90
   9   3  -4   19.70    3.20
   9   3  -4   15.90    2.70
   9   3  -4   19.00    3.60
   9   3  -4   20.30    3.30
  -9   3   4   10.40    2.30
   7  -3  -4  408.26   35.00
   7  -3  -4  424.46   35.30
   7   3  -4  430.76   35.10
   7   3  -4  472.15   35.20
   7   3  -4  496.35   35.30
   7   3  -4  413.96   34.90
   7   3  -4  497.55   35.30
  -7   3   4  431.76   35.00
   5  -3  -4  480.95   43.90
   5  -3  -4  524.85   43.90
   5  -3  -4  526.75   44.90
   5  -3  -4  537.75   43.80
   5   3  -4  606.54   43.70
   5   3  -4  634.34   43.60
  -5   3   4  521.95   43.80
   5   3  -4  649.64   43.90
   5   3  -4  561.34   43.80
   3  -3  -4  522.35   40.90
  -3  -3   4  472.45   40.00
   3  -3  -4  533.75   40.10
  -3   3   4  483.05   39.90
   3   3  -4  533.85   40.30
   3   3  -4  517.25   39.80
   1  -3  -4  142.29   12.20
   1  -3  -4  145.99   11.60
   1   3  -4  130.69   11.70
   1   3  -4  132.59   11.20
   1  -3   4  460.55   31.10
  -1  -3  -4  413.96   31.70
  -1  -3  -4  419.26   31.40
  -1   3  -4  340.87   30.60
  -1   3  -4  368.66   31.30
  -1   3  -4  385.76   30.80
   1   3   4  362.56   31.40
  -3  -3  -4 2548.05  201.78
  -3  -3  -4 2748.12  202.18
   3  -3   4 2763.02  201.78
  -3   3  -4 2361.86  201.78
   3   3   4 2559.04  202.38
   3   3   4 2700.23  201.48
   5  -3   4   25.20    3.90
  -5  -3  -4   22.10    3.90
  -5  -3  -4   12.90    3.20
  -5   3  -4   16.50    3.70
   5   3   4   18.70    4.10
   5   3   4   16.90    2.90
   7  -3   4   17.10    3.60
   7  -3   4   13.00    2.40
  -7   3  -4   20.90    4.70
   7   3   4   20.60    4.80
   7   3   4   17.40    3.20
   9  -3   4  256.57   21.70
   9  -3   4  282.27   23.50
  -9  -3  -4  304.17   23.70
   9   3   4  256.67   22.30
   9   3   4  247.78   24.00
 -11  -3  -4   13.90    4.70
  11  -3   4   10.20    4.40
  11   3   4   13.00    4.70
  13  -3   4   41.00    7.20
 -13  -3  -4   33.90    7.00
  13   3   4   24.80    6.90
  18  -4  -4    1.60    5.90
  18   4  -4    5.80    5.90
  18   4  -4    4.70    4.10
  16  -4  -4  111.89   10.80
  16  -4  -4   97.59   11.30
  16   4  -4   96.89   10.80
  16   4  -4   68.59   12.00
  14  -4  -4   55.69    7.20
  14  -4  -4   25.20   10.00
  14  -4  -4   50.69    6.70
  14   4  -4   47.70    6.90
  14   4  -4   30.80    6.30
  12  -4  -4    4.40    2.70
  12  -4  -4    3.30    2.70
 -12   4   4    2.50    2.90
  12   4  -4    4.40    3.30
  12   4  -4    4.10    2.70
  10  -4  -4   82.29    8.00
  10  -4  -4   91.79   10.10
  10  -4  -4   98.29    8.80
 -10   4   4   94.29    8.20
  10   4  -4   79.99    8.70
  10   4  -4   89.59   10.70
  10   4  -4   96.59    8.70
   8  -4  -4  689.93   56.09
   8  -4  -4  678.43   55.69
  -8   4   4  738.73   55.79
   8   4  -4  751.62   56.09
   8   4  -4  738.13   55.89
   8   4  -4  697.33   55.99
   8   4  -4  710.03   55.99
   6  -4  -4  196.08   17.20
   6  -4  -4  190.08   17.40
   6   4  -4  212.48   17.30
  -6   4   4  203.28   17.30
   6   4  -4  241.38   17.40
   6   4  -4  231.38   17.50
   6   4  -4  215.18   17.10
   4  -4  -4  137.49   12.00
  -4  -4   4  130.89   11.80
   4  -4  -4  136.39   11.90
   4  -4  -4  135.19   13.00
  -4   4   4  154.48   11.50
   4   4  -4  152.78   11.90
   4   4  -4  168.68   11.90
  -4   4   4  134.69   12.10
   2  -4  -4  797.82   61.29
   2  -4  -4  760.22   60.19
   2  -4  -4  799.42   60.49
   2   4  -4  717.53   59.89
   2   4  -4  874.01   60.09
  -2   4   4  711.73   60.29
   2   4  -4  761.42   60.49
   0  -4  -4  135.79   11.20
   0  -4  -4  131.19   11.70
   0   4  -4  127.99   10.50
   0   4  -4  139.29   10.70
   0   4  -4  114.69   11.10
  -2  -4  -4    1.90    1.90
  -2  -4  -4    3.50    1.70
   2  -4   4    0.60    1.80
   2   4   4    6.80    1.70
  -2   4  -4    4.70    1.60
   2   4   4    3.30    2.30
  -2   4  -4    4.30    2.10
   4  -4   4 4168.38  311.07
  -4  -4  -4 4611.94  311.27
  -4  -4  -4 3823.22  310.77
   4   4   4 4104.49  310.47
   4   4   4 3817.62  311.47
  -4   4  -4 3666.03  310.27
   6  -4   4   74.49    7.70
  -6  -4  -4   79.79    8.00
   6   4   4   65.69    7.40
   6   4   4   67.49    8.70
  -6   4  -4   71.79    8.20
  -8  -4  -4   23.60    4.60
   8  -4   4   14.20    3.60
   8  -4   4   11.60    2.50
  -8   4  -4   15.90    4.80
   8   4   4   15.30    4.80
   8   4   4   11.20    2.80
  10  -4   4   75.19    9.50
 -10  -4  -4   85.49    9.90
  10   4   4   76.79   10.70
  10   4   4   72.49    8.90
  12  -4   4   -3.40    4.20
 -12  -4  -4   -0.20    4.60
  12   4   4    4.80    4.20
 -14  -4  -4   19.10    7.60
  14  -4   4    2.90    5.30
  14   4   4    9.10    5.30
  17  -5  -4    0.30    5.00
 -17  -5   4   11.40    6.90
  17  -5  -4   10.70    5.80
  17   5  -4    6.40    4.50
  17   5  -4    2.20    5.80
  15  -5  -4   13.70    4.70
  15  -5  -4   18.40    4.50
  15   5  -4   10.50    3.90
  15   5  -4    9.80    5.30
  13  -5  -4   15.60    4.00
  13  -5  -4   14.80    3.60
  13   5  -4    7.60    3.50
 -13   5   4    2.50    3.50
  13   5  -4    6.10    4.50
  11  -5  -4   -2.20    2.40
  11  -5  -4    0.70    2.20
  11  -5  -4    1.40    2.20
  11   5  -4    0.90    2.70
  11   5  -4    1.90    2.30
 -11   5   4    5.10    2.30
  11   5  -4    0.90    2.70
   9  -5  -4   -0.50    1.80
   9  -5  -4   -0.90    1.90
   9  -5  -4    1.60    1.80
   9   5  -4   -0.30    1.90
   9   5  -4    2.70    2.10
  -9   5   4    2.90    1.90
   9   5  -4    4.00    1.70
   7  -5  -4 1809.32  147.49
   7  -5  -4 1839.72  147.09
   7   5  -4 1990.90  147.49
   7   5  -4 1685.13  147.09
   7   5  -4 2003.10  147.49
   7   5  -4 2014.20  147.29
  -7   5   4 2004.20  147.29
   5  -5  -4 1124.19   89.19
   5  -5  -4 1043.30   90.39
   5   5  -4  969.20   88.79
   5   5  -4 1324.37   89.19
   5   5  -4 1258.87   89.39
  -5   5   4 1137.59   88.49
   5   5  -4 1202.78   89.19
  -5   5   4 1146.89   89.29
  -3  -5   4  156.48   13.90
   3  -5  -4  170.08   14.10
   3  -5  -4  161.08   15.00
   3  -5  -4  159.58   13.70
   3   5  -4  158.28   13.40
  -3   5   4  144.89   14.00
   3   5  -4  194.48   13.70
  -3   5   4  177.28   13.40
   3   5  -4  187.88   13.80
   1  -5  -4  270.37   21.80
   1  -5  -4  257.97   22.60
  -1   5   4  298.47   21.50
   1   5  -4  255.37   22.00
  -1   5   4  239.48   21.80
   1   5  -4  288.57   21.40
   1   5  -4  275.97   21.40
  -1  -5  -4 4204.98  285.87
  -1  -5  -4 3754.72  286.27
   1   5   4 3465.25  285.67
   1   5   4 3312.47  285.97
  -1   5  -4 3432.36  285.67
  -1   5  -4 4084.29  285.37
  -3  -5  -4  900.61   70.89
  -3  -5  -4  919.71   71.09
   3  -5   4 1018.50   70.59
  -3   5  -4  898.31   70.39
  -3   5  -4  777.62   70.69
   3   5   4  856.81   71.59
   3   5   4  960.30   70.59
   5  -5   4    9.20    2.80
  -5  -5  -4    6.00    2.30
  -5  -5  -4    6.50    2.80
   5   5   4    7.30    3.20
  -5   5  -4    5.10    2.10
  -5   5  -4   10.90    3.50
   5   5   4    5.00    2.00
  -7  -5  -4  187.98   15.70
   7  -5   4  163.38   15.30
   7   5   4  160.58   14.80
  -7   5  -4  169.68   15.80
   7   5   4  175.68   16.70
  -9  -5  -4  130.79   12.40
   9  -5   4  113.69   11.70
   9   5   4   93.99   12.60
   9   5   4  117.59   11.30
  11  -5   4   41.00    7.10
 -11  -5  -4   52.39    8.20
  11   5   4   23.60    6.70
  11   5   4   38.50    6.90
  13  -5   4   37.00    7.20
 -13  -5  -4   59.29    8.70
  13   5   4   30.90    7.30
  16  -6  -4   29.10    6.40
  16  -6  -4   30.50    6.00
  16   6  -4   18.90    5.20
  16   6  -4   26.80    6.90
  14  -6  -4    5.90   10.00
  14  -6  -4    5.50    3.20
  14   6  -4   -1.00    5.40
  14   6  -4   -2.80    3.00
  12  -6  -4   13.10    3.80
  12  -6  -4    8.60    3.30
  12   6  -4    2.90    3.80
  12   6  -4    7.20    3.00
 -12   6   4   10.40    3.10
  10  -6  -4   40.10    5.00
  10  -6  -4   39.70    5.50
  10  -6  -4   36.50    5.40
  10   6  -4   36.80    5.50
  10   6  -4   40.80    5.70
  10   6  -4   40.30    6.10
 -10   6   4   45.30    5.10
   8  -6  -4   20.10    3.10
   8  -6  -4   17.80    3.50
   8   6  -4   29.20    4.40
   8   6  -4   19.40    3.40
  -8   6   4   20.40    3.40
   8   6  -4   23.10    3.80
   6  -6  -4  496.15   44.00
   6  -6  -4  514.65   42.30
   6  -6  -4  495.75   42.60
  -6   6   4  578.74   42.50
   6   6  -4  570.14   42.50
   6   6  -4  559.94   42.60
   6   6  -4  547.35   42.30
   4  -6  -4   10.50    2.30
   4  -6  -4    4.60    2.60
   4  -6  -4   12.90    2.50
   4   6  -4   11.70    2.20
  -4   6   4    7.20    1.30
  -4   6   4    6.50    2.00
   4   6  -4    8.90    2.00
   4   6  -4    8.90    1.90
   2  -6  -4  304.57   25.00
   2  -6  -4  298.37   26.20
   2   6  -4  338.87   24.80
  -2   6   4  314.07   24.70
  -2   6   4  287.27   25.20
   2   6  -4  332.37   24.70
   0  -6  -4  572.34   43.20
   0  -6  -4  503.15   43.50
   0   6  -4  484.25   42.80
   0   6  -4  550.54   42.40
   0   6   4  626.94   42.60
   0   6   4  465.75   42.70
   0   6  -4  590.14   42.20
   2  -6   4  184.78   13.40
  -2  -6  -4  160.28   13.90
  -2  -6  -4  146.49   14.10
  -2   6  -4  177.08   14.00
   2   6   4  171.88   13.60
   2   6   4  141.39   14.50
  -2   6  -4  155.88   13.30
   2   6   4  136.59   13.70
  -4  -6  -4  499.75   39.70
  -4  -6  -4  536.95   39.90
   4  -6   4  538.15   39.30
  -4   6  -4  491.05   39.10
   4   6   4  418.16   39.30
   4   6   4  452.95   40.50
   4   6   4  518.15   39.50
   6  -6   4   13.70    3.20
  -6  -6  -4   14.70    3.40
  -6  -6  -4    9.70    3.40
   6   6   4   10.50    3.50
   6   6   4   12.80    2.90
   6   6   4    9.70    4.10
  -6   6  -4    5.20    4.10
  -6   6  -4   14.30    3.10
  -8  -6  -4  149.49   13.00
   8  -6   4  128.79   12.40
   8  -6   4  128.39   11.00
   8   6   4  131.69   12.10
   8   6   4  102.39   12.50
   8   6   4  119.09   13.70
  10  -6   4   49.80    7.80
 -10  -6  -4   53.39    8.40
  10   6   4   36.50    6.00
  10   6   4   44.30    8.40
 -12  -6  -4   40.40    8.00
  12  -6   4   26.00    6.60
  12   6   4   36.00    7.80
  14  -6   4   27.90    7.00
 -14  -6  -4   36.70    7.70
  14   6   4   36.90    7.30
  17  -7  -4    7.10    4.50
  17  -7  -4    8.20   10.40
 -17  -7   4   15.20    5.90
  17   7  -4   15.60    8.40
  15  -7  -4    7.00    3.90
  15  -7  -4    6.80    4.10
  15   7  -4    4.50    5.90
  15   7  -4    2.30    3.60
  13  -7  -4  154.28   13.10
  13  -7  -4  135.39   12.20
  13   7  -4  102.99   12.40
 -13   7   4  137.39   12.00
  13   7  -4   93.39   13.20
  11  -7  -4   38.30    5.40
  11  -7  -4   40.10    5.60
  11   7  -4   28.90    6.00
  11   7  -4   25.30    4.90
 -11   7   4   40.70    5.20
  11   7  -4   32.80    5.50
   9  -7  -4   33.20    4.70
   9   7  -4   35.20    5.80
   9   7  -4   32.60    4.90
  -9   7   4   36.30    4.70
   9   7  -4   29.00    4.90
   7  -7  -4   17.00    3.40
   7  -7  -4   16.60    3.00
   7   7  -4    7.60    2.60
   7   7  -4   14.70    2.90
  -7   7   4   12.40    2.80
   7   7  -4   13.90    3.10
   5  -7  -4 1887.91  163.18
   5  -7  -4 2041.60  161.68
  -5   7   4 2021.90  160.98
  -5   7   4 2099.19  161.78
   5   7  -4 2249.38  161.98
   5   7  -4 2128.39  161.68
   5   7  -4 2221.08  161.68
   3  -7  -4  916.31   70.59
   3  -7  -4  847.22   71.69
   3  -7  -4  876.71   70.09
   3   7  -4 1001.00   70.19
  -3   7   4  882.21   70.49
   3   7  -4  943.21   69.89
   3   7  -4  843.52   69.99
  -3   7   4  910.51   69.89
   1  -7  -4  699.33   56.29
   1  -7  -4  637.64   57.29
  -1   7   4  748.33   56.09
   1   7  -4  827.22   55.99
  -1   7   4  620.54   56.29
   1   7  -4  775.62   55.99
  -1  -7  -4  867.61   63.79
  -1  -7  -4  757.22   64.29
   1   7   4  706.33   63.59
  -1   7  -4  891.31   63.29
   1   7   4  841.22   63.49
  -3  -7  -4  126.99   12.30
   3  -7   4  158.68   11.80
  -3  -7  -4  141.69   12.30
   3   7   4  130.89   13.30
   3   7   4  145.49   12.10
   3   7   4  125.69   12.20
  -3   7  -4  119.59   12.40
  -3   7  -4  132.29   11.60
   5  -7   4   60.89    6.70
  -5  -7  -4   73.39    7.30
  -5  -7  -4   57.49    7.00
   5   7   4   59.99    8.60
   5   7   4   54.59    6.90
   5   7   4   54.19    7.20
  -5   7  -4   59.69    6.60
   7  -7   4   38.80    5.60
  -7  -7  -4   37.90    6.00
   7   7   4   26.30    6.60
  -7   7  -4   30.80    4.70
   7   7   4   29.10    5.70
   7   7   4   33.40    5.00
  -9  -7  -4   -0.60    3.50
   9  -7   4    3.10    3.60
   9   7   4    5.00    3.90
   9   7   4   -2.10    4.40
 -11  -7  -4    6.90    4.50
  11  -7   4    8.10    5.00
  11   7   4    6.00    6.30
  11   7   4    4.50    4.90
  13  -7   4   16.30    6.70
 -13  -7  -4    9.50    5.70
  13   7   4   11.30    7.20
  16  -8  -4   -0.20    3.60
  16  -8  -4    0.40    6.20
  16   8  -4   -8.20    8.10
  14  -8  -4   26.20   12.90
  14  -8  -4   35.80    5.50
  14  -8  -4   33.70    6.00
  14   8  -4   20.20    5.10
  14   8  -4   17.10    6.80
 -14   8   4   28.20    5.50
  12  -8  -4   -0.10    2.90
  12  -8  -4    4.70    3.10
 -12   8   4   -1.40    2.70
  12   8  -4   -3.20    4.40
  12   8  -4    0.40    3.20
  12   8  -4   -3.00    4.30
  10  -8  -4  140.89   12.30
  10  -8  -4  134.49   12.40
  10   8  -4  122.29   12.50
  10   8  -4  108.99   12.60
 -10   8   4  136.39   11.90
  10   8  -4  136.19   12.80
   8  -8  -4    0.40    2.60
   8  -8  -4    0.30    2.20
  -8   8   4    0.00    3.20
   8   8  -4   -5.90    2.70
   8   8  -4    4.90    2.40
   8   8  -4   -1.70    2.20
   6  -8  -4    0.40    2.20
   6  -8  -4   -1.20    2.10
   6  -8  -4    1.60    3.50
   6   8  -4   -0.70    1.80
  -6   8   4    0.20    1.10
  -6   8   4   -2.90    1.80
   6   8  -4    0.30    1.70
   4  -8  -4  103.89    9.70
   4  -8  -4  111.39   10.10
   4  -8  -4  101.49   11.60
  -4   8   4  112.59   10.20
   4   8  -4  117.19    9.30
  -4   8   4  107.39    9.20
   4   8  -4  118.49   10.20
   2  -8  -4  323.67   25.60
   2  -8  -4  299.97   27.10
  -2   8   4  318.77   25.40
  -2   8   4  307.57   25.90
   2   8  -4  343.27   25.40
   0  -8  -4   12.50    3.50
   0  -8  -4   24.10    3.60
   0   8   4   15.30    3.20
   0   8  -4   21.70    2.90
   0   8   4   15.20    2.60
  -2  -8  -4  212.58   17.30
  -2  -8  -4  188.78   17.60
   2  -8   4  233.48   16.60
   2   8   4  164.18   16.90
  -2   8  -4  218.88   16.70
  -2   8  -4  176.78   17.10
   2   8   4  209.78   17.10
  -4  -8  -4  749.53   59.89
  -4  -8  -4  758.22   57.09
   4  -8   4  765.22   56.39
  -4   8  -4  674.43   57.09
   4   8   4  616.74   56.59
   4   8   4  741.53   56.89
  -6  -8  -4   67.39    7.30
   6  -8   4   55.09    6.70
  -6  -8  -4   53.09    7.10
   6   8   4   35.80    7.30
   6   8   4   57.19    6.90
   6   8   4   36.10    6.40
  -6   8  -4   48.90    6.00
   8  -8   4    5.00    3.60
  -8  -8  -4    5.90    3.90
   8   8   4   -6.10    4.80
   8   8   4    2.00    4.70
   8   8   4    9.80    5.60
 -10  -8  -4   98.09   10.90
  10  -8   4   81.39   10.60
  10   8   4   62.49   11.20
  10   8   4   89.09   11.90
  12  -8   4   -5.30    6.30
 -12  -8  -4    1.00    4.30
  12   8   4   10.90    5.30
  15  -9  -4    8.80    4.40
  13  -9  -4  260.17   21.90
  13  -9  -4  230.88   21.00
 -13   9   4  240.68   21.60
  11  -9  -4   51.59    6.70
  11  -9  -4   41.30    6.60
  11  -9  -4   33.60    9.30
  11   9  -4   40.10    6.70
 -11   9   4   41.20    5.80
  11   9  -4   44.80    7.40
  11   9  -4   37.50    6.80
   9  -9  -4   70.79   12.00
   9  -9  -4   82.49    8.60
  -9   9   4   87.59    8.30
   9   9  -4   78.89    9.10
   9   9  -4   70.09    8.60
   7  -9  -4  414.96   37.50
   7  -9  -4  434.16   34.40
   7  -9  -4  429.16   35.20
   7   9  -4  450.25   35.30
  -7   9   4  447.86   34.90
   7   9  -4  419.16   35.00
   5  -9  -4    5.60    6.10
   5  -9  -4    7.50    2.60
  -5   9   4    4.20    1.50
   5   9  -4    4.50    2.00
  -5   9   4    7.90    2.70
   5   9  -4    4.20    2.20
   3  -9  -4    5.10    2.60
   3  -9  -4    6.80    2.60
   3  -9  -4    5.20    3.20
  -3   9   4    2.80    1.50
   3   9  -4    4.80    1.80
  -3   9   4    6.50    2.40
   1  -9  -4   10.60    2.80
   1  -9  -4   10.30    3.80
  -1   9   4   11.30    2.30
   1   9  -4   16.90    2.60
  -1   9   4   11.90    2.90
  -1  -9  -4   15.70    3.90
   1   9   4   17.90    3.60
  -1   9  -4   19.00    2.90
   1   9   4   13.70    2.80
  -3  -9  -4  340.77   30.00
   3  -9   4  399.46   29.20
  -3  -9  -4  375.36   30.00
  -3   9  -4  356.76   30.20
   3   9   4  328.67   29.70
   3   9   4  382.16   29.90
  -5  -9  -4  507.15   38.70
   5  -9   4  501.35   37.80
   5   9   4  436.76   38.10
   5   9   4  419.26   39.40
  -5   9  -4  467.05   37.70
   5   9   4  494.35   38.50
  -7  -9  -4   65.89    7.90
   7  -9   4   61.99    7.70
   7   9   4   40.80    8.00
   7   9   4   58.19    8.10
  -7   9  -4   52.89    6.60
   7   9   4   35.10    6.80
  -9  -9  -4    7.50    4.30
   9  -9   4    3.00    4.60
   9   9   4   11.10    5.20
   9   9   4    5.50    6.10
  11  -9   4    2.80    5.70
 -11  -9  -4    5.60    4.70
  11   9   4    0.30    4.50
 -13  -9  -4   52.99    8.20
  13  -9   4    4.50   10.70
  16 -10  -4    6.90    4.40
  14 -10  -4    0.70    4.70
  14 -10  -4    0.10    3.20
  14  10  -4  -18.90   12.80
 -14  10   4    2.50    4.10
  12 -10  -4   42.60   10.60
  10 -10  -4  216.38   19.10
  10 -10  -4  217.88   19.30
  10  10  -4  207.58   19.90
 -10  10   4  225.48   18.80
   8 -10  -4   18.10    5.90
   8 -10  -4   27.50    4.90
  -8  10   4   24.60    4.10
   8  10  -4   18.40    4.20
   6 -10  -4  117.19   11.10
   6 -10  -4  118.79   13.90
   6  10  -4  108.29   11.50
  -6  10   4  134.39   11.40
   4 -10  -4  141.19   14.80
   4 -10  -4  140.39   12.70
   4  10  -4  139.99   11.90
   4  10  -4  138.79   12.90
  -4  10   4  138.69   13.90
  -4  10   4  145.29   12.00
   2 -10  -4    4.10    2.60
   2 -10  -4    1.30    2.80
   2  10  -4    3.40    1.70
  -2  10   4    3.90    2.40
  -2  10   4    4.30    1.80
   0 -10  -4   33.10    5.30
   0 -10  -4   42.80    6.60
   0  10   4   36.90    5.50
   0  10  -4   41.00    4.60
  -2 -10  -4  156.18   15.10
  -2 -10  -4  160.18   14.60
   2  10   4  150.78   14.40
  -2  10  -4  169.58   13.90
   2  10   4  166.88   14.50
  -4 -10  -4  118.59   11.40
  -4 -10  -4  116.29   11.50
   4 -10   4  113.59   10.80
   4  10   4  110.19   11.40
  -4  10  -4  112.59   10.60
  -6 -10  -4  217.48   18.30
   6 -10   4  194.48   17.30
   6  10   4  185.98   17.50
   6  10   4  187.18   17.90
  -6  10  -4  190.48   17.00
   8 -10   4    5.50    4.80
  -8 -10  -4    4.20    4.20
   8  10   4   -0.50    4.60
   8  10   4   -1.80    3.90
  10 -10   4   -0.30    6.20
 -10 -10  -4    5.10    4.80
 -12 -10  -4   83.59   11.70
  15 -11  -4    4.30    3.90
  13 -11  -4    9.70    5.00
  13 -11  -4    5.50    3.60
 -13  11   4    5.60    3.80
  11 -11  -4   -4.20    3.60
  11 -11  -4   -2.40    8.00
 -11  11   4    0.70    4.10
  11  11  -4    8.60    6.20
   9 -11  -4    6.40    3.50
   9 -11  -4    6.60    7.70
   9  11  -4   -3.70    4.30
  -9  11   4    6.80    3.00
   7 -11  -4  176.88   16.30
   7 -11  -4  172.38   19.40
  -7  11   4  184.18   15.90
   7  11  -4  182.58   16.70
   5 -11  -4   -2.40    2.90
   5 -11  -4    3.10    4.10
   5  11  -4    3.00    2.50
   5  11  -4    0.80    2.40
  -5  11   4    1.10    2.30
  -5  11   4    0.10    2.10
   3 -11  -4    6.20    4.00
   3 -11  -4    2.40    3.70
   3 -11  -4   -1.00    2.80
  -3 -11   4    1.50    4.00
  -3  11   4   -1.50    2.30
   3  11  -4    0.10    2.00
  -3  11   4   -1.30    1.70
   1 -11  -4  242.68   21.00
   1 -11  -4  239.78   23.50
  -1  11   4  233.98   21.30
   1  11  -4  284.97   20.70
  -1  11   4  253.87   20.90
  -1 -11  -4    8.90    3.10
  -1 -11  -4    3.00    3.50
   1  11   4    5.00    2.90
  -1  11  -4   11.40    2.60
   1  11   4    3.10    2.50
  -3 -11  -4    5.70    3.10
  -3 -11  -4    2.60    3.50
  -3  11  -4   -2.70    2.10
   3  11   4    5.10    2.90
   3  11   4   -0.20    2.90
   5 -11   4   80.19    9.90
  -5 -11  -4   93.09   10.50
  -5 -11  -4  123.19   14.50
   5  11   4   91.19   10.50
   5  11   4   77.29   10.20
  -5  11  -4   92.89    9.20
   7 -11   4    0.60    5.00
  -7 -11  -4    0.40    3.50
  -7  11  -4    3.50    2.70
   7  11   4    0.90    4.40
   9 -11   4   22.40    7.40
   9  11   4   27.90    7.30
 -11 -11  -4   17.00    6.00
  14 -12  -4    0.90    5.20
 -14  12   4   -3.60    4.20
  12 -12  -4    5.00    3.60
  12 -12  -4   -5.10    4.90
  12 -12  -4  -19.80   19.20
 -12  12   4   -1.60    3.20
  10 -12  -4   15.30    8.80
  10 -12  -4    2.10    4.30
  10  12  -4   -2.60    5.60
 -10  12   4    3.00    4.50
   8 -12  -4   94.69   10.50
   8 -12  -4   90.29   15.40
   8  12  -4   92.29   12.00
  -8  12   4   99.19   10.00
   6 -12  -4    1.10    3.40
   6 -12  -4   -1.20    4.50
   6 -12  -4   -4.70    4.10
  -6  12   4   -3.70    2.10
   6  12  -4   -3.60    3.20
   4 -12  -4    4.80    4.60
   4 -12  -4    5.40    3.40
  -4  12   4    2.90    2.40
   4  12  -4    0.10    2.50
  -4  12   4    4.50    2.80
   2 -12  -4   24.00    4.70
   2  12  -4   26.40    4.70
  -2  12   4   30.50    5.00
  -2  12   4   20.30    3.50
   0 -12  -4  202.78   19.90
   0 -12  -4  207.98   18.40
   0  12   4  191.48   18.10
   0  12   4  208.08   18.40
   0  12  -4  238.08   17.80
  -2 -12  -4    2.90    4.20
  -2 -12  -4    4.20    3.10
  -2  12  -4    0.30    2.40
   2  12   4   -2.80    2.70
   2  12   4   -4.70    2.70
  -4 -12  -4   10.70    4.60
   4  12   4    7.50    4.00
  -4  12  -4   14.70    3.50
   4  12   4   18.80    4.60
  -6 -12  -4   58.79    8.70
  -6  12  -4   62.39    7.40
   6  12   4   68.29    9.60
  -8 -12  -4    8.70    5.00
   8  12   4    2.50    7.10
 -10 -12  -4    8.30    5.00
  13 -13  -4   21.60    4.90
 -13  13   4   18.20    5.90
  11 -13  -4  100.79   11.30
  11 -13  -4  108.69   12.10
  11 -13  -4   67.19   17.00
 -11  13   4  104.29   10.50
   9 -13  -4  107.69   19.80
   9 -13  -4  151.58   14.30
  -9  13   4  154.78   16.00
   9  13  -4  138.79   16.40
   7 -13  -4   71.69   14.50
   7 -13  -4   89.59   10.40
  -7  13   4   91.19    9.60
   7  13  -4   92.99   11.30
   5 -13  -4   74.09   12.70
  -5  13   4   90.29    9.10
   3 -13  -4  117.89   15.00
   3 -13  -4  126.49   12.50
   3  13  -4  136.89   11.50
  -3  13   4  113.89   11.80
  -3  13   4  130.09   12.10
   1 -13  -4    6.20    4.70
   1 -13  -4    4.60    3.90
   1  13  -4    5.10    2.60
  -1  13   4    3.80    3.20
  -1  13   4    7.10    3.20
  -1 -13  -4   43.40    6.80
  -1 -13  -4   55.49   10.10
   1  13   4   50.39    7.40
  -1  13  -4   47.30    6.20
   1  13   4   59.09    7.20
  -3 -13  -4  214.08   19.70
   3  13   4  217.08   20.00
  -3  13  -4  217.18   18.50
   3  13   4  216.78   19.30
  -5 -13  -4   35.10    6.60
   5  13   4   33.00    6.70
  -5  13  -4   49.80    6.20
   5  13   4   37.20    6.50
  -7 -13  -4    6.40    4.30
  -7  13  -4    8.80    3.50
   7  13   4   10.30    6.70
  -9 -13  -4   13.80    5.30
  12 -14  -4    1.30    3.70
 -12  14   4   -0.20    3.30
  10 -14  -4    2.20    3.40
  10 -14  -4    2.70    5.50
 -10  14   4    1.20    3.10
   8 -14  -4   15.90    9.10
  -8  14   4    9.30    3.50
   6 -14  -4    4.90    4.30
   6 -14  -4   12.60    7.50
  -6  14   4   10.80    4.00
   4 -14  -4    2.50    5.90
   4 -14  -4    2.20    4.60
  -4  14   4    7.50    3.50
  -4  14   4   -1.60    4.40
   4  14  -4   -5.40    3.20
   2 -14  -4   26.40    8.00
   2 -14  -4   42.80    6.50
   2  14  -4   30.50    4.90
  -2  14   4   35.30    5.70
   0 -14  -4  185.88   18.20
   0 -14  -4  178.18   20.40
   0  14  -4  227.28   17.40
   0  14   4  193.88   17.90
   0  14   4  204.98   18.20
  -2 -14  -4   25.70    5.50
   2  14   4   35.00    6.00
  -2  14  -4   22.20    4.30
   2  14   4   32.60    6.00
  -4 -14  -4   60.69   11.10
   4  14   4   42.30    6.80
   4  14   4   37.50    7.90
  -4  14  -4   40.50    7.40
  -6 -14  -4   61.99    9.60
  -6  14  -4   55.09    7.70
   6  14   4   75.79   10.80
  -8 -14  -4   63.89   10.20
  11 -15  -4    3.50    5.00
 -11  15   4    2.10    3.40
   9 -15  -4   -0.40    3.20
   9 -15  -4   12.20    6.40
  -9  15   4    0.60    3.20
   7 -15  -4   82.69   10.90
  -7  15   4   74.89    8.90
   5 -15  -4   51.89   11.60
   5 -15  -4   64.99    9.60
   3 -15  -4    2.10    5.40
   3 -15  -4    3.50    7.80
  -3  15   4    7.30    3.50
   3  15  -4    1.50    3.60
   1 -15  -4   57.19    8.60
   1 -15  -4   50.19   16.90
   1  15  -4   59.69    7.00
  -1  15   4   41.30    7.20
  -1  15   4   54.69    7.50
  -1 -15  -4   63.09   10.30
   1  15   4   60.79    8.80
  -1  15  -4   69.19    7.80
   1  15   4   65.49    9.30
  -3 -15  -4   84.39   11.40
   3  15   4   92.69   11.50
  -3  15  -4   78.19    9.10
   3  15   4   91.19   13.20
  -5 -15  -4    1.30    4.90
   5  15   4   -7.90    8.20
  -5  15  -4    3.20    3.00
  -7 -15  -4    4.60    5.40
  -9 -15  -4   29.60    7.10
  10 -16  -4   12.70    4.60
 -10  16   4    8.40    4.50
   8 -16  -4    8.90    4.00
   8 -16  -4    6.40    6.60
  -8  16   4    7.60    4.00
   6 -16  -4   32.80   13.20
   6 -16  -4   44.50    7.80
  -6  16   4   32.50    5.60
   4 -16  -4    2.80   10.30
   4 -16  -4    2.60    5.00
  -4  16   4    9.20    3.90
   2 -16  -4   36.50   12.10
  -2  16   4   48.10    9.00
  -2  16   4   51.39    7.30
   0 -16  -4  -10.20    5.10
   0  16  -4   -0.90    3.00
   0  16   4    0.60    3.40
   0  16   4   -3.30    6.40
  -2 -16  -4   10.80    6.00
  -2  16  -4    5.60    3.40
   2  16   4   11.90    7.30
   2  16   4    1.40    3.90
  -4 -16  -4   53.59    8.50
  -4  16  -4   49.60    7.20
  -6 -16  -4   -0.60    5.80
  -6  16  -4    3.50    3.10
   9 -17  -4    6.00    4.40
  -9  17   4    7.20    3.80
  -7  17   4    8.20    4.00
   5 -17  -4  127.89   15.20
  -5  17   4  120.89   12.40
  -3  17   4  170.88   16.10
   1 -17  -4   96.89   14.50
   1  17  -4  103.59   10.90
  -1  17   4  103.49   11.20
  -1 -17  -4   53.09    9.30
  -1  17  -4   69.99    8.60
   1  17   4   74.39    9.40
  -3 -17  -4   -7.00    7.10
   3  17   4    0.80    5.30
  -3  17  -4    0.80    3.10
  -5 -17  -4    4.70    6.40
  -5  17  -4   -4.50    3.90
   8 -18  -4    4.10    4.60
  -8  18   4   -3.30    3.10
  -6  18   4    1.40    2.90
  -4  18   4  214.88   19.20
  -2  18   4   10.00    4.00
   0 -18  -4   22.70   11.00
   0  18   4   19.50    4.70
   0  18  -4   15.10    4.70
  -2 -18  -4  117.39   18.40
   2  18   4  123.09   12.90
  -2  18  -4  100.99   13.50
  -4 -18  -4   88.59   13.20
  -4  18  -4   91.89   10.10
  -5  19   4   24.70    4.70
   3 -19  -4   95.99   14.00
  -3  19   4  120.99   11.60
  -1  19   4   10.20    4.20
  -1 -19  -4    6.30    9.70
   1  19   4   14.90    5.60
  18   0  -5   -3.20    4.00
  18   0  -5    1.80    4.60
  16   0  -5    0.20    3.80
  16   0  -5    2.00    3.10
  14   0  -5    1.30    3.30
  14   0  -5    0.10    2.80
  12   0  -5   -2.00    4.30
  12   0  -5   -1.30    2.00
  12   0  -5   -1.40    2.20
  12   0  -5   -1.20    2.20
  10   0  -5    1.30    2.00
  10   0  -5    2.20    1.70
  10   0  -5    8.90    3.50
  10   0  -5    0.50    2.10
   8   0  -5    0.20    1.50
   8   0  -5    3.60    1.60
  -8   0   5   -1.90    1.60
   8   0  -5    0.20    1.40
   8   0  -5    1.00    1.90
   6   0  -5    2.50    1.70
  -6   0   5    2.70    1.50
   6   0  -5   -1.30    1.30
   6   0  -5   -0.60    1.60
   6   0  -5   -0.10    1.30
   4   0  -5    2.40    1.30
   4   0  -5    0.80    1.40
   4   0  -5    6.50    1.80
   4   0  -5   -0.80    1.50
   2   0  -5    0.40    1.60
   2   0  -5   -0.10    1.40
   2   0  -5   -0.50    1.20
   0   0  -5    0.80    1.60
   0   0   5    2.40    1.50
  -2   0  -5    0.00    1.40
   2   0   5    1.10    2.20
  -2   0  -5    1.60    2.00
  -2   0  -5    1.20    1.90
   4   0   5   -1.80    2.50
  -4   0  -5   -0.40    2.20
  -4   0  -5    0.10    2.00
   6   0   5   -0.50    1.40
  -6   0  -5   -1.50    2.50
   6   0   5   -3.80    2.70
  -8   0  -5    4.50    3.90
   8   0   5    4.20    2.10
   8   0   5   -0.60    3.20
  -8   0  -5    6.90    3.70
  10   0   5    0.00    3.60
 -10   0  -5   -0.40    4.10
  10   0   5    0.10    4.20
  12   0   5   -6.90    4.20
 -12   0  -5    0.80    6.80
  14   0   5    4.40    5.20
  17  -1  -5   20.50    4.90
  17  -1  -5   14.90    5.00
  17   1  -5   20.10    5.90
  17   1  -5   18.10    4.60
  15  -1  -5  193.78   17.30
  15  -1  -5  195.98   18.80
  15   1  -5  168.38   16.90
  13  -1  -5 1181.68   90.69
  13  -1  -5 1211.68   90.49
  13   1  -5 1122.49   90.39
  13   1  -5 1096.89   90.49
  11  -1  -5   17.90    5.00
  11  -1  -5   11.80    2.50
  11  -1  -5   15.20    3.10
  11  -1  -5   12.20    3.10
  11   1  -5   13.00    2.90
  11   1  -5    6.80    2.90
  11   1  -5   14.50    3.10
  11   1  -5   12.60    4.30
   9  -1  -5  170.38   14.90
   9  -1  -5  158.08   16.30
   9  -1  -5  191.68   15.30
   9  -1  -5  187.68   15.10
   9   1  -5  161.58   15.70
  -9   1   5  179.18   14.50
  -9   1   5  164.48   14.00
   9   1  -5  171.48   14.90
   9   1  -5  207.18   15.30
   9   1  -5  213.68   15.20
   7  -1  -5  311.77   25.80
   7  -1  -5  304.37   26.80
   7  -1  -5  311.77   26.00
   7   1  -5  333.47   25.90
   7   1  -5  296.87   26.30
   7   1  -5  367.06   26.00
   7   1  -5  367.26   25.80
  -7   1   5  300.07   25.50
   5  -1  -5   38.40    4.20
   5  -1  -5   37.00    4.20
   5  -1  -5   39.20    4.50
   5  -1  -5   38.90    5.00
   5   1  -5   39.10    4.50
   5   1  -5   40.90    4.10
  -5   1   5   34.40    4.10
   3  -1  -5  229.78   19.00
   3  -1  -5  238.28   19.60
   3  -1  -5  214.68   19.00
   3   1  -5  231.48   18.70
   3   1  -5  257.47   19.00
   3   1  -5  226.48   19.20
   3   1  -5  243.78   19.40
   1  -1  -5    4.70    1.90
   1  -1  -5    3.60    1.90
   1  -1  -5    2.40    1.60
   1   1  -5    5.20    1.90
   1   1  -5    3.10    1.50
   1   1  -5    3.20    1.50
   1  -1   5  251.87   22.10
  -1  -1  -5  306.87   22.80
  -1  -1  -5  272.67   22.20
   1   1   5  274.67   22.40
  -1   1  -5  272.87   22.50
  -1   1  -5  259.37   21.90
   3  -1   5  484.55   36.10
  -3  -1  -5  400.66   34.30
  -3   1  -5  424.66   34.50
   3   1   5  421.96   34.60
  -3   1  -5  403.56   33.70
   5  -1   5   31.50    5.30
  -5  -1  -5   39.60    5.50
  -5   1  -5   34.90    5.60
   5   1   5   25.60    5.10
   5   1   5   31.30    4.00
  -5   1  -5   34.20    5.10
   7  -1   5  324.67   26.40
   7  -1   5  326.27   28.10
  -7  -1  -5  339.77   27.80
   7   1   5  320.77   26.50
  -7   1  -5  342.37   28.30
   7   1   5  319.67   28.30
   9  -1   5   22.50    3.50
   9  -1   5   17.40    5.50
  -9  -1  -5   15.60    4.30
   9   1   5   15.00    3.40
  -9   1  -5    9.20    4.80
   9   1   5   16.60    4.70
  11  -1   5    0.30    4.30
 -11  -1  -5    1.90    5.10
  11   1   5    0.00    4.20
  13  -1   5   66.09   10.40
 -13  -1  -5   76.69   12.00
  13   1   5   62.19   10.50
  18  -2  -5    3.10    4.50
  18  -2  -5    1.10    4.60
  18   2  -5   11.40    5.60
  18   2  -5   10.30    4.40
  16  -2  -5   55.09    8.40
  16  -2  -5   56.79    7.60
  16   2  -5   43.90    7.40
  16   2  -5   42.90    7.40
  14  -2  -5  183.68   24.20
  14  -2  -5  243.18   20.00
  14  -2  -5  266.87   20.50
  14   2  -5  224.08   20.10
  14   2  -5  211.78   20.20
  12  -2  -5 1036.60   74.39
  12  -2  -5 1000.90   74.29
  12   2  -5  881.01   74.09
  12   2  -5  856.31   74.09
  10  -2  -5   64.29    6.90
  10  -2  -5   54.69    8.60
  10  -2  -5   70.49    7.00
  10  -2  -5   63.79    6.50
  10   2  -5   61.39    7.50
  10   2  -5   75.99    7.00
  10   2  -5   70.99    7.00
 -10   2   5   73.39    6.40
  10   2  -5   64.49    6.60
   8  -2  -5 2353.06  194.88
   8  -2  -5 2562.84  193.88
   8  -2  -5 2535.05  193.58
   8   2  -5 2383.46  193.88
   8   2  -5 2664.73  193.68
  -8   2   5 2562.44  193.38
   6  -2  -5 5168.88  408.96
   6  -2  -5 4922.41  409.86
   6  -2  -5 4860.61  408.96
   6  -2  -5 5485.45  409.06
   6   2  -5 5136.09  409.06
  -6   2   5 4946.90  408.76
   6   2  -5 5895.91  409.26
   6   2  -5 6100.49  408.66
   6   2  -5 5345.37  408.96
   4  -2  -5 2949.30  226.98
   4  -2  -5 2929.11  226.98
   4  -2  -5 2889.91  227.78
   4   2  -5 2941.61  227.18
   4   2  -5 3191.98  227.18
  -4   2   5 2696.13  226.78
   4   2  -5 2902.61  226.78
   4   2  -5 3062.69  226.68
   2  -2  -5 1324.57   98.39
   2  -2  -5 1300.27   98.99
   2  -2  -5 1295.47   98.39
   2   2  -5 1189.88   97.79
   2   2  -5 1273.97   98.59
   2   2  -5 1228.88   98.09
   0  -2  -5 4071.69  282.97
   0  -2   5 3158.78  282.17
   0  -2  -5 4008.80  283.07
   0   2   5 3279.37  282.67
   0   2  -5 3661.53  282.47
   0   2  -5 3858.01  283.07
  -2  -2  -5    1.80    2.30
  -2  -2  -5    3.10    1.90
   2  -2   5    7.50    2.40
  -2   2  -5    2.70    2.40
   2   2   5    4.80    2.30
  -2   2  -5    8.40    2.50
  -2   2  -5    1.90    1.90
   4  -2   5   66.29    7.10
  -4  -2  -5   50.29    6.60
  -4   2  -5   57.69    6.20
  -4   2  -5   55.59    6.80
   4   2   5   52.29    7.20
   4   2   5   62.79    5.90
  -6  -2  -5  429.86   33.50
   6  -2   5  390.96   33.50
   6   2   5  411.76   34.50
  -6   2  -5  431.36   33.60
  -6   2  -5  379.16   32.30
   6   2   5  396.56   32.40
   8  -2   5    5.20    3.90
  -8  -2  -5    5.00    3.30
   8  -2   5    2.00    2.10
  -8   2  -5    6.50    3.80
   8   2   5    6.70    4.10
   8   2   5    3.80    2.30
  10  -2   5   23.30    6.00
 -10  -2  -5   20.40    5.70
  10   2   5   20.20    5.80
  10   2   5   10.70    4.10
 -10   2  -5   16.20    5.90
 -12  -2  -5    3.60    5.90
  12  -2   5    3.60    4.50
  12   2   5    1.70    4.80
  14  -2   5    2.00    5.20
  14   2   5   13.10    5.40
  17  -3  -5   -0.30    4.10
  17  -3  -5    5.10    4.20
  17   3  -5   11.00    5.30
  17   3  -5   -0.20    3.50
  15  -3  -5    1.60    3.20
  15  -3  -5    2.40   11.50
  15  -3  -5    0.10    3.20
  15   3  -5   -4.70    3.60
  15   3  -5   -3.30    3.10
  13  -3  -5  434.26   31.30
  13  -3  -5  440.16   31.60
  13  -3  -5  304.37   33.70
  13   3  -5  344.27   31.30
  13   3  -5  360.26   31.10
  11  -3  -5    5.00    2.40
  11  -3  -5    5.40    2.40
  11  -3  -5    1.20    3.60
  11  -3  -5    6.60    2.30
  11   3  -5    3.70    2.10
 -11   3   5    5.80    2.50
  11   3  -5    6.40    2.60
   9  -3  -5  135.09   15.10
   9  -3  -5  154.28   13.30
   9  -3  -5  144.49   13.50
   9  -3  -5  157.58   13.70
   9   3  -5  154.48   13.20
   9   3  -5  169.58   13.60
   9   3  -5  161.58   13.40
   9   3  -5  183.58   13.80
  -9   3   5  162.08   13.20
   7  -3  -5 3616.34  296.17
   7  -3  -5 3709.43  295.97
   7  -3  -5 3524.55  297.17
   7   3  -5 3832.22  295.87
  -7   3   5 3679.43  295.77
  -7   3   5 3972.00  295.07
   7   3  -5 4193.58  295.77
  -7   3   5 3725.53  295.17
   7   3  -5 4401.76  296.07
   7   3  -5 3784.82  295.77
   5  -3  -5  462.65   35.80
   5  -3  -5  399.36   35.40
   5  -3  -5  446.66   35.40
   5  -3  -5  441.66   36.50
  -5   3   5  406.96   35.30
   5   3  -5  507.25   35.40
   5   3  -5  459.45   35.30
   5   3  -5  459.15   35.80
   3  -3  -5  704.93   55.19
   3  -3  -5  709.83   55.99
   3  -3  -5  698.63   55.09
   3   3  -5  694.73   54.89
  -3   3   5  658.33   54.99
   3   3  -5  781.22   54.79
   3   3  -5  684.63   55.39
   1  -3  -5   87.09    7.90
   1  -3  -5   89.19    8.40
   1   3  -5   80.39    7.30
   1   3  -5   76.79    7.80
  -1  -3  -5  145.09   12.50
  -1  -3  -5  143.39   12.20
  -1   3  -5  131.69   11.40
   1   3   5  128.89   12.30
  -3  -3  -5  708.53   55.59
  -3  -3  -5  760.92   55.79
   3  -3   5  732.53   55.39
  -3   3  -5  650.33   54.89
   3   3   5  717.53   54.89
   3   3   5  663.03   55.99
  -3   3  -5  673.63   55.59
  -5  -3  -5   83.69    9.30
   5  -3   5   93.39    9.50
  -5  -3  -5  109.19    9.80
   5   3   5   88.89    8.50
   5   3   5   91.29   10.40
  -5   3  -5   83.79    9.60
  -7  -3  -5  942.71   71.39
   7  -3   5  866.51   71.29
   7   3   5  871.21   70.29
   7   3   5  848.92   72.09
  -7   3  -5  959.90   71.49
   9  -3   5    0.70    3.90
   9  -3   5    0.80    3.00
  -9  -3  -5    3.00    3.50
   9   3   5    5.20    4.00
   9   3   5    3.70    2.90
  -9   3  -5    3.60    4.90
  11  -3   5   37.90    7.20
 -11  -3  -5   46.30    7.60
  11   3   5   30.90    8.10
  11   3   5   24.90    6.30
 -13  -3  -5   49.20    9.00
  13  -3   5   29.40    8.60
  13   3   5   29.90    7.00
  18  -4  -5    8.70    4.50
  18  -4  -5    9.60    4.90
  18   4  -5    4.00    3.90
  18   4  -5   12.20    6.80
  16  -4  -5    5.60    3.60
  16  -4  -5    2.20    3.90
  16   4  -5    3.30    5.00
  16   4  -5    3.20    3.90
  14  -4  -5   42.10    6.70
  14  -4  -5   37.60    6.20
  14   4  -5   39.40    6.30
  14   4  -5   36.00    6.60
  12  -4  -5   23.10    3.60
  12  -4  -5   14.40    6.10
  12  -4  -5   25.30    4.40
  12  -4  -5   22.30    4.20
  12   4  -5   22.50    4.60
  12   4  -5   21.60    4.20
 -12   4   5   25.10    3.70
  10  -4  -5  253.57   20.50
  10  -4  -5  259.97   21.30
  10  -4  -5  282.67   22.80
  10  -4  -5  215.18   22.90
  10   4  -5  240.68   21.10
  10   4  -5  234.58   20.90
  10   4  -5  266.37   21.50
 -10   4   5  265.97   20.50
   8  -4  -5  120.79   11.60
   8  -4  -5  114.19   13.00
   8  -4  -5  122.69   11.30
   8   4  -5  144.99   11.70
   8   4  -5  147.69   11.60
   8   4  -5  132.29   11.30
  -8   4   5  132.89   11.30
   6  -4  -5  417.36   37.20
   6  -4  -5  440.46   38.40
   6  -4  -5  458.85   37.10
   6  -4  -5  483.45   37.00
  -6   4   5  477.45   36.30
   6   4  -5  492.75   37.00
  -6   4   5  451.05   37.00
   6   4  -5  525.05   37.00
   4  -4  -5  843.92   74.09
   4  -4  -5  856.61   72.89
  -4   4   5 1020.10   72.59
   4   4  -5  894.11   73.39
   4   4  -5 1073.49   72.79
   2  -4  -5 2410.86  177.48
   2  -4  -5 2204.58  178.28
  -2   4   5 2308.87  177.98
   2   4  -5 2269.47  177.08
   0  -4  -5  656.13   51.39
   0  -4  -5  618.54   51.79
   0   4   5  752.82   50.99
   0   4  -5  581.04   50.59
   2  -4   5 1476.05  104.89
  -2  -4  -5 1406.56  105.59
  -2  -4  -5 1420.56  105.29
  -2   4  -5 1251.87  105.19
  -2   4  -5 1213.88  104.09
   2   4   5 1278.57  105.59
   2   4   5 1407.06  104.69
   4  -4   5  335.77   28.20
  -4  -4  -5  325.47   28.30
  -4  -4  -5  391.86   28.80
  -4   4  -5  334.17   28.50
   4   4   5  311.97   29.10
   4   4   5  361.06   27.80
  -6  -4  -5  577.04   46.80
   6  -4   5  569.74   46.70
  -6   4  -5  589.84   46.90
   6   4   5  571.64   46.00
   6   4   5  593.24   47.90
  -8  -4  -5  127.79   11.90
   8  -4   5  103.19   11.50
   8  -4   5  111.79    9.80
   8   4   5   93.79   12.20
  -8   4  -5  108.59   12.20
   8   4   5   93.59   10.30
  10   4   5   21.90    4.20
  10   4   5    2.10    5.50
  12  -4   5   22.80    6.20
 -12  -4  -5   19.20    5.80
  12   4   5   23.50    6.30
  17  -5  -5   21.20    7.70
  17  -5  -5   16.60    4.50
 -17  -5   5   12.70    6.10
  17   5  -5    9.20    4.70
  17   5  -5   11.90    6.60
  15  -5  -5   12.80   15.30
  15   5  -5   30.40    6.50
  15   5  -5   23.00    5.00
  13  -5  -5    6.20    3.00
  13  -5  -5    6.00    7.10
  13  -5  -5    1.90    2.60
  13   5  -5    0.00    3.60
 -13   5   5    3.70    3.50
  13   5  -5    4.60    3.20
  11  -5  -5   67.49    7.40
  11  -5  -5   67.09    7.30
  11  -5  -5   71.89    6.80
  11   5  -5   56.89    7.60
  11   5  -5   53.99    7.00
 -11   5   5   68.29    6.80
   9  -5  -5   28.70    4.00
   9  -5  -5   21.60    5.70
   9  -5  -5   20.70    4.00
   9   5  -5   31.00    3.90
   9   5  -5   26.50    4.10
  -9   5   5   28.00    4.00
   9   5  -5   20.30    3.70
   7  -5  -5   -2.50    1.80
   7  -5  -5    2.60    2.60
   7  -5  -5   -0.50    2.00
   7   5  -5   -0.70    1.50
   7   5  -5    2.50    1.90
  -7   5   5   -0.60    1.70
   7   5  -5    1.30    1.60
   5  -5  -5  377.76   29.80
   5  -5  -5  388.56   30.10
   5  -5  -5  340.07   31.20
  -5   5   5  396.36   29.30
  -5   5   5  349.96   30.00
   5   5  -5  397.86   29.90
   3  -5  -5 3644.64  304.47
   3  -5  -5 3804.42  303.37
   3  -5  -5 4013.40  303.57
   3   5  -5 3994.10  303.17
   3   5  -5 3951.40  303.87
  -3   5   5 3675.93  303.47
   3   5  -5 3905.11  303.27
  -3   5   5 4534.55  303.07
   1  -5  -5 2350.46  183.38
   1  -5  -5 2604.74  182.98
   1   5  -5 2266.77  182.68
   1   5  -5 2392.26  181.88
  -1   5   5 2197.58  182.38
  -3  -5  -5 5850.92  430.66
  -3  -5  -5 5464.15  430.26
   3  -5   5 5791.82  429.96
   3   5   5 5274.07  431.06
   3   5   5 5778.12  429.86
  -3   5  -5 5355.76  430.26
  -5  -5  -5  448.96   32.00
  -5  -5  -5  360.66   34.10
   5  -5   5  357.56   31.20
  -5   5  -5  356.46   31.60
   5   5   5  385.96   31.00
   7  -5   5   41.30    6.90
  -7  -5  -5   47.20    7.20
   7   5   5   46.80    8.10
  -7   5  -5   55.39    7.70
   7   5   5   45.50    6.00
  -9  -5  -5 1838.62  124.69
   9  -5   5 1639.74  123.99
   9   5   5 1423.86  122.99
   9   5   5 1426.06  124.89
   9   5   5 1574.84  123.09
 -11  -5  -5   90.19   11.30
  11  -5   5   88.79   11.40
  11   5   5   65.89   11.30
  11   5   5   80.69   11.20
 -13  -5  -5   20.00    6.50
  13  -5   5   14.70    6.40
  13   5   5   12.60    5.60
  16  -6  -5   23.20    5.30
  16  -6  -5   21.70    4.90
  16   6  -5   15.30    4.90
  16   6  -5    4.30    6.80
  14  -6  -5   -0.30    3.00
  14  -6  -5    4.50    9.60
  14   6  -5   -4.10    4.70
  14   6  -5   -0.20    3.10
  12  -6  -5   19.00    3.90
  12  -6  -5   13.00    3.40
  12  -6  -5   11.50    6.10
  12   6  -5   24.20    5.20
  12   6  -5   12.30    3.60
  10  -6  -5  113.49   14.00
  10  -6  -5  120.29   11.10
  10  -6  -5  125.99   10.40
  10  -6  -5  119.89   11.20
  10   6  -5   93.99   11.00
  10   6  -5  110.79   11.00
 -10   6   5  123.89   10.60
   8  -6  -5  298.17   23.50
   8  -6  -5  252.77   26.20
   8  -6  -5  293.67   24.00
   8   6  -5  307.87   23.60
   8   6  -5  244.18   23.30
   8   6  -5  310.57   23.80
  -8   6   5  313.27   23.60
   6  -6  -5   58.39    6.00
   6  -6  -5   60.09    7.80
   6  -6  -5   44.30    6.00
   6   6  -5   60.99    5.70
  -6   6   5   48.30    4.60
  -6   6   5   55.69    5.90
   6   6  -5   58.49    5.60
   4  -6  -5 1198.88   98.09
   4  -6  -5 1210.18   96.39
   4  -6  -5 1277.57   96.89
  -4  -6   5 1050.79   97.59
  -4   6   5 1245.28   96.79
   4   6  -5 1358.96   96.39
  -4   6   5 1310.57   96.09
   4   6  -5 1298.17   96.49
   2  -6  -5  409.56   34.80
   2  -6  -5  422.06   33.50
   2   6  -5  377.16   33.20
  -2   6   5  473.15   33.20
   2   6  -5  416.36   33.90
  -2   6   5  396.26   33.60
   2   6  -5  446.56   33.10
   0  -6  -5 6664.13  491.75
   0   6  -5 5972.70  491.75
   0   6   5 5927.11  491.55
   0   6  -5 6990.40  490.85
  -2  -6  -5 4491.25  340.77
   2  -6   5 4992.10  340.17
  -2  -6  -5 4295.97  341.17
  -2   6  -5 4255.67  340.07
   2   6   5 4121.39  341.37
   2   6   5 4094.89  340.57
  -2   6  -5 4254.47  340.77
   2   6   5 4847.31  340.47
  -4  -6  -5 1902.71  145.39
  -4  -6  -5 2079.49  145.69
   4  -6   5 1886.61  144.89
  -4   6  -5 1842.22  145.29
   4   6   5 1965.30  144.99
   4   6   5 1662.13  144.99
  -4   6  -5 1740.53  144.59
   4   6   5 1871.51  146.49
  -6  -6  -5  106.59   11.40
  -6  -6  -5  138.19   11.80
   6  -6   5  108.99   11.20
   6   6   5  113.69   10.80
   6   6   5   89.79   11.40
   6   6   5   97.69   12.40
  -6   6  -5  121.49   12.10
   8  -6   5  475.35   38.00
   8  -6   5  490.45   39.30
  -8  -6  -5  537.05   40.00
   8   6   5  435.86   38.70
   8   6   5  448.16   40.60
   8   6   5  474.35   38.70
 -10  -6  -5  100.09   11.60
  10  -6   5   86.59   11.40
  10   6   5   93.19   12.40
  10   6   5   79.79   11.90
  12  -6   5    6.20    6.60
 -12  -6  -5    1.10    4.80
  12   6   5    2.20    4.90
  17  -7  -5   40.00    7.30
  17  -7  -5   35.20    6.20
  17   7  -5   32.20   13.80
  15  -7  -5   18.70    4.70
  15  -7  -5   14.40    4.30
  15   7  -5    9.60    4.10
  15   7  -5   18.70    7.10
  13  -7  -5   10.00    3.60
  13  -7  -5    1.50    7.30
  13  -7  -5   13.30    4.10
 -13   7   5   10.40    3.80
  13   7  -5    7.30    3.70
  13   7  -5    6.80    5.10
  11  -7  -5   36.20    5.70
  11  -7  -5   35.40    5.80
  11  -7  -5   29.80    7.60
  11  -7  -5   38.30    6.40
  11   7  -5   31.90    6.60
 -11   7   5   32.70    5.10
  11   7  -5   30.80    5.40
   9  -7  -5  107.09   10.30
   9  -7  -5  109.49    9.70
   9  -7  -5  100.39   12.80
  -9   7   5  119.59   10.20
   9   7  -5  104.99   10.00
   9   7  -5   79.99   10.00
   7  -7  -5  751.32   58.09
   7  -7  -5  729.33   58.59
   7  -7  -5  618.84   60.19
   7   7  -5  776.92   58.09
   7   7  -5  773.72   58.19
  -7   7   5  779.02   58.19
   5  -7  -5 2480.95  186.18
   5  -7  -5 2124.09  187.48
   5  -7  -5 2438.76  185.68
   5   7  -5 2454.15  185.78
  -5   7   5 2441.46  186.18
   5   7  -5 2616.74  185.98
  -5   7   5 2300.57  185.28
   3  -7  -5 1911.31  140.89
   3  -7  -5 1733.83  141.99
   3  -7  -5 1791.72  140.39
  -3   7   5 1749.12  140.09
   3   7  -5 2036.30  140.29
  -3   7   5 1787.62  140.69
   3   7  -5 1702.53  139.99
   1  -7  -5    7.40    2.60
   1  -7  -5    1.70    2.30
  -1   7   5    4.90    2.50
   1   7  -5    4.50    1.80
  -1   7   5    5.10    1.70
   1   7  -5    4.40    2.60
   1   7  -5    5.00    1.80
  -1  -7  -5  957.40   77.69
  -1  -7  -5 1026.40   77.09
  -1   7  -5  983.50   76.39
   1   7   5 1097.79   76.79
   1   7   5  888.11   76.89
  -1   7  -5  941.71   77.09
  -3  -7  -5 1125.49   85.09
  -3  -7  -5 1162.38   85.39
   3  -7   5 1112.29   84.29
  -3   7  -5 1049.99   84.89
   3   7   5  954.20   84.69
   3   7   5 1159.88   84.69
   3   7   5 1033.80   85.99
  -3   7  -5 1056.99   84.19
  -5  -7  -5  589.04   45.60
   5  -7   5  589.84   45.10
   5   7   5  554.54   46.90
   5   7   5  515.85   45.10
   5   7   5  566.14   45.10
  -5   7  -5  559.24   45.30
   7  -7   5  962.80   73.69
  -7  -7  -5 1016.70   74.49
   7   7   5  947.81   73.59
   7   7   5  910.91   75.49
   7   7   5  817.22   73.29
  -9  -7  -5   65.09   11.30
   9  -7   5   57.49    9.70
   9   7   5   63.59    9.20
  11  -7   5   74.69   10.20
 -11  -7  -5   79.99   10.70
  11   7   5   53.49    9.80
  13  -7   5  -10.60   15.80
 -13  -7  -5    6.20    5.90
  13   7   5    0.50    5.20
  16  -8  -5   14.80    5.10
  16  -8  -5   12.10    5.10
  14  -8  -5    1.00   14.50
  14  -8  -5    5.40    3.40
  14  -8  -5    2.50    3.10
 -14   8   5   -2.20    4.10
  14   8  -5    4.70    3.70
  14   8  -5    2.00    6.90
  12  -8  -5   11.10    3.30
  12  -8  -5    1.40    6.10
  12  -8  -5    8.60    3.30
  12   8  -5   11.80    5.20
 -12   8   5   13.90    3.50
  12   8  -5    9.20    3.50
  10  -8  -5  200.18   15.90
  10  -8  -5  198.38   16.70
  10  -8  -5  154.78   19.40
  10   8  -5  168.58   16.50
 -10   8   5  198.18   16.20
   8  -8  -5   16.70    3.40
   8  -8  -5   18.60    4.10
   8  -8  -5   11.60    4.80
   8   8  -5   20.00    3.90
  -8   8   5   15.10    3.40
   8   8  -5   21.10    3.90
   6  -8  -5  686.03   52.99
   6  -8  -5  633.84   53.29
   6  -8  -5  629.64   54.99
  -6   8   5  672.13   51.99
   6   8  -5  695.63   52.89
  -6   8   5  704.43   53.09
   4  -8  -5 3017.10  241.38
   4  -8  -5 2992.20  243.48
   4  -8  -5 3244.88  241.98
  -4   8   5 3012.70  241.88
  -4   8   5 3063.69  241.18
   4   8  -5 3471.05  241.58
   2  -8  -5  555.44   43.50
   2  -8  -5  525.65   45.00
  -2   8   5  519.35   43.70
  -2   8   5  571.74   43.10
   2   8  -5  565.24   43.00
   0  -8  -5  675.33   53.19
   0  -8  -5  647.64   54.19
   0   8   5  636.34   53.19
   0   8  -5  655.33   53.39
   0   8  -5  676.43   52.59
   0   8   5  737.43   52.89
  -2  -8  -5  321.27   25.50
  -2  -8  -5  302.17   25.90
  -2   8  -5  298.27   24.60
   2   8   5  287.67   25.30
  -2   8  -5  283.57   25.30
   2   8   5  335.57   25.20
   4  -8   5   54.89    7.30
  -4  -8  -5   64.59    7.90
  -4  -8  -5   51.09    7.10
   4   8   5   64.19    7.20
  -4   8  -5   46.00    7.70
  -4   8  -5   59.39    6.40
   4   8   5   56.09    8.70
   4   8   5   54.69    7.40
  -6  -8  -5   83.09    9.30
   6   8   5   68.39    9.10
   6   8   5   67.59    8.50
   6   8   5   72.79   10.80
  -8  -8  -5  219.98   19.80
   8  -8   5  221.68   19.60
   8   8   5  190.18   20.90
   8   8   5  200.58   19.00
  10  -8   5    1.40    6.20
 -10  -8  -5    2.20    4.20
  10   8   5   13.10    6.90
  10   8   5    2.20    5.30
  12  -8   5   -8.30    8.20
 -12  -8  -5    5.30    5.10
  12   8   5   -2.20    5.50
  15  -9  -5    9.90    4.00
  15  -9  -5   12.60    4.90
  13  -9  -5  160.38   21.90
  13   9  -5  123.19   13.60
  11  -9  -5  198.78   17.70
  11  -9  -5  166.58   21.50
  11  -9  -5  214.38   17.70
  11   9  -5  171.28   17.50
 -11   9   5  209.48   17.00
   9  -9  -5   66.59    7.70
   9  -9  -5   65.89    8.00
   9   9  -5   61.59    7.80
   9   9  -5   64.09    8.30
  -9   9   5   74.59    7.70
   7  -9  -5   -0.20    2.70
   7  -9  -5    6.70    3.00
   7  -9  -5   -0.10    3.30
   7   9  -5    7.60    2.90
  -7   9   5    3.50    2.60
   5  -9  -5    2.10    2.50
   5  -9  -5   -0.30    3.10
  -5   9   5    1.40    1.40
  -5   9   5   -1.50    2.10
   3  -9  -5  120.19   11.80
   3  -9  -5  145.59   12.70
   3  -9  -5  116.29   13.30
  -3   9   5  128.29   10.80
  -3   9   5  124.49   11.70
   3   9  -5  125.79   10.80
   1  -9  -5   75.69    8.70
   1  -9  -5   75.39    9.80
   1   9  -5   88.19    7.90
  -1   9   5   91.29    8.90
  -1   9   5  101.49    8.30
  -1  -9  -5   19.00    4.00
  -1  -9  -5   20.30    4.80
   1   9   5   22.70    3.60
  -1   9  -5   22.40    3.40
   1   9   5   22.70    4.30
  -3  -9  -5   26.70    6.30
  -3  -9  -5   22.60    4.70
  -3   9  -5   24.60    4.00
   3   9   5   33.20    4.80
   5  -9   5 1704.43  137.49
  -5  -9  -5 1885.11  138.69
   5   9   5 1680.03  137.99
   5   9   5 1879.01  138.29
  -5   9  -5 1718.53  137.49
   7  -9   5  883.51   69.19
   7   9   5  837.42   68.99
   7   9   5  846.02   71.29
   7   9   5  922.61   69.59
  -9  -9  -5   22.10    6.10
   9  -9   5    3.40    6.10
   9   9   5    3.70    5.30
 -11  -9  -5    9.30    5.90
  16 -10  -5    2.80    4.30
  14 -10  -5    8.50    4.60
  14 -10  -5    6.30    4.40
 -14  10   5   10.90    4.30
  12 -10  -5   87.89   10.30
  10 -10  -5  466.15   46.10
  10 -10  -5  577.54   42.60
 -10  10   5  573.14   42.00
  10  10  -5  459.05   42.20
   8 -10  -5   -3.30    4.30
   8 -10  -5    7.80    3.30
   8 -10  -5    5.10    3.70
  -8  10   5    9.60    3.00
   6 -10  -5    3.60    3.80
   6 -10  -5    6.40    3.40
   6 -10  -5    4.50    3.10
  -6  10   5    2.50    2.50
  -6  10   5    1.90    2.00
   4 -10  -5  226.78   21.90
   4 -10  -5  249.38   20.00
  -4  10   5  240.48   20.00
  -4  10   5  230.08   19.00
   4  10  -5  220.88   18.80
   2 -10  -5   96.09    9.50
   2 -10  -5   88.19   11.20
  -2  10   5   92.39   11.10
  -2  10   5   92.79    8.90
   2  10  -5  105.89    8.80
   0 -10  -5   58.89    7.10
   0  10  -5   58.69    6.10
   0  10   5   51.49    7.20
   0  10   5   55.49    6.40
  -2 -10  -5 1005.20   79.49
  -2 -10  -5  996.70   78.89
   2  10   5 1055.79   78.69
   2  10   5  941.11   78.69
  -2  10  -5  995.60   77.99
  -4 -10  -5  189.88   16.50
  -4 -10  -5  168.08   16.20
   4  10   5  165.38   15.80
   4  10   5  166.38   15.90
  -4  10  -5  166.98   15.00
  -6 -10  -5  252.47   21.90
   6  10   5  221.98   21.00
   6  10   5  248.28   21.50
  -8 -10  -5   96.29   11.70
   8  10   5   95.39   12.70
 -10 -10  -5    1.70    4.60
  15 -11  -5   59.09    9.20
  13 -11  -5    6.50    4.30
  13 -11  -5   -1.60    3.60
 -13  11   5    6.40    3.40
  11 -11  -5   99.49   11.20
  11 -11  -5  101.29   12.30
   9 -11  -5  396.46   32.90
   9 -11  -5  353.36   36.40
  -9  11   5  425.46   32.50
   7 -11  -5  243.18   20.80
   7 -11  -5  227.98   21.40
   7 -11  -5  233.48   24.40
  -7  11   5  275.87   21.30
   5 -11  -5  407.76   31.60
   5 -11  -5  394.46   34.30
  -5  11   5  323.07   30.50
  -5  11   5  424.16   31.80
   3 -11  -5  199.38   18.40
   3 -11  -5  207.18   20.90
  -3  11   5  240.88   20.40
  -3  11   5  228.88   19.00
   3  11  -5  220.08   18.00
   1 -11  -5  425.16   37.90
   1 -11  -5  433.86   36.20
   1  11  -5  445.86   35.90
  -1  11   5  449.16   36.50
  -1  11   5  480.35   36.10
  -1 -11  -5    7.00    4.00
  -1 -11  -5    7.90    3.40
   1  11   5   13.10    3.30
   1  11   5    3.30    3.10
  -1  11  -5    8.80    2.70
  -3 -11  -5  260.57   21.80
  -3 -11  -5  227.68   21.20
   3  11   5  258.37   21.20
  -3  11  -5  230.48   20.10
   3  11   5  221.18   20.90
  -5 -11  -5   45.20    7.30
  -5  11  -5   42.50    5.90
   5  11   5   35.00    6.30
   5  11   5   30.20    5.70
  -7 -11  -5    3.50    4.20
   7  11   5   -4.70    6.10
   7  11   5   -0.20    4.80
  -9 -11  -5   60.59    9.40
 -11 -11  -5   19.80    6.30
  14 -12  -5  -12.20   10.00
  14 -12  -5    2.20    5.20
 -14  12   5    4.70    4.20
  12 -12  -5  161.18   15.50
  12 -12  -5  165.98   15.70
 -12  12   5  145.79   14.50
  10 -12  -5  951.70   78.69
  10 -12  -5  883.91   82.09
  10 -12  -5 1085.89   77.69
   8 -12  -5  451.25   45.70
   8 -12  -5  531.35   42.60
  -8  12   5  569.64   42.30
   6 -12  -5  596.24   54.09
   6 -12  -5  641.34   50.79
   6 -12  -5  614.24   51.39
  -6  12   5  696.13   51.29
   4 -12  -5    5.90    3.50
   4 -12  -5   -2.70    4.30
  -4  12   5   -1.60    2.50
  -4  12   5    1.30    2.50
   4  12  -5    2.70    2.50
   2 -12  -5    0.10    3.90
   2 -12  -5   -5.00    4.30
   2 -12  -5    0.80    3.50
  -2  12   5    1.30    2.90
   2  12  -5   -0.10    2.20
  -2  12   5   -2.30    2.30
   0 -12  -5   45.50    7.30
   0 -12  -5   45.10    9.00
   0  12   5   44.60    6.90
   0  12   5   57.89    6.90
   0  12  -5   48.60    6.00
  -2 -12  -5  597.84   48.00
  -2 -12  -5  585.74   47.30
   2  12   5  573.24   47.00
  -2  12  -5  572.54   46.20
   2  12   5  573.14   47.00
  -4 -12  -5  281.47   24.30
  -4  12  -5  257.87   22.80
   4  12   5  254.57   23.40
   4  12   5  297.97   24.20
  -6 -12  -5   13.70    4.60
   6  12   5   20.40    6.30
   6  12   5   11.20    5.50
  -8 -12  -5   -0.40    4.40
 -10 -12  -5    7.90    5.10
  13 -13  -5   11.10    8.40
  13 -13  -5   25.10    5.70
 -13  13   5   18.50    5.60
  11 -13  -5   66.59   21.50
  11 -13  -5   55.59    8.80
  11 -13  -5   63.89    9.70
 -11  13   5   74.59    8.30
   9 -13  -5   -6.00    8.70
  -9  13   5    4.00    3.10
   7 -13  -5  269.37   28.70
   7 -13  -5  288.07   25.10
  -7  13   5  302.17   24.60
   5 -13  -5   76.89    9.50
   5 -13  -5   79.59   12.80
  -5  13   5   78.49    8.80
   3 -13  -5   20.90    5.30
   3 -13  -5   27.20    7.50
  -3  13   5   27.10    4.70
   3  13  -5   24.20    4.20
  -3  13   5   17.80    4.20
   1 -13  -5  130.99   15.80
   1 -13  -5  139.99   13.80
  -1  13   5  119.59   13.10
  -1  13   5  142.89   13.40
   1  13  -5  148.69   12.50
  -1 -13  -5  213.08   20.50
  -1 -13  -5  202.38   18.50
   1  13   5  183.08   18.30
   1  13   5  212.98   18.40
  -1  13  -5  196.18   17.30
  -3 -13  -5   19.30    5.50
   3  13   5   19.60    4.80
   3  13   5   20.80    5.50
  -3  13  -5   20.70    4.10
  -5 -13  -5   22.20    5.70
  -5  13  -5   18.30    4.30
   5  13   5   22.20    6.30
  -7 -13  -5    8.10    4.50
  -9 -13  -5    0.40    5.90
  12 -14  -5   67.09    9.40
 -12  14   5   66.29    8.60
  10 -14  -5    3.40    3.80
  10 -14  -5    3.30    5.10
 -10  14   5    4.90    3.30
   8 -14  -5   48.70   11.90
   8 -14  -5   59.99    9.00
  -8  14   5   61.59    7.70
   6 -14  -5   -5.20    4.10
   6 -14  -5   -1.60    6.90
  -6  14   5    4.10    3.00
   4 -14  -5   32.90    6.50
   4 -14  -5   32.00    8.60
  -4  14   5   32.50    5.60
   2 -14  -5  212.78   23.30
   2 -14  -5  242.58   20.90
   2  14  -5  231.68   19.30
  -2  14   5  202.18   20.00
  -2  14   5  240.18   20.10
   0 -14  -5  259.37   24.00
   0 -14  -5  265.07   26.30
   0  14  -5  281.57   22.80
   0  14   5  266.47   23.80
   0  14   5  279.67   23.60
  -2 -14  -5   12.80    4.90
  -2  14  -5   20.60    3.90
   2  14   5    9.10    5.10
   2  14   5   14.30    4.70
  -4 -14  -5   34.70    7.00
  -4  14  -5   16.00    3.90
   4  14   5   26.60    7.20
   4  14   5   19.00    5.60
  -6 -14  -5   24.40    6.60
  -8 -14  -5    7.30   10.50
  11 -15  -5    6.50    5.20
 -11  15   5    1.20    3.30
   9 -15  -5    0.60    4.00
   9 -15  -5    0.50    5.10
  -9  15   5    5.70    3.20
   7 -15  -5   14.80    5.60
   7 -15  -5    4.60   12.60
  -7  15   5   12.90    4.20
   5 -15  -5   95.89   18.20
   5 -15  -5  112.99   16.10
   5 -15  -5  125.49   16.20
  -5  15   5   98.59   11.00
   3 -15  -5  184.28   16.90
   3 -15  -5  150.28   20.40
   3  15  -5  160.68   14.60
  -3  15   5  145.39   17.10
   1 -15  -5   73.29   12.40
   1 -15  -5   76.69   10.90
  -1  15   5   82.09   11.70
  -1  15   5   68.09    9.70
   1  15  -5   79.49    8.50
  -1 -15  -5   71.99   12.10
  -1  15  -5   57.39    7.60
   1  15   5   73.59    9.90
   1  15   5   57.49    8.80
  -3 -15  -5    3.90    4.90
   3  15   5   -2.80    7.40
   3  15   5    2.10    4.60
  -3  15  -5    2.00    2.80
  -5 -15  -5   10.60    5.80
  -7 -15  -5   51.09    8.70
 -10  16   5   40.70    7.50
   8 -16  -5  138.89   15.60
  -8  16   5  146.99   13.80
   6 -16  -5   57.89   24.00
   6 -16  -5   32.80    7.10
  -6  16   5   49.20    7.20
   4 -16  -5   21.30    7.60
   4 -16  -5    3.50   16.00
  -4  16   5   21.10    4.80
   2 -16  -5   52.79   16.10
   2 -16  -5   48.40    8.20
  -2  16   5   40.80    6.70
   2  16  -5   45.50    6.50
  -2  16   5   43.30    9.90
   0 -16  -5    2.30    5.70
   0  16   5   13.90    7.30
   0  16  -5    0.90    3.20
   0  16   5    0.50    3.70
  -2 -16  -5   38.00    8.10
   2  16   5   21.30    5.80
  -2  16  -5   36.40    5.60
  -4 -16  -5   20.20    6.80
   4  16   5    8.40    8.00
  -6 -16  -5   12.20    5.70
   9 -17  -5    3.20    3.80
  -9  17   5    4.60    3.20
   7 -17  -5   56.09   12.90
  -7  17   5   55.89    7.70
   5 -17  -5  195.88   18.80
  -5  17   5  178.68   17.20
   3 -17  -5  167.28   21.90
  -3  17   5  216.38   18.40
   1 -17  -5   56.59    9.80
  -1  17   5   81.09    9.30
  -1 -17  -5  116.29   14.00
   1  17   5   94.49   11.60
  -1  17  -5  104.99   11.00
  -3 -17  -5   27.80    9.10
  -3 -17  -5   14.40    6.40
   3  17   5   18.30    6.30
  -5 -17  -5    2.00    7.20
   8 -18  -5    5.90    4.40
  -8  18   5    0.80    3.00
   6 -18  -5   64.79   10.50
  -6  18   5   79.99   11.70
   4 -18  -5   57.29   11.20
  -4  18   5   77.69    9.10
  -2  18   5   51.89    7.90
   0 -18  -5    6.10    8.10
   0  18   5    3.70    5.60
  -2 -18  -5    6.90    6.70
   2  18   5   12.00    6.00
  -5  19   5   -0.60    3.00
   3 -19  -5    3.20    8.30
  -3  19   5   17.80    4.40
  -1  19   5   62.79    8.90
   1  19   5   -3.60    6.50
  18   0  -6    0.10    4.00
  18   0  -6   -0.80    4.80
  16   0  -6  318.87   25.80
  16   0  -6  274.57   25.80
  14   0  -6   77.09    9.10
  14   0  -6   72.09    8.80
  12   0  -6  296.37   30.20
  12   0  -6  332.97   28.20
  12   0  -6  385.26   28.90
  12   0  -6  382.46   28.90
  10   0  -6 1526.75  107.09
  10   0  -6 1377.86  106.69
  10   0  -6 1217.68  107.69
  -8   0   6    0.60    1.80
   8   0  -6    1.30    1.60
   8   0  -6    4.80    1.90
   8   0  -6    1.00    2.10
   8   0  -6    0.30    1.40
   6   0  -6 1518.95  109.29
  -6   0   6 1255.47  107.89
   6   0  -6 1496.55  108.49
   6   0  -6 1314.67  108.89
   6   0  -6 1410.46  108.29
   4   0  -6  285.87   21.80
   4   0  -6  268.07   21.90
   4   0  -6  260.07   21.40
   4   0  -6  242.08   21.10
   2   0  -6  105.09    9.20
   2   0  -6   89.19   10.30
   2   0  -6  105.69    9.60
   0   0  -6 1407.26  101.19
   0   0  -6 1250.07  100.89
   0   0  -6 1222.48  100.49
  -2   0  -6  102.19    9.30
   2   0   6   74.89    8.90
  -2   0  -6   78.89    8.50
  -2   0  -6   98.29    9.30
   4   0   6   -1.40    3.10
  -4   0  -6    0.10    2.70
  -4   0  -6    1.80    2.50
  -4   0  -6   -3.10    2.20
   6   0   6  638.44   50.79
  -6   0  -6  611.54   51.09
  -6   0  -6  691.53   52.39
   6   0   6  642.34   52.59
   8   0   6   83.69   10.80
  -8   0  -6   97.59   10.50
   8   0   6   72.19    8.30
  10   0   6   41.00    8.10
  12   0   6   -2.30    4.90
  17  -1  -6    1.40    3.60
  17  -1  -6    1.70    4.10
  17   1  -6    4.50    4.30
  17   1  -6    6.90    3.80
  15  -1  -6   74.99   12.30
  15  -1  -6   59.49    8.40
  15   1  -6   63.99    8.30
  13  -1  -6  542.75   45.20
  13  -1  -6  475.95   47.80
  13  -1  -6  620.14   46.10
  13  -1  -6  627.94   46.00
  13   1  -6  567.34   45.90
  13   1  -6  600.74   45.90
  13   1  -6  552.14   45.30
  11  -1  -6   59.19    6.50
  11  -1  -6   57.89    8.50
  11  -1  -6   47.90    8.50
  11  -1  -6   68.09    6.60
  11   1  -6   54.59    6.30
  11   1  -6   52.69    6.00
  11   1  -6   45.40    8.00
  11   1  -6   52.99    6.50
   9  -1  -6   21.30    4.80
   9  -1  -6   25.90    4.00
   9  -1  -6   19.00    3.40
   9  -1  -6   24.20    3.70
   9   1  -6   23.80    3.60
   9   1  -6   19.60    3.30
   9   1  -6   26.50    4.80
  -9   1   6   26.10    3.30
   9   1  -6   23.90    3.70
  -7  -1   6  106.89    9.90
   7  -1  -6  128.19   10.40
   7  -1  -6  113.39   11.30
   7  -1  -6  109.19   10.20
   7   1  -6  121.29   10.30
   7   1  -6  110.39   10.70
   7   1  -6  122.39    9.80
   7   1  -6  128.39   10.20
  -7   1   6  106.69    9.90
   5  -1  -6 1553.54  132.09
   5  -1  -6 1782.92  132.49
   5  -1  -6 1744.13  132.29
   5  -1  -6 1649.54  132.89
   5   1  -6 1721.63  132.59
  -5   1   6 1565.64  131.89
   5   1  -6 1784.72  132.19
   5   1  -6 1830.52  132.59
   5   1  -6 1746.13  131.99
   3  -1  -6  168.68   14.60
   3  -1  -6  171.58   14.40
   3  -1  -6  173.28   15.00
   3   1  -6  186.38   15.20
   3   1  -6  193.38   14.90
   3   1  -6  163.78   14.50
   3   1  -6  145.59   13.90
   1  -1  -6  591.94   46.10
   1  -1  -6  573.84   45.80
   1  -1  -6  583.44   46.00
   1   1  -6  561.14   45.80
   1   1  -6  567.64   45.30
   1  -1   6  405.16   36.50
  -1  -1  -6  467.35   36.70
  -1  -1  -6  525.75   37.40
  -1  -1  -6  450.95   37.10
  -1   1  -6  458.65   36.50
  -1   1  -6  444.86   37.10
  -3  -1  -6  374.86   30.10
  -3  -1  -6  355.36   29.50
   3  -1   6  363.76   30.00
   3   1   6  357.96   30.20
  -3   1  -6  359.56   30.10
  -5  -1  -6   10.90    3.80
   5  -1   6   14.50    4.60
  -5   1  -6   25.60    4.10
  -5   1  -6   15.50    4.50
   5   1   6   12.10    3.90
   5   1   6   11.20    2.40
   7  -1   6  106.69    9.40
  -7  -1  -6   97.29   11.00
   7  -1   6  108.49   11.80
  -7  -1  -6  100.29   10.60
  -7   1  -6  106.29   11.50
   7   1   6   87.29   11.60
   7   1   6   94.99    9.50
  -9  -1  -6  118.49   12.60
   9  -1   6   98.89   10.90
   9  -1   6  109.29   12.60
   9   1   6  114.89   12.40
  -9   1  -6  115.39   13.00
   9   1   6   94.29   12.70
  11  -1   6   41.70    8.00
 -11  -1  -6   80.49   11.30
  11   1   6   57.29    9.80
 -11   1  -6   57.79    9.70
  13  -1   6   68.19   10.20
  13   1   6   44.10    8.20
  18  -2  -6    4.80    4.30
  18  -2  -6    1.90    4.30
  18   2  -6    3.50    3.60
  18   2  -6    1.40    5.60
  16  -2  -6    9.80    4.10
  16  -2  -6    5.80    3.90
  16   2  -6    4.30    4.50
  16   2  -6   15.40    4.60
  14  -2  -6   65.99    8.30
  14  -2  -6   69.99    8.10
  14  -2  -6   52.39   11.40
  14   2  -6   63.09    8.10
  14   2  -6   58.19    8.30
  12  -2  -6   -1.00    2.00
  12  -2  -6    1.80    2.80
  12  -2  -6    3.70    2.90
  12  -2  -6    6.70    4.80
  12   2  -6    0.50    2.70
  12   2  -6    1.90    2.70
  12   2  -6    3.30    2.30
  12   2  -6    2.60    6.60
  10  -2  -6 1719.03  134.09
  10  -2  -6 1878.91  134.29
  10  -2  -6 1463.25  135.59
  10   2  -6 1885.91  136.89
 -10   2   6 1795.32  133.69
  10   2  -6 1698.23  134.09
  10   2  -6 1873.81  134.19
  10   2  -6 1545.95  134.39
   8  -2  -6  765.22   64.39
   8  -2  -6  816.62   63.29
   8  -2  -6  822.72   63.09
   8   2  -6  796.82   63.29
  -8   2   6  792.92   62.79
   8   2  -6  842.72   63.09
   6  -2  -6   31.10    4.30
   6  -2  -6   34.90    4.70
   6  -2  -6   34.80    4.50
   6  -2  -6   33.90    5.50
   6   2  -6   38.30    4.30
   6   2  -6   35.40    4.50
   6   2  -6   36.00    5.00
   6   2  -6   45.90    3.80
  -6   2   6   32.00    4.20
   4  -2  -6  137.99   12.80
   4  -2  -6  130.89   12.00
   4  -2  -6  136.79   11.90
   4   2  -6  147.99   12.10
   4   2  -6  139.09   11.50
  -4   2   6  128.39   11.80
   4   2  -6  137.09   11.80
   4   2  -6  143.19   12.30
   2  -2  -6  505.75   39.10
   2  -2  -6  487.95   39.70
   2   2  -6  500.95   38.80
   2   2  -6  499.95   39.40
   2   2  -6  465.85   38.60
   0  -2   6   55.09    6.30
   0  -2  -6   67.89    7.20
   0  -2  -6   63.69    6.80
   0  -2  -6   72.59    7.20
   0   2  -6   66.09    7.20
   0   2  -6   68.79    6.40
  -2  -2  -6  404.06   32.70
   2  -2   6  385.26   32.20
  -2  -2  -6  448.36   33.00
  -2   2  -6  403.16   32.80
   2   2   6  368.66   32.70
  -2   2  -6  382.06   31.70
  -4  -2  -6   88.29    8.80
  -4  -2  -6   68.39    8.60
   4  -2   6   68.49    8.70
   4   2   6   80.19    7.50
  -4   2  -6   66.79    7.60
   4   2   6   72.79    9.10
  -4   2  -6   77.79    8.90
   6  -2   6   50.19    8.90
  -6  -2  -6   69.79    8.30
   6   2   6   59.39    8.80
  -6   2  -6   59.99    8.90
   6   2   6   61.99    6.60
   8  -2   6    1.70    4.30
   8  -2   6   -0.20    2.50
  -8  -2  -6    9.00    4.10
   8   2   6   -2.90    2.40
   8   2   6    6.70    4.80
  -8   2  -6    3.60    4.20
 -10  -2  -6  127.69   13.90
  10  -2   6  120.59   13.70
  10   2   6  104.79   13.60
  10   2   6  127.89   13.20
 -12  -2  -6    6.10   10.60
  12  -2   6   10.50    5.60
  12   2   6    9.40    5.40
  17  -3  -6   15.20    4.80
  17  -3  -6   26.20    5.50
  17   3  -6   23.50    5.00
  17   3  -6   17.30    6.20
  15  -3  -6   51.19   14.20
  15  -3  -6   67.09    8.00
  15  -3  -6   69.19    8.40
  15   3  -6   61.59    8.20
  15   3  -6   40.50    7.70
  13  -3  -6   95.19    9.10
  13  -3  -6   94.89    9.30
  13  -3  -6   61.19   11.50
  13  -3  -6   85.99    8.30
  13   3  -6   63.59    9.10
  13   3  -6   70.99    8.70
  11  -3  -6   73.59   10.90
  11  -3  -6   86.69    8.40
  11  -3  -6   87.19    8.50
  11  -3  -6   73.59    7.80
 -11   3   6   86.49    7.80
  11   3  -6   76.29    7.90
  11   3  -6   79.19    8.20
  11   3  -6   75.89    8.30
   9  -3  -6  161.48   14.10
   9  -3  -6  142.09   15.70
   9  -3  -6  155.48   14.30
   9   3  -6  188.58   14.30
   9   3  -6  156.08   13.80
  -9   3   6  161.78   13.80
   9   3  -6  172.68   13.90
   9   3  -6  176.08   14.10
   7  -3  -6   12.60    2.90
   7  -3  -6   11.10    3.40
   7  -3  -6   13.50    2.90
   7  -3  -6   13.40    2.60
   7   3  -6   14.20    2.20
   7   3  -6   13.50    2.50
  -7   3   6   12.90    2.70
   7   3  -6   20.10    2.90
   7   3  -6   15.80    2.70
   5  -3  -6    3.70    2.60
   5  -3  -6    4.00    1.80
   5  -3  -6    0.80    1.90
   5  -3  -6    1.10    1.80
   5   3  -6    4.30    1.70
   5   3  -6    1.90    1.60
   5   3  -6    0.80    2.00
   5   3  -6   -0.30    1.30
  -5   3   6   -0.10    1.70
   3  -3  -6   64.79    7.60
   3  -3  -6   69.09    6.90
   3  -3  -6   59.99    6.80
   3   3  -6   67.49    7.20
  -3   3   6   63.29    6.90
   3   3  -6   84.59    7.10
   3   3  -6   72.79    6.20
   1  -3  -6   62.99    6.70
   1  -3  -6   63.79    6.70
   1  -3  -6   63.09    7.10
   1   3  -6   61.39    6.00
   1   3  -6   54.79    6.70
   1  -3   6  262.77   21.80
  -1  -3  -6  276.67   22.80
  -1  -3  -6  285.37   22.70
   1   3   6  262.77   22.70
  -1   3  -6  264.17   22.60
  -1   3  -6  260.17   21.60
  -3  -3  -6 1553.34  106.39
   3  -3   6 1389.76  105.69
  -3  -3  -6 1317.47  105.89
   3   3   6 1301.97  104.99
  -3   3  -6 1196.08  104.59
   3   3   6 1326.17  106.49
  -3   3  -6 1391.96  106.19
  -5  -3  -6   13.90    3.60
  -5  -3  -6   18.50    4.50
   5  -3   6   14.40    4.10
   5   3   6   12.00    4.20
   5   3   6   14.40    2.90
  -5   3  -6   13.80    4.50
   7  -3   6  328.37   28.90
  -7  -3  -6  357.56   29.10
   7  -3   6  340.97   27.30
   7   3   6  312.67   29.70
   7   3   6  327.37   27.60
  -7   3  -6  355.56   29.10
   9  -3   6  172.28   17.10
  -9  -3  -6  194.38   17.70
   9  -3   6  186.38   17.80
  -9   3  -6  186.48   18.30
   9   3   6  176.98   18.30
   9   3   6  156.08   15.90
  11  -3   6   16.60    6.00
 -11  -3  -6   14.40    6.20
  11   3   6    5.20    4.80
  13  -3   6    7.70    6.20
 -13  -3  -6    7.70    8.50
  13   3   6   -6.20    5.10
  18  -4  -6   25.30    6.00
  18  -4  -6   33.50    6.40
  18   4  -6   16.60    8.10
  18   4  -6   24.60    5.20
  16  -4  -6   42.60    6.80
  16  -4  -6   46.70    7.20
  16   4  -6   35.20    7.20
  16   4  -6   37.60    6.90
  14  -4  -6    4.40    3.20
  14  -4  -6    0.50    7.90
  14  -4  -6    7.60    3.50
  14   4  -6    6.10    4.00
  14   4  -6   -1.90    2.90
  12  -4  -6    5.00    4.80
  12  -4  -6    9.00    3.10
  12  -4  -6    7.70    2.60
  12  -4  -6    8.90    3.50
  12   4  -6    9.60    3.30
 -12   4   6    9.00    3.00
  12   4  -6    1.10    3.20
  10  -4  -6   96.69    9.40
  10  -4  -6   87.69   11.90
  10  -4  -6  110.69   10.00
  10  -4  -6   98.29    9.70
  10   4  -6  101.59    9.70
  10   4  -6  103.39    9.70
  10   4  -6  103.59    9.40
 -10   4   6  109.89    9.40
   8  -4  -6   33.80    6.60
   8  -4  -6   39.50    5.10
   8  -4  -6   38.00    4.90
  -8   4   6   38.00    4.80
   8   4  -6   44.00    3.80
   8   4  -6   39.90    4.70
   8   4  -6   37.60    4.70
   8   4  -6   38.00    4.70
   6  -4  -6  132.39   14.90
   6  -4  -6  158.78   13.80
   6  -4  -6  154.38   13.80
   6  -4  -6  146.29   13.90
  -6   4   6  138.99   13.60
  -6   4   6  175.38   13.00
   6   4  -6  158.38   13.60
   6   4  -6  185.78   13.50
   6   4  -6  188.18   13.40
   4  -4  -6 1253.17   98.69
   4  -4  -6 1301.57   97.59
   4  -4  -6 1263.17   97.49
   4   4  -6 1285.07   97.19
   4   4  -6 1271.57   97.89
  -4   4   6 1148.79   97.39
   2  -4  -6 2287.27  169.08
   2  -4  -6 2135.89  169.78
   2  -4  -6 2228.68  168.98
  -2   4   6 2191.48  168.88
   2   4  -6 2162.28  168.38
   2   4  -6 2095.89  169.18
   0  -4  -6  421.16   33.90
   0  -4  -6  415.46   33.30
   0   4  -6  384.56   33.30
   0   4  -6  389.76   32.40
   0   4   6  442.26   32.60
  -2  -4  -6   96.19   10.10
   2  -4   6  103.19    9.70
  -2  -4  -6  101.59   10.10
   2   4   6   96.19   10.70
   2   4   6  105.49    9.10
  -2   4  -6   96.89    8.80
  -2   4  -6   93.89   10.10
   4  -4   6  191.58   18.00
  -4  -4  -6  199.88   18.60
  -4   4  -6  213.48   18.60
   4   4   6  214.98   17.30
   4   4   6  207.98   19.30
  -6  -4  -6   -3.00    3.10
   6   4   6   -0.70    3.70
   6   4   6    4.70    2.50
  -8  -4  -6  168.58   15.10
   8  -4   6  141.59   12.90
   8  -4   6  141.09   15.00
   8   4   6  130.09   15.50
  -8   4  -6  140.39   15.50
   8   4   6  136.89   15.40
  10  -4   6   18.60    5.80
 -10  -4  -6   26.30    6.10
 -10  -4  -6   34.20    6.20
  10   4   6   15.30    5.60
  10   4   6   18.90    6.10
  10   4   6    2.20    6.00
 -12  -4  -6   27.70    9.00
  12  -4   6   28.50    7.00
  12   4   6   13.60    5.70
  17  -5  -6    5.80    6.20
  17  -5  -6    1.30    4.00
  17   5  -6    1.90    3.90
  17   5  -6   -7.60    7.10
  15  -5  -6   -5.90    3.00
  15  -5  -6  -16.30   14.40
  15  -5  -6    2.30    3.20
  15   5  -6   -4.00    2.90
  15   5  -6   11.80    5.60
  13  -5  -6   20.00    4.50
  13  -5  -6   19.10    4.00
  13  -5  -6   12.50    3.70
  13  -5  -6   16.90   11.30
  13   5  -6    7.90    4.60
  13   5  -6    9.40    3.70
 -13   5   6   17.60    3.90
  11  -5  -6    3.00    2.50
  11  -5  -6    4.00    2.80
  11  -5  -6    2.90    4.10
  11  -5  -6    4.80    2.50
  11   5  -6    0.60    3.10
 -11   5   6    8.40    2.70
  11   5  -6    2.50    2.20
  11   5  -6    4.10    2.80
   9  -5  -6    3.60    2.30
   9  -5  -6    3.90    3.90
   9   5  -6    5.50    2.30
  -9   5   6    2.40    2.10
   9   5  -6    1.00    2.50
   9   5  -6    3.50    2.60
   7  -5  -6  578.64   49.50
   7  -5  -6  655.53   49.10
   7  -5  -6  574.44   50.89
   7  -5  -6  646.14   49.40
   7   5  -6  716.93   49.20
  -7   5   6  596.94   49.20
  -7   5   6  587.14   48.20
   7   5  -6  640.04   49.20
   5  -5  -6  155.18   13.60
   5  -5  -6  145.99   14.90
   5  -5  -6  147.89   13.40
   5   5  -6  164.28   13.30
  -5   5   6  160.68   12.70
  -5   5   6  146.19   13.50
   5   5  -6  170.48   13.00
   3  -5  -6    8.60    2.80
   3  -5  -6   13.10    3.90
   3   5  -6   11.00    3.20
   3   5  -6   19.40    3.00
   3   5  -6   12.60    2.40
  -3   5   6   13.90    3.20
  -3   5   6   14.00    2.30
   1  -5  -6  640.84   48.80
   1  -5  -6  590.64   49.40
   1  -5  -6  595.64   48.60
  -1   5   6  592.94   48.50
   1   5  -6  610.24   47.80
  -1   5   6  680.53   48.10
   1   5  -6  570.34   48.70
  -1  -5  -6  504.75   40.60
  -1  -5  -6  525.55   41.10
   1  -5   6  437.46   39.80
   1   5   6  554.44   39.90
  -1   5  -6  506.85   39.30
  -1   5  -6  491.15   40.60
  -3  -5  -6   82.99    9.00
  -3  -5  -6   73.99    9.00
   3  -5   6  100.69   10.40
  -3   5  -6   72.69    9.10
   3   5   6   88.29    8.20
   3   5   6   80.69   10.00
  -5  -5  -6   63.69    8.60
  -5  -5  -6   86.49    8.90
   5  -5   6   71.49    8.90
   5   5   6   69.19    7.60
  -5   5  -6   65.89    9.20
   5   5   6   63.29    9.90
  -7  -5  -6  752.92   57.79
   7  -5   6  694.73   57.29
   7   5   6  706.13   56.49
  -7   5  -6  751.32   57.59
   7   5   6  649.74   58.49
  -9  -5  -6  103.79   14.10
   9  -5   6   68.79   10.80
   9   5   6   74.39    9.40
   9   5   6   67.89   11.30
   9   5   6   62.19    9.00
 -11  -5  -6    6.00    5.30
  11  -5   6    8.20    6.20
 -11  -5  -6    0.30    6.70
  11   5   6    3.40    5.40
  16  -6  -6    5.70    3.60
  16  -6  -6    4.20    4.20
  16   6  -6    1.00    3.70
  16   6  -6   -2.00    7.50
  14  -6  -6   13.00    4.10
  14  -6  -6    5.50    3.20
  14  -6  -6    9.50    8.70
  14   6  -6   10.50    3.70
  14   6  -6    3.30    5.40
  12  -6  -6    1.20    5.80
  12  -6  -6    7.70    3.30
  12  -6  -6    7.80    3.40
  12  -6  -6    8.40    3.10
  12   6  -6    9.00    4.20
  12   6  -6   13.00    3.70
 -12   6   6   12.90    3.30
  10  -6  -6    4.40    2.90
  10  -6  -6    6.20    4.70
  10  -6  -6    0.20    2.60
  10   6  -6    6.30    3.50
 -10   6   6    7.90    3.00
  10   6  -6    7.70    3.00
  10   6  -6    6.60    2.40
   8  -6  -6    3.10    2.20
   8  -6  -6   -1.00    2.90
   8  -6  -6   -1.60    2.20
   8   6  -6    2.20    3.10
   8   6  -6   -0.20    1.80
  -8   6   6   -0.20    2.10
   6  -6  -6  151.88   14.90
   6  -6  -6  166.88   14.80
   6  -6  -6  179.38   14.70
   6  -6  -6  151.48   16.40
  -6   6   6  174.98   14.00
   6   6  -6  191.88   14.50
   6   6  -6  184.98   14.60
  -6   6   6  169.08   14.80
   4  -6  -6    1.30    2.10
   4  -6  -6    2.20    2.50
   4  -6  -6   -0.60    2.00
   4   6  -6    4.30    1.80
  -4   6   6    1.30    1.10
  -4   6   6   -1.20    2.00
   4   6  -6    1.70    1.80
   2  -6  -6  130.89   12.90
   2  -6  -6  125.29   11.70
   2  -6  -6  133.89   12.00
   2   6  -6  117.59   12.00
  -2   6   6  141.89   11.10
  -2   6   6  115.59   11.70
   2   6  -6  135.39   11.00
   0  -6  -6 1443.76  116.49
   0  -6  -6 1597.44  117.49
   0   6  -6 1391.76  116.59
   0   6   6 1680.73  115.99
   0   6   6 1334.57  116.29
   0   6  -6 1517.65  115.39
   2  -6   6  274.17   23.70
  -2  -6  -6  310.77   25.00
  -2  -6  -6  302.37   24.60
   2   6   6  274.77   24.30
  -2   6  -6  277.57   24.50
   2   6   6  297.77   23.80
  -4  -6  -6  468.15   39.60
   4  -6   6  456.75   39.00
  -4  -6  -6  543.65   40.00
   4   6   6  452.45   38.80
  -4   6  -6  497.35   39.70
   4   6   6  485.65   40.90
  -6  -6  -6 2592.94  181.08
   6  -6   6 2335.57  180.18
   6   6   6 2319.97  182.08
   6   6   6 2008.20  179.88
   6   6   6 2344.77  179.78
   8  -6   6  462.25   38.10
  -8  -6  -6  535.35   38.80
   8   6   6  398.26   37.10
   8   6   6  451.65   37.10
   8   6   6  425.26   39.30
  10  -6   6   19.20    6.90
 -10  -6  -6   25.90    6.00
  10   6   6   21.00    8.30
  10   6   6   22.70    6.70
  12  -6   6   32.30    9.00
 -12  -6  -6   30.60    7.10
  12   6   6   34.10    7.50
  17  -7  -6   13.30    5.20
  17  -7  -6    8.30    4.30
  17   7  -6    6.70    4.50
  15  -7  -6    6.60    4.10
  15  -7  -6   10.90    4.30
  15   7  -6  -17.50    7.90
  15   7  -6    4.00    3.90
  13  -7  -6   41.50    6.60
  13  -7  -6   28.70    5.30
  13  -7  -6   30.50    9.60
 -13   7   6   36.50    5.30
  13   7  -6   29.70    6.00
  11  -7  -6   43.80    6.20
  11  -7  -6   43.50    6.40
  11  -7  -6   37.40    9.30
  11   7  -6   38.90    6.20
 -11   7   6   49.80    5.90
   9  -7  -6  118.79   11.50
   9  -7  -6  104.49   13.70
   9  -7  -6  110.29   10.80
   9   7  -6  120.09   10.70
  -9   7   6  123.49   10.90
   9   7  -6  116.59   11.00
   7  -7  -6    6.10    2.80
   7  -7  -6    3.60    2.50
   7  -7  -6    2.90    3.60
  -7   7   6    3.40    2.20
   7   7  -6    5.00    2.10
   7   7  -6    6.10    2.30
  -7   7   6    0.10    1.10
   5  -7  -6   31.70    5.20
   5  -7  -6   39.00    5.20
   5  -7  -6   24.90    5.60
  -5   7   6   37.40    3.70
   5   7  -6   35.10    4.30
  -5   7   6   37.30    5.10
   3  -7  -6  566.04   47.20
   3  -7  -6  556.84   48.80
   3  -7  -6  624.04   47.70
  -3   7   6  554.74   47.40
  -3   7   6  632.74   46.80
   3   7  -6  641.34   46.90
   1  -7  -6    0.10    2.40
   1  -7  -6   -1.40    2.30
   1   7  -6    2.20    2.70
  -1   7   6   -0.30    2.30
  -1   7   6    1.40    1.60
  -1  -7  -6   27.50    5.30
  -1  -7  -6   22.10    4.60
   1   7   6   21.60    4.30
  -1   7  -6   27.10    4.80
   1   7   6   23.20    3.70
   3  -7   6   47.60    7.70
  -3  -7  -6   55.89    7.00
  -3  -7  -6   49.10    6.60
   3   7   6   40.10    7.20
  -3   7  -6   43.40    7.20
   3   7   6   37.00    5.80
  -5  -7  -6    9.50    4.20
   5  -7   6   17.20    4.80
  -5  -7  -6   17.20    4.30
   5   7   6   21.50    6.40
   5   7   6   11.10    3.10
   5   7   6   14.60    4.30
  -5   7  -6   16.40    5.30
   7  -7   6   78.89   11.20
  -7  -7  -6  105.39   11.00
   7   7   6   77.19   10.20
   7   7   6   83.19    9.80
   7   7   6   88.19   12.60
   9  -7   6  107.89   14.50
  -9  -7  -6  132.09   13.60
   9   7   6  124.79   18.30
   9   7   6  108.39   14.50
  11  -7   6   19.10    8.50
 -11  -7  -6   23.30    6.30
  11   7   6   21.40    7.00
  16  -8  -6   16.30    4.30
  16  -8  -6   17.80    7.10
  16   8  -6    7.20    4.40
  14  -8  -6   18.60    4.60
  14  -8  -6   22.60   10.80
  14  -8  -6   25.10    4.90
  14   8  -6   16.00    4.90
 -14   8   6   34.90    5.40
  12  -8  -6   40.80    6.50
  12  -8  -6   36.50   10.30
  12  -8  -6   40.90    6.50
 -12   8   6   44.90    5.80
  12   8  -6   25.70    5.50
  10  -8  -6  565.44   44.00
  10  -8  -6  565.74   43.00
  10  -8  -6  470.15   46.50
 -10   8   6  562.64   43.30
  10   8  -6  531.45   43.60
   8  -8  -6  183.88   15.30
   8  -8  -6  175.98   15.90
   8  -8  -6  158.08   17.90
   8   8  -6  174.48   15.20
  -8   8   6  173.28   15.30
   6  -8  -6   38.90    5.50
   6  -8  -6   41.50    7.90
  -6   8   6   32.70    3.90
   6   8  -6   32.40    4.90
   6   8  -6   45.00    4.90
  -6   8   6   32.10    5.10
   4  -8  -6  477.25   43.70
   4  -8  -6  515.85   41.90
  -4   8   6  517.85   41.00
   4   8  -6  575.34   41.40
  -4   8   6  518.75   41.90
   2  -8  -6   17.00    4.50
   2  -8  -6   19.90    4.00
   2  -8  -6   20.40    4.30
  -2   8   6   25.40    4.40
   2   8  -6   17.90    3.00
   0  -8  -6  835.22   68.89
   0  -8  -6  859.41   70.29
   0   8  -6  923.71   68.19
   0   8   6  945.71   68.49
   0   8  -6  856.11   69.09
   0   8   6  807.52   68.79
  -2  -8  -6 1275.17  101.29
  -2  -8  -6 1332.17  101.89
   2   8   6 1213.28  102.69
   2   8   6 1345.97  100.79
  -2   8  -6 1273.97  101.19
  -4  -8  -6   30.00    6.00
  -4  -8  -6   37.10    6.20
   4   8   6   31.90    5.90
  -4   8  -6   19.30    5.60
   4   8   6   21.20    4.30
  -6  -8  -6   88.49   10.50
   6  -8   6   68.59   11.30
  -6  -8  -6  113.39   11.70
   6   8   6   81.79   10.30
   6   8   6   95.29   11.90
   6   8   6   76.49   11.80
   8  -8   6   38.00    7.90
  -8  -8  -6   41.30    7.30
   8   8   6   24.20    6.40
   8   8   6   32.40    6.20
   8   8   6   18.50    6.10
 -10  -8  -6  108.79   12.50
  10   8   6   77.79   12.70
  15  -9  -6   10.70    4.30
  15  -9  -6   13.10    4.70
  13  -9  -6  139.29   13.70
  13  -9  -6  144.59   14.10
  13  -9  -6  100.19   20.40
 -13   9   6  152.58   13.10
  11  -9  -6   18.50    4.30
  11  -9  -6    7.10    3.30
  11  -9  -6   14.70    6.90
 -11   9   6   12.20    3.50
  11   9  -6    9.00    3.60
   9  -9  -6  161.78   19.70
   9  -9  -6  209.38   17.20
   9  -9  -6  195.68   16.40
  -9   9   6  193.88   16.50
   9   9  -6  170.08   16.50
   7  -9  -6  186.08   16.30
   7  -9  -6  175.88   19.10
   7  -9  -6  188.68   17.00
   7   9  -6  170.98   16.10
  -7   9   6  211.28   16.60
   5  -9  -6  354.16   27.80
   5  -9  -6  304.37   29.50
  -5   9   6  344.87   27.70
  -5   9   6  335.17   26.60
   3  -9  -6 1084.69   84.79
   3  -9  -6 1015.60   86.69
   3  -9  -6 1167.98   85.49
  -3   9   6 1073.79   84.39
   1  -9  -6   66.79    7.60
   1  -9  -6   63.09    9.00
  -1   9   6   52.59    9.20
  -1   9   6   69.49    6.80
   1   9  -6   61.99    6.50
  -1  -9  -6  251.57   22.30
  -1  -9  -6  255.67   23.20
   1   9   6  283.27   21.90
  -1   9  -6  253.27   21.30
   1   9   6  246.28   22.20
  -3  -9  -6 1361.36  109.39
  -3  -9  -6 1505.85  109.89
   3   9   6 1264.57  108.99
   3   9   6 1423.56  108.89
  -3   9  -6 1402.26  109.09
  -5  -9  -6    5.80    3.90
  -5  -9  -6    5.80    4.40
   5   9   6    2.20    3.90
  -7  -9  -6   34.20    9.30
   7   9   6   13.00    4.50
   7   9   6    7.60    5.40
  -9  -9  -6   10.00    5.30
 -11  -9  -6   13.70    5.80
  16 -10  -6   75.69   11.30
  16 -10  -6   74.29   10.20
  14 -10  -6   13.50    4.90
  14 -10  -6   21.80    5.40
 -14  10   6   12.90    4.60
  12 -10  -6    4.40    3.50
  12 -10  -6   -5.70    7.30
  12 -10  -6   -0.40    3.70
 -12  10   6    5.00    3.00
  12  10  -6   -2.00    3.70
  10 -10  -6  223.38   18.30
  10 -10  -6  170.28   21.60
 -10  10   6  218.58   17.50
  10  10  -6  169.88   17.60
   8 -10  -6   55.49    8.40
   8 -10  -6   54.79   10.70
   8 -10  -6   54.89    7.60
  -8  10   6   57.49    7.10
   6 -10  -6   53.09    9.70
  -6  10   6   55.29    6.90
   4 -10  -6  122.29   14.40
   4 -10  -6  127.99   12.40
  -4  10   6  145.99   12.80
  -4  10   6  134.59   11.60
   2 -10  -6   22.60    5.30
   2 -10  -6   29.40    5.10
   2 -10  -6   31.60    5.40
  -2  10   6   21.40    4.50
  -2  10   6   27.00    3.90
   2  10  -6   28.50    4.30
   0 -10  -6  466.35   39.50
   0 -10  -6  465.55   38.80
   0  10   6  465.35   38.20
   0  10   6  487.05   37.70
   0  10  -6  449.76   37.20
  -2 -10  -6    2.20    3.40
  -2 -10  -6    3.80    3.60
  -2  10  -6    2.20    2.50
   2  10   6   -0.30    3.10
   2  10   6   -6.20    2.40
  -4 -10  -6  313.57   24.60
  -4 -10  -6  259.47   24.00
   4  10   6  268.87   25.30
   4  10   6  237.18   23.40
  -6 -10  -6    5.10    4.20
   6  10   6    2.40    4.70
   6  10   6    2.80    4.30
  -8 -10  -6   42.10    8.00
   8  10   6   44.30    9.10
 -10 -10  -6    4.50    6.00
  15 -11  -6   10.60    4.60
  15 -11  -6    3.80    5.30
  13 -11  -6   38.60    6.60
  13 -11  -6   28.20    6.00
 -13  11   6   24.80    4.90
  11 -11  -6    1.20    3.40
  11 -11  -6    3.50    6.20
  11 -11  -6  -11.50    8.20
 -11  11   6    1.60    3.10
   9 -11  -6  225.68   25.60
   9 -11  -6  245.88   21.90
  -9  11   6  260.57   21.20
   7 -11  -6   45.20    7.30
   7 -11  -6   56.79   11.10
   7 -11  -6   40.50    6.30
  -7  11   6   54.19    7.00
   5 -11  -6   57.19   10.50
   5 -11  -6   62.79    7.60
  -5  11   6   63.09    7.60
  -5  11   6   43.70    6.40
   3 -11  -6    8.50    3.90
   3 -11  -6   10.50    4.60
   3 -11  -6    9.20    3.80
  -3  11   6    6.60    3.40
  -3  11   6    5.00    2.30
   1 -11  -6   -4.80    6.70
   1 -11  -6    4.10    4.00
   1  11  -6    4.40    2.50
  -1  11   6    7.40    3.60
  -1  11   6    5.00    2.60
  -1 -11  -6  110.19   11.60
  -1 -11  -6  104.09   12.80
   1  11   6  101.99   11.30
  -1  11  -6  111.69   10.30
   1  11   6  108.19   11.10
  -3 -11  -6   56.99    8.80
  -3 -11  -6   78.19   10.30
   3  11   6   65.49    8.50
  -3  11  -6   48.10    6.90
  -5 -11  -6   18.00    5.10
   5  11   6   29.00    6.30
   5  11   6   20.60    5.30
  -7 -11  -6   16.00    5.80
   7  11   6   -6.80    8.20
   7  11   6   10.10    6.30
  -9 -11  -6   16.00    5.70
  14 -12  -6    8.10    5.50
 -14  12   6    6.50    4.50
  12 -12  -6   24.60    5.20
  12 -12  -6   22.80    5.20
 -12  12   6   24.20    4.80
  10 -12  -6  154.58   16.90
  10 -12  -6  134.29   21.20
 -10  12   6  155.88   14.20
   8 -12  -6  110.59   12.20
   8 -12  -6  114.69   12.30
   8 -12  -6  118.39   16.60
  -8  12   6  117.49   11.60
   6 -12  -6  151.48   15.50
   6 -12  -6  149.79   18.40
   6 -12  -6  161.78   15.20
  -6  12   6  182.28   15.40
   4 -12  -6   91.49   10.40
   4 -12  -6   85.29   12.60
  -4  12   6   91.39    9.50
  -4  12   6   94.29   10.10
   2 -12  -6    5.20    4.80
   2 -12  -6   12.30    4.60
  -2  12   6    8.40    3.60
  -2  12   6   12.60    3.40
   2  12  -6   13.90    3.30
   0 -12  -6   49.00    8.00
   0 -12  -6   53.89   10.20
   0  12  -6   59.29    6.60
   0  12   6   49.00    7.50
   0  12   6   49.50    7.40
  -2 -12  -6    8.80    5.40
  -2 -12  -6    2.80    3.80
   2  12   6    1.10    3.70
  -2  12  -6    5.00    2.90
   2  12   6    5.00    4.00
  -4 -12  -6  138.09   14.20
   4  12   6  116.69   13.40
   4  12   6  141.49   14.30
  -6 -12  -6   16.90    5.20
   6  12   6   37.20    7.80
   6  12   6   16.30    6.20
  -8 -12  -6    9.10    5.20
  13 -13  -6   12.50    5.50
  13 -13  -6    5.90    4.30
 -13  13   6    4.30    4.10
  11 -13  -6    6.20    4.60
  11 -13  -6    3.30    4.20
 -11  13   6    2.20    3.30
   9 -13  -6    0.50    4.40
   9 -13  -6   -0.70    9.30
  -9  13   6    0.80    3.00
   7 -13  -6   13.70    7.60
   7 -13  -6    1.80    5.20
   7 -13  -6    7.50    4.70
  -7  13   6    4.70    3.70
   5 -13  -6   14.00    4.80
   5 -13  -6   26.50    7.80
  -5  13   6   33.50    5.70
   3 -13  -6   66.79    8.70
   3 -13  -6   59.19   11.10
  -3  13   6   42.70    6.50
  -3  13   6   58.59    7.70
   1 -13  -6  199.28   20.70
   1 -13  -6  186.98   18.60
   1 -13  -6  213.48   19.30
  -1  13   6  217.68   18.30
  -1  13   6  189.88   17.90
   1  13  -6  188.08   17.10
  -1 -13  -6   -1.70    4.50
  -1 -13  -6   -1.10    6.40
   1  13   6    5.40    4.30
  -1  13  -6   -2.90    2.60
   1  13   6    0.80    4.20
  -3 -13  -6   57.59   13.40
   3  13   6   68.19    9.30
   3  13   6   54.59    8.30
  -5 -13  -6    3.20    4.70
   5  13   6   -6.50    5.10
   5  13   6    7.30    6.80
  -7 -13  -6   16.50    5.20
  12 -14  -6   -1.80    5.80
  12 -14  -6    5.30    4.20
 -12  14   6   -7.70    6.20
  10 -14  -6   17.50    5.00
  10 -14  -6   21.60    5.30
 -10  14   6   16.70    4.30
   8 -14  -6    2.20    4.30
   8 -14  -6   17.50   11.40
  -8  14   6    2.40    3.50
   6 -14  -6   12.20    7.80
   6 -14  -6   -3.20    4.80
   6 -14  -6    5.10    5.40
  -6  14   6   -0.60    3.60
   4 -14  -6    5.50    5.10
   4 -14  -6    7.50    7.70
  -4  14   6   15.70    5.90
  -4  14   6   13.20    4.20
   2 -14  -6   72.69    9.30
   2 -14  -6   38.90    9.00
  -2  14   6   40.90    7.00
  -2  14   6   52.69    7.20
   0 -14  -6  356.56   32.40
   0 -14  -6  338.27   30.00
   0 -14  -6  359.86   30.60
   0  14  -6  315.97   28.40
   0  14   6  370.26   29.60
   0  14   6  336.27   29.60
  -2 -14  -6   50.59    8.00
   2  14   6   57.89    8.80
   2  14   6   59.49    8.30
  -4 -14  -6   -0.60    5.10
   4  14   6    7.10    4.90
   4  14   6   19.30    7.60
  -6 -14  -6   -0.90    4.90
  -8 -14  -6   -7.80    5.50
  11 -15  -6   -1.10    6.30
 -11  15   6   -7.50    5.90
   9 -15  -6    1.00    4.80
  -9  15   6   -3.50    3.30
   7 -15  -6   34.30   11.40
   7 -15  -6   47.40    7.80
  -7  15   6   33.90    5.90
   5 -15  -6   -6.20    9.10
   5 -15  -6   11.00    5.00
   5 -15  -6   19.70    7.00
  -5  15   6    8.40    3.60
   3 -15  -6  246.18   21.50
   3 -15  -6  192.58   25.10
  -3  15   6  241.78   20.30
  -3  15   6  203.78   22.00
   1 -15  -6   70.69   10.80
   1 -15  -6   63.69   12.80
  -1  15   6   73.69   10.10
  -1  15   6   72.79    9.20
  -1 -15  -6   43.60    8.20
  -1 -15  -6   41.60    8.40
   1  15   6   64.09   11.50
   1  15   6   40.00    6.80
  -3 -15  -6    5.30    5.70
   3  15   6    6.70    5.00
  -5 -15  -6   16.50    6.20
  -7 -15  -6   75.69   11.90
  10 -16  -6   10.50    7.20
  10 -16  -6    3.10    3.90
 -10  16   6   -1.90    3.10
   8 -16  -6    7.30    5.80
  -8  16   6    2.90    3.20
   6 -16  -6    1.60    5.50
  -6  16   6    2.40    3.60
   4 -16  -6   16.50    7.00
   4 -16  -6   18.50   15.70
  -4  16   6   26.10    5.50
   2 -16  -6    4.60    5.90
   2 -16  -6   14.50   16.10
  -2  16   6    5.00    3.80
  -2  16   6    8.10   10.90
   0 -16  -6   15.40    6.20
   0  16   6    5.20    4.40
  -2 -16  -6   28.40    8.60
  -2 -16  -6   11.10    6.20
   2  16   6   19.30    5.40
  -4 -16  -6   56.09    9.70
  -4 -16  -6   56.79    9.80
   9 -17  -6   44.70   12.40
   9 -17  -6   30.30    5.60
  -9  17   6   25.30    4.90
   7 -17  -6   -2.00    6.20
  -7  17   6    2.80    3.20
   5 -17  -6   11.50    6.00
  -5  17   6   12.30    4.20
   3 -17  -6   22.60    7.80
  -3  17   6   15.60    4.60
   1 -17  -6   -0.90    6.80
  -1  17   6    0.30    3.80
  -1 -17  -6   18.30    7.30
   1  17   6   18.40    5.40
  -3 -17  -6    2.40    5.70
  -3 -17  -6    8.20    9.70
   3  17   6   -8.00    6.40
   6 -18  -6    1.20    7.10
  -6  18   6    2.60    3.70
   4 -18  -6    4.90    6.90
  -4  18   6   19.80    7.30
   2 -18  -6   29.80    9.50
  -2  18   6   19.40    6.40
   0 -18  -6    3.70    7.50
   0  18   6   -0.30    4.30
  -2 -18  -6    9.00    7.10
   2  18   6   10.50    7.30
  18   0  -7    3.50    5.00
  18   0  -7   -6.40    3.70
  16   0  -7   -1.20    2.90
  16   0  -7   -2.40    3.50
  14   0  -7    2.10    3.00
  14   0  -7   -0.40    2.50
  14   0  -7   -1.10    2.70
  12   0  -7   -2.40    2.20
  12   0  -7   -0.40    2.10
  12   0  -7   -1.60    2.40
  10   0  -7    1.50    2.00
  10   0  -7   -0.10    1.80
  10   0  -7   -0.70    3.00
   8   0  -7    0.70    2.10
   8   0  -7   -0.80    1.80
   8   0  -7   -0.90    1.40
   8   0  -7   -0.80    1.60
  -8   0   7    1.10    2.10
   6   0  -7    1.30    2.00
   6   0  -7    5.90    2.10
  -6   0   7    1.60    1.90
   6   0  -7    3.50    2.40
   6   0  -7   -0.50    1.70
   4   0  -7   -1.00    2.20
   4   0  -7   -0.50    1.80
   4   0  -7    0.30    1.70
   2   0  -7    0.00    2.00
   2   0  -7    0.40    1.80
   2   0  -7    1.70    2.00
   0   0  -7    1.80    2.10
   0   0  -7    0.00    2.30
   0   0  -7   -1.80    1.60
  -2   0  -7   -0.60    2.20
  -2   0  -7   -2.50    2.60
  -2   0  -7    2.20    2.90
   2   0   7    1.70    2.90
   4   0   7    3.20    3.70
  -4   0  -7    1.00    2.80
  -4   0  -7   -0.50    3.10
  -4   0  -7    0.70    3.00
   6   0   7   -0.10    2.00
   6   0   7   -1.10    3.80
  -6   0  -7    1.70    3.40
  -6   0  -7   -3.30    3.90
  -8   0  -7    1.70    4.10
   8   0   7   -4.00    4.10
   8   0   7    0.00    2.70
 -10   0  -7    2.30    5.80
  10   0   7   10.30    5.10
  12   0   7   -4.90    5.30
  17  -1  -7    5.00    4.30
  17  -1  -7    1.10    3.70
  17   1  -7   -2.90    4.40
  17   1  -7   -3.00    3.40
  15  -1  -7   40.80    6.70
  15  -1  -7   36.10    7.00
  15   1  -7   41.30    6.40
  13  -1  -7   54.19   10.60
  13  -1  -7   68.09    8.00
  13  -1  -7   75.59    8.20
  13  -1  -7   60.99    7.30
  13   1  -7   69.89    8.20
  13   1  -7   61.29    7.40
  13   1  -7   72.19    8.10
  11  -1  -7  151.78   13.70
  11  -1  -7  163.88   14.10
  11  -1  -7  166.88   13.90
  11   1  -7  147.29   13.70
  11   1  -7  127.09   14.90
  11   1  -7  168.38   14.10
  11   1  -7  171.68   13.90
   9  -1  -7   53.19    5.70
   9  -1  -7   43.10    5.40
   9  -1  -7   46.60    5.20
   9  -1  -7   35.20    6.60
   9   1  -7   45.40    5.30
  -9   1   7   33.10    5.20
   9   1  -7   55.69    5.30
   9   1  -7   49.80    6.50
   9   1  -7   52.09    5.40
   7  -1  -7  655.63   49.50
   7  -1  -7  623.44   49.10
  -7  -1   7  533.15   48.40
   7  -1  -7  625.24   49.10
   7  -1  -7  613.74   50.09
   7   1  -7  659.23   49.10
   7   1  -7  642.94   48.90
   7   1  -7  581.74   48.40
   7   1  -7  690.93   49.80
   7   1  -7  598.34   49.50
   5  -1  -7 2944.71  218.88
   5  -1  -7 2867.01  219.48
   5  -1  -7 2895.91  218.68
   5  -1  -7 2577.24  218.38
   5   1  -7 2959.40  219.08
  -5   1   7 2709.63  218.28
   5   1  -7 2778.92  218.28
   5   1  -7 2873.71  219.08
   5   1  -7 2878.41  218.58
   3  -1  -7  408.16   33.10
   3  -1  -7  402.46   32.40
   3  -1  -7  400.16   32.70
   3   1  -7  407.86   32.30
   3   1  -7  361.36   31.80
   3   1  -7  453.25   33.00
   3   1  -7  385.56   32.70
   1  -1  -7  151.68   13.20
   1  -1  -7  139.69   13.50
   1  -1  -7  149.39   13.70
   1   1  -7  135.69   12.80
   1   1  -7  136.99   13.40
   1   1  -7  173.38   13.80
  -1  -1  -7   13.50    4.00
  -1  -1  -7   19.60    3.90
  -1  -1  -7   12.60    3.30
   1   1   7   17.40    3.50
  -1   1  -7   13.40    3.60
  -1   1  -7   13.90    3.30
  -1   1  -7   17.10    3.50
   3  -1   7  616.34   50.69
  -3  -1  -7  625.14   50.19
  -3  -1  -7  630.14   50.99
  -3   1  -7  658.23   51.19
  -3   1  -7  618.54   49.90
   3   1   7  629.24   51.09
  -5  -1  -7   36.40    6.40
   5  -1   7   18.50    6.10
  -5   1  -7   29.50    4.80
   5   1   7   19.00    5.10
   5   1   7   20.90    3.40
  -5   1  -7   28.20    6.00
  -7  -1  -7   52.79    8.00
  -7  -1  -7   55.99    8.40
   7  -1   7   50.99    6.20
   7  -1   7   46.80    8.50
  -7   1  -7   60.39    8.80
   7   1   7   46.00    6.40
   7   1   7   43.00    8.40
   9  -1   7   30.80    7.30
   9  -1   7   28.50    5.60
  -9  -1  -7   32.10    7.10
   9   1   7   22.00    6.30
  -9   1  -7   46.20   10.00
   9   1   7   29.00    5.50
  11  -1   7   10.80    5.80
 -11  -1  -7   22.70    7.20
  11   1   7    6.80    5.30
  18  -2  -7    8.60    4.60
  18  -2  -7   13.40    4.70
  18   2  -7    5.60    6.60
  18   2  -7    8.20    4.00
  16  -2  -7  255.07   21.60
  16  -2  -7  254.77   21.30
  16   2  -7  207.08   21.40
  16   2  -7  234.38   21.10
  14  -2  -7  504.15   37.90
  14  -2  -7  488.85   37.90
  14  -2  -7  422.76   36.90
  14   2  -7  465.35   37.80
  14   2  -7  421.06   37.60
  12  -2  -7 1583.74  113.49
  12  -2  -7 1361.76  112.79
  12  -2  -7 1611.64  113.29
  12   2  -7 1456.05  113.19
  12   2  -7 1363.86  112.89
  12   2  -7 1330.17  112.79
  10  -2  -7  337.37   27.40
  10  -2  -7  364.96   27.80
  10  -2  -7  347.27   27.30
  10  -2  -7  287.17   29.80
  10   2  -7  298.57   27.60
  10   2  -7  363.16   27.20
  10   2  -7  338.47   27.30
 -10   2   7  343.67   26.90
   8  -2  -7   40.20    5.30
   8  -2  -7   47.50    5.50
   8  -2  -7   38.60    6.60
  -8  -2   7   41.00    5.30
   8   2  -7   46.70    5.00
   8   2  -7   36.70    5.40
   8   2  -7   47.70    5.00
  -8   2   7   38.20    4.90
   6  -2  -7 1020.90   77.59
   6  -2  -7  939.71   78.39
   6  -2  -7 1005.90   77.39
   6  -2  -7  882.11   77.19
   6   2  -7 1099.09   77.09
   6   2  -7  985.60   76.49
   6   2  -7 1033.70   77.69
   6   2  -7 1060.89   77.99
   6   2  -7  986.90   77.29
  -6   2   7  885.01   76.99
   4  -2  -7 1188.98   95.49
   4  -2  -7 1147.19   94.69
   4  -2  -7 1220.58   94.69
   4   2  -7 1233.38   95.09
   4   2  -7 1327.87   94.99
   4   2  -7 1214.18   94.49
   4   2  -7 1168.28   93.99
   2  -2  -7  769.42   58.99
   2  -2  -7  768.62   59.69
   2  -2  -7  758.72   59.19
   2   2  -7  771.12   59.39
   2   2  -7  734.73   58.59
   2   2  -7  686.63   57.99
   0  -2  -7  189.48   16.10
   0  -2  -7  192.78   15.60
   0  -2  -7  183.18   16.00
   0   2  -7  179.68   15.10
   0   2  -7  150.08   14.30
   0   2  -7  174.28   15.90
   2  -2   7  356.26   30.10
  -2  -2  -7  375.56   30.80
  -2  -2  -7  416.36   30.90
  -2  -2  -7  360.66   30.20
  -2   2  -7  357.66   29.60
   2   2   7  344.77   30.70
  -2   2  -7  352.86   30.80
  -4  -2  -7 1370.96  104.19
   4  -2   7 1366.46  103.99
  -4  -2  -7 1313.77  103.39
  -4   2  -7 1248.78  102.59
   4   2   7 1308.57  102.69
   6  -2   7   -1.20    2.20
  -6  -2  -7   -6.80    3.30
   6  -2   7   -4.60    3.90
  -6  -2  -7    1.90    3.40
  -6   2  -7    0.20    4.00
   6   2   7   -4.60    3.50
   6   2   7    1.40    2.30
  -8  -2  -7  138.79   14.40
   8  -2   7  144.19   15.70
   8  -2   7  143.79   13.40
  -8  -2  -7  158.78   15.40
   8   2   7  126.69   15.70
  -8   2  -7  162.58   16.00
   8   2   7  146.79   13.60
  10  -2   7    3.40    5.50
 -10  -2  -7    8.70    5.40
 -10   2  -7   -9.80    7.00
  10   2   7    2.50    5.20
 -12  -2  -7    3.20    8.00
  12  -2   7   11.10    6.50
  12   2   7    4.80    5.60
  17  -3  -7   15.30    4.50
  17  -3  -7    9.00    4.30
  17   3  -7   12.70    7.20
  17   3  -7    8.60    4.30
  15  -3  -7   -3.10   13.30
  15  -3  -7    8.70    4.10
  15  -3  -7    3.50    3.30
  15   3  -7    1.20    4.60
  15   3  -7    3.90    3.20
  13  -3  -7 1109.09   75.79
  13  -3  -7  920.51   74.69
  13   3  -7  860.91   75.19
  13   3  -7  887.51   74.89
  13   3  -7 1000.00   75.49
  11  -3  -7  372.86   28.70
  11  -3  -7  302.37   30.40
  11  -3  -7  370.36   28.40
  11  -3  -7  335.07   28.10
 -11   3   7  333.77   27.60
  11   3  -7  370.16   28.50
  11   3  -7  341.67   28.20
  11   3  -7  331.47   28.10
   9  -3  -7  282.97   22.40
   9  -3  -7  229.18   23.90
   9  -3  -7  235.58   22.70
   9   3  -7  259.17   23.10
  -9   3   7  253.07   21.80
   9   3  -7  284.77   22.50
   9   3  -7  282.17   21.80
   9   3  -7  317.27   22.40
  -7  -3   7    1.40    2.30
   7  -3  -7    4.30    2.30
   7  -3  -7    0.50    2.40
   7  -3  -7    4.80    2.30
   7  -3  -7    5.20    2.90
   7   3  -7    3.40    1.70
  -7   3   7   -1.50    2.00
   7   3  -7    3.30    1.70
   7   3  -7    0.70    1.70
   7   3  -7   -0.50    1.70
   5  -3  -7  771.12   64.99
   5  -3  -7  852.71   64.09
   5  -3  -7  702.63   63.79
   5  -3  -7  843.12   64.09
   5   3  -7  808.42   63.69
   5   3  -7  927.41   64.19
   5   3  -7  861.51   64.59
  -5   3   7  746.23   63.69
   3  -3  -7  452.95   36.30
   3  -3  -7  472.85   36.30
   3  -3  -7  442.16   37.00
   3   3  -7  461.35   35.20
   3   3  -7  438.86   36.50
   3   3  -7  430.86   35.70
   1  -3  -7    1.70    2.30
   1  -3  -7    2.40    2.40
   1  -3  -7    1.80    2.10
   1   3  -7    3.20    1.90
   1   3  -7    3.50    2.40
  -1  -3  -7  156.78   14.30
  -1  -3  -7  156.58   14.50
  -1  -3  -7  163.58   14.60
   1  -3   7  128.79   13.40
  -1   3  -7  158.88   14.70
  -1   3  -7  177.18   14.50
  -3  -3  -7  233.58   18.40
   3  -3   7  200.38   17.80
  -3  -3  -7  192.98   17.70
  -3   3  -7  184.28   16.70
   3   3   7  189.78   16.80
   3   3   7  192.88   18.80
  -3   3  -7  208.48   18.70
  -5  -3  -7   -0.10    2.90
   5  -3   7    1.20    3.80
  -5  -3  -7    0.20    3.40
   5   3   7    2.70    4.20
   5   3   7   -1.00    2.00
  -5   3  -7    1.30    4.00
   7  -3   7  192.68   20.60
  -7  -3  -7  232.88   20.70
   7  -3   7  212.58   18.70
  -7  -3  -7  225.88   19.80
   7   3   7  215.88   21.50
  -7   3  -7  242.28   21.20
   7   3   7  230.78   19.60
  -9  -3  -7   14.40    5.20
   9  -3   7   28.70    7.00
  -9  -3  -7   15.00    7.20
   9   3   7   25.40    5.30
   9   3   7   33.00    7.50
  -9   3  -7   17.10    7.30
  11  -3   7   45.10   10.10
 -11  -3  -7   50.99    8.40
  11   3   7   36.70    7.70
  18  -4  -7    4.80    4.10
  18  -4  -7   19.30    5.60
  18   4  -7   15.50    4.90
  16  -4  -7   41.90    6.60
  16  -4  -7   39.40    6.50
  16   4  -7   23.80    7.40
  16   4  -7   30.70    5.90
  14  -4  -7   20.80   10.10
  14  -4  -7   23.80    4.80
  14  -4  -7   33.00    5.00
  14  -4  -7   33.60    5.70
  14   4  -7   24.10    4.80
  14   4  -7   25.60    5.70
  12  -4  -7   -0.10    2.40
  12  -4  -7   -1.70    4.90
  12  -4  -7    1.50    2.60
  12  -4  -7    1.20    2.70
  12   4  -7    0.60    2.30
  12   4  -7   -1.80    3.20
  12   4  -7   -0.30    2.60
 -12   4   7    2.00    3.00
  10  -4  -7  109.09   10.30
  10  -4  -7   87.59   12.20
  10  -4  -7  109.79   12.20
  10   4  -7   93.89    9.70
 -10   4   7  106.39    9.60
  10   4  -7  108.49    9.70
   8  -4  -7   73.59    7.50
   8  -4  -7   66.79    7.70
   8   4  -7   73.49    7.30
   8   4  -7   65.39    7.00
  -8   4   7   67.39    7.20
   8   4  -7   76.89    6.70
  -8   4   7   70.19    6.00
   8   4  -7   79.99    7.20
   6  -4  -7   29.80    6.00
   6  -4  -7   31.70    5.00
   6  -4  -7   33.70    4.80
   6   4  -7   35.20    4.30
   6   4  -7   38.60    4.20
   6   4  -7   33.80    5.50
   6   4  -7   40.10    4.30
  -6   4   7   27.70    4.40
   4  -4  -7 1047.50   81.29
   4  -4  -7  951.70   81.09
   4  -4  -7  995.20   82.29
   4   4  -7 1215.48   80.39
   4   4  -7 1013.10   81.59
   4   4  -7 1034.40   80.79
  -4   4   7  995.50   81.09
   2  -4  -7  943.51   72.09
   2  -4  -7  887.21   72.79
   2  -4  -7  941.31   72.09
   2   4  -7  886.51   72.19
   2   4  -7  914.61   71.29
   0  -4  -7   22.00    4.40
   0  -4  -7   26.00    4.80
   0  -4  -7   18.50    4.00
   0   4   7   18.90    3.10
   0   4  -7   22.40    4.80
   0   4  -7   27.70    4.90
  -2  -4  -7  714.23   52.79
   2  -4   7  574.14   50.79
  -2  -4  -7  667.03   51.99
   2   4   7  659.43   52.49
  -2   4  -7  675.23   52.19
   2   4   7  609.54   50.69
  -2   4  -7  616.14   50.29
   4  -4   7  423.86   36.30
  -4  -4  -7  447.76   36.90
   4   4   7  435.86   35.50
   4   4   7  466.25   38.10
   6  -4   7   15.20    5.20
  -6  -4  -7    8.60    4.30
   6   4   7   15.30    3.50
  -6   4  -7   13.50    5.20
   6   4   7   13.80    5.10
   8  -4   7   75.19   11.60
  -8  -4  -7   75.29   10.40
   8  -4   7   72.29    9.30
  -8  -4  -7   96.39   11.30
   8   4   7   75.79    9.50
   8   4   7   83.19   12.60
  -8   4  -7   93.19   11.70
 -10  -4  -7   78.29   11.60
  10  -4   7   98.39   13.10
  10   4   7   84.59   12.60
  10   4   7   87.19   12.40
  12  -4   7    7.60   13.60
 -12  -4  -7   33.70    7.80
  12   4   7   18.30    6.10
  17  -5  -7    0.40    4.00
  17  -5  -7    3.30    4.30
  17   5  -7   -1.60    4.00
  15  -5  -7   -1.40   18.70
  15  -5  -7   -0.70    3.70
  15  -5  -7   -1.40    3.30
  15   5  -7   -2.60    3.10
  15   5  -7   -1.30    6.30
  13  -5  -7  147.39   13.00
  13  -5  -7  112.39   11.80
  13  -5  -7   95.49   17.20
  13  -5  -7  153.48   13.00
  13   5  -7  104.99   13.30
  13   5  -7  123.89   12.40
 -13   5   7  141.19   12.50
  11  -5  -7    8.10    3.50
  11  -5  -7    1.10    4.40
  11  -5  -7    3.60    2.80
  11  -5  -7    1.00    2.50
  11   5  -7    3.90    2.40
  11   5  -7    2.80    2.80
  11   5  -7    5.00    3.50
   9  -5  -7  655.43   51.69
   9  -5  -7  567.34   53.59
   9  -5  -7  673.63   52.19
   9   5  -7  705.13   51.69
  -9   5   7  627.64   51.39
   9   5  -7  679.63   51.59
   7  -5  -7  158.78   14.30
   7  -5  -7  157.18   14.20
   7  -5  -7  164.98   14.60
  -7   5   7  147.99   14.00
   7   5  -7  172.48   14.00
  -7   5   7  157.08   13.00
   7   5  -7  175.78   13.80
   5  -5  -7  238.78   20.80
   5  -5  -7  220.28   21.90
   5  -5  -7  234.68   20.60
  -5   5   7  238.78   20.70
   5   5  -7  253.07   21.40
   5   5  -7  279.37   20.00
  -5   5   7  258.37   19.90
   5   5  -7  247.88   20.30
   3  -5  -7   47.50    6.00
   3  -5  -7   39.90    5.60
   3  -5  -7   38.70    6.40
  -3   5   7   44.40    5.90
  -3   5   7   48.90    4.70
   3   5  -7   43.90    4.90
   3   5  -7   42.80    6.20
   3   5  -7   54.29    5.50
   3   5  -7   32.70    4.50
   1  -5  -7  583.44   48.00
   1  -5  -7  594.84   48.80
   1  -5  -7  621.24   48.20
   1   5  -7  612.84   47.00
  -1   5   7  568.74   47.90
   1   5  -7  586.44   48.20
  -1   5   7  622.74   47.20
  -1  -5  -7 2669.83  210.08
  -1   5  -7 2682.23  210.18
   1   5   7 2819.02  209.08
  -1   5  -7 2659.03  208.58
  -3  -5  -7   62.59    7.80
   3  -5   7   56.79    8.00
  -3  -5  -7   57.89    8.00
   3   5   7   56.19    8.90
   3   5   7   60.89    6.60
  -3   5  -7   59.69    8.40
   5  -5   7   24.00    5.70
  -5  -5  -7   26.00    5.50
  -5  -5  -7   18.10    5.10
   5   5   7   13.30    5.40
  -5   5  -7   30.40    6.20
   5   5   7   25.10    4.30
  -7  -5  -7  160.08   15.70
   7  -5   7  138.19   15.90
   7  -5   7  152.88   13.80
   7   5   7  146.19   17.10
  -7   5  -7  154.18   16.50
   7   5   7  154.48   14.20
  -9  -5  -7   10.40    5.30
  -9  -5  -7   10.20    5.00
   9  -5   7   12.70    6.30
   9   5   7    2.20    5.80
   9   5   7    5.50    4.60
   9   5   7    6.60    5.40
 -11  -5  -7    9.20    7.40
  11  -5   7   19.70    8.60
  11   5   7   17.50    7.90
  16  -6  -7   30.30    6.10
  16  -6  -7   32.80    5.80
  16   6  -7   18.80    5.20
  14  -6  -7    9.60   10.30
  14  -6  -7   14.30    4.10
  14   6  -7   -3.50    6.80
  14   6  -7    8.50    3.50
  12  -6  -7   89.59    8.80
  12  -6  -7   82.69    9.20
  12  -6  -7   60.59   12.00
  12  -6  -7   91.29    9.60
  12   6  -7   64.59    8.90
 -12   6   7   88.89    8.50
  10  -6  -7   -3.40    2.50
  10  -6  -7    1.00    4.20
  10  -6  -7   -0.70    2.50
  10   6  -7    1.20    2.10
  10   6  -7   -2.10    2.40
 -10   6   7   -3.00    2.20
   8  -6  -7   41.40    8.20
   8  -6  -7   40.30    6.00
   8  -6  -7   34.80    5.70
  -8   6   7   40.80    5.50
   8   6  -7   50.19    5.40
   8   6  -7   46.20    5.30
   6  -6  -7  781.72   59.99
   6  -6  -7  692.03   60.09
   6  -6  -7  788.72   60.19
   6  -6  -7  687.03   61.49
   6   6  -7  816.52   59.39
  -6   6   7  728.83   59.89
  -6   6   7  774.22   58.99
   6   6  -7  799.52   59.69
   4  -6  -7  292.37   24.30
   4  -6  -7  278.87   25.50
   4  -6  -7  273.77   23.90
   4   6  -7  300.17   24.70
   4   6  -7  274.07   23.00
  -4   6   7  311.27   23.30
   4   6  -7  305.97   23.60
  -4   6   7  284.67   24.10
   2  -6  -7   37.30    6.00
   2  -6  -7   46.00    7.00
   2  -6  -7   50.69    6.20
   2   6  -7   39.40    4.90
   2   6  -7   37.80    6.40
  -2   6   7   56.49    5.10
  -2   6   7   43.80    6.10
   0  -6  -7   29.60    5.50
   0  -6  -7   43.40    6.40
   0   6  -7   51.59    4.90
   0   6   7   42.10    5.20
   0   6  -7   41.50    6.50
   0   6   7   28.10    5.30
  -2  -6  -7  561.84   44.10
  -2  -6  -7  558.74   43.70
  -2   6  -7  557.14   43.90
   2   6   7  472.35   43.10
   2   6   7  521.55   42.60
   4  -6   7  153.78   16.80
  -4  -6  -7  218.48   17.60
  -4  -6  -7  179.28   17.00
   4   6   7  179.88   16.00
  -4   6  -7  188.68   17.40
   4   6   7  156.08   16.50
   4   6   7  187.88   18.60
  -6  -6  -7  281.37   22.60
   6  -6   7  220.48   22.00
   6   6   7  235.78   21.40
  -6   6  -7  256.67   22.50
   6   6   7  208.98   21.30
   6   6   7  256.17   24.00
  -8  -6  -7   -2.50    3.70
   8   6   7    1.10    4.00
   8   6   7    5.50    5.40
  10  -6   7   57.09   17.40
 -10  -6  -7   45.30    7.80
 -10  -6  -7   57.69    8.30
  10   6   7   54.59    9.60
  17  -7  -7   -1.10    3.50
  17  -7  -7    5.60    4.50
  17   7  -7   -5.20    4.20
  15  -7  -7    4.20    3.50
  15  -7  -7    1.30    3.20
  15   7  -7   -2.60    3.40
  13  -7  -7  128.69   12.00
  13  -7  -7  130.99   12.30
  13  -7  -7   79.59   15.70
 -13   7   7  114.19   11.10
  13   7  -7   92.19   11.40
  11  -7  -7  168.68   20.80
  11  -7  -7  202.98   17.10
  11  -7  -7  202.38   17.70
  11  -7  -7  220.88   18.10
 -11   7   7  188.98   16.90
  11   7  -7  185.58   17.40
   9  -7  -7  142.79   13.30
   9  -7  -7  131.69   13.10
   9  -7  -7  124.19   15.40
  -9   7   7  136.19   12.50
   9   7  -7  140.89   12.50
   9   7  -7  142.99   12.70
   7  -7  -7  267.77   21.70
   7  -7  -7  225.28   23.60
   7  -7  -7  241.28   21.90
   7   7  -7  274.47   21.30
   7   7  -7  265.47   21.10
   5  -7  -7    9.20    4.30
   5  -7  -7   11.70    3.20
   5  -7  -7    6.60    3.20
  -5   7   7    8.70    1.90
   5   7  -7   12.60    2.80
  -5   7   7   10.10    3.40
   5   7  -7    7.60    2.30
   3  -7  -7   17.90    4.20
   3  -7  -7   17.70    4.50
   3  -7  -7   15.70    3.70
  -3   7   7   22.80    3.20
  -3   7   7   20.40    4.30
   3   7  -7   18.10    4.60
   3   7  -7   24.70    3.50
   1  -7  -7    3.10    3.50
   1  -7  -7    0.30    2.80
   1  -7  -7    3.50    3.10
   1   7  -7    2.00    3.20
  -1   7   7    1.20    2.50
  -1   7   7    4.30    3.00
   1   7  -7    2.60    2.10
  -1  -7  -7  139.39   13.90
  -1  -7  -7  136.79   13.50
   1   7   7  145.99   12.50
   1   7   7  121.99   13.00
  -1   7  -7  134.59   13.50
  -3  -7  -7    0.10    3.10
  -3  -7  -7    3.40    3.30
   3   7   7    2.70    3.20
   3   7   7    1.30    2.30
  -5  -7  -7    2.90    3.90
  -5  -7  -7    3.40    3.90
   5   7   7    1.80    3.80
   5   7   7   -0.40    2.80
  -5   7  -7   -1.60    5.00
   7  -7   7    7.60    6.90
   7   7   7   15.30    4.50
   7   7   7   12.60    5.00
  -9  -7  -7   91.09   11.50
  -9  -7  -7   90.39   11.30
   9   7   7   74.99   12.50
 -11  -7  -7    1.90    5.40
 -11  -7  -7   -5.70    8.10
  16  -8  -7   79.29   10.10
  16  -8  -7   73.59   12.50
  14  -8  -7   -0.90    3.60
  14  -8  -7   -6.00    3.10
  14  -8  -7    2.20   10.40
  14   8  -7   -0.90    3.80
 -14   8   7    2.50    4.30
  12  -8  -7    2.10    7.10
  12  -8  -7    0.90    3.00
  12  -8  -7    0.80    4.00
  12  -8  -7    3.80    3.60
 -12   8   7    0.50    2.90
  12   8  -7    1.60    3.10
  10  -8  -7  108.89   11.00
  10  -8  -7   97.39   10.40
  10  -8  -7   82.79   14.00
 -10   8   7  107.69   10.10
  10   8  -7  106.19   10.60
   8  -8  -7   58.59    7.00
   8  -8  -7   56.49    7.40
   8  -8  -7   47.50    9.80
  -8   8   7   54.39    6.80
   8   8  -7   55.59    6.50
   8   8  -7   63.59    7.20
   6  -8  -7  421.96   39.90
   6  -8  -7  485.25   38.20
   6  -8  -7  485.65   38.20
  -6   8   7  437.26   36.80
   6   8  -7  544.25   39.10
   6   8  -7  452.15   37.30
  -6   8   7  476.25   38.10
   4  -8  -7  162.68   17.20
   4  -8  -7  165.08   15.20
   4  -8  -7  165.28   15.60
   4   8  -7  197.18   14.80
  -4   8   7  164.18   15.50
  -4   8   7  175.18   14.40
   2  -8  -7   35.60    7.10
   2  -8  -7   50.89    9.00
   2  -8  -7   35.40    6.00
  -2   8   7   31.50    5.50
  -2   8   7   38.30    4.90
   2   8  -7   44.00    5.00
   2   8  -7   43.00    6.70
   0  -8  -7  186.08   18.10
   0   8   7  194.58   16.40
   0   8  -7  204.48   17.70
   0   8   7  175.68   17.00
  -2  -8  -7 1176.38   89.99
  -2  -8  -7 1167.98   89.59
   2   8   7 1118.69   88.59
   2   8   7 1055.49   89.09
  -4  -8  -7  569.64   45.10
  -4   8  -7  574.54   44.90
   4   8   7  524.85   43.90
   4   8   7  507.85   44.30
  -6  -8  -7    3.40    3.80
   6   8   7    0.80    4.20
   6   8   7    1.60    3.90
   8   8   7  205.58   19.20
   8   8   7  202.38   20.30
 -10  -8  -7    8.00    6.30
 -10  -8  -7    8.30    5.80
  15  -9  -7    1.20    3.80
  15  -9  -7    2.90    3.60
  15   9  -7   -1.40    4.10
  13  -9  -7    8.00    4.30
  13  -9  -7    6.00    3.80
  13  -9  -7    4.50   12.50
 -13   9   7    3.10    3.70
  13   9  -7    4.10    4.20
  11  -9  -7   91.89    9.90
  11  -9  -7   72.09   14.10
  11  -9  -7   82.69    9.60
  11   9  -7   75.49    9.50
 -11   9   7   82.09    8.90
   9  -9  -7    1.50    3.50
   9  -9  -7    4.20    3.60
   9  -9  -7    7.00    5.50
   9   9  -7    4.00    3.00
  -9   9   7    4.40    3.20
   7  -9  -7   84.79   12.60
   7  -9  -7  105.39   10.20
   7  -9  -7  100.89   10.70
  -7   9   7  103.29   10.10
   7   9  -7   86.59    9.50
   5  -9  -7  665.63   49.90
   5  -9  -7  606.44   49.00
   5  -9  -7  570.04   51.49
  -5   9   7  642.64   49.70
  -5   9   7  608.04   48.50
   3  -9  -7    6.30    3.60
   3  -9  -7    5.90    3.90
   3  -9  -7    7.50    3.40
  -3   9   7    6.30    2.10
  -3   9   7    5.90    3.40
   1  -9  -7    9.40    4.00
   1  -9  -7    7.50    4.10
  -1   9   7    8.30    2.70
  -1   9   7   12.00    3.90
  -1  -9  -7    8.90    3.90
  -1  -9  -7    8.70    4.00
   1   9   7    7.10    2.80
  -1   9  -7   16.40    4.70
   1   9   7    9.90    4.20
  -3  -9  -7 1060.39   76.59
  -3  -9  -7  932.11   76.09
  -3   9  -7 1016.60   75.99
   3   9   7  852.11   75.39
   3   9   7  892.91   75.09
  -5  -9  -7  495.05   38.70
   5   9   7  417.96   37.60
   5   9   7  454.15   37.60
  -7  -9  -7    8.10    5.20
   7   9   7    7.40    8.70
   7   9   7    7.60    5.30
  -9  -9  -7   75.39   10.80
  16 -10  -7   15.20    5.20
  16 -10  -7    3.00    5.00
  14 -10  -7    1.50    3.60
  14 -10  -7    4.00    3.80
 -14  10   7   -4.70    4.30
  12 -10  -7  180.48   15.80
  12 -10  -7  118.59   21.50
  12 -10  -7  174.18   15.60
 -12  10   7  170.48   14.60
  12  10  -7  134.19   15.30
  10 -10  -7  109.79   10.90
  10 -10  -7  107.39   11.40
  10 -10  -7   79.99   15.10
  10  10  -7   93.19   10.70
 -10  10   7  100.09   10.20
   8 -10  -7  627.24   50.39
   8 -10  -7  556.94   53.29
   8 -10  -7  641.54   51.19
  -8  10   7  689.93   50.69
   6 -10  -7 1844.02  161.58
   6 -10  -7 2128.79  159.58
  -6  10   7 2176.98  159.68
   4 -10  -7  322.67   27.30
   4 -10  -7  344.87   28.10
   4 -10  -7  311.07   29.70
  -4  10   7  337.47   27.90
  -4  10   7  333.17   26.70
   2 -10  -7  939.21   79.69
   2 -10  -7  994.50   78.29
   2 -10  -7 1059.69   78.79
  -2  10   7  945.31   77.29
  -2  10   7 1000.20   78.29
   0 -10  -7  687.43   57.59
   0 -10  -7  736.73   58.99
   0  10   7  690.13   57.49
   0  10   7  748.63   56.99
  -2 -10  -7  189.88   18.20
  -2 -10  -7  184.18   17.50
   2  10   7  165.68   16.90
   2  10   7  185.38   16.60
  -4 -10  -7  205.88   22.80
  -4 -10  -7  196.98   18.80
   4  10   7  182.98   18.10
   4  10   7  197.58   18.10
  -6 -10  -7   22.00    5.90
   6  10   7   14.80    5.80
   6  10   7   21.80    5.90
  -8 -10  -7   -1.10    4.50
 -10 -10  -7   10.80    5.60
  15 -11  -7   16.50    5.20
  15 -11  -7    8.70    4.20
  13 -11  -7   18.20    4.40
  13 -11  -7   22.70    5.40
 -13  11   7   22.00    4.60
  11 -11  -7   23.80    5.50
  11 -11  -7   19.50    4.70
  11 -11  -7   21.50   10.90
 -11  11   7   28.50    4.90
   9 -11  -7  132.39   13.10
   9 -11  -7  111.89   12.70
   9 -11  -7  103.49   16.20
  -9  11   7  141.19   12.40
   7 -11  -7   35.10    5.90
   7 -11  -7   29.50    8.70
   7 -11  -7   38.40    6.70
  -7  11   7   26.00    5.20
   5 -11  -7   96.89   13.50
   5 -11  -7   93.89   10.80
  -5  11   7   98.89    9.80
  -5  11   7  111.49   10.80
   3 -11  -7   76.09    9.50
   3 -11  -7   55.89   10.70
   3 -11  -7   77.39    9.60
  -3  11   7   85.09    9.20
  -3  11   7   74.59    8.10
   1 -11  -7   95.09   11.40
   1 -11  -7   84.09   12.70
   1 -11  -7  117.29   11.90
  -1  11   7  109.49   11.10
  -1  11   7  107.39   10.50
  -1 -11  -7  685.33   55.89
  -1 -11  -7  695.23   56.79
   1  11   7  686.83   55.19
   1  11   7  686.73   55.59
  -3 -11  -7   69.99    9.90
   3  11   7   60.69    9.20
   3  11   7   83.09    9.80
  -5 -11  -7   14.70    5.00
   5  11   7   16.80    5.20
   5  11   7   19.80    6.00
  -7 -11  -7    1.20    4.80
  -9 -11  -7   20.30    6.10
  -9 -11  -7   16.60    6.00
  14 -12  -7   32.90    6.90
  14 -12  -7   21.70    5.60
 -14  12   7   22.60    5.30
  12 -12  -7  142.49   14.60
  12 -12  -7  153.68   14.50
 -12  12   7  133.49   13.30
  10 -12  -7   78.09   10.50
 -10  12   7   93.99    9.70
   8 -12  -7  168.98   15.70
   8 -12  -7  157.78   16.00
   8 -12  -7  143.59   19.50
  -8  12   7  175.08   15.50
   6 -12  -7  284.77   23.40
   6 -12  -7  248.38   23.70
   6 -12  -7  236.78   26.10
  -6  12   7  297.87   23.50
   4 -12  -7  355.96   35.00
   4 -12  -7  430.66   33.50
  -4  12   7  428.56   33.30
  -4  12   7  367.96   32.10
   2 -12  -7   12.70    5.20
   2 -12  -7    7.10    5.80
   2 -12  -7    3.30    4.70
  -2  12   7   10.10    3.60
  -2  12   7   13.30    4.20
   0 -12  -7    7.60    4.70
   0 -12  -7    7.00    5.20
   0 -12  -7    8.80    6.20
   0  12   7    8.80    3.90
   0  12   7   17.50    4.90
  -2 -12  -7  189.68   19.20
  -2 -12  -7  174.08   17.60
   2  12   7  188.58   17.40
   2  12   7  160.48   16.70
  -4 -12  -7    4.10    4.40
   4  12   7    2.10    5.10
   4  12   7    7.80    4.60
  -6 -12  -7    4.20    4.50
   6  12   7    8.80    6.30
  -8 -12  -7   15.10    5.90
  -8 -12  -7    5.40    5.00
  13 -13  -7    3.40    3.80
  13 -13  -7    4.70    5.00
 -13  13   7    1.30    3.90
  11 -13  -7   25.20    5.40
  11 -13  -7   16.10    4.60
 -11  13   7   15.00    4.40
   9 -13  -7   22.40    5.80
   9 -13  -7   34.10   12.70
  -9  13   7   21.10    4.80
   7 -13  -7   66.49   12.50
   7 -13  -7   50.29    7.80
   7 -13  -7   49.70   10.10
   5 -13  -7    3.10    4.40
   5 -13  -7    7.30    6.10
  -5  13   7    2.50    3.40
   3 -13  -7   11.30    4.60
   3 -13  -7   16.00    7.60
  -3  13   7    9.60    5.30
  -3  13   7    6.20    3.70
   1 -13  -7   -3.80    4.20
   1 -13  -7    9.00    5.30
   1 -13  -7   -7.00    6.10
  -1  13   7   -0.90    4.00
  -1  13   7    0.40    3.70
  -1 -13  -7   16.00    8.00
  -1 -13  -7   11.90    5.40
   1  13   7   14.60    5.60
   1  13   7   17.10    5.40
  -3 -13  -7   36.10    7.80
   3  13   7   31.30    6.20
  -5 -13  -7   12.70    6.10
   5  13   7    6.70    5.90
  -7 -13  -7   14.90    5.80
  -7 -13  -7   12.90    5.10
  12 -14  -7    2.70    5.50
  12 -14  -7    3.90    3.80
 -12  14   7    5.70    3.90
  10 -14  -7   52.59    8.40
 -10  14   7   59.99    7.70
   8 -14  -7   26.60   11.40
   8 -14  -7   31.90    7.10
  -8  14   7   39.30    6.50
   6 -14  -7    2.50    4.50
   6 -14  -7   10.40    8.50
  -6  14   7    4.00    3.80
   4 -14  -7    4.70    5.40
   4 -14  -7   19.70    8.50
  -4  14   7   12.80    4.50
   2 -14  -7   34.80    9.10
  -2  14   7   27.90    6.70
  -2  14   7   45.20    7.40
   0 -14  -7   14.00    8.50
   0 -14  -7   15.00    9.00
   0 -14  -7   10.00    5.30
   0  14   7    4.10    4.00
   0  14   7    8.70    6.10
  -2 -14  -7   92.89   13.00
  -2 -14  -7  122.79   13.70
   2  14   7  103.19   13.50
   2  14   7   95.59   11.50
  -4 -14  -7   -2.40    5.70
  -4 -14  -7   -2.60    4.50
   4  14   7    0.50    5.40
  -6 -14  -7    6.60    5.80
  -6 -14  -7    2.50    6.40
  11 -15  -7   21.90    6.50
  11 -15  -7   28.10    5.90
 -11  15   7   26.60    4.90
   9 -15  -7   14.60    5.80
  -9  15   7   11.40    4.20
   7 -15  -7    0.10    4.40
  -7  15   7    1.10    3.50
   5 -15  -7   20.50   10.10
   5 -15  -7   12.60    5.40
   5 -15  -7   12.70    6.50
  -5  15   7   19.90    5.10
   3 -15  -7   15.00    6.00
   3 -15  -7   14.80   14.30
  -3  15   7    3.40    3.80
   1 -15  -7   -0.30   11.50
   1 -15  -7   -0.20    5.10
  -1  15   7    1.70    7.50
  -1  15   7    0.70    3.70
  -1 -15  -7   15.90    7.70
  -1 -15  -7   16.70    5.70
   1  15   7   11.00    4.80
  -3 -15  -7   16.70    6.80
  -3 -15  -7    8.30    6.50
   3  15   7    4.70    5.00
  -5 -15  -7   -1.50    6.00
  -5 -15  -7   12.60    6.30
  10 -16  -7   75.69   10.00
  10 -16  -7   57.49    9.70
 -10  16   7   82.39    9.00
   8 -16  -7  117.09   16.50
  -8  16   7  106.99   11.70
   6 -16  -7    4.70    6.00
  -6  16   7    7.20    3.60
   4 -16  -7   -3.80    6.30
  -4  16   7    5.10    3.70
   2 -16  -7    2.60    5.80
  -2  16   7    1.80    3.80
   0 -16  -7    8.30    5.60
   0  16   7    2.80    4.50
  -2 -16  -7   -6.40    5.50
  -2 -16  -7   -0.30    8.50
  -4 -16  -7    7.40    5.60
  -4 -16  -7   -7.40    7.60
   9 -17  -7   -2.50    3.80
   9 -17  -7    5.40    6.90
  -9  17   7    0.30    3.70
   7 -17  -7   -0.40    5.80
  -7  17   7    0.60    5.00
   5 -17  -7   -5.00    6.70
  -5  17   7   -3.20    3.90
   3 -17  -7    5.80    8.60
  -3  17   7   -1.00    3.70
   1 -17  -7   17.00   12.20
  -1  17   7    6.30    4.00
  -1 -17  -7   -9.20    5.70
   1  17   7    0.50    4.80
   6 -18  -7   31.00    8.00
  -6  18   7   20.30    4.70
   4 -18  -7   -1.70    6.20
  -4  18   7    4.50    3.80
   2 -18  -7    4.40    8.40
  -2  18   7    0.90    4.00
   0 -18  -7    4.00    7.00
   0  18   7   15.40    4.80
  18   0  -8    9.30    5.60
  18   0  -8    5.10    4.10
  16   0  -8   29.90    6.00
  16   0  -8   36.90    6.40
  14   0  -8   66.19    8.40
  14   0  -8   75.99    8.60
  14   0  -8   61.79    7.60
  12   0  -8    1.70    2.30
  12   0  -8   -0.30    5.00
  12   0  -8    0.30    2.30
  12   0  -8   -1.60    2.20
  10   0  -8   38.50    7.20
  10   0  -8   39.20    5.30
  10   0  -8   50.19    5.80
  10   0  -8   49.20    5.80
  -8   0   8 1451.35  125.69
   8   0  -8 1476.15  125.69
   8   0  -8 1770.12  126.59
   8   0  -8 1796.82  127.09
   8   0  -8 1577.74  127.19
   8   0  -8 1699.43  126.39
   6   0  -8 1604.54  118.49
   6   0  -8 1527.75  117.99
  -6   0   8 1402.36  117.49
   6   0  -8 1521.25  118.69
   6   0  -8 1528.95  117.79
   4   0  -8 3434.56  284.67
   4   0  -8 3717.23  285.57
   4   0  -8 3848.72  285.17
   4   0  -8 3783.32  285.87
   2   0  -8    4.70    2.60
   2   0  -8    5.70    3.00
   2   0  -8    7.50    2.60
   0   0  -8  177.78   17.90
   0   0  -8  224.38   18.10
   0   0  -8  188.18   17.20
   2   0   8  336.47   29.00
  -2   0  -8  351.96   28.40
  -2   0  -8  334.07   31.50
  -4   0  -8  310.77   25.00
  -4   0  -8  253.37   23.20
   4   0   8  263.17   24.60
  -6   0  -8   -6.60    4.60
   6   0   8   13.90    3.30
   6   0   8    7.90    4.80
  -6   0  -8    6.40    4.30
   8   0   8  127.89   15.10
   8   0   8  124.49   12.80
  -8   0  -8  121.09   14.70
 -10   0  -8    0.60    6.60
  10   0   8   -3.20    5.40
  17  -1  -8   58.59    9.90
  17  -1  -8   68.99    9.20
  17   1  -8   75.59   10.60
  17   1  -8   82.69    9.30
  15  -1  -8  147.89   13.90
  15  -1  -8  148.29   14.00
  15   1  -8  146.39   13.90
  15   1  -8  121.79   13.90
  13  -1  -8   -5.00    6.70
  13  -1  -8    7.00    3.30
  13  -1  -8   -0.90    2.50
  13  -1  -8   -0.30    2.60
  13   1  -8    1.20    2.70
  13   1  -8    0.50    2.50
  13   1  -8    1.40    2.90
  11  -1  -8   14.30    3.10
  11  -1  -8   12.40    3.40
  11  -1  -8   17.70    5.40
  11  -1  -8   13.50    3.50
  11   1  -8   15.20    3.20
  11   1  -8   11.70    4.60
  11   1  -8   20.40    3.90
  11   1  -8   14.10    3.30
   9  -1  -8   47.10    5.50
  -9  -1   8   41.30    6.20
   9  -1  -8   44.90    7.30
   9   1  -8   58.99    6.10
   9   1  -8   52.99    6.00
   9   1  -8   44.10    6.60
  -9   1   8   42.80    5.80
   9   1  -8   57.29    5.60
   7  -1  -8  476.95   36.40
   7  -1  -8  484.15   36.80
   7  -1  -8  452.55   36.20
   7  -1  -8  454.35   37.30
  -7  -1   8  376.16   35.50
   7   1  -8  489.95   37.00
   7   1  -8  414.06   35.30
   7   1  -8  492.15   36.10
  -7   1   8  399.86   35.70
   7   1  -8  470.65   36.30
   7   1  -8  459.85   36.80
   5  -1  -8  142.79   12.70
   5  -1  -8  119.99   12.20
   5  -1  -8  147.69   13.10
   5  -1  -8  127.59   13.20
   5   1  -8  142.39   13.00
   5   1  -8  151.88   12.50
   5   1  -8  133.99   12.10
   5   1  -8  154.98   13.20
   3  -1  -8 1237.58   97.89
   3  -1  -8 1224.68   98.29
   3  -1  -8 1306.47   98.69
   3   1  -8 1119.69   97.09
   3   1  -8 1379.36   98.49
   3   1  -8 1285.77   97.79
   3   1  -8 1217.08   98.29
   1  -1  -8  914.51   74.49
   1  -1  -8  918.61   75.09
   1  -1  -8  928.11   75.19
   1   1  -8 1053.79   75.29
   1   1  -8  934.81   74.39
   1   1  -8  928.51   75.19
  -1  -1  -8 2212.58  163.08
  -1  -1  -8 2069.89  162.38
  -1  -1  -8 2049.99  163.18
  -1   1  -8 1999.60  161.98
  -1   1  -8 2114.99  163.28
   3  -1   8   38.30    7.30
  -3  -1  -8   41.50    6.30
  -3  -1  -8   45.90    7.40
  -3  -1  -8   57.39    7.40
  -3   1  -8   58.49    7.80
  -3   1  -8   34.70    5.80
   3   1   8   33.40    7.00
  -3   1  -8   54.29    8.20
  -5  -1  -8  893.81   67.99
   5  -1   8  809.42   65.79
   5  -1   8  796.52   67.49
  -5  -1  -8  823.92   66.39
   5   1   8  794.82   65.79
  -5   1  -8  937.01   68.19
   5   1   8  817.12   67.99
  -7  -1  -8    2.10    4.10
   7  -1   8    8.30    3.20
   7  -1   8   -6.70    4.90
  -7  -1  -8   -2.50    5.30
   7   1   8   -4.20    4.80
   7   1   8    0.80    2.90
  -7   1  -8    5.70    4.80
   9  -1   8   57.29    9.70
  -9  -1  -8   90.39   12.00
  -9   1  -8   96.29   12.90
   9   1   8   67.39   11.60
  11  -1   8   13.90    6.80
 -11  -1  -8   -6.30    8.20
  11   1   8    0.70    5.80
  18  -2  -8   10.90    5.20
  18  -2  -8   13.70    4.70
  18   2  -8   -0.70    8.00
  18   2  -8    3.10    3.80
  16  -2  -8   29.90    5.80
  16  -2  -8   30.00    5.30
  16   2  -8   23.30    5.10
  16   2  -8   26.50    6.40
  14  -2  -8   76.69    8.60
  14  -2  -8   64.79    7.60
  14  -2  -8   67.39    8.50
  14   2  -8   61.99    8.90
  14   2  -8   59.09    7.60
  14   2  -8   64.19    7.90
  12  -2  -8   27.20    7.50
  12  -2  -8   33.40    5.40
  12  -2  -8   33.40    5.10
  12  -2  -8   27.50    4.80
  12   2  -8   33.50    5.30
  12   2  -8   22.70    4.40
  12   2  -8   27.70    4.50
  10  -2  -8    4.10    2.50
  10  -2  -8    3.60    3.90
  10  -2  -8    4.40    2.70
 -10   2   8    3.90    2.60
  10   2  -8    9.10    3.60
  10   2  -8    7.60    2.70
  10   2  -8    8.30    2.50
  10   2  -8    5.40    2.40
   8  -2  -8   55.39    6.80
   8  -2  -8   58.69    6.80
   8  -2  -8   54.09    7.80
  -8  -2   8   45.10    6.30
   8  -2  -8   66.19    7.30
  -8   2   8   56.59    6.30
   8   2  -8   56.19    6.50
   8   2  -8   66.19    6.00
   8   2  -8   54.39    6.90
   8   2  -8   65.19    6.30
   6  -2  -8   87.59    9.10
   6  -2  -8   83.99    8.90
   6  -2  -8  101.59    9.60
   6  -2  -8   94.99   10.30
   6   2  -8   89.89    9.00
   6   2  -8  103.99    9.90
   6   2  -8   97.79    8.60
   6   2  -8   88.99    8.00
  -6   2   8   87.79    8.90
   6   2  -8   92.99    9.30
   4  -2  -8   65.99    7.40
   4  -2  -8   61.99    6.90
   4  -2  -8   46.30    6.30
   4  -2  -8   67.39    7.80
   4   2  -8   61.69    6.50
   4   2  -8   70.29    7.60
   4   2  -8   57.69    6.90
   2  -2  -8   14.60    3.80
   2  -2  -8   11.30    3.20
   2  -2  -8   12.40    3.40
   2   2  -8    6.30    2.90
   2   2  -8   16.60    3.70
   2   2  -8   11.40    3.40
   2   2  -8   11.30    2.60
   0  -2  -8 1409.36  107.99
   0  -2  -8 1337.67  108.39
   0   2  -8 1393.26  108.69
   0   2  -8 1376.16  107.39
  -2  -2  -8  335.27   27.00
   2  -2   8  273.07   25.70
  -2  -2  -8  321.67   26.00
  -2   2  -8  304.77   25.30
   2   2   8  303.37   26.70
  -4  -2  -8   13.80    4.10
   4  -2   8    9.70    5.00
  -4  -2  -8   12.00    4.70
  -4  -2  -8    8.70    3.90
  -4   2  -8   13.70    5.00
   4   2   8   19.30    3.50
   4   2   8   12.10    5.00
   6  -2   8   27.00    6.60
  -6  -2  -8   19.70    4.90
   6  -2   8   15.00    3.20
  -6  -2  -8   22.40    5.50
  -6   2  -8   23.40    6.00
   6   2   8   27.50    7.10
   8  -2   8  206.78   22.80
   8  -2   8  241.18   21.20
  -8  -2  -8  267.37   23.10
   8   2   8  248.88   21.30
   8   2   8  220.68   23.20
  -8   2  -8  260.37   23.30
 -10  -2  -8   47.80    8.40
  10  -2   8   45.50    9.70
  17  -3  -8    4.70    3.90
  17  -3  -8    3.50    4.00
  17   3  -8    7.30    4.00
  17   3  -8    5.20    8.90
  15  -3  -8   52.49    7.80
  15  -3  -8   56.69    7.70
  15  -3  -8   58.89    7.80
  15   3  -8   51.59    7.80
  15   3  -8   47.90    7.70
  13  -3  -8  353.66   29.00
  13  -3  -8  412.76   30.00
  13   3  -8  343.37   29.10
  13   3  -8  359.56   29.50
  13   3  -8  300.97   29.20
  11  -3  -8  409.86   31.10
  11  -3  -8  380.96   30.60
  11  -3  -8  311.87   32.60
  11  -3  -8  384.46   30.60
  11   3  -8  416.76   30.80
  11   3  -8  383.26   30.50
  11   3  -8  352.06   30.20
 -11   3   8  348.17   29.90
   9  -3  -8   31.30    5.00
   9  -3  -8   30.00    6.30
   9  -3  -8   24.40    4.60
   9   3  -8   19.60    4.00
   9   3  -8   29.50    4.30
   9   3  -8   31.30    4.80
  -9   3   8   30.80    4.50
   9   3  -8   35.90    4.50
   7  -3  -8  436.06   37.70
   7  -3  -8  454.45   37.80
   7  -3  -8  414.66   38.80
   7  -3  -8  467.45   37.90
   7   3  -8  486.25   37.60
  -7   3   8  414.66   37.30
   7   3  -8  501.85   38.60
   7   3  -8  498.95   37.80
   7   3  -8  538.85   37.40
   5  -3  -8   59.39    8.00
   5  -3  -8   59.79    7.10
   5  -3  -8   61.19    7.10
   5  -3  -8   57.99    6.80
   5   3  -8   64.79    6.70
   5   3  -8   64.59    7.80
   5   3  -8   63.79    6.90
   5   3  -8   62.79    6.10
  -5   3   8   60.59    7.10
   3  -3  -8  157.88   14.80
   3  -3  -8  142.19   15.10
   3  -3  -8  155.68   14.60
   3   3  -8  159.88   15.00
   3   3  -8  161.58   14.10
   3   3  -8  192.38   14.90
   3   3  -8  160.08   13.30
   1  -3  -8   63.89    8.10
   1  -3  -8   64.99    7.70
   1  -3  -8   59.69    8.10
   1   3  -8   60.09    6.90
   1   3  -8   59.79    8.10
   1   3  -8   77.39    8.00
  -1  -3  -8   12.40    6.90
  -1  -3  -8    3.00    2.70
  -1  -3  -8    4.90    3.10
  -1   3  -8    4.80    3.20
  -1   3  -8   -0.20    3.30
  -1   3  -8    6.10    2.80
  -3  -3  -8   -1.10    2.60
  -3  -3  -8    1.20    3.40
  -3  -3  -8   -4.40    3.50
   3  -3   8   -0.90    4.20
   3   3   8    2.20    2.10
  -3   3  -8    1.70    3.40
   3   3   8    4.30    4.20
  -3   3  -8   -0.50    3.60
  -5  -3  -8   -2.70    3.20
  -5  -3  -8    0.10    3.40
   5  -3   8   -2.30    4.80
  -5  -3  -8   -2.30    3.80
   5   3   8   -1.40    2.30
  -5   3  -8   -3.40    4.00
   5   3   8   -2.40    4.80
  -7  -3  -8  421.76   36.10
   7  -3   8  433.76   35.40
   7  -3   8  397.46   37.30
  -7  -3  -8  497.55   37.90
   7   3   8  414.06   38.20
   7   3   8  413.66   35.60
  -7   3  -8  491.75   37.90
  -9  -3  -8  647.64   47.10
   9  -3   8  492.45   46.30
   9   3   8  478.35   46.60
  -9   3  -8  611.64   46.80
 -11  -3  -8  179.38   18.10
  11  -3   8  142.39   19.40
  11   3   8  140.09   16.80
  18  -4  -8    7.20    4.90
  18  -4  -8    3.80    4.20
  18   4  -8    1.10    4.30
  16  -4  -8    3.90    3.60
  16  -4  -8   -0.10    3.40
  16   4  -8   -9.00    7.90
  16   4  -8    6.50    4.30
  14  -4  -8   -2.90    4.30
  14  -4  -8   12.00    9.40
  14  -4  -8    4.60    3.30
  14   4  -8    1.50    5.30
  12  -4  -8   31.00    4.90
  12  -4  -8   29.50    5.30
  12  -4  -8   18.90    6.50
  12  -4  -8   36.70    5.40
  12   4  -8   25.20    4.80
  12   4  -8   24.40    4.60
  10  -4  -8  419.06   33.40
  10  -4  -8  428.16   33.10
  10  -4  -8  342.47   34.80
  10   4  -8  455.05   33.00
 -10   4   8  370.96   32.30
  10   4  -8  406.36   32.80
   8  -4  -8   11.60    3.40
   8  -4  -8    6.40    3.00
   8  -4  -8    7.20    3.50
   8  -4  -8    7.40    4.00
   8   4  -8    7.70    2.60
   8   4  -8   12.70    3.00
  -8   4   8    9.90    1.80
  -8   4   8    9.10    2.80
   8   4  -8    8.00    2.50
   6  -4  -8   36.10    5.80
   6  -4  -8   46.00    5.80
   6  -4  -8   32.60    5.40
   6   4  -8   39.20    6.30
  -6   4   8   31.30    5.10
   6   4  -8   46.50    4.70
   6   4  -8   45.40    5.20
   6   4  -8   36.40    5.10
   4  -4  -8 1901.61  147.89
   4  -4  -8 1807.22  148.79
   4  -4  -8 1858.91  147.79
   4   4  -8 1873.61  147.29
   4   4  -8 2141.49  146.69
  -4   4   8 1815.32  147.59
   4   4  -8 1897.91  148.29
   2  -4  -8  132.29   12.80
   2  -4  -8  138.39   12.70
   2   4  -8  131.59   11.80
   2   4  -8  129.39   13.00
   0  -4  -8  276.27   24.20
   0  -4  -8  276.87   23.80
   0  -4  -8  280.97   24.20
   0   4  -8  274.17   24.30
   0   4  -8  277.77   22.70
   0   4   8  272.87   22.70
  -2  -4  -8   86.89   10.00
  -2  -4  -8   82.29    9.60
  -2  -4  -8   86.39   10.00
   2   4   8   80.19    8.40
  -2   4  -8   93.49    8.50
  -2   4  -8   77.49   10.30
   4  -4   8   33.40    6.50
  -4  -4  -8   38.40    7.00
  -4  -4  -8   24.30    5.50
  -4  -4  -8   25.90    6.00
  -4   4  -8   30.90    6.80
   4   4   8   30.90    4.80
   4   4   8   41.60    8.30
  -6  -4  -8  233.48   21.00
  -6  -4  -8  228.58   20.10
   6  -4   8  195.88   20.90
   6   4   8  217.78   22.10
   6   4   8  214.48   19.10
  -6   4  -8  227.68   21.30
  -8  -4  -8  263.57   24.60
   8  -4   8  251.27   26.00
  -8  -4  -8  318.57   26.20
   8   4   8  273.97   26.70
  -8   4  -8  310.37   26.40
   8   4   8  276.87   27.40
  10  -4   8   54.19   10.30
 -10  -4  -8   73.69   11.00
  10   4   8   44.10    8.30
  17  -5  -8    5.90    7.40
  17   5  -8    4.40    5.70
  15  -5  -8    1.40    3.20
  15  -5  -8   -1.40    3.20
  15  -5  -8    5.10   14.00
  15   5  -8    1.70    3.60
  13  -5  -8  150.48   13.90
  13  -5  -8  146.49   13.60
  13  -5  -8  111.89   17.90
  13  -5  -8  151.88   13.20
  13   5  -8  126.29   13.50
  11  -5  -8  232.18   25.70
  11  -5  -8  267.47   23.20
  11  -5  -8  282.37   23.10
  11  -5  -8  295.47   23.80
  11   5  -8  278.57   23.00
  11   5  -8  288.37   23.30
 -11   5   8  265.87   22.60
   9  -5  -8    3.00    2.80
   9  -5  -8   -1.20    3.60
   9  -5  -8   -0.30    2.70
  -9   5   8    1.90    2.40
   9   5  -8    6.40    2.60
   9   5  -8    0.80    2.30
   7  -5  -8  336.87   28.40
   7  -5  -8  353.66   28.40
   7  -5  -8  307.47   29.90
   7  -5  -8  313.97   29.00
  -7   5   8  350.26   27.20
   7   5  -8  410.46   27.90
  -7   5   8  325.67   28.10
   5  -5  -8  153.28   13.60
   5  -5  -8  137.79   14.60
   5  -5  -8  131.49   13.20
  -5   5   8  140.69   13.30
   5   5  -8  149.19   14.10
   5   5  -8  144.69   12.70
  -5   5   8  150.98   12.20
   3  -5  -8   34.70    5.90
   3  -5  -8   37.80    5.70
   3  -5  -8   32.60    6.40
   3   5  -8   38.40    6.20
  -3   5   8   30.60    4.30
  -3   5   8   44.50    6.20
   3   5  -8   39.70    4.90
   1  -5  -8  402.16   32.70
   1  -5  -8  381.16   33.20
   1  -5  -8  368.96   32.60
   1   5  -8  392.46   31.30
  -1   5   8  383.76   31.40
   1   5  -8  437.26   33.30
  -1   5   8  379.96   32.40
  -1  -5  -8   57.39    8.10
  -1  -5  -8   68.59    8.50
  -1  -5  -8   65.99    8.30
  -1   5  -8   57.29    6.60
   1   5   8   52.59    6.50
  -3  -5  -8  117.49   12.80
  -3  -5  -8  126.29   13.40
  -3  -5  -8  140.59   13.50
   3   5   8  114.59   11.60
  -3   5  -8  134.79   14.10
  -5  -5  -8    4.40    3.90
  -5  -5  -8    7.40    4.50
   5  -5   8    4.60    5.80
  -5  -5  -8    8.60    4.50
  -5   5  -8    0.10    5.30
   5   5   8   14.20    6.30
   7  -5   8   23.20    5.20
  -7  -5  -8   21.90    5.90
   7  -5   8   23.60    8.10
   7   5   8   27.90    8.00
  -7   5  -8   40.30    8.00
   7   5   8   26.40    5.00
  -9  -5  -8   15.30    6.10
  -9  -5  -8   17.90    6.20
   9  -5   8   14.00   13.20
   9   5   8    8.60    5.80
   9   5   8   17.40    6.10
  16  -6  -8   19.20    5.00
  16  -6  -8   26.40    5.70
  16   6  -8   17.00    5.00
  14  -6  -8    5.10   11.10
  14  -6  -8   12.30    4.50
  14  -6  -8    5.00    3.90
  14   6  -8    8.00    3.90
  12  -6  -8    2.70    3.50
  12  -6  -8   -1.80    3.10
  12  -6  -8    1.50    2.90
  12  -6  -8   -3.30    5.90
 -12   6   8   -1.40    3.00
  12   6  -8    0.30    3.00
  10  -6  -8  121.19   11.90
  10  -6  -8  100.69   14.60
  10  -6  -8  138.69   12.70
  10   6  -8  125.19   11.70
 -10   6   8  121.79   11.50
  10   6  -8  131.49   12.00
   8  -6  -8   24.60    4.50
   8  -6  -8   23.20    4.80
   8  -6  -8   19.50    5.90
  -8   6   8   15.00    3.50
   8   6  -8   20.00    3.70
   8   6  -8   21.50    3.80
   6  -6  -8  228.88   21.20
   6  -6  -8  226.48   20.90
   6  -6  -8  238.68   22.90
   6   6  -8  267.37   20.80
  -6   6   8  265.57   20.00
   6   6  -8  258.97   20.30
  -6   6   8  240.28   21.40
   4  -6  -8   -0.30    3.00
   4  -6  -8    3.40    3.40
   4  -6  -8    1.50    2.60
   4   6  -8   -3.30    2.90
   4   6  -8    2.70    2.10
  -4   6   8    1.30    2.90
  -4   6   8    0.60    1.70
   2  -6  -8   11.30    4.00
   2  -6  -8   10.10    3.90
   2   6  -8    9.10    3.90
   2   6  -8   20.90    3.20
  -2   6   8    9.70    2.40
   0  -6  -8   76.19    9.70
   0  -6  -8   78.99    9.30
   0  -6  -8   81.89    9.50
   0   6  -8   79.39    7.60
   0   6   8   59.99    8.80
   0   6   8   76.99    7.80
  -2  -6  -8    2.90    3.60
  -2  -6  -8    2.80    3.10
  -2  -6  -8   -2.90    3.30
  -2   6  -8   -0.90    3.90
   2   6   8   -0.50    3.50
   2   6   8    1.40    2.30
  -4  -6  -8  478.85   39.70
  -4  -6  -8  483.55   39.30
   4   6   8  428.46   38.90
   4   6   8  444.46   38.20
  -4   6  -8  529.05   40.10
  -6  -6  -8   87.49   11.90
  -6  -6  -8  102.59   11.40
  -6   6  -8  107.79   13.30
   6   6   8   86.59   11.00
   6   6   8   94.09   10.40
  -8  -6  -8   23.70    5.80
  -8  -6  -8   23.20    5.90
   8   6   8   15.60    5.70
 -10  -6  -8    4.70    5.40
  17  -7  -8    3.00    4.20
  17  -7  -8    1.10    4.10
  17   7  -8    6.00    4.50
  15  -7  -8    4.20    3.90
  15  -7  -8    7.90    3.60
  15   7  -8    2.80    3.90
  13  -7  -8  110.39   10.60
  13  -7  -8   67.29   13.90
  13  -7  -8   99.09   10.50
  13  -7  -8   82.59   10.10
 -13   7   8   82.99    9.70
  11  -7  -8    2.80    3.20
  11  -7  -8    1.40    3.10
  11   7  -8    0.50    2.80
 -11   7   8   -3.10    2.90
   9  -7  -8   -3.50    2.80
   9  -7  -8    0.90    4.10
   9  -7  -8    1.40    2.80
   9   7  -8   -1.30    2.20
   9   7  -8    0.20    2.70
  -9   7   8    3.10    2.50
   7  -7  -8  257.57   23.90
   7  -7  -8  272.87   23.40
   7  -7  -8  291.27   23.80
   7  -7  -8  256.07   25.70
   7   7  -8  291.57   23.00
  -7   7   8  281.87   23.60
   7   7  -8  299.97   23.30
   5  -7  -8   10.00    3.60
   5  -7  -8   13.00    4.70
   5  -7  -8   20.00    4.10
  -5   7   8   13.10    2.50
   5   7  -8   11.20    3.20
   5   7  -8   19.70    3.40
  -5   7   8    8.40    3.70
   3  -7  -8    7.00    3.50
   3  -7  -8    8.50    4.20
   3  -7  -8    4.50    3.30
  -3   7   8   12.40    4.00
  -3   7   8    3.10    2.20
   3   7  -8    1.40    2.20
   3   7  -8    4.40    3.60
   1  -7  -8   81.39    9.70
   1  -7  -8   85.69   10.40
   1  -7  -8   69.49    9.70
   1   7  -8   78.79    9.90
  -1   7   8   79.89    8.10
   1   7  -8   77.79    7.70
  -1   7   8   76.69    9.20
  -1  -7  -8   77.79    9.80
  -1  -7  -8   74.69    9.50
  -1  -7  -8   80.89    9.60
   1   7   8   62.89    9.10
   1   7   8   66.39    7.80
  -1   7  -8   72.39    9.80
  -3  -7  -8   10.60    4.70
  -3  -7  -8    1.60    3.70
  -3  -7  -8   -1.40    3.60
  -3   7  -8    1.40    4.40
   3   7   8    3.60    2.60
   3   7   8    8.30    4.40
  -5  -7  -8   28.70    6.70
  -5  -7  -8   26.90    6.20
  -5  -7  -8   21.90    5.60
  -5   7  -8   35.40    7.30
   5   7   8   28.60    5.10
   5   7   8   27.60    5.70
  -7  -7  -8  179.48   16.80
  -7  -7  -8  178.88   16.30
   7   7   8  151.68   15.80
   7   7   8  126.39   15.90
  -9  -7  -8   71.79   10.90
  16  -8  -8   22.20    6.40
  16  -8  -8   33.70    5.60
  16   8  -8   21.10    9.70
  14  -8  -8    5.10   18.50
  14  -8  -8   11.10    4.20
  14  -8  -8    5.20    3.80
 -14   8   8    4.10    5.00
  14   8  -8    9.00    4.30
  12  -8  -8    5.10    7.00
  12  -8  -8   10.10    4.20
  12  -8  -8   14.10    4.80
  12  -8  -8   11.20    4.30
 -12   8   8   11.30    3.40
  12   8  -8    5.60    3.80
  10  -8  -8   -2.40    6.80
  10  -8  -8   -1.30    3.10
  10  -8  -8    4.60    3.50
 -10   8   8    2.40    2.70
  10   8  -8    5.10    3.40
   8  -8  -8    0.80    3.00
   8  -8  -8    6.60    4.70
   8  -8  -8    5.40    3.70
   8   8  -8    0.60    2.50
  -8   8   8    2.70    2.80
   6  -8  -8 1122.29   87.09
   6  -8  -8 1021.90   88.79
   6  -8  -8 1091.79   86.39
  -6   8   8 1110.99   86.89
  -6   8   8 1063.19   85.59
   6   8  -8 1211.28   86.39
   4  -8  -8  244.88   22.20
   4  -8  -8  266.17   22.80
   4  -8  -8  231.88   23.90
  -4   8   8  267.97   21.40
  -4   8   8  240.08   22.50
   4   8  -8  300.87   21.60
   2  -8  -8    8.20    3.90
   2  -8  -8    6.20    4.00
  -2   8   8    6.00    2.40
   2   8  -8    7.10    2.70
  -2   8   8    8.50    4.00
   2   8  -8    7.50    4.40
   0  -8  -8 1302.27  106.29
   0  -8  -8 1390.16  106.59
   0  -8  -8 1380.36  107.29
   0   8   8 1374.76  105.29
   0   8   8 1260.87  105.99
   0   8  -8 1379.86  106.59
  -2  -8  -8  885.01   71.69
  -2  -8  -8  998.60   72.49
  -2  -8  -8  922.71   71.79
  -2   8  -8  927.11   71.79
   2   8   8  765.82   70.89
   2   8   8  851.51   70.39
  -4  -8  -8  223.38   20.20
   4   8   8  193.68   18.50
   4   8   8  192.98   19.40
  -4   8  -8  233.88   20.60
  -6  -8  -8   47.70    8.10
  -6  -8  -8   48.30    8.10
   6   8   8   43.10    7.80
   6   8   8   71.89    9.60
  -8  -8  -8   13.80    5.60
  -8  -8  -8   19.70    6.50
   8   8   8    7.60    6.80
  15  -9  -8   -1.80    3.50
  15  -9  -8   -1.50    3.70
  15   9  -8    1.00    4.30
  13  -9  -8   14.50   10.40
  13  -9  -8   47.10    7.20
  13  -9  -8   32.10    5.80
 -13   9   8   34.60    5.60
  13   9  -8   33.00    6.10
  11  -9  -8   14.90    4.60
  11  -9  -8   11.00    6.70
  11  -9  -8   12.40    4.50
 -11   9   8    7.60    3.30
  11   9  -8    5.50    3.80
   9  -9  -8  243.38   19.80
   9  -9  -8  227.88   20.40
   9   9  -8  197.38   19.30
  -9   9   8  230.48   19.60
   7  -9  -8 2114.39  160.08
   7  -9  -8 1997.30  160.38
   7  -9  -8 1775.32  161.98
   7   9  -8 2251.97  159.68
  -7   9   8 2137.59  160.08
   5  -9  -8  929.31   71.89
   5  -9  -8  850.91   71.09
   5  -9  -8  825.72   73.49
  -5   9   8  856.41   70.49
   5   9  -8 1014.80   70.99
  -5   9   8  941.81   71.89
   3  -9  -8   30.70    5.90
   3  -9  -8   20.80    5.80
  -3   9   8   26.20    5.40
   3   9  -8   29.30    4.40
  -3   9   8   27.30    4.20
   1  -9  -8    6.30    3.90
   1  -9  -8    1.70    3.70
   1  -9  -8    6.70    4.30
  -1   9   8    4.00    3.60
  -1   9   8    0.40    2.30
  -1  -9  -8 1093.89   88.29
  -1  -9  -8 1155.18   89.09
  -1  -9  -8 1130.79   88.49
   1   9   8 1058.89   87.09
   1   9   8 1021.90   87.69
  -1   9  -8 1193.28   88.49
  -3  -9  -8  426.96   35.50
  -3   9  -8  455.45   35.60
   3   9   8  388.06   34.60
   3   9   8  385.86   34.00
  -5  -9  -8  686.23   52.89
   5   9   8  585.74   51.79
   5   9   8  639.64   51.69
  -7  -9  -8    0.70    4.50
  -7  -9  -8    7.40    4.80
   7   9   8    8.50    5.60
  -9  -9  -8  -12.00    5.30
  -9  -9  -8   -1.00    4.40
  14 -10  -8    8.40    4.30
 -14  10   8    6.80    6.20
  12 -10  -8   43.40    7.60
  12 -10  -8   51.59    7.80
  12 -10  -8   30.90   16.60
  12  10  -8   43.40    7.30
 -12  10   8   49.00    6.80
  10 -10  -8  238.78   20.70
  10 -10  -8  237.68   20.10
  10 -10  -8  202.98   24.20
 -10  10   8  241.58   19.80
  10  10  -8  199.78   19.70
   8 -10  -8  789.22   63.89
   8 -10  -8  821.82   63.29
   8 -10  -8  720.73   66.09
  -8  10   8  839.82   63.39
   6 -10  -8   27.00    7.50
   6 -10  -8   38.80    6.40
  -6  10   8   33.00    6.10
   4 -10  -8   16.10    5.70
   4 -10  -8   27.90    5.60
   4 -10  -8   23.90    5.20
  -4  10   8   18.80    3.60
  -4  10   8   26.40    5.10
   2 -10  -8    6.10    5.00
   2 -10  -8    5.90    4.20
   2 -10  -8   -0.10    4.00
  -2  10   8    7.10    3.90
  -2  10   8    2.00    2.60
   0 -10  -8  184.88   18.20
   0 -10  -8  172.58   17.10
   0 -10  -8  167.98   17.00
   0  10   8  171.18   16.60
   0  10   8  165.98   15.80
  -2 -10  -8   23.10    6.00
  -2 -10  -8   16.90    5.70
   2  10   8   13.70    5.00
   2  10   8   10.50    3.80
  -4 -10  -8    6.70    4.50
  -4 -10  -8    5.00    7.00
   4  10   8    6.10    4.80
  -6 -10  -8  196.38   18.50
  -6 -10  -8  195.78   18.10
   6  10   8  149.69   17.20
  -8 -10  -8   94.99   11.90
  15 -11  -8    4.40    4.40
  15 -11  -8   -2.00    3.80
  13 -11  -8    4.10    3.80
  13 -11  -8    5.30    4.30
 -13  11   8    9.70    3.90
  11 -11  -8    4.10   11.90
  11 -11  -8    1.50    3.40
 -11  11   8    7.00    3.20
   9 -11  -8   32.60    6.20
   9 -11  -8   47.80    6.70
   9 -11  -8   21.70    7.70
  -9  11   8   25.80    5.10
   7 -11  -8    2.80    3.80
   7 -11  -8   -1.10    5.00
   7 -11  -8    2.20    4.00
  -7  11   8    3.20    3.20
   5 -11  -8  229.38   20.10
   5 -11  -8  194.88   27.40
  -5  11   8  194.78   18.50
  -5  11   8  244.78   20.00
   3 -11  -8  292.77   24.00
   3 -11  -8  237.08   25.10
   3 -11  -8  261.97   23.30
  -3  11   8  262.47   23.40
  -3  11   8  265.27   22.30
   1 -11  -8  421.36   37.40
   1 -11  -8  454.15   39.50
   1 -11  -8  461.55   38.00
  -1  11   8  442.96   37.40
  -1  11   8  456.45   36.80
  -1 -11  -8  163.78   16.50
  -1 -11  -8  161.08   17.20
  -1 -11  -8  156.18   16.20
   1  11   8  152.88   15.50
   1  11   8  147.59   15.00
  -3 -11  -8   22.30    7.70
  -3 -11  -8   31.30    6.80
  -3 -11  -8   20.20    6.30
   3  11   8   17.60    5.40
   3  11   8   25.90    6.10
  -5 -11  -8   74.79   11.00
  -5 -11  -8   86.19   10.90
   5  11   8   73.89   10.60
  -7 -11  -8    6.30    5.50
  -7 -11  -8    8.30    5.40
  14 -12  -8    9.20    4.40
  14 -12  -8   13.00    4.80
 -14  12   8    7.10    4.70
  12 -12  -8   37.80    6.80
  12 -12  -8   41.20    6.80
 -12  12   8   24.70    4.90
  10 -12  -8   -1.50    4.00
  10 -12  -8    4.20    9.60
 -10  12   8    5.00    3.20
   8 -12  -8    0.50    4.50
   8 -12  -8   -6.50    6.50
  -8  12   8    4.30    5.10
   6 -12  -8    3.50    3.90
   6 -12  -8   -0.40    5.30
   6 -12  -8   -2.60    3.90
  -6  12   8    3.20    3.60
   4 -12  -8   69.19   12.40
  -4  12   8   87.19    9.50
  -4  12   8   52.29    7.50
   2 -12  -8    8.00    6.70
   2 -12  -8    8.90    4.50
   2 -12  -8    5.90    5.60
  -2  12   8    4.10    4.30
  -2  12   8    3.80    3.70
   0 -12  -8  111.89   15.40
   0 -12  -8  144.49   14.20
   0 -12  -8  105.79   13.30
   0  12   8  108.59   12.50
   0  12   8  122.59   12.80
  -2 -12  -8  282.17   25.20
  -2 -12  -8  230.98   22.70
  -2 -12  -8  238.98   23.00
   2  12   8  232.08   22.20
   2  12   8  219.58   21.60
  -4 -12  -8  144.99   16.10
  -4 -12  -8  152.58   16.00
   4  12   8  136.79   14.70
  -6 -12  -8   72.99   10.50
  -6 -12  -8   71.19   10.70
   6  12   8   53.09    9.80
  13 -13  -8    0.70    4.70
  13 -13  -8   -0.10    3.30
 -13  13   8    7.00    4.00
  11 -13  -8   18.70    5.00
  11 -13  -8   19.90    5.60
 -11  13   8   28.20    5.10
   9 -13  -8  132.89   14.70
   9 -13  -8  124.29   21.30
  -9  13   8  152.68   13.70
   7 -13  -8    8.20    6.90
   7 -13  -8    5.30    4.60
   7 -13  -8    2.30    8.40
  -7  13   8    8.30    3.90
   5 -13  -8  149.59   19.80
   5 -13  -8  169.68   16.80
  -5  13   8  190.58   17.90
   3 -13  -8   -1.00    4.50
   3 -13  -8    3.90    7.20
  -3  13   8    8.10    5.20
   1 -13  -8   12.30    6.00
   1 -13  -8   23.40    8.30
   1 -13  -8   15.90    6.60
  -1  13   8   24.20    6.30
  -1  13   8   12.90    4.60
  -1 -13  -8   -5.40    9.00
  -1 -13  -8   -1.40    4.80
  -1 -13  -8    2.60    5.20
   1  13   8   14.40    9.70
   1  13   8    0.30    4.00
  -3 -13  -8  125.99   13.60
  -3 -13  -8   89.89   13.10
   3  13   8   89.09   11.70
  -5 -13  -8   78.69   11.60
  -5 -13  -8   74.59   11.60
   5  13   8   72.29    9.80
  12 -14  -8    5.60    4.00
  12 -14  -8    0.10    4.90
 -12  14   8    7.20    3.60
  10 -14  -8    3.30    4.20
 -10  14   8    1.70    3.80
   8 -14  -8   20.70    5.50
  -8  14   8   12.00    4.10
   6 -14  -8   71.69   10.40
   6 -14  -8   52.19    8.80
  -6  14   8   73.59    9.00
   4 -14  -8    7.00   12.30
   4 -14  -8   13.30    5.10
  -4  14   8   13.60    4.50
   2 -14  -8   13.70    5.70
  -2  14   8   10.30    7.90
  -2  14   8   17.80    4.60
   0 -14  -8   95.79   13.90
   0 -14  -8  105.09   11.80
   0 -14  -8   75.69   14.00
   0  14   8   82.69   10.00
   0  14   8   51.89    9.90
  -2 -14  -8    1.70    5.00
  -2 -14  -8   -0.20    6.20
   2  14   8   -5.60    4.30
  -4 -14  -8   -1.70    4.90
   4  14   8    8.80    6.00
  11 -15  -8   33.80    6.90
  11 -15  -8   50.59    8.20
 -11  15   8   40.30    6.30
   9 -15  -8    6.90    5.40
  -9  15   8    6.40    4.00
   7 -15  -8   -2.90    4.60
  -7  15   8    3.40    3.50
   5 -15  -8    2.60    5.80
   5 -15  -8   -5.60    5.00
  -5  15   8    2.20    3.70
   3 -15  -8    6.10    5.10
  -3  15   8    5.70    3.90
   1 -15  -8   78.39   11.40
  -1  15   8   71.89    9.90
  -1 -15  -8   -2.10    8.10
  -1 -15  -8    7.40    5.80
   1  15   8    9.70    4.50
  -3 -15  -8   16.20    7.60
  -3 -15  -8    7.60   10.80
   3  15   8   -2.80    5.70
  10 -16  -8   38.70    6.90
 -10  16   8   27.40    4.90
   8 -16  -8   -0.90    5.60
  -8  16   8    7.50    6.20
   6 -16  -8   -2.00    5.70
  -6  16   8    0.90    3.60
   4 -16  -8   -2.10    6.60
  -4  16   8    6.40    4.20
   2 -16  -8   26.70    7.10
  -2  16   8   27.50    6.00
   0 -16  -8   14.80    7.00
   0  16   8   13.50    5.70
  -2 -16  -8    4.90    6.00
  -2 -16  -8  -11.40   10.00
   2  16   8    3.20    5.30
   7 -17  -8   -0.20    6.20
  -7  17   8    0.50    3.60
   5 -17  -8    4.20    6.00
  -5  17   8    3.40    4.10
   3 -17  -8    8.70    7.60
  -3  17   8   -0.40    4.40
   1 -17  -8   26.10    7.80
  -1 -17  -8    6.00    6.30
   1  17   8    0.60    4.80
  18   0  -9   -5.70    6.90
  18   0  -9    1.00    4.00
  16   0  -9    4.00    4.50
  16   0  -9    1.20    3.20
  14   0  -9   -1.20    3.40
  14   0  -9   -2.20    2.60
  14   0  -9    3.70    4.60
  12   0  -9    2.10    2.80
  12   0  -9    1.30    2.60
  12   0  -9    6.40    5.70
  12   0  -9    4.40    2.60
  10   0  -9   -1.90    2.10
  10   0  -9    3.60    2.40
  10   0  -9   -1.20    3.50
  10   0  -9    2.20    2.40
   8   0  -9    1.30    2.80
   8   0  -9   -0.90    2.20
  -8   0   9   -3.60    2.40
   8   0  -9    1.60    3.10
   8   0  -9    2.10    2.30
   6   0  -9   -3.60    1.90
  -6   0   9   -1.40    2.70
   6   0  -9    3.70    2.90
   6   0  -9   -1.70    2.30
   6   0  -9   -0.50    2.20
   4   0  -9   -0.20    2.20
   4   0  -9    1.40    2.50
   4   0  -9   -1.90    2.50
   4   0  -9   -2.50    2.10
   2   0  -9   -1.60    2.80
   2   0  -9    1.80    2.40
   2   0  -9    4.30    3.10
   2   0  -9   -1.90    2.60
   0   0  -9    1.10    2.90
   0   0  -9    2.10    2.50
   0   0  -9    3.00    4.00
  -2   0  -9    1.20    3.70
  -2   0  -9   13.20    4.70
  -2   0  -9   -9.10    5.90
  -4   0  -9   -4.40    4.00
  -4   0  -9    0.30    3.80
   4   0   9    0.10    2.30
   4   0   9   -0.70    4.90
  -6   0  -9    3.70    4.50
   6   0   9   -4.80    2.90
   6   0   9    5.80    5.80
   8   0   9    3.20    6.30
  -8   0  -9    6.80    5.50
 -10   0  -9  -12.30    7.80
  10   0   9    0.80    7.30
  17  -1  -9   18.20    4.70
  17  -1  -9   17.50    6.40
  17   1  -9   12.30    4.00
  17   1  -9   15.70    7.50
  15  -1  -9    0.60    2.80
  15  -1  -9    1.80    3.40
  15  -1  -9    0.00    3.20
  15   1  -9    2.00    3.30
  15   1  -9    2.30    4.20
  15   1  -9   -2.40    2.70
  13  -1  -9   -5.00    7.40
  13  -1  -9    0.30    2.70
  13  -1  -9   -0.10    2.80
  13  -1  -9   -0.80    2.70
  13   1  -9    0.40    3.30
  13   1  -9   -2.40    2.60
  13   1  -9    1.80    2.80
  11  -1  -9   81.19    8.50
  11  -1  -9   78.09    8.30
  11  -1  -9   80.49    8.40
  11  -1  -9   66.89   11.00
  11   1  -9   83.79    8.60
  11   1  -9   73.79    8.40
   9  -1  -9    1.90    2.50
  -9  -1   9   -5.30    3.10
   9  -1  -9    4.60    2.20
   9  -1  -9   -0.80    3.20
   9  -1  -9    0.50    2.30
   9   1  -9   -1.20    2.10
   9   1  -9   -0.80    2.10
   9   1  -9   -1.30    3.10
   9   1  -9    4.80    2.50
  -9   1   9    9.10    2.80
   7  -1  -9    1.50    2.60
   7  -1  -9    2.40    3.00
   7  -1  -9    4.30    3.00
  -7  -1   9    1.20    2.50
  -7   1   9    0.90    2.40
   7   1  -9    1.40    2.00
   7   1  -9    2.70    3.50
   5  -1  -9   12.10    3.60
   5  -1  -9   10.30    3.90
   5  -1  -9   10.80    2.90
   5  -1  -9   10.30    3.50
   5   1  -9   11.70    3.50
   5   1  -9   11.10    3.10
   5   1  -9   14.10    3.90
   5   1  -9    8.00    2.60
   3  -1  -9  165.38   14.80
   3  -1  -9  144.89   14.00
   3  -1  -9  145.69   15.60
   3  -1  -9  167.88   15.40
   3   1  -9  178.08   15.30
   3   1  -9  147.99   13.80
   3   1  -9  184.98   15.70
   3   1  -9  163.18   14.60
   1  -1  -9  169.58   15.20
   1  -1  -9  165.68   15.70
   1   1  -9  176.48   15.60
   1   1  -9  139.89   13.90
   1   1  -9  166.38   14.90
  -1  -1  -9   52.49    7.60
  -1  -1  -9   58.39   11.00
  -1   1  -9   40.20    6.60
  -1   1  -9   34.70    7.00
  -1   1  -9   51.89    7.60
  -3  -1  -9   35.00    6.20
  -3  -1  -9   42.40    7.40
   3  -1   9   22.50    6.40
  -3  -1  -9   25.50    6.40
   3   1   9   29.70    4.70
   3   1   9   42.20    7.60
  -3   1  -9   34.20    7.30
  -3   1  -9   28.60    5.60
   5  -1   9  114.89   15.30
  -5  -1  -9  149.79   15.10
   5  -1   9  137.89   12.70
  -5  -1  -9  128.49   13.50
  -5   1  -9  147.39   15.40
   5   1   9  151.78   16.00
   5   1   9  127.99   12.60
  -7  -1  -9   60.29    9.60
   7  -1   9   33.90    8.50
   7  -1   9   36.40    6.10
   7   1   9   26.90    5.40
  -7   1  -9   48.20    9.20
   7   1   9   50.49    9.30
  -9  -1  -9  140.29   15.30
   9  -1   9  114.59   19.30
   9   1   9   95.39   14.80
  -9   1  -9  123.29   15.80
  18  -2  -9   32.40    6.40
  18  -2  -9   17.00    6.30
  18   2  -9   40.50    6.30
  16  -2  -9   30.70    5.70
  16  -2  -9   29.60    5.70
  16   2  -9   29.00    5.90
  16   2  -9   18.70    7.00
  14  -2  -9   11.20    3.90
  14  -2  -9   21.00   11.10
  14  -2  -9   19.80    4.30
  14   2  -9   19.20    5.10
  12  -2  -9  264.27   21.70
  12  -2  -9  260.37   21.20
  12  -2  -9  245.28   21.30
  12   2  -9  237.28   21.20
  12   2  -9  250.97   21.40
  12   2  -9  232.18   20.90
  10  -2  -9    1.30    2.60
  10  -2  -9    3.90    3.90
  10  -2  -9    1.40    2.30
  10  -2  -9   -1.40    2.20
 -10   2   9    1.20    2.70
  10   2  -9   -2.30    3.30
  10   2  -9    1.50    2.40
  10   2  -9    1.00    2.50
  10   2  -9   -0.80    2.50
  -8  -2   9  139.39   14.50
   8  -2  -9  179.68   15.90
   8  -2  -9  183.88   15.60
   8  -2  -9  184.98   15.60
   8  -2  -9  163.68   16.70
   8   2  -9  179.08   15.80
   8   2  -9  196.68   15.10
   8   2  -9  187.78   15.40
   8   2  -9  168.28   14.40
  -8   2   9  144.49   14.80
   6  -2  -9   47.30    7.10
   6  -2  -9   48.30    7.80
   6  -2  -9   49.00    6.40
   6  -2  -9   60.59    7.00
   6   2  -9   51.09    6.50
   6   2  -9   61.09    7.80
   6   2  -9   55.59    6.00
  -6   2   9   50.09    6.60
   6   2  -9   58.69    6.90
   4  -2  -9   10.00    3.70
   4  -2  -9   14.30    3.80
   4  -2  -9   18.00    3.80
   4  -2  -9   14.20    4.10
   4   2  -9   17.80    3.20
   4   2  -9   19.50    4.70
   4   2  -9   11.80    3.30
   4   2  -9   18.40    3.80
   2  -2  -9  153.38   15.50
   2  -2  -9  178.88   16.00
   2  -2  -9  171.88   15.30
   2   2  -9  157.38   15.70
   2   2  -9  151.88   13.70
   2   2  -9  173.78   14.80
   0  -2  -9   15.70    4.30
   0  -2  -9    9.00    4.10
   0   2  -9   16.10    3.90
   0   2  -9   16.00    4.20
   0   2  -9   12.70    4.50
  -2  -2  -9  220.48   21.50
  -2  -2  -9  263.77   21.50
  -2  -2  -9  227.78   20.50
  -2   2  -9  216.58   19.70
  -2   2  -9  253.77   22.10
   2   2   9  200.98   19.20
  -4  -2  -9  285.67   24.40
   4  -2   9  241.38   23.60
  -4  -2  -9  261.37   22.80
   4   2   9  245.98   24.50
  -4   2  -9  299.77   24.80
   4   2   9  238.18   21.80
  -6  -2  -9    4.80    5.00
   6  -2   9   11.00    3.60
  -6  -2  -9   15.20    7.00
   6  -2   9    7.30    6.50
   6   2   9   15.00    4.20
  -6   2  -9   10.20    5.50
   6   2   9    7.20    5.50
   8  -2   9    0.30    7.00
  -8  -2  -9    1.30    4.90
  -8   2  -9   14.30    6.40
   8   2   9    8.90    6.10
  10  -2   9   20.10   10.20
 -10  -2  -9   12.50    7.20
  10   2   9    7.90    6.60
  17  -3  -9   17.40    8.80
  17  -3  -9   20.60    5.10
  17   3  -9   11.80    4.50
  15  -3  -9    0.90    3.60
  15  -3  -9    6.50    3.70
  15  -3  -9   -1.50    3.30
  15   3  -9   -1.70    6.90
  15   3  -9   -1.60    3.10
  13  -3  -9    4.50    3.50
  13  -3  -9    0.90    3.20
  13  -3  -9    1.80    3.30
  13  -3  -9    8.90   10.10
  13   3  -9    5.10    4.70
  13   3  -9   -1.80    2.80
  13   3  -9    7.30    3.40
  11  -3  -9  447.86   38.30
  11  -3  -9  481.95   38.70
  11  -3  -9  497.75   38.90
  11   3  -9  480.95   38.50
  11   3  -9  529.05   38.70
 -11   3   9  418.06   37.70
   9  -3  -9   -1.10    3.10
   9  -3  -9    0.00    2.40
   9  -3  -9    0.80    2.70
   9   3  -9   -0.10    2.20
   9   3  -9    0.50    2.90
  -9   3   9    2.40    2.60
   9   3  -9    2.30    2.60
   7  -3  -9   -0.80    2.50
   7  -3  -9   -0.90    3.80
   7  -3  -9   -2.00    3.10
   7  -3  -9   -2.70    3.00
   7   3  -9    3.30    2.00
   7   3  -9    4.80    2.40
   7   3  -9   -0.80    2.30
  -7   3   9   -2.30    2.20
   7   3  -9    2.20    3.20
   5  -3  -9  266.77   22.90
   5  -3  -9  252.77   22.70
   5  -3  -9  220.48   22.00
   5  -3  -9  249.28   23.50
   5   3  -9  296.27   21.50
   5   3  -9  310.27   22.80
  -5   3   9  250.37   22.40
   5   3  -9  258.17   23.20
   5   3  -9  253.67   22.00
   3  -3  -9    7.20    3.70
   3  -3  -9    2.40    3.00
   3  -3  -9    1.40    2.90
   3   3  -9    9.40    3.20
   3   3  -9    8.60    2.90
   3   3  -9    5.50    3.60
   3   3  -9    6.80    2.50
   1  -3  -9   86.29   10.40
   1  -3  -9   74.19   10.20
   1  -3  -9   85.79   11.90
   1   3  -9   90.69    9.10
   1   3  -9  110.19   10.60
   1   3  -9   87.09   10.60
  -1  -3  -9   60.69    8.10
  -1  -3  -9   54.79    8.70
  -1  -3  -9   59.39    8.20
  -1   3  -9   50.69    7.00
  -1   3  -9   59.09    9.20
   1   3   9   51.19    6.50
  -3  -3  -9    7.10    3.70
  -3  -3  -9    9.50    4.70
  -3  -3  -9   12.60    4.20
  -3   3  -9   -4.00    4.20
  -3   3  -9   10.70    4.60
  -5  -3  -9    7.20    4.40
  -5  -3  -9    2.20    4.00
   5   3   9    5.10    2.90
  -5   3  -9    7.00    5.40
   5   3   9    3.30    5.40
  -7  -3  -9  231.98   20.80
   7  -3   9  185.08   22.40
  -7  -3  -9  267.47   22.60
   7   3   9  242.18   24.00
   7   3   9  197.08   22.50
  -7   3  -9  236.18   22.30
   9  -3   9   21.70   11.70
  -9  -3  -9   44.60    8.20
   9   3   9   29.50    9.00
  -9   3  -9   28.20   10.20
  16  -4  -9   57.79    8.00
  16  -4  -9   47.30    7.30
  16   4  -9   34.40    6.50
  14  -4  -9   35.80   11.50
  14  -4  -9   49.10    7.50
  14  -4  -9   47.30    7.50
  14  -4  -9   42.00    7.40
  14   4  -9   42.50    6.90
  12  -4  -9  546.65   42.50
  12  -4  -9  508.85   41.80
  12  -4  -9  534.05   41.90
  12   4  -9  499.05   41.70
  12   4  -9  540.55   42.10
 -12   4   9  475.95   41.10
  10  -4  -9   13.60    5.90
  10  -4  -9   21.80    4.80
  10  -4  -9   20.30    4.50
  10   4  -9   23.90    4.30
 -10   4   9   19.50    4.00
  10   4  -9   18.70    3.90
   8  -4  -9   11.50    3.80
   8  -4  -9    2.90    3.60
   8  -4  -9    3.50    3.00
   8  -4  -9    8.20    3.70
   8   4  -9   11.40    3.00
  -8   4   9    7.20    2.10
  -8   4   9    6.30    3.00
   8   4  -9   10.10    2.90
   8   4  -9    2.80    2.50
   6  -4  -9    8.30    3.90
   6  -4  -9    3.30    4.90
   6  -4  -9    8.70    3.20
   6  -4  -9    4.90    3.40
   6   4  -9    5.60    3.70
  -6   4   9   -1.50    2.80
   6   4  -9    5.30    2.70
   6   4  -9    4.10    2.50
   4  -4  -9   58.99    9.20
   4  -4  -9   68.19    8.70
   4  -4  -9   70.89    8.60
   4   4  -9   68.49    7.60
   4   4  -9   86.29    8.40
   4   4  -9   71.19    9.70
   4   4  -9   72.99    6.90
  -4   4   9   65.89    8.40
   2  -4  -9   50.39    7.40
   2  -4  -9   39.10    7.30
   2   4  -9   64.59    7.50
   2   4  -9   50.19    6.40
   2   4  -9   64.09    8.50
   0  -4  -9  841.52   65.69
   0  -4  -9  806.22   64.99
   0  -4  -9  827.42   65.59
   0   4   9  761.72   63.69
   0   4  -9  791.12   63.69
   0   4  -9  842.02   65.89
  -2  -4  -9   77.19   10.50
  -2  -4  -9   79.49    9.70
  -2  -4  -9   96.99   10.60
   2   4   9   66.89    8.10
  -2   4  -9   83.69   11.20
  -4  -4  -9    8.90    4.70
   4  -4   9    7.40    8.00
  -4  -4  -9   -1.20    3.80
   4   4   9    2.00    2.70
  -4   4  -9   -2.30    4.50
   6  -4   9  122.09   12.10
  -6  -4  -9  140.59   14.00
   6  -4   9   94.39   15.40
   6   4   9   98.79   11.80
  -8  -4  -9   -4.20    5.40
  -8  -4  -9    4.00    6.60
   8   4   9    8.30    5.00
  -8   4  -9   13.00    8.00
 -10  -4  -9   23.90    7.50
  17  -5  -9   17.00    4.70
  17  -5  -9    7.50    4.30
  17   5  -9   13.40    4.70
  15  -5  -9   48.70    7.60
  15  -5  -9   31.30    5.80
  15  -5  -9   37.70    6.50
  15   5  -9   42.60    7.00
  13  -5  -9   42.80   11.20
  13  -5  -9   62.69    7.80
  13  -5  -9   65.79    8.00
  13  -5  -9   71.29    8.70
  13   5  -9   45.70    7.80
  13   5  -9   59.69    8.10
  11  -5  -9 1231.98  115.99
  11  -5  -9 1373.66  113.69
  11  -5  -9 1541.95  114.39
  11  -5  -9 1548.25  113.89
  11   5  -9 1589.94  113.89
  11   5  -9 1518.05  113.79
 -11   5   9 1384.36  113.09
   9  -5  -9  923.01   84.19
   9  -5  -9 1058.79   82.49
   9  -5  -9 1064.09   82.79
   9   5  -9 1170.48   82.09
   9   5  -9 1138.29   82.29
  -9   5   9  916.61   81.79
   7  -5  -9   49.40    6.80
   7  -5  -9   58.69    7.30
   7  -5  -9   53.59    7.40
   7  -5  -9   46.30    8.40
  -7   5   9   46.10    5.50
   7   5  -9   52.69    6.30
   7   5  -9   53.09    6.00
  -7   5   9   53.49    7.00
   5  -5  -9    2.80    3.10
   5  -5  -9   -1.90    3.10
   5  -5  -9    2.00    3.00
  -5   5   9    2.10    1.70
   5   5  -9   -2.10    2.30
  -5   5   9    3.10    3.10
   5   5  -9   -1.40    3.20
   5   5  -9    8.00    2.80
   3  -5  -9    0.50    3.20
   3  -5  -9    6.30    3.50
   3  -5  -9    3.10    3.40
   3   5  -9    4.10    2.90
  -3   5   9    6.80    2.40
   3   5  -9    9.10    3.00
   3   5  -9    0.90    3.70
  -3   5   9    5.90    3.70
   1  -5  -9  145.69   14.50
   1  -5  -9  142.19   15.00
   1  -5  -9  141.59   14.80
   1   5  -9  136.49   14.90
  -1   5   9  149.29   14.60
   1   5  -9  163.08   13.20
  -1   5   9  143.49   13.00
  -1  -5  -9  152.08   15.80
  -1  -5  -9  152.78   15.30
  -1  -5  -9  167.28   16.10
   1   5   9  140.49   13.80
  -1   5  -9  173.48   16.60
  -3  -5  -9   40.70    7.30
  -3  -5  -9   50.09    8.10
  -3  -5  -9   61.89    8.70
  -3   5  -9   36.40    7.40
   3   5   9   44.30    6.40
  -5  -5  -9   75.19   10.60
  -5  -5  -9   74.89   10.00
  -5   5  -9   79.19   11.40
   5   5   9   71.29    8.90
  -7  -5  -9    3.30    4.80
  -7  -5  -9    1.00    4.30
   7   5   9   -3.10    4.20
  -7   5  -9   -5.30    6.90
   7   5   9    1.70    5.90
  -9  -5  -9   15.10    7.40
   9   5   9   13.40    7.00
  16  -6  -9    0.70    4.00
  16  -6  -9    6.60    4.00
  16   6  -9    1.80    3.70
  14  -6  -9    1.50    3.90
  14  -6  -9    2.40    3.70
  14  -6  -9    2.70    3.80
  14  -6  -9   14.80   15.70
  14   6  -9    4.90    3.60
  12  -6  -9  193.98   17.40
  12  -6  -9  198.28   17.00
  12  -6  -9  145.69   20.90
  12  -6  -9  212.08   18.00
 -12   6   9  188.28   16.70
  12   6  -9  186.28   16.80
  12   6  -9  184.78   17.20
  10  -6  -9  166.88   19.90
  10  -6  -9  188.98   17.60
  10  -6  -9  183.18   17.30
 -10   6   9  183.78   16.70
  10   6  -9  219.58   17.20
  10   6  -9  203.78   17.10
   8  -6  -9  154.28   15.20
   8  -6  -9  164.88   15.20
   8  -6  -9  179.28   15.30
   8  -6  -9  143.19   16.80
   8   6  -9  177.88   14.60
  -8   6   9  134.79   14.30
   8   6  -9  171.08   14.30
   6  -6  -9  315.87   31.30
   6  -6  -9  333.07   29.60
   6  -6  -9  326.47   29.70
   6  -6  -9  396.56   30.20
   6   6  -9  388.36   29.30
  -6   6   9  365.36   29.80
  -6   6   9  370.66   28.50
   6   6  -9  352.56   28.50
   4  -6  -9   48.60    8.50
   4  -6  -9   53.29    7.30
   4  -6  -9   42.40    6.90
   4   6  -9   55.39    6.20
  -4   6   9   49.70    5.70
   4   6  -9   51.49    8.10
  -4   6   9   46.20    7.30
   2  -6  -9    9.40    4.00
   2  -6  -9    4.50    3.70
   2  -6  -9   -0.20    3.30
  -2   6   9    3.90    3.60
  -2   6   9    0.20    1.70
   2   6  -9    0.90    2.50
   2   6  -9    3.50    3.70
   0  -6  -9 1124.09   89.09
   0  -6  -9 1120.99   89.39
   0  -6  -9 1160.18   89.89
   0   6   9 1040.70   88.69
   0   6  -9 1218.18   89.89
   0   6   9 1068.49   87.69
  -2  -6  -9   41.60    7.30
  -2  -6  -9   38.90    7.60
  -2  -6  -9   42.60    7.80
   2   6   9   29.70    6.50
   2   6   9   40.80    5.90
  -2   6  -9   33.40    6.90
  -4  -6  -9   25.90    6.20
  -4  -6  -9   27.20    6.20
   4   6   9   25.30    5.90
   4   6   9   45.90    6.10
  -6  -6  -9   -5.80    3.90
  -6  -6  -9    4.60    4.60
   6   6   9   -2.60    4.40
  -6   6  -9    3.90    7.00
  -8  -6  -9    1.00    6.00
  -8  -6  -9   -0.60    4.50
   8   6   9  -15.00    7.20
  17  -7  -9   10.40    4.40
  17  -7  -9    5.80    3.70
  17   7  -9    0.50    4.90
  15  -7  -9   35.40    6.60
  15  -7  -9   32.10    5.90
  15   7  -9   30.80    6.10
  13  -7  -9   60.49    8.70
  13  -7  -9   68.19    8.30
  13  -7  -9   63.69    8.70
  13  -7  -9   33.80   12.00
  13   7  -9   52.89    8.30
  11  -7  -9   60.59    7.80
  11  -7  -9   64.39   11.60
  11  -7  -9   59.69    7.80
  11   7  -9   52.39    7.00
  11   7  -9   44.50    7.60
 -11   7   9   54.89    7.10
   9  -7  -9   53.09    7.00
   9  -7  -9   29.40    7.30
   9  -7  -9   53.59    7.40
   9   7  -9   49.40    6.20
  -9   7   9   33.90    5.90
   9   7  -9   47.40    6.70
   7  -7  -9   56.99    8.10
   7  -7  -9   55.09    8.00
   7  -7  -9   46.40    7.70
   7  -7  -9   54.69    9.90
   7   7  -9   69.49    7.10
  -7   7   9   56.29    7.60
   7   7  -9   66.99    7.10
   5  -7  -9  131.69   14.10
   5  -7  -9  150.68   14.10
   5  -7  -9  127.09   15.50
   5   7  -9  160.18   13.10
  -5   7   9  136.69   13.90
  -5   7   9  147.99   12.60
   3  -7  -9  560.54   49.00
   3  -7  -9  551.24   47.60
   3  -7  -9  615.04   48.10
   3   7  -9  617.64   48.60
  -3   7   9  585.54   46.50
   3   7  -9  612.24   46.40
  -3   7   9  554.34   47.60
   1  -7  -9  617.44   48.20
   1  -7  -9  569.04   48.00
   1  -7  -9  566.84   48.70
   1   7  -9  592.14   48.50
  -1   7   9  578.94   46.60
   1   7  -9  602.94   46.00
  -1   7   9  558.04   47.70
  -1  -7  -9   90.59   10.70
  -1  -7  -9   97.39   11.40
  -1  -7  -9   84.49   10.80
   1   7   9   63.59    9.80
   1   7   9   74.49    8.90
  -1   7  -9   89.09   11.40
  -3  -7  -9   96.79   12.10
  -3  -7  -9  125.49   13.50
  -3  -7  -9   99.79   11.80
   3   7   9   91.79   10.80
   3   7   9   89.49   11.80
  -3   7  -9  134.39   13.90
  -5  -7  -9   41.30    8.30
  -5  -7  -9   36.70    7.20
  -5  -7  -9   54.49    9.60
   5   7   9   34.00    6.70
   5   7   9   39.90    7.30
  -7  -7  -9   14.30    5.00
  -7  -7  -9   10.00    4.80
   7   7   9   21.70    6.00
  -9  -7  -9   -2.20    7.40
  -9  -7  -9   12.30    5.40
  16  -8  -9    8.70    4.60
  16  -8  -9   10.30    4.10
  16   8  -9    9.40    5.10
  14  -8  -9    4.10    3.80
  14  -8  -9   -1.00    3.80
  14   8  -9    6.60    4.70
  12  -8  -9  104.69   11.10
  12  -8  -9   92.79   12.10
  12  -8  -9   82.69   10.30
  10  -8  -9  117.89   12.30
  10  -8  -9  121.59   11.80
  10  -8  -9  107.39   15.30
  10   8  -9  116.09   11.60
 -10   8   9  106.59   11.20
  10   8  -9  107.79   11.00
   8  -8  -9  555.04   46.80
   8  -8  -9  521.25   48.70
   8  -8  -9  592.34   46.60
  -8   8   9  572.74   46.30
   8   8  -9  615.44   46.00
   6  -8  -9  231.28   20.80
   6  -8  -9  215.68   22.80
   6  -8  -9  215.18   21.00
   6  -8  -9  248.48   21.20
  -6   8   9  249.58   21.10
   6   8  -9  268.37   20.20
  -6   8   9  221.48   19.40
   4  -8  -9  251.47   25.80
   4  -8  -9  291.07   24.80
   4  -8  -9  265.67   24.30
  -4   8   9  267.17   23.10
  -4   8   9  305.87   24.90
   4   8  -9  304.67   23.30
   2  -8  -9  107.79   13.00
   2  -8  -9  103.29   11.80
   2  -8  -9  114.39   12.20
  -2   8   9   98.49   10.30
  -2   8   9  110.09   11.90
   2   8  -9   99.59   12.40
   2   8  -9  107.49   10.00
   0  -8  -9  376.16   33.90
   0  -8  -9  393.16   34.70
   0  -8  -9  423.06   34.30
   0   8   9  370.06   33.50
   0   8  -9  427.86   34.70
   0   8   9  396.46   32.60
  -2  -8  -9    9.80    4.60
  -2  -8  -9    9.00    4.40
  -2  -8  -9   17.60    5.50
   2   8   9   10.00    4.80
   2   8   9   14.60    3.80
  -2   8  -9   17.70    6.30
  -4  -8  -9    3.00    6.00
  -4  -8  -9    2.10    4.50
  -4  -8  -9    7.40    4.60
  -4   8  -9    7.20    6.30
   4   8   9    1.30    5.80
   4   8   9   -0.60    4.10
  -6  -8  -9   41.20    7.50
  -6  -8  -9   51.89    8.00
   6   8   9   24.70    6.20
  -8  -8  -9   -1.70    5.10
  -8  -8  -9   -1.00    5.00
  15  -9  -9   16.80    5.90
  15  -9  -9   22.50    5.40
  15   9  -9   15.20    8.00
  13  -9  -9    7.80   19.10
  13  -9  -9   32.30    6.60
  13  -9  -9   39.10    6.70
  13   9  -9   33.70    6.60
 -13   9   9   30.40    5.40
  11  -9  -9   25.30    5.40
  11  -9  -9   17.40    5.20
  11  -9  -9   16.30    8.20
  11   9  -9   15.50    5.00
   9  -9  -9   10.80    5.70
   9  -9  -9    7.50    4.10
   9  -9  -9   14.50    4.20
  -9   9   9   11.00    3.60
   9   9  -9   11.30    4.40
   7  -9  -9  170.78   20.40
   7  -9  -9  205.48   18.20
   7  -9  -9  183.68   18.20
  -7   9   9  206.98   18.00
   7   9  -9  205.88   17.20
   5  -9  -9   -0.50    3.30
   5  -9  -9    4.90    4.40
   5  -9  -9    8.50    4.90
  -5   9   9    4.50    2.90
  -5   9   9   -0.10    3.30
   5   9  -9    0.00    2.50
   3  -9  -9   -0.40    3.40
   3  -9  -9   -2.80    3.70
   3  -9  -9    5.10    4.50
  -3   9   9    4.80    4.20
  -3   9   9    4.10    2.40
   3   9  -9    2.90    3.00
   1  -9  -9  147.29   15.40
   1  -9  -9  147.79   15.40
   1  -9  -9  149.19   16.40
  -1   9   9  147.69   13.70
   1   9  -9  146.79   15.80
  -1   9   9  149.69   15.10
  -1  -9  -9   13.50    5.60
  -1  -9  -9   14.50    5.30
  -1  -9  -9   13.40    5.20
   1   9   9    9.20    4.20
   1   9   9   13.40    3.80
  -1   9  -9   19.30    6.30
  -3  -9  -9    4.80    4.60
  -3  -9  -9   -2.00    5.40
  -3  -9  -9   13.10    6.80
  -3   9  -9   16.50    6.70
   3   9   9   -3.00    3.80
  -5  -9  -9   74.09   10.40
  -5  -9  -9   71.69   10.00
   5   9   9   64.69    9.60
   5   9   9   57.09    9.20
  -7  -9  -9    3.70    5.30
  -7  -9  -9   10.40    5.60
   7   9   9   -0.10    6.10
  14 -10  -9    4.30    4.30
  14 -10  -9    1.20    3.20
 -14  10   9    4.90    5.10
  12 -10  -9    6.20   11.00
  12 -10  -9    2.00    3.30
  12 -10  -9    0.20    3.60
 -12  10   9    9.00    3.70
  10 -10  -9   76.19   10.10
  10 -10  -9   81.39    9.80
  10 -10  -9   60.09   12.20
 -10  10   9   78.69   11.40
   8 -10  -9   32.70    9.00
   8 -10  -9   57.69    7.80
   8 -10  -9   39.90    6.90
  -8  10   9   40.50    6.50
   6 -10  -9   17.30    5.80
   6 -10  -9   24.80    6.10
   6 -10  -9   18.30    4.90
  -6  10   9   22.20    5.50
   4 -10  -9  107.09   12.70
   4 -10  -9  126.99   12.50
  -4  10   9   97.09   10.90
  -4  10   9  117.09   12.30
   2 -10  -9   67.29   14.00
   2 -10  -9   58.59    9.30
   2 -10  -9   57.99    9.50
  -2  10   9   59.19    8.00
  -2  10   9   67.29    8.90
   0 -10  -9    9.00    5.10
   0 -10  -9    7.90    6.10
   0 -10  -9    7.40    5.30
   0  10   9    5.90    4.20
   0  10   9    7.80    3.50
  -2 -10  -9   50.09    9.40
  -2 -10  -9   44.20    9.40
  -2 -10  -9   24.80    6.50
   2  10   9   29.70    5.90
   2  10   9   33.10    9.00
  -4 -10  -9   11.00    9.70
  -4 -10  -9    1.00    4.40
  -4 -10  -9   -2.60    4.20
   4  10   9    6.50    5.80
   4  10   9    2.20    4.70
  -6 -10  -9  244.08   23.20
  -6 -10  -9  262.57   24.10
  13 -11  -9    2.40    3.10
  13 -11  -9    1.00    4.00
 -13  11   9    1.10    4.20
  11 -11  -9   -8.90    5.80
  11 -11  -9    1.90    3.60
  11 -11  -9   -1.70    9.20
 -11  11   9   -0.30    3.30
   9 -11  -9   85.19   11.00
   9 -11  -9   82.39   15.30
  -9  11   9   92.99   10.20
   7 -11  -9  249.88   28.30
   7 -11  -9  317.87   26.20
   7 -11  -9  307.17   26.80
  -7  11   9  324.47   26.20
   5 -11  -9   79.49   14.00
   5 -11  -9  118.89   12.20
  -5  11   9  105.79   11.30
  -5  11   9  107.59   11.70
   3 -11  -9   16.20    6.00
   3 -11  -9   15.20    5.30
   3 -11  -9   10.40    6.50
  -3  11   9   14.80    4.10
  -3  11   9   13.90    5.00
   1 -11  -9  118.39   15.40
   1 -11  -9  117.29   13.90
   1 -11  -9  128.49   13.90
  -1  11   9  136.19   13.30
  -1  11   9  108.69   12.50
  -1 -11  -9  129.49   14.60
  -1 -11  -9  140.69   14.60
  -1 -11  -9  138.29   17.00
   1  11   9  123.79   13.30
   1  11   9   97.79   13.40
  -3 -11  -9   96.69   17.20
  -3 -11  -9   73.59   10.70
  -3 -11  -9   74.09   11.30
   3  11   9   52.29    9.20
   3  11   9   71.09    9.90
  -5 -11  -9    5.10    4.90
  -5 -11  -9    2.90    4.60
   5  11   9    6.40    5.00
  -7 -11  -9   54.49    8.70
  14 -12  -9    3.90    4.60
  14 -12  -9    4.90    3.70
 -14  12   9    1.10    5.90
  12 -12  -9    2.40    3.90
  12 -12  -9    6.40    4.40
 -12  12   9    4.40    3.70
  10 -12  -9   16.80    6.90
  10 -12  -9   13.80   12.30
  10 -12  -9   38.10    7.20
 -10  12   9   37.30    6.00
   8 -12  -9    7.40    5.00
   8 -12  -9   -3.80    6.40
   8 -12  -9   -0.70    4.40
  -8  12   9    8.70    4.20
   6 -12  -9   27.30    5.90
   6 -12  -9   17.30    7.20
  -6  12   9   19.70    5.20
   4 -12  -9    5.80    5.40
   4 -12  -9   11.30    6.20
  -4  12   9    5.50    5.20
   2 -12  -9  180.58   18.40
   2 -12  -9  204.98   20.00
   2 -12  -9  160.38   19.80
  -2  12   9  173.18   17.30
  -2  12   9  165.28   17.00
   0 -12  -9   21.20    7.70
   0 -12  -9   11.90    5.90
   0 -12  -9   12.10    5.20
   0  12   9   17.70    5.70
   0  12   9   19.40    5.40
  -2 -12  -9    3.30    5.70
  -2 -12  -9    5.00    5.40
   2  12   9    4.20    4.40
   2  12   9   10.00    7.00
  -4 -12  -9    0.70    4.90
  -4 -12  -9    8.10    5.60
   4  12   9    1.90    5.00
  -6 -12  -9   73.99   10.80
  -6 -12  -9   67.89   10.50
  13 -13  -9    5.60    3.70
  13 -13  -9    8.40    5.00
 -13  13   9    2.20    4.20
  11 -13  -9    3.00    4.00
 -11  13   9    6.90    4.00
   9 -13  -9   25.10    7.30
   9 -13  -9   22.80    6.20
  -9  13   9   20.90    4.90
   7 -13  -9   31.00    6.20
   7 -13  -9   43.80    7.70
   7 -13  -9   17.40    8.20
  -7  13   9   26.30    5.50
   5 -13  -9   78.69   10.80
   5 -13  -9   63.49   15.40
  -5  13   9   95.19   10.50
   3 -13  -9   10.20    7.60
   3 -13  -9   13.30    5.30
  -3  13   9   14.20    6.60
  -3  13   9   14.40    4.60
   1 -13  -9   40.40   11.00
   1 -13  -9   54.19    9.40
   1 -13  -9   70.99   10.20
  -1  13   9   39.40    7.10
  -1  13   9   47.30    9.00
  -1 -13  -9   14.20    5.30
  -1 -13  -9   18.90    6.90
   1  13   9   11.40    4.90
  -3 -13  -9   59.39    9.90
  -3 -13  -9   49.90    9.30
   3  13   9   53.69    8.10
  -5 -13  -9  205.68   18.50
  -5 -13  -9  167.38   18.70
   5  13   9  164.28   19.90
  12 -14  -9   10.00    4.20
  12 -14  -9   12.80    5.50
 -12  14   9   10.40    4.30
  10 -14  -9    1.00    4.40
 -10  14   9    3.20    4.10
   8 -14  -9    5.70    4.70
   8 -14  -9   14.00    6.90
  -8  14   9    6.00    3.90
   6 -14  -9   45.40    8.10
   6 -14  -9   35.10    7.20
  -6  14   9   59.49    8.30
   4 -14  -9   10.30    5.80
  -4  14   9    5.60    4.60
   2 -14  -9   13.40    6.30
  -2  14   9   12.10    4.30
   0 -14  -9   14.50    6.10
   0 -14  -9   21.80    8.70
   0  14   9   21.20    5.80
  -2 -14  -9   25.40    6.80
   2  14   9    4.80    6.20
  -4 -14  -9    8.20    6.20
  -4 -14  -9    8.30    7.00
   4  14   9   11.10    6.60
   9 -15  -9    6.80    5.00
  -9  15   9    2.50    5.50
   7 -15  -9    5.40    5.10
   7 -15  -9   -2.70    7.80
  -7  15   9   -2.50    4.00
   5 -15  -9   43.80    8.40
   5 -15  -9   49.70    8.70
  -5  15   9   45.10    7.10
   3 -15  -9    5.00    5.00
  -3  15   9    5.00    3.80
   1 -15  -9    5.70    5.20
  -1  15   9    3.70    4.00
  -1 -15  -9   11.30    9.80
  -3 -15  -9   98.19   13.20
   8 -16  -9   23.60    6.80
  -8  16   9   21.70    5.80
   6 -16  -9   12.80    8.40
   6 -16  -9   20.60    6.70
   4 -16  -9   32.40   11.50
   4 -16  -9   14.80    6.60
  -4  16   9   12.90    5.00
   2 -16  -9   33.30    8.30
  -2  16   9   33.40    7.70
   0 -16  -9    5.00    6.10
   0  16   9    2.90    4.50
   5 -17  -9   23.40    6.90
  -5  17   9   20.70    5.40
   3 -17  -9   -6.80    5.70
   3 -17  -9    1.50    7.00
  -3  17   9   15.40    4.80
  18   0 -10    5.10    3.80
  16   0 -10   29.80    6.50
  16   0 -10   22.40    5.10
  14   0 -10   21.90    4.50
  14   0 -10   13.70    4.10
  14   0 -10    7.10    5.20
  12   0 -10   70.69    8.40
  12   0 -10   81.99    8.60
  12   0 -10   65.69    8.20
  10   0 -10  102.89   10.10
  10   0 -10  109.89   10.10
  10   0 -10   92.59   12.00
  10   0 -10  103.49    9.70
 -10   0  10   73.79   10.70
   8   0 -10   22.50    4.50
   8   0 -10   25.00    4.30
   8   0 -10   23.00    5.40
  -8   0  10   18.50    4.00
   8   0 -10   30.50    5.90
   8   0 -10   24.20    3.80
   6   0 -10  552.44   44.80
  -6   0  10  518.35   43.80
   6   0 -10  585.94   44.30
   6   0 -10  528.25   44.80
   6   0 -10  540.25   43.60
   4   0 -10  227.18   20.80
   4   0 -10  262.17   20.60
   4   0 -10  209.48   19.40
   4   0 -10  230.58   21.10
   2   0 -10  217.28   19.30
   2   0 -10  204.68   18.60
   2   0 -10  189.68   17.70
   2   0 -10  222.48   20.00
   0   0 -10  229.58   20.40
   0   0 -10  201.28   21.50
   0   0 -10  250.27   21.40
  -2   0 -10  381.16   32.60
  -2   0 -10  350.56   30.40
   4   0  10   33.70    5.20
  -4   0 -10   24.90    7.50
  -4   0 -10   33.40    6.30
   6   0  10    3.70    5.30
  -6   0 -10    6.20    5.70
  -8   0 -10   -1.50    6.20
  17  -1 -10   20.80    6.50
  17  -1 -10   14.50    4.30
  17   1 -10   21.80    4.60
  15  -1 -10    7.00    3.60
  15  -1 -10    9.10    4.50
  15  -1 -10    3.10    3.20
  15   1 -10    5.50    3.10
  15   1 -10    1.00    5.70
  15   1 -10    2.30    3.90
  13  -1 -10   10.50    3.60
  13  -1 -10   10.80    3.50
  13  -1 -10    4.10    3.20
  13   1 -10    5.50    3.70
  13   1 -10    7.30    3.40
  13   1 -10   11.20    4.20
  11  -1 -10  124.89   16.30
  11  -1 -10  157.58   14.00
  11  -1 -10  142.99   13.80
  11  -1 -10  156.48   13.50
  11   1 -10  159.58   13.90
  11   1 -10  136.69   13.70
   9  -1 -10   41.10    7.30
   9  -1 -10   37.40    5.70
  -9  -1  10   43.70    6.60
   9  -1 -10   50.99    6.70
   9  -1 -10   55.59    6.40
   9   1 -10   34.10    6.50
   9   1 -10   56.39    6.30
   9   1 -10   44.10    6.30
  -9   1  10   42.30    5.80
   7  -1 -10  234.48   21.70
   7  -1 -10  236.08   20.50
  -7  -1  10  212.28   20.10
   7  -1 -10  232.58   20.80
   7  -1 -10  249.38   21.50
   7   1 -10  235.18   21.30
  -7   1  10  213.38   20.30
   7   1 -10  261.07   20.90
   7   1 -10  264.57   20.30
   7   1 -10  252.87   21.80
   5  -1 -10  168.18   16.00
   5  -1 -10  188.68   16.80
   5  -1 -10  172.38   17.20
   5  -1 -10  196.88   17.40
   5   1 -10  187.68   17.50
   5   1 -10  181.98   17.00
   5   1 -10  179.58   15.80
   5   1 -10  194.68   16.50
   3  -1 -10  273.07   25.90
   3  -1 -10  347.37   27.10
   3  -1 -10  321.87   27.60
   3  -1 -10  319.77   27.40
   3   1 -10  339.27   27.30
   3   1 -10  307.57   26.60
   3   1 -10  291.87   25.60
   3   1 -10  324.67   27.70
   1  -1 -10   48.20    7.50
   1  -1 -10   53.79    8.70
   1  -1 -10   44.40    7.70
   1   1 -10   52.39    9.00
   1   1 -10   50.19    7.70
   1   1 -10   48.40    7.20
  -1  -1 -10 1642.54  127.79
  -1  -1 -10 1704.43  127.29
  -1  -1 -10 1514.75  126.09
  -1   1 -10 1502.75  125.69
  -1   1 -10 1695.33  127.99
  -3  -1 -10  428.86   36.10
  -3  -1 -10  482.05   38.30
  -3   1 -10  410.46   35.50
  -3   1 -10  468.35   38.10
   3   1  10  401.16   35.20
   5  -1  10   94.89   10.20
  -5  -1 -10   88.19   12.40
  -5   1 -10   92.49   12.80
   5   1  10   87.39   10.00
  -7  -1 -10  130.09   15.50
  -7   1 -10  129.39   15.70
  -9  -1 -10   -9.10    6.60
  -9   1 -10   -1.50    8.00
  16  -2 -10   11.40    4.70
  16  -2 -10    9.20    3.90
  16  -2 -10    2.20    3.80
  16   2 -10    5.80    4.10
  14  -2 -10   84.79    9.90
  14  -2 -10   92.79   10.40
  14  -2 -10  102.29   10.60
  14   2 -10   90.39    9.90
  14   2 -10   92.59   10.20
  12  -2 -10    1.00    2.70
  12  -2 -10   -2.30    2.80
  12  -2 -10    4.30    3.00
  12  -2 -10   -2.40    6.20
  12   2 -10   -1.10    2.50
  12   2 -10   -0.80    2.90
  12   2 -10    1.10    5.30
  10  -2 -10   16.80    3.90
  10  -2 -10    7.20    3.20
  10  -2 -10   13.00    3.30
  10  -2 -10   11.60    5.30
  10   2 -10   -2.60    4.40
  10   2 -10   16.90    3.70
  10   2 -10    5.90    3.00
 -10   2  10    7.20    3.80
   8  -2 -10   26.40    6.10
   8  -2 -10   35.40    5.40
   8  -2 -10   26.60    5.30
   8  -2 -10   35.00    6.10
  -8  -2  10   26.10    4.70
  -8   2  10   20.00    4.90
   8   2 -10   36.80    6.60
   8   2 -10   22.20    4.50
   8   2 -10   35.20    8.50
   8   2 -10   30.50    4.90
   6  -2 -10  308.77   27.50
   6  -2 -10  304.57   28.30
   6  -2 -10  298.67   27.30
   6  -2 -10  331.17   28.00
   6   2 -10  324.97   27.30
   6   2 -10  344.97   27.90
   6   2 -10  361.86   26.70
   6   2 -10  327.17   28.40
   4  -2 -10   81.29    9.30
   4  -2 -10   73.99    9.60
   4  -2 -10   89.29   10.10
   4  -2 -10   67.19    8.50
   4   2 -10   86.99   10.20
   4   2 -10   84.49    9.10
   4   2 -10   83.99    9.30
   4   2 -10   73.79    8.00
   2  -2 -10   28.60    5.40
   2  -2 -10   29.20    6.30
   2  -2 -10   20.90    5.00
   2   2 -10   19.30    5.50
   2   2 -10   22.30    5.20
   0  -2 -10    2.30    4.10
   0  -2 -10    0.50    3.50
   0  -2 -10    3.90    3.90
   0   2 -10    5.90    3.60
   0   2 -10    6.50    4.60
   0   2 -10    2.70    3.70
  -2  -2 -10    3.30    3.90
  -2  -2 -10    2.10    4.70
  -2  -2 -10    0.80    4.00
   2   2  10    1.80    2.20
  -2   2 -10    5.30    4.50
  -2   2 -10    5.50    3.90
  -4  -2 -10  230.48   20.80
  -4  -2 -10  187.38   18.80
  -4   2 -10  242.88   21.30
   4   2  10  179.28   17.70
   6  -2  10    1.70    4.40
  -6  -2 -10    1.00    4.60
  -6  -2 -10    3.80    6.00
  -6   2 -10    4.50    6.20
   6   2  10   -0.80    4.30
  -8  -2 -10   49.50    8.50
  -8   2 -10   48.30   10.40
  17  -3 -10    9.70    5.10
  17   3 -10   15.20    7.40
  15  -3 -10    5.90    3.90
  15  -3 -10    4.10    3.30
  15  -3 -10    0.90    3.70
  15   3 -10    0.30    3.50
  13  -3 -10  152.68   15.70
  13  -3 -10  126.69   13.00
  13  -3 -10  146.09   13.30
  13   3 -10  124.49   13.20
  13   3 -10  131.19   14.70
  11  -3 -10   -0.10    2.80
  11  -3 -10    1.30    3.00
  11  -3 -10    2.60    2.80
  11  -3 -10    0.50    6.00
  11   3 -10    4.50    2.90
  11   3 -10    3.50    2.80
 -11   3  10    5.00    3.40
   9  -3 -10   21.40    4.80
   9  -3 -10   14.20    5.30
   9  -3 -10   24.80    5.00
   9  -3 -10   22.40    4.90
  -9   3  10   20.80    4.40
   9   3 -10   25.20    4.40
   9   3 -10   25.50    4.40
   7  -3 -10   39.20    6.40
   7  -3 -10   36.60    6.40
   7  -3 -10   24.00    5.80
   7  -3 -10   31.70    5.60
   7   3 -10   39.80    5.70
   7   3 -10   36.30    6.90
  -7   3  10   29.10    5.10
   7   3 -10   41.10    7.40
   7   3 -10   45.10    5.40
   5  -3 -10  864.11   78.59
   5  -3 -10  847.52   77.29
   5  -3 -10  968.00   78.19
   5  -3 -10  965.80   77.89
   5   3 -10 1126.59   78.19
   5   3 -10  983.00   78.59
   5   3 -10 1088.89   76.59
   5   3 -10 1031.50   77.49
  -5   3  10  951.00   77.79
   3  -3 -10  288.67   28.00
   3  -3 -10  324.37   28.10
   3  -3 -10  313.77   27.50
   3   3 -10  346.07   28.60
   3   3 -10  341.37   27.30
   1  -3 -10    1.90    3.40
   1  -3 -10   -3.40    3.40
   1  -3 -10    2.00    3.80
   1   3 -10    1.80    3.10
   1   3 -10    0.70    3.80
  -1  -3 -10   -0.90    3.70
  -1  -3 -10   -0.90    3.00
  -1  -3 -10   -4.00    3.40
   1   3  10    0.10    2.30
  -1   3 -10   -1.20    4.40
  -1   3 -10   -1.90    6.30
  -3  -3 -10   -0.40    4.40
  -3  -3 -10   -0.80    4.20
  -3  -3 -10    4.20    4.30
  -3   3 -10    8.90    5.30
   3   3  10    0.30    2.50
  -5  -3 -10   93.09   12.80
  -5  -3 -10   80.89   11.70
   5  -3  10   75.59    9.90
  -5   3 -10  101.69   12.90
   5   3  10   68.49    9.80
  -7  -3 -10   97.99   13.20
  -7   3 -10   96.09   14.60
   9   3  10  129.59   14.20
  16  -4 -10   24.50    5.30
  16  -4 -10   12.30    7.20
  16  -4 -10   14.70    4.60
  16   4 -10   25.10    5.50
  14  -4 -10  202.88   18.60
  14  -4 -10  240.28   19.70
  14  -4 -10  235.88   19.30
  14  -4 -10  166.48   28.20
  14   4 -10  204.38   19.20
  14   4 -10  193.88   18.60
  12  -4 -10  199.68   16.90
  12  -4 -10  202.78   17.30
  12  -4 -10  179.68   16.60
  12   4 -10  192.08   16.90
  12   4 -10  174.28   16.50
 -12   4  10  156.58   16.20
  10  -4 -10   -1.60    2.70
  10  -4 -10    2.30    4.80
  10  -4 -10   -3.90    2.80
  10   4 -10    4.30    2.90
  10   4 -10    2.30    2.80
 -10   4  10   -0.80    3.10
   8  -4 -10  127.39   15.20
  -8  -4  10  122.09   13.30
   8  -4 -10  139.39   13.60
   8  -4 -10  144.19   16.00
   8  -4 -10  150.18   13.80
   8   4 -10  157.48   13.50
  -8   4  10  148.99   12.80
   8   4 -10  155.18   13.40
  -8   4  10  128.89   13.20
   6  -4 -10   11.30    4.40
   6  -4 -10   19.80    4.90
   6  -4 -10   16.10    4.20
   6  -4 -10   14.60    4.50
   6   4 -10   18.40    4.00
   6   4 -10   13.30    5.10
  -6   4  10   17.30    4.30
   6   4 -10   23.00    3.60
   4  -4 -10  479.05   43.90
   4  -4 -10  551.54   43.30
   4  -4 -10  506.45   43.30
   4   4 -10  527.45   43.90
  -4   4  10  518.45   43.10
   4   4 -10  563.34   42.40
   2  -4 -10  228.98   21.20
   2  -4 -10  228.58   20.60
   2  -4 -10  220.48   21.20
  -2   4  10  212.38   19.00
   2   4 -10  229.58   22.50
   2   4 -10  226.28   21.40
  -2   4  10  231.68   20.80
   0  -4 -10   46.20    7.40
   0  -4 -10   42.40    7.60
   0  -4 -10   32.20    6.70
   0   4 -10   37.50    7.40
   0   4 -10   32.20    5.70
   0   4  10   32.90    5.00
  -2  -4 -10   16.70    5.30
  -2  -4 -10   14.50    5.70
   2   4  10    4.60    3.00
  -2   4 -10   12.90    6.40
  -4  -4 -10   33.30    7.50
  -4  -4 -10   22.10    5.60
  -4   4 -10   19.90    7.30
   4   4  10   28.20    5.20
  -6  -4 -10  111.19   13.30
  -6  -4 -10  118.39   14.00
  -6   4 -10  118.69   15.30
   6   4  10  114.29   15.30
   8   4  10   74.19   10.90
  -8   4 -10  111.39   17.00
  17  -5 -10   16.90    5.10
  17  -5 -10   19.40    4.80
  17   5 -10    6.60    4.30
  15  -5 -10   -0.70    3.90
  15  -5 -10    0.50    3.70
  15  -5 -10    0.60    3.40
  15   5 -10   -2.70    3.80
  13  -5 -10  318.07   29.10
  13  -5 -10  361.56   29.40
  13  -5 -10  388.46   30.00
  13   5 -10  344.17   29.50
  13   5 -10  328.57   29.00
  11  -5 -10  136.69   13.50
  11  -5 -10  107.99   16.20
  11  -5 -10  140.49   13.20
 -11   5  10  113.99   12.30
  11   5 -10  147.29   12.90
  11   5 -10  137.39   13.00
   9  -5 -10  373.86   31.90
   9  -5 -10  392.36   31.90
   9  -5 -10  319.57   33.40
  -9   5  10  353.76   31.10
   9   5 -10  427.26   31.20
   9   5 -10  408.56   31.50
   7  -5 -10    2.40    3.90
   7  -5 -10    7.60    3.80
   7  -5 -10    0.50    3.70
   7  -5 -10    3.00    3.30
  -7   5  10    3.00    3.20
   7   5 -10   -3.40    2.30
   7   5 -10    0.50    3.10
   7   5 -10   -1.20    2.60
  -7   5  10   -1.10    2.10
   5  -5 -10   63.69    9.10
   5  -5 -10   64.59   10.20
   5  -5 -10   56.79    8.30
   5  -5 -10   77.59    9.30
   5   5 -10   72.49    9.70
   5   5 -10   83.09    9.00
  -5   5  10   78.79    7.50
  -5   5  10   75.49    9.20
   5   5 -10   69.59    8.00
   3  -5 -10    4.00    3.60
   3  -5 -10    4.70    3.70
   3  -5 -10    0.30    3.70
   3   5 -10    2.80    4.20
  -3   5  10    4.00    2.30
   3   5 -10    1.90    2.70
  -3   5  10    3.90    4.00
   1  -5 -10  127.29   14.00
   1  -5 -10  151.68   13.90
   1  -5 -10  124.39   14.00
  -1   5  10  124.29   13.70
   1   5 -10  135.69   14.60
  -1   5  10  112.99   11.60
   1   5 -10  116.79   13.90
  -1  -5 -10   44.50    6.90
  -1  -5 -10   33.90    7.10
  -1  -5 -10   51.09    8.60
  -1   5 -10   30.20    6.90
   1   5  10   31.30    6.40
   1   5  10   30.40    4.80
  -3  -5 -10    0.20    4.60
  -3  -5 -10    2.30    4.70
  -3  -5 -10    1.20    4.10
   3   5  10   -4.40    3.70
   3   5  10   -1.90    2.90
  -3   5 -10    7.60    5.40
  -5  -5 -10    6.10    4.70
  -5  -5 -10   12.20    5.30
  -5   5 -10  -11.10    6.20
   5   5  10    4.10    5.90
   5   5  10   10.40    4.50
  -7  -5 -10   -3.80    7.70
  -7  -5 -10    1.20    4.60
   7   5  10    4.70    4.90
  16  -6 -10    4.40    4.00
  16  -6 -10    3.20    5.40
  14  -6 -10   26.80   15.80
  14  -6 -10   34.30    5.90
  14  -6 -10   35.00    6.10
  14  -6 -10   34.40    5.70
  14   6 -10   26.00    5.70
  12  -6 -10  295.67   24.80
  12  -6 -10  320.17   26.20
 -12   6  10  267.67   24.20
  12   6 -10  276.87   27.00
  12   6 -10  286.67   24.90
  10  -6 -10  405.56   43.00
  10  -6 -10  499.65   41.10
  10  -6 -10  531.25   40.90
  10   6 -10  539.95   40.40
  10   6 -10  541.75   40.60
 -10   6  10  460.95   40.10
   8  -6 -10  470.95   44.90
   8  -6 -10  550.94   43.30
   8  -6 -10  525.05   43.30
   8   6 -10  533.65   42.00
  -8   6  10  504.05   42.70
   8   6 -10  573.04   42.70
   6  -6 -10 1304.67   99.29
   6  -6 -10 1190.38   98.79
   6  -6 -10 1111.69  100.29
   6  -6 -10 1146.79   98.89
  -6   6  10 1265.07   98.99
   6   6 -10 1424.16   98.49
  -6   6  10 1343.37   97.69
   4  -6 -10  627.54   51.59
   4  -6 -10  562.64   52.39
   4  -6 -10  602.94   51.39
  -4   6  10  653.43   51.59
   4   6 -10  655.13   52.39
  -4   6  10  620.54   49.99
   4   6 -10  695.13   50.39
   2  -6 -10   35.30    7.00
   2  -6 -10   38.10    7.00
   2  -6 -10   35.40    6.90
  -2   6  10   31.30    6.40
   2   6 -10   26.60    6.60
  -2   6  10   20.60    4.10
   2   6 -10   49.20    5.80
   0  -6 -10   38.50    7.60
   0  -6 -10   33.10    6.50
   0  -6 -10   44.40    8.30
   0   6  10   35.70    5.40
   0   6  10   37.60    7.30
   0   6 -10   30.10    7.00
  -2  -6 -10    7.60    4.10
  -2  -6 -10    1.10    4.00
  -2  -6 -10   -3.20    3.70
  -2   6 -10   -2.40    4.90
   2   6  10    1.30    4.10
   2   6  10    4.70    2.90
  -4  -6 -10    5.10    5.60
  -4  -6 -10   -1.80    4.60
  -4  -6 -10   12.40    5.60
   4   6  10   -1.20    4.50
  -4   6 -10   -2.10    6.30
   4   6  10   -0.10    3.70
  -6  -6 -10    5.20    5.30
  -6  -6 -10   -2.20    5.00
   6   6  10    1.80    4.40
  -6   6 -10    6.40    7.80
  -8  -6 -10   -0.60    5.50
  -8  -6 -10    5.70    9.00
   8   6  10  -10.10    6.10
  15  -7 -10    6.80    4.00
  15  -7 -10   -5.00    3.50
  15   7 -10    0.10    4.80
  13  -7 -10    1.60    3.20
  13  -7 -10    6.30    4.00
  13  -7 -10  -11.90   10.70
  13  -7 -10    0.10    3.80
 -13   7  10    0.20    4.40
  13   7 -10    2.40    4.10
  11  -7 -10    3.40    3.70
  11  -7 -10    0.50    5.90
  11  -7 -10    2.70    3.80
  11   7 -10   -2.50    2.90
 -11   7  10    2.90    3.50
  11   7 -10    0.20    3.60
   9  -7 -10  359.56   29.00
   9  -7 -10  289.97   31.00
   9  -7 -10  333.77   29.10
   9   7 -10  374.66   28.50
  -9   7  10  339.47   28.40
   9   7 -10  331.27   27.90
   7  -7 -10  552.54   53.19
   7  -7 -10  686.33   51.99
   7  -7 -10  620.64   51.29
   7  -7 -10  610.74   51.79
   7   7 -10  688.83   50.99
  -7   7  10  660.33   51.59
   5  -7 -10  759.42   66.99
   5  -7 -10  798.52   65.39
   5  -7 -10  842.52   65.79
  -5   7  10  778.72   65.49
   5   7 -10  898.51   64.59
  -5   7  10  812.52   64.09
   3  -7 -10  851.31   68.89
   3  -7 -10  785.02   69.69
   3  -7 -10  834.12   68.69
  -3   7  10  823.22   67.19
   3   7 -10  911.01   67.19
  -3   7  10  849.41   68.79
   3   7 -10  923.01   69.79
   1  -7 -10  357.86   32.70
   1  -7 -10  388.66   32.70
   1  -7 -10  393.46   33.60
  -1   7  10  369.96   32.50
   1   7 -10  434.46   33.80
  -1   7  10  330.77   30.80
  -1  -7 -10   32.30    6.80
  -1  -7 -10   37.30    6.80
  -1  -7 -10   31.10    6.60
   1   7  10   24.50    4.70
   1   7  10   34.20    6.70
  -1   7 -10   34.10    7.20
  -3  -7 -10  231.58   21.60
  -3  -7 -10  254.87   22.80
   3   7  10  211.98   20.60
  -3   7 -10  278.47   27.90
   3   7  10  215.18   21.40
  -5  -7 -10   16.60    6.40
  -5  -7 -10   23.00    6.00
   5   7  10    6.90    4.90
  -5   7 -10   27.80    7.90
  -7  -7 -10   11.70   10.00
  -7  -7 -10    3.40    5.40
   7   7  10   -3.20    5.40
  16  -8 -10   -0.50    3.80
  16  -8 -10   -3.70    4.20
  16   8 -10   -3.00    5.00
  14  -8 -10   33.50    6.20
  14  -8 -10   23.00    5.20
  12  -8 -10   27.50    5.70
  12  -8 -10   24.90    5.70
  12  -8 -10   34.90    6.00
  12   8 -10   35.40    6.50
 -12   8  10   37.70    5.70
  10  -8 -10   -7.00    5.80
  10  -8 -10    2.20    3.60
  10  -8 -10    2.60    3.80
  10   8 -10    2.80    3.00
 -10   8  10    1.80    3.10
  10   8 -10    1.40    4.30
   8  -8 -10   20.40    4.80
   8  -8 -10    1.10    5.30
   8  -8 -10   16.90    5.10
   8   8 -10   11.70    3.60
  -8   8  10   11.70    4.10
   6  -8 -10   11.90    5.30
   6  -8 -10    9.50    6.60
   6  -8 -10    4.10    3.70
   6  -8 -10    4.60    3.90
  -6   8  10    2.20    3.80
  -6   8  10    3.80    2.90
   6   8 -10    2.60    3.00
   4  -8 -10   -4.30    4.00
   4  -8 -10    8.00    4.30
   4  -8 -10   -1.20    3.70
  -4   8  10   -1.20    3.80
   4   8 -10    1.10    2.90
  -4   8  10    4.20    3.00
   2  -8 -10   48.90    8.10
   2  -8 -10   57.19    9.00
  -2   8  10   47.60    6.90
   2   8 -10   47.80    8.70
  -2   8  10   46.30    8.00
   0  -8 -10   73.79   10.80
   0  -8 -10   71.39   10.20
   0  -8 -10   61.59   10.90
   0   8  10   70.69    8.60
   0   8  10   63.79    9.70
   0   8 -10   88.39   11.80
  -2  -8 -10  498.75   48.90
  -2  -8 -10  669.63   49.10
  -2  -8 -10  615.84   49.30
   2   8  10  506.65   50.09
  -2   8 -10  631.64   48.90
   2   8  10  498.05   46.10
  -4  -8 -10   16.70    6.30
  -4  -8 -10   20.70    5.40
  -4  -8 -10    4.40    7.60
   4   8  10   12.20    5.10
  -4   8 -10   10.10    7.20
   4   8  10    4.60    5.30
  -6  -8 -10   12.60    5.50
  -6  -8 -10    9.20    5.70
   6   8  10   11.90    6.30
  15  -9 -10   29.70    5.40
  15  -9 -10   33.30    6.10
  15   9 -10   21.40    6.20
  13  -9 -10    6.20    3.60
  13  -9 -10   -0.10    5.20
  13  -9 -10    3.90    4.00
 -13   9  10   -3.30    3.90
  13   9 -10   -0.10    5.20
  11  -9 -10  115.09   20.60
  11  -9 -10  136.19   13.90
  11  -9 -10  137.19   13.50
 -11   9  10  126.99   12.70
   9  -9 -10    6.10    6.70
   9  -9 -10    0.30    3.90
   9  -9 -10    9.10    4.20
  -9   9  10    5.80    3.60
   7  -9 -10    8.70    4.50
   7  -9 -10    8.20    5.70
   7  -9 -10    4.70    4.40
  -7   9  10    7.30    4.10
   7   9 -10   12.50    3.60
   5  -9 -10   50.79    8.10
   5  -9 -10   50.49    7.90
   5  -9 -10   37.70    8.30
  -5   9  10   47.30    7.60
  -5   9  10   56.79    7.30
   5   9 -10   56.99    6.80
   3  -9 -10   13.70    5.70
   3  -9 -10   28.70    6.10
   3  -9 -10   13.50    5.30
  -3   9  10   25.00    6.40
  -3   9  10   22.60    5.50
   3   9 -10    5.50    3.60
   1  -9 -10   70.09   11.60
   1  -9 -10   67.49   10.60
   1  -9 -10   68.39   10.10
  -1   9  10   68.89    9.80
  -1   9  10   68.39    8.70
  -1  -9 -10   11.20    4.90
  -1  -9 -10   12.70    7.70
  -1  -9 -10   17.30    7.00
   1   9  10   15.70    4.60
  -1   9 -10    6.10    5.90
   1   9  10   11.70    5.50
  -3  -9 -10   34.10    6.60
  -3  -9 -10   40.20    9.50
  -3  -9 -10   38.10    7.90
   3   9  10   19.50    5.90
  -3   9 -10   45.30    8.40
   3   9  10   37.20    6.30
  -5  -9 -10   -8.00    4.60
  -5  -9 -10   -3.60    4.40
   5   9  10   -0.20    4.70
  -7  -9 -10    7.20    4.70
  -7  -9 -10    5.90    5.60
  14 -10 -10   11.50    7.70
 -14  10  10   20.60    9.80
  12 -10 -10    3.40    4.40
  12 -10 -10    8.90    4.20
  12 -10 -10    3.40    5.50
 -12  10  10    7.40    3.60
  10 -10 -10   45.00    7.90
  10 -10 -10   48.70    7.10
 -10  10  10   30.20    5.60
   8 -10 -10  153.08   17.30
   8 -10 -10  131.09   17.80
   8 -10 -10  146.39   16.20
   6 -10 -10   13.90    5.00
   6 -10 -10   16.70    6.30
   6 -10 -10   19.60    5.10
  -6  10  10   19.10    5.00
   4 -10 -10    0.10    3.90
   4 -10 -10    0.20    5.30
   4 -10 -10   -0.60    5.20
  -4  10  10   -1.20    3.50
  -4  10  10    1.70    3.60
   2 -10 -10    4.60    4.30
   2 -10 -10   -4.10    4.60
   2 -10 -10   -3.90    5.00
  -2  10  10    3.80    4.60
  -2  10  10    1.70    4.20
   0 -10 -10   -3.70    4.00
   0 -10 -10    0.70    5.10
   0 -10 -10    3.70    6.30
   0  10  10    4.60    4.10
   0  10  10   -1.60    3.90
  -2 -10 -10  111.49   13.40
  -2 -10 -10  116.19   17.00
  -2 -10 -10  112.59   14.10
   2  10  10  115.79   14.10
   2  10  10  112.49   12.80
  -4 -10 -10    5.20    4.90
  -4 -10 -10   10.40    5.70
   4  10  10   12.30    5.40
  -6 -10 -10   -3.30    5.30
  -6 -10 -10    4.90    5.00
   6  10  10    4.60    6.10
  13 -11 -10   -5.40    3.40
  13 -11 -10   -2.30    4.70
 -13  11  10    3.20    4.10
  11 -11 -10   -0.90    5.90
  11 -11 -10   -1.90    3.80
 -11  11  10    1.70    3.40
   9 -11 -10    5.70    4.50
   9 -11 -10    6.60    7.90
   9 -11 -10    1.20    4.30
  -9  11  10    3.60    3.80
   7 -11 -10  157.88   15.70
   7 -11 -10  162.18   15.90
   7 -11 -10  114.49   18.40
  -7  11  10  178.38   15.80
   5 -11 -10   36.80   10.10
   5 -11 -10   13.50    6.90
  -5  11  10   22.40    5.60
  -5  11  10   15.40    6.20
   3 -11 -10    2.30    6.40
   3 -11 -10    3.00    4.70
   3 -11 -10    1.40    5.50
  -3  11  10    8.20    4.40
  -3  11  10    5.50    4.60
   1 -11 -10   41.60    9.90
   1 -11 -10   53.89    9.20
   1 -11 -10   58.19    9.50
  -1  11  10   58.39    8.00
  -1  11  10   66.59    9.00
  -1 -11 -10   -0.40    7.30
  -1 -11 -10    0.70    5.10
  -1 -11 -10    5.20    5.10
   1  11  10    5.30    4.60
   1  11  10    5.80    6.10
  -3 -11 -10  230.58   21.50
  -3 -11 -10  247.98   22.50
   3  11  10  202.78   20.60
  -5 -11 -10   35.40    6.90
  -5 -11 -10   53.89    8.90
   5  11  10   36.00    7.30
  12 -12 -10   -7.40    5.70
  12 -12 -10    2.60    3.60
 -12  12  10    1.50    4.10
  10 -12 -10   10.40    5.20
  10 -12 -10   11.60    6.20
 -10  12  10    0.30    3.90
   8 -12 -10   16.00    5.10
   8 -12 -10    9.40    4.90
   8 -12 -10    3.70    7.90
  -8  12  10   12.40    4.80
   6 -12 -10   35.70    6.70
   6 -12 -10   28.00    7.00
   6 -12 -10   19.80   10.70
  -6  12  10   28.90    6.60
   4 -12 -10   17.80   15.20
   4 -12 -10    0.90    4.70
  -4  12  10    0.60    3.60
  -4  12  10    6.90    6.90
   2 -12 -10   19.80    7.70
   2 -12 -10    8.70    8.00
   2 -12 -10   30.90    7.30
  -2  12  10   29.50    7.70
  -2  12  10   27.60    6.40
   0 -12 -10   54.79    9.30
   0 -12 -10   51.79    9.50
   0  12  10   49.00    8.30
  -2 -12 -10  131.99   16.10
  -2 -12 -10  159.98   15.80
   2  12  10  121.49   13.90
  -4 -12 -10  152.18   16.40
   4  12  10  137.09   15.10
 -11  13  10   18.50    5.30
   9 -13 -10    4.90    6.80
   9 -13 -10   20.50    6.00
  -9  13  10   13.00    4.40
   7 -13 -10   84.09   11.40
   7 -13 -10   73.69   11.10
  -7  13  10   90.59   10.80
   5 -13 -10  145.69   16.20
   5 -13 -10  158.68   16.20
  -5  13  10  153.68   15.60
   3 -13 -10    8.60    5.20
  -3  13  10    4.90    4.80
   1 -13 -10   27.20    9.30
   1 -13 -10   23.50    6.90
  -1  13  10   16.40    5.00
  -1 -13 -10   44.70    9.50
  -1 -13 -10   31.10    8.20
   1  13  10   55.09    8.10
  -3 -13 -10   86.49   11.90
  -3 -13 -10   84.19   11.60
   3  13  10   59.29    9.20
  10 -14 -10   -4.90    4.60
 -10  14  10    0.80    3.80
   8 -14 -10   46.70    8.50
   8 -14 -10   54.89    9.00
  -8  14  10   46.90    7.40
   6 -14 -10   30.70    6.70
   6 -14 -10   39.60    8.00
  -6  14  10   47.30    7.30
   4 -14 -10   79.89   12.20
  -4  14  10   89.09   10.90
   2 -14 -10    3.20    5.50
  -2  14  10    5.10    4.10
   0 -14 -10   47.20    9.50
   0 -14 -10   51.59   11.50
   0  14  10   61.79    9.30
  -2 -14 -10    0.80    5.50
  -2 -14 -10    7.30    8.10
   2  14  10   -0.80    4.80
   9 -15 -10   33.60    7.00
  -9  15  10   32.00    5.90
   7 -15 -10   34.30    8.70
   7 -15 -10   39.70    8.80
  -7  15  10   19.30    7.00
   5 -15 -10    1.50    5.60
   5 -15 -10    4.00    6.00
  -5  15  10    0.40    3.80
   3 -15 -10   28.80    9.40
  -3  15  10   21.00    6.20
   1 -15 -10    6.30    6.00
  -1  15  10    5.80    4.20
   6 -16 -10   84.49   12.80
   6 -16 -10  100.29   20.00
  -6  16  10   95.49   11.10
   4 -16 -10   58.79    9.70
   4 -16 -10   55.59    9.10
  -4  16  10   58.89    8.50
   2 -16 -10    4.40    5.80
  -2  16  10    7.70    4.80
  16   0 -11    3.70    3.40
  16   0 -11   -3.30    3.70
  14   0 -11    0.60    3.20
  14   0 -11   -2.00    3.00
  14   0 -11   -2.60    5.00
  12   0 -11    1.00    3.90
  12   0 -11    3.00    3.20
  12   0 -11   -2.10    2.80
  12   0 -11    4.00    7.60
  10   0 -11    0.50    3.50
  10   0 -11    3.20    2.90
  10   0 -11    0.60    3.00
 -10   0  11   -2.20    4.40
  10   0 -11    0.00    4.70
   8   0 -11    0.10    2.80
   8   0 -11   -1.60    3.10
   8   0 -11    5.10    2.90
   8   0 -11    2.90    4.00
   8   0 -11    1.50    3.90
  -8   0  11    0.70    3.20
  -6   0  11    1.10    3.50
   6   0 -11    0.70    3.80
   6   0 -11    2.00    2.80
   6   0 -11    0.20    3.30
   6   0 -11    2.10    3.10
   4   0 -11    4.30    3.70
   4   0 -11   -1.80    4.10
   4   0 -11    1.60    3.20
   4   0 -11    4.30    3.10
   2   0 -11    0.50    3.10
   2   0 -11    4.90    4.30
   2   0 -11    4.60    3.70
   2   0 -11    5.90    4.00
   0   0 -11    0.10    3.70
   0   0 -11   -2.40    3.40
   0   0 -11   -3.40    4.80
  -2   0 -11    3.10    4.40
  -2   0 -11   -8.50    4.90
  -2   0 -11    1.60    4.50
   4   0  11   -1.60    3.90
  -4   0 -11   -7.00    5.10
  -6   0 -11   10.10    6.10
  -8   0 -11    5.60    6.90
  17  -1 -11    1.80    4.00
  17   1 -11   -0.60    4.10
  15  -1 -11    4.60    3.80
  15  -1 -11    5.50    5.20
  15  -1 -11    2.80    3.30
  15   1 -11    6.10    3.60
  15   1 -11    1.50    3.10
  13  -1 -11   20.70    4.60
  13  -1 -11   17.60    4.70
  13  -1 -11   14.30    4.20
  13   1 -11   19.00    4.80
  13   1 -11    7.80    3.80
  11  -1 -11   43.90    6.50
  11  -1 -11   28.30    7.70
  11  -1 -11   36.60    6.10
  11  -1 -11   23.40    5.00
  11   1 -11   31.30    5.60
  11   1 -11   45.30    6.30
   9  -1 -11   -1.30    2.70
   9  -1 -11   -1.70    4.30
   9  -1 -11    3.90    2.90
   9  -1 -11   -0.40    2.90
   9  -1 -11    2.30    4.00
  -9  -1  11    4.00    3.70
  -9   1  11    0.40    3.50
   9   1 -11   -1.10    4.20
   9   1 -11    1.20    2.80
   9   1 -11   -2.90    2.70
   7  -1 -11   24.20    5.10
   7  -1 -11   25.60    5.60
  -7  -1  11   24.10    5.00
   7  -1 -11   23.20    5.10
   7  -1 -11   17.50    5.20
   7   1 -11   25.00    5.00
   7   1 -11   18.20    5.40
   7   1 -11   36.60    5.30
  -7   1  11   19.80    4.80
   7   1 -11   34.70    6.30
   5  -1 -11   13.90    4.60
   5  -1 -11   13.20    4.50
   5  -1 -11   16.40    4.20
   5  -1 -11   21.30    6.10
   5   1 -11   18.50    4.10
   5   1 -11   23.80    5.80
   5   1 -11   19.70    4.90
   5   1 -11   19.00    4.80
   3  -1 -11    7.80    4.80
   3  -1 -11   10.50    3.90
   3  -1 -11    1.10    4.00
   3  -1 -11    7.80    4.00
   3   1 -11    4.20    3.30
   3   1 -11    0.20    3.30
   3   1 -11    3.30    3.60
   3   1 -11    6.30    4.40
   1  -1 -11  415.86   36.80
   1  -1 -11  409.36   37.50
   1  -1 -11  406.06   36.10
   1   1 -11  416.16   35.90
   1   1 -11  484.65   37.30
   1   1 -11  462.65   38.20
  -1  -1 -11    9.50    6.00
  -1  -1 -11    4.70    4.10
  -1  -1 -11   11.10    4.50
  -1   1 -11    1.90    4.20
  -1   1 -11    5.40    4.40
  -1   1 -11   10.50    5.90
  -3  -1 -11    3.50    4.70
   3  -1  11    4.80    3.60
  -3   1 -11   -8.00    5.10
   3   1  11    1.00    3.40
   5  -1  11  -10.80    6.20
  -5  -1 -11    5.60    5.80
   5   1  11    4.40    5.90
  -5   1 -11   -0.70    6.20
  -7  -1 -11  162.48   23.40
  -7   1 -11  200.58   19.70
  16  -2 -11    3.80    8.40
  16  -2 -11    3.30    3.80
  16  -2 -11   -1.50    3.50
  16   2 -11   -1.50    4.10
  14  -2 -11   95.29   10.80
  14  -2 -11   95.49   10.70
  14  -2 -11   89.49   10.20
  14   2 -11   81.29   10.00
  14   2 -11  104.89   10.70
  12  -2 -11   41.70    7.00
  12  -2 -11   29.70    9.30
  12  -2 -11   49.90    7.30
  12  -2 -11   55.89    7.00
  12   2 -11   43.40    6.70
  12   2 -11   56.79    7.20
  10  -2 -11   22.90    5.00
  10  -2 -11   24.10    5.10
  10  -2 -11   20.60    4.30
  10  -2 -11   14.30    6.10
  10   2 -11   24.10    4.90
  10   2 -11   20.40    4.30
 -10   2  11   20.60    4.50
   8  -2 -11  186.88   17.00
   8  -2 -11  193.78   18.00
   8  -2 -11  196.98   17.40
   8  -2 -11  178.38   18.50
  -8  -2  11  145.99   17.70
   8   2 -11  204.48   18.10
   8   2 -11  210.48   17.20
   8   2 -11  216.98   18.80
  -8   2  11  151.38   16.50
   6  -2 -11   13.20    4.60
   6  -2 -11   13.60    4.80
   6  -2 -11   18.30    4.50
   6  -2 -11   13.10    5.00
   6   2 -11   13.70    4.20
   6   2 -11   12.20    4.00
   6   2 -11   20.30    5.60
  -6   2  11   10.30    4.20
   6   2 -11   13.70    3.60
   4  -2 -11  240.88   22.60
   4  -2 -11  207.08   21.00
   4  -2 -11  226.98   22.30
   4  -2 -11  243.58   21.90
   4   2 -11  268.77   21.70
   4   2 -11  267.27   22.30
   4   2 -11  259.77   23.10
   2  -2 -11   13.60    5.30
   2  -2 -11   17.10    4.50
   2  -2 -11   13.30    4.60
   2  -2 -11    6.80    4.00
   2   2 -11   16.70    5.80
   2   2 -11   13.70    4.70
   2   2 -11   12.50    4.00
   0  -2 -11  116.19   13.30
   0  -2 -11  145.19   15.70
   0  -2 -11  129.69   15.10
   0   2 -11  118.09   14.90
   0   2 -11  139.39   14.30
   0   2 -11  111.99   12.60
  -2  -2 -11  218.18   21.30
  -2  -2 -11  234.28   20.80
  -2  -2 -11  204.68   19.30
   2   2  11  167.38   17.70
  -2   2 -11  215.48   21.30
  -4  -2 -11   15.90    5.40
   4  -2  11   11.20    4.90
  -4  -2 -11   21.00    7.10
   4   2  11   16.10    7.00
  -4   2 -11   13.80    6.10
  -6  -2 -11   -2.20    5.70
  -6   2 -11   -2.10    5.80
  17  -3 -11   11.40    5.80
  17  -3 -11    2.00    3.90
  17   3 -11   -1.70    3.90
  15  -3 -11    3.80    3.70
  15  -3 -11   -1.20    4.30
  15  -3 -11    1.00    3.60
  15   3 -11    7.00    3.50
  15   3 -11    9.10    4.30
  13  -3 -11  121.39   12.80
  13  -3 -11  133.69   13.10
  13  -3 -11  137.89   13.00
  13   3 -11  130.79   13.10
  13   3 -11  118.19   12.40
  11  -3 -11  167.58   20.50
  11  -3 -11  188.88   17.30
  11  -3 -11  211.88   18.10
  11  -3 -11  200.78   18.00
  11   3 -11  205.08   17.80
  11   3 -11  225.28   18.00
 -11   3  11  174.28   17.10
   9  -3 -11   72.49    8.80
   9  -3 -11   75.99    9.20
   9  -3 -11   67.99   11.20
   9  -3 -11   72.79   10.00
  -9   3  11   60.89    8.30
   9   3 -11   76.89    8.80
   9   3 -11   86.59    8.70
   7  -3 -11    1.90    4.40
   7  -3 -11   -1.30    2.90
   7  -3 -11   -3.00    3.50
   7  -3 -11   -1.20    3.20
  -7   3  11    0.20    3.50
   7   3 -11    0.60    3.70
   7   3 -11    6.50    4.10
   7   3 -11    7.20    5.40
   7   3 -11   -0.30    2.60
   5  -3 -11    6.40    3.80
   5  -3 -11    2.60    3.40
   5  -3 -11    5.80    3.60
   5  -3 -11    6.80    4.40
   5   3 -11    9.20    4.90
   5   3 -11    1.20    3.20
   5   3 -11    3.80    3.30
   5   3 -11    5.30    3.70
  -5   3  11   -0.10    3.80
   3  -3 -11  210.78   19.50
   3  -3 -11  205.18   20.00
   3  -3 -11  168.28   18.30
   3  -3 -11  202.38   20.00
   3   3 -11  247.38   19.80
   3   3 -11  210.68   20.60
  -3   3  11  185.68   19.50
   3   3 -11  219.58   18.70
   1  -3 -11  627.44   52.69
   1  -3 -11  650.03   52.39
   1  -3 -11  647.84   51.69
   1   3 -11  631.74   50.49
  -1   3  11  546.15   49.99
   1   3 -11  686.23   53.29
  -1  -3 -11    5.10    4.70
  -1  -3 -11    6.50    4.30
  -1  -3 -11    4.60    4.50
  -1   3 -11   13.60    6.40
   1   3  11    4.90    3.00
  -1   3 -11   -1.00    4.20
  -3  -3 -11    6.60    5.10
  -3  -3 -11   -5.70    4.10
   3   3  11    3.70    3.30
  -3   3 -11    4.50    6.10
  -5  -3 -11    7.50    5.50
  -5  -3 -11    6.10    5.00
  -5   3 -11   11.30    6.10
  -7  -3 -11    7.00    6.10
  -7   3 -11   11.60    7.70
   7   3  11   -0.70    4.60
  16  -4 -11    7.20    4.80
  16  -4 -11    4.00    4.30
  16  -4 -11    4.70    3.60
  16   4 -11    1.50    4.70
  14  -4 -11   93.29   11.20
  14  -4 -11  122.39   12.00
  14  -4 -11  116.69   27.20
  14  -4 -11  109.59   11.70
  14   4 -11  103.09   11.80
  14   4 -11  100.99   10.90
  12  -4 -11   -0.10    5.30
  12  -4 -11   10.70    3.60
  12  -4 -11    0.10    8.00
  12   4 -11   -3.60    2.90
 -12   4  11    5.90    4.90
  12   4 -11   -1.60    3.70
  10  -4 -11   12.10    4.30
  10  -4 -11    8.10    3.90
  10  -4 -11    7.00    5.50
 -10   4  11    6.20    4.00
  10   4 -11   11.10    3.80
  10   4 -11   10.00    3.90
  -8  -4  11  200.48   20.70
   8  -4 -11  229.18   21.50
   8  -4 -11  244.38   22.00
   8  -4 -11  214.28   23.10
   8  -4 -11  247.58   21.70
  -8   4  11  258.37   20.50
   8   4 -11  272.77   21.40
   8   4 -11  283.87   20.80
  -8   4  11  233.48   21.20
   6  -4 -11  177.28   17.80
   6  -4 -11  191.08   18.30
   6  -4 -11  181.08   18.40
   6  -4 -11  176.38   19.30
   6   4 -11  211.58   19.60
   6   4 -11  199.18   17.70
  -6   4  11  204.48   16.90
   6   4 -11  227.78   18.60
  -6   4  11  179.98   18.10
   4  -4 -11  169.38   17.50
   4  -4 -11  151.68   16.20
   4  -4 -11  160.48   17.60
   4  -4 -11  183.98   17.10
   4   4 -11  177.48   16.10
   4   4 -11  172.28   17.90
  -4   4  11  170.48   15.30
   4   4 -11  197.38   17.10
  -4   4  11  187.18   17.30
   2  -4 -11   61.19    9.10
   2  -4 -11   60.59    9.90
   2  -4 -11   70.89   10.10
  -2   4  11   57.19    7.30
   2   4 -11   64.49   10.30
   2   4 -11   59.99    8.20
  -2   4  11   57.99    9.30
   0  -4 -11   85.89   10.60
   0  -4 -11   85.49   11.70
   0  -4 -11   77.19   11.30
   0   4  11   63.99    8.50
   0   4 -11   73.09    9.10
   0   4 -11   92.19   12.30
  -2  -4 -11  113.59   13.10
  -2  -4 -11   95.59   11.30
  -2  -4 -11   88.29   13.70
  -2   4 -11   99.39   13.60
   2   4  11   65.29    9.40
  -4  -4 -11  107.29   12.10
  -4  -4 -11   90.39   13.20
   4   4  11   82.49   11.30
  -4   4 -11  121.99   14.60
  -6  -4 -11   -7.00    5.30
  -6  -4 -11    2.90   10.80
  -6   4 -11    1.80    8.20
   6   4  11   -4.60    4.60
  17  -5 -11    3.40    3.60
  17   5 -11    6.20    5.00
  15  -5 -11   39.70    6.40
  15  -5 -11   55.79    8.10
  15  -5 -11   49.80    8.10
  15   5 -11   44.50    7.60
  13  -5 -11    5.20    3.60
  13  -5 -11    4.50    4.20
  13  -5 -11    4.40    3.70
  13   5 -11    5.10    4.00
  13   5 -11    3.20    3.20
  11  -5 -11    1.60    3.50
  11  -5 -11    1.10    3.20
  11  -5 -11  -10.30    6.10
  11   5 -11    1.90    3.70
 -11   5  11   -0.80    3.40
  11   5 -11    0.20    3.10
   9  -5 -11   69.29   12.50
   9  -5 -11   87.39   11.70
   9  -5 -11  100.49   10.70
   9  -5 -11   86.89   10.40
   9   5 -11  112.49   10.30
  -9   5  11   90.49   10.10
   9   5 -11   99.19   10.00
   7  -5 -11   12.70    4.50
   7  -5 -11   16.30    4.60
   7  -5 -11   18.70    6.20
   7  -5 -11   16.20    5.00
  -7   5  11   14.90    3.60
   7   5 -11   15.60    3.80
  -7   5  11   10.90    4.40
   7   5 -11    2.80    3.80
   5  -5 -11  133.09   14.40
   5  -5 -11  125.19   15.20
   5  -5 -11  118.19   13.60
   5  -5 -11  151.78   14.50
  -5   5  11  134.39   14.40
   5   5 -11  139.39   15.30
   5   5 -11  150.58   13.30
  -5   5  11  146.49   12.60
   3  -5 -11 1130.19   88.29
   3  -5 -11 1086.49   88.59
   3  -5 -11 1077.39   89.09
   3   5 -11 1146.99   89.29
  -3   5  11 1093.19   88.19
   3   5 -11 1190.18   86.89
  -3   5  11 1015.10   86.49
   1  -5 -11   -3.30    4.60
   1  -5 -11    5.90    4.70
   1  -5 -11    5.00    4.00
   1   5 -11   -6.50    3.40
  -1   5  11    3.10    2.80
   1   5 -11    6.90    5.10
  -1   5  11    0.60    4.20
  -1  -5 -11   16.70    5.80
  -1  -5 -11   17.50    5.70
  -1  -5 -11   23.70    5.70
  -1   5 -11   36.90    8.40
   1   5  11   23.80    6.10
   1   5  11   10.40    3.70
  -3  -5 -11    1.00    5.70
  -3  -5 -11    1.30    4.50
  -3  -5 -11    5.40    4.40
   3   5  11    1.00    4.20
  -3   5 -11    4.00    5.80
   3   5  11    3.00    4.40
  -5  -5 -11   -2.90    4.50
  -5  -5 -11    7.50    5.40
  -5   5 -11    5.20    7.20
   5   5  11   -1.50    4.70
  -7  -5 -11   -2.30    5.50
   7   5  11  -10.10    4.90
  16  -6 -11    3.50    3.90
  16  -6 -11    6.10    4.40
  16   6 -11   -1.20    5.00
  14  -6 -11   72.39    9.70
  14  -6 -11   87.89   10.00
  14  -6 -11   66.89    9.50
  14   6 -11   68.09    9.90
  12  -6 -11   79.89   14.50
  12  -6 -11  106.79   10.90
  12  -6 -11   95.99   10.80
  12  -6 -11  117.09   11.60
 -12   6  11   74.39   10.40
  12   6 -11   99.79   10.50
  12   6 -11   95.79   11.10
  10  -6 -11   43.80    7.10
  10  -6 -11   53.89    7.90
  10   6 -11   53.49    7.20
  10   6 -11   49.70    7.00
 -10   6  11   46.70    6.90
   8  -6 -11   71.69   11.20
   8  -6 -11   95.29   10.40
   8  -6 -11   89.89   10.30
   8  -6 -11   69.89   12.50
   8   6 -11   98.39    9.80
  -8   6  11   88.99   10.20
   6  -6 -11  732.73   61.09
   6  -6 -11  801.82   61.49
   6  -6 -11  736.23   61.09
   6  -6 -11  673.83   66.79
   6   6 -11  859.31   60.49
  -6   6  11  721.93   59.59
  -6   6  11  761.52   61.19
   4  -6 -11  728.23   60.79
   4  -6 -11  733.33   63.89
   4  -6 -11  764.12   60.79
  -4   6  11  688.93   58.89
   4   6 -11  813.52   59.29
  -4   6  11  719.53   60.59
   4   6 -11  767.92   61.69
   2  -6 -11   19.50    5.90
   2  -6 -11   18.80    6.10
   2  -6 -11   14.30    5.40
   2   6 -11   30.10    7.80
  -2   6  11   22.80    6.20
  -2   6  11   26.90    6.20
   2   6 -11   15.50    4.20
   0  -6 -11   20.30    5.30
   0  -6 -11   11.60    5.20
   0  -6 -11    9.50    5.80
   0   6  11   10.20    5.10
   0   6 -11   13.40    6.00
   0   6  11    9.00    3.70
  -2  -6 -11   35.20    7.00
  -2  -6 -11   63.39   11.10
  -2  -6 -11   31.90    7.30
  -2   6 -11   43.90    8.80
   2   6  11   32.60    5.70
   2   6  11   48.50    8.10
  -4  -6 -11    8.20    4.80
  -4  -6 -11    5.70    4.80
   4   6  11   -4.90    4.10
  -4   6 -11    6.10    6.40
  -6  -6 -11   56.89   15.30
  -6  -6 -11   23.90    6.80
  -6   6 -11   48.10   10.90
   6   6  11   31.90    6.90
  15  -7 -11   16.60    8.10
  15  -7 -11   23.00    6.80
  15  -7 -11   31.30    6.00
  15   7 -11   37.20    6.80
  13  -7 -11    4.10    4.10
  13  -7 -11   13.80    5.10
  13  -7 -11    4.10    3.60
 -13   7  11   18.10    5.20
  13   7 -11   12.50    5.20
  11  -7 -11   20.60    5.00
  11  -7 -11   12.10    7.70
  11  -7 -11   21.40    5.40
  11   7 -11   30.10    5.10
 -11   7  11   23.90    5.00
   9  -7 -11  409.56   34.50
   9  -7 -11  418.06   34.30
   9  -7 -11  353.16   36.40
   9   7 -11  451.45   33.90
  -9   7  11  399.46   33.90
   7  -7 -11  505.25   48.80
   7  -7 -11  612.74   47.50
   7  -7 -11  552.94   47.20
   7  -7 -11  557.44   47.00
  -7   7  11  556.84   45.70
   7   7 -11  649.64   46.60
  -7   7  11  585.84   47.20
   5  -7 -11   43.40    8.00
   5  -7 -11   37.70    8.20
   5  -7 -11   43.40    7.70
   5  -7 -11   49.50    8.10
   5   7 -11   52.69    6.70
  -5   7  11   37.10    7.20
  -5   7  11   28.80    5.10
   3  -7 -11  540.45   44.90
   3  -7 -11  467.95   45.20
   3  -7 -11  552.84   44.80
  -3   7  11  523.65   44.50
   3   7 -11  569.54   42.60
   3   7 -11  557.94   45.60
  -3   7  11  512.25   43.30
   1  -7 -11   60.89    9.50
   1  -7 -11   52.69    9.70
   1  -7 -11   62.09   10.50
   1   7 -11   52.59    9.40
  -1   7  11   50.49    7.80
  -1   7  11   68.29   10.00
  -1  -7 -11   26.70    6.80
  -1  -7 -11   29.50    7.70
  -1  -7 -11   16.70    5.50
  -1   7 -11   17.40    7.50
   1   7  11   25.30    5.10
   1   7  11   22.00    5.70
  -3  -7 -11   93.19   11.70
  -3  -7 -11  104.49   13.20
  -3  -7 -11  127.59   18.80
  -3   7 -11  105.19   14.20
   3   7  11   85.39   11.80
   3   7  11   87.29   12.00
  -5  -7 -11   14.30    6.10
  -5  -7 -11   24.60    6.70
   5   7  11   12.70    5.30
  -5   7 -11   14.30    9.30
  14  -8 -11    8.60    4.00
  14  -8 -11    8.00    5.40
  14  -8 -11    2.50    3.80
  14   8 -11   -5.00   10.00
  12  -8 -11    3.80    4.20
  12  -8 -11    2.30    3.90
  12  -8 -11    4.20    3.60
  12   8 -11    5.70    5.60
 -12   8  11   -3.20    4.20
  10  -8 -11    3.10    6.30
  10  -8 -11    5.30    4.50
  10  -8 -11   -0.70    3.90
  10   8 -11    4.60    3.40
 -10   8  11    1.50    3.30
   8  -8 -11   37.90    6.60
   8  -8 -11   29.90    8.80
   8  -8 -11   25.70    5.90
  -8   8  11   28.80    6.20
   8   8 -11   17.40    4.50
   6  -8 -11  111.49   15.10
   6  -8 -11  114.79   13.30
   6  -8 -11  122.19   14.00
   6  -8 -11  116.59   13.10
   6   8 -11  132.79   12.00
  -6   8  11  117.99   12.40
  -6   8  11  125.89   13.40
   4  -8 -11   41.10    7.90
   4  -8 -11   48.50    8.10
  -4   8  11   42.40    7.70
  -4   8  11   36.30    5.70
   4   8 -11   45.60    6.70
   2  -8 -11   85.29   11.60
   2  -8 -11   89.99   12.30
   2  -8 -11   72.99   12.70
  -2   8  11   86.89   11.50
   2   8 -11  116.09   13.40
  -2   8  11   86.69   10.10
   0  -8 -11  158.78   15.90
   0  -8 -11  142.89   17.30
   0  -8 -11  156.88   16.70
   0   8  11  127.59   14.40
   0   8 -11  169.38   17.80
   0   8  11  131.19   15.10
  -2  -8 -11   95.19   12.80
  -2  -8 -11   83.09   11.50
   2   8  11   97.09   11.80
  -2   8 -11   96.89   13.90
  -4  -8 -11   60.39    9.60
  -4  -8 -11   56.29    9.90
  -4   8 -11   65.99   14.00
   4   8  11   62.99    9.60
  -6  -8 -11    7.30    5.50
  -6  -8 -11   12.20    6.20
   6   8  11   -1.40    5.20
  15  -9 -11   36.40    6.00
  15  -9 -11   35.80    6.10
  13  -9 -11    0.80    3.50
  13  -9 -11   -1.50    4.20
 -13   9  11    5.60    5.80
  13   9 -11    3.00    8.50
  11  -9 -11   -4.80    3.60
  11  -9 -11    1.40    8.20
  11  -9 -11    6.10    4.50
 -11   9  11   -5.10    3.50
   9  -9 -11   12.80    4.70
   9  -9 -11    6.00    8.20
   9  -9 -11    8.70    5.10
  -9   9  11    9.60    4.50
   9   9 -11    8.20    4.00
   7  -9 -11   17.90    8.50
   7  -9 -11   10.10    5.90
   7   9 -11    8.90    3.60
   5  -9 -11   22.10    6.30
   5  -9 -11   24.40    6.10
   5  -9 -11   13.80    6.20
   5  -9 -11   28.80    7.00
   5   9 -11   18.10    4.40
  -5   9  11   25.20    6.40
  -5   9  11   19.30    5.10
   3  -9 -11  157.28   16.60
   3  -9 -11  145.99   17.60
  -3   9  11  143.99   14.70
   1  -9 -11   22.70    6.70
   1  -9 -11   23.30    7.00
   1  -9 -11   17.10    6.30
  -1   9  11   18.30    5.50
  -1   9  11   14.60    4.80
  -1  -9 -11   88.29   14.50
  -1  -9 -11   81.69   11.10
  -1  -9 -11   69.79   11.70
   1   9  11   69.19   10.20
   1   9  11   78.29   10.50
  -3  -9 -11  145.99   15.50
  -3  -9 -11  124.39   14.20
   3   9  11  119.09   13.60
  -5  -9 -11    0.70    5.50
  -5  -9 -11    4.70    5.20
   5   9  11   -0.20    4.80
  14 -10 -11    5.50    4.10
  14 -10 -11    4.80    4.00
  12 -10 -11    5.40    4.10
  12 -10 -11    7.10    4.50
  12 -10 -11    4.20    7.10
 -12  10  11    3.40    4.20
  10 -10 -11   68.49   10.40
  10 -10 -11   79.09   10.70
 -10  10  11   88.99   10.00
   8 -10 -11   42.20    7.20
   8 -10 -11   28.10    6.60
  -8  10  11   14.00    4.90
   6 -10 -11    3.40    4.50
   6 -10 -11    8.20    5.10
   6 -10 -11    6.80    6.30
  -6  10  11   11.20    5.00
   4 -10 -11    9.60    5.20
   4 -10 -11    3.60    5.80
  -4  10  11    0.80    5.10
  -4  10  11   10.10    4.60
   2 -10 -11   11.30    9.50
   2 -10 -11   21.10    6.20
   2 -10 -11   19.10    6.60
  -2  10  11    7.70    4.80
  -2  10  11    1.90    4.90
   0 -10 -11   29.20    6.90
   0 -10 -11   36.00    7.70
   0 -10 -11   40.40   10.20
   0  10  11   22.00    5.90
   0  10  11   33.70    6.80
  -2 -10 -11   30.00    7.10
  -2 -10 -11   21.30    5.90
   2  10  11   10.60    5.00
  -4 -10 -11   99.29   12.00
  -4 -10 -11  113.09   13.50
   4  10  11   74.09   11.30
  13 -11 -11   67.19    8.90
  13 -11 -11   56.59    9.20
 -13  11  11   56.89    7.80
  11 -11 -11   12.60    9.00
  11 -11 -11   14.40    5.10
 -11  11  11   13.40    4.80
   9 -11 -11    3.60    4.90
   9 -11 -11    7.80    4.50
  -9  11  11    8.50    4.70
   7 -11 -11    0.10    4.30
   7 -11 -11    0.60    4.70
   7 -11 -11   -5.20    6.50
  -7  11  11    3.20    4.40
   5 -11 -11    1.60    6.60
   5 -11 -11   22.40    5.80
   5 -11 -11   10.40    4.90
  -5  11  11   20.60    5.60
   3 -11 -11   12.00    7.20
   3 -11 -11    7.00    7.40
   3 -11 -11    4.90    4.70
  -3  11  11   -3.20    6.50
  -3  11  11    4.20    4.20
   1 -11 -11   -1.60    6.50
   1 -11 -11    0.20    4.80
  -1  11  11   -1.70    3.70
  -1 -11 -11   17.40    5.80
  -1 -11 -11   11.30    6.70
   1  11  11    7.40    5.10
  -3 -11 -11  229.38   22.40
  -3 -11 -11  263.07   22.60
   3  11  11  189.88   20.20
  12 -12 -11    6.90    3.90
  12 -12 -11    8.80    4.80
 -12  12  11   10.50    4.30
  10 -12 -11  116.59   13.30
  10 -12 -11  121.39   19.00
 -10  12  11  115.99   12.50
   8 -12 -11   75.79   10.30
   8 -12 -11   55.09    9.80
  -8  12  11   78.69    9.80
   6 -12 -11   -0.30    4.80
   6 -12 -11    6.20    4.60
  -6  12  11   -3.20    3.70
   4 -12 -11    4.40    5.30
  -4  12  11    0.80    3.90
   2 -12 -11   12.20    5.90
   2 -12 -11    3.10    8.10
  -2  12  11    4.30    4.20
   0 -12 -11    0.30    6.80
   0 -12 -11   -4.90    5.40
   0  12  11   -3.50    4.50
  -2 -12 -11    0.70    5.20
  -2 -12 -11    1.90    6.60
   2  12  11   10.80    4.90
  11 -13 -11    0.90    4.30
 -11  13  11   12.70    4.70
   9 -13 -11   36.00    7.60
   9 -13 -11   20.40    6.30
  -9  13  11   21.30    5.20
   7 -13 -11   29.30    7.00
   7 -13 -11   20.60    5.70
  -7  13  11   15.60    5.20
   5 -13 -11   11.60    5.30
   5 -13 -11    4.90    5.30
  -5  13  11   -0.20    4.50
   3 -13 -11   -0.80    5.10
  -3  13  11    6.40    4.70
   1 -13 -11   -8.40    9.30
   1 -13 -11   15.10    5.80
  -1  13  11    7.10    5.00
  -1 -13 -11    4.20    5.10
  -1 -13 -11    5.80    8.20
   1  13  11   -3.60    4.70
  10 -14 -11    9.50    4.80
 -10  14  11   -0.30    3.90
   8 -14 -11   27.60    7.60
   8 -14 -11   24.00    6.20
  -8  14  11   17.40    4.80
   6 -14 -11   16.70    6.20
   6 -14 -11   18.10    7.00
   4 -14 -11   20.40    6.60
  -4  14  11   22.10    6.00
   2 -14 -11   35.00    8.00
  -2  14  11   24.50    5.30
   0 -14 -11    6.10    5.80
   0  14  11   13.60    5.00
   7 -15 -11  102.89   12.40
   7 -15 -11   73.09   13.80
  -7  15  11  103.59   11.50
   5 -15 -11   98.59   12.90
   5 -15 -11   90.89   13.20
  -5  15  11  104.39   11.60
   3 -15 -11   -4.10    5.70
   3 -15 -11    9.70    5.40
  -3  15  11    4.20    4.50
  16   0 -12  101.89   12.60
  14   0 -12   12.40    4.50
  14   0 -12    8.10    4.10
  12   0 -12   93.39    9.90
  12   0 -12   67.59    9.20
  10   0 -12  159.38   15.50
  10   0 -12  193.68   15.50
 -10   0  12  123.69   15.80
   8   0 -12    3.00    3.20
   8   0 -12    3.10    4.50
   8   0 -12   -0.60    3.10
  -8   0  12   -0.90    3.80
   8   0 -12    1.40    4.80
   6   0 -12  195.98   20.30
   6   0 -12  223.38   19.50
   6   0 -12  208.58   18.50
  -6   0  12  215.08   19.60
   6   0 -12  202.48   20.00
   4   0 -12    9.70    4.20
   4   0 -12    8.90    4.60
   4   0 -12    6.30    4.10
   4   0 -12   13.60    5.60
   2   0 -12  627.54   50.99
   2   0 -12  611.84   50.09
   2   0 -12  590.04   51.69
   0   0 -12  203.68   20.60
   0   0 -12  236.28   22.10
   0   0 -12  249.58   23.80
   2   0  12   11.80    3.70
  -2   0 -12    9.30    6.50
  -2   0 -12   13.00    5.80
  -4   0 -12   78.69   12.90
  -6   0 -12   -0.30    6.50
  17  -1 -12   -4.00    3.90
  17   1 -12    2.10    4.20
  15  -1 -12   65.29    8.50
  15  -1 -12   60.69    8.10
  15   1 -12   49.20    7.90
  15   1 -12   64.49    8.60
  13  -1 -12  124.79   13.30
  13  -1 -12  145.79   13.90
  13   1 -12  121.59   13.10
  13   1 -12  147.79   13.70
  11  -1 -12   11.00    6.90
  11  -1 -12   -5.10    4.40
  11  -1 -12    8.80    3.60
  11  -1 -12   -1.30    3.60
  11   1 -12    5.80    4.10
  11   1 -12    7.50    3.90
   9  -1 -12  123.29   12.20
   9  -1 -12  121.39   12.30
   9  -1 -12  123.59   13.70
  -9  -1  12   94.09   12.20
   9  -1 -12  109.29   14.90
  -9   1  12  103.79   11.90
   9   1 -12  144.99   12.40
   9   1 -12  127.49   12.50
   9   1 -12  118.29   14.20
   7  -1 -12   27.00    5.50
  -7  -1  12   22.00    5.50
   7  -1 -12   21.60    6.00
   7  -1 -12   25.90    6.50
   7  -1 -12   15.20    4.50
   7   1 -12   17.30    4.60
   7   1 -12   25.90    4.80
   7   1 -12   31.60    7.10
  -7   1  12   14.60    4.90
   7   1 -12   14.80    5.10
   5  -1 -12   61.19    9.00
   5  -1 -12   75.39    9.60
   5  -1 -12   64.19   10.10
   5  -1 -12   75.79   10.90
   5   1 -12   84.29   10.50
   5   1 -12   77.99    9.50
   5   1 -12   67.29   10.60
  -5   1  12   79.69   10.70
   3  -1 -12   76.69   11.50
   3  -1 -12   53.49    8.40
   3  -1 -12   75.79    9.90
   3   1 -12   86.99   10.90
   3   1 -12   82.59    9.70
   3   1 -12   73.39   11.60
   1  -1 -12  300.17   26.50
   1  -1 -12  308.57   28.80
   1  -1 -12  313.07   27.60
   1   1 -12  268.87   25.90
   1   1 -12  318.97   27.60
   1   1 -12  293.17   28.50
  -1  -1 -12  118.69   15.30
  -1  -1 -12  150.78   15.50
  -1  -1 -12  112.89   12.80
  -1   1 -12  130.69   16.00
   1   1  12  107.99   11.80
  -1   1 -12  101.49   12.70
   3  -1  12   -0.10    4.50
  -3  -1 -12   -2.10    5.30
  -3  -1 -12   -5.60    5.30
   3   1  12    4.00    4.30
  -3   1 -12    6.40    5.40
  -5  -1 -12   35.50    8.00
  -5   1 -12   46.40    8.90
  16  -2 -12   33.00    7.40
  16  -2 -12   28.90    5.40
  16   2 -12   23.10    7.80
  14  -2 -12    2.00    3.60
  14  -2 -12   11.20    5.40
  14  -2 -12    6.30    3.80
  14   2 -12    2.40    4.10
  14   2 -12    4.10    3.30
  12  -2 -12  207.08   26.60
  12  -2 -12  263.27   23.50
  12  -2 -12  278.87   22.90
  12  -2 -12  247.58   22.60
  12   2 -12  285.87   22.80
  12   2 -12  256.67   22.70
  10  -2 -12  285.17   23.20
  10  -2 -12  235.88   25.30
  10  -2 -12  272.57   23.30
  10  -2 -12  265.97   22.30
  10   2 -12  280.07   23.20
 -10   2  12  235.98   22.40
   8  -2 -12   -1.60    3.90
  -8  -2  12    2.90    4.40
   8  -2 -12    4.20    3.70
   8  -2 -12    5.80    7.10
   8  -2 -12    1.50    3.40
   8   2 -12    3.30    4.80
  -8   2  12   12.10    4.30
   8   2 -12    1.50    3.20
   8   2 -12    1.90    3.50
   8   2 -12    3.40    4.80
   6  -2 -12   -3.80    3.40
   6  -2 -12   -5.50    3.30
   6  -2 -12    0.50    3.70
   6  -2 -12    0.50    3.90
   6   2 -12   -2.10    3.20
   6   2 -12   -2.10    3.50
  -6   2  12   -4.20    3.90
   6   2 -12   -2.90    3.60
   6   2 -12   -1.70    4.60
   4  -2 -12   80.29   13.90
   4  -2 -12   65.59   10.40
   4  -2 -12   82.59   10.20
   4  -2 -12   98.19   12.30
  -4   2  12   97.49   12.10
   4   2 -12   97.59   11.50
   4   2 -12   94.19   10.50
   4   2 -12   93.59   12.50
   2  -2 -12  124.89   14.70
   2  -2 -12  139.59   15.80
   2  -2 -12  111.59   13.10
   2  -2 -12  120.99   14.00
   2   2 -12  136.99   16.10
   2   2 -12  140.69   13.50
   2   2 -12  140.79   14.80
   0  -2 -12  141.29   15.70
   0  -2 -12  125.09   13.70
   0  -2 -12  135.99   14.80
   0   2  12   99.69   11.90
   0   2 -12  119.69   12.70
   0   2 -12  138.69   16.00
  -2  -2 -12  207.48   20.20
  -2  -2 -12  181.98   17.70
  -2   2 -12  211.78   20.50
   2   2  12  138.79   18.30
  -4  -2 -12    0.60    6.50
  -4  -2 -12    5.70    5.70
  -4   2 -12    0.90    5.90
  -6  -2 -12   33.30    8.10
  -6   2 -12   24.10    8.00
   6   2  12   20.00    5.30
  15  -3 -12    7.90   10.50
  15  -3 -12    5.40    3.80
  15  -3 -12    5.00    3.60
  15   3 -12    5.20    4.30
  15   3 -12    9.80    3.60
  13  -3 -12   48.00    8.20
  13  -3 -12   43.90    7.10
  13  -3 -12   54.99    7.90
  13  -3 -12   42.60   13.20
  13   3 -12   49.70    7.20
  13   3 -12   46.60    7.20
  11  -3 -12   12.60    7.40
  11  -3 -12   24.70    6.60
  11  -3 -12   16.90    4.50
 -11   3  12   13.40    5.10
  11   3 -12   31.40    5.90
  11   3 -12   25.40    5.20
   9  -3 -12   -5.20    3.00
   9  -3 -12    2.70    4.50
   9  -3 -12    2.20    3.80
   9  -3 -12    1.70    5.50
   9   3 -12   -3.50    6.00
  -9   3  12    8.90    3.90
  -9   3  12    1.70    4.10
   9   3 -12    0.10    3.20
   9   3 -12    6.40    3.90
   7  -3 -12   63.09    8.60
   7  -3 -12   41.20    7.80
  -7  -3  12   40.70    7.30
   7  -3 -12   50.29    8.10
   7   3 -12   66.89    8.00
   7   3 -12   75.39   10.20
   7   3 -12   61.49    9.60
  -7   3  12   58.09    8.70
   5  -3 -12  152.48   16.90
   5  -3 -12  166.88   16.40
   5  -3 -12  148.89   15.50
   5   3 -12  155.38   17.50
   5   3 -12  175.18   16.70
  -5   3  12  166.08   16.60
   5   3 -12  166.28   15.60
   3  -3 -12  107.99   13.70
   3  -3 -12   79.99   11.30
   3  -3 -12  114.89   12.50
   3  -3 -12  103.59   13.30
   3   3 -12  114.49   11.70
  -3   3  12  102.89   10.70
  -3   3  12   94.79   12.90
   3   3 -12  134.69   14.80
   1  -3 -12  464.35   36.70
   1  -3 -12  434.36   38.10
   1  -3 -12  481.05   37.90
   1  -3 -12  352.86   35.20
   1   3 -12  502.25   38.90
   1   3 -12  425.26   35.40
  -1   3  12  376.56   34.80
  -1  -3 -12   29.40    7.30
  -1  -3 -12   22.50    5.70
  -1   3 -12   -6.60    9.60
  -1   3 -12   30.70    7.30
   1   3  12   16.20    4.30
  -3  -3 -12    3.40    5.10
  -3  -3 -12    8.50    5.40
  -3   3 -12    7.60    6.30
  -5  -3 -12   40.40    8.40
   5   3  12   34.10    7.00
  16  -4 -12   -4.60    4.20
  16  -4 -12    2.20    5.60
  16  -4 -12    0.70    3.40
  16   4 -12   -3.50    4.70
  14  -4 -12   52.49    8.00
  14  -4 -12   41.10    6.90
  14  -4 -12   49.99    8.40
  14   4 -12   61.09    7.50
  14   4 -12   39.60    6.90
  12  -4 -12  112.19   11.10
  12  -4 -12   96.89   10.80
  12  -4 -12   89.59   10.60
  12   4 -12   98.39   11.20
  12   4 -12   92.49   10.70
  10  -4 -12   -0.10    3.50
  10  -4 -12   -2.10    6.80
  10  -4 -12    1.50    3.40
  10   4 -12    2.90    3.40
  10   4 -12   -4.70    4.00
 -10   4  12    1.50    3.80
  -8  -4  12  149.59   16.40
   8  -4 -12  175.48   16.90
   8  -4 -12  189.28   17.30
   8  -4 -12  150.88   18.40
   8  -4 -12  187.58   17.70
  -8   4  12  197.98   16.10
  -8   4  12  169.28   16.70
   8   4 -12  190.78   16.70
   6  -4 -12   82.99   10.40
   6  -4 -12   62.39    9.60
   6  -4 -12   64.19   11.20
   6  -4 -12   74.49   10.90
  -6   4  12   99.19   11.00
  -6   4  12   63.09    8.60
   6   4 -12  100.79   12.00
   6   4 -12   83.09    9.50
   4  -4 -12  187.38   19.30
   4  -4 -12  217.58   21.10
   4  -4 -12  212.58   20.30
   4  -4 -12  201.38   20.90
   4   4 -12  216.78   21.80
  -4   4  12  198.18   20.50
   4   4 -12  234.48   19.40
   4   4 -12  242.88   20.80
  -4   4  12  187.28   18.80
   2  -4 -12  760.02   60.19
   2  -4 -12  753.92   59.29
   2  -4 -12  739.43   60.29
   2  -4 -12  621.14   57.89
  -2   4  12  730.33   59.59
   2   4 -12  737.13   57.79
   2   4 -12  786.02   61.09
  -2   4  12  677.93   57.39
   0  -4 -12  139.29   18.20
   0  -4 -12  154.78   16.60
   0   4  12  114.09   13.30
   0   4 -12  183.18   24.70
   0   4  12  153.68   17.40
  -2  -4 -12   -5.40    5.50
  -2  -4 -12    1.70    5.00
  -2  -4 -12    4.50    4.70
   2   4  12   -4.70    4.20
   2   4  12   -1.70    4.20
  -2   4 -12    1.80    6.10
  -4  -4 -12    3.00    4.90
  -4  -4 -12    0.60    5.50
  -4   4 -12    1.50    6.60
   4   4  12   -0.50    4.40
  -6  -4 -12   34.60    7.70
  -6   4 -12   36.60    9.50
  15  -5 -12    4.60    4.50
  15  -5 -12    7.20    4.80
  15  -5 -12    0.60    3.80
  15   5 -12    5.40    5.70
  13  -5 -12    8.70    4.70
  13  -5 -12   12.90    4.50
  13  -5 -12   13.90    4.50
  13   5 -12    5.50    3.60
  13   5 -12   11.30    5.00
  11  -5 -12   26.60    5.40
  11  -5 -12   13.30    4.50
  11  -5 -12   31.20    6.00
  11  -5 -12   12.50    8.60
  11   5 -12   25.00    6.20
 -11   5  12   28.20    5.50
  11   5 -12   24.30    5.10
   9  -5 -12  160.98   15.70
   9  -5 -12  153.28   15.60
   9  -5 -12  151.58   16.50
   9  -5 -12  144.49   18.00
   9   5 -12  174.88   15.20
  -9   5  12  154.18   15.10
   7  -5 -12    2.30    5.40
   7  -5 -12   16.00    5.40
   7  -5 -12    8.60    4.40
   7  -5 -12    9.50    4.40
  -7   5  12   11.10    4.10
   7   5 -12    7.10    3.90
  -7   5  12    8.20    4.30
   5  -5 -12   73.89    9.90
   5  -5 -12   52.09   11.10
   5  -5 -12   88.79   10.70
   5  -5 -12   74.89   11.10
   5   5 -12   94.39    9.60
  -5   5  12   74.89   10.70
   5   5 -12   91.89   12.20
  -5   5  12   65.39    8.80
   3  -5 -12  131.99   13.90
   3  -5 -12  103.59   12.80
   3  -5 -12  121.59   14.60
   3  -5 -12  122.09   14.60
   3   5 -12  124.79   12.40
   3   5 -12  127.99   15.50
  -3   5  12  122.29   12.00
  -3   5  12  108.59   14.10
   1  -5 -12   11.00    7.30
   1  -5 -12   -1.00    8.80
   1  -5 -12    2.20    5.40
  -1   5  12    4.00    3.60
   1   5 -12    6.50    7.70
   1   5 -12   -5.50    4.30
  -1  -5 -12    2.80    4.90
  -1  -5 -12    3.90    4.40
  -1  -5 -12   -2.00    7.50
   1   5  12    4.50    5.40
   1   5  12    1.10    4.70
  -1   5 -12    6.00    6.20
  -3  -5 -12    9.60    5.70
  -3  -5 -12   15.80    6.90
   3   5  12   11.10    4.80
  -3   5 -12   15.20    6.80
  -5  -5 -12    0.20    5.30
  -5  -5 -12    8.20    6.40
  -5   5 -12   -2.10    7.60
   5   5  12    5.10    4.70
  16  -6 -12    3.00    4.00
  16  -6 -12   -2.20    5.00
  16   6 -12    3.20    5.80
  14  -6 -12   25.80    5.40
  14  -6 -12   28.70    5.70
  14  -6 -12   19.50    5.00
  14   6 -12   24.50    6.70
  12  -6 -12    7.40    4.20
  12  -6 -12    7.10    3.90
  12  -6 -12   -0.50    3.70
  12  -6 -12   -1.60   10.10
 -12   6  12    7.90    4.70
  12   6 -12    5.50    3.50
  12   6 -12    0.40    5.00
  10  -6 -12   10.00    8.10
  10  -6 -12    8.90    4.20
  10  -6 -12    9.90    4.70
  10   6 -12    3.30    5.20
  10   6 -12   14.80    4.20
 -10   6  12    7.00    4.20
   8  -6 -12   90.79   11.00
   8  -6 -12   99.79   12.70
   8  -6 -12   98.49   11.50
   8  -6 -12   86.79   13.60
   8   6 -12  104.69   10.70
  -8   6  12   81.49   10.80
   6  -6 -12   -3.60    5.00
   6  -6 -12    4.20    5.00
   6  -6 -12    7.70    4.60
   6  -6 -12    5.70    4.60
  -6   6  12   -2.20    4.10
  -6   6  12    6.20    3.90
   6   6 -12    6.70    3.70
   4  -6 -12   12.90    4.90
   4  -6 -12   18.10    6.30
   4  -6 -12   13.20    5.40
   4  -6 -12   16.70    5.60
   4   6 -12   20.00    4.70
  -4   6  12   24.40    6.60
  -4   6  12   14.80    3.70
   4   6 -12   27.30    7.70
   2  -6 -12    1.10    4.70
   2  -6 -12    6.60    5.80
  -2   6  12    4.70    3.70
   2   6 -12    1.50    8.10
   2   6 -12    4.40    4.10
   0  -6 -12   32.80    7.50
   0  -6 -12   39.80    7.50
   0  -6 -12   26.00    6.80
   0   6 -12   59.09   10.70
   0   6  12   31.40    7.30
   0   6  12   45.00    6.70
  -2  -6 -12    2.30    4.20
  -2  -6 -12   -2.00    5.50
   2   6  12    0.20    4.40
  -2   6 -12    0.80    5.80
  -4  -6 -12   -2.80    6.40
  -4  -6 -12    4.10    4.90
  -4   6 -12    1.40    7.70
   4   6  12    2.30    5.00
  15  -7 -12   -3.40    4.40
  15  -7 -12    3.20    4.00
  15  -7 -12    0.00    5.40
  15   7 -12   -0.90    6.60
  13  -7 -12   68.99    9.20
  13  -7 -12   55.49    8.70
  13  -7 -12   73.39    9.40
  13   7 -12   56.49    9.10
  11  -7 -12   88.09   18.20
  11  -7 -12  120.49   12.40
  11  -7 -12  100.59   12.10
  11   7 -12  125.89   11.70
 -11   7  12  100.99   11.70
   9  -7 -12  222.28   26.60
   9  -7 -12  291.97   24.30
   9  -7 -12  275.47   24.40
  -9   7  12  260.67   23.70
   9   7 -12  292.87   23.60
   7  -7 -12  104.79   14.90
   7  -7 -12  120.09   16.60
   7   7 -12  145.49   13.20
  -7   7  12  145.59   14.00
   5  -7 -12  350.66   32.40
   5  -7 -12  279.27   27.60
   5  -7 -12  327.37   28.60
   5  -7 -12  298.47   29.60
  -5   7  12  303.97   26.80
   5   7 -12  338.37   26.70
  -5   7  12  339.17   31.10
   3  -7 -12  184.28   17.80
   3  -7 -12  158.98   18.10
   3   7 -12  152.68   14.90
  -3   7  12  189.38   18.40
  -3   7  12  141.99   15.50
   1  -7 -12   44.00    8.70
   1  -7 -12   37.50    8.80
   1  -7 -12   33.20    6.80
  -1   7  12   22.00    6.40
   1   7 -12   36.30    8.20
  -1   7  12   27.00    6.00
  -1  -7 -12   22.30    7.70
  -1  -7 -12   26.30    6.40
   1   7  12   22.40    6.00
  -1   7 -12   26.80    8.50
  -3  -7 -12   -7.60    4.60
  -3  -7 -12   -0.10    4.90
   3   7  12    2.40    5.00
  -3   7 -12   -0.80    7.10
  -5  -7 -12   10.50    6.10
  -5  -7 -12   28.50    7.20
   5   7  12    6.80    5.30
  14  -8 -12   39.50    8.20
  14  -8 -12   26.40    5.70
  14  -8 -12   16.60    6.00
  12  -8 -12  130.39   13.80
  12  -8 -12  133.49   13.10
  12  -8 -12  118.09   13.10
 -12   8  12  123.39   13.10
  10  -8 -12  230.48   20.90
  10  -8 -12  245.38   20.80
  10  -8 -12  186.68   24.40
  10   8 -12  236.38   20.00
 -10   8  12  211.08   19.90
   8  -8 -12  208.38   25.00
   8  -8 -12  271.57   22.50
   8  -8 -12  238.08   22.10
  -8   8  12  223.08   21.70
   8   8 -12  258.57   21.30
   6  -8 -12   -8.20    4.20
   6  -8 -12    4.90    5.50
   6  -8 -12    6.50    4.80
   6  -8 -12   -2.70    9.70
  -6   8  12    0.50    4.10
  -6   8  12   -0.40    5.20
   6   8 -12   -0.40    5.20
   4  -8 -12   65.69   12.50
   4  -8 -12   66.89    9.90
   4  -8 -12   76.79   11.90
   4  -8 -12   76.29   10.60
  -4   8  12   77.19   10.90
   4   8 -12   77.19    8.90
  -4   8  12   49.80    7.80
   2  -8 -12    6.30    4.70
   2  -8 -12    4.60    5.90
   2  -8 -12    4.60    7.60
  -2   8  12   -0.10    4.90
   2   8 -12    5.70    5.90
  -2   8  12    2.30    4.90
   0  -8 -12    1.80    9.70
   0  -8 -12   -0.70    6.00
   0  -8 -12    0.90    4.80
   0   8 -12   -1.00    6.00
   0   8  12    6.10    4.80
   0   8  12   -2.40    7.60
  -2  -8 -12    4.90    5.50
  -2  -8 -12    0.10    4.50
   2   8  12    0.90    4.10
  -2   8 -12    9.00    7.50
  -4  -8 -12    0.00    6.20
  -4  -8 -12   11.00    4.90
   4   8  12   -2.40    4.60
  13  -9 -12   21.30    6.00
  13  -9 -12   16.20    5.70
  13  -9 -12   22.00    5.80
 -13   9  12   10.80    5.90
  11  -9 -12   37.20    7.00
  11  -9 -12   38.40    7.50
 -11   9  12   47.50    6.70
   9  -9 -12   30.60   12.20
   9  -9 -12   36.10    7.10
   9  -9 -12   44.60    8.10
  -9   9  12   39.20    6.90
   7  -9 -12  109.29   12.30
   7  -9 -12  106.39   12.40
   7  -9 -12   85.79   17.10
  -7   9  12   96.09   12.30
   7   9 -12  113.79   11.20
   5  -9 -12   12.50    8.60
   5  -9 -12   22.70    6.00
   5  -9 -12   29.80    7.60
   5  -9 -12   30.50    6.60
  -5   9  12   24.70    6.20
  -5   9  12   13.60    6.50
   5   9 -12   32.90    5.40
   3  -9 -12   19.00    8.30
   3  -9 -12   26.50    7.90
   3  -9 -12   27.10    6.90
  -3   9  12    9.80    5.50
  -3   9  12    7.10    6.10
   1  -9 -12   -0.80    5.90
   1  -9 -12    1.90    4.60
  -1   9  12   -4.80    4.40
  -1  -9 -12   30.50    7.90
  -1  -9 -12   22.50    6.40
   1   9  12   16.60    5.20
  -3  -9 -12    6.10    5.40
  -3  -9 -12    6.50    5.40
   3   9  12   -0.30    4.60
  12 -10 -12    3.50    5.70
  12 -10 -12   -8.50    5.10
  12 -10 -12    4.50    5.40
 -12  10  12   -0.70    4.70
  10 -10 -12   12.50    5.50
  10 -10 -12   14.40    5.40
 -10  10  12    6.00    4.30
   8 -10 -12   -3.00    4.70
   8 -10 -12    6.50    4.70
  -8  10  12    2.10    4.50
   6 -10 -12   38.40    7.40
   6 -10 -12   43.90    7.50
   6 -10 -12   26.60    9.20
  -6  10  12   49.00    8.30
   4 -10 -12   -7.90    7.20
   4 -10 -12    2.40    4.50
   4 -10 -12    3.90    7.70
   4 -10 -12   -2.10    4.20
  -4  10  12   -4.80    4.00
   2 -10 -12   36.30    8.00
   2 -10 -12   27.40    7.00
  -2  10  12   21.10    5.80
   0 -10 -12    7.00    6.80
   0 -10 -12    4.60    5.00
   0  10  12    0.50    4.60
  -2 -10 -12    3.70    4.90
  -2 -10 -12    9.10    6.70
   2  10  12    5.30    4.80
  11 -11 -12    3.90    6.10
 -11  11  12    5.80    4.10
   9 -11 -12   59.89    8.60
   9 -11 -12   35.80    6.80
  -9  11  12   34.20    6.20
   7 -11 -12   96.89   12.10
   7 -11 -12   94.29   11.70
  -7  11  12   91.09   11.90
   5 -11 -12   16.40    6.00
   5 -11 -12   26.30    6.70
  -5  11  12   27.30    6.70
   3 -11 -12   18.70    8.70
   3 -11 -12   21.30    6.20
  -3  11  12   19.00    6.00
   1 -11 -12   16.60    8.10
   1 -11 -12    7.00    5.50
  -1  11  12    4.90    4.80
  -1 -11 -12   18.30    5.70
  -1 -11 -12   15.20    8.20
   1  11  12    0.30    4.80
  10 -12 -12    7.90    5.20
  10 -12 -12   13.70    6.60
 -10  12  12    6.70    4.50
   8 -12 -12   41.20    8.10
  -8  12  12   44.20    7.70
   6 -12 -12   72.69   11.10
   6 -12 -12   61.29    9.50
  -6  12  12   73.79   10.00
   4 -12 -12   17.30    6.10
   4 -12 -12    6.00    5.60
  -4  12  12    0.10    4.80
   2 -12 -12   22.40    6.20
   2 -12 -12   13.80    9.90
  -2  12  12   22.60    5.60
   0 -12 -12    0.50    8.30
   0 -12 -12    5.20    5.50
   0  12  12    0.00    3.90
   9 -13 -12   50.19    8.60
   9 -13 -12   41.30    7.70
  -9  13  12   31.50    6.30
   7 -13 -12    5.00    5.50
   7 -13 -12   -7.00    5.50
  -7  13  12    1.20    4.40
   5 -13 -12    2.20    5.40
   3 -13 -12   -3.30    5.10
   3 -13 -12    4.10    5.30
  -3  13  12   -0.70    4.20
   1 -13 -12   64.99    9.40
  -1  13  12   40.80    7.20
   6 -14 -12   28.70    6.60
   6 -14 -12   27.20    6.60
  -6  14  12   28.30    5.50
   4 -14 -12   52.29    9.30
   4 -14 -12   65.79   10.00
  -4  14  12   67.59    9.40
  16   0 -13   -0.90    4.50
  16   0 -13   -1.80    3.60
  14   0 -13   -1.00    3.60
  14   0 -13   -4.50    3.70
  12   0 -13    5.30    4.20
  12   0 -13    2.30    3.60
  10   0 -13    1.70    3.60
  10   0 -13   -1.20    7.40
   8   0 -13   -1.10    5.40
   8   0 -13   -0.40    5.20
   8   0 -13   -3.00    3.50
  -8   0  13    3.40    4.80
   8   0 -13   -1.50    3.90
   6   0 -13    5.00    3.90
   6   0 -13   -3.40    4.10
  -6   0  13    2.40    4.70
   6   0 -13   -0.10    5.00
   6   0 -13    2.40    4.40
   4   0 -13    1.20    5.80
   4   0 -13    3.20    4.20
   4   0 -13   -0.50    4.80
   2   0 -13    1.60    6.10
   2   0 -13   -4.80    4.40
   2   0 -13    7.50    5.10
   0   0 -13   -7.50    6.10
   0   0 -13   -4.90    4.80
  -2   0 -13    2.50    5.90
  -2   0 -13   -8.30    6.50
  -4   0 -13    1.70    6.50
  15  -1 -13    8.20    4.70
  15  -1 -13    3.30    5.10
  15   1 -13   -0.50    5.00
  15   1 -13    3.50    3.60
  13  -1 -13   10.30    4.20
  13  -1 -13   10.30    4.20
  13   1 -13    7.80    3.80
  13   1 -13    3.60    4.10
  11  -1 -13   42.10   11.40
  11  -1 -13   63.89    8.10
  11  -1 -13   67.29    8.80
  11   1 -13   64.59    8.90
  11   1 -13   51.59    8.10
   9  -1 -13   36.10    6.40
   9  -1 -13   26.50    7.50
   9  -1 -13   43.60    8.30
  -9  -1  13   24.50    6.30
   9   1 -13   41.20    8.70
   9   1 -13   39.10    6.20
  -9   1  13   20.20    6.10
  -7  -1  13   32.10    6.40
   7  -1 -13   22.90    6.40
   7  -1 -13   22.10    5.50
   7  -1 -13   30.70    7.10
   7  -1 -13   23.00    5.30
  -7   1  13   24.90    6.10
   7   1 -13   26.60    5.30
   7   1 -13   30.60    5.80
   7   1 -13   16.40    6.20
   7   1 -13   32.80    8.10
   5  -1 -13   22.20    6.50
   5  -1 -13    9.70    5.30
   5  -1 -13   11.50    5.10
   5  -1 -13   13.90    6.40
  -5   1  13   13.30    6.20
   5   1 -13   23.90    6.40
   5   1 -13   12.40    5.90
   5   1 -13   18.90    5.60
   3  -1 -13   79.99   11.50
   3  -1 -13   68.59   10.10
   3  -1 -13   89.19   14.90
   3   1 -13   79.39   11.30
   3   1 -13   79.49   10.50
   3   1 -13   58.99   11.70
   1  -1 -13   11.60    6.90
   1  -1 -13   -2.30    4.70
   1  -1 -13   10.40    5.30
   1   1 -13    8.70    6.70
   1   1 -13   -0.60    4.60
   1   1 -13    8.00    5.70
  -1   1  13    4.10    3.80
  -1  -1 -13   14.20    5.40
  -1  -1 -13    9.00    7.20
   1  -1  13    7.40    5.20
   1   1  13   -2.80    4.70
  -1   1 -13   10.90    7.30
  -1   1 -13    5.20    5.90
  -3  -1 -13    8.10    6.60
  -3   1 -13   -1.50    6.50
  -5  -1 -13   -7.30    5.60
  -5   1 -13   11.80    7.20
  16  -2 -13   -0.90    4.10
  16  -2 -13    5.00    4.20
  16   2 -13    6.50    4.70
  16   2 -13    5.80    3.80
  14  -2 -13   59.09    8.40
  14  -2 -13   66.99    9.00
  14   2 -13   66.29    9.70
  14   2 -13   57.59    8.40
  12  -2 -13   19.20    5.20
  12  -2 -13   25.50   13.10
  12  -2 -13   15.30    4.70
  12   2 -13   19.70    5.30
  12   2 -13   15.60    4.80
  10  -2 -13   18.70    7.70
  10  -2 -13   13.50    4.70
  10  -2 -13   15.60    4.80
  10   2 -13   14.70    4.70
 -10   2  13   11.30    6.30
   8  -2 -13    3.30    5.00
  -8  -2  13    0.80    5.30
   8  -2 -13    0.80    3.90
   8  -2 -13    2.00    5.30
   8  -2 -13   -0.10    4.60
   8   2 -13    5.30    5.80
   8   2 -13    1.30    4.40
   8   2 -13    3.30    4.30
   8   2 -13   -1.10    3.30
  -8   2  13    0.90    4.30
   6  -2 -13   18.00    6.20
   6  -2 -13   18.90    5.20
   6  -2 -13    8.70    5.50
   6  -2 -13   16.80    4.90
   6   2 -13   13.00    6.00
  -6   2  13   16.00    6.30
   6   2 -13   19.30    6.70
   6   2 -13   20.10    5.20
   4  -2 -13  435.26   37.30
   4  -2 -13  405.76   36.60
   4  -2 -13  420.96   35.90
   4  -2 -13  381.46   34.50
   4   2 -13  421.76   37.50
   4   2 -13  424.76   35.20
  -4   2  13  412.26   36.40
   4   2 -13  440.06   36.30
   2  -2 -13   11.70    7.10
   2  -2 -13   12.00    5.70
   2  -2 -13    9.30    6.20
   2   2 -13   14.60    5.30
   2   2 -13   15.60    6.40
   2   2 -13   15.90    7.10
  -2   2  13   15.70    4.50
   0  -2 -13    2.30    6.50
   0  -2 -13    1.80    5.80
   0  -2 -13   -3.70    4.30
   0   2 -13   -1.50    5.70
   0   2  13    2.10    4.40
   0   2 -13    6.10    5.40
  -2  -2 -13   18.70    7.40
  -2  -2 -13   28.90    6.70
  -2   2 -13   37.20    8.40
  -4  -2 -13   15.70    6.90
  -4   2 -13   13.60    6.90
   4   2  13    8.40    5.40
  15  -3 -13   -3.90    6.20
  15  -3 -13    5.90    4.10
  15   3 -13   -2.20    4.90
  13  -3 -13    1.80    3.90
  13  -3 -13  -14.60    7.30
  13  -3 -13    1.50    4.00
  13   3 -13    4.00    4.80
  13   3 -13    2.70    3.30
  11  -3 -13   27.20    5.40
  11  -3 -13   15.40    5.50
  11  -3 -13   33.00    5.80
  11   3 -13   41.50    6.40
  11   3 -13   25.60    5.40
 -11   3  13   12.70    5.70
   9  -3 -13   -3.30    6.60
   9  -3 -13    2.40    4.80
   9  -3 -13   -2.10    3.40
  -9   3  13  -14.80    7.00
  -9   3  13   -3.90    6.60
   9   3 -13    2.90    3.70
   9   3 -13   -2.60    4.40
  -7  -3  13  222.08   21.60
   7  -3 -13  202.78   22.90
   7  -3 -13  230.68   22.60
   7  -3 -13  236.08   22.40
   7  -3 -13  235.38   21.40
   7   3 -13  279.57   23.20
  -7   3  13  237.98   20.90
   7   3 -13  232.28   23.90
   7   3 -13  253.07   21.60
  -7   3  13  215.78   21.70
   5  -3 -13  374.66   34.00
   5  -3 -13  357.86   32.00
   5  -3 -13  328.87   33.60
   5  -3 -13  370.86   33.00
  -5   3  13  383.26   33.50
   5   3 -13  425.86   32.60
  -5   3  13  347.87   31.50
   5   3 -13  391.56   35.10
   5   3 -13  449.26   33.90
   3  -3 -13  188.18   24.10
   3  -3 -13  161.38   17.20
   3  -3 -13  182.68   22.30
   3  -3 -13  166.98   19.00
  -3   3  13  161.18   20.30
   3   3 -13  213.18   19.30
  -3   3  13  159.08   16.50
   3   3 -13  193.68   20.80
   3   3 -13  193.48   17.20
   1  -3 -13   57.19   10.20
   1  -3 -13   74.49   13.50
   1  -3 -13   39.80    7.50
  -1   3  13   41.30    7.10
   1   3 -13   52.89    7.80
   1   3 -13   75.09   11.40
  -1   3  13   60.09    9.90
  -1  -3 -13   -1.10    5.80
  -1  -3 -13    7.20    5.00
  -1   3 -13    9.80    6.90
   1   3  13   -0.40    4.80
  -3  -3 -13   -2.40    6.50
  -3  -3 -13    9.80    6.40
  -3   3 -13   12.50    7.20
   3   3  13   -8.70    4.60
  14  -4 -13    4.10    3.70
  14  -4 -13    7.00    6.20
  14  -4 -13   13.70    4.60
  14   4 -13    5.70    3.60
  12  -4 -13    1.60    4.60
  12  -4 -13    0.50    3.70
  12  -4 -13   -5.00    4.00
  12   4 -13   -1.60    3.70
  12   4 -13    2.30    5.30
  10  -4 -13   18.80    8.30
  10  -4 -13   33.60    6.20
  10  -4 -13   27.00    5.70
 -10   4  13   24.70    6.00
  10   4 -13   27.30    5.30
  10   4 -13   12.70    5.50
  -8  -4  13  117.29   16.30
   8  -4 -13  142.49   14.50
   8  -4 -13  120.09   16.20
   8  -4 -13  133.19   16.80
  -8   4  13  131.99   14.20
   8   4 -13  147.09   13.80
   6  -4 -13  647.74   59.39
   6  -4 -13  683.13   59.09
   6  -4 -13  812.12   64.79
   6  -4 -13  686.63   57.79
   6   4 -13  770.32   58.09
  -6   4  13  754.62   61.79
  -6   4  13  697.03   56.99
   4  -4 -13  232.78   20.80
   4  -4 -13  185.48   25.10
   4  -4 -13  201.38   21.20
   4  -4 -13  181.68   19.00
  -4   4  13  183.78   18.30
   4   4 -13  226.38   22.30
  -4   4  13  216.48   21.60
   4   4 -13  210.28   18.80
   2  -4 -13  295.17   25.70
   2  -4 -13  296.17   27.20
   2  -4 -13  232.38   26.40
   2  -4 -13  302.17   27.50
  -2   4  13  295.87   26.50
   2   4 -13  297.17   27.70
  -2   4  13  237.98   24.00
   2   4 -13  302.27   25.80
   0  -4 -13   84.59   14.90
   0  -4 -13  101.19   14.10
   0  -4 -13  107.49   12.20
   0   4  13   99.69   13.00
   0   4  13   79.59   11.60
   0   4 -13  103.89   14.80
  -2  -4 -13  277.97   24.60
  -2  -4 -13  300.17   26.80
  -2   4 -13  310.77   27.40
   2   4  13  225.98   24.70
  -4  -4 -13  156.28   16.70
  -4  -4 -13  145.49   16.70
   4   4  13  119.09   14.70
  -4   4 -13  152.78   17.60
  15  -5 -13   -2.00    6.50
  15  -5 -13    0.30    4.20
  15  -5 -13    3.10    4.20
  15   5 -13  -10.20    6.00
  13  -5 -13    5.00    4.10
  13  -5 -13   12.10    5.00
  13  -5 -13    8.90    4.40
  13   5 -13    3.70    3.50
  13   5 -13    7.40    6.00
  11  -5 -13   -0.60    4.30
  11  -5 -13    2.50    9.10
  11  -5 -13    8.20    4.60
  11  -5 -13    1.10    4.20
 -11   5  13    3.50    4.60
  11   5 -13    4.40    3.80
  11   5 -13    3.00    5.90
   9  -5 -13   18.50    5.50
   9  -5 -13   16.50    5.00
   9  -5 -13   17.20    8.10
   9  -5 -13   18.30    6.70
  -9   5  13   19.70    5.70
   9   5 -13   18.30    4.80
   7  -5 -13   78.79   10.60
  -7  -5  13   82.29   12.40
   7  -5 -13   97.09   11.30
   7  -5 -13   68.19   13.90
   7  -5 -13   71.39   13.00
   7   5 -13   83.99   10.00
  -7   5  13   78.69   11.20
  -7   5  13  100.29   11.50
   5  -5 -13   42.20    8.80
   5  -5 -13   44.20    8.00
   5  -5 -13   22.40    9.40
   5  -5 -13   38.00    8.30
  -5   5  13   55.89    9.20
  -5   5  13   31.40    6.20
   5   5 -13   37.20    8.70
   3  -5 -13   43.50    8.10
   3  -5 -13   28.60    6.70
   3  -5 -13   46.50    8.50
   3  -5 -13   63.99   11.00
   3   5 -13   47.00    7.10
  -3   5  13   49.50    9.30
  -3   5  13   41.30    6.70
   3   5 -13   42.50    9.80
   1  -5 -13    2.80    5.00
   1  -5 -13    3.90    6.40
   1  -5 -13    2.10    6.10
   1  -5 -13    0.50    4.30
   1   5 -13   12.80    6.60
  -1   5  13    7.10    5.10
  -1   5  13    3.60    4.50
  -1  -5 -13   26.80    7.40
  -1  -5 -13   17.30   10.50
  -1  -5 -13   39.20    7.10
   1   5  13   13.10    5.70
  -1   5 -13   23.20    7.80
  -3  -5 -13   19.00    6.10
  -3   5 -13   25.40    8.20
  14  -6 -13    6.60    5.60
  14  -6 -13    0.00    5.20
  14  -6 -13    3.10    4.20
  14   6 -13    2.50    7.70
  12  -6 -13   -0.90    3.90
  12  -6 -13    3.20    4.20
  12  -6 -13   -2.50    3.70
 -12   6  13    4.40    5.40
  12   6 -13    4.90    3.90
  10  -6 -13    5.60    4.00
  10  -6 -13   -3.70    8.00
[truncated: 27,992 more chars]
