# Supplementary material for: Single crystals of purely organic free-standing two-dimensional woven polymer networks
Source: Nat Chem. 2024 Jul 18;16(11):1906–14. doi: 10.1038/s41557-024-01580-3 (PMC11527790; doi:10.1038/s41557-024-01580-3)
Supplement: Supplementary file 7 — Crystallographic data for NWPN-2; CCDC number 2238616. [file 41557_2024_1580_MOESM7_ESM.cif]

data_cu_20220818_zm_bn6o_0m

_audit_update_record
;
2024-05-21 # Formatted by publCIF

;
_publcif_datablock.id '{43985399-db9a-4dd3-b01d-9a2ecb2d4ee0}'
_publ_requested_journal            'Nature Chemistry'
_journal_name_full                 'Nature Chemistry'
_publ_contact_author_name     'Ding Xiao'
_publ_contact_author_address
;
Stoddart Institute of Molecular Science, Department of Chemistry
Zhejiang University
Hangzhou
130024 Zhejiang
People's Republic of China
;
_publ_contact_author_email     xiaoding@zju.edu.cn
_publ_contact_author_phone     '19946258205'
_publ_author_address
;
Stoddart Institute of Molecular Science, Department of Chemistry
Zhejiang University
Hangzhou
130024 Zhejiang
People's Republic of China
;
_publ_section_title
;
Single crystals of purely organic free-standing two-dimensional woven polymer
 networks
;
_publ_section_abstract
;
The artistry and practicality of macroscopic fabrics continue to encourage chemists 
to weave molecules into interlaced patterns with the aim of providing emergent physical
and chemical properties when compared with their starting materials. Weaving purely 
organic molecular threads into flawless two-dimensional woven patterns remains a formidable
challenge, even though a number of occasions has been proposed its feasibility. 
Herein, we describe the synthesis of a flawless purely organic, free-standing two-dimensional 
woven polymer network (2DWPN) driven by dative B−N bonds. Single crystals of this 2DWPN 
have been obtained and its well-defined woven topology has been revealed by X-ray diffraction analysis.
Free-standing two-dimensional monolayer nanosheets of the 2DWPN have been exfoliated from 
the layered crystals using Scotch tape. The surface features of the nanosheets have been investigated by
 integrated low-dose and cryo-EM imaging techniques. These findings demonstrate the precise 
construction of purely organic woven polymer networks and highlight the unique opportunities 
for the applications of woven topologies in two-dimensional organic materials.
;
_publ_author_name       'Ding Xiao'
# publcif _publ_body_element loop end
 
_audit_creation_method            'SHELXL-2019/3'
_shelx_SHELXL_version_number      '2019/3'
_chemical_name_systematic         ?
_chemical_name_common             ?
_chemical_melting_point           ?
_chemical_formula_moiety           'C30 H22 B2 N2 O4, C8 H10'
_chemical_formula_sum              'C38 H32 B2 N2 O4'
_chemical_formula_weight           602.27

loop_
 _atom_type_symbol
 _atom_type_description
 _atom_type_scat_dispersion_real
 _atom_type_scat_dispersion_imag
 _atom_type_scat_source
 'C'  'C'   0.0181   0.0091
 'International Tables Vol C Tables 4.2.6.8 and 6.1.1.4'
 'H'  'H'   0.0000   0.0000
 'International Tables Vol C Tables 4.2.6.8 and 6.1.1.4'
 'B'  'B'   0.0090   0.0039
 'International Tables Vol C Tables 4.2.6.8 and 6.1.1.4'
 'N'  'N'   0.0311   0.0180
 'International Tables Vol C Tables 4.2.6.8 and 6.1.1.4'
 'O'  'O'   0.0492   0.0322
 'International Tables Vol C Tables 4.2.6.8 and 6.1.1.4'
 
_space_group_crystal_system       monoclinic
_space_group_IT_number            14
_space_group_name_H-M_alt         'P 21/c'
_space_group_name_Hall            '-P 2ybc'
 
_shelx_space_group_comment
;
The symmetry employed for this shelxl refinement is uniquely defined
by the following loop, which should always be used as a source of
symmetry information in preference to the above space-group names.
They are only intended as comments.
;
 
loop_
 _space_group_symop_operation_xyz
 'x, y, z'
 '-x, y+1/2, -z+1/2'
 '-x, -y, -z'
 'x, -y-1/2, z-1/2'
 
_cell_length_a                     18.4332(17)
_cell_length_b                     12.2984(14)
_cell_length_c                     19.9229(14)
_cell_angle_alpha                  90
_cell_angle_beta                   108.850(7)
_cell_angle_gamma                  90
_cell_volume                       4274.3(7)
_cell_formula_units_Z              4
_cell_measurement_reflns_used      2553
_cell_measurement_temperature      193.00
_cell_measurement_theta_max        49.081
_cell_measurement_theta_min        4.291
_shelx_estimated_absorpt_T_max     0.950
_shelx_estimated_absorpt_T_min     0.941
_exptl_absorpt_coefficient_mu      0.476
_exptl_absorpt_correction_T_max    0.7531
_exptl_absorpt_correction_T_min    0.6305
_exptl_absorpt_correction_type     multi-scan
_exptl_absorpt_process_details
;
SADABS-2016/2 (Bruker,2016/2) was used for absorption correction.
wR2(int) was 0.0827 before and 0.0596 after correction.
The Ratio of minimum to maximum transmission is 0.8372.
The \l/2 correction factor is Not present.
;
_exptl_absorpt_special_details     ?
_exptl_crystal_colour              'clear light colourless'
_exptl_crystal_colour_lustre       clear
_exptl_crystal_colour_modifier     light
_exptl_crystal_colour_primary      colourless
_exptl_crystal_density_diffrn      0.936
_exptl_crystal_density_meas        ?
_exptl_crystal_density_method      ?
_exptl_crystal_description         block        
_exptl_crystal_F_000              1264
_exptl_transmission_factor_min    ?
_exptl_transmission_factor_max    ?
_exptl_crystal_size_max           0.130
_exptl_crystal_size_mid           0.120
_exptl_crystal_size_min           0.110
_diffrn_ambient_temperature       193(2)
_diffrn_measurement_device_type    'BRUKER D8 VENTURE'
_diffrn_measurement_method         '\f and \w scans'
_diffrn_radiation_type             CuK\a
_diffrn_radiation_wavelength       1.54184
_diffrn_source                     ?
_diffrn_source_current             1.1
_diffrn_source_power               0.05500000000000001
_diffrn_source_voltage             50.0
_diffrn_standards_number           0
_reflns_Friedel_coverage           0.000
_diffrn_detector_area_resol_mean  ?
_diffrn_reflns_number             25741
_diffrn_reflns_av_unetI/netI      0.0975
_diffrn_reflns_av_R_equivalents   0.0729
_diffrn_reflns_limit_h_min        -21
_diffrn_reflns_limit_h_max        22
_diffrn_reflns_limit_k_min        -12
_diffrn_reflns_limit_k_max        14
_diffrn_reflns_limit_l_min        -24
_diffrn_reflns_limit_l_max        23
_diffrn_reflns_theta_min          2.533
_diffrn_reflns_theta_max          68.564
_diffrn_reflns_theta_full         67.684
_diffrn_measured_fraction_theta_max   0.982
_diffrn_measured_fraction_theta_full  0.986
_diffrn_reflns_Laue_measured_fraction_max    0.982
_diffrn_reflns_Laue_measured_fraction_full   0.986
_diffrn_reflns_point_group_measured_fraction_max   0.982
_diffrn_reflns_point_group_measured_fraction_full  0.986
_reflns_number_total              7725
_reflns_number_gt                 4102
_reflns_threshold_expression      'I > 2\s(I)'
_reflns_Friedel_fraction_max      .
_reflns_Friedel_fraction_full     .
 
_reflns_special_details
;
 Reflections were merged by SHELXL according to the crystal
 class for the calculation of statistics and refinement.
 
 Structure factors included contributions from the .fab file.
 
 _reflns_Friedel_fraction is defined as the number of unique
 Friedel pairs measured divided by the number that would be
 possible theoretically, ignoring centric projections and
 systematic absences.
;
 
_computing_cell_refinement         'SAINT V8.40B (?, 2016)'
_computing_data_collection         ?
_computing_data_reduction          'SAINT V8.40B (?, 2016)'
_computing_molecular_graphics      'Olex2 1.5 (Dolomanov et al., 2009)'
_computing_publication_material    'Olex2 1.5 (Dolomanov et al., 2009)'
_computing_structure_refinement    'SHELXL 2019/3 (Sheldrick, 2019)'
_computing_structure_solution      'SHELXT 2018/2 (Sheldrick, 2018)'
_refine_ls_structure_factor_coef  Fsqd
_refine_ls_matrix_type            full
_refine_ls_weighting_scheme       calc
_refine_ls_weighting_details
'w=1/[\s^2^(Fo^2^)+(0.1598P)^2^] where P=(Fo^2^+2Fc^2^)/3'
_atom_sites_solution_primary      ?
_atom_sites_solution_secondary    ?
_atom_sites_solution_hydrogens    geom
_refine_ls_hydrogen_treatment     constr
_refine_ls_extinction_method      'SHELXL-2019/2 (Sheldrick 2019)'
_refine_ls_extinction_coef        0.0061(6)
_refine_ls_extinction_expression
 'Fc^*^=kFc[1+0.001xFc^2^\l^3^/sin(2\q)]^-1/4^'
_refine_ls_number_reflns          7725
_refine_ls_number_parameters      521
_refine_ls_number_restraints      469
_refine_ls_R_factor_all           0.1217
_refine_ls_R_factor_gt            0.0825
_refine_ls_wR_factor_ref          0.2686
_refine_ls_wR_factor_gt           0.2246
_refine_ls_goodness_of_fit_ref    0.964
_refine_ls_restrained_S_all       0.960
_refine_ls_shift/su_max           0.000
_refine_ls_shift/su_mean          0.000
 
loop_
 _atom_site_label
 _atom_site_type_symbol
 _atom_site_fract_x
 _atom_site_fract_y
 _atom_site_fract_z
 _atom_site_U_iso_or_equiv
 _atom_site_adp_type
 _atom_site_occupancy
 _atom_site_site_symmetry_order  
 _atom_site_calc_flag
 _atom_site_refinement_flags_posn
 _atom_site_refinement_flags_adp
 _atom_site_refinement_flags_occupancy
 _atom_site_disorder_assembly
 _atom_site_disorder_group
O1 O 0.70511(13) 0.25860(19) 0.59352(13) 0.0814(7) Uani 1 1 d . . . . .
O2 O 0.66859(14) 0.44343(19) 0.58555(14) 0.0836(7) Uani 1 1 d . . . . .
O3 O 0.45239(12) 0.13495(15) 0.24663(11) 0.0658(5) Uani 1 1 d . . . . .
O4 O 0.37790(12) 0.28922(15) 0.25103(11) 0.0662(5) Uani 1 1 d . . . . .
N1A N 0.7752(3) 0.3807(4) 0.5387(4) 0.0816(12) Uani 0.778(8) 1 d D U P A 1
N2 N 0.47947(14) 0.30804(19) 0.19457(13) 0.0625(6) Uani 1 1 d . . . . .
C1A C 0.9888(4) 0.4541(5) 0.5089(3) 0.1091(19) Uani 0.778(8) 1 d D U P A 1
H1A H 1.022978 0.394201 0.516072 0.131 Uiso 0.778(8) 1 calc R U P A 1
C2A C 0.9136(3) 0.4357(6) 0.5188(3) 0.0961(15) Uani 0.778(8) 1 d D U P A 1
C3A C 0.8969(3) 0.3281(6) 0.5338(4) 0.1143(18) Uani 0.778(8) 1 d . U P A 1
H3A H 0.932667 0.271269 0.536545 0.137 Uiso 0.778(8) 1 calc R U P A 1
C4A C 0.8586(4) 0.5090(5) 0.5135(4) 0.0983(16) Uani 0.778(8) 1 d . U P A 1
H4A H 0.866918 0.582401 0.502956 0.118 Uiso 0.778(8) 1 calc R U P A 1
C5A C 0.7894(4) 0.4810(5) 0.5231(4) 0.0938(15) Uani 0.778(8) 1 d . U P A 1
H5A H 0.751463 0.535406 0.518167 0.113 Uiso 0.778(8) 1 calc R U P A 1
C6A C 0.8275(4) 0.3065(6) 0.5444(5) 0.1064(16) Uani 0.778(8) 1 d . U P A 1
H6A H 0.817660 0.234499 0.556395 0.128 Uiso 0.778(8) 1 calc R U P A 1
C7 C 0.7128(2) 0.3004(3) 0.6596(2) 0.0784(9) Uani 1 1 d . . . . .
C8 C 0.6918(2) 0.4092(3) 0.6549(2) 0.0796(9) Uani 1 1 d . . . . .
C9 C 0.6933(2) 0.4680(4) 0.7133(2) 0.0937(11) Uani 1 1 d . . . . .
H9 H 0.676696 0.541598 0.709205 0.112 Uiso 1 1 calc R U . . .
C10 C 0.7362(3) 0.2483(4) 0.7228(2) 0.0995(12) Uani 1 1 d . . . . .
H10 H 0.749128 0.173255 0.725751 0.119 Uiso 1 1 calc R U . . .
C11 C 0.7405(3) 0.3074(4) 0.7826(3) 0.1196(16) Uani 1 1 d . . . . .
H11 H 0.758085 0.272755 0.827659 0.143 Uiso 1 1 calc R U . . .
C12 C 0.7197(3) 0.4173(4) 0.7788(2) 0.1003(12) Uani 1 1 d . . . . .
H12 H 0.723747 0.456851 0.820804 0.120 Uiso 1 1 calc R U . . .
C13 C 0.62877(19) 0.3352(3) 0.46860(18) 0.0723(8) Uani 1 1 d . . . . .
C14 C 0.6438(2) 0.2626(3) 0.4214(2) 0.0846(10) Uani 1 1 d . . . . .
H14 H 0.692437 0.227825 0.434495 0.102 Uiso 1 1 calc R U . . .
C15 C 0.5579(2) 0.3858(3) 0.44578(19) 0.0799(9) Uani 1 1 d . . . . .
H15 H 0.545701 0.437968 0.475658 0.096 Uiso 1 1 calc R U . . .
C16 C 0.5043(2) 0.3624(3) 0.38051(18) 0.0744(8) Uani 1 1 d . . . . .
H16 H 0.456225 0.398639 0.367250 0.089 Uiso 1 1 calc R U . . .
C17 C 0.51845(18) 0.2875(2) 0.33349(17) 0.0658(8) Uani 1 1 d . . . . .
C18 C 0.59117(19) 0.2390(3) 0.35655(19) 0.0759(9) Uani 1 1 d . . . . .
H18 H 0.604379 0.188268 0.326434 0.091 Uiso 1 1 calc R U . . .
C19 C 0.37586(18) 0.1127(2) 0.21754(16) 0.0622(7) Uani 1 1 d . . . . .
C20 C 0.33215(18) 0.2028(2) 0.22033(16) 0.0656(7) Uani 1 1 d . . . . .
C21 C 0.2542(2) 0.2003(3) 0.19691(19) 0.0802(9) Uani 1 1 d . . . . .
H21 H 0.224438 0.262207 0.199707 0.096 Uiso 1 1 calc R U . . .
C22 C 0.2199(2) 0.1011(3) 0.1683(2) 0.0928(11) Uani 1 1 d . . . . .
H22 H 0.165613 0.095970 0.150655 0.111 Uiso 1 1 calc R U . . .
C23 C 0.2632(2) 0.0118(3) 0.1654(2) 0.0880(10) Uani 1 1 d . . . . .
H23 H 0.238011 -0.054050 0.146280 0.106 Uiso 1 1 calc R U . . .
C24 C 0.3426(2) 0.0147(3) 0.18968(18) 0.0761(9) Uani 1 1 d . . . . .
H24 H 0.372595 -0.047082 0.187289 0.091 Uiso 1 1 calc R U . . .
C25 C 0.50687(19) 0.2495(3) 0.15199(18) 0.0725(8) Uani 1 1 d . . . . .
H25 H 0.518739 0.174952 0.162510 0.087 Uiso 1 1 calc R U . . .
C26 C 0.4675(2) 0.4138(3) 0.18202(18) 0.0741(9) Uani 1 1 d . . . . .
H26 H 0.451039 0.456203 0.214283 0.089 Uiso 1 1 calc R U . . .
C27 C 0.4778(2) 0.4642(3) 0.12445(18) 0.0771(9) Uani 1 1 d . . . . .
H27 H 0.468282 0.539885 0.117120 0.092 Uiso 1 1 calc R U . . .
C28 C 0.5184(2) 0.2949(3) 0.09272(19) 0.0747(9) Uani 1 1 d . . . . .
H28 H 0.537440 0.251217 0.062743 0.090 Uiso 1 1 calc R U . . .
C29 C 0.50234(17) 0.4040(2) 0.07691(16) 0.0641(7) Uani 1 1 d . . . . .
C30 C 0.5107(2) 0.4504(2) 0.01226(17) 0.0707(8) Uani 1 1 d . . . . .
H30 H 0.533281 0.405667 -0.014454 0.085 Uiso 1 1 calc R U . . .
B1 B 0.6868(2) 0.3552(3) 0.5456(2) 0.0778(10) Uani 1 1 d D . . . .
B2 B 0.45733(19) 0.2533(3) 0.26063(19) 0.0624(8) Uani 1 1 d . . . . .
C31A C 0.6907(3) 0.8827(3) 0.57358(18) 0.0871(13) Uani 0.766(4) 1 d DG U P B 1
C36A C 0.6612(3) 0.7817(3) 0.58258(19) 0.0919(16) Uani 0.766(4) 1 d G U P B 1
H36A H 0.646962 0.767775 0.623551 0.110 Uiso 0.766(4) 1 calc R U P B 1
C35A C 0.6525(3) 0.7012(3) 0.5316(2) 0.0980(16) Uani 0.766(4) 1 d G U P B 1
H35A H 0.632307 0.632176 0.537783 0.118 Uiso 0.766(4) 1 calc R U P B 1
C34A C 0.6733(3) 0.7216(3) 0.47168(19) 0.1027(15) Uani 0.766(4) 1 d G U P B 1
H34A H 0.667304 0.666520 0.436860 0.123 Uiso 0.766(4) 1 calc R U P B 1
C33A C 0.7027(3) 0.8225(3) 0.46268(17) 0.1010(16) Uani 0.766(4) 1 d G U P B 1
H33A H 0.716954 0.836462 0.421703 0.121 Uiso 0.766(4) 1 calc R U P B 1
C32A C 0.7115(2) 0.9031(2) 0.5136(2) 0.0952(13) Uani 0.766(4) 1 d DG U P B 1
C32B C 0.6994(9) 0.9223(11) 0.5634(6) 0.096(3) Uani 0.234(4) 1 d DG U P B 2
C31B C 0.6816(9) 0.8199(9) 0.5331(7) 0.095(2) Uani 0.234(4) 1 d DG U P B 2
C36B C 0.6908(9) 0.7980(9) 0.4679(7) 0.090(3) Uani 0.234(4) 1 d G U P B 2
H36B H 0.678638 0.727941 0.447132 0.108 Uiso 0.234(4) 1 calc R U P B 2
C35B C 0.7177(9) 0.8785(11) 0.4330(6) 0.098(3) Uani 0.234(4) 1 d G U P B 2
H35B H 0.723905 0.863477 0.388388 0.117 Uiso 0.234(4) 1 calc R U P B 2
C34B C 0.7354(9) 0.9809(10) 0.4633(7) 0.103(3) Uani 0.234(4) 1 d G U P B 2
H34B H 0.753769 1.035946 0.439465 0.124 Uiso 0.234(4) 1 calc R U P B 2
C33B C 0.7262(10) 1.0029(9) 0.5286(7) 0.103(3) Uani 0.234(4) 1 d G U P B 2
H33B H 0.738366 1.072878 0.549287 0.124 Uiso 0.234(4) 1 calc R U P B 2
C37A C 0.7019(6) 0.9686(12) 0.6318(6) 0.102(3) Uani 0.766(4) 1 d D U P B 1
H37A H 0.672552 0.947982 0.662918 0.153 Uiso 0.766(4) 1 calc R U P B 1
H37B H 0.684022 1.039283 0.610000 0.153 Uiso 0.766(4) 1 calc R U P B 1
H37C H 0.756449 0.973443 0.659557 0.153 Uiso 0.766(4) 1 calc R U P B 1
C37B C 0.6470(15) 0.7375(19) 0.5651(13) 0.103(5) Uani 0.234(4) 1 d D U P B 2
H37D H 0.686903 0.701497 0.603562 0.155 Uiso 0.234(4) 1 calc R U P B 2
H37E H 0.620788 0.683717 0.529204 0.155 Uiso 0.234(4) 1 calc R U P B 2
H37F H 0.609824 0.771796 0.584270 0.155 Uiso 0.234(4) 1 calc R U P B 2
C38A C 0.7413(6) 1.0132(6) 0.5040(5) 0.146(3) Uani 0.766(4) 1 d D U P B 1
H38A H 0.710126 1.069177 0.516604 0.219 Uiso 0.766(4) 1 calc R U P B 1
H38B H 0.738505 1.022437 0.454360 0.219 Uiso 0.766(4) 1 calc R U P B 1
H38C H 0.794646 1.019950 0.534652 0.219 Uiso 0.766(4) 1 calc R U P B 1
C38B C 0.679(2) 0.959(4) 0.6274(16) 0.092(6) Uani 0.234(4) 1 d D U P B 2
H38D H 0.636017 0.915156 0.631421 0.138 Uiso 0.234(4) 1 calc R U P B 2
H38E H 0.664097 1.035697 0.622182 0.138 Uiso 0.234(4) 1 calc R U P B 2
H38F H 0.723325 0.949360 0.670258 0.138 Uiso 0.234(4) 1 calc R U P B 2
C1B C 0.9718(8) 0.5290(14) 0.5036(11) 0.095(3) Uani 0.222(8) 1 d D U P A 2
H1B H 0.979145 0.605198 0.501261 0.113 Uiso 0.222(8) 1 calc R U P A 2
N1B N 0.7704(9) 0.4116(14) 0.5395(15) 0.093(3) Uani 0.222(8) 1 d DG U P A 2
C6B C 0.8334(10) 0.3461(12) 0.5444(14) 0.101(3) Uani 0.222(8) 1 d G U P A 2
H6B H 0.832682 0.271353 0.556137 0.121 Uiso 0.222(8) 1 calc R U P A 2
C3B C 0.8975(8) 0.3900(16) 0.5321(11) 0.103(3) Uani 0.222(8) 1 d G U P A 2
H3B H 0.940493 0.345296 0.535447 0.123 Uiso 0.222(8) 1 calc R U P A 2
C2B C 0.8985(8) 0.4994(17) 0.5149(10) 0.100(3) Uani 0.222(8) 1 d DG U P A 2
C4B C 0.8355(10) 0.5649(13) 0.5100(10) 0.098(3) Uani 0.222(8) 1 d G U P A 2
H4B H 0.836265 0.639664 0.498224 0.118 Uiso 0.222(8) 1 calc R U P A 2
C5B C 0.7715(9) 0.5210(13) 0.5223(13) 0.094(3) Uani 0.222(8) 1 d G U P A 2
H5B H 0.728454 0.565723 0.518914 0.113 Uiso 0.222(8) 1 calc R U P A 2
 
loop_
 _atom_site_aniso_label
 _atom_site_aniso_U_11
 _atom_site_aniso_U_22
 _atom_site_aniso_U_33
 _atom_site_aniso_U_23
 _atom_site_aniso_U_13
 _atom_site_aniso_U_12
O1 0.0884(15) 0.0849(15) 0.0765(16) 0.0040(12) 0.0342(12) 0.0025(11)
O2 0.0881(15) 0.0841(15) 0.0803(17) 0.0027(12) 0.0295(12) 0.0002(11)
O3 0.0746(13) 0.0582(11) 0.0713(13) 0.0021(9) 0.0329(10) -0.0007(9)
O4 0.0737(12) 0.0641(11) 0.0684(13) -0.0012(9) 0.0336(10) 0.0011(9)
N1A 0.089(2) 0.078(3) 0.087(2) -0.005(2) 0.0411(19) -0.018(2)
N2 0.0733(14) 0.0613(14) 0.0598(14) 0.0004(11) 0.0313(12) -0.0019(11)
C1A 0.103(4) 0.118(4) 0.111(4) 0.007(3) 0.041(3) -0.032(3)
C2A 0.095(3) 0.102(4) 0.103(3) 0.004(3) 0.048(2) -0.031(3)
C3A 0.094(3) 0.107(4) 0.154(4) 0.009(4) 0.056(3) -0.020(3)
C4A 0.099(3) 0.097(3) 0.108(3) 0.007(3) 0.047(3) -0.026(3)
C5A 0.100(3) 0.089(3) 0.102(3) 0.008(3) 0.046(3) -0.014(3)
C6A 0.088(3) 0.098(3) 0.145(4) 0.007(3) 0.053(3) -0.023(3)
C7 0.082(2) 0.084(2) 0.074(2) -0.0005(18) 0.0315(17) 0.0024(16)
C8 0.079(2) 0.088(2) 0.076(2) -0.0007(18) 0.0325(17) -0.0062(17)
C9 0.098(3) 0.101(3) 0.095(3) -0.006(2) 0.049(2) 0.002(2)
C10 0.130(3) 0.092(3) 0.089(3) -0.003(2) 0.054(3) -0.001(2)
C11 0.161(5) 0.124(4) 0.081(3) 0.008(3) 0.048(3) 0.008(3)
C12 0.129(3) 0.110(3) 0.073(3) 0.000(2) 0.048(2) 0.005(2)
C13 0.076(2) 0.0770(19) 0.066(2) 0.0087(16) 0.0262(16) -0.0075(16)
C14 0.089(2) 0.073(2) 0.091(3) 0.0024(18) 0.029(2) 0.0032(17)
C15 0.088(2) 0.090(2) 0.072(2) -0.0076(17) 0.0407(19) -0.0075(18)
C16 0.080(2) 0.086(2) 0.065(2) -0.0019(16) 0.0339(17) 0.0017(16)
C17 0.0763(19) 0.0635(16) 0.0666(19) 0.0091(14) 0.0352(15) -0.0021(14)
C18 0.079(2) 0.0723(19) 0.078(2) 0.0022(16) 0.0269(18) 0.0018(16)
C19 0.0749(18) 0.0628(16) 0.0560(16) 0.0063(13) 0.0312(14) -0.0028(13)
C20 0.0779(19) 0.0686(17) 0.0593(17) 0.0008(14) 0.0346(15) -0.0062(15)
C21 0.077(2) 0.090(2) 0.079(2) 0.0017(18) 0.0322(17) -0.0018(17)
C22 0.079(2) 0.103(3) 0.095(3) 0.000(2) 0.027(2) -0.010(2)
C23 0.091(3) 0.083(2) 0.086(3) -0.0016(19) 0.024(2) -0.0149(19)
C24 0.095(2) 0.0672(18) 0.068(2) 0.0000(15) 0.0286(18) -0.0029(16)
C25 0.083(2) 0.0704(18) 0.078(2) 0.0082(15) 0.0441(17) 0.0123(15)
C26 0.108(2) 0.0614(17) 0.0642(19) -0.0061(14) 0.0439(18) -0.0041(16)
C27 0.116(3) 0.0624(17) 0.065(2) -0.0010(15) 0.0463(19) -0.0080(17)
C28 0.086(2) 0.0746(19) 0.078(2) 0.0056(16) 0.0458(18) 0.0066(16)
C29 0.0748(18) 0.0651(16) 0.0612(18) -0.0013(13) 0.0341(14) -0.0077(14)
C30 0.086(2) 0.0730(17) 0.0653(19) -0.0010(15) 0.0408(16) -0.0056(16)
B1 0.090(3) 0.076(2) 0.074(3) 0.0050(19) 0.035(2) -0.0107(19)
B2 0.071(2) 0.0589(17) 0.064(2) 0.0036(15) 0.0321(17) 0.0031(15)
C31A 0.103(3) 0.092(3) 0.076(3) 0.005(2) 0.041(2) 0.008(2)
C36A 0.111(3) 0.090(3) 0.084(3) -0.002(3) 0.043(3) -0.002(3)
C35A 0.112(4) 0.095(3) 0.090(3) -0.007(3) 0.036(3) 0.001(3)
C34A 0.115(3) 0.107(3) 0.084(3) -0.012(3) 0.029(3) 0.020(3)
C33A 0.120(3) 0.108(3) 0.079(3) 0.003(3) 0.038(3) 0.019(3)
C32A 0.117(3) 0.092(3) 0.088(3) 0.014(2) 0.049(2) 0.006(2)
C32B 0.112(4) 0.097(4) 0.084(4) 0.006(4) 0.041(4) 0.006(4)
C31B 0.110(4) 0.096(4) 0.085(4) 0.004(4) 0.040(3) 0.006(4)
C36B 0.108(5) 0.097(5) 0.077(4) 0.008(4) 0.046(4) 0.010(5)
C35B 0.120(5) 0.101(5) 0.082(5) 0.011(5) 0.045(5) 0.007(5)
C34B 0.130(6) 0.100(6) 0.087(6) 0.010(5) 0.045(5) -0.003(5)
C33B 0.125(5) 0.103(5) 0.090(5) 0.012(5) 0.046(5) -0.001(5)
C37A 0.120(7) 0.102(5) 0.085(4) -0.008(3) 0.036(4) -0.003(5)
C37B 0.121(8) 0.112(9) 0.090(8) 0.004(8) 0.052(7) -0.005(8)
C38A 0.198(6) 0.120(5) 0.129(6) 0.026(4) 0.066(5) -0.021(5)
C38B 0.108(11) 0.108(10) 0.071(9) 0.013(8) 0.044(8) -0.006(10)
C1B 0.090(6) 0.108(6) 0.100(6) 0.007(6) 0.049(5) -0.037(6)
N1B 0.090(4) 0.091(5) 0.107(5) -0.001(5) 0.044(4) -0.021(5)
C6B 0.091(4) 0.097(5) 0.126(4) 0.005(5) 0.052(4) -0.023(4)
C3B 0.093(4) 0.099(5) 0.126(4) 0.006(5) 0.049(4) -0.025(5)
C2B 0.098(5) 0.105(5) 0.107(4) 0.003(5) 0.045(4) -0.028(5)
C4B 0.100(5) 0.100(6) 0.105(5) 0.004(5) 0.048(5) -0.022(5)
C5B 0.098(5) 0.092(5) 0.102(5) 0.004(5) 0.044(4) -0.022(5)
 
_geom_special_details
;
 All esds (except the esd in the dihedral angle between two l.s. planes)
 are estimated using the full covariance matrix.  The cell esds are taken
 into account individually in the estimation of esds in distances, angles
 and torsion angles; correlations between esds in cell parameters are only
 used when they are defined by crystal symmetry.  An approximate (isotropic)
 treatment of cell esds is used for estimating esds involving l.s. planes.
;
 
loop_
 _geom_bond_atom_site_label_1
 _geom_bond_atom_site_label_2
 _geom_bond_distance
 _geom_bond_site_symmetry_2
 _geom_bond_publ_flag
O1 C7 1.377(4) . ?
O1 B1 1.493(5) . ?
O2 C8 1.374(4) . ?
O2 B1 1.449(5) . ?
O3 C19 1.368(4) . ?
O3 B2 1.479(4) . ?
O4 C20 1.372(4) . ?
O4 B2 1.481(4) . ?
N1A C6A 1.306(7) . ?
N1A C5A 1.318(6) . ?
N1A B1 1.707(6) . ?
N2 C26 1.330(4) . ?
N2 C25 1.330(4) . ?
N2 B2 1.643(4) . ?
C1A C1A 1.289(10) 3_766 ?
C1A C2A 1.479(7) . ?
C1A H1A 0.9500 . ?
C2A C4A 1.336(8) . ?
C2A C3A 1.412(8) . ?
C3A C6A 1.388(8) . ?
C3A H3A 0.9500 . ?
C4A C5A 1.393(8) . ?
C4A H4A 0.9500 . ?
C5A H5A 0.9500 . ?
C6A H6A 0.9500 . ?
C7 C10 1.353(6) . ?
C7 C8 1.387(5) . ?
C8 C9 1.363(5) . ?
C9 C12 1.385(6) . ?
C9 H9 0.9500 . ?
C10 C11 1.377(6) . ?
C10 H10 0.9500 . ?
C11 C12 1.401(6) . ?
C11 H11 0.9500 . ?
C12 H12 0.9500 . ?
C13 C15 1.385(5) . ?
C13 C14 1.388(5) . ?
C13 B1 1.580(6) . ?
C14 C18 1.373(5) . ?
C14 H14 0.9500 . ?
C15 C16 1.385(5) . ?
C15 H15 0.9500 . ?
C16 C17 1.397(4) . ?
C16 H16 0.9500 . ?
C17 C18 1.402(5) . ?
C17 B2 1.580(5) . ?
C18 H18 0.9500 . ?
C19 C20 1.382(4) . ?
C19 C24 1.383(4) . ?
C20 C21 1.361(5) . ?
C21 C22 1.406(5) . ?
C21 H21 0.9500 . ?
C22 C23 1.369(5) . ?
C22 H22 0.9500 . ?
C23 C24 1.387(5) . ?
C23 H23 0.9500 . ?
C24 H24 0.9500 . ?
C25 C28 1.383(4) . ?
C25 H25 0.9500 . ?
C26 C27 1.370(4) . ?
C26 H26 0.9500 . ?
C27 C29 1.388(4) . ?
C27 H27 0.9500 . ?
C28 C29 1.389(4) . ?
C28 H28 0.9500 . ?
C29 C30 1.461(4) . ?
C30 C30 1.326(6) 3_665 ?
C30 H30 0.9500 . ?
B1 N1B 1.730(10) . ?
C31A C36A 1.3900 . ?
C31A C32A 1.3900 . ?
C31A C37A 1.532(9) . ?
C36A C35A 1.3900 . ?
C36A H36A 0.9500 . ?
C35A C34A 1.3900 . ?
C35A H35A 0.9500 . ?
C34A C33A 1.3900 . ?
C34A H34A 0.9500 . ?
C33A C32A 1.3900 . ?
C33A H33A 0.9500 . ?
C32A C38A 1.497(7) . ?
C32B C31B 1.3900 . ?
C32B C33B 1.3900 . ?
C32B C38B 1.510(19) . ?
C31B C36B 1.3900 . ?
C31B C37B 1.450(16) . ?
C36B C35B 1.3900 . ?
C36B H36B 0.9500 . ?
C35B C34B 1.3900 . ?
C35B H35B 0.9500 . ?
C34B C33B 1.3900 . ?
C34B H34B 0.9500 . ?
C33B H33B 0.9500 . ?
C37A H37A 0.9800 . ?
C37A H37B 0.9800 . ?
C37A H37C 0.9800 . ?
C37B H37D 0.9800 . ?
C37B H37E 0.9800 . ?
C37B H37F 0.9800 . ?
C38A H38A 0.9800 . ?
C38A H38B 0.9800 . ?
C38A H38C 0.9800 . ?
C38B H38D 0.9800 . ?
C38B H38E 0.9800 . ?
C38B H38F 0.9800 . ?
C1B C1B 1.308(19) 3_766 ?
C1B C2B 1.484(14) . ?
C1B H1B 0.9500 . ?
N1B C6B 1.3900 . ?
N1B C5B 1.3900 . ?
C6B C3B 1.3900 . ?
C6B H6B 0.9500 . ?
C3B C2B 1.3900 . ?
C3B H3B 0.9500 . ?
C2B C4B 1.3900 . ?
C4B C5B 1.3900 . ?
C4B H4B 0.9500 . ?
C5B H5B 0.9500 . ?
 
loop_
 _geom_angle_atom_site_label_1
 _geom_angle_atom_site_label_2
 _geom_angle_atom_site_label_3
 _geom_angle
 _geom_angle_site_symmetry_1
 _geom_angle_site_symmetry_3
 _geom_angle_publ_flag
C7 O1 B1 104.3(3) . . ?
C8 O2 B1 105.7(3) . . ?
C19 O3 B2 105.6(2) . . ?
C20 O4 B2 105.4(2) . . ?
C6A N1A C5A 118.5(4) . . ?
C6A N1A B1 124.1(4) . . ?
C5A N1A B1 117.3(4) . . ?
C26 N2 C25 118.9(3) . . ?
C26 N2 B2 118.8(2) . . ?
C25 N2 B2 122.2(2) . . ?
C1A C1A C2A 124.6(9) 3_766 . ?
C1A C1A H1A 117.7 3_766 . ?
C2A C1A H1A 117.7 . . ?
C4A C2A C3A 115.9(5) . . ?
C4A C2A C1A 127.3(6) . . ?
C3A C2A C1A 116.7(6) . . ?
C6A C3A C2A 119.1(6) . . ?
C6A C3A H3A 120.4 . . ?
C2A C3A H3A 120.4 . . ?
C2A C4A C5A 121.9(5) . . ?
C2A C4A H4A 119.1 . . ?
C5A C4A H4A 119.1 . . ?
N1A C5A C4A 121.6(6) . . ?
N1A C5A H5A 119.2 . . ?
C4A C5A H5A 119.2 . . ?
N1A C6A C3A 123.0(6) . . ?
N1A C6A H6A 118.5 . . ?
C3A C6A H6A 118.5 . . ?
C10 C7 O1 128.0(3) . . ?
C10 C7 C8 121.1(4) . . ?
O1 C7 C8 110.8(3) . . ?
C9 C8 O2 127.5(4) . . ?
C9 C8 C7 121.8(4) . . ?
O2 C8 C7 110.7(3) . . ?
C8 C9 C12 117.9(4) . . ?
C8 C9 H9 121.0 . . ?
C12 C9 H9 121.0 . . ?
C7 C10 C11 117.9(4) . . ?
C7 C10 H10 121.0 . . ?
C11 C10 H10 121.0 . . ?
C10 C11 C12 121.6(4) . . ?
C10 C11 H11 119.2 . . ?
C12 C11 H11 119.2 . . ?
C9 C12 C11 119.6(4) . . ?
C9 C12 H12 120.2 . . ?
C11 C12 H12 120.2 . . ?
C15 C13 C14 116.2(3) . . ?
C15 C13 B1 121.3(3) . . ?
C14 C13 B1 122.4(3) . . ?
C18 C14 C13 122.6(3) . . ?
C18 C14 H14 118.7 . . ?
C13 C14 H14 118.7 . . ?
C13 C15 C16 121.7(3) . . ?
C13 C15 H15 119.1 . . ?
C16 C15 H15 119.1 . . ?
C15 C16 C17 122.4(3) . . ?
C15 C16 H16 118.8 . . ?
C17 C16 H16 118.8 . . ?
C16 C17 C18 115.3(3) . . ?
C16 C17 B2 124.0(3) . . ?
C18 C17 B2 120.7(3) . . ?
C14 C18 C17 121.9(3) . . ?
C14 C18 H18 119.0 . . ?
C17 C18 H18 119.0 . . ?
O3 C19 C20 110.9(3) . . ?
O3 C19 C24 127.3(3) . . ?
C20 C19 C24 121.7(3) . . ?
C21 C20 O4 126.8(3) . . ?
C21 C20 C19 122.2(3) . . ?
O4 C20 C19 110.9(3) . . ?
C20 C21 C22 116.4(3) . . ?
C20 C21 H21 121.8 . . ?
C22 C21 H21 121.8 . . ?
C23 C22 C21 121.4(4) . . ?
C23 C22 H22 119.3 . . ?
C21 C22 H22 119.3 . . ?
C22 C23 C24 121.9(4) . . ?
C22 C23 H23 119.1 . . ?
C24 C23 H23 119.1 . . ?
C19 C24 C23 116.3(3) . . ?
C19 C24 H24 121.8 . . ?
C23 C24 H24 121.8 . . ?
N2 C25 C28 121.4(3) . . ?
N2 C25 H25 119.3 . . ?
C28 C25 H25 119.3 . . ?
N2 C26 C27 122.7(3) . . ?
N2 C26 H26 118.7 . . ?
C27 C26 H26 118.7 . . ?
C26 C27 C29 119.6(3) . . ?
C26 C27 H27 120.2 . . ?
C29 C27 H27 120.2 . . ?
C25 C28 C29 120.2(3) . . ?
C25 C28 H28 119.9 . . ?
C29 C28 H28 119.9 . . ?
C27 C29 C28 117.0(3) . . ?
C27 C29 C30 122.9(3) . . ?
C28 C29 C30 120.1(3) . . ?
C30 C30 C29 125.5(4) 3_665 . ?
C30 C30 H30 117.3 3_665 . ?
C29 C30 H30 117.3 . . ?
O2 B1 O1 106.8(3) . . ?
O2 B1 C13 116.4(3) . . ?
O1 B1 C13 116.1(3) . . ?
O2 B1 N1A 107.6(3) . . ?
O1 B1 N1A 100.0(3) . . ?
C13 B1 N1A 108.4(4) . . ?
O2 B1 N1B 96.2(8) . . ?
O1 B1 N1B 110.0(8) . . ?
C13 B1 N1B 109.5(10) . . ?
O3 B2 O4 105.7(2) . . ?
O3 B2 C17 114.7(3) . . ?
O4 B2 C17 114.9(2) . . ?
O3 B2 N2 105.6(2) . . ?
O4 B2 N2 105.4(2) . . ?
C17 B2 N2 109.8(2) . . ?
C36A C31A C32A 120.0 . . ?
C36A C31A C37A 118.8(6) . . ?
C32A C31A C37A 121.2(6) . . ?
C35A C36A C31A 120.0 . . ?
C35A C36A H36A 120.0 . . ?
C31A C36A H36A 120.0 . . ?
C36A C35A C34A 120.0 . . ?
C36A C35A H35A 120.0 . . ?
C34A C35A H35A 120.0 . . ?
C35A C34A C33A 120.0 . . ?
C35A C34A H34A 120.0 . . ?
C33A C34A H34A 120.0 . . ?
C32A C33A C34A 120.0 . . ?
C32A C33A H33A 120.0 . . ?
C34A C33A H33A 120.0 . . ?
C33A C32A C31A 120.0 . . ?
C33A C32A C38A 120.8(4) . . ?
C31A C32A C38A 119.2(4) . . ?
C31B C32B C33B 120.0 . . ?
C31B C32B C38B 123(2) . . ?
C33B C32B C38B 116(2) . . ?
C32B C31B C36B 120.0 . . ?
C32B C31B C37B 121.1(14) . . ?
C36B C31B C37B 118.7(14) . . ?
C35B C36B C31B 120.0 . . ?
C35B C36B H36B 120.0 . . ?
C31B C36B H36B 120.0 . . ?
C36B C35B C34B 120.0 . . ?
C36B C35B H35B 120.0 . . ?
C34B C35B H35B 120.0 . . ?
C35B C34B C33B 120.0 . . ?
C35B C34B H34B 120.0 . . ?
C33B C34B H34B 120.0 . . ?
C34B C33B C32B 120.0 . . ?
C34B C33B H33B 120.0 . . ?
C32B C33B H33B 120.0 . . ?
C31A C37A H37A 109.5 . . ?
C31A C37A H37B 109.5 . . ?
H37A C37A H37B 109.5 . . ?
C31A C37A H37C 109.5 . . ?
H37A C37A H37C 109.5 . . ?
H37B C37A H37C 109.5 . . ?
C31B C37B H37D 109.5 . . ?
C31B C37B H37E 109.5 . . ?
H37D C37B H37E 109.5 . . ?
C31B C37B H37F 109.5 . . ?
H37D C37B H37F 109.5 . . ?
H37E C37B H37F 109.5 . . ?
C32A C38A H38A 109.5 . . ?
C32A C38A H38B 109.5 . . ?
H38A C38A H38B 109.5 . . ?
C32A C38A H38C 109.5 . . ?
H38A C38A H38C 109.5 . . ?
H38B C38A H38C 109.5 . . ?
C32B C38B H38D 109.5 . . ?
C32B C38B H38E 109.5 . . ?
H38D C38B H38E 109.5 . . ?
C32B C38B H38F 109.5 . . ?
H38D C38B H38F 109.5 . . ?
H38E C38B H38F 109.5 . . ?
C1B C1B C2B 133(2) 3_766 . ?
C1B C1B H1B 113.6 3_766 . ?
C2B C1B H1B 113.6 . . ?
C6B N1B C5B 120.0 . . ?
C6B N1B B1 120.4(10) . . ?
C5B N1B B1 119.3(10) . . ?
C3B C6B N1B 120.0 . . ?
C3B C6B H6B 120.0 . . ?
N1B C6B H6B 120.0 . . ?
C6B C3B C2B 120.0 . . ?
C6B C3B H3B 120.0 . . ?
C2B C3B H3B 120.0 . . ?
C4B C2B C3B 120.0 . . ?
C4B C2B C1B 128.9(14) . . ?
C3B C2B C1B 111.1(14) . . ?
C2B C4B C5B 120.0 . . ?
C2B C4B H4B 120.0 . . ?
C5B C4B H4B 120.0 . . ?
C4B C5B N1B 120.0 . . ?
C4B C5B H5B 120.0 . . ?
N1B C5B H5B 120.0 . . ?
 
loop_
 _geom_torsion_atom_site_label_1
 _geom_torsion_atom_site_label_2
 _geom_torsion_atom_site_label_3
 _geom_torsion_atom_site_label_4
 _geom_torsion
 _geom_torsion_site_symmetry_1
 _geom_torsion_site_symmetry_2
 _geom_torsion_site_symmetry_3
 _geom_torsion_site_symmetry_4
 _geom_torsion_publ_flag
C1A C1A C2A C4A -2.2(13) 3_766 . . . ?
C1A C1A C2A C3A 176.0(9) 3_766 . . . ?
C4A C2A C3A C6A -2.3(10) . . . . ?
C1A C2A C3A C6A 179.2(6) . . . . ?
C3A C2A C4A C5A 0.7(9) . . . . ?
C1A C2A C4A C5A 179.0(7) . . . . ?
C6A N1A C5A C4A -0.9(8) . . . . ?
B1 N1A C5A C4A -177.4(6) . . . . ?
C2A C4A C5A N1A 0.9(9) . . . . ?
C5A N1A C6A C3A -0.9(10) . . . . ?
B1 N1A C6A C3A 175.4(7) . . . . ?
C2A C3A C6A N1A 2.5(11) . . . . ?
B1 O1 C7 C10 -173.4(4) . . . . ?
B1 O1 C7 C8 7.4(4) . . . . ?
B1 O2 C8 C9 173.3(4) . . . . ?
B1 O2 C8 C7 -8.7(4) . . . . ?
C10 C7 C8 C9 -0.4(6) . . . . ?
O1 C7 C8 C9 178.8(3) . . . . ?
C10 C7 C8 O2 -178.6(3) . . . . ?
O1 C7 C8 O2 0.7(4) . . . . ?
O2 C8 C9 C12 -179.4(4) . . . . ?
C7 C8 C9 C12 2.7(6) . . . . ?
O1 C7 C10 C11 179.1(4) . . . . ?
C8 C7 C10 C11 -1.8(6) . . . . ?
C7 C10 C11 C12 1.6(7) . . . . ?
C8 C9 C12 C11 -2.9(7) . . . . ?
C10 C11 C12 C9 0.7(8) . . . . ?
C15 C13 C14 C18 -1.9(5) . . . . ?
B1 C13 C14 C18 175.0(3) . . . . ?
C14 C13 C15 C16 2.0(5) . . . . ?
B1 C13 C15 C16 -174.9(3) . . . . ?
C13 C15 C16 C17 -0.6(5) . . . . ?
C15 C16 C17 C18 -1.0(5) . . . . ?
C15 C16 C17 B2 176.2(3) . . . . ?
C13 C14 C18 C17 0.4(5) . . . . ?
C16 C17 C18 C14 1.1(5) . . . . ?
B2 C17 C18 C14 -176.2(3) . . . . ?
B2 O3 C19 C20 -7.6(3) . . . . ?
B2 O3 C19 C24 173.8(3) . . . . ?
B2 O4 C20 C21 -175.0(3) . . . . ?
B2 O4 C20 C19 7.0(3) . . . . ?
O3 C19 C20 C21 -177.7(3) . . . . ?
C24 C19 C20 C21 1.0(5) . . . . ?
O3 C19 C20 O4 0.4(3) . . . . ?
C24 C19 C20 O4 179.1(3) . . . . ?
O4 C20 C21 C22 -178.9(3) . . . . ?
C19 C20 C21 C22 -1.1(5) . . . . ?
C20 C21 C22 C23 1.0(6) . . . . ?
C21 C22 C23 C24 -0.7(6) . . . . ?
O3 C19 C24 C23 177.8(3) . . . . ?
C20 C19 C24 C23 -0.6(5) . . . . ?
C22 C23 C24 C19 0.5(5) . . . . ?
C26 N2 C25 C28 -4.1(5) . . . . ?
B2 N2 C25 C28 173.9(3) . . . . ?
C25 N2 C26 C27 4.0(5) . . . . ?
B2 N2 C26 C27 -174.1(3) . . . . ?
N2 C26 C27 C29 -0.5(6) . . . . ?
N2 C25 C28 C29 0.8(5) . . . . ?
C26 C27 C29 C28 -2.8(5) . . . . ?
C26 C27 C29 C30 176.5(3) . . . . ?
C25 C28 C29 C27 2.6(5) . . . . ?
C25 C28 C29 C30 -176.7(3) . . . . ?
C27 C29 C30 C30 -7.0(7) . . . 3_665 ?
C28 C29 C30 C30 172.3(4) . . . 3_665 ?
C8 O2 B1 O1 12.9(3) . . . . ?
C8 O2 B1 C13 144.4(3) . . . . ?
C8 O2 B1 N1A -93.7(4) . . . . ?
C8 O2 B1 N1B -100.2(9) . . . . ?
C7 O1 B1 O2 -12.4(3) . . . . ?
C7 O1 B1 C13 -144.1(3) . . . . ?
C7 O1 B1 N1A 99.5(3) . . . . ?
C7 O1 B1 N1B 90.9(10) . . . . ?
C15 C13 B1 O2 -11.3(5) . . . . ?
C14 C13 B1 O2 172.0(3) . . . . ?
C15 C13 B1 O1 115.7(4) . . . . ?
C14 C13 B1 O1 -61.0(4) . . . . ?
C15 C13 B1 N1A -132.8(4) . . . . ?
C14 C13 B1 N1A 50.5(4) . . . . ?
C15 C13 B1 N1B -119.0(7) . . . . ?
C14 C13 B1 N1B 64.2(8) . . . . ?
C6A N1A B1 O2 139.8(5) . . . . ?
C5A N1A B1 O2 -43.9(6) . . . . ?
C6A N1A B1 O1 28.5(6) . . . . ?
C5A N1A B1 O1 -155.2(5) . . . . ?
C6A N1A B1 C13 -93.5(6) . . . . ?
C5A N1A B1 C13 82.8(5) . . . . ?
C19 O3 B2 O4 11.5(3) . . . . ?
C19 O3 B2 C17 139.1(2) . . . . ?
C19 O3 B2 N2 -99.9(2) . . . . ?
C20 O4 B2 O3 -11.2(3) . . . . ?
C20 O4 B2 C17 -138.7(2) . . . . ?
C20 O4 B2 N2 100.3(2) . . . . ?
C16 C17 B2 O3 -134.5(3) . . . . ?
C18 C17 B2 O3 42.5(4) . . . . ?
C16 C17 B2 O4 -11.7(4) . . . . ?
C18 C17 B2 O4 165.3(3) . . . . ?
C16 C17 B2 N2 106.8(3) . . . . ?
C18 C17 B2 N2 -76.1(3) . . . . ?
C26 N2 B2 O3 161.7(3) . . . . ?
C25 N2 B2 O3 -16.2(4) . . . . ?
C26 N2 B2 O4 50.1(3) . . . . ?
C25 N2 B2 O4 -127.8(3) . . . . ?
C26 N2 B2 C17 -74.1(3) . . . . ?
C25 N2 B2 C17 107.9(3) . . . . ?
C32A C31A C36A C35A 0.0 . . . . ?
C37A C31A C36A C35A -178.1(6) . . . . ?
C31A C36A C35A C34A 0.0 . . . . ?
C36A C35A C34A C33A 0.0 . . . . ?
C35A C34A C33A C32A 0.0 . . . . ?
C34A C33A C32A C31A 0.0 . . . . ?
C34A C33A C32A C38A -178.5(6) . . . . ?
C36A C31A C32A C33A 0.0 . . . . ?
C37A C31A C32A C33A 178.1(6) . . . . ?
C36A C31A C32A C38A 178.5(6) . . . . ?
C37A C31A C32A C38A -3.5(8) . . . . ?
C33B C32B C31B C36B 0.0 . . . . ?
C38B C32B C31B C36B 169(2) . . . . ?
C33B C32B C31B C37B -174.4(18) . . . . ?
C38B C32B C31B C37B -5(3) . . . . ?
C32B C31B C36B C35B 0.0 . . . . ?
C37B C31B C36B C35B 174.5(18) . . . . ?
C31B C36B C35B C34B 0.0 . . . . ?
C36B C35B C34B C33B 0.0 . . . . ?
C35B C34B C33B C32B 0.0 . . . . ?
C31B C32B C33B C34B 0.0 . . . . ?
C38B C32B C33B C34B -170(2) . . . . ?
O2 B1 N1B C6B 142.2(12) . . . . ?
O1 B1 N1B C6B 31.8(15) . . . . ?
C13 B1 N1B C6B -96.9(12) . . . . ?
O2 B1 N1B C5B -44.5(13) . . . . ?
O1 B1 N1B C5B -154.9(10) . . . . ?
C13 B1 N1B C5B 76.4(13) . . . . ?
C5B N1B C6B C3B 0.0 . . . . ?
B1 N1B C6B C3B 173(2) . . . . ?
N1B C6B C3B C2B 0.0 . . . . ?
C6B C3B C2B C4B 0.0 . . . . ?
C6B C3B C2B C1B -179.7(17) . . . . ?
C1B C1B C2B C4B -168(3) 3_766 . . . ?
C1B C1B C2B C3B 12(4) 3_766 . . . ?
C3B C2B C4B C5B 0.0 . . . . ?
C1B C2B C4B C5B 180(2) . . . . ?
C2B C4B C5B N1B 0.0 . . . . ?
C6B N1B C5B C4B 0.0 . . . . ?
B1 N1B C5B C4B -173(2) . . . . ?
 
_refine_diff_density_max    0.454
_refine_diff_density_min   -0.230
_refine_diff_density_rms    0.070

_smtbx_masks_void_probe_radius    1.2
_smtbx_masks_void_truncation_radius 1.2
loop_
  _smtbx_masks_void_nr
  _smtbx_masks_void_average_x
  _smtbx_masks_void_average_y
  _smtbx_masks_void_average_z
  _smtbx_masks_void_volume
  _smtbx_masks_void_count_electrons
  _smtbx_masks_void_content
  1  0.000  -0.327  -0.044  1373.0  391.4  ?
  
_shelx_res_file
;
TITL cu_20220818_zm_bn6o_0m.res in P2(1)/c
    cu_20220818_zm_bn6o_0m.res
    created by SHELXL-2019/3 at 13:05:05 on 30-Jun-2023
CELL 1.54184 18.4332 12.2984 19.9229 90 108.85 90
ZERR 4 0.0017 0.0014 0.0014 0 0.007 0
LATT 1
SYMM -X,0.5+Y,0.5-Z
SFAC C H B N O
UNIT 152 128 8 8 16
EQIV $1 2-X,1-Y,1-Z
DFIX 1.5 C37A C31A C38A C32A C38B C32B C37B C31B
SIMU 0.01 0.02 2 C31A C31B C32A C32B C33A C33B C34A C34B C35A C35B C36A =
 C36B C37A > C38B
SIMU 0.01 0.02 2 N1A C4B N1B C4A C3B C2A C5B C6A C2B C5A C6B C3A C1A C1B
SADI N1A B1 N1B B1
SADI C2A C1A C2B C1B
SADI C1A C1A_$1 C1B C1B_$1

L.S. 30 0 0
PLAN  10
SIZE 0.11 0.12 0.13
TEMP -80.15
CONF
BOND
list 4
MORE -1
BOND $H
fmap 2 53
acta
ABIN
OMIT -1 1 4
OMIT 0 3 4
OMIT -3 1 1
OMIT 1 3 3
OMIT -3 5 4
OMIT -6 1 8
OMIT 1 1 0
OMIT 2 0 0
OMIT 0 1 4
OMIT -7 0 4
REM <olex2.extras>
REM <HklSrc "%.\\cu_20220818_zm_bn6o_0m.hkl">
REM </olex2.extras>

WGHT    0.159800
EXTI    0.006098
FVAR       0.41679   0.76637   0.77765
O1    5    0.705112    0.258599    0.593515    11.00000    0.08843    0.08493 =
         0.07645    0.00399    0.03425    0.00252
O2    5    0.668594    0.443426    0.585551    11.00000    0.08814    0.08412 =
         0.08031    0.00266    0.02952    0.00023
O3    5    0.452386    0.134947    0.246627    11.00000    0.07458    0.05821 =
         0.07127    0.00206    0.03289   -0.00065
O4    5    0.377900    0.289222    0.251028    11.00000    0.07372    0.06408 =
         0.06844   -0.00116    0.03364    0.00106
PART 1
N1A   4    0.775236    0.380738    0.538749    31.00000    0.08937    0.07785 =
         0.08680   -0.00484    0.04107   -0.01799
PART 0
N2    4    0.479469    0.308040    0.194570    11.00000    0.07330    0.06130 =
         0.05984    0.00041    0.03130   -0.00187
PART 1
C1A   1    0.988802    0.454143    0.508868    31.00000    0.10281    0.11804 =
         0.11137    0.00728    0.04134   -0.03217
AFIX  43
H1A   2    1.022978    0.394201    0.516072    31.00000   -1.20000
AFIX   0
C2A   1    0.913648    0.435695    0.518788    31.00000    0.09508    0.10237 =
         0.10251    0.00419    0.04819   -0.03058
C3A   1    0.896913    0.328102    0.533784    31.00000    0.09358    0.10735 =
         0.15364    0.00894    0.05594   -0.02020
AFIX  43
H3A   2    0.932667    0.271269    0.536545    31.00000   -1.20000
AFIX   0
C4A   1    0.858610    0.509042    0.513517    31.00000    0.09933    0.09742 =
         0.10771    0.00683    0.04657   -0.02645
AFIX  43
H4A   2    0.866918    0.582401    0.502956    31.00000   -1.20000
AFIX   0
C5A   1    0.789400    0.480977    0.523070    31.00000    0.10000    0.08928 =
         0.10189    0.00766    0.04618   -0.01443
AFIX  43
H5A   2    0.751463    0.535406    0.518167    31.00000   -1.20000
AFIX   0
C6A   1    0.827540    0.306518    0.544432    31.00000    0.08771    0.09751 =
         0.14518    0.00684    0.05309   -0.02313
AFIX  43
H6A   2    0.817660    0.234499    0.556395    31.00000   -1.20000
AFIX   0
PART 0
C7    1    0.712823    0.300402    0.659582    11.00000    0.08184    0.08413 =
         0.07370   -0.00046    0.03150    0.00237
C8    1    0.691839    0.409156    0.654918    11.00000    0.07930    0.08841 =
         0.07638   -0.00074    0.03254   -0.00624
C9    1    0.693302    0.468045    0.713308    11.00000    0.09767    0.10145 =
         0.09519   -0.00604    0.04940    0.00198
AFIX  43
H9    2    0.676696    0.541598    0.709205    11.00000   -1.20000
AFIX   0
C10   1    0.736169    0.248267    0.722790    11.00000    0.13024    0.09218 =
         0.08932   -0.00300    0.05390   -0.00122
AFIX  43
H10   2    0.749128    0.173255    0.725751    11.00000   -1.20000
AFIX   0
C11   1    0.740542    0.307364    0.782648    11.00000    0.16085    0.12409 =
         0.08050    0.00790    0.04828    0.00797
AFIX  43
H11   2    0.758085    0.272755    0.827659    11.00000   -1.20000
AFIX   0
C12   1    0.719740    0.417339    0.778783    11.00000    0.12949    0.10964 =
         0.07265    0.00025    0.04758    0.00524
AFIX  43
H12   2    0.723747    0.456851    0.820804    11.00000   -1.20000
AFIX   0
C13   1    0.628774    0.335215    0.468596    11.00000    0.07619    0.07698 =
         0.06616    0.00873    0.02615   -0.00751
C14   1    0.643823    0.262559    0.421405    11.00000    0.08879    0.07345 =
         0.09134    0.00235    0.02875    0.00324
AFIX  43
H14   2    0.692437    0.227825    0.434495    11.00000   -1.20000
AFIX   0
C15   1    0.557901    0.385836    0.445779    11.00000    0.08821    0.09025 =
         0.07184   -0.00762    0.04072   -0.00749
AFIX  43
H15   2    0.545701    0.437968    0.475658    11.00000   -1.20000
AFIX   0
C16   1    0.504317    0.362441    0.380511    11.00000    0.07976    0.08580 =
         0.06508   -0.00190    0.03385    0.00174
AFIX  43
H16   2    0.456225    0.398639    0.367250    11.00000   -1.20000
AFIX   0
C17   1    0.518452    0.287534    0.333488    11.00000    0.07627    0.06345 =
         0.06660    0.00907    0.03524   -0.00206
C18   1    0.591167    0.238963    0.356551    11.00000    0.07852    0.07234 =
         0.07801    0.00218    0.02693    0.00178
AFIX  43
H18   2    0.604379    0.188268    0.326434    11.00000   -1.20000
AFIX   0
C19   1    0.375861    0.112668    0.217538    11.00000    0.07489    0.06280 =
         0.05599    0.00632    0.03116   -0.00281
C20   1    0.332149    0.202788    0.220332    11.00000    0.07791    0.06856 =
         0.05933    0.00076    0.03455   -0.00622
C21   1    0.254152    0.200301    0.196908    11.00000    0.07706    0.08967 =
         0.07889    0.00171    0.03222   -0.00176
AFIX  43
H21   2    0.224438    0.262207    0.199707    11.00000   -1.20000
AFIX   0
C22   1    0.219925    0.101117    0.168335    11.00000    0.07918    0.10289 =
         0.09528   -0.00037    0.02654   -0.00987
AFIX  43
H22   2    0.165613    0.095970    0.150655    11.00000   -1.20000
AFIX   0
C23   1    0.263168    0.011813    0.165443    11.00000    0.09124    0.08298 =
         0.08624   -0.00162    0.02376   -0.01486
AFIX  43
H23   2    0.238011   -0.054050    0.146280    11.00000   -1.20000
AFIX   0
C24   1    0.342629    0.014742    0.189681    11.00000    0.09490    0.06719 =
         0.06792    0.00002    0.02858   -0.00287
AFIX  43
H24   2    0.372595   -0.047082    0.187289    11.00000   -1.20000
AFIX   0
C25   1    0.506867    0.249489    0.151989    11.00000    0.08271    0.07036 =
         0.07753    0.00824    0.04412    0.01232
AFIX  43
H25   2    0.518739    0.174952    0.162510    11.00000   -1.20000
AFIX   0
C26   1    0.467468    0.413819    0.182015    11.00000    0.10825    0.06142 =
         0.06416   -0.00615    0.04390   -0.00414
AFIX  43
H26   2    0.451039    0.456203    0.214283    11.00000   -1.20000
AFIX   0
C27   1    0.477827    0.464182    0.124451    11.00000    0.11591    0.06241 =
         0.06519   -0.00095    0.04634   -0.00802
AFIX  43
H27   2    0.468282    0.539885    0.117120    11.00000   -1.20000
AFIX   0
C28   1    0.518434    0.294850    0.092717    11.00000    0.08551    0.07463 =
         0.07804    0.00564    0.04580    0.00656
AFIX  43
H28   2    0.537440    0.251217    0.062743    11.00000   -1.20000
AFIX   0
C29   1    0.502338    0.404001    0.076913    11.00000    0.07479    0.06511 =
         0.06120   -0.00133    0.03413   -0.00774
C30   1    0.510673    0.450375    0.012258    11.00000    0.08575    0.07305 =
         0.06526   -0.00101    0.04080   -0.00564
AFIX  43
H30   2    0.533281    0.405667   -0.014454    11.00000   -1.20000
AFIX   0
B1    3    0.686836    0.355173    0.545561    11.00000    0.08989    0.07631 =
         0.07373    0.00497    0.03536   -0.01066
B2    3    0.457333    0.253316    0.260625    11.00000    0.07138    0.05893 =
         0.06418    0.00359    0.03209    0.00312

PART 1
AFIX  66
C31A  1    0.690663    0.882667    0.573576    21.00000    0.10258    0.09183 =
         0.07580    0.00485    0.04105    0.00774
C36A  1    0.661170    0.781718    0.582578    21.00000    0.11119    0.08954 =
         0.08357   -0.00160    0.04343   -0.00236
AFIX  43
H36A  2    0.646962    0.767775    0.623551    21.00000   -1.20000
AFIX  65
C35A  1    0.652465    0.701170    0.531630    21.00000    0.11217    0.09461 =
         0.08958   -0.00687    0.03600    0.00071
AFIX  43
H35A  2    0.632307    0.632176    0.537783    21.00000   -1.20000
AFIX  65
C34A  1    0.673253    0.721571    0.471680    21.00000    0.11533    0.10713 =
         0.08376   -0.01247    0.02947    0.01961
AFIX  43
H34A  2    0.667304    0.666520    0.436860    21.00000   -1.20000
AFIX  65
C33A  1    0.702746    0.822519    0.462677    21.00000    0.12006    0.10825 =
         0.07902    0.00295    0.03819    0.01852
AFIX  43
H33A  2    0.716954    0.836462    0.421703    21.00000   -1.20000
AFIX  65
C32A  1    0.711452    0.903068    0.513624    21.00000    0.11662    0.09199 =
         0.08823    0.01379    0.04864    0.00647
AFIX  66
PART 2
C32B  1    0.699352    0.922346    0.563446   -21.00000    0.11249    0.09731 =
         0.08393    0.00567    0.04144    0.00618
C31B  1    0.681612    0.819897    0.533105   -21.00000    0.11037    0.09593 =
         0.08456    0.00432    0.03958    0.00559
C36B  1    0.690762    0.797960    0.467869   -21.00000    0.10799    0.09723 =
         0.07702    0.00785    0.04551    0.00980
AFIX  43
H36B  2    0.678638    0.727941    0.447132   -21.00000   -1.20000
AFIX  65
C35B  1    0.717652    0.878471    0.432974   -21.00000    0.11990    0.10071 =
         0.08213    0.01094    0.04517    0.00682
AFIX  43
H35B  2    0.723905    0.863477    0.388388   -21.00000   -1.20000
AFIX  65
C34B  1    0.735391    0.980920    0.463314   -21.00000    0.12960    0.09988 =
         0.08712    0.00962    0.04500   -0.00316
AFIX  43
H34B  2    0.753769    1.035946    0.439465   -21.00000   -1.20000
AFIX  65
C33B  1    0.726242    1.002859    0.528550   -21.00000    0.12458    0.10273 =
         0.08980    0.01216    0.04594   -0.00064
AFIX  43
H33B  2    0.738366    1.072878    0.549287   -21.00000   -1.20000
AFIX   0
PART 1
C37A  1    0.701937    0.968584    0.631754    21.00000    0.12001    0.10246 =
         0.08504   -0.00760    0.03561   -0.00295
AFIX 137
H37A  2    0.672552    0.947982    0.662918    21.00000   -1.50000
H37B  2    0.684022    1.039283    0.610000    21.00000   -1.50000
H37C  2    0.756449    0.973443    0.659557    21.00000   -1.50000
AFIX   0
PART 2
C37B  1    0.646973    0.737550    0.565132   -21.00000    0.12134    0.11191 =
         0.08998    0.00442    0.05215   -0.00545
AFIX 137
H37D  2    0.686903    0.701497    0.603562   -21.00000   -1.50000
H37E  2    0.620788    0.683717    0.529204   -21.00000   -1.50000
H37F  2    0.609824    0.771796    0.584270   -21.00000   -1.50000
AFIX   0
PART 1
C38A  1    0.741254    1.013160    0.503977    21.00000    0.19826    0.12030 =
         0.12929    0.02561    0.06590   -0.02091
AFIX 137
H38A  2    0.710126    1.069177    0.516604    21.00000   -1.50000
H38B  2    0.738505    1.022437    0.454360    21.00000   -1.50000
H38C  2    0.794646    1.019950    0.534652    21.00000   -1.50000
AFIX   0
PART 2
C38B  1    0.678904    0.958842    0.627441   -21.00000    0.10788    0.10846 =
         0.07133    0.01320    0.04408   -0.00577
AFIX 137
H38D  2    0.636017    0.915156    0.631421   -21.00000   -1.50000
H38E  2    0.664097    1.035697    0.622182   -21.00000   -1.50000
H38F  2    0.723325    0.949360    0.670258   -21.00000   -1.50000
AFIX   0

C1B   1    0.971780    0.529022    0.503642   -31.00000    0.08975    0.10774 =
         0.09950    0.00679    0.04923   -0.03690
AFIX  43
H1B   2    0.979145    0.605198    0.501261   -31.00000   -1.20000
AFIX  66
N1B   4    0.770431    0.411585    0.539471   -31.00000    0.08966    0.09071 =
         0.10686   -0.00124    0.04409   -0.02080
C6B   1    0.833409    0.346117    0.544381   -31.00000    0.09086    0.09742 =
         0.12596    0.00517    0.05192   -0.02274
AFIX  43
H6B   2    0.832682    0.271353    0.556137   -31.00000   -1.20000
AFIX  65
C3B   1    0.897450    0.390040    0.532091   -31.00000    0.09267    0.09932 =
         0.12626    0.00555    0.04882   -0.02465
AFIX  43
H3B   2    0.940493    0.345296    0.535447   -31.00000   -1.20000
AFIX  65
C2B   1    0.898515    0.499431    0.514890   -31.00000    0.09798    0.10473 =
         0.10708    0.00265    0.04499   -0.02752
C4B   1    0.835537    0.564900    0.509980   -31.00000    0.09991    0.10028 =
         0.10482    0.00416    0.04826   -0.02219
AFIX  43
H4B   2    0.836265    0.639664    0.498224   -31.00000   -1.20000
AFIX  65
C5B   1    0.771496    0.520978    0.522270   -31.00000    0.09810    0.09177 =
         0.10202    0.00371    0.04445   -0.02222
AFIX  43
H5B   2    0.728454    0.565723    0.518914   -31.00000   -1.20000
AFIX   0
HKLF 4


REM  cu_20220818_zm_bn6o_0m.res in P2(1)/c
REM wR2 = 0.2686, GooF = S = 0.964, Restrained GooF = 0.960 for all data
REM R1 = 0.0825 for 4102 Fo > 4sig(Fo) and 0.1217 for all 7725 data
REM 521 parameters refined using 469 restraints

END

WGHT      0.1597      0.0000

REM Highest difference peak  0.454,  deepest hole -0.230,  1-sigma level  0.070
Q1    1   0.7182  0.5391  0.8005  11.00000  0.05    0.45
Q2    1   0.7005  0.3800  0.7180  11.00000  0.05    0.38
Q3    1   0.7794  0.3777  0.8431  11.00000  0.05    0.29
Q4    1   0.6337  0.4500  0.6695  11.00000  0.05    0.25
Q5    1   0.6825  0.8713  0.6118  11.00000  0.05    0.23
Q6    1   0.9353  0.5897  0.7005  11.00000  0.05    0.23
Q7    1   0.6458  0.3777  0.5344  11.00000  0.05    0.22
Q8    1   0.6809  0.8269  0.5966  11.00000  0.05    0.22
Q9    1   0.6996  0.8751  0.5041  11.00000  0.05    0.21
Q10   1   0.6948  0.7806  0.6412  11.00000  0.05    0.21
;
_shelx_res_checksum   28508

_shelx_hkl_file
;
   1   0   0 2660.62  307.10
  -2   0   0  102.94   12.07
   3   0   0 3905.44  451.72
   4   0   0 5510.34  646.66
   4   0   0 5697.27  647.97
   5   0   0 9999.00 1154.67
  -6   0   0 1633.80  188.70
   7   0   0  537.32   62.26
  -7   0   0  530.81   62.36
   8   0   0  119.75   15.16
  -8   0   0  124.06   15.17
  -9   0   0   40.64    6.32
   9   0   0   48.88    6.41
   9   0   0   35.57    6.19
  10   0   0   67.98    9.73
 -10   0   0   72.83   10.30
  10   0   0   87.89   10.61
  11   0   0    0.54    2.66
 -11   0   0   -1.82    2.58
  12   0   0    1.37    2.80
 -12   0   0    2.13    3.30
 -12   0   0    3.31    2.41
 -13   0   0   45.37    7.86
 -13   0   0   46.92    5.77
  13   0   0   43.50    7.65
 -14   0   0    5.72    4.24
  14   0   0    2.52    3.43
 -14   0   0    3.48    1.49
  15   0   0   12.81    6.77
 -15   0   0   22.78    5.88
 -15   0   0   19.66    2.86
  16   0   0    7.33    4.95
 -16   0   0    5.49    4.28
 -16   0   0   -0.46    1.38
 -17   0   0    1.34    3.74
  17   0   0    2.27    2.09
 -17   0   0    1.40    1.34
 -18   0   0    1.77    1.23
  18   0   0    0.49    1.88
  19   0   0   -1.96    1.46
 -19   0   0    0.69    1.10
  20   0   0    0.48    1.28
 -20   0   0    0.62    1.02
  21   0   0    0.58    1.00
 -21   0   0    2.46    0.94
   0  -1   0    1.71    0.83
   0  -1   0    2.57    0.58
   0   1   0    2.59    0.90
  -1  -1   0    2.65    0.94
   1  -1   0    2.09    0.88
  -1   1   0    3.36    1.07
   1   1   0    2.86    0.94
  -2  -1   0   99.60   11.92
   2  -1   0  102.08   11.91
  -2   1   0  101.19   11.96
   3  -1   0  546.72   65.31
  -3  -1   0  569.36   65.33
  -3   1   0  578.80   65.37
   4  -1   0   57.16    6.49
  -4  -1   0   40.98    6.29
  -4   1   0   53.66    6.71
   5  -1   0  394.53   47.33
  -5  -1   0  414.55   47.39
  -5   1   0  413.75   47.45
  -6  -1   0   42.49    6.20
   6  -1   0   46.70    6.11
   6  -1   0   47.17    6.44
  -6   1   0   42.89    6.21
  -7  -1   0   98.96   12.84
   7  -1   0  108.05   14.74
   7  -1   0   97.98   12.69
  -7   1   0   98.82   13.56
   7   1   0  111.55   12.76
  -8  -1   0  254.19   29.69
   8  -1   0  255.26   29.89
   8  -1   0  230.35   29.84
  -8   1   0  254.39   29.78
   8   1   0  254.05   29.66
   9  -1   0  136.85   16.37
  -9  -1   0  125.64   16.07
   9  -1   0  121.34   15.75
  -9   1   0  131.56   16.20
   9   1   0  131.88   16.00
  10  -1   0   51.68    7.57
 -10  -1   0   53.47    7.43
  10  -1   0   39.42    7.45
 -10   1   0   50.75    7.39
  10   1   0   46.19    7.12
 -11  -1   0   49.11    7.54
  11  -1   0   49.20    7.79
 -11   1   0   51.06    7.62
  11   1   0   46.53    7.44
  12  -1   0    4.05    3.07
 -12  -1   0    1.23    1.44
 -12  -1   0    2.12    3.01
  12   1   0    4.60    3.06
 -12   1   0    4.73    3.53
 -12   1   0    1.60    1.35
 -13  -1   0    3.32    3.20
 -13  -1   0    3.81    1.63
  13  -1   0    3.09    3.38
  13   1   0    6.23    3.44
 -13   1   0    5.08    3.69
 -13   1   0    6.34    1.52
 -14  -1   0    7.66    3.70
 -14  -1   0    8.11    1.72
  14  -1   0    9.49    4.26
 -14   1   0    2.51    1.41
 -14   1   0    2.29    3.69
  14   1   0    4.65    3.78
 -15  -1   0   54.85    9.36
  15  -1   0   62.10    9.83
 -15  -1   0   52.62    6.95
  15   1   0   51.11    9.83
 -15   1   0   57.03    6.89
 -15   1   0   59.84    9.60
 -16  -1   0   70.17   10.97
 -16  -1   0   65.26    8.24
  16  -1   0   62.57   10.71
 -16   1   0   72.04    8.27
 -16   1   0   63.97   10.88
 -17  -1   0    7.21    1.66
 -17  -1   0    5.23    5.50
  17   1   0    3.26    2.09
 -17   1   0   11.14    7.81
 -17   1   0    6.14    1.59
 -18  -1   0    0.63    1.28
  18  -1   0   -0.97    1.75
 -18   1   0    2.11    1.22
  18   1   0    2.56    1.80
  19  -1   0   -3.17    1.37
 -19  -1   0   -0.53    1.12
  19   1   0   -0.08    1.43
 -19   1   0   -0.32    1.01
  20  -1   0   -1.22    1.15
 -20  -1   0    0.03    0.93
 -20   1   0    0.69    1.04
  20   1   0    0.57    1.23
  21  -1   0   -0.67    0.92
  21   1   0    2.42    0.97
   0  -2   0  328.63   37.34
   0  -2   0  328.45   37.21
   0   2   0  299.29   37.75
  -1  -2   0 3041.35  358.29
   1  -2   0 3147.70  358.27
   1  -2   0 3193.90  358.31
  -1  -2   0 3099.96  358.11
  -1   2   0 3123.95  358.32
   1   2   0 3042.54  358.35
   2  -2   0   15.75    2.90
   2  -2   0   16.20    2.88
  -2  -2   0   19.78    3.10
  -2   2   0   17.98    3.07
   2   2   0   18.73    3.76
   3  -2   0    4.76    2.10
   3  -2   0    4.78    2.04
  -3  -2   0    4.49    2.13
  -3   2   0    3.51    2.20
  -4  -2   0  396.83   48.06
   4  -2   0  420.69   48.08
   4  -2   0  423.34   48.22
  -4   2   0  413.29   48.13
  -5  -2   0    6.74    2.32
   5  -2   0    8.00    2.56
   5  -2   0    3.23    3.33
  -5   2   0    6.21    2.46
   6  -2   0   46.55    6.30
   6  -2   0   50.89    6.85
  -6  -2   0   40.11    6.27
   6   2   0   49.93    6.12
  -6   2   0   45.62    6.53
   7  -2   0   91.76   11.83
   7  -2   0   85.83   11.25
  -7  -2   0   94.68   11.52
   7   2   0   92.37   11.14
  -7   2   0   87.65   11.59
   8  -2   0   55.69    7.32
  -8  -2   0   53.36    7.56
   8  -2   0   53.80    7.72
   8   2   0   52.15    7.07
  -8   2   0   46.30    7.34
   9  -2   0  149.05   19.81
   9  -2   0  149.40   19.53
  -9  -2   0  167.74   19.60
   9   2   0  167.70   19.32
  -9   2   0  160.40   19.69
 -10  -2   0    2.05    2.90
  10  -2   0    2.49    3.06
 -10   2   0    8.15    3.44
  10   2   0    2.33    2.19
 -11  -2   0   14.43    7.27
  11  -2   0   30.30    6.49
 -11   2   0   19.83    5.62
  11   2   0   26.79    4.60
  12  -2   0   -5.07    2.60
  12  -2   0   -0.19    2.93
 -12  -2   0    0.14    2.98
 -12  -2   0    1.36    1.52
 -12   2   0   -1.77    1.13
  12   2   0    2.31    2.44
 -12   2   0    0.07    3.02
  13  -2   0    1.48    3.22
 -13  -2   0   -0.80    1.45
 -13  -2   0   -1.77    3.16
  13  -2   0   -1.86    2.16
 -13   2   0    0.97    3.16
 -13   2   0    1.27    1.19
  13   2   0   -3.57    2.53
 -14  -2   0   -0.14    1.66
 -14  -2   0   -0.79    3.17
  14  -2   0   -0.52    3.45
  14  -2   0    2.57    2.05
 -14   2   0    0.72    1.25
 -14   2   0   -0.61    3.63
 -15  -2   0   -2.00    1.43
 -15  -2   0    1.32    3.55
  15  -2   0    2.12    4.16
 -15   2   0    3.80    4.15
 -15   2   0    0.13    1.23
  15   2   0   -4.85    1.87
  16  -2   0    3.00    4.24
 -16  -2   0   -0.25    1.45
 -16  -2   0    3.68    3.93
 -16   2   0    0.60    1.27
  16   2   0   -0.04    1.96
 -16   2   0    0.60    3.99
 -17  -2   0    6.83    1.77
 -17   2   0    5.38    1.61
  17   2   0    9.02    2.46
 -18  -2   0    1.04    1.38
  18  -2   0    1.62    1.64
 -18   2   0    0.49    1.16
  18   2   0   -0.87    1.55
 -19  -2   0   -1.34    1.11
  19  -2   0    1.30    1.41
  19   2   0    0.68    1.41
 -19   2   0   -0.16    1.00
  20  -2   0   -0.08    1.10
 -20  -2   0    1.09    0.97
  20   2   0    0.93    1.14
 -20   2   0    1.72    1.21
   0  -3   0   27.53    3.33
   0  -3   0   17.72    3.78
   0   3   0   19.53    3.82
  -1  -3   0    6.00    2.61
   1  -3   0   10.65    2.64
  -1  -3   0    5.71    1.35
   1  -3   0    4.11    1.88
   1   3   0    2.55    2.34
  -1   3   0    3.42    2.41
  -2  -3   0   20.20    3.73
   2  -3   0   21.24    3.58
   2  -3   0   18.30    3.40
   2   3   0   23.46    3.54
  -2   3   0   25.17    3.74
  -3  -3   0   42.93    5.73
   3  -3   0   46.40    5.91
   3  -3   0   37.45    5.53
  -3   3   0   39.11    5.70
   4  -3   0  392.38   44.45
  -4  -3   0  367.50   44.29
   4  -3   0  379.43   44.28
  -4   3   0  379.74   44.38
   5  -3   0  267.47   30.62
  -5  -3   0  261.16   30.67
   5  -3   0  262.25   30.87
  -5   3   0  255.31   30.75
   5   3   0  257.07   30.14
  -6  -3   0  109.70   13.49
   6  -3   0  110.61   13.35
   6  -3   0  111.44   13.78
   6   3   0  104.06   12.81
  -6   3   0  112.24   13.64
  -7  -3   0    0.71    2.39
   7  -3   0    1.30    2.24
   7  -3   0    2.85    2.91
   7   3   0    3.10    1.49
  -7   3   0    4.27    2.82
  -8  -3   0  347.15   41.15
   8  -3   0  338.74   40.95
   8  -3   0  369.97   41.54
   8   3   0  342.87   40.69
  -8   3   0  353.29   41.30
   9  -3   0   20.61    4.63
   9  -3   0   20.04    3.80
  -9  -3   0   18.02    4.01
  -9   3   0   19.55    4.18
   9   3   0   16.53    3.12
  10  -3   0  164.05   21.51
 -10  -3   0  185.65   21.29
  10   3   0  167.40   20.57
 -10   3   0  173.32   21.42
 -11  -3   0   59.80    8.85
 -11  -3   0   54.34    7.08
  11  -3   0   53.49    7.75
  11  -3   0   62.41    9.30
 -11   3   0   55.85    8.73
  11   3   0   62.65    8.22
  12  -3   0    4.42    3.41
 -12  -3   0   -0.21    1.50
  12  -3   0   -0.69    3.12
 -12  -3   0   -2.98    2.68
 -12   3   0   -2.90    2.81
 -12   3   0    3.69    1.24
  13  -3   0   14.14    3.30
 -13  -3   0   11.81    2.29
  13  -3   0    7.66    4.36
 -13  -3   0   16.13    4.43
 -13   3   0   13.88    2.16
 -13   3   0    9.24    4.55
 -14  -3   0   -0.93    4.32
  14  -3   0    2.57    2.31
 -14  -3   0    1.00    1.60
  14   3   0    0.14    2.03
 -14   3   0   13.50    6.02
 -14   3   0    2.88    1.29
 -15  -3   0   22.20    3.12
  15  -3   0   29.90    6.48
 -15  -3   0   24.97    5.56
  15  -3   0   16.76    3.28
 -15   3   0   13.42    5.32
 -15   3   0   21.17    2.87
  15   3   0   19.13    3.49
 -16  -3   0   10.03    7.75
 -16  -3   0   17.63    2.76
  16  -3   0    9.60    5.56
 -16   3   0   15.51    2.60
  16   3   0   23.36    3.34
 -17  -3   0   -0.77    1.37
  17   3   0    0.95    1.72
 -17   3   0   -0.21    1.16
  18  -3   0    0.22    1.57
 -18  -3   0    2.44    1.37
  18   3   0   -1.50    1.50
 -18   3   0    2.38    1.17
  19  -3   0    1.47    1.40
 -19  -3   0    4.31    1.26
  19   3   0    0.19    1.40
 -19   3   0    0.28    0.99
  20  -3   0    1.41    1.08
  20   3   0   -0.42    1.07
 -20   3   0   -0.45    0.85
   0  -4   0 1175.33  136.94
   0  -4   0 1197.06  137.17
   0   4   0 1186.34  137.19
  -1  -4   0  125.98   14.91
  -1  -4   0  119.81   14.34
   1  -4   0  118.89   14.84
   1  -4   0  124.05   14.63
  -1   4   0  123.17   14.96
   1   4   0  118.93   14.88
   2  -4   0  481.73   57.17
  -2  -4   0  499.98   57.28
   2  -4   0  487.49   57.23
  -2   4   0  493.74   57.30
   2   4   0  495.37   57.22
   3  -4   0  405.66   47.19
   3  -4   0  412.23   47.23
  -3  -4   0  421.04   47.24
   3   4   0  384.20   47.13
  -3   4   0  397.30   47.26
   4  -4   0    3.93    2.49
   4  -4   0    5.05    2.61
  -4  -4   0    2.78    2.61
  -4   4   0    1.73    2.62
   5  -4   0  122.78   15.59
   5  -4   0  132.15   15.86
  -5  -4   0  137.11   15.72
  -5   4   0  116.28   15.67
   6  -4   0   65.69    9.58
   6  -4   0   76.95   10.16
  -6  -4   0   72.65    9.86
  -6   4   0   80.22   10.08
   7  -4   0    6.82    3.32
  -7  -4   0    8.20    3.00
   7  -4   0    4.05    2.71
  -7   4   0    3.03    3.00
   8  -4   0  126.57   15.45
  -8  -4   0  126.43   15.70
   8  -4   0  121.93   16.11
  -8   4   0  121.71   15.86
  -9  -4   0   31.58    5.87
   9  -4   0   42.40    6.73
   9  -4   0   39.77    5.86
  -9   4   0   33.49    6.05
  10  -4   0   10.15    3.88
  10  -4   0   10.17    3.91
 -10  -4   0    9.32    3.34
 -10  -4   0    6.84    2.58
  10   4   0    4.29    2.07
 -10   4   0    9.19    3.55
 -11  -4   0   -1.53    1.51
  11  -4   0    2.44    3.60
 -11  -4   0    1.09    2.93
  11  -4   0   -2.66    3.11
 -11   4   0    1.26    3.20
 -11   4   0    2.51    1.27
  11   4   0    2.06    1.83
  12  -4   0   15.91    5.06
 -12  -4   0   16.24    4.79
  12  -4   0   13.64    4.44
 -12  -4   0   30.42    3.38
 -12   4   0   26.66    5.58
  12   4   0   18.50    3.43
 -12   4   0   23.42    3.02
  13  -4   0   55.85   10.15
 -13  -4   0   76.76   10.56
 -13  -4   0   59.95    8.20
 -13   4   0   59.99   10.26
 -13   4   0   67.44    7.94
  13   4   0   72.64    8.67
  14  -4   0    5.99    3.81
 -14  -4   0   -1.34    3.31
 -14  -4   0    2.26    1.71
  14  -4   0   -0.66    2.33
 -14   4   0   -2.44    3.21
 -14   4   0    2.14    1.23
  14   4   0   -1.77    1.80
  15  -4   0   18.69    3.30
  15  -4   0   12.75    5.54
 -15  -4   0   17.22    2.90
 -15  -4   0   17.61    5.33
 -15   4   0   18.95    2.66
  15   4   0   18.05    3.18
 -15   4   0   22.67    6.18
  16  -4   0    6.99    5.23
 -16  -4   0   18.60    5.40
 -16  -4   0   15.05    2.66
 -16   4   0   16.74    5.51
  16   4   0   17.55    2.98
 -16   4   0   14.58    2.29
 -17  -4   0    0.95    1.40
  17   4   0    0.72    1.55
 -17   4   0    0.66    1.15
  18  -4   0    3.78    1.52
 -18  -4   0    1.81    1.36
  18   4   0    0.52    1.42
 -18   4   0    1.81    1.29
  19  -4   0    0.11    1.17
  19   4   0    1.15    1.23
 -19   4   0    0.83    0.96
  20  -4   0   -0.16    0.89
  20   4   0   -0.41    0.94
 -20   4   0    0.32    0.80
   0  -5   0    2.48    1.87
   0  -5   0    2.45    2.60
   0   5   0    7.05    2.94
   1  -5   0  148.61   18.10
  -1  -5   0  151.77   18.98
   1  -5   0  144.49   18.41
  -1   5   0  164.28   18.55
   1   5   0  147.73   19.20
  -2  -5   0  115.56   14.93
   2  -5   0  128.08   14.77
   2  -5   0  128.06   14.96
   2   5   0  107.60   14.94
  -2   5   0  117.33   14.95
   3  -5   0   12.35    3.48
  -3  -5   0    9.15    3.40
   3  -5   0   13.74    3.20
  -3   5   0   10.99    3.35
   3   5   0    9.38    3.29
   4  -5   0   82.59   10.57
   4  -5   0   76.73   10.57
  -4  -5   0   81.48   10.69
  -4   5   0   78.15   10.64
   5  -5   0   55.23    7.89
   5  -5   0   60.20    8.25
  -5  -5   0   57.44    8.06
  -5   5   0   52.58    8.19
   6  -5   0   69.62    9.15
   6  -5   0   64.42    9.46
  -6  -5   0   71.42    9.39
  -6   5   0   60.31    9.26
  -7  -5   0   22.22    4.25
   7  -5   0   17.68    4.28
   7  -5   0    8.77    3.49
  -7   5   0    9.50    3.51
   8  -5   0   11.41    3.49
  -8  -5   0    6.83    3.57
   8  -5   0    7.71    3.73
  -8   5   0   14.96    3.72
   9  -5   0   38.87    6.29
  -9  -5   0   34.39    5.90
   9  -5   0   26.36    5.70
  -9  -5   0   27.96    3.99
  -9   5   0   25.11    5.48
 -10  -5   0    5.90    1.80
  10  -5   0    3.74    3.32
 -10  -5   0    6.36    3.45
  10  -5   0    3.31    3.87
 -10   5   0    6.17    3.61
  10   5   0    1.70    1.82
 -10   5   0    3.48    1.70
 -11  -5   0    2.57    3.49
 -11  -5   0    1.82    1.60
  11  -5   0    3.10    4.19
  11  -5   0    0.67    3.75
  11   5   0    2.38    1.98
 -11   5   0    4.60    3.49
 -11   5   0    3.45    1.35
 -12  -5   0    1.30    1.63
  12  -5   0    0.80    3.63
  12  -5   0   -3.95    4.88
 -12  -5   0    1.41    3.60
 -12   5   0    1.33    1.25
  12   5   0    1.51    1.79
 -12   5   0   -1.58    3.02
  13  -5   0   -0.52    3.01
 -13  -5   0   -5.03    3.38
 -13  -5   0    0.59    1.60
  13  -5   0    1.59    3.81
 -13   5   0   -1.35    3.33
 -13   5   0    0.63    1.25
  13   5   0   -1.35    1.82
 -14  -5   0    1.20    3.83
 -14  -5   0    2.59    1.69
  14  -5   0    2.59    4.07
  14  -5   0   -0.12    2.53
 -14   5   0    2.08    1.36
 -14   5   0    3.24    4.38
  14   5   0    5.44    2.08
 -15  -5   0   16.07    2.38
  15  -5   0   11.88    2.76
 -15  -5   0   18.84    7.48
  15   5   0    4.88    2.37
 -15   5   0   10.90    1.98
 -15   5   0    8.85    5.51
 -16  -5   0    2.50    1.59
  16   5   0   -0.53    1.60
 -16   5   0    0.35    1.12
 -17  -5   0    2.31    1.46
  17  -5   0    0.58    1.44
  17   5   0   -3.03    1.28
 -17   5   0    0.81    1.05
  18  -5   0    0.31    1.24
  18   5   0    1.28    1.20
 -18   5   0   -0.40    0.94
  19  -5   0   -0.28    1.04
 -19   5   0    1.73    0.95
  19   5   0    1.20    0.98
   0  -6   0  356.14   40.13
   0  -6   0  333.68   39.57
   0   6   0  328.80   40.01
  -1  -6   0  281.47   31.88
   1  -6   0  274.53   31.83
  -1  -6   0  254.83   31.04
   1  -6   0  271.04   31.42
  -1   6   0  260.29   31.74
   1   6   0  263.52   31.70
   2  -6   0   55.19    8.48
   2  -6   0   52.71    8.17
  -2  -6   0   59.88    8.58
   2   6   0   69.49    8.69
  -2   6   0   65.52    8.66
   3  -6   0    1.78    2.60
   3  -6   0    6.45    3.28
  -3  -6   0   -2.69    2.85
   3   6   0   -0.65    2.64
  -3   6   0    2.78    2.98
  -4  -6   0   44.02    7.25
   4  -6   0   54.44    7.50
   4  -6   0   57.08    7.48
  -4   6   0   40.03    7.38
   5  -6   0   43.98    6.67
   5  -6   0   44.75    6.74
  -5  -6   0   42.38    6.93
  -5   6   0   34.67    6.47
   6  -6   0   10.35    3.70
   6  -6   0    5.87    3.23
  -6  -6   0    6.84    3.25
  -6   6   0   11.17    4.08
  -7  -6   0    1.75    3.28
   7  -6   0    1.08    3.77
   7  -6   0    2.47    3.44
   7  -6   0    3.00    3.03
  -7  -6   0    4.29    2.92
  -7   6   0   -1.43    2.95
   8  -6   0    8.41    3.95
   8  -6   0    8.41    4.14
  -8  -6   0    3.00    1.80
  -8  -6   0    8.45    3.73
   8  -6   0   12.05    4.17
  -8   6   0    9.16    1.59
  -8   6   0    5.38    3.48
  -9  -6   0   -0.01    1.53
  -9  -6   0   -2.87    2.73
   9  -6   0    3.09    4.32
   9  -6   0    2.59    3.35
   9   6   0    1.52    1.34
   9   6   0   -1.22    1.82
  -9   6   0    2.76    1.23
  -9   6   0    1.43    3.30
  10  -6   0   33.03    6.39
  10  -6   0   28.63    5.79
 -10  -6   0   26.03    5.68
 -10  -6   0   23.90    3.74
 -10   6   0   24.78    5.62
  10   6   0   22.46    3.88
 -10   6   0   28.24    3.49
 -11  -6   0   14.00    4.63
  11  -6   0    6.88    4.40
 -11  -6   0    1.23    1.79
 -11   6   0    2.97    1.35
  11   6   0    6.85    2.11
 -11   6   0    8.45    4.11
  12  -6   0   -2.63    3.46
  12  -6   0   -2.34    3.45
 -12  -6   0   -4.74    3.28
 -12  -6   0   -0.13    1.72
 -12   6   0   -0.20    3.83
 -12   6   0   -1.40    1.18
  12   6   0    2.72    1.80
  13  -6   0    1.80    3.95
 -13  -6   0    5.93    4.36
 -13  -6   0    2.54    1.88
  13  -6   0    4.75    3.26
 -13   6   0    0.61    3.98
 -13   6   0    4.69    1.48
  13   6   0    4.64    1.97
  14  -6   0    3.15    4.16
 -14  -6   0    2.58    4.13
  14  -6   0    3.80    2.45
 -14  -6   0    6.13    2.06
  14   6   0    5.28    1.97
 -14   6   0    4.11    4.26
 -14   6   0    3.96    1.45
  15  -6   0   -1.35    1.96
  15   6   0    0.83    1.54
 -15   6   0    1.21    1.17
  16  -6   0    1.60    1.53
  16   6   0   -1.63    1.31
 -16   6   0   -1.67    0.97
  17  -6   0    0.84    1.25
 -17   6   0   -0.63    1.17
  17   6   0    0.15    1.30
  18  -6   0   -0.40    1.04
  18   6   0   -1.59    0.96
 -18   6   0    0.25    0.88
  19   6   0    0.70    0.99
 -19   6   0    2.61    0.84
   0  -7   0   -0.66    1.94
   0  -7   0   -0.53    3.19
   0   7   0    4.02    2.95
   1  -7   0   15.92    3.69
  -1  -7   0   17.26    4.62
   1  -7   0   21.89    4.51
   1   7   0   16.14    4.22
  -1   7   0   22.08    4.32
   2  -7   0   40.55    6.19
   2  -7   0   41.41    6.60
  -2  -7   0   47.88    7.19
   2   7   0   31.37    6.07
  -2   7   0   42.69    6.79
  -3  -7   0   38.70    5.82
   3  -7   0   19.53    4.43
   3  -7   0   20.83    5.00
  -3   7   0   28.63    5.43
   3   7   0   25.22    4.79
   4  -7   0   20.06    4.81
   4  -7   0   19.53    4.44
  -4  -7   0   20.55    4.74
  -4   7   0   17.78    4.45
  -5  -7   0   29.83    5.54
   5  -7   0   15.69    4.86
   5  -7   0   17.39    4.71
   5  -7   0   22.65    5.06
  -5   7   0   26.72    3.22
  -5   7   0   23.16    6.91
   5   7   0   22.69    3.43
   6  -7   0   21.58    4.83
   6  -7   0   12.79    4.49
   6  -7   0   10.79    6.65
  -6  -7   0   20.32    4.65
   6   7   0   25.06    2.91
  -6   7   0   17.84    2.75
  -6   7   0   12.20    4.81
   7  -7   0    4.64    3.54
   7  -7   0   -1.51    3.28
  -7  -7   0   -5.30    2.58
   7  -7   0   -6.13    4.17
   7   7   0   -0.31    1.34
  -7   7   0   -0.92    1.12
  -7   7   0    2.55    3.36
  -8  -7   0   18.78    4.36
   8  -7   0   11.07    4.42
   8  -7   0    1.68    4.31
  -8   7   0   13.57    4.30
   8   7   0    8.07    1.75
  -8   7   0    7.16    1.68
   9  -7   0   -4.96    3.21
   9  -7   0    0.83    4.23
  -9  -7   0    5.81    4.09
  -9   7   0    3.56    3.47
  -9   7   0   -0.13    1.21
   9   7   0    5.02    1.39
  10  -7   0    4.55    4.22
  10  -7   0   11.58    4.73
 -10  -7   0    3.66    3.72
 -10   7   0    1.79    1.58
 -10   7   0    3.76    3.97
  10   7   0    0.47    1.79
  11  -7   0    5.36    4.67
 -11  -7   0   10.39    4.50
  11  -7   0   11.49    4.43
 -11   7   0   10.22    4.80
  11   7   0    6.30    2.09
 -11   7   0    7.45    1.67
  12  -7   0    6.81    4.85
  12  -7   0    2.04    3.48
 -12  -7   0   10.01    4.67
 -12   7   0    2.49    3.85
  12   7   0    3.04    1.82
 -12   7   0    2.91    1.36
  13  -7   0    0.63    3.86
  13  -7   0    1.69    2.51
 -13  -7   0   -1.16    3.94
 -13   7   0    1.66    1.34
 -13   7   0    4.11    4.28
  13   7   0    0.30    1.70
  14  -7   0   12.01    2.67
  14  -7   0   10.68    6.10
 -14  -7   0    8.58    6.64
 -14   7   0   12.60    1.92
  14   7   0    5.47    2.11
 -14   7   0   18.82    9.51
  15  -7   0   -2.84    1.42
  15  -7   0    6.29    2.06
  15   7   0    1.71    1.53
 -15   7   0    6.40    1.33
  16  -7   0    2.12    1.29
  16   7   0    2.88    1.40
 -16   7   0    2.93    1.08
  17   7   0   -2.23    1.26
 -17   7   0    0.49    0.86
 -18   7   0    0.38    0.99
   0  -8   0   33.77    5.08
   0  -8   0   32.63    5.76
   0   8   0   23.86    5.72
   0   8   0   25.30    3.62
   1  -8   0   18.56    3.70
   1  -8   0   12.92    4.72
  -1  -8   0   23.38    4.68
  -1   8   0    9.84    2.20
   1   8   0   15.35    2.37
   1   8   0   18.18    4.37
   2  -8   0    6.37    4.07
   2  -8   0    6.25    3.36
  -2  -8   0   11.60    6.75
  -2   8   0   14.40    4.23
   2   8   0   -1.10    3.15
   2   8   0    4.52    1.80
  -2   8   0    0.59    2.28
  -3  -8   0    2.83    3.64
   3  -8   0   10.23    3.63
   3  -8   0   11.61    3.84
   3  -8   0    5.19    3.93
  -3   8   0    9.91    3.84
  -3   8   0    6.66    1.64
   3   8   0    8.23    1.80
   3   8   0   10.13    3.71
   4  -8   0   -1.34    3.23
   4  -8   0    4.37    3.11
  -4  -8   0    1.92    3.45
  -4   8   0    2.72    3.69
  -4   8   0    3.72    1.40
   4   8   0    2.75    1.43
  -5  -8   0   41.67    7.43
   5  -8   0   43.97    6.89
   5  -8   0   37.15    7.19
   5  -8   0   47.11    7.26
  -5   8   0   32.99    6.82
  -5   8   0   42.49    5.25
   5   8   0   42.01    5.30
   6  -8   0   41.44    7.20
   6  -8   0   41.62    7.67
   6  -8   0   38.49    7.71
  -6  -8   0   61.27    8.27
   6   8   0   47.74    5.83
  -6   8   0   48.13    5.80
  -6   8   0   37.92    7.91
   7  -8   0   19.35    4.88
  -7  -8   0    7.97    4.82
   7  -8   0   15.91    4.64
  -7   8   0   13.06    4.69
  -7   8   0   18.41    2.52
   7   8   0   15.51    2.52
  -8  -8   0    1.36    4.28
   8  -8   0    5.51    3.96
  -8   8   0    1.63    1.31
   8   8   0    2.58    1.45
  -8   8   0    3.50    4.12
   9  -8   0    6.79    4.64
   9  -8   0   10.07    4.41
  -9  -8   0   -0.06    4.74
  -9   8   0   12.79    6.07
  -9   8   0    4.09    1.61
   9   8   0    6.03    1.65
 -10  -8   0    4.26    4.30
  10  -8   0    1.96    3.99
  10  -8   0   -5.50    3.73
 -10   8   0   -0.91    3.89
 -10   8   0    0.33    1.24
 -11  -8   0   -0.24    3.75
  11  -8   0   -0.34    4.14
  11  -8   0   -2.86    2.99
 -11   8   0    1.26    4.18
 -11   8   0   -2.54    1.15
  12  -8   0    8.44    5.78
  12  -8   0   21.75    3.77
 -12  -8   0   16.95    6.40
 -12   8   0   18.44    7.03
 -12   8   0   17.44    2.62
  13  -8   0    2.32    2.34
 -13   8   0   -1.38    1.15
 -14   8   0    5.53    1.45
 -15   8   0   -3.33    0.93
 -16   8   0    0.69    0.83
 -17   8   0    1.10    0.79
   0  -9   0   -1.69    3.52
   0   9   0   -1.07    1.29
   0   9   0    3.09    3.69
  -1  -9   0   26.97    6.05
   1  -9   0   25.06    6.00
   1  -9   0   24.72    4.21
  -1   9   0   27.78    3.68
   1   9   0   31.23    6.07
  -1   9   0   27.65    5.90
   1   9   0   27.66    3.67
   2  -9   0   22.49    5.00
   2  -9   0   21.82    5.99
  -2  -9   0   16.41    5.49
   2  -9   0   27.38    4.41
   2   9   0   27.60    5.56
  -2   9   0   25.39    3.35
   2   9   0   23.32    3.39
  -2   9   0   17.72    5.59
   3  -9   0    1.71    3.73
   3  -9   0    7.15    3.74
   3  -9   0    7.51    3.36
  -3  -9   0   -1.03    3.42
   3   9   0   -0.75    1.44
  -3   9   0    4.96    3.96
  -3   9   0    1.74    1.38
   4  -9   0   10.54    4.72
   4  -9   0   17.29    4.24
   4  -9   0   10.26    4.47
  -4  -9   0   12.53    5.18
  -4   9   0   10.99    2.22
   4   9   0   12.75    2.29
  -4   9   0   27.67    5.42
   5  -9   0    8.48    4.23
  -5  -9   0   16.18    5.51
   5  -9   0   15.30    5.66
   5  -9   0    9.19    4.19
  -5   9   0   10.53    2.21
   5   9   0   18.57    2.37
  -5   9   0   15.76    5.53
  -6  -9   0   53.58    8.32
   6  -9   0   37.72    7.40
   6  -9   0   49.71    8.78
   6   9   0   33.44    5.38
  -6   9   0   42.10    5.19
  -6   9   0   38.91    7.53
   7  -9   0    6.89    4.44
   7  -9   0    0.80    3.71
  -7  -9   0    6.01    4.58
  -7   9   0    2.28    1.37
   7   9   0    2.28    1.49
  -8  -9   0    0.39    3.99
   8  -9   0    2.11    3.67
   8  -9   0   -3.13    3.97
   8   9   0   -2.01    1.24
  -8   9   0    1.64    1.25
  -8   9   0   -1.49    3.59
   9  -9   0    1.05    3.25
   9  -9   0    0.12    4.48
  -9  -9   0   -2.66    3.64
   9   9   0   -1.12    1.20
  -9   9   0    1.62    1.32
  -9   9   0    3.86    3.88
  10  -9   0    0.99    4.87
  10  -9   0    1.42    2.89
 -10  -9   0    1.87    3.82
 -10   9   0    3.25    1.43
 -10   9   0    0.71    4.07
  11  -9   0    3.71    4.72
 -11  -9   0    5.66    5.03
  11  -9   0   11.06    5.74
 -11   9   0   -3.70    3.83
 -11   9   0    1.90    1.43
  12  -9   0    4.87    2.33
 -12   9   0    1.84    1.26
  13  -9   0    2.12    1.98
 -13   9   0    0.38    1.06
 -14   9   0    0.11    0.98
 -15   9   0    1.00    0.88
 -16   9   0    0.83    0.78
   0 -10   0   41.69    7.53
   0  10   0   28.83    6.75
   0  10   0   34.64    4.56
   1 -10   0    0.27    4.15
  -1 -10   0    2.60    4.08
   1 -10   0    7.03    2.49
  -1  10   0   -0.72    3.67
   1  10   0    1.22    3.87
  -1  10   0   -3.03    1.36
   1  10   0    0.29    1.52
  -2 -10   0   50.40    8.51
   2 -10   0   26.48    7.46
   2 -10   0   32.76    5.05
   2  10   0   39.33    4.78
   2  10   0   37.95    7.51
  -2  10   0   38.71    4.76
  -2  10   0   26.15    6.80
   3 -10   0   -3.35    4.33
   3 -10   0    7.61    3.86
  -3 -10   0   -3.09    4.33
  -3  10   0   -1.67    1.35
  -3  10   0    0.00    3.71
   3  10   0    0.10    1.53
  -4 -10   0    6.68    5.83
   4 -10   0   -0.42    2.64
   4 -10   0    6.72    5.26
  -4  10   0   -0.50    3.87
  -4  10   0    1.96    1.44
   4  10   0    1.50    1.50
   5 -10   0    5.48    4.98
   5 -10   0   -1.70    2.77
  -5 -10   0   -1.05    3.88
  -5  10   0    4.81    4.30
   5  10   0   -1.32    1.38
  -5  10   0   -0.89    1.35
  -6 -10   0   -4.21    3.59
   6 -10   0   -3.00    4.94
   6 -10   0   -0.99    2.84
  -6  10   0   -0.89    1.28
   6  10   0    1.30    1.39
  -6  10   0    2.63    4.64
   7 -10   0    1.20    2.75
  -7 -10   0    2.88    4.30
   7 -10   0   -0.87    4.68
   7  10   0    3.12    1.35
  -7  10   0    5.23    4.58
  -7  10   0    1.67    1.37
  -8 -10   0   14.08    5.65
   8 -10   0    6.73    2.95
   8 -10   0   17.95    6.13
   8  10   0    7.92    1.74
  -8  10   0   11.46    1.85
  -8  10   0    5.99    4.77
   9 -10   0    1.66    3.38
   9 -10   0    7.20    5.69
  -9 -10   0   -1.84    3.70
  -9  10   0    2.47    1.64
  -9  10   0   -0.62    4.51
  10 -10   0    1.09    2.24
 -10  10   0    1.30    1.21
  11 -10   0    0.88    2.13
 -11  10   0    0.18    1.10
  12 -10   0    0.16    1.82
 -12  10   0    0.22    1.00
 -13  10   0   -1.19    0.97
 -14  10   0   -2.55    0.70
 -15  10   0   -1.05    0.67
   0 -11   0    3.68    5.38
   0  11   0    6.93    4.48
   0  11   0    0.97    1.48
   1 -11   0   72.80   14.23
  -1 -11   0  104.04   14.78
  -1  11   0   97.46   11.38
  -1  11   0  102.19   14.45
   1  11   0   94.08   11.39
   2 -11   0   57.95   12.13
  -2 -11   0   67.08   11.76
   2  11   0   78.98    9.11
  -2  11   0   75.35    9.13
  -3 -11   0    0.59    4.99
  -3  11   0   -1.24    1.38
  -3  11   0    3.04    4.48
   3  11   0    0.20    1.42
  -4 -11   0   46.96    9.57
   4 -11   0   54.25    7.21
  -4  11   0   60.16    6.86
   4  11   0   53.80    6.80
  -4  11   0   44.03    9.03
  -5 -11   0   36.51    8.15
   5 -11   0   34.91    5.10
   5  11   0   34.59    4.68
  -5  11   0   45.11    4.85
  -5  11   0   20.06    7.17
  -6 -11   0    9.92    5.27
   6 -11   0    8.83    3.73
  -6  11   0    7.00    1.64
   6  11   0    4.40    1.70
  -6  11   0    3.03    4.55
   7 -11   0    2.85    2.26
  -7 -11   0    6.11    6.46
  -7  11   0    2.67    1.31
  -7  11   0    4.10    5.48
   7  11   0    0.85    1.11
   8 -11   0    1.59    2.17
   8  11   0   -0.32    0.91
  -8  11   0    1.27    1.23
   9 -11   0    8.57    2.35
  -9  11   0    2.53    1.29
 -10  11   0    0.22    1.02
 -11  11   0   -2.53    0.88
 -12  11   0    0.62    0.87
 -13  11   0    2.07    0.86
 -14  11   0    0.35    0.63
   0  12   0    5.62    1.64
   1  12   0    7.14    1.81
  -1  12   0    9.16    7.70
  -1  12   0    9.11    1.78
   2  12   0    1.80    1.34
  -2  12   0    0.82    1.34
   3  12   0   -1.30    1.20
  -3  12   0   -0.18    1.26
   4  12   0    0.63    1.21
  -4  12   0   -0.06    1.30
   5  12   0    1.63    1.13
  -5  12   0    0.57    1.13
   6  12   0    4.94    1.31
  -6  12   0    6.40    1.44
   7  12   0    2.73    0.93
  -7  12   0    1.64    1.10
  -8  12   0    0.77    1.04
  -9  12   0   -0.37    0.89
 -10  12   0   -0.97    0.88
 -11  12   0    1.48    0.83
 -12  12   0   -0.41    0.68
   0  13   0   -0.86    1.05
  -1  13   0    2.74    1.12
   1  13   0    1.83    1.12
   2  13   0    2.42    1.07
  -2  13   0    1.51    1.14
   3  13   0    1.36    0.92
  -3  13   0   -0.54    0.96
  -4  13   0    2.06    1.11
   4  13   0   -1.03    0.97
  -5  13   0    0.38    1.02
   5  13   0    1.98    0.81
  -6  13   0    2.18    1.09
  -7  13   0    3.11    1.12
  -8  13   0    1.02    0.82
  -9  13   0    1.62    0.79
 -10  13   0    0.74    0.68
   0  14   0    1.43    0.81
  -1  14   0   -0.64    0.77
   1  14   0    0.68    0.75
  -2  14   0   -0.63    0.77
   2  14   0   -0.67    0.69
   3  14   0    0.41    0.69
  -3  14   0   -0.62    0.78
  -4  14   0    1.54    0.83
  -5  14   0   -0.24    0.72
  -6  14   0    1.66    0.74
  21   0  -1    0.69    1.08
 -21   0   1   -0.11    1.03
 -20   0   1   -1.55    1.06
  20   0  -1    0.31    1.64
 -19   0   1    0.33    1.22
  19   0  -1   -0.32    1.66
  18   0  -1    1.96    1.71
 -18   0   1   -0.14    1.25
  17   0  -1   -0.03    1.91
 -17   0   1   -0.93    1.40
 -17   0   1   -1.16    3.88
  16   0  -1    8.52    4.80
 -16   0   1    6.72    3.97
 -15   0   1   -4.96    5.60
 -15   0   1   -1.11    1.32
  15   0  -1    2.21    3.94
 -14   0   1    0.56    1.45
  14   0  -1   -1.69    3.11
 -14   0   1    6.95    3.86
  13   0  -1    4.05    3.26
 -13   0   1   -3.83    2.63
 -13   0   1   -1.89    1.42
 -12   0   1    0.47    2.77
  12   0  -1    2.55    2.82
 -11   0   1    0.57    2.63
  11   0  -1   -1.34    2.36
 -10   0   1    4.43    2.81
  10   0  -1    1.46    2.51
   9   0  -1   33.00    4.90
   9   0  -1   18.53    3.78
  -9   0   1   33.50    4.81
  -8   0   1    0.09    2.29
   8   0  -1   -2.92    1.67
   8   0  -1   -1.72    3.13
  -7   0   1    3.04    2.10
   7   0  -1   -0.19    1.81
   7   0  -1    0.55    2.04
   6   0  -1   44.79    6.01
  -6   0   1   42.91    5.90
   5   0  -1    4.54    1.96
  -5   0   1    2.89    1.90
   4   0  -1   12.71    2.62
  -4   0   1   16.27    2.52
   3   0  -1    0.59    1.17
  -3   0   1    0.33    0.99
   2   0  -1    1.85    0.86
  -2   0   1    1.85    0.57
   1   0  -1    1.30    0.50
   0   0   1    0.17    0.56
   0   0  -1    1.74    0.49
  -1   0  -1    0.31    0.90
  -2   0  -1    4.10    1.51
  -3   0  -1    7.19    2.30
  -4   0  -1    1.08    2.16
  -5   0  -1    1.27    2.37
  -6   0  -1   -0.48    2.40
  -7   0  -1    0.08    2.54
  -8   0  -1    1.19    2.57
   9   0   1   -0.93    2.33
  -9   0  -1    0.45    2.98
  10   0   1   -0.43    2.94
  10   0   1    1.02    2.68
 -10   0  -1    1.96    2.88
 -11   0  -1   -3.33    4.72
  11   0   1   -0.43    2.89
 -12   0  -1   -1.33    1.54
 -12   0  -1   -1.40    2.75
  12   0   1    3.50    3.07
 -13   0  -1    1.59    1.44
 -13   0  -1    0.74    3.21
  13   0   1    4.11    3.41
  14   0   1   -3.66    2.99
 -14   0  -1   -3.12    3.37
 -14   0  -1   -1.10    1.91
  15   0   1   -0.33    4.27
 -15   0  -1   -0.01    1.40
 -15   0  -1   -0.31    3.59
 -16   0  -1   -0.27    1.39
  16   0   1    0.06    6.54
 -16   0  -1   -0.88    4.00
 -17   0  -1    0.17    1.28
 -18   0  -1   -1.68    1.13
  18   0   1    0.32    1.70
 -19   0  -1    0.73    1.12
  19   0   1   -0.10    1.43
  20   0   1    1.01    1.17
 -20   0  -1    1.61    0.95
  21  -1  -1    0.50    1.03
  21   1  -1   -0.06    1.04
 -20  -1   1   -1.12    1.03
  20  -1  -1   -0.31    1.35
 -20   1   1   -1.04    1.01
  20   1  -1   -2.32    1.36
 -19  -1   1    0.04    1.27
  19  -1  -1    0.03    1.45
 -19   1   1   -0.11    1.12
  19   1  -1   -1.54    1.40
  18  -1  -1   -0.25    1.83
 -18  -1   1    3.04    1.44
  18   1  -1    0.48    1.86
 -18   1   1    1.90    1.30
  17  -1  -1    4.79    2.23
 -17  -1   1    5.87    1.62
 -17  -1   1   10.83    4.40
  17  -1  -1   -6.98    5.49
  17   1  -1    5.41    2.39
 -17   1   1    7.00    4.82
 -17   1   1    4.02    1.53
  16  -1  -1   -5.19    3.87
 -16  -1   1   -0.43    1.36
 -16  -1   1   -2.58    3.34
 -16   1   1   -0.02    3.71
  16   1  -1   -1.26    1.94
 -16   1   1   -1.95    1.24
 -15  -1   1    2.11    1.54
 -15  -1   1    2.49    3.82
  15  -1  -1    4.26    6.52
 -15   1   1    4.44    1.48
 -15   1   1   -2.56    3.44
  15   1  -1    5.08    3.90
  14  -1  -1    1.30    3.56
 -14  -1   1   -1.02    1.42
 -14  -1   1   -1.41    2.99
 -14   1   1    0.12    1.25
 -14   1   1    5.80    3.39
  14   1  -1   -1.55    2.95
 -13  -1   1    1.86    2.32
  13  -1  -1   -1.55    2.77
 -13  -1   1    1.07    2.77
  13  -1  -1    1.17    3.09
 -13   1   1   -0.59    1.25
  13   1  -1   -1.49    4.55
 -13   1   1    6.86    3.49
 -12  -1   1   56.17    7.95
  12  -1  -1   50.07    9.25
  12   1  -1   45.43    7.53
 -12   1   1   46.46    7.76
 -11  -1   1   42.54    6.79
  11  -1  -1   39.97    6.99
 -11   1   1   43.79    6.98
  11   1  -1   46.71    6.85
 -10  -1   1   24.58    4.41
  10  -1  -1   19.20    4.53
 -10   1   1   15.09    4.25
  10   1  -1   25.23    4.16
   9  -1  -1 1016.22  117.29
  -9  -1   1 1009.77  117.02
  -9   1   1 1003.79  117.07
   9   1  -1 1006.59  117.07
   8  -1  -1   19.97    3.05
  -8  -1   1   18.25    3.66
   8  -1  -1   19.74    4.10
  -8   1   1   15.64    3.67
   8   1  -1   16.52    3.41
   7  -1  -1   96.68   12.59
   7  -1  -1   91.10   11.98
  -7  -1   1  114.47   12.37
  -7   1   1   90.19   12.34
   7   1  -1  108.86   12.32
   6  -1  -1  509.41   59.57
   6  -1  -1  511.12   59.22
  -6  -1   1  512.14   59.34
  -6   1   1  537.80   59.41
   6   1  -1  487.58   59.34
  -5  -1   1 1006.82  116.30
   5  -1  -1 1035.65  116.51
   5  -1  -1  979.49  116.22
  -5   1   1 1017.98  116.35
   5   1  -1  996.91  116.31
   4  -1  -1 2195.84  251.55
   4  -1  -1 2105.63  251.32
  -4  -1   1 2169.96  251.39
  -4   1   1 2262.49  251.42
   4   1  -1 2169.53  251.38
   3  -1  -1   20.46    2.70
   3  -1  -1   20.66    3.16
  -3   1   1   17.27    2.91
   3   1  -1   19.90    2.67
   2  -1  -1 1470.51  165.30
   2  -1  -1 1414.73  165.17
  -2  -1   1 1454.45  165.22
  -2  -1   1 1392.94  165.15
  -2   1   1 1474.22  165.22
   2   1  -1 1457.36  165.14
  -2   1   1 1365.56  165.33
   1  -1  -1  100.04   11.63
  -1  -1   1  100.74   11.59
   1  -1  -1   96.37   11.55
  -1  -1   1   96.06   11.49
   1   1  -1   98.16   11.59
  -1   1   1  103.93   11.59
   0  -1   1  259.14   30.58
   0  -1  -1  265.92   30.55
   0  -1  -1  255.29   30.56
   0   1  -1  271.86   30.60
   0   1   1  267.95   30.57
  -1  -1  -1  592.37   68.92
   1  -1   1  581.91   68.93
  -1   1  -1  615.88   68.95
  -2  -1  -1  115.43   13.16
  -2   1  -1  104.09   13.23
  -3  -1  -1   22.82    3.58
  -3   1  -1   19.78    3.49
  -4  -1  -1  681.72   78.52
  -4   1  -1  674.06   78.57
  -5  -1  -1  624.42   75.87
  -5   1  -1  685.41   75.96
  -6  -1  -1  265.46   31.03
  -6   1  -1  260.80   31.08
   7  -1   1    1.17    2.74
  -7  -1  -1    1.66    2.44
  -7   1  -1    2.62    2.74
  -8  -1  -1    6.27    2.97
   8  -1   1   11.80    3.49
   8  -1   1    8.17    3.21
  -8   1  -1    5.41    3.11
   8   1   1    7.90    3.16
   9  -1   1  195.27   23.29
   9  -1   1  200.58   23.68
  -9  -1  -1  183.25   23.47
  -9   1  -1  203.48   23.66
   9   1   1  187.04   23.40
 -10  -1  -1   68.85    9.97
  10  -1   1   70.49    9.86
  10  -1   1   80.62   10.42
  10   1   1   64.22    9.76
 -10   1  -1   78.89   10.26
  11  -1   1   70.96    9.33
 -11  -1  -1   57.90    9.06
 -11   1  -1   53.89    9.12
  11   1   1   57.69    8.75
 -12  -1  -1   10.65    2.30
 -12  -1  -1    7.53    3.91
  12  -1   1    7.82    3.80
 -12   1  -1    2.78    3.71
  12   1   1   10.49    3.60
 -13  -1  -1   26.32    5.86
 -13  -1  -1   31.84    3.93
  13  -1   1   35.49    6.49
  13   1   1   21.77    5.56
 -13   1  -1   33.04    6.14
 -13   1  -1   26.90    3.80
 -14  -1  -1    1.27    3.32
  14  -1   1    0.01    3.57
 -14  -1  -1    0.86    1.71
 -14   1  -1    1.91    1.81
  14   1   1    7.22    3.85
 -14   1  -1    1.46    3.71
 -15  -1  -1    4.09    4.00
 -15  -1  -1   -2.70    1.40
  15  -1   1    1.84    4.42
 -15   1  -1    1.18    3.50
 -15   1  -1    0.16    1.37
  15   1   1    2.64    5.35
  16  -1   1    0.74    5.62
 -16  -1  -1    5.43    3.96
 -16  -1  -1    0.73    1.49
 -16   1  -1    3.20    1.40
 -16   1  -1    1.02    4.12
 -17  -1  -1    0.63    1.30
 -17   1  -1   -0.06    1.31
  17   1   1   -0.72    1.93
  18  -1   1    2.57    1.89
 -18  -1  -1   -0.28    1.19
 -18   1  -1    0.20    1.14
  18   1   1   -0.96    1.46
  19  -1   1   -2.18    1.26
 -19  -1  -1    1.21    1.13
  19   1   1    1.41    1.37
 -19   1  -1    0.71    1.02
 -20  -1  -1   -0.83    0.85
  20  -1   1   -0.70    1.13
  20   1   1    0.05    1.07
 -20   1  -1   -1.68    0.94
  21  -2  -1    0.17    0.90
  21   2  -1    0.67    1.02
  20  -2  -1    0.60    1.16
 -20  -2   1    0.95    1.10
 -20   2   1   -0.16    1.15
  20   2  -1    0.79    1.29
 -19  -2   1    1.24    1.26
  19  -2  -1    0.65    1.51
  19   2  -1    1.97    1.64
 -19   2   1    0.25    1.12
  18  -2  -1    2.14    1.83
 -18  -2   1   -0.03    1.23
  18   2  -1    0.09    1.58
 -18   2   1    1.24    1.25
 -17  -2   1    0.80    1.32
 -17  -2   1    7.18    4.30
  17  -2  -1    4.22    6.53
  17  -2  -1   -1.40    1.95
 -17   2   1    2.69    1.26
  17   2  -1    2.43    2.30
 -17   2   1   -1.67    4.47
 -16  -2   1    5.26    1.74
  16  -2  -1    2.50    4.35
 -16  -2   1    6.16    4.18
  16   2  -1    5.52    2.40
 -16   2   1    7.43    1.61
 -16   2   1    4.07    4.33
  15  -2  -1    6.28    2.27
 -15  -2   1    5.32    1.74
  15  -2  -1    5.23    4.61
 -15  -2   1    3.17    3.60
  15   2  -1    8.29    2.54
 -15   2   1    5.88    1.54
 -15   2   1    2.17    3.70
 -14  -2   1    7.85    2.08
 -14  -2   1    4.57    3.95
  14  -2  -1   21.32    5.42
  14  -2  -1   13.37    2.99
 -14   2   1    9.57    1.91
 -14   2   1   17.81    4.87
  13  -2  -1    6.75    4.07
  13  -2  -1    4.58    3.09
 -13  -2   1    2.39    1.59
 -13  -2   1    0.09    2.90
 -13   2   1    4.47    1.39
  13   2  -1   -0.78    2.71
 -13   2   1    4.29    3.29
  12  -2  -1   26.42    5.00
 -12  -2   1   24.86    5.59
  12  -2  -1   29.99    6.10
 -12   2   1   37.54    6.15
  12   2  -1   35.23    5.39
 -11  -2   1   40.32    6.45
  11  -2  -1   46.54    7.17
  11   2  -1   38.62    6.21
 -11   2   1   38.89    6.74
 -10  -2   1   16.91    3.77
  10  -2  -1   15.69    3.86
  10   2  -1    7.39    2.74
 -10   2   1   15.06    3.83
   9  -2  -1    5.21    2.44
   9  -2  -1    8.25    3.31
  -9  -2   1   11.20    3.09
   9   2  -1   10.04    2.53
  -9   2   1   11.52    3.20
  -8  -2   1  563.45   64.79
   8  -2  -1  521.81   64.49
   8  -2  -1  552.08   65.12
  -8   2   1  575.94   64.89
   8   2  -1  572.55   64.67
  -7  -2   1  597.38   69.91
   7  -2  -1  597.10   69.73
   7  -2  -1  624.08   70.24
   7   2  -1  623.35   69.78
  -7   2   1  552.47   70.65
   6  -2  -1  659.28   77.92
   6  -2  -1  681.95   78.31
  -6  -2   1  672.68   78.04
   6   2  -1  672.17   77.89
  -6   2   1  681.93   78.11
   5  -2  -1   64.58    7.77
   5  -2  -1   54.54    7.19
  -5  -2   1   57.34    7.45
   5   2  -1   53.37    6.95
  -5   2   1   60.27    7.51
   4  -2  -1  534.15   62.47
  -4  -2   1  536.29   62.55
   4  -2  -1  558.21   62.72
  -4   2   1  557.00   62.58
   4   2  -1  518.64   62.30
   3  -2  -1 1545.47  182.29
  -3  -2   1 1597.03  182.35
   3  -2  -1 1579.66  182.44
  -3   2   1 1599.59  182.36
   2  -2  -1 6508.47  761.16
   2  -2  -1 6687.21  762.43
   1  -2  -1 1396.05  165.58
   1  -2  -1 1432.21  165.58
  -1  -2   1 1398.55  165.60
  -1   2   1 1485.59  165.62
   1   2  -1 1465.51  165.62
   0  -2  -1  118.68   13.75
   0  -2  -1  112.57   13.90
   0  -2   1  119.78   13.94
   0   2   1  126.04   13.93
   0   2  -1  102.78   14.18
   1  -2   1 3206.61  364.68
  -1  -2  -1 3101.06  364.53
  -1  -2  -1 3177.81  364.67
  -1   2  -1 3169.72  364.70
  -2  -2  -1 2739.46  320.21
   2  -2   1 2816.30  320.23
  -2   2  -1 2775.60  320.26
   3  -2   1  967.53  109.44
  -3  -2  -1  935.11  109.41
  -3   2  -1  936.48  109.48
   4  -2   1  748.72   85.01
  -4  -2  -1  735.02   84.99
  -4   2  -1  717.05   85.07
  -5  -2  -1    6.78    2.59
   5  -2   1   13.09    2.73
  -5   2  -1    6.39    2.73
   6  -2   1   33.18    4.89
  -6  -2  -1   32.63    5.04
  -6   2  -1   26.40    4.97
  -7  -2  -1   21.90    4.20
   7  -2   1   15.94    4.04
   7  -2   1   23.27    4.02
  -7   2  -1   19.42    4.19
   8  -2   1   89.47   11.00
  -8  -2  -1   83.36   11.04
   8  -2   1   84.06   11.32
   8   2   1   87.69   10.70
  -8   2  -1   72.11   10.94
   9  -2   1  550.95   64.54
  -9  -2  -1  533.15   64.29
   9  -2   1  538.99   64.10
   9   2   1  547.67   64.09
  -9   2  -1  578.04   64.49
  10  -2   1   10.13    3.49
 -10  -2  -1    8.65    3.79
  10  -2   1   12.38    3.89
  10   2   1   10.96    3.28
 -10   2  -1   22.44    4.35
 -11  -2  -1   10.66    2.24
 -11  -2  -1   19.57    4.44
  11  -2   1   18.59    4.46
  11   2   1   10.96    3.55
 -11   2  -1   15.43    4.39
 -12  -2  -1    4.74    1.68
  12  -2   1    0.63    3.14
 -12  -2  -1    2.53    3.33
  12  -2   1    3.77    3.24
 -12   2  -1    4.58    1.34
  12   2   1    3.46    3.00
 -12   2  -1    0.15    3.10
  13  -2   1    6.85    2.55
  13  -2   1   13.60    4.64
 -13  -2  -1   22.16    4.74
 -13  -2  -1   16.72    2.47
 -13   2  -1   13.14    4.68
 -13   2  -1   14.36    2.13
  13   2   1   10.77    3.90
 -14  -2  -1   85.49    9.73
  14  -2   1   73.88   12.80
 -14  -2  -1   84.66   15.04
 -14   2  -1   90.98   15.83
 -14   2  -1   75.47    9.60
 -15  -2  -1   -1.43    3.01
  15  -2   1    0.38    3.67
 -15  -2  -1    2.58    1.56
 -15   2  -1    4.39    3.95
 -15   2  -1    0.21    1.30
 -16  -2  -1    2.10    1.52
 -16  -2  -1   -0.34    4.97
  16  -2   1    3.13    4.57
  16   2   1   -0.69    1.89
 -16   2  -1   -1.21    1.24
 -17  -2  -1    2.34    1.43
  17   2   1    0.79    1.77
 -17   2  -1   -0.47    1.19
 -18  -2  -1    1.27    1.32
  18  -2   1    0.67    1.61
  18   2   1   -0.72    1.54
 -18   2  -1   -1.77    1.10
  19  -2   1   -0.31    1.30
 -19  -2  -1    0.61    1.05
 -19   2  -1    1.75    1.04
  19   2   1    2.21    1.48
  20  -2   1    0.86    1.10
 -20  -2  -1   -0.52    1.03
  20   2   1   -1.46    0.98
 -20   2  -1   -0.03    0.86
  20  -3  -1    0.66    1.10
 -20   3   1   -0.86    0.91
  20   3  -1   -1.37    1.13
 -19  -3   1    0.74    1.15
  19  -3  -1   -1.65    1.32
  19   3  -1    1.70    1.40
 -19   3   1    0.70    1.10
 -18  -3   1    1.86    1.39
  18  -3  -1    1.64    1.61
  18   3  -1    2.36    1.82
 -18   3   1    2.45    1.23
  17  -3  -1    0.36    1.86
 -17  -3   1    2.23    1.45
  17   3  -1    1.14    1.94
 -17   3   1   -0.02    1.12
  16  -3  -1   10.71    2.57
 -16  -3   1   10.85    4.67
 -16  -3   1   11.66    2.33
  16  -3  -1   14.36    5.27
  16   3  -1   11.78    2.79
 -16   3   1   15.49    2.15
 -16   3   1   12.26    4.80
 -15  -3   1   42.48    7.83
  15  -3  -1   49.41    8.56
 -15  -3   1   40.75    5.57
  15  -3  -1   42.25    5.91
 -15   3   1   45.90    5.48
 -15   3   1   49.15    8.08
  15   3  -1   40.92    5.91
 -14  -3   1    4.17    1.97
  14  -3  -1    1.40    3.81
 -14  -3   1    8.44    3.92
 -14   3   1    1.37    1.27
  14   3  -1    6.16    2.29
 -14   3   1    4.08    3.70
  13  -3  -1   -0.50    3.44
  13  -3  -1    0.37    3.36
 -13  -3   1    1.95    3.12
 -13  -3   1    2.72    1.57
 -13   3   1    1.20    1.26
  13   3  -1   -2.66    1.86
 -13   3   1    1.81    3.26
 -12  -3   1    4.44    3.26
 -12  -3   1    0.59    1.74
  12  -3  -1   -1.27    3.14
  12  -3  -1   -4.78    3.35
 -12   3   1    0.48    1.25
  12   3  -1    0.27    1.82
 -12   3   1    1.39    3.27
  11  -3  -1   10.73    3.81
  11  -3  -1    6.23    3.64
 -11  -3   1    7.65    3.56
  11   3  -1    4.20    2.21
 -11   3   1    4.21    4.68
 -10  -3   1   29.49    5.45
  10  -3  -1   29.32    5.77
  10   3  -1   36.90    4.82
 -10   3   1   26.14    5.58
  -9  -3   1    7.79    3.07
   9  -3  -1   16.63    3.92
   9  -3  -1    5.74    3.25
   9   3  -1   10.31    2.25
  -9   3   1    9.67    3.39
  -8  -3   1   65.08    8.79
   8  -3  -1   53.91    8.87
   8  -3  -1   69.78    8.31
  -8   3   1   73.94    8.99
   8   3  -1   60.67    7.94
   7  -3  -1   31.62    5.31
   7  -3  -1   26.92    4.56
  -7  -3   1   28.68    4.78
   7   3  -1   32.93    4.16
  -7   3   1   33.03    5.16
   6  -3  -1    9.51    2.93
  -6  -3   1    6.28    2.69
   6  -3  -1   12.24    2.65
  -6   3   1    6.62    3.21
   6   3  -1    9.98    1.57
  -5  -3   1   30.85    4.35
   5  -3  -1   27.73    5.39
   5  -3  -1   23.95    4.30
  -5   3   1   26.77    4.48
  -4  -3   1   70.53    8.71
   4  -3  -1   60.72    8.70
   4  -3  -1   73.01    8.95
  -4   3   1   65.29    8.73
   3  -3  -1   35.03    4.50
   3  -3  -1   29.47    4.20
  -3  -3   1   19.42    4.09
  -3   3   1   32.60    4.47
   3   3  -1   26.45    4.05
  -2  -3   1   35.43    5.00
   2  -3  -1   35.80    4.91
   2  -3  -1   34.50    4.88
   2   3  -1   31.14    4.79
  -2   3   1   34.99    4.96
   1  -3  -1  769.64   89.07
  -1  -3   1  759.83   88.87
   1  -3  -1  781.97   89.12
  -1  -3   1  744.74   89.14
   1   3  -1  780.82   89.16
  -1   3   1  785.61   89.17
   0  -3  -1  366.28   42.35
   0  -3   1  353.17   42.17
   0  -3  -1  358.19   42.18
   0  -3   1  367.77   42.40
   0   3   1  367.78   42.38
   0   3  -1  371.71   42.42
  -1  -3  -1   55.17    7.46
  -1  -3  -1   61.88    7.04
   1  -3   1   61.59    7.66
   1   3   1   50.79    7.32
  -1   3  -1   53.68    7.48
  -2  -3  -1   26.92    4.25
   2  -3   1   31.24    4.48
   2   3   1   22.83    4.17
  -2   3  -1   32.72    4.49
  -3  -3  -1  167.73   20.26
   3  -3   1  178.61   20.30
  -3   3  -1  163.22   20.36
  -4  -3  -1  120.96   14.29
   4  -3   1  114.24   14.25
  -4   3  -1  114.04   14.42
  -5  -3  -1    5.61    2.50
   5  -3   1    5.07    2.44
  -5   3  -1    2.99    3.12
  -6  -3  -1   83.95   10.85
   6  -3   1   87.36   11.18
   6  -3   1   87.08   10.79
  -6   3  -1   75.75   10.97
  -7  -3  -1  212.46   27.49
   7  -3   1  239.84   27.46
   7  -3   1  234.64   27.81
   7   3   1  232.24   27.06
  -7   3  -1  232.19   27.72
   8  -3   1  318.51   39.21
   8  -3   1  328.52   38.82
  -8  -3  -1  339.65   39.01
  -8   3  -1  338.46   39.18
   8   3   1  323.01   38.49
   9  -3   1   16.58    4.10
  -9  -3  -1   24.10    4.65
   9  -3   1   23.33    4.80
  -9   3  -1   18.49    4.52
   9   3   1   21.17    3.65
 -10  -3  -1   27.68    6.12
  10  -3   1   18.68    5.18
  10  -3   1   23.23    5.95
 -10   3  -1   24.66    5.69
  10   3   1   20.54    4.81
 -11  -3  -1   39.02    6.23
 -11  -3  -1   28.71    4.45
  11  -3   1   33.40    6.23
  11   3   1   32.66    4.93
 -11   3  -1   25.73    3.81
 -11   3  -1   32.61    5.98
  12  -3   1   -2.88    2.35
 -12  -3  -1    1.08    1.51
 -12  -3  -1   -2.34    3.05
  12  -3   1    1.55    3.33
 -12   3  -1   -2.17    3.03
 -12   3  -1    0.71    1.26
 -13  -3  -1    1.28    3.33
  13  -3   1   -1.39    2.13
  13  -3   1    1.23    3.58
 -13  -3  -1    4.88    1.71
 -13   3  -1    2.56    3.75
 -13   3  -1    6.25    1.41
  14  -3   1    2.26    3.75
  14  -3   1    0.78    1.94
 -14  -3  -1   -2.76    1.42
 -14  -3  -1    0.50    3.45
 -14   3  -1   -1.55    3.55
 -14   3  -1   -2.01    1.14
  14   3   1   -1.91    1.85
 -15  -3  -1    5.15    1.83
  15  -3   1    3.24    4.34
 -15  -3  -1   10.78    4.93
 -15   3  -1    5.21    4.34
  15   3   1    7.38    2.39
 -15   3  -1    3.36    1.43
 -16  -3  -1    2.56    1.63
 -16  -3  -1   -3.12    3.65
  16  -3   1   -2.36    4.21
 -16   3  -1    3.07    1.31
 -16   3  -1    2.59    4.26
 -17  -3  -1   -0.88    1.33
 -17   3  -1    1.71    1.19
  17   3   1    2.70    1.69
 -18  -3  -1    0.69    1.20
  18  -3   1    0.44    1.39
  18   3   1    1.41    1.57
 -18   3  -1    2.25    1.17
  19  -3   1   -1.69    1.20
 -19  -3  -1    0.02    1.04
  19   3   1    0.43    1.22
 -19   3  -1   -0.01    0.96
  20  -3   1    0.98    1.02
 -20   3  -1   -0.92    0.73
  20   3   1    0.04    1.04
  20  -4  -1    1.50    1.07
 -20   4   1    1.14    0.89
  20   4  -1    0.97    1.08
  19  -4  -1    0.99    1.18
  19   4  -1    1.59    1.35
 -19   4   1   -0.95    0.97
  18  -4  -1   -2.66    1.29
 -18  -4   1   -0.10    1.29
  18   4  -1   -0.29    1.37
 -18   4   1   -0.08    1.28
  17  -4  -1    1.44    1.64
 -17  -4   1   -0.47    1.42
 -17   4   1    0.25    1.16
  17   4  -1   -0.95    1.56
  16  -4  -1   11.60    5.80
  16  -4  -1   25.81    4.33
 -16  -4   1   27.46    6.27
 -16   4   1   20.89    3.30
 -16   4   1   27.23    6.09
  16   4  -1   20.34    3.44
 -15  -4   1    6.07    4.10
  15  -4  -1    2.23    2.39
  15  -4  -1    8.48    4.12
 -15  -4   1    5.90    1.92
 -15   4   1    6.19    1.49
  15   4  -1    3.73    2.02
 -15   4   1    6.90    4.29
  14  -4  -1   -6.09    3.12
 -14  -4   1    0.36    1.59
  14  -4  -1    0.37    3.61
 -14  -4   1   -0.61    3.20
 -14   4   1    7.81    4.17
 -14   4   1    1.42    1.24
  14   4  -1    2.92    2.05
  13  -4  -1   41.80    7.98
 -13  -4   1   44.07    5.18
 -13  -4   1   42.11    7.11
  13  -4  -1   33.17    6.27
  13   4  -1   42.61    5.43
 -13   4   1   36.72    4.91
 -13   4   1   32.36    7.31
 -12  -4   1   17.08    2.88
  12  -4  -1   18.55    4.87
 -12  -4   1   17.76    4.91
  12  -4  -1   27.27    6.07
 -12   4   1   16.56    2.60
  12   4  -1   18.92    3.08
 -12   4   1   21.32    5.12
 -11  -4   1   33.62    4.31
 -11  -4   1   24.74    5.56
  11  -4  -1   32.67    6.24
  11  -4  -1   25.70    5.46
  11   4  -1   31.77    4.59
 -11   4   1   31.00    6.05
 -11   4   1   36.21    4.20
  10  -4  -1  203.61   25.49
 -10  -4   1  201.65   27.34
  10  -4  -1  237.53   26.89
 -10   4   1  220.08   26.26
   9  -4  -1   36.07    6.75
  -9  -4   1   48.83    6.67
  -9   4   1   39.79    6.56
   8  -4  -1   13.04    3.70
  -8  -4   1    4.27    3.09
  -8   4   1   10.17    3.33
  -7  -4   1   41.19    6.13
   7  -4  -1   47.10    6.55
   7  -4  -1   38.38    5.60
  -7   4   1   27.87    5.75
  -6  -4   1  111.78   14.10
   6  -4  -1  121.11   14.46
   6  -4  -1  106.69   13.81
  -6   4   1  110.74   14.10
   5  -4  -1    1.26    2.67
  -5  -4   1    3.73    2.81
   5  -4  -1    5.42    2.41
  -5   4   1    5.78    2.70
   4  -4  -1    0.66    2.14
   4  -4  -1    2.83    2.28
  -4  -4   1   -1.00    2.47
   3  -4  -1   54.59    7.40
  -3  -4   1   55.85    7.50
   3  -4  -1   62.00    7.67
  -3   4   1   54.92    7.54
   3   4  -1   51.86    7.34
   2  -4  -1  134.25   16.49
   2  -4  -1  135.76   16.43
  -2  -4   1  144.27   16.62
  -2   4   1  133.08   16.57
   2   4  -1  134.85   16.49
  -1  -4   1  112.76   13.15
   1  -4  -1  113.29   13.69
  -1  -4   1  112.89   13.74
   1  -4  -1  105.21   13.42
  -1   4   1  112.74   13.75
   1   4  -1  110.72   13.69
   0  -4   1  157.62   19.47
   0  -4   1  176.51   19.88
   0  -4  -1  166.53   19.51
   0  -4  -1  161.23   19.79
   0   4  -1  166.59   19.87
   0   4   1  167.62   19.86
  -1  -4  -1   93.07   11.09
   1  -4   1   89.94   11.13
   1  -4   1   85.82   10.77
  -1  -4  -1   85.10   10.50
   1   4   1   92.87   11.07
  -1   4  -1   81.21   11.12
  -2  -4  -1   91.30   12.12
   2  -4   1  100.63   12.22
   2  -4   1   96.91   12.04
   2   4   1   95.13   12.09
  -2   4  -1  101.52   12.27
   3  -4   1  100.35   12.49
   3  -4   1  103.30   12.49
  -3  -4  -1  102.58   12.48
  -3   4  -1   90.04   12.59
  -4  -4  -1   91.29   11.08
   4  -4   1   88.45   10.95
   4  -4   1   75.50   11.99
  -4   4  -1   82.60   11.13
   5  -4   1   23.06    4.18
   5  -4   1   20.83    4.10
  -5  -4  -1   18.86    4.15
  -5   4  -1   17.84    4.18
   6  -4   1  145.99   19.02
   6  -4   1  157.21   18.82
  -6  -4  -1  150.94   18.82
  -6   4  -1  161.16   19.06
   7  -4   1  105.88   13.27
   7  -4   1  109.29   13.68
  -7  -4  -1   89.56   13.26
  -7   4  -1  110.73   13.60
   8  -4   1  120.99   16.19
  -8  -4  -1  121.98   15.87
   8  -4   1  128.75   15.78
  -8   4  -1  130.52   16.18
   9  -4   1   -1.64    2.79
   9  -4   1    1.02    3.10
  -9  -4  -1    1.78    2.88
  -9   4  -1    3.35    3.36
  10  -4   1    0.59    3.14
 -10  -4  -1    0.97    3.06
 -10  -4  -1    0.43    1.51
 -10   4  -1    0.43    1.13
 -10   4  -1    3.97    3.50
 -11  -4  -1    1.89    1.54
 -11  -4  -1    3.33    3.37
  11  -4   1    0.09    2.98
  11  -4   1   -1.92    3.00
 -11   4  -1   -3.72    3.07
 -11   4  -1    0.25    1.18
  12  -4   1   12.35    3.27
 -12  -4  -1   14.90    2.42
  12  -4   1    4.52    4.28
 -12  -4  -1   13.93    4.56
 -12   4  -1    7.84    1.94
  12   4   1   16.85    2.69
 -12   4  -1   10.30    4.36
  13  -4   1    4.75    2.41
 -13  -4  -1    7.02    4.76
 -13  -4  -1   -1.44    1.59
  13  -4   1   -1.22    3.90
 -13   4  -1    1.94    1.37
 -13   4  -1   -2.73    3.74
  13   4   1    3.23    2.00
 -14  -4  -1   -0.82    1.59
  14  -4   1    3.90    3.82
  14  -4   1    5.41    2.17
 -14  -4  -1    0.74    3.70
  14   4   1    2.82    2.10
 -14   4  -1   -1.51    4.01
 -14   4  -1    4.04    1.39
 -15  -4  -1    2.75    1.71
 -15  -4  -1    4.76    4.12
  15  -4   1   -1.06    4.19
 -15   4  -1   -1.57    4.20
  15   4   1    3.27    1.94
 -15   4  -1    1.40    1.25
 -16  -4  -1    3.89    1.66
 -16   4  -1    3.71    1.33
  16   4   1    3.10    1.79
 -17  -4  -1    2.40    1.42
 -17   4  -1    0.58    1.07
  17   4   1    0.42    1.49
 -18  -4  -1    0.52    1.64
  18  -4   1    4.16    1.54
  18   4   1    2.07    1.46
 -18   4  -1    3.57    1.11
  19  -4   1    3.81    1.26
 -19   4  -1    1.60    0.96
  19   4   1   -0.38    1.13
  20  -5  -1    0.05    0.98
  20   5  -1    2.80    1.02
  19  -5  -1    1.80    1.12
  19   5  -1    2.59    1.23
 -19   5   1    1.20    1.03
  18  -5  -1   -0.27    1.34
  18   5  -1   -1.35    1.29
 -18   5   1    0.13    0.99
  17  -5  -1   -0.58    1.40
 -17   5   1    0.02    1.00
  17   5  -1   -1.46    1.42
 -16  -5   1   -1.74    1.47
  16  -5  -1   -0.54    1.86
 -16   5   1    0.56    1.09
  16   5  -1    0.64    1.72
  15  -5  -1   -2.65    2.27
 -15  -5   1    0.95    1.53
 -15  -5   1   -1.33    3.38
  15  -5  -1    3.17    4.15
 -15   5   1   -5.09    3.57
  15   5  -1    1.73    1.75
 -15   5   1    1.00    1.18
 -14  -5   1   14.31    4.99
 -14  -5   1   20.73    2.82
  14  -5  -1   20.20    4.17
  14  -5  -1    4.95    4.51
 -14   5   1   19.78    5.25
 -14   5   1   14.46    2.47
  14   5  -1   19.31    3.13
 -13  -5   1    4.23    1.89
  13  -5  -1   10.78    4.10
  13  -5  -1   -0.92    4.49
 -13  -5   1    4.78    5.57
 -13   5   1    5.16    1.46
  13   5  -1    2.09    1.94
 -13   5   1   -0.35    3.63
  12  -5  -1    2.08    3.78
 -12  -5   1    3.61    1.77
  12  -5  -1    4.64    4.37
 -12  -5   1   -3.64    2.95
  12   5  -1   -2.07    1.76
 -12   5   1    3.32    1.25
 -12   5   1    3.87    3.74
  11  -5  -1   32.38    5.97
  11  -5  -1   27.19    6.36
 -11  -5   1   36.79    6.56
 -11  -5   1   39.07    4.65
 -11   5   1   31.41    6.27
  11   5  -1   33.13    4.81
 -11   5   1   34.67    4.37
  10  -5  -1   27.02    5.45
  10  -5  -1   21.66    5.04
 -10  -5   1   21.91    4.75
 -10  -5   1   21.30    3.27
 -10   5   1   21.32    2.97
 -10   5   1   12.32    4.58
  10   5  -1   26.85    3.51
   9  -5  -1   22.03    4.41
  -9  -5   1   15.37    6.30
   9  -5  -1   29.17    5.78
  -9   5   1   15.05    4.79
   8  -5  -1    2.07    2.79
  -8  -5   1    4.69    2.87
   8  -5  -1   -2.43    2.70
  -8   5   1    6.75    3.20
   7  -5  -1   59.60   10.01
  -7  -5   1   83.67   10.49
   7  -5  -1   75.91    9.88
  -7   5   1   83.76   10.57
   6  -5  -1    8.49    3.19
  -6  -5   1    3.71    3.08
   6  -5  -1    7.22    3.06
  -6   5   1   10.59    3.33
   5  -5  -1   53.94    7.54
   5  -5  -1   50.79    7.80
  -5  -5   1   55.36    7.77
  -5   5   1   55.46    7.75
   4  -5  -1   47.67    6.96
  -4  -5   1   51.94    7.24
   4  -5  -1   48.25    7.10
  -4   5   1   40.59    7.03
   4   5  -1   53.49    6.95
   3  -5  -1   38.45    6.64
   3  -5  -1   52.38    7.00
  -3  -5   1   48.69    7.14
  -3   5   1   55.02    7.28
   3   5  -1   51.57    7.04
  -2  -5   1    6.36    2.97
   2  -5  -1    7.83    2.93
   2  -5  -1    8.47    2.61
  -2   5   1    9.80    3.36
   2   5  -1    8.70    3.15
   1  -5  -1   17.35    3.57
   1  -5  -1   12.28    2.73
  -1  -5   1    7.26    3.44
  -1   5   1   15.00    3.46
   1   5  -1   11.28    3.21
   0  -5   1   30.64    4.50
   0  -5  -1   31.44    5.14
   0  -5  -1   35.89    4.57
   0   5   1   25.14    4.94
   1  -5   1   18.93    3.85
  -1  -5  -1   18.61    2.88
   1  -5   1   19.00    3.36
   1   5   1   15.59    3.84
  -1   5  -1   14.24    3.78
   2  -5   1   62.10    8.71
   2  -5   1   66.66    9.07
  -2  -5  -1   65.01    8.89
   2   5   1   75.47    9.04
  -2   5  -1   61.70    8.97
   3  -5   1  209.25   26.97
  -3  -5  -1  234.40   26.84
   3  -5   1  210.85   26.78
  -3   5  -1  230.28   26.95
   3   5   1  234.75   26.73
   4  -5   1  496.57   54.69
   4  -5   1  461.10   54.64
  -4  -5  -1  440.90   54.59
  -4   5  -1  467.16   54.72
   5  -5   1   42.45    6.53
  -5  -5  -1   45.79    6.42
   5  -5   1   38.45    6.15
  -5   5  -1   33.94    6.21
   6  -5   1  170.62   21.39
  -6  -5  -1  157.10   20.79
   6  -5   1  180.33   21.12
  -6   5  -1  171.60   21.00
   7  -5   1   32.40    7.66
  -7  -5  -1   35.42    5.94
   7  -5   1   27.22    5.77
  -7   5  -1   33.37    5.83
   8  -5   1   90.57   12.21
   8  -5   1   64.77    9.21
   8  -5   1   57.77    8.34
  -8  -5  -1   49.41    8.56
  -8   5  -1   64.89    9.25
  -9  -5  -1   49.59    6.26
  -9  -5  -1   52.36    8.08
   9  -5   1   57.76    7.97
   9  -5   1   45.62    7.84
   9  -5   1   51.12    7.24
  -9   5  -1   45.78    6.00
  -9   5  -1   49.54    7.91
  10  -5   1   22.00    5.49
 -10  -5  -1   25.60    3.48
  10  -5   1   27.36    5.01
 -10  -5  -1   18.99    5.31
  10   5   1   14.00    4.04
 -10   5  -1   26.15    3.21
 -10   5  -1   20.33    5.30
  11  -5   1   93.30   15.77
 -11  -5  -1  112.05   15.85
  11  -5   1  135.87   14.77
 -11  -5  -1  117.84   13.94
  11   5   1  112.96   14.04
 -11   5  -1  117.30   13.77
 -11   5  -1  123.15   16.32
  12  -5   1    0.33    3.02
 -12  -5  -1    2.11    1.84
  12  -5   1   -1.29    3.55
 -12  -5  -1    5.95    4.08
 -12   5  -1    5.53    3.93
 -12   5  -1    2.73    1.95
  12   5   1    1.13    1.91
  13  -5   1   85.56   10.41
  13  -5   1   75.51   12.35
 -13  -5  -1   77.29    9.89
 -13  -5  -1   86.90   12.30
  13   5   1   78.01   10.03
 -13   5  -1   79.49    9.71
 -13   5  -1   98.44   12.73
 -14  -5  -1   44.33    5.26
  14  -5   1   44.84    5.61
 -14  -5  -1   48.12    7.74
  14  -5   1   33.20    7.57
  14   5   1   30.25    5.26
 -14   5  -1   20.80    7.33
 -14   5  -1   45.47    5.16
  15  -5   1    5.56    4.65
 -15  -5  -1   -0.25    1.61
 -15  -5  -1   -3.24    3.62
 -15   5  -1   -5.08    3.81
 -15   5  -1    2.19    1.25
  15   5   1    3.21    1.72
 -16  -5  -1    2.41    1.61
  16   5   1    0.52    1.53
 -16   5  -1    0.32    1.11
 -17  -5  -1   -1.93    1.31
 -17   5  -1   -0.74    0.97
  17   5   1   -1.06    1.29
  18  -5   1    1.27    1.18
 -18   5  -1   -0.21    0.89
  18   5   1   -0.38    1.10
  19  -5   1    2.86    1.52
  19   5   1    0.46    1.03
 -19   5  -1    1.68    0.92
  19  -6  -1    0.23    1.13
 -19   6   1    0.62    0.84
  19   6  -1    1.42    0.86
  18  -6  -1   -1.84    1.10
  18   6  -1    1.09    1.21
 -18   6   1   -0.97    0.88
  17  -6  -1   -0.56    1.32
 -17   6   1    1.31    1.26
  17   6  -1    0.49    1.27
  16  -6  -1    3.28    1.52
  16  -6  -1   -0.30    1.78
  16   6  -1    0.59    1.48
 -16   6   1   -0.04    1.05
  15  -6  -1   10.87    2.67
  15  -6  -1    0.96    4.01
 -15  -6   1    6.56    4.39
 -15   6   1    9.84    1.58
 -15   6   1    7.13    4.76
  15   6  -1    1.56    1.94
  14  -6  -1    7.05    4.30
  14  -6  -1    6.17    2.99
 -14  -6   1    2.98    3.57
  14   6  -1    3.01    1.80
 -14   6   1    0.82    1.30
 -14   6   1   -0.84    3.88
 -13  -6   1   22.67    5.89
  13  -6  -1   24.94    6.29
  13  -6  -1   29.27    5.32
 -13  -6   1   26.75    3.85
 -13   6   1   20.83    6.21
  13   6  -1   26.58    3.94
 -13   6   1   26.67    3.53
 -12  -6   1  144.48   17.39
  12  -6  -1  136.00   20.54
 -12  -6   1  169.37   20.37
  12  -6  -1  158.56   18.51
 -12   6   1  169.84   19.95
  12   6  -1  139.57   17.54
 -12   6   1  143.49   17.22
 -11  -6   1    2.03    3.62
 -11  -6   1   -2.62    1.62
  11  -6  -1   -1.68    3.58
  11  -6  -1   -5.82    4.67
 -11   6   1    1.19    1.26
  11   6  -1    0.06    1.69
 -11   6   1    2.55    3.36
 -10  -6   1    6.21    1.92
  10  -6  -1   17.24    4.47
  10  -6  -1    7.68    4.60
 -10  -6   1    2.05    3.53
 -10   6   1    5.49    3.54
 -10   6   1    3.77    1.35
  10   6  -1    3.02    1.99
   9  -6  -1   -2.98    4.11
   9  -6  -1   -1.34    2.89
  -9  -6   1    4.94    3.46
  -9  -6   1   -4.22    1.46
   9   6  -1    1.57    1.80
  -9   6   1   -2.01    1.18
  -9   6   1   -0.41    3.16
  -8  -6   1   48.73    7.51
   8  -6  -1   47.21    7.76
  -8   6   1   46.46    7.60
  -7  -6   1  222.66   26.05
   7  -6  -1  221.40   25.78
   7  -6  -1  230.36   26.40
   7  -6  -1  189.18   25.40
  -7   6   1  213.90   26.07
  -6  -6   1    7.72    3.53
   6  -6  -1    2.83    3.09
   6  -6  -1    7.82    3.13
  -6   6   1    8.25    3.55
   5  -6  -1  183.26   22.53
  -5  -6   1  183.49   22.69
   5  -6  -1  194.06   22.73
  -5   6   1  178.37   22.73
   4  -6  -1   40.43    7.57
  -4  -6   1   45.41    7.29
   4  -6  -1   50.73    7.00
  -4   6   1   45.69    7.30
   4   6  -1   45.58    6.73
   3  -6  -1  487.29   57.17
   3  -6  -1  485.67   57.05
  -3  -6   1  506.02   57.24
   3   6  -1  487.74   57.07
  -3   6   1  469.25   57.19
   2  -6  -1  484.60   56.27
  -2  -6   1  490.50   56.50
   2  -6  -1  489.47   56.39
  -2   6   1  458.63   56.40
   2   6  -1  480.91   56.39
   1  -6  -1  139.77   17.54
  -1  -6   1  140.79   17.15
  -1  -6   1  150.61   18.12
   1  -6  -1  144.27   18.00
   1   6  -1  164.40   18.05
  -1   6   1  137.72   17.94
   0  -6   1   24.92    4.74
   0  -6  -1   20.48    3.63
   0  -6   1   18.74    3.55
   0  -6  -1   23.22    4.45
   0   6   1   25.76    4.57
   0   6  -1   24.67    4.63
  -1  -6  -1  214.17   26.33
   1  -6   1  220.76   26.65
  -1  -6  -1  227.73   27.08
   1  -6   1  232.32   27.15
  -1   6  -1  225.35   27.09
   1   6   1  238.70   27.05
  -2  -6  -1  717.74   82.10
   2  -6   1  725.84   82.14
   2  -6   1  679.70   82.05
  -2   6  -1  698.01   82.14
   2   6   1  699.92   82.02
   3  -6   1  205.39   23.89
  -3  -6  -1  196.57   24.03
   3  -6   1  199.31   24.03
  -3   6  -1  192.45   24.12
   3   6   1  191.29   23.86
   4  -6   1    2.53    2.85
  -4  -6  -1    4.96    3.31
   4  -6   1    3.96    3.01
  -4   6  -1    4.55    3.56
   5  -6   1   11.94    3.93
   5  -6   1   23.22    4.40
  -5  -6  -1   16.75    4.10
  -5   6  -1   12.09    4.33
   6  -6   1    0.36    3.00
  -6  -6  -1    6.20    3.30
   6  -6   1    3.97    3.26
  -6   6  -1   12.91    3.96
   7  -6   1   37.02    5.81
   7  -6   1   28.58    5.37
  -7  -6  -1   35.31    6.58
  -7  -6  -1   24.85    3.89
   7  -6   1   30.02    5.75
  -7   6  -1   31.05    3.84
  -7   6  -1   27.23    6.07
   8  -6   1   33.62    6.25
   8  -6   1   39.56    5.60
  -8  -6  -1   28.55    6.01
   8  -6   1   22.48    5.55
  -8  -6  -1   27.42    3.95
   8   6   1   28.57    3.78
  -8   6  -1   22.38    5.65
  -8   6  -1   28.16    4.25
  -9  -6  -1   13.06    4.22
   9  -6   1    6.40    3.89
   9  -6   1    2.29    3.89
  -9  -6  -1    8.07    2.03
   9   6   1    8.97    2.28
  -9   6  -1    7.49    4.19
  -9   6  -1    7.16    1.60
  10  -6   1    5.43    4.05
  10  -6   1    7.56    4.23
 -10  -6  -1    7.42    2.08
 -10  -6  -1    8.18    4.24
  10   6   1    4.36    1.64
 -10   6  -1   12.46    4.37
 -10   6  -1    6.79    1.54
  10   6   1    4.17    2.03
  11  -6   1   29.33    5.16
 -11  -6  -1   38.81    6.70
 -11  -6  -1   24.76    3.86
  11  -6   1   33.23    6.81
 -11   6  -1   35.20    6.78
  11   6   1   20.33    3.82
  12  -6   1   37.80    8.60
 -12  -6  -1   54.28    6.67
 -12  -6  -1   40.69    8.67
  12  -6   1   54.28    7.18
 -12   6  -1   56.22    9.40
  12   6   1   53.51    6.80
 -12   6  -1   52.66    6.46
 -13  -6  -1   17.08    5.87
  13  -6   1   22.38    6.66
 -13  -6  -1   21.36    3.67
  13  -6   1   27.62    4.31
 -13   6  -1   21.35    6.26
 -13   6  -1   27.66    3.40
  13   6   1   24.56    3.69
 -14  -6  -1   -0.89    4.45
  14  -6   1   -0.21    4.48
 -14  -6  -1    0.10    1.76
  14  -6   1    2.90    2.15
  14   6   1   -0.41    2.10
 -14   6  -1   -1.27    1.22
 -14   6  -1   -7.91    4.30
 -15   6  -1   -1.83    1.10
  15   6   1   -0.21    1.43
 -16   6  -1   -0.45    0.99
  16   6   1    0.15    1.29
  17  -6   1    1.57    1.22
 -17   6  -1   -1.07    0.85
  17   6   1    0.05    1.18
  18  -6   1   -0.56    1.00
 -18   6  -1    0.22    0.80
  18   6   1    0.54    1.03
  18   7  -1   -0.79    0.96
 -18   7   1    1.31    0.96
  17   7  -1    3.70    1.25
 -17   7   1    0.22    0.93
  16  -7  -1    3.75    1.75
  16  -7  -1    2.97    1.33
 -16   7   1    2.96    1.08
  16   7  -1   -0.76    1.47
  15  -7  -1    1.38    1.39
  15  -7  -1    3.73    2.03
  15   7  -1    3.76    1.72
 -15   7   1    1.80    1.23
  14  -7  -1    6.20    2.07
  14  -7  -1   13.46    3.65
 -14  -7   1    4.27    4.22
  14  -7  -1    3.33    4.27
  14   7  -1   10.53    2.12
 -14   7   1    0.27    4.35
 -14   7   1    9.99    1.74
  13  -7  -1    6.45    3.95
  13  -7  -1   13.19    5.80
 -13  -7   1    9.20    4.71
  13   7  -1    8.22    2.48
 -13   7   1   18.00    2.24
 -13   7   1   17.51    5.50
  12  -7  -1   -2.06    3.90
  12  -7  -1   -1.94    3.68
 -12  -7   1    0.29    3.68
 -12   7   1   -2.46    3.56
  12   7  -1   -0.59    1.66
 -12   7   1    0.25    1.23
  11  -7  -1    1.99    4.61
  11  -7  -1   -1.52    3.95
 -11  -7   1   -3.47    4.06
 -11   7   1    0.15    4.76
 -11   7   1    1.94    1.30
  11   7  -1    1.76    2.86
 -10  -7   1   -1.68    3.27
  10  -7  -1    4.21    6.91
  10  -7  -1    4.11    4.13
 -10   7   1    2.16    1.31
 -10   7   1   -0.55    3.57
  10   7  -1    2.22    1.81
   9  -7  -1   -3.85    2.97
  -9  -7   1    0.24    3.33
   9  -7  -1    5.73    4.69
  -9   7   1    0.88    3.54
  -9   7   1    0.96    1.20
   9   7  -1   -0.89    1.98
   9   7  -1   -1.27    1.45
   8  -7  -1   43.36    7.77
  -8  -7   1   49.48    7.87
   8  -7  -1   44.94    6.94
   8   7  -1   42.01    5.40
  -8   7   1   44.50    5.43
  -8   7   1   30.80    7.04
   7  -7  -1    9.53    3.87
  -7  -7   1    3.26    3.15
   7  -7  -1    4.71    3.74
   7  -7  -1    5.38    4.23
  -7   7   1    4.68    3.78
  -7   7   1    7.64    2.00
   7   7  -1    5.72    1.50
   6  -7  -1    8.66    3.58
   6  -7  -1   14.39    4.20
   6  -7  -1   10.81    3.94
  -6  -7   1    8.62    4.11
   6   7  -1    7.14    1.84
  -6   7   1    7.56    1.65
  -6   7   1    4.84    3.53
   5  -7  -1    7.94    3.61
   5  -7  -1    7.78    3.62
  -5  -7   1    8.28    4.09
  -5   7   1   15.51    3.96
  -4  -7   1    1.37    3.36
   4  -7  -1    6.07    3.13
   4  -7  -1    9.31    3.47
  -4   7   1    5.05    3.31
   4   7  -1    4.79    2.79
  -3  -7   1   39.08    6.74
   3  -7  -1   37.43    6.83
   3  -7  -1   38.79    6.41
  -3   7   1   39.96    7.04
   3   7  -1   49.63    6.96
   2  -7  -1   16.43    3.95
  -2  -7   1   18.46    4.92
   2  -7  -1   21.53    4.72
   2   7  -1   17.57    4.23
  -2   7   1   24.64    4.80
  -1  -7   1   12.81    3.16
   1  -7  -1    9.54    3.01
   1  -7  -1    7.60    3.73
  -1  -7   1   17.36    4.42
  -1   7   1    6.39    3.49
   1   7  -1   15.07    3.99
   0  -7   1   17.62    4.60
   0  -7  -1   25.70    4.95
   0  -7  -1   30.75    3.96
   0  -7   1   19.96    3.81
   0   7   1   14.88    4.40
   0   7  -1   16.81    4.44
   1  -7   1  344.29   46.20
   1  -7   1  419.87   46.51
  -1  -7  -1  395.09   45.49
  -1  -7  -1  404.50   46.40
   1   7   1  400.64   46.28
  -1   7  -1  388.41   46.35
  -2  -7  -1  467.14   55.26
   2  -7   1  466.27   54.97
   2  -7   1  497.63   55.38
   2   7   1  448.48   55.15
  -2   7  -1  467.21   55.33
   3  -7   1  361.11   42.55
  -3  -7  -1  357.76   42.76
   3  -7   1  356.84   42.79
   3   7   1  361.40   42.62
  -3   7  -1  358.49   42.83
   4  -7   1   32.47    5.46
   4  -7   1   37.41    6.04
  -4  -7  -1   34.40    5.66
  -4   7  -1   27.28    5.65
  -4   7  -1   22.26    4.38
   5  -7   1   20.25    4.86
   5  -7   1   16.50    4.91
   5  -7   1   20.94    4.55
   5   7   1   22.23    2.89
  -5   7  -1   18.66    2.77
  -5   7  -1   17.17    5.07
   6  -7   1   30.87    6.08
   6  -7   1   38.56    8.95
   6  -7   1   35.79    5.93
  -6  -7  -1   32.49    6.33
  -6   7  -1   31.60    6.55
  -6   7  -1   39.08    4.77
   6   7   1   31.46    4.38
   7  -7   1    8.55    3.88
  -7  -7  -1    5.42    3.66
   7  -7   1    2.92    3.90
   7  -7   1   11.09    4.47
   7   7   1    6.75    1.74
  -7   7  -1    6.75    1.62
  -7   7  -1    9.59    4.05
   8  -7   1    5.03    3.92
   8  -7   1    6.60    4.74
  -8  -7  -1    1.22    3.55
   8  -7   1   10.82    4.10
  -8   7  -1    2.99    1.30
   8   7   1    4.03    1.61
  -8   7  -1    5.78    4.01
  -9  -7  -1   12.65    4.57
   9  -7   1    9.17    4.75
   9  -7   1    5.90    4.03
  -9   7  -1   11.72    1.93
  -9   7  -1    9.46    4.73
   9   7   1    8.62    2.01
  10  -7   1   76.60   11.37
 -10  -7  -1   73.03   11.34
  10  -7   1   78.03    9.57
 -10   7  -1   71.23    8.50
 -10   7  -1   64.66   11.01
  10   7   1   64.62    8.48
  11  -7   1   16.18    5.76
 -11  -7  -1   24.15    6.10
  11  -7   1   29.68    4.76
 -11   7  -1   39.64    7.11
 -11   7  -1   26.35    3.53
  12  -7   1    5.80    2.74
  12  -7   1    8.86    5.33
 -12  -7  -1   11.44    4.89
  12   7   1    3.99    1.71
 -12   7  -1    7.29    4.87
 -12   7  -1    2.15    1.45
  13  -7   1    2.95    2.44
  13  -7   1    4.90    5.30
 -13  -7  -1    7.27    4.90
 -13   7  -1    4.52    1.54
 -13   7  -1    2.30    7.32
  13   7   1    4.70    1.94
  14  -7   1    0.56    2.07
 -14   7  -1   -0.72    1.15
  14   7   1   -0.94    1.47
  15   7   1   -0.83    1.38
 -15   7  -1    1.21    1.12
  16  -7   1    1.22    1.23
  16   7   1   -0.09    1.13
 -16   7  -1   -0.36    0.98
  17  -7   1    1.12    1.09
 -17   7  -1    0.41    0.83
 -18   7  -1   -0.41    0.69
 -17   8   1    1.15    0.78
 -16   8   1    0.90    0.93
  15  -8  -1    0.64    1.73
 -15   8   1   -1.55    0.98
  14  -8  -1    0.84    2.08
  14   8  -1   -0.82    1.52
 -14   8   1    2.57    1.22
 -13  -8   1    8.75    4.41
  13  -8  -1    0.87    5.27
  13  -8  -1    4.24    2.75
  13   8  -1    5.81    1.81
 -13   8   1    1.88    4.36
 -13   8   1    4.02    1.40
 -12  -8   1   -1.01    3.98
  12  -8  -1   -2.71    4.35
  12  -8  -1    2.11    3.59
 -12   8   1    2.93    1.32
 -12   8   1   -1.26    4.03
  12   8  -1    0.91    2.16
 -11  -8   1   33.68    6.28
  11  -8  -1   15.64    5.24
  11  -8  -1   26.43    6.64
 -11   8   1   21.08    6.16
 -11   8   1   23.61    3.20
  10  -8  -1    4.99    4.16
 -10  -8   1   -2.17    3.36
  10  -8  -1   -7.40    4.26
 -10   8   1   -2.72    3.63
 -10   8   1    1.79    1.28
  -9  -8   1   -0.19    3.62
   9  -8  -1    1.62    4.82
   9  -8  -1   -4.24    3.28
  -9   8   1   -1.37    3.18
   9   8  -1   -0.94    1.28
  -9   8   1   -0.90    1.22
   8  -8  -1    3.13    4.78
  -8  -8   1   -2.16    3.48
   8  -8  -1    2.28    3.59
  -8   8   1    3.04    1.38
  -8   8   1   -3.63    3.25
   8   8  -1    3.60    1.36
   7  -8  -1    9.63    5.03
   7  -8  -1    7.91    4.45
  -7  -8   1   13.51    4.52
   7   8  -1   13.43    2.05
  -7   8   1   12.42    4.47
  -7   8   1    8.22    1.97
   6  -8  -1   50.05    7.66
  -6  -8   1   37.50    7.81
   6  -8  -1   46.70    8.43
   6  -8  -1   40.61    8.04
   6   8  -1   52.06    6.20
  -6   8   1   52.48    6.19
  -6   8   1   56.20    8.91
   5  -8  -1   24.25    5.02
   5  -8  -1   15.46    4.97
  -5  -8   1   23.87    5.20
   5  -8  -1    9.67    5.62
  -5   8   1   25.13    5.35
  -5   8   1   14.80    2.53
   5   8  -1   14.87    2.46
   4  -8  -1    1.92    3.50
   4  -8  -1   -2.18    2.73
  -4  -8   1   -1.78    3.29
   4  -8  -1    0.46    4.33
   4   8  -1    3.16    1.36
  -4   8   1   -0.88    3.03
  -4   8   1    3.32    1.38
   3  -8  -1   -4.46    3.68
  -3  -8   1   -6.98    2.94
   3  -8  -1    1.87    3.06
   3  -8  -1    2.11    3.34
  -3   8   1    3.79    1.98
   3   8  -1    5.94    3.55
  -3   8   1    3.63    3.34
   2  -8  -1   98.39   12.92
   2  -8  -1   94.88   12.20
  -2  -8   1   80.02   14.27
  -2   8   1   90.20   11.09
   2   8  -1   78.51   12.28
  -2   8   1   97.55   12.82
   2   8  -1   96.79   10.98
   1  -8  -1   50.97    7.52
  -1  -8   1   57.86    7.96
   1  -8  -1   46.48    6.54
  -1   8   1   44.94    7.75
   1   8  -1   37.78    5.23
  -1   8   1   40.80    5.34
   1   8  -1   34.34    6.78
   0  -8   1   14.22    4.91
   0  -8  -1   14.65    4.39
   0  -8   1   22.35    4.02
   0  -8  -1   11.01    3.65
   0   8  -1   15.00    2.43
   0   8  -1   22.31    4.52
   0   8   1   25.45    7.14
   0   8   1   14.83    2.51
   1  -8   1   56.59    9.26
   1  -8   1   69.14    8.91
  -1  -8  -1   75.86    9.93
   1   8   1   63.11    9.85
  -1   8  -1   62.19    7.83
   1   8   1   61.51    7.89
   2  -8   1  139.60   18.06
   2  -8   1  148.77   17.54
  -2  -8  -1  155.66   20.10
  -2   8  -1  136.28   17.93
  -2   8  -1  133.69   16.35
   2   8   1  135.36   16.44
   2   8   1  151.33   19.68
   3  -8   1   58.95    7.79
   3  -8   1   60.21    8.79
  -3  -8  -1   52.93    8.48
   3  -8   1   42.30    6.93
  -3   8  -1   38.48    7.61
   3   8   1   49.87    6.30
  -3   8  -1   52.24    6.20
   4  -8   1   -4.16    2.42
  -4  -8  -1    5.09    3.85
   4  -8   1    3.57    3.68
   4  -8   1   -2.12    3.35
   4   8   1    1.71    1.40
  -4   8  -1   -1.59    3.39
  -4   8  -1    2.15    1.34
   5  -8   1    4.86    3.63
   5  -8   1    2.46    3.60
   5  -8   1    0.11    3.67
  -5  -8  -1    4.19    4.01
  -5   8  -1    2.25    3.43
   5   8   1   -1.39    1.37
  -5   8  -1    2.42    1.33
   6  -8   1   -0.51    3.83
   6  -8   1    5.89    4.02
   6  -8   1   -3.82    3.34
  -6  -8  -1    3.63    3.58
  -6   8  -1   -1.30    1.23
  -6   8  -1   -1.02    3.53
   6   8   1   -0.38    1.34
  -7  -8  -1    6.88    4.30
   7  -8   1   -2.08    3.55
   7  -8   1    0.84    4.69
   7  -8   1   12.24    4.26
   7   8   1    6.82    1.76
  -7   8  -1    9.04    1.68
  -7   8  -1    6.40    4.24
   8  -8   1   16.24    4.12
  -8  -8  -1    8.36    4.47
   8  -8   1    6.71    4.89
  -8   8  -1   10.75    5.08
  -8   8  -1    9.24    2.23
   8   8   1   12.54    2.17
   9  -8   1   -3.82    3.29
   9  -8   1    5.66    5.61
  -9  -8  -1    1.91    3.83
   9   8   1    2.73    1.44
  -9   8  -1   -1.06    4.23
  -9   8  -1    0.43    1.25
 -10  -8  -1    3.50    3.93
  10  -8   1   -4.79    3.78
  10  -8   1    2.40    3.11
 -10   8  -1    1.48    1.47
  10   8   1    5.27    1.54
 -10   8  -1    9.85    4.68
  11  -8   1   -2.88    2.57
  11  -8   1   -1.01    4.15
 -11  -8  -1   -1.27    3.96
 -11   8  -1   -2.43    4.01
 -11   8  -1    1.02    1.29
  12  -8   1    0.52    4.86
  12  -8   1    1.75    2.44
 -12  -8  -1   -0.59    4.31
 -12   8  -1    1.54    1.64
 -12   8  -1   -6.75    4.25
  13  -8   1    1.84    2.13
 -13   8  -1    1.39    1.27
 -14   8  -1    0.75    1.08
 -15   8  -1    1.96    1.02
 -16   8  -1   -0.48    0.80
 -17   8  -1    1.04    0.78
 -16   9   1    0.62    0.74
 -15   9   1   -1.04    0.87
  14  -9  -1    0.27    1.68
 -14   9   1   -0.19    1.03
  13  -9  -1    7.41    2.44
 -13   9   1    3.23    1.32
  12  -9  -1    5.17    2.60
 -12   9   1    2.15    1.28
  11  -9  -1   12.06    3.38
  11  -9  -1    5.27    5.39
 -11  -9   1    3.45    4.94
 -11   9   1    1.25    4.17
 -11   9   1    2.61    1.45
 -10  -9   1    7.94    4.93
  10  -9  -1    6.36    3.69
  10  -9  -1    4.21    4.88
 -10   9   1    2.78    1.44
 -10   9   1    2.27    3.97
  -9  -9   1   10.26    4.89
   9  -9  -1   18.26    6.37
   9  -9  -1   15.50    4.67
  -9   9   1   11.58    4.79
  -9   9   1   15.37    2.33
   8  -9  -1   27.78    6.70
   8  -9  -1   17.17    5.27
  -8  -9   1   33.98    6.69
  -8   9   1   20.68    3.01
  -8   9   1   12.40    5.21
   8   9  -1   20.72    2.94
  -7  -9   1   11.19    5.55
   7  -9  -1    9.07    5.27
   7  -9  -1   10.64    4.95
   7   9  -1   18.77    2.84
  -7   9   1   14.65    2.47
  -7   9   1   17.50    5.25
   6  -9  -1    5.31    4.36
  -6  -9   1    5.88    4.01
   6  -9  -1   14.50    5.95
  -6   9   1    8.74    4.41
   6   9  -1    5.31    1.66
   5  -9  -1    9.20    4.46
   5  -9  -1    9.26    5.11
  -5  -9   1    3.56    4.15
   5  -9  -1    1.00    4.11
  -5   9   1    3.06    1.46
  -5   9   1    0.97    3.87
   5   9  -1    2.38    1.47
  -4  -9   1   30.35    5.85
   4  -9  -1   23.67    5.48
   4  -9  -1   25.45    6.03
   4  -9  -1   15.56    4.93
   4   9  -1   22.69    3.19
  -4   9   1   32.06    6.41
  -4   9   1   20.74    3.15
   3  -9  -1   16.84    4.68
   3  -9  -1   14.93    5.62
   3  -9  -1   25.05    5.14
  -3  -9   1   29.74    6.13
   3   9  -1   24.71    3.12
   3   9  -1   19.19    4.94
  -3   9   1   12.27    4.95
  -3   9   1   21.79    3.08
   2  -9  -1   17.29    3.91
   2  -9  -1   15.67    3.89
  -2  -9   1    5.93    4.45
   2  -9  -1   13.81    4.90
   2   9  -1   12.12    4.22
  -2   9   1    3.66    3.87
  -2   9   1   12.40    2.27
   2   9  -1   14.14    2.22
  -1  -9   1    6.57    4.21
   1  -9  -1    6.00    2.99
   1  -9  -1    4.36    4.30
  -1   9   1    1.46    3.38
   1   9  -1    4.92    1.59
  -1   9   1    8.35    1.72
   1   9  -1    2.25    3.48
   0  -9   1    6.60    4.38
   0  -9  -1    8.14    4.25
   0   9  -1    4.63    1.57
   0   9   1    3.48    1.54
   0   9   1   10.61    3.83
   0   9  -1    2.79    3.62
   1  -9   1   33.24    6.72
  -1  -9  -1   37.39    6.84
   1  -9   1   32.12    6.25
   1   9   1   33.38    4.41
   1   9   1   35.68    6.29
  -1   9  -1   32.47    6.33
  -1   9  -1   33.52    4.37
   2  -9   1    0.29    3.31
   2  -9   1    6.94    4.56
   2  -9   1    0.12    2.38
  -2  -9  -1   12.19    4.62
  -2   9  -1    3.51    1.38
   2   9   1    2.15    1.63
   2   9   1    2.15    3.47
  -2   9  -1    6.07    3.95
   3  -9   1   19.18    5.43
   3  -9   1   15.34    4.95
   3  -9   1   18.55    3.57
  -3  -9  -1   23.07    5.34
   3   9   1   16.69    2.70
  -3   9  -1   15.31    2.56
  -3   9  -1   16.61    4.92
  -4  -9  -1    5.58    4.50
   4  -9   1    7.00    4.08
   4  -9   1    3.91    2.87
   4  -9   1    7.58    4.96
  -4   9  -1    8.09    4.84
  -4   9  -1    3.36    1.56
   4   9   1    4.77    1.71
   5  -9   1   -0.37    4.81
   5  -9   1    3.36    3.64
   5  -9   1    2.01    3.20
  -5  -9  -1    2.57    3.92
   5   9   1    2.44    1.57
  -5   9  -1   -1.16    1.68
  -5   9  -1    0.07    3.70
   6  -9   1    1.41    5.02
  -6  -9  -1    1.66    4.00
   6  -9   1    6.64    4.02
   6  -9   1   -0.79    3.23
  -6   9  -1    2.36    1.36
   6   9   1    1.34    1.59
  -6   9  -1    2.42    4.39
  -7  -9  -1   10.10    5.55
   7  -9   1   14.77    3.88
   7  -9   1   12.10    5.41
  -7   9  -1   12.38    2.23
  -7   9  -1    6.06    5.00
   7   9   1   14.85    2.37
  -8  -9  -1   20.21    6.10
   8  -9   1   26.42    4.70
   8  -9   1   31.34    6.81
   8   9   1   21.53    3.37
  -8   9  -1   12.41    5.94
  -8   9  -1   27.22    3.39
   9  -9   1    5.54    5.20
  -9  -9  -1    1.92    4.25
   9  -9   1    4.00    2.73
  -9   9  -1    4.23    1.49
  -9   9  -1    8.53    4.81
   9   9   1    0.89    1.29
  10  -9   1    1.85    2.42
 -10  -9  -1    1.70    4.15
  10  -9   1    8.99    6.30
 -10   9  -1    1.82    1.31
 -10   9  -1    3.35    4.61
 -11  -9  -1    6.55    4.54
  11  -9   1   -3.97    2.14
  11  -9   1   -5.38    5.68
 -11   9  -1   -0.93    1.15
 -11   9  -1    1.54    4.49
  12  -9   1    8.74    2.37
 -12   9  -1    2.05    1.37
 -13   9  -1    1.41    1.15
 -14   9  -1    3.49    1.15
 -15   9  -1    0.68    0.86
 -16   9  -1    0.62    0.72
 -15  10   1   -1.20    0.75
 -14  10   1    0.20    0.85
  13 -10  -1    0.03    1.77
 -13  10   1    0.41    1.01
  12 -10  -1   -0.53    1.95
 -12  10   1    0.26    1.05
  11 -10  -1    6.72    2.59
 -11  10   1    2.41    1.23
 -10 -10   1    3.91    5.99
  10 -10  -1   -1.39    2.61
 -10  10   1    1.12    1.24
 -10  10   1    0.11    5.37
  -9 -10   1    3.77    4.80
   9 -10  -1    7.72    6.28
   9 -10  -1    3.65    3.10
  -9  10   1    3.05    1.37
  -9  10   1    6.33    5.02
   8 -10  -1   11.27    3.53
   8 -10  -1    8.69    6.25
  -8 -10   1   17.82    5.87
   8  10  -1   10.82    1.80
  -8  10   1   -0.14    4.22
  -8  10   1    8.92    1.84
   7 -10  -1    5.79    3.49
   7 -10  -1    7.00    5.01
  -7 -10   1    9.34    4.53
  -7  10   1    4.08    1.61
  -7  10   1   -5.75    3.72
   7  10  -1    9.67    1.61
   6 -10  -1   -1.67    3.36
   6 -10  -1    3.96    4.79
  -6 -10   1    6.02    4.69
  -6  10   1    0.37    1.42
   6  10  -1    0.79    1.29
  -6  10   1    2.03    3.81
   5 -10  -1    2.63    3.36
  -5 -10   1    1.99    3.75
   5 -10  -1   -3.31    4.30
  -5  10   1    3.39    4.22
  -5  10   1    2.76    1.57
   5  10  -1    2.09    1.40
  -4 -10   1    4.88    6.04
   4 -10  -1    0.85    3.15
   4 -10  -1    3.87    6.68
   4  10  -1    3.43    1.57
  -4  10   1    2.73    4.54
  -4  10   1    3.06    1.60
   3 -10  -1   -2.28    4.76
  -3 -10   1    1.84    4.29
  -3  10   1   -0.26    1.40
   3  10  -1    1.53    1.46
  -3  10   1    1.34    4.06
   2 -10  -1    7.92    5.09
   2 -10  -1   -0.02    2.23
  -2 -10   1   -0.53    3.96
  -2  10   1    2.02    1.47
   2  10  -1   -0.90    1.48
   2  10  -1    4.44    3.98
  -2  10   1    0.84    3.71
   1 -10  -1   13.69    5.28
  -1 -10   1    4.39    4.72
   1  10  -1    8.90    2.00
   1  10  -1    7.65    4.40
  -1  10   1    8.27    4.74
  -1  10   1    9.67    2.05
   0 -10   1    8.02    4.92
   0 -10  -1    9.95    5.42
   0  10   1    6.09    1.94
   0  10  -1    3.81    3.90
   0  10   1    7.87    4.30
   0  10  -1   14.19    2.09
  -1 -10  -1    6.12    4.50
   1 -10   1    3.74    4.66
  -1  10  -1    3.58    1.61
   1  10   1    0.73    1.65
   1  10   1    2.83    3.98
  -1  10  -1    0.61    3.76
   2 -10   1    2.95    1.96
   2 -10   1    0.45    4.31
  -2 -10  -1    4.30    4.38
  -2  10  -1    0.64    1.41
   2  10   1    2.59    1.64
  -2  10  -1    2.67    4.24
   3 -10   1   18.16    3.12
  -3 -10  -1    7.31    4.75
   3 -10   1    4.78    5.24
   3  10   1   10.34    2.60
  -3  10  -1   21.09    2.55
  -3  10  -1   22.02    6.43
   4 -10   1    2.89    2.48
   4 -10   1    5.18    5.22
  -4 -10  -1    7.46    4.76
  -4  10  -1    3.08    1.46
  -4  10  -1    6.68    4.33
   4  10   1    2.38    1.68
  -5 -10  -1   -1.96    4.05
   5 -10   1    5.83    2.66
  -5  10  -1    2.28    4.07
   5  10   1    1.97    1.54
  -5  10  -1    3.21    1.42
   6 -10   1   -4.81    4.63
  -6 -10  -1   -1.28    3.87
   6 -10   1   -1.66    2.43
  -6  10  -1   -0.88    4.01
  -6  10  -1    0.92    1.32
   6  10   1    1.58    1.42
   7 -10   1   -5.45    4.88
   7 -10   1   -0.68    2.30
  -7 -10  -1   -4.44    3.97
  -7  10  -1   -0.22    1.30
   7  10   1    0.23    1.31
  -7  10  -1   -5.76    3.88
  -8 -10  -1   18.26    5.85
   8 -10   1   -7.14    6.33
   8 -10   1    2.82    2.47
  -8  10  -1    5.54    4.98
  -8  10  -1    4.26    1.43
   8  10   1    4.98    1.39
  -9 -10  -1    6.06    4.73
   9 -10   1   10.14    2.82
  -9  10  -1    4.91    4.87
   9  10   1    4.22    1.38
  -9  10  -1    6.17    1.59
  10 -10   1    2.06    2.12
 -10  10  -1    1.61    1.18
 -11  10  -1    0.10    1.08
 -12  10  -1    2.91    1.15
 -14  10  -1    1.11    0.83
 -15  10  -1    0.07    0.64
 -14  11   1   -1.95    0.63
 -13  11   1    0.57    0.87
 -12  11   1   -0.03    0.96
  11 -11  -1   -1.25    1.55
 -11  11   1    0.76    0.99
  10 -11  -1   -0.06    1.87
 -10  11   1    0.39    1.09
   9 -11  -1    1.50    2.08
  -9  11   1    1.98    1.20
   8 -11  -1   10.11    2.50
  -8  11   1    2.69    1.39
  -7 -11   1   -0.28    4.21
   7 -11  -1   13.39    2.82
  -7  11   1    9.43    4.95
  -7  11   1    9.63    1.78
   7  11  -1    3.91    1.44
  -6 -11   1   -2.04    5.00
   6 -11  -1    3.76    2.56
  -6  11   1    4.95    1.49
  -6  11   1    3.29    4.98
   5 -11  -1    0.65    2.16
  -5 -11   1   -0.89    4.56
   5  11  -1    1.66    1.35
  -5  11   1    1.20    1.35
  -5  11   1   -0.03    3.99
  -4 -11   1    1.23    4.60
   4 -11  -1    2.21    2.02
  -4  11   1    0.77    1.38
  -4  11   1    0.25    4.14
   4  11  -1    0.16    1.34
   3 -11  -1   12.50    2.66
  -3 -11   1   12.74    5.71
  -3  11   1   12.47    2.33
   3  11  -1   12.13    2.20
  -3  11   1   12.01    5.22
  -2 -11   1    3.95    5.06
   2 -11  -1    3.07    5.60
  -2  11   1    0.50    1.45
  -2  11   1   -0.81    3.87
   2  11  -1   -0.33    1.39
   1 -11  -1    1.99    5.54
  -1 -11   1    0.65    4.90
   1  11  -1    1.24    4.47
   1  11  -1    9.00    1.83
  -1  11   1    9.31    1.93
  -1  11   1    2.22    4.21
   0 -11  -1    2.55    5.22
   0 -11   1   -0.50    4.56
   0  11  -1    4.75    1.65
   0  11  -1    1.57    4.38
   0  11   1    4.86    4.42
   0  11   1    8.61    1.88
  -1 -11  -1    3.50    4.69
   1 -11   1   -0.32    4.64
   1  11   1    3.90    1.60
  -1  11  -1    0.64    1.41
  -1  11  -1    3.40    4.19
  -2 -11  -1    6.11    4.89
   2 -11   1   -2.63    5.00
   2  11   1    0.25    1.48
  -2  11  -1    3.59    4.11
  -2  11  -1    1.71    1.45
   3 -11   1   -6.70    5.41
  -3 -11  -1   -4.80    4.28
  -3  11  -1    2.87    1.36
   3  11   1    1.72    1.50
  -3  11  -1   -5.18    3.84
  -4 -11  -1   10.73    6.17
  -4  11  -1    6.24    4.70
  -4  11  -1   12.10    1.91
   4  11   1    6.47    1.97
  -5 -11  -1   18.12    6.99
   5  11   1   23.46    3.29
  -5  11  -1   24.04    3.29
  -5  11  -1   26.71    7.69
  -6 -11  -1   26.43    8.05
   6  11   1   45.78    4.98
  -6  11  -1   16.14    7.34
  -6  11  -1   37.30    5.18
  -7  11  -1    8.85    1.64
   7  11   1    5.99    1.56
  -8  11  -1    1.08    1.23
   8  11   1   -1.02    0.95
  -9  11  -1    1.55    1.13
 -10  11  -1    2.44    1.12
 -11  11  -1    0.23    0.94
 -12  11  -1   -0.76    0.84
 -13  11  -1    0.68    0.80
 -12  12   1   -0.54    0.72
 -11  12   1   -0.31    0.80
 -10  12   1   -0.82    0.97
  -9  12   1    1.34    1.03
  -8  12   1    3.49    1.24
  -7  12   1   -2.12    0.99
   6  12  -1    1.36    0.94
  -6  12   1    4.01    1.29
   5  12  -1    5.42    1.36
  -5  12   1    6.96    1.55
  -4  12   1   11.79    1.82
   4  12  -1    5.56    1.62
   3  12  -1    8.98    1.70
  -3  12   1    7.55    1.82
   2  12  -1   12.82    2.00
  -2  12   1    9.34    2.00
  -2  12   1    3.22    6.86
  -1  12   1   -1.73    1.29
   1  12  -1   -1.74    1.23
   0  12   1    0.91    1.41
   0  12  -1    2.22    1.33
   1  12   1    2.89    1.46
  -1  12  -1    1.77    1.32
  -2  12  -1   29.09    3.77
   2  12   1   27.82    3.86
   3  12   1    6.50    1.59
  -3  12  -1    5.23    1.54
   4  12   1    1.52    1.27
  -4  12  -1    0.38    1.21
   5  12   1    3.54    1.34
  -5  12  -1    3.20    1.24
  -6  12  -1   -0.99    1.04
   6  12   1    0.05    0.94
   7  12   1   -0.34    0.90
  -7  12  -1    1.53    1.05
  -8  12  -1   -0.08    0.93
  -9  12  -1   -1.38    0.86
 -10  12  -1   -0.77    0.81
 -11  12  -1   -0.17    0.78
 -10  13   1   -0.17    0.68
  -9  13   1   -0.92    0.72
  -8  13   1   -0.21    0.81
  -7  13   1    0.16    0.97
  -6  13   1    4.85    1.23
  -5  13   1    9.17    1.46
   5  13  -1    5.33    1.13
  -4  13   1    1.45    1.06
   4  13  -1   -1.15    0.96
   3  13  -1    0.06    0.86
  -3  13   1   -0.71    1.07
  -2  13   1    4.76    1.19
   2  13  -1    0.66    1.01
  -1  13   1    1.74    1.19
   1  13  -1    1.64    1.06
   0  13   1    0.74    1.13
   0  13  -1    2.32    1.12
  -1  13  -1   -0.51    0.98
   1  13   1    0.48    1.08
  -2  13  -1    0.86    1.04
   2  13   1    1.08    1.09
  -3  13  -1    2.18    1.02
   3  13   1   -0.88    0.93
  -4  13  -1    0.03    0.98
   4  13   1   -0.18    0.93
  -5  13  -1    8.58    1.45
   5  13   1    6.95    1.31
  -6  13  -1    5.44    1.13
   6  13   1    1.08    0.86
  -7  13  -1    2.49    0.92
  -8  13  -1    0.64    0.81
  -9  13  -1   -0.07    0.74
  -7  14   1    1.08    0.71
  -6  14   1   -0.42    0.71
  -5  14   1    0.33    0.75
  -4  14   1    1.85    0.83
  -3  14   1   -0.83    0.83
   3  14  -1   -0.21    0.71
   2  14  -1    1.77    0.72
  -2  14   1    0.08    0.78
  -1  14   1   -0.21    0.78
   1  14  -1   -0.77    0.72
   0  14  -1   -0.07    0.76
   0  14   1   -1.02    0.76
   1  14   1   -0.79    0.73
  -1  14  -1   -0.87    0.74
   2  14   1    0.45    0.58
  -2  14  -1   -0.34    0.76
   3  14   1   -1.24    0.63
  -3  14  -1    0.34    0.75
  -4  14  -1    0.06    0.74
   4  14   1   -0.01    0.67
  -5  14  -1   -1.28    0.68
  -6  14  -1    0.68    0.67
  21   0  -2    0.36    1.16
 -20   0   2    0.18    1.12
  20   0  -2   -0.13    1.29
  19   0  -2    2.03    1.69
 -19   0   2   -1.26    1.32
  18   0  -2    0.10    1.74
 -18   0   2    2.12    1.35
  17   0  -2   -1.23    1.92
 -17   0   2    0.85    1.47
  16   0  -2    0.04    2.10
 -16   0   2   -4.99    3.10
  16   0  -2    2.94    4.61
 -16   0   2    1.78    1.39
 -15   0   2   53.63    8.19
  15   0  -2   54.39    8.69
 -15   0   2   45.32    6.00
  14   0  -2    0.94    3.29
 -14   0   2   -0.43    2.88
 -14   0   2    0.97    1.47
  13   0  -2    6.41    3.46
 -13   0   2    3.87    2.91
  12   0  -2  161.70   20.74
 -12   0   2  168.66   20.50
  11   0  -2  294.17   36.79
 -11   0   2  321.72   36.63
 -10   0   2   10.15    3.28
  10   0  -2   14.59    3.55
   9   0  -2 1072.72  127.54
  -9   0   2 1125.70  127.37
  -8   0   2  548.80   62.28
   8   0  -2  520.97   62.44
   7   0  -2  876.72  103.09
  -7   0   2  901.45  102.90
   6   0  -2 2365.16  275.05
  -6   0   2 2401.24  274.86
  -5   0   2  638.09   73.08
   5   0  -2  626.03   73.29
   4   0  -2 4511.26  514.11
   4   0  -2 4396.00  513.53
  -3   0   2  461.75   53.39
   3   0  -2  464.64   53.62
   2   0  -2 1284.50  148.16
  -1   0   2    4.11    0.81
   1   0  -2    3.50    1.12
   0   0  -2   50.40    6.10
  -1   0  -2 2312.07  266.55
  -2   0  -2   39.51    5.39
  -3   0  -2  215.77   25.43
  -4   0  -2 1004.37  116.21
  -5   0  -2 1340.36  154.99
  -6   0  -2    4.32    3.26
  -7   0  -2  122.09   15.33
  -8   0  -2    6.11    3.11
  -9   0  -2  183.27   22.53
 -10   0  -2  412.30   47.65
  10   0   2  414.51   47.61
  10   0   2  379.24   47.34
  11   0   2   21.64    7.12
 -11   0  -2   23.58    3.34
 -11   0  -2   25.99    5.47
  11   0   2   29.40    5.29
  12   0   2   -2.35    3.06
 -12   0  -2    6.90    1.53
 -12   0  -2    3.19    3.45
 -13   0  -2   21.45    6.18
 -13   0  -2   35.60    4.26
  13   0   2   29.56    6.18
  14   0   2  111.77   15.87
 -14   0  -2  106.79   13.19
 -14   0  -2  141.97   17.07
  15   0   2   63.85   10.49
 -15   0  -2   52.57   10.19
 -15   0  -2   67.71    7.93
 -16   0  -2    6.55    2.15
 -16   0  -2    1.23    4.23
 -17   0  -2   -0.07    1.27
  18   0   2    1.24    1.76
 -18   0  -2    1.38    1.17
 -19   0  -2    1.62    1.06
  19   0   2   -0.22    1.40
  20   0   2   -1.29    0.93
 -20   0  -2    1.03    1.01
  21  -1  -2   -0.66    1.07
  21   1  -2   -1.97    1.01
  20  -1  -2    0.62    1.29
 -20  -1   2    0.46    1.16
  20   1  -2    0.08    1.46
 -20   1   2   -1.18    1.29
 -19  -1   2    2.38    1.44
  19  -1  -2    2.13    1.60
 -19   1   2    0.87    1.23
  19   1  -2    0.60    1.82
 -18  -1   2   -0.78    1.30
  18  -1  -2    0.93    1.91
  18   1  -2   -1.52    1.83
 -18   1   2    1.63    1.32
 -17  -1   2   -7.93    3.52
 -17  -1   2    1.98    1.81
  17  -1  -2    0.69    2.04
  17  -1  -2    1.04    6.22
  17   1  -2    1.33    2.12
 -17   1   2    2.96    2.05
 -17   1   2   -3.48    5.66
 -16  -1   2    0.38    3.13
  16  -1  -2   -2.87    3.63
 -16  -1   2   -1.29    1.39
  16   1  -2   -1.94    1.96
 -16   1   2    5.81    4.02
 -16   1   2    1.70    1.36
  15  -1  -2   64.88    9.77
 -15  -1   2   51.25    6.88
 -15  -1   2   64.00    9.32
  15   1  -2   58.71    9.08
 -15   1   2   46.25    8.55
  15   1  -2   71.95    7.54
 -15   1   2   47.80    6.76
 -14  -1   2   43.15    6.80
  14  -1  -2   43.00    7.07
 -14  -1   2   37.85    4.52
 -14   1   2   50.14    7.31
  14   1  -2   33.78    6.45
 -14   1   2   25.37    4.35
  13  -1  -2    2.92    3.07
 -13  -1   2    2.42    3.13
  13  -1  -2   -1.04    2.99
 -13  -1   2    2.75    1.95
  13   1  -2    6.28    3.15
 -13   1   2    0.79    3.07
  12  -1  -2   11.92    4.02
 -12  -1   2   12.54    4.12
  12   1  -2   13.59    3.68
 -12   1   2   12.60    3.96
 -11  -1   2   12.30    3.39
  11  -1  -2    6.06    3.38
  11   1  -2    8.76    3.01
 -11   1   2    6.47    3.12
 -10  -1   2    3.95    2.55
  10  -1  -2    4.20    2.76
  10   1  -2    1.15    2.24
 -10   1   2    2.32    2.58
  -9  -1   2   78.78   10.77
   9  -1  -2   85.45   11.32
  -9   1   2   88.85   10.92
   9   1  -2   85.11   11.20
  -8  -1   2  846.72   98.49
   8  -1  -2  852.56   98.79
   8   1  -2  850.65   98.57
  -7  -1   2   27.62    3.85
   7  -1  -2   18.80    4.18
  -7   1   2   22.88    3.86
   7   1  -2   26.78    3.96
   6  -1  -2  260.71   30.41
  -6  -1   2  253.78   30.06
   6   1  -2  263.51   30.18
  -6   1   2  252.81   30.12
  -5  -1   2 1085.69  126.16
   5  -1  -2 1085.79  126.40
  -5   1   2 1106.62  126.17
   5   1  -2 1092.90  126.22
   4  -1  -2   26.15    4.39
  -4  -1   2   31.35    3.92
  -4   1   2   22.90    3.87
  -4   1   2   30.22    3.98
   4   1  -2   35.75    4.17
   3  -1  -2  918.30  103.57
  -3  -1   2  876.59  103.39
  -3   1   2  895.73  103.37
  -3   1   2  865.47  103.36
   3   1  -2  926.72  103.42
  -2  -1   2  814.73   94.35
   2  -1  -2  826.80   94.50
   2   1  -2  825.02   94.32
   2   1  -2  817.61   94.36
  -2   1   2  776.63   94.31
  -2   1   2  846.88   94.33
   1  -1  -2    9.63    1.68
   1  -1  -2    7.66    1.41
  -1  -1   2    5.80    1.51
   1   1  -2   10.04    1.58
  -1   1   2    9.08    1.47
   0  -1  -2  269.72   31.15
   0  -1  -2  275.35   31.12
   0   1   2  269.85   31.10
   0   1  -2  257.54   31.15
  -1  -1  -2  619.55   71.18
  -1   1  -2  611.41   71.21
  -2  -1  -2  166.71   19.99
  -2   1  -2  172.08   20.07
  -3  -1  -2 2811.49  326.37
  -3   1  -2 2848.54  326.42
   4  -1   2 5044.76  592.24
   4  -1   2 5184.63  594.38
   4   1   2 5077.05  592.30
   4   1   2 5192.11  594.46
  -5  -1  -2  622.07   71.94
  -5   1  -2  615.81   71.98
  -6  -1  -2    1.04    2.44
  -6   1  -2    1.82    2.65
  -7  -1  -2   17.57    3.89
  -7   1  -2   18.46    4.24
   8  -1   2  257.55   31.08
  -8  -1  -2  254.50   31.13
  -8   1  -2  270.06   31.27
  -9  -1  -2  327.44   40.25
   9  -1   2  338.14   40.32
   9  -1   2  352.91   40.16
  -9   1  -2  335.52   40.34
 -10  -1  -2  202.55   24.41
  10  -1   2  195.84   24.11
  10  -1   2  182.07   24.33
  10   1   2  209.96   24.27
 -10   1  -2  201.32   24.54
 -11  -1  -2   47.50    7.44
 -11  -1  -2   41.17    5.22
  11  -1   2   48.60    7.26
  11   1   2   45.81    6.85
 -11   1  -2   42.60    7.56
 -11   1  -2   35.91    5.07
 -12  -1  -2    1.78    1.35
 -12  -1  -2   -0.29    3.06
  12  -1   2    2.94    3.46
  12   1   2   -0.65    2.90
 -12   1  -2    1.66    1.24
 -12   1  -2    0.35    3.07
 -13  -1  -2   17.36    5.35
  13  -1   2   25.47    5.73
 -13  -1  -2   19.99    3.03
 -13   1  -2   13.68    5.08
  13   1   2   21.40    5.36
 -13   1  -2   21.16    2.90
 -14  -1  -2   43.55    7.99
 -14  -1  -2   39.87    5.53
  14  -1   2   40.65    9.96
  14   1   2   49.89    8.22
 -14   1  -2   43.76    5.48
 -14   1  -2   50.53    8.23
  15  -1   2   -1.86    3.84
 -15  -1  -2    3.08    1.56
 -15  -1  -2    2.32    4.13
 -15   1  -2    7.56    4.06
 -15   1  -2    0.69    1.33
 -16  -1  -2    0.73    3.68
  16  -1   2    4.22    4.98
 -16   1  -2    5.80    3.82
 -17  -1  -2   -0.51    1.25
 -17   1  -2   -0.17    1.23
  17   1   2    3.98    2.07
 -18  -1  -2    1.04    1.21
  18  -1   2   -1.84    1.56
 -18   1  -2    0.19    1.15
  18   1   2    4.44    1.66
  19  -1   2    1.67    1.34
 -19  -1  -2    0.82    1.06
  19   1   2    0.46    1.37
 -19   1  -2    0.32    0.95
  20  -1   2   -0.20    1.03
 -20  -1  -2    0.57    1.05
 -20   1  -2   -0.35    0.85
  20   1   2    1.83    1.03
  21  -2  -2   -0.20    1.01
  21   2  -2    0.91    1.15
 -20  -2   2    0.91    1.24
  20  -2  -2    2.72    1.38
 -20   2   2    2.08    1.26
 -19  -2   2    0.94    1.27
  19  -2  -2   -1.89    1.43
 -19   2   2    1.97    1.15
  19   2  -2    0.92    1.53
 -18  -2   2    1.92    1.48
  18  -2  -2    1.91    1.78
  18   2  -2    4.94    2.02
 -18   2   2    4.47    1.44
  17  -2  -2   29.88    4.43
  17  -2  -2   30.96    7.32
 -17  -2   2   27.82    3.98
 -17  -2   2   11.18    5.64
  17   2  -2   30.25    4.33
 -17   2   2   33.68    6.80
 -17   2   2   32.19    3.83
  16  -2  -2   -1.75    3.39
 -16  -2   2    3.26    1.45
  16  -2  -2   -0.94    1.89
 -16  -2   2   -3.27    3.20
  16   2  -2   -0.24    1.86
 -16   2   2    3.17    3.68
 -16   2   2    1.74    1.30
  15  -2  -2   36.66    5.04
 -15  -2   2   32.48    4.47
 -15  -2   2   33.45    7.66
  15  -2  -2   26.03    7.70
 -15   2   2   37.04    4.59
  15   2  -2   31.09    4.87
  14  -2  -2    2.46    3.44
 -14  -2   2    1.46    1.57
  14  -2  -2    1.07    3.20
 -14  -2   2   -1.10    2.81
  14   2  -2    0.44    2.25
 -14   2   2    0.91    1.26
 -14   2   2   -4.10    2.78
  13  -2  -2    4.77    3.67
  13  -2  -2   23.63    4.94
 -13  -2   2    3.94    3.29
 -13  -2   2    7.12    2.01
  13   2  -2   12.94    2.46
 -13   2   2    8.66    3.76
  13   2  -2    9.04    3.32
 -13   2   2    7.17    1.78
  12  -2  -2   32.22    6.31
  12  -2  -2   25.84    5.26
 -12  -2   2   36.98    5.87
 -12   2   2   41.82    6.27
  12   2  -2   34.85    5.47
 -11  -2   2    3.03    2.90
  11  -2  -2    8.76    3.53
 -11   2   2    1.52    3.01
  11   2  -2   11.50    2.60
  10  -2  -2  156.07   20.23
 -10  -2   2  167.91   19.80
  10   2  -2  163.86   19.72
 -10   2   2  158.79   19.84
   9  -2  -2   10.15    3.55
  -9  -2   2   18.48    3.34
  -9   2   2   16.27    3.47
   9   2  -2   12.53    2.85
  -8  -2   2  708.33   82.81
   8  -2  -2  745.75   83.24
  -8   2   2  690.51   82.85
   8   2  -2  712.91   82.72
   7  -2  -2    6.19    2.51
  -7  -2   2    5.20    2.14
   7   2  -2    5.22    1.77
  -7   2   2    3.01    2.18
  -6  -2   2  684.53   78.67
   6  -2  -2  693.83   78.98
  -6   2   2  661.34   78.69
   6   2  -2  677.84   78.55
   5  -2  -2  415.70   45.58
  -5  -2   2  390.13   45.28
   5  -2  -2  364.51   45.07
  -5   2   2  402.01   45.31
   5   2  -2  385.28   45.11
   4  -2  -2 1119.51  129.99
  -4  -2   2 1128.24  130.11
   4  -2  -2 1139.05  130.30
   4   2  -2 1101.68  129.93
  -4   2   2 1147.81  130.12
   3  -2  -2 1516.83  178.16
   3  -2  -2 1565.76  177.96
  -3  -2   2 1526.70  178.04
  -3   2   2 1553.58  178.04
   3   2  -2 1551.37  177.99
   2  -2  -2  696.13   82.95
  -2  -2   2  724.78   82.91
   2  -2  -2  706.37   82.82
  -2   2   2  739.10   82.89
   2   2  -2  718.90   82.88
   1  -2  -2   53.04    5.80
   1  -2  -2   39.52    5.88
  -1  -2   2   38.71    5.63
  -1   2   2   45.85    5.79
   1   2  -2   43.32    5.69
   0  -2  -2 1078.73  124.19
   0  -2   2 1106.76  124.25
   0  -2  -2 1053.55  124.16
   0   2   2 1082.38  124.20
   0   2  -2 1057.47  124.26
  -1  -2  -2   22.16    3.25
   1  -2   2   21.09    3.63
  -1  -2  -2   19.31    3.32
  -1   2  -2   16.29    3.53
   1   2   2   21.46    3.39
   2  -2   2   23.04    3.79
  -2  -2  -2   21.93    3.83
  -2   2  -2   23.02    4.08
   3  -2   2  794.53   93.36
  -3  -2  -2  827.46   93.36
  -3   2  -2  796.42   93.42
  -4  -2  -2 1437.76  168.32
   4  -2   2 1443.30  168.33
  -4   2  -2 1489.66  168.41
  -5  -2  -2   10.08    2.81
   5  -2   2    7.52    3.01
  -5   2  -2    9.81    3.19
   6  -2   2   -1.79    2.42
  -6  -2  -2    2.47    2.73
  -6   2  -2    0.61    2.50
   7  -2   2    2.73    2.75
  -7  -2  -2    6.80    3.03
  -7   2  -2    1.84    2.72
   8  -2   2  279.21   33.05
  -8  -2  -2  271.08   33.12
  -8   2  -2  282.94   33.26
   9  -2   2   77.51   11.52
   9  -2   2   92.55   11.57
  -9  -2  -2   77.63   11.52
   9   2   2   84.25   11.21
  -9   2  -2  108.24   12.39
  10  -2   2   51.45    8.78
 -10  -2  -2   59.55    9.78
  10  -2   2   62.72    8.82
 -10   2  -2   57.01    9.23
  10   2   2   64.75    8.61
 -11  -2  -2    8.21    3.92
  11  -2   2    4.19    3.34
  11  -2   2    5.33    2.13
  11   2   2    5.29    3.10
 -11   2  -2    8.81    3.95
 -11   2  -2    4.47    1.45
 -12  -2  -2    0.80    1.42
 -12  -2  -2    7.52    3.74
  12  -2   2    4.46    1.90
  12  -2   2   -0.04    3.34
 -12   2  -2    3.19    1.26
 -12   2  -2   -2.75    3.15
  12   2   2    2.47    2.93
 -13  -2  -2   12.77    4.62
 -13  -2  -2   17.67    2.57
  13  -2   2   12.56    4.98
 -13   2  -2   23.95    5.42
  13   2   2   22.15    4.73
 -13   2  -2   13.20    2.37
 -14  -2  -2    0.61    1.52
  14  -2   2   -1.44    3.59
 -14  -2  -2    3.54    3.56
 -14   2  -2    0.46    1.23
 -14   2  -2    0.76    4.03
 -15  -2  -2    5.81    4.21
 -15  -2  -2    1.43    1.48
  15  -2   2    4.88    4.46
 -15   2  -2   -0.44    1.29
 -15   2  -2   -3.39    3.81
 -16  -2  -2    1.58    1.46
 -16  -2  -2   -0.91    3.78
  16  -2   2   -3.82    6.22
 -16   2  -2    0.61    1.22
 -16   2  -2   -1.73    3.75
  16   2   2   -4.26    2.00
 -17  -2  -2    1.06    1.36
  17   2   2    1.12    1.85
 -17   2  -2    2.17    1.20
  18  -2   2    1.10    1.58
 -18  -2  -2   -1.41    1.15
  18   2   2   -0.97    1.39
 -18   2  -2   -0.70    1.05
  19  -2   2    1.02    1.26
 -19  -2  -2    0.05    0.99
 -19   2  -2    0.57    0.94
  19   2   2   -0.48    1.23
 -20  -2  -2    0.78    0.86
  20  -2   2    0.23    0.95
 -20   2  -2   -0.17    0.77
  20   2   2   -1.07    0.91
  21  -3  -2    1.13    1.11
  21   3  -2    0.19    1.00
 -20   3   2   -0.64    1.02
  20   3  -2   -0.68    1.15
  19  -3  -2    8.40    1.90
 -19  -3   2    8.88    1.78
  19   3  -2    7.61    1.86
 -19   3   2    6.69    1.57
 -18  -3   2    2.12    1.45
  18  -3  -2    1.55    1.56
  18   3  -2   -0.56    1.57
 -18   3   2    0.33    1.20
  17  -3  -2    1.09    1.74
 -17  -3   2    0.65    1.39
  17  -3  -2    3.86    6.72
  17   3  -2   -2.59    1.83
 -17   3   2   -2.08    1.11
 -16  -3   2    2.44    3.73
  16  -3  -2    1.38    4.21
 -16  -3   2    2.12    1.53
  16  -3  -2    0.33    2.04
 -16   3   2    4.43    3.93
 -16   3   2    0.11    1.20
  16   3  -2    1.41    2.05
 -15  -3   2   17.81    2.93
  15  -3  -2   18.25    5.59
 -15  -3   2   11.09    4.89
  15  -3  -2   18.00    3.89
 -15   3   2   17.68    2.65
  15   3  -2   25.13    3.44
 -15   3   2   18.44    4.97
  14  -3  -2   19.90    5.70
 -14  -3   2   19.45    2.95
 -14  -3   2   12.73    4.64
  14  -3  -2   20.80    4.64
 -14   3   2   14.75    4.84
 -14   3   2   19.16    2.70
  14   3  -2   19.14    3.38
 -13  -3   2    1.22    3.11
 -13  -3   2    4.54    1.83
  13  -3  -2    7.78    4.25
  13  -3  -2    0.15    3.76
  13   3  -2    5.86    2.19
 -13   3   2    3.02    3.23
 -13   3   2    4.81    1.46
 -12  -3   2   10.90    2.16
  12  -3  -2    6.40    3.79
 -12  -3   2   16.87    3.98
  12  -3  -2    3.30    3.69
  12   3  -2    7.17    2.38
 -12   3   2   13.46    3.83
  11  -3  -2   54.12    8.51
 -11  -3   2   81.16    9.77
  11  -3  -2   68.96   10.25
  11   3  -2   62.51    8.40
  11   3  -2   65.54    8.18
 -11   3   2   76.45    9.73
 -10  -3   2    2.94    2.58
  10  -3  -2    4.09    3.27
 -10   3   2    5.48    2.86
  10   3  -2    2.08    1.68
  -9  -3   2  278.16   32.26
   9  -3  -2  276.87   32.74
   9   3  -2  268.97   31.74
  -9   3   2  264.14   32.29
  -8  -3   2  228.43   27.38
   8  -3  -2  238.99   27.90
   8   3  -2  229.11   26.99
  -8   3   2  227.20   27.47
  -7  -3   2  341.26   38.40
   7  -3  -2  329.37   38.77
   7  -3  -2  316.73   38.05
  -7   3   2  329.20   38.44
   7   3  -2  323.66   37.90
  -6  -3   2   58.77    8.39
   6  -3  -2   44.43    7.25
   6  -3  -2   53.07    6.83
  -6   3   2   60.78    7.34
   5  -3  -2  830.04   99.47
  -5  -3   2  868.79   99.64
   5  -3  -2  871.20   99.86
  -5   3   2  874.71   99.66
  -4  -3   2 1102.59  126.38
   4  -3  -2 1078.38  126.25
   4  -3  -2 1090.46  126.51
  -4   3   2 1101.02  126.38
   3  -3  -2  259.50   31.43
  -3  -3   2  271.60   31.38
   3  -3  -2  268.90   31.25
   3   3  -2  273.76   31.30
  -3   3   2  263.11   31.36
   2  -3  -2   68.38    9.34
   2  -3  -2   66.12    9.00
  -2  -3   2   69.76    9.05
   2   3  -2   74.98    9.06
  -2   3   2   76.47    9.10
   1  -3  -2   61.30    8.12
   1  -3  -2   61.32    8.03
  -1  -3   2   64.82    8.28
   1   3  -2   64.97    8.27
  -1   3   2   63.86    8.19
   0  -3   2  689.07   76.97
   0  -3  -2  662.85   76.89
   0  -3  -2  624.33   76.79
   0   3   2  676.54   76.93
   0   3  -2  670.77   76.96
   1  -3   2   56.32    7.62
  -1  -3  -2   54.18    7.39
  -1  -3  -2   62.73    7.68
   1   3   2   61.61    7.62
  -1   3  -2   56.06    7.65
  -2  -3  -2  145.62   17.14
   2  -3   2  139.75   17.17
  -2   3  -2  141.40   17.23
  -3  -3  -2    8.38    2.88
   3  -3   2    8.63    2.73
  -3   3  -2    9.29    3.07
   4  -3   2    5.81    2.95
  -4  -3  -2    1.72    2.45
  -4   3  -2    6.95    2.80
  -5  -3  -2    1.52    2.49
   5  -3   2    4.62    2.81
  -5   3  -2   10.55    3.25
  -6  -3  -2   -0.08    2.78
   6  -3   2   -2.55    2.63
  -6   3  -2    1.75    2.72
  -7  -3  -2  339.92   41.67
   7  -3   2  367.02   41.70
  -7   3  -2  351.68   41.85
   8  -3   2  314.09   37.17
  -8  -3  -2  305.64   37.25
   8  -3   2  325.98   37.51
  -8   3  -2  305.81   37.41
  -9  -3  -2   42.42    6.56
   9  -3   2   36.03    6.41
   9  -3   2   33.10    6.72
  -9   3  -2   50.32    7.26
   9   3   2   40.70    7.61
  10  -3   2   83.98   11.80
  10  -3   2  104.89   12.86
 -10  -3  -2   96.67   11.36
 -10  -3  -2  101.00   13.04
  10  -3   2   89.52   13.12
  10   3   2  103.32   12.23
 -10   3  -2   91.18   11.25
 -10   3  -2  111.57   13.61
  11  -3   2    1.69    2.07
 -11  -3  -2   -4.81    2.77
  11  -3   2    3.04    3.33
 -11  -3  -2    1.62    1.50
 -11   3  -2    0.93    1.23
  11   3   2    2.90    2.56
 -11   3  -2   -0.74    3.02
  12  -3   2    5.12    2.15
  12  -3   2    0.72    3.65
 -12  -3  -2    6.65    4.15
 -12  -3  -2    8.89    1.78
 -12   3  -2    2.83    1.41
 -12   3  -2    4.58    3.73
 -13  -3  -2    4.31    1.79
  13  -3   2    2.98    4.24
 -13  -3  -2    4.86    4.48
 -13   3  -2    0.47    3.83
 -13   3  -2    7.14    1.53
 -14  -3  -2    1.12    1.55
  14  -3   2   -0.08    3.67
 -14  -3  -2   -1.11    3.77
 -14   3  -2    1.82    4.36
 -14   3  -2   -1.78    1.12
 -15  -3  -2   -1.59    1.47
  15  -3   2    0.85    4.29
 -15  -3  -2   -1.56    3.95
  15   3   2   -0.10    1.85
 -15   3  -2   -2.33    3.87
 -15   3  -2    0.75    1.27
 -16  -3  -2   10.06    2.03
  16   3   2    4.14    2.04
 -16   3  -2    8.22    1.66
 -17  -3  -2   -0.61    1.31
 -17   3  -2    0.25    1.11
  17   3   2    0.61    1.62
 -18  -3  -2   -0.12    1.46
  18  -3   2   -0.82    1.38
  18   3   2   -0.66    1.30
 -18   3  -2   -0.72    1.21
  19  -3   2    0.08    1.13
 -19  -3  -2    1.34    1.03
  19   3   2   -0.17    1.02
 -19   3  -2   -2.44    0.83
  20  -4  -2    2.46    1.13
 -20   4   2    2.49    1.15
  20   4  -2    1.96    1.24
  19  -4  -2    2.90    1.30
 -19   4   2   -0.40    1.08
  19   4  -2    1.59    1.41
 -18  -4   2   -0.39    1.37
  18  -4  -2    2.00    1.39
 -18   4   2    3.92    1.27
  18   4  -2    0.06    1.61
 -17  -4   2    2.52    1.47
  17  -4  -2    2.49    1.70
  17  -4  -2    0.90    1.69
 -17   4   2    2.33    1.17
  17   4  -2    1.56    1.70
 -16  -4   2   -1.93    4.71
  16  -4  -2    0.43    2.15
  16  -4  -2   -1.22    5.23
 -16  -4   2    0.53    1.56
 -16   4   2    0.66    1.22
  16   4  -2    2.71    1.92
  15  -4  -2    6.41    3.24
 -15  -4   2   -1.41    1.56
 -15  -4   2    0.10    3.26
  15  -4  -2   -1.00    3.40
 -15   4   2   -3.65    3.26
  15   4  -2    4.84    2.13
 -15   4   2   -0.50    1.16
 -14  -4   2    1.01    1.63
  14  -4  -2    2.50    3.97
  14  -4  -2    4.67    4.16
 -14   4   2    2.66    1.77
 -14   4   2   -4.17    3.24
  14   4  -2    1.38    1.86
  13  -4  -2   50.13    7.78
  13  -4  -2   40.48    8.24
 -13  -4   2   52.05    6.47
 -13  -4   2   73.01    8.89
 -13   4   2   50.79    8.45
  13   4  -2   55.66    6.80
 -13   4   2   47.00    6.27
 -12  -4   2   10.64    2.13
  12  -4  -2    8.57    4.40
 -12  -4   2   12.73    4.10
  12  -4  -2   12.55    4.22
 -12   4   2    6.09    3.65
 -12   4   2    7.94    1.80
  12   4  -2    8.05    2.24
 -11  -4   2   -0.09    2.86
  11  -4  -2    5.51    3.49
  11  -4  -2    3.42    3.53
  11   4  -2    3.08    1.90
 -11   4   2    0.66    2.68
 -10  -4   2   -1.35    2.44
  10  -4  -2   -0.97    3.69
  10  -4  -2    1.31    3.04
 -10   4   2    0.49    2.81
   9  -4  -2   39.98    7.55
  -9  -4   2   64.38    7.72
  -9   4   2   49.70    7.59
  -8  -4   2    3.12    2.74
   8  -4  -2    3.08    2.15
   8  -4  -2   -1.79    2.77
  -8   4   2   -1.16    2.35
   7  -4  -2    9.58    3.24
   7  -4  -2    8.39    2.54
  -7  -4   2   13.14    3.35
  -7   4   2    6.80    2.91
   6  -4  -2  175.85   21.49
  -6  -4   2  170.56   21.18
   6  -4  -2  174.70   20.95
  -6   4   2  182.57   21.26
  -5  -4   2   58.76    7.33
   5  -4  -2   50.99    6.96
   5  -4  -2   50.13    7.38
  -5   4   2   49.66    7.26
  -4  -4   2   13.76    4.35
   4  -4  -2   25.89    4.20
   4  -4  -2   27.19    4.01
   4   4  -2   23.97    3.89
  -4   4   2   26.28    4.67
   3  -4  -2   43.27    6.55
  -3  -4   2   45.67    6.72
   3  -4  -2   43.45    6.34
  -3   4   2   51.14    6.72
   3   4  -2   56.09    6.70
   2  -4  -2    5.38    2.18
   2  -4  -2    0.83    2.21
  -2  -4   2    3.13    1.08
  -2  -4   2    2.06    2.34
  -2   4   2    3.76    2.33
   2   4  -2    3.35    2.26
   1  -4  -2   47.63    6.59
   1  -4  -2   42.58    6.53
  -1  -4   2   49.31    6.36
  -1  -4   2   49.95    6.82
   1   4  -2   57.31    7.00
  -1   4   2   50.34    6.76
   0  -4   2   86.52   10.72
   0  -4  -2   85.42   10.30
   0  -4  -2   84.51   10.59
   0   4   2   79.59   10.62
   0   4  -2   80.63   10.71
   1  -4   2  149.48   17.26
  -1  -4  -2  143.90   17.17
  -1  -4  -2  136.06   16.79
   1   4   2  138.99   17.13
  -1   4  -2  144.53   17.32
  -2  -4  -2  116.71   13.98
   2  -4   2  127.03   14.09
   2   4   2  108.53   13.86
  -2   4  -2   99.89   14.00
   3  -4   2   44.18    6.63
  -3  -4  -2   45.91    8.10
  -3   4  -2   52.01    6.97
   4  -4   2    7.19    3.09
  -4  -4  -2    4.63    2.95
  -4   4  -2    8.37    3.10
   5  -4   2  156.66   19.06
  -5  -4  -2  154.37   19.01
  -5   4  -2  154.47   19.22
   6  -4   2   -1.49    2.60
  -6  -4  -2    8.82    3.11
   6  -4   2    5.24    2.97
  -6   4  -2    6.56    3.43
  -7  -4  -2   22.87    5.04
   7  -4   2   33.25    5.51
   7  -4   2   18.73    6.38
   7   4   2   26.08    3.76
  -7   4  -2   29.05    5.52
   8  -4   2    1.99    3.13
  -8  -4  -2   -0.65    2.71
   8  -4   2   -1.01    2.88
  -8   4  -2   -4.04    2.86
   8   4   2   -0.28    1.44
   9  -4   2    2.17    3.51
   9  -4   2   10.08    3.77
  -9  -4  -2    6.86    1.98
   9  -4   2   12.33    3.35
  -9  -4  -2    8.82    3.81
  -9   4  -2   11.13    4.56
  10  -4   2   19.09    6.46
  10  -4   2   24.15    5.54
  10  -4   2   27.52    4.35
 -10  -4  -2   21.58    3.38
 -10  -4  -2   25.26    5.37
 -10   4  -2   26.04    5.48
 -10   4  -2   24.32    3.30
 -11  -4  -2   34.53    4.42
  11  -4   2   30.32    4.89
  11  -4   2   40.02    6.86
 -11  -4  -2   26.36    6.49
 -11   4  -2   36.25    6.52
 -11   4  -2   32.41    4.26
 -12  -4  -2   -3.24    3.37
  12  -4   2   -0.34    3.52
 -12  -4  -2   -0.55    1.58
  12  -4   2    3.28    2.30
 -12   4  -2    2.82    1.30
 -12   4  -2    6.28    4.44
  13  -4   2   11.92    4.54
  13  -4   2    8.54    2.55
 -13  -4  -2    6.93    4.39
 -13  -4  -2   14.05    2.33
  13   4   2    6.20    2.38
 -13   4  -2    7.17    4.93
 -13   4  -2   11.21    1.94
  14  -4   2   22.33    5.87
 -14  -4  -2   21.24    2.85
 -14  -4  -2   18.00    5.64
  14   4   2   12.75    2.93
 -14   4  -2   14.41    2.48
 -14   4  -2   14.42    5.46
 -15  -4  -2    4.81    1.86
 -15  -4  -2    8.64    4.78
  15  -4   2    7.65    4.91
  15   4   2    5.97    2.19
 -15   4  -2   -1.78    4.28
 -15   4  -2    2.08    1.51
 -16  -4  -2    4.39    1.63
 -16   4  -2    3.88    1.35
  16   4   2    1.45    1.69
 -17  -4  -2   -1.91    1.20
 -17   4  -2    0.94    1.01
  17   4   2   -0.17    1.43
 -18  -4  -2    0.54    1.14
  18  -4   2    0.45    1.37
 -18   4  -2    0.26    1.00
  18   4   2    0.05    1.18
  19  -4   2    1.33    1.05
  19   4   2   -0.58    0.94
 -19   4  -2    0.54    0.84
  20  -5  -2    2.09    0.95
  20   5  -2    0.01    0.94
  19  -5  -2   -1.10    1.06
  19   5  -2    0.37    1.21
 -19   5   2    1.29    1.10
  18  -5  -2    2.05    1.46
  18   5  -2    3.11    1.64
 -18   5   2    4.75    1.27
  17  -5  -2    3.20    1.80
  17  -5  -2    2.35    1.63
 -17   5   2    3.38    1.25
  17   5  -2    6.14    1.85
 -16  -5   2    6.68    1.92
  16  -5  -2   13.00    2.65
 -16  -5   2    3.41    4.76
  16  -5  -2    7.32    1.98
  16  -5  -2    8.22    4.83
  16   5  -2    6.78    2.26
 -16   5   2    5.55    1.54
 -15  -5   2    3.65    3.98
 -15  -5   2   -0.97    1.58
  15  -5  -2    4.88    3.23
  15  -5  -2    4.57    3.92
 -15   5   2    1.46    1.20
  15   5  -2    0.14    1.77
 -15   5   2   -1.18    3.69
 -14  -5   2    2.16    1.78
  14  -5  -2    4.04    4.27
 -14  -5   2    0.46    3.55
  14  -5  -2    2.07    3.62
 -14   5   2    1.94    1.29
  14   5  -2    1.65    1.84
 -14   5   2    1.84    3.53
 -13  -5   2    3.15    3.52
  13  -5  -2    2.47    4.06
  13  -5  -2    9.87    4.59
 -13   5   2   -3.56    2.92
  13   5  -2    3.60    2.00
 -13   5   2    1.22    1.24
 -12  -5   2    9.64    4.12
  12  -5  -2    5.63    4.00
  12  -5  -2   21.74    4.99
 -12  -5   2    7.17    2.21
 -12   5   2    9.44    1.83
  12   5  -2   14.18    2.49
 -12   5   2    9.43    4.06
  11  -5  -2    3.08    3.79
 -11  -5   2    6.28    1.86
  11  -5  -2    3.37    4.09
 -11  -5   2   14.29    4.06
 -11   5   2    0.84    1.58
  11   5  -2    3.68    1.89
 -11   5   2    3.84    3.30
 -10  -5   2    6.57    1.95
 -10  -5   2   10.75    3.79
  10  -5  -2    4.15    3.49
  10  -5  -2    7.69    3.73
 -10   5   2    8.68    3.68
  10   5  -2    4.75    2.02
  -9  -5   2    9.67    3.63
   9  -5  -2    1.98    3.49
   9  -5  -2    9.53    4.83
  -9   5   2   14.83    3.83
   8  -5  -2    4.94    3.15
  -8  -5   2    2.48    2.96
  -8   5   2    4.66    3.22
   7  -5  -2    5.10    2.72
  -7  -5   2   16.94    3.67
   7  -5  -2    7.28    3.27
  -7   5   2    3.62    3.08
  -6  -5   2  252.51   30.55
   6  -5  -2  251.14   30.27
   6  -5  -2  274.88   30.80
  -6   5   2  245.98   30.55
   5  -5  -2  286.98   32.54
   5  -5  -2  273.72   32.87
  -5  -5   2  271.40   32.72
  -5   5   2  266.85   32.70
  -4  -5   2  494.24   58.45
   4  -5  -2  506.83   58.28
   4  -5  -2  499.34   58.46
   4   5  -2  515.63   58.30
  -4   5   2  479.29   58.40
   3  -5  -2   46.52    5.83
   3  -5  -2   29.32    5.47
  -3  -5   2   43.37    6.21
  -3   5   2   40.81    5.85
   3   5  -2   31.08    5.48
   2  -5  -2   44.73    6.68
   2  -5  -2   50.29    7.02
  -2  -5   2   52.21    7.23
   2   5  -2   57.97    7.13
  -2   5   2   42.92    6.81
  -1  -5   2  281.22   34.36
   1  -5  -2  294.07   34.65
   1  -5  -2  302.04   34.82
  -1  -5   2  310.57   34.92
  -1   5   2  305.15   34.90
   1   5  -2  286.16   34.83
   0  -5  -2  158.37   18.59
   0  -5   2  162.29   19.07
   0  -5   2  152.75   18.55
   0  -5  -2  155.22   18.96
   0   5   2  151.41   18.93
  -1  -5  -2   45.65    6.57
   1  -5   2   48.49    7.39
   1  -5   2   55.06    6.88
   1   5   2   52.01    7.17
  -1   5  -2   51.52    7.43
   2  -5   2   27.25    4.81
  -2  -5  -2   22.75    4.22
   2  -5   2   22.95    4.06
   2   5   2   20.62    4.06
  -2   5  -2   17.50    4.47
   3  -5   2   13.80    3.69
   3  -5   2   18.05    3.84
  -3  -5  -2   16.16    3.83
  -3   5  -2   18.02    4.04
   4  -5   2   80.88   10.63
   4  -5   2   85.19   10.60
  -4  -5  -2   69.32   10.24
  -4   5  -2   77.73   10.51
   5  -5   2  200.17   23.73
  -5  -5  -2  188.17   23.67
   5  -5   2  197.97   23.86
  -5   5  -2  193.72   23.89
  -6  -5  -2   77.53   10.33
   6  -5   2   72.98   10.43
   6  -5   2   75.18   10.57
  -6   5  -2   77.90   10.71
  -7  -5  -2   23.30    4.88
   7  -5   2   28.61    5.26
   7  -5   2   27.09    5.21
  -7   5  -2   18.21    4.92
   8  -5   2   31.51    4.64
   8  -5   2   21.45    6.00
   8  -5   2   29.62    5.04
  -8  -5  -2   18.56    3.22
  -8  -5  -2   23.91    5.41
  -8   5  -2   21.81    3.01
  -8   5  -2   23.48    5.23
   9  -5   2    8.24    4.03
   9  -5   2    1.01    3.41
  -9  -5  -2    0.60    3.52
  -9  -5  -2    2.72    1.82
   9  -5   2    1.98    3.26
  -9   5  -2    1.15    1.26
   9   5   2    3.51    1.45
  -9   5  -2    1.68    3.68
  10  -5   2    9.60    4.44
 -10  -5  -2   10.61    2.26
  10  -5   2   11.14    3.34
 -10  -5  -2    7.82    4.07
 -10   5  -2    8.71    1.76
 -10   5  -2   10.67    4.76
  10   5   2    9.33    1.98
  10   5   2    8.99    2.36
  11  -5   2   13.00    3.14
 -11  -5  -2    3.03    3.74
  11  -5   2    4.41    4.45
 -11  -5  -2    3.76    1.90
 -11   5  -2    6.37    4.36
  11   5   2    1.10    2.42
 -11   5  -2    8.23    1.65
  11   5   2    5.52    2.08
  12  -5   2    4.85    2.46
  12  -5   2   -0.18    4.59
 -12  -5  -2    6.14    2.08
 -12  -5  -2   19.45    7.08
  12   5   2    6.55    2.13
 -12   5  -2    7.88    1.75
  13  -5   2    6.45    2.41
  13  -5   2    0.05    3.70
 -13  -5  -2    0.54    1.70
 -13  -5  -2   -1.44    3.30
  13   5   2    1.73    1.72
 -13   5  -2    3.17    4.15
 -13   5  -2   -0.05    1.32
 -14  -5  -2    1.46    4.06
  14  -5   2   15.74    5.43
 -14  -5  -2    9.21    2.07
  14   5   2    6.04    2.13
 -14   5  -2    4.35    4.59
 -14   5  -2    8.92    1.72
 -15  -5  -2   10.90    1.98
  15   5   2    1.92    1.87
 -15   5  -2    9.55    1.66
 -16  -5  -2    3.44    1.54
 -16   5  -2    1.36    1.14
  16   5   2    0.72    1.50
 -17  -5  -2    3.17    1.43
 -17   5  -2    2.97    1.14
  17   5   2    0.90    1.48
  18  -5   2   -0.91    1.09
 -18   5  -2    1.19    0.96
  18   5   2   -0.26    0.97
  19  -5   2   -0.27    0.87
  19   5   2    1.26    0.86
 -19   5  -2    0.64    0.75
 -19   6   2    0.60    0.87
  19   6  -2    1.98    0.99
  18  -6  -2   -1.16    1.12
  18   6  -2    1.27    1.27
 -18   6   2   -0.45    0.93
  17  -6  -2    0.15    1.52
  17  -6  -2    0.17    1.57
  17   6  -2   -0.03    1.45
 -17   6   2   -1.45    1.10
  16  -6  -2    1.57    1.45
  16  -6  -2    0.45    2.02
  16   6  -2   -1.78    1.43
 -16   6   2    2.25    1.14
  15  -6  -2   -1.10    1.52
  15  -6  -2    2.37    3.51
  15  -6  -2    2.21    4.34
 -15  -6   2    2.27    3.34
  15   6  -2    0.94    1.89
 -15   6   2    2.28    1.19
 -15   6   2   -1.85    4.07
  14  -6  -2    9.19    4.08
 -14  -6   2   10.01    4.63
  14  -6  -2    4.90    4.04
 -14   6   2    4.71    1.49
  14   6  -2    4.74    2.06
 -14   6   2    7.95    4.54
  13  -6  -2    7.78    4.98
 -13  -6   2   13.22    4.74
  13  -6  -2    6.14    4.53
 -13   6   2   15.14    4.82
 -13   6   2   13.50    1.93
  13   6  -2    5.56    2.37
 -12  -6   2   50.98    7.47
  12  -6  -2   37.24    7.02
  12  -6  -2   43.56    8.12
 -12   6   2   39.00    7.43
 -12   6   2   38.10    5.07
 -11  -6   2    5.66    3.84
  11  -6  -2    1.11    3.61
  11  -6  -2    4.75    4.71
 -11  -6   2    2.28    1.79
 -11   6   2    3.93    1.32
 -11   6   2   -2.73    3.19
  11   6  -2    3.14    1.77
 -10  -6   2    2.84    3.54
  10  -6  -2   11.73    4.41
  10  -6  -2   -3.53    3.25
  10   6  -2    0.87    1.81
 -10   6   2    1.38    1.27
 -10   6   2   -4.39    2.80
   9  -6  -2    4.25    3.63
  -9  -6   2   -1.57    3.04
   9  -6  -2    2.17    3.80
  -9   6   2    3.03    3.47
   9   6  -2    1.26    1.80
  -9   6   2    1.23    1.28
   8  -6  -2    8.03    4.68
   8  -6  -2   14.65    4.26
  -8  -6   2   10.70    3.58
  -8   6   2    8.57    3.86
   7  -6  -2   22.79    6.45
  -7  -6   2   29.09    5.73
   7  -6  -2   27.23    5.11
   7  -6  -2   32.32    5.99
  -7   6   2   35.21    5.81
  -6  -6   2  172.72   20.88
   6  -6  -2  161.70   20.55
   6  -6  -2  175.39   21.01
  -6   6   2  165.67   20.89
  -5  -6   2   42.23    6.69
   5  -6  -2   40.48    6.25
   5  -6  -2   38.13    6.45
  -5   6   2   39.86    6.38
   4  -6  -2  160.77   19.13
  -4  -6   2  152.54   19.18
   4  -6  -2  151.97   18.96
  -4   6   2  150.21   19.15
   4   6  -2  155.12   18.91
   3  -6  -2  144.00   18.42
   3  -6  -2  147.99   18.47
  -3  -6   2  158.57   18.75
   3   6  -2  159.15   18.48
  -3   6   2  142.48   18.62
  -2  -6   2  107.70   14.61
   2  -6  -2  115.72   14.69
   2   6  -2  117.11   14.46
  -2   6   2  113.93   14.47
   1  -6  -2  156.28   19.17
  -1  -6   2  158.33   19.35
  -1  -6   2  160.14   18.49
   1  -6  -2  155.02   18.81
  -1   6   2  163.29   19.23
   1   6  -2  137.94   19.14
   0  -6   2   66.84    9.19
   0  -6  -2   71.42    8.53
   0  -6   2   63.98    8.53
   0  -6  -2   57.72    8.99
   0   6  -2   65.29    9.30
   0   6   2   67.79    9.25
  -1  -6  -2    3.19    2.11
  -1  -6  -2    7.22    3.39
   1  -6   2    1.03    3.33
   1  -6   2    3.04    2.37
   1   6   2    9.72    3.07
  -1   6  -2    3.96    2.99
  -2  -6  -2    6.50    3.51
   2  -6   2    1.91    2.54
   2  -6   2    6.83    3.45
  -2   6  -2    2.64    3.06
   2   6   2    6.69    2.96
   3  -6   2   21.01    4.72
   3  -6   2   19.79    4.13
  -3  -6  -2   16.89    4.42
  -3   6  -2   19.35    4.51
   4  -6   2  248.24   29.16
  -4  -6  -2  234.19   29.05
   4  -6   2  245.51   29.12
  -4   6  -2  236.43   29.26
   5  -6   2   48.01    7.14
   5  -6   2   51.06    7.40
  -5  -6  -2   39.34    6.68
  -5   6  -2   39.71    6.98
   6  -6   2    4.42    3.40
  -6  -6  -2    8.35    3.57
   6  -6   2    6.47    3.72
  -6  -6  -2    5.17    1.78
   6  -6   2    5.27    3.47
  -6   6  -2    5.60    3.63
  -7  -6  -2    3.28    3.41
  -7  -6  -2    2.24    1.77
   7  -6   2    5.07    3.53
   7  -6   2    3.61    3.47
  -7   6  -2   -0.98    2.94
  -7   6  -2    0.46    1.19
   7   6   2    0.93    1.39
  -8  -6  -2    5.87    3.80
  -8  -6  -2    6.30    2.01
   8  -6   2    9.75    4.08
   8  -6   2    9.81    4.04
   8  -6   2    6.26    3.62
   8   6   2    5.56    2.17
  -8   6  -2    8.66    1.64
  -8   6  -2    9.28    3.99
  -9  -6  -2    5.15    1.79
  -9  -6  -2    2.99    3.90
   9  -6   2    2.57    3.30
   9  -6   2   12.29    5.80
   9  -6   2    8.19    4.28
  -9   6  -2    0.78    3.29
   9   6   2    7.54    1.64
  -9   6  -2    1.67    1.34
   9   6   2    5.93    2.15
  10  -6   2   10.16    3.33
 -10  -6  -2    5.74    2.15
 -10  -6  -2    3.15    3.96
  10  -6   2    2.39    3.97
 -10   6  -2    9.07    1.75
 -10   6  -2    5.51    4.12
  10   6   2   13.26    2.35
  10   6   2    9.28    1.87
  11  -6   2   -2.24    4.20
  11  -6   2    2.54    2.77
 -11  -6  -2    0.84    1.73
 -11  -6  -2    2.02    5.00
 -11   6  -2   -0.07    1.30
  11   6   2    0.20    2.03
 -11   6  -2    5.34    5.26
  11   6   2    2.96    1.85
  12  -6   2   11.22    5.17
 -12  -6  -2    4.73    4.66
 -12  -6  -2   18.26    2.38
  12  -6   2    9.91    2.85
  12   6   2    4.03    2.21
 -12   6  -2   11.25    1.99
 -12   6  -2   13.39    5.25
  13  -6   2   -0.15    4.07
 -13  -6  -2   -2.10    3.67
  13  -6   2    1.66    2.22
 -13  -6  -2   -3.14    1.63
 -13   6  -2    0.83    1.33
 -13   6  -2    6.13    4.80
  13   6   2   -1.33    1.49
 -14  -6  -2    0.94    1.68
 -14  -6  -2   -4.57    3.78
  14  -6   2   -5.16    4.29
 -14   6  -2   -1.45    1.16
 -14   6  -2    1.79    4.23
  14   6   2   -4.20    1.42
 -15   6  -2   -2.02    1.04
  15   6   2    0.77    1.41
  16   6   2    0.84    1.47
 -16   6  -2    0.53    1.00
  17  -6   2    1.03    1.23
 -17   6  -2    1.11    0.97
  17   6   2    2.00    1.23
  18  -6   2    0.30    0.90
 -18   6  -2    0.67    0.80
  18   7  -2    4.00    1.39
 -18   7   2    2.26    1.25
 -17   7   2    3.39    1.05
  17   7  -2    1.33    1.31
  16  -7  -2    8.73    2.16
  16   7  -2    4.53    1.60
 -16   7   2    2.67    1.23
  15  -7  -2   17.06    3.48
  15   7  -2   15.16    2.70
 -15   7   2   17.06    2.42
  14  -7  -2   45.77    7.66
 -14  -7   2   56.74    9.10
  14  -7  -2   58.37    9.99
 -14   7   2   52.17    6.35
 -14   7   2   49.38    9.11
  14   7  -2   47.40    6.63
  13  -7  -2   10.21    4.52
  13  -7  -2    5.23    4.95
 -13  -7   2   10.41    4.83
 -13   7   2    4.66    4.68
 -13   7   2   14.49    2.13
  13   7  -2   16.04    2.60
  12  -7  -2   31.81    6.89
  12  -7  -2   14.86    5.73
 -12  -7   2   27.62    5.82
 -12   7   2   11.23    5.19
 -12   7   2   22.43    3.02
  12   7  -2   21.94    3.44
 -11  -7   2   11.09    5.91
  11  -7  -2   10.26    5.15
  11  -7  -2   12.23    5.34
  11   7  -2   10.87    2.85
 -11   7   2   13.84    2.10
 -11   7   2    3.20    4.37
  10  -7  -2   53.43    8.12
 -10  -7   2   41.01    7.09
  10  -7  -2   27.92    6.36
  10   7  -2   31.13    4.65
 -10   7   2   49.83    7.15
 -10   7   2   31.57    4.32
   9  -7  -2    3.91    4.59
   9  -7  -2    2.36    3.96
  -9  -7   2    7.79    3.70
  -9   7   2   13.00    1.89
   9   7  -2    7.73    2.25
  -9   7   2    9.09    4.18
   8  -7  -2   -2.84    4.06
  -8  -7   2   -1.76    2.85
   8  -7  -2   -1.78    3.23
  -8   7   2    0.09    1.25
   8   7  -2   -0.67    1.22
  -8   7   2   -2.16    3.03
   7  -7  -2    4.51    3.98
  -7  -7   2    5.36    3.54
   7  -7  -2   -2.54    2.77
  -7   7   2    2.23    1.31
  -7   7   2   -0.24    3.16
  -6  -7   2    1.54    3.50
   6  -7  -2    1.12    3.57
   6  -7  -2   -2.21    2.75
  -6   7   2    1.35    1.32
  -6   7   2    0.89    3.01
  -5  -7   2   22.12    4.94
   5  -7  -2   25.61    5.05
   5  -7  -2   30.21    5.06
  -5   7   2   14.42    4.91
   4  -7  -2   -1.33    2.69
  -4  -7   2    7.42    3.61
   4  -7  -2   12.35    3.62
   4   7  -2    2.32    2.69
  -4   7   2    2.94    3.28
   3  -7  -2    4.57    2.86
  -3  -7   2   -0.69    3.32
   3  -7  -2   -2.52    2.79
  -3   7   2    0.29    2.81
   3   7  -2    6.14    2.96
   2  -7  -2   33.91    5.40
   2  -7  -2   31.07    5.78
  -2  -7   2   39.43    6.21
   2   7  -2   34.56    5.74
  -2   7   2   26.52    5.72
  -1  -7   2   11.18    2.65
  -1  -7   2   12.27    4.21
   1  -7  -2   20.80    4.26
  -1   7   2   18.68    4.03
   1   7  -2   14.58    3.87
   0  -7   2   39.89    6.79
   0  -7  -2   33.47    5.53
   0  -7  -2   37.19    6.44
   0  -7   2   36.75    5.51
   0   7  -2   46.63    6.90
   0   7   2   39.72    6.22
  -1  -7  -2   41.33    6.52
   1  -7   2   38.68    6.66
   1  -7   2   42.42    5.84
   1   7   2   29.16    5.94
  -1   7  -2   35.76    6.73
   2  -7   2   10.81    3.13
   2  -7   2    8.23    3.65
  -2  -7  -2    6.89    3.55
   2   7   2    4.11    3.27
  -2   7  -2    1.09    3.45
   3  -7   2   24.03    4.61
  -3  -7  -2   25.03    5.00
   3  -7   2   19.69    5.03
  -3   7  -2   19.79    4.89
   4  -7   2   97.89   14.49
   4  -7   2  112.33   14.72
  -4  -7  -2  130.92   15.02
   4  -7   2  123.09   14.94
  -4   7  -2  119.35   15.15
   4   7   2  114.98   13.32
  -4   7  -2  106.73   13.25
   5  -7   2   22.65    5.10
   5  -7   2   16.97    4.51
   5  -7   2   12.07    4.04
  -5  -7  -2   25.04    4.99
  -5   7  -2   17.14    2.58
   5   7   2   16.81    2.64
  -5   7  -2   18.15    4.78
   6  -7   2    5.49    3.63
  -6  -7  -2    3.27    3.41
   6  -7   2   -4.73    2.93
   6  -7   2    4.29    3.20
  -6   7  -2    1.55    1.16
   6   7   2    0.09    1.32
  -6   7  -2    0.05    3.19
   7  -7   2    2.32    3.60
   7  -7   2    0.71    3.61
  -7  -7  -2    9.86    4.32
   7  -7   2   12.84    4.33
  -7   7  -2    6.57    1.48
   7   7   2    5.05    1.65
  -7   7  -2    2.27    3.61
  -8  -7  -2    2.07    3.62
   8  -7   2    5.06    3.30
   8  -7   2    7.43    4.78
   8  -7   2    8.41    4.07
  -8   7  -2    5.63    1.49
  -8   7  -2    6.94    4.21
   8   7   2    6.19    1.72
  -9  -7  -2    9.06    4.40
   9  -7   2   17.09    4.81
   9  -7   2    5.67    4.48
   9   7   2   10.70    2.03
  -9   7  -2    9.12    1.97
  -9   7  -2   13.48    4.98
  10  -7   2    5.89    3.02
 -10  -7  -2    8.30    6.03
  10  -7   2   -2.69    4.88
 -10   7  -2    1.73    1.39
 -10   7  -2    2.21    4.81
  10   7   2    7.09    1.82
  11  -7   2   -5.19    3.60
  11  -7   2    3.67    2.56
 -11  -7  -2    0.13    3.89
 -11   7  -2    0.32    4.18
 -11   7  -2    1.72    1.34
  12  -7   2   -0.32    4.43
 -12  -7  -2   -2.47    3.62
  12  -7   2    3.80    2.31
 -12   7  -2    6.21    4.56
 -12   7  -2    0.98    1.34
  12   7   2   -1.78    1.56
  13  -7   2   45.37    5.55
  13  -7   2   42.50    8.47
 -13  -7  -2   30.15    7.08
 -13   7  -2   30.94    4.03
 -13   7  -2   28.80    7.22
  13   7   2   24.63    4.16
  14   7   2    3.39    1.65
 -14   7  -2    3.76    1.33
 -15   7  -2    3.47    1.15
  15   7   2    1.34    1.99
  16  -7   2    1.71    1.18
 -16   7  -2    0.47    0.93
  17  -7   2   -0.51    1.02
 -17   7  -2   -0.82    0.76
 -18   8   2    0.93    0.73
 -17   8   2    1.00    0.79
  16  -8  -2   -0.27    1.46
 -16   8   2    1.53    0.95
  16   8  -2   -0.07    1.43
  15  -8  -2   -2.08    1.72
  15   8  -2   -0.39    1.49
 -15   8   2   -0.42    0.97
  14  -8  -2    2.47    2.63
 -14   8   2   -0.42    1.14
  14   8  -2   -0.15    1.52
  13  -8  -2   -1.57    3.67
 -13  -8   2   -3.70    3.80
  13  -8  -2    0.75    4.68
 -13   8   2   -0.49    1.18
  13   8  -2    1.52    1.50
 -13   8   2    0.41    3.61
  12  -8  -2    4.61    4.58
 -12  -8   2    3.43    3.84
  12  -8  -2    6.43    4.32
  12   8  -2   -1.95    1.58
 -12   8   2    1.07    3.97
 -12   8   2    1.25    1.27
  11  -8  -2   49.88    9.84
  11  -8  -2   64.60    9.07
 -11  -8   2   80.44   10.49
 -11   8   2   63.52    7.33
  11   8  -2   53.85    7.55
 -11   8   2   54.37    9.72
 -10  -8   2    5.53    4.38
  10  -8  -2    6.41    4.43
  10  -8  -2    7.37    5.05
 -10   8   2   16.07    4.89
 -10   8   2    7.97    1.73
  -9  -8   2   -0.85    3.48
   9  -8  -2   10.82    5.41
   9  -8  -2    5.83    4.22
  -9   8   2   11.39    4.62
  -8  -8   2    0.65    3.87
   8  -8  -2    3.97    3.94
   8  -8  -2    5.01    4.97
  -8   8   2   -0.39    1.31
  -8   8   2    2.23    3.57
   8   8  -2    3.05    1.31
  -7  -8   2   -1.11    3.60
   7  -8  -2    2.40    3.82
   7  -8  -2   -1.46    4.19
  -7   8   2    1.27    3.41
  -7   8   2    1.78    1.33
   7   8  -2   -1.63    1.14
   6  -8  -2   -1.67    5.39
   6  -8  -2    0.51    3.18
   6  -8  -2   -2.64    4.24
  -6  -8   2    1.75    3.66
  -6   8   2    1.53    1.43
   6   8  -2    4.28    1.32
  -6   8   2    6.31    3.61
  -5  -8   2   47.69    7.53
   5  -8  -2   39.96    9.56
   5  -8  -2   32.19    6.55
   5  -8  -2   28.05    6.02
  -5   8   2   35.64    6.66
   5   8  -2   38.88    4.69
  -5   8   2   35.75    4.70
   4  -8  -2   19.79    4.64
  -4  -8   2   22.01    4.97
   4  -8  -2   14.53    4.53
   4  -8  -2   32.61    5.25
  -4   8   2   16.64    2.81
  -4   8   2   16.68    4.79
   4   8  -2   18.48    4.50
   4   8  -2   19.37    2.97
   3  -8  -2   42.91    6.74
   3  -8  -2   21.87    8.08
   3  -8  -2   48.78    7.38
  -3  -8   2   31.30    6.67
   3   8  -2   39.39    5.22
   3   8  -2   33.26    6.76
  -3   8   2   36.75    6.78
  -3   8   2   53.90    5.73
   2  -8  -2  175.80   20.77
  -2  -8   2  171.69   21.11
   2  -8  -2  172.88   20.41
  -2   8   2  144.31   19.41
  -2   8   2  185.19   20.89
   2   8  -2  168.61   19.26
   2   8  -2  155.13   20.54
   1  -8  -2   27.84    5.37
   1  -8  -2   22.81    4.50
  -1   8   2   17.13    3.08
   1   8  -2   15.67    4.63
   1   8  -2   22.47    3.01
  -1   8   2   28.13    5.27
   0  -8  -2    1.80    2.92
   0  -8   2    0.02    3.40
   0  -8   2   -4.42    2.34
   0  -8  -2    0.46    3.28
   0   8   2   -0.21    3.05
   0   8  -2    0.28    3.10
   0   8   2    1.15    1.87
   0   8  -2    0.20    1.58
   1  -8   2   -1.68    3.20
  -1  -8  -2   -2.35    3.10
   1  -8   2   -0.83    2.64
   1   8   2    3.07    3.14
  -1   8  -2   -6.70    3.73
  -1   8  -2   -0.27    1.35
   1   8   2    3.51    1.59
   2  -8   2   15.34    4.72
   2  -8   2   20.00    3.53
   2  -8   2   22.42    4.46
   2   8   2   21.48    4.73
  -2   8  -2   16.43    2.62
  -2   8  -2   34.52    5.64
   2   8   2   16.56    2.80
   3  -8   2    2.23    4.21
  -3  -8  -2    9.10    3.76
   3  -8   2    1.70    3.19
   3  -8   2    3.86    4.04
  -3   8  -2    2.22    1.31
   3   8   2    2.33    1.53
  -3   8  -2    6.39    3.91
   4  -8   2    5.34    3.56
   4  -8   2    2.78    5.18
  -4  -8  -2    7.62    3.99
   4  -8   2    0.60    2.93
  -4   8  -2    3.91    1.40
   4   8   2    3.94    1.63
  -4   8  -2    1.46    3.60
   5  -8   2   20.48    3.80
   5  -8   2    3.57    4.94
   5  -8   2   11.47    4.42
  -5  -8  -2   24.19    5.25
  -5   8  -2   19.01    5.10
  -5   8  -2   18.62    2.53
   5   8   2   14.12    2.61
  -6  -8  -2   30.32    6.64
   6  -8   2   30.72    6.58
   6  -8   2   30.66    5.40
   6  -8   2   32.17    6.87
   6   8   2   39.20    4.44
  -6   8  -2   29.09    4.18
  -6   8  -2   42.32    7.49
   7  -8   2    2.95    3.13
   7  -8   2    4.02    4.13
   7  -8   2    5.43    4.91
  -7  -8  -2   -0.14    3.75
  -7   8  -2   -2.13    3.68
   7   8   2    4.65    1.67
  -7   8  -2    3.41    1.38
   8  -8   2    6.92    4.50
   8  -8   2   -2.19    2.92
  -8  -8  -2    5.85    4.60
   8   8   2    2.60    1.69
  -8   8  -2    3.67    1.47
  -8   8  -2    4.71    4.75
   9  -8   2   -3.22    2.63
  -9  -8  -2    2.96    3.91
   9  -8   2   -0.08    3.96
   9   8   2   -0.64    1.40
  -9   8  -2    4.04    4.45
  -9   8  -2   -1.51    1.26
  10  -8   2    2.39    2.65
  10  -8   2    0.11    4.02
 -10  -8  -2    4.08    4.14
 -10   8  -2    0.40    1.28
  10   8   2    2.12    1.40
 -10   8  -2    8.29    4.91
  11  -8   2   -6.24    3.39
 -11  -8  -2    5.25    4.34
  11  -8   2   -0.20    2.27
 -11   8  -2    0.18    1.26
 -11   8  -2   -2.15    3.78
  12  -8   2   14.60    2.87
 -12  -8  -2   10.48    5.12
  12  -8   2    4.37    5.61
 -12   8  -2   11.27    2.06
 -12   8  -2   11.20    5.37
 -13   8  -2   -0.53    1.13
 -14   8  -2    3.77    1.25
 -16   8  -2    1.17    0.84
 -17   9   2   -0.38    0.65
 -16   9   2    0.95    0.78
  15  -9  -2    1.03    1.67
 -15   9   2   -1.30    0.89
  14  -9  -2    2.02    1.98
 -14   9   2    2.74    1.13
  13  -9  -2   21.77    4.02
 -13   9   2   22.42    3.01
 -12  -9   2    4.53    6.45
  12  -9  -2    7.34    3.32
 -12   9   2    4.63    1.42
 -11  -9   2    2.19    4.56
  11  -9  -2   -2.76    5.28
  11  -9  -2    2.66    3.86
 -11   9   2    3.71    4.89
 -11   9   2    3.20    1.36
 -10  -9   2    0.91    3.94
  10  -9  -2    0.10    4.12
  10  -9  -2   -1.44    4.31
 -10   9   2    0.91    3.72
 -10   9   2   -0.32    1.28
   9  -9  -2    1.66    4.53
  -9  -9   2    0.02    3.92
   9  -9  -2   -3.49    4.25
  -9   9   2   -1.62    1.24
  -9   9   2    7.20    3.98
  -8  -9   2    1.56    4.23
   8  -9  -2    1.68    4.86
   8  -9  -2   -1.62    4.72
  -8   9   2   -0.10    1.33
   8   9  -2    0.10    1.22
  -8   9   2    1.34    3.73
   7  -9  -2   25.10    6.27
   7  -9  -2   18.30    5.62
  -7  -9   2   19.82    5.91
  -7   9   2   27.04    3.26
   7   9  -2   18.18    3.18
  -7   9   2   26.83    5.72
  -6  -9   2   24.51    5.63
   6  -9  -2   13.66    5.36
   6  -9  -2   24.66    5.77
  -6   9   2   21.55    3.18
   6   9  -2   17.78    2.75
  -6   9   2   12.18    5.00
  -5  -9   2    2.66    4.33
   5  -9  -2    7.62    4.06
   5  -9  -2    9.89    4.72
   5   9  -2    5.54    1.66
  -5   9   2    7.06    1.79
  -5   9   2    9.44    4.16
   4  -9  -2   -5.80    4.60
   4  -9  -2    1.99    4.10
  -4  -9   2   -2.46    3.57
   4  -9  -2    1.39    3.57
  -4   9   2    1.25    1.52
   4   9  -2    0.45    1.30
  -4   9   2   -0.40    3.55
   3  -9  -2    7.90    4.66
  -3  -9   2    3.13    4.05
   3  -9  -2    1.35    3.54
   3  -9  -2    3.59    3.91
   3   9  -2    4.57    3.65
   3   9  -2    4.42    1.42
  -3   9   2    1.34    1.57
  -3   9   2    3.05    3.91
   2  -9  -2   82.18   10.37
   2  -9  -2   52.21    8.54
  -2  -9   2   54.20    9.82
   2  -9  -2   59.18    8.91
  -2   9   2   61.41    7.50
   2   9  -2   61.14    7.38
   2   9  -2   54.08    9.38
  -2   9   2   67.08    9.93
  -1  -9   2   73.48    9.50
   1  -9  -2   48.47    8.18
   1   9  -2   37.83    7.53
  -1   9   2   46.29    6.11
  -1   9   2   43.01    7.87
   1   9  -2   49.89    6.02
   0  -9   2   27.64    5.95
   0  -9  -2   26.12    5.81
   0   9   2   22.57    3.45
   0   9  -2   26.60    3.31
   0   9   2   16.52    5.34
   0   9  -2   20.79    5.34
   1  -9   2   -5.86    3.42
  -1  -9  -2   -5.63    3.28
   1  -9   2    3.97    2.11
  -1   9  -2    0.98    1.29
   1   9   2   -0.34    1.40
  -1   9  -2    5.13    4.10
   1   9   2   -1.87    3.19
   2  -9   2   -2.71    2.05
   2  -9   2   12.13    4.38
   2  -9   2   -1.01    3.27
  -2  -9  -2   -3.03    3.25
  -2   9  -2    0.48    1.22
  -2   9  -2   -4.70    2.98
   2   9   2    1.53    1.49
   3  -9   2   14.03    3.03
   3  -9   2    8.59    4.08
   3  -9   2    2.95    4.38
  -3  -9  -2   17.35    5.13
   3   9   2   11.22    2.16
  -3   9  -2    8.99    1.99
  -3   9  -2    9.89    4.84
   4  -9   2   -2.55    3.86
   4  -9   2    3.05    3.39
   4  -9   2    2.40    2.51
  -4  -9  -2    1.02    4.17
  -4   9  -2    0.61    3.73
  -4   9  -2    1.03    1.20
   4   9   2   -0.85    1.48
   5  -9   2    2.89    4.22
   5  -9   2    5.52    4.96
  -5  -9  -2    8.73    4.55
   5  -9   2    1.51    3.64
  -5   9  -2    5.62    1.56
  -5   9  -2    2.98    4.19
   5   9   2    4.22    2.24
  -6  -9  -2    3.01    4.35
   6  -9   2    6.80    2.75
   6  -9   2   12.06    4.62
   6  -9   2   -3.91    4.70
  -6   9  -2    6.30    1.58
  -6   9  -2    5.21    4.96
   6   9   2    5.47    1.78
   7  -9   2    8.92    5.13
  -7  -9  -2    2.68    4.02
   7  -9   2    4.61    2.86
  -7   9  -2    5.00    1.52
   7   9   2    4.42    1.73
  -7   9  -2    6.76    4.44
   8  -9   2    0.81    2.48
  -8  -9  -2   -0.16    3.90
   8  -9   2   -0.55    4.36
  -8   9  -2   -1.42    1.19
   8   9   2   -0.47    1.39
  -8   9  -2    7.30    4.56
  -9  -9  -2   10.18    5.15
   9  -9   2    1.09    2.58
   9  -9   2   -1.57    4.80
   9   9   2    6.16    1.54
  -9   9  -2    3.17    4.18
  -9   9  -2    4.61    1.48
 -10  -9  -2    7.17    5.35
  10  -9   2    4.56    2.64
  10  -9   2   -1.64    5.02
 -10   9  -2    7.54    1.51
  10   9   2    2.87    1.37
 -10   9  -2    2.10    5.09
  11  -9   2    1.67    2.20
 -11   9  -2   -0.93    1.17
 -12   9  -2    7.55    1.61
 -13   9  -2    5.91    1.38
 -14   9  -2   -0.76    1.11
 -15   9  -2    0.40    0.78
 -15  10   2   -0.92    0.72
  14 -10  -2   -0.68    1.77
 -14  10   2    0.86    0.94
  13 -10  -2   -0.21    1.64
 -13  10   2   -1.13    0.94
  12 -10  -2    0.76    2.18
 -12  10   2   -2.08    0.99
  11 -10  -2    1.32    2.49
 -11  10   2   -0.53    1.10
  10 -10  -2    3.03    3.16
 -10 -10   2    6.84    4.76
 -10  10   2    4.24    1.38
 -10  10   2   -1.19    4.70
  -9 -10   2    4.27    5.72
   9 -10  -2    9.59    6.10
   9 -10  -2   11.60    3.78
  -9  10   2   10.11    1.87
  -9  10   2    3.15    5.15
   8 -10  -2   41.86    7.56
   8 -10  -2   39.68    5.71
  -8 -10   2   38.26    7.06
  -8  10   2   24.52    6.39
   8  10  -2   19.49    3.84
  -8  10   2   26.24    3.61
  -7 -10   2   23.45    6.44
   7 -10  -2   23.19    5.54
   7 -10  -2   38.83    7.13
   7  10  -2   28.28    3.54
  -7  10   2   21.87    6.04
  -7  10   2   26.14    3.66
  -6 -10   2   15.90    5.97
   6 -10  -2   22.32    5.38
   6 -10  -2   40.31    7.21
   6  10  -2   32.30    3.90
  -6  10   2   34.28    4.05
  -6  10   2   17.86    6.04
  -5 -10   2    1.70    4.15
   5 -10  -2   -0.73    4.55
   5 -10  -2    1.36    3.77
   5  10  -2    0.70    1.31
  -5  10   2    0.15    1.47
  -5  10   2    6.01    4.31
  -4 -10   2   12.41    6.93
   4 -10  -2   17.97    4.71
   4  10  -2   22.44    3.13
  -4  10   2   23.32    3.29
  -4  10   2   27.82    6.30
  -3 -10   2   69.88   12.24
   3 -10  -2   73.57   12.61
   3 -10  -2   87.34   11.68
  -3  10   2   96.29   14.06
   3  10  -2   85.94   10.15
  -3  10   2   86.62   10.23
   2 -10  -2    7.06    4.95
   2 -10  -2   -0.81    2.58
  -2 -10   2    1.22    4.44
  -2  10   2    2.04    1.59
  -2  10   2   -2.26    3.41
   2  10  -2    7.21    4.37
   2  10  -2   -0.70    1.34
   1 -10  -2   30.07    7.15
  -1 -10   2   42.73    8.07
  -1  10   2   31.57    6.74
  -1  10   2   34.48    4.71
   1  10  -2   36.96    4.67
   1  10  -2   46.85    7.65
   0 -10  -2   19.39    5.87
   0 -10   2   21.14    6.22
   0  10   2   13.54    5.24
   0  10  -2   17.99    5.60
   0  10  -2   24.95    3.14
   0  10   2   19.75    3.12
   1 -10   2    1.39    4.74
  -1 -10  -2   -5.15    3.62
  -1  10  -2   -0.24    4.02
  -1  10  -2    1.91    1.45
   1  10   2    1.40    1.63
   2 -10   2    1.43    4.52
  -2 -10  -2    2.56    4.13
  -2  10  -2    4.45    4.34
  -2  10  -2    4.45    1.54
   2  10   2    5.35    1.79
  -3 -10  -2   17.39    6.56
   3 -10   2   10.82    6.05
  -3  10  -2   18.34    2.69
  -3  10  -2   16.19    7.13
   3  10   2   19.38    2.92
   4 -10   2    1.22    6.72
  -4 -10  -2    2.67    4.34
   4 -10   2    3.24    2.27
   4  10   2    1.53    1.60
  -4  10  -2    1.29    1.37
  -4  10  -2   -1.41    3.96
   5 -10   2    1.74    2.36
   5 -10   2   -7.35    5.68
  -5 -10  -2    1.32    4.07
  -5  10  -2   -1.51    1.21
   5  10   2    2.21    1.63
  -5  10  -2   -2.73    3.76
   6 -10   2    2.22    5.20
   6 -10   2   -1.00    2.38
  -6 -10  -2    1.97    4.41
  -6  10  -2    1.34    1.27
   6  10   2   -0.98    1.51
  -6  10  -2   -2.00    3.93
   7 -10   2    1.60    2.33
  -7 -10  -2    8.62    4.81
   7 -10   2    1.89    5.52
  -7  10  -2    7.48    4.94
   7  10   2   -0.67    1.42
  -7  10  -2    2.77    1.33
  -8 -10  -2   -0.45    4.48
   8 -10   2    2.68    2.28
   8 -10   2   -4.99    5.63
   8  10   2    1.37    1.71
  -8  10  -2    2.53    1.38
  -8  10  -2    5.03    5.06
   9  10   2    1.74    1.13
  -9  10  -2    2.45    1.25
 -10  10  -2    5.84    1.43
 -11  10  -2   -0.74    1.04
 -12  10  -2   -1.55    0.92
 -13  10  -2    3.04    1.01
 -14  10  -2    0.21    0.72
 -14  11   2    0.58    0.71
 -13  11   2    0.06    0.82
  12 -11  -2    0.41    1.63
 -12  11   2   -0.17    1.27
  11 -11  -2    0.53    1.79
 -11  11   2   -0.08    0.95
  10 -11  -2    5.92    2.32
 -10  11   2    3.76    1.31
   9 -11  -2   -1.86    2.20
  -9  11   2    2.07    1.16
   8 -11  -2    1.84    2.54
  -8  11   2    4.04    1.40
  -7 -11   2   15.45    5.97
   7 -11  -2   23.04    3.76
  -7  11   2   25.09    2.97
  -7  11   2   17.51    5.78
   7  11  -2   16.07    2.62
  -6 -11   2    9.85    7.94
   6 -11  -2    6.69    2.93
  -6  11   2    9.11    1.76
   6  11  -2    2.81    1.96
  -5 -11   2    9.82    4.92
   5 -11  -2    6.78    2.88
   5  11  -2   10.01    1.87
  -5  11   2    4.29    4.45
  -5  11   2   15.67    2.19
   4 -11  -2   14.26    2.79
  -4 -11   2   16.78    6.09
   4  11  -2    5.06    1.81
  -4  11   2   13.20    4.99
  -4  11   2   12.36    2.09
  -3 -11   2    1.86    5.06
   3 -11  -2   -0.24    1.93
   3  11  -2    0.92    1.36
  -3  11   2    0.60    1.46
  -3  11   2    2.42    4.20
  -2 -11   2    1.02    4.35
   2  11  -2    0.67    1.41
  -2  11   2    1.93    1.49
  -2  11   2    3.89    4.09
  -1 -11   2    8.72    5.42
   1 -11  -2   12.46    6.35
  -1  11   2    1.98    1.57
   1  11  -2    1.77    1.45
  -1  11   2   -8.29    3.29
   1  11  -2    9.21    5.04
   0 -11   2    8.55    5.33
   0 -11  -2    5.79    5.49
   0  11   2    7.44    1.89
   0  11  -2    2.07    1.48
   0  11  -2   -1.86    4.04
   1 -11   2    0.86    4.99
  -1 -11  -2    2.83    5.37
  -1  11  -2    1.04    4.58
   1  11   2    6.15    1.81
  -1  11  -2    7.31    1.69
  -2 -11  -2    5.74    4.71
   2 -11   2    2.07    4.77
  -2  11  -2    1.86    4.44
   2  11   2   -0.86    1.41
  -2  11  -2   -2.24    1.26
   3 -11   2    3.84    5.79
  -3 -11  -2    2.36    4.85
  -3  11  -2   -5.24    3.64
  -3  11  -2   -2.11    1.22
   3  11   2   -0.47    1.52
  -4 -11  -2    4.57    4.61
   4  11   2    4.45    1.67
  -4  11  -2    6.90    4.74
  -4  11  -2    3.48    1.50
  -5 -11  -2    1.24    5.26
  -5  11  -2    2.82    5.45
   5  11   2   -0.89    1.45
  -5  11  -2    2.42    1.31
  -6 -11  -2   24.18    9.11
  -6  11  -2   27.04    3.35
  -6  11  -2   17.62    6.44
   6  11   2   21.59    3.31
   7  11   2    1.33    1.21
  -7  11  -2    2.19    1.30
  -8  11  -2    2.33    1.21
   8  11   2    2.63    1.08
  -9  11  -2    1.89    1.15
 -10  11  -2   -0.65    0.99
 -11  11  -2   -0.78    0.99
 -12  11  -2    1.30    0.84
 -13  11  -2   -0.45    0.65
 -12  12   2   -0.34    0.72
 -11  12   2    1.89    0.88
 -10  12   2   -0.54    0.91
  -9  12   2    2.99    1.13
   8 -12  -2    3.94    1.78
  -8  12   2    3.68    1.21
   7 -12  -2   -1.62    1.46
  -7  12   2    0.20    1.11
   6 -12  -2   -0.70    1.52
  -6  12   2    0.44    1.16
   6  12  -2   -0.47    0.83
  -5  12   2    0.09    1.24
   5  12  -2   -0.67    0.96
   4  12  -2    0.78    1.13
  -4  12   2    3.26    1.41
  -3  12   2    8.33    1.73
   3  12  -2    5.06    1.46
  -2  12   2   14.28    7.05
   2  12  -2    6.41    1.43
  -2  12   2    3.15    1.68
   1  12  -2    0.40    1.19
  -1  12   2   -1.01    1.36
   0  12  -2    3.82    1.41
   0  12   2    5.44    1.62
   1  12   2    3.18    1.51
  -1  12  -2    2.30    1.31
   2  12   2   -0.92    1.35
  -2  12  -2    1.32    1.16
  -3  12  -2    4.97    1.34
   3  12   2    1.60    1.47
  -4  12  -2   10.43    1.83
   4  12   2    9.31    1.86
  -5  12  -2    2.74    1.24
   5  12   2    0.42    1.22
   6  12   2    3.93    1.26
  -6  12  -2    4.99    1.32
   7  12   2   -0.77    0.87
  -7  12  -2   -0.80    0.96
  -8  12  -2    0.19    0.95
  -9  12  -2    1.88    1.08
 -10  12  -2    0.13    0.82
 -11  12  -2   -0.19    0.71
 -10  13   2    1.54    0.77
  -9  13   2    0.97    0.77
  -8  13   2    0.78    0.86
  -7  13   2    2.60    1.18
  -6  13   2    6.59    1.38
  -5  13   2    3.69    1.22
  -4  13   2    4.30    1.21
   4  13  -2    2.53    0.92
   3  13  -2    4.32    1.05
  -3  13   2    3.63    1.27
  -2  13   2    3.34    1.23
   2  13  -2    2.05    1.00
  -1  13   2    3.95    1.33
   1  13  -2    4.37    1.19
   0  13  -2    5.84    1.21
   0  13   2    1.21    1.29
  -1  13  -2   -0.83    0.97
   1  13   2   -1.09    1.11
   2  13   2    0.02    1.12
  -2  13  -2    0.91    0.97
   3  13   2   -0.62    1.04
  -3  13  -2    2.58    1.12
   4  13   2    8.69    1.66
  -4  13  -2   11.48    1.65
   5  13   2    1.29    0.86
  -5  13  -2    1.66    0.98
  -6  13  -2   -0.86    1.03
   6  13   2    0.13    0.75
  -7  13  -2   -0.24    0.84
  -8  13  -2    2.74    0.91
  -9  13  -2    0.45    0.72
  -7  14   2    0.85    0.71
  -6  14   2    0.48    0.72
  -5  14   2   -0.17    0.80
  -4  14   2    1.27    0.85
  -3  14   2   -0.18    0.79
   2  14  -2   -0.10    0.76
  -2  14   2    1.47    0.86
   1  14  -2    0.00    0.71
  -1  14   2   -0.77    0.77
   0  14   2    1.23    0.86
   0  14  -2   -0.37    0.70
   1  14   2    0.71    0.81
  -1  14  -2   -0.27    0.75
   2  14   2    0.01    0.75
  -2  14  -2    0.26    0.73
   3  14   2   -0.18    0.67
  -3  14  -2    0.95    0.74
   4  14   2    0.02    0.59
  -4  14  -2    0.93    0.73
  -5  14  -2    0.03    0.66
  21   0  -3   -1.27    1.06
  20   0  -3   -0.10    1.38
  19   0  -3    0.44    1.67
 -19   0   3    0.05    1.37
 -18   0   3   -0.99    1.30
  18   0  -3   -3.35    1.74
 -17   0   3   -1.79    3.61
 -17   0   3   -0.14    1.44
  17   0  -3    0.48    2.09
  16   0  -3   -0.94    2.05
 -16   0   3   -2.03    3.03
  16   0  -3   -0.28    4.43
 -16   0   3    3.50    1.59
  15   0  -3   -0.50    2.19
  15   0  -3    2.05    3.47
 -15   0   3   -1.36    2.99
  14   0  -3   -0.26    2.99
 -14   0   3   -0.13    2.95
 -13   0   3    0.31    2.44
  13   0  -3    1.59    2.95
  12   0  -3    2.68    2.67
 -12   0   3   -2.97    2.23
 -11   0   3    0.54    2.43
  11   0  -3    1.44    2.47
  10   0  -3    2.44    2.46
 -10   0   3   -0.54    2.07
  -9   0   3   -0.90    2.01
   9   0  -3    0.58    2.35
   8   0  -3    2.87    2.32
  -8   0   3   -1.41    1.74
   7   0  -3    1.34    2.07
  -7   0   3    3.17    1.64
   6   0  -3    3.12    2.01
  -6   0   3   -0.03    1.29
   5   0  -3   -0.44    1.87
  -5   0   3    1.59    1.11
   4   0  -3    3.56    1.84
   3   0  -3   -0.48    1.53
   2   0  -3   -0.61    1.33
  -2   0   3    0.36    0.83
   1   0  -3    5.28    1.85
   1   0  -3    4.53    1.20
   0   0  -3   -0.11    1.47
  -1   0  -3   -1.18    2.34
  -2   0  -3    2.25    2.51
  -3   0  -3   -0.05    2.38
  -4   0  -3    3.57    2.74
  -5   0  -3    6.11    2.95
  -6   0  -3    2.78    2.99
  -7   0  -3    0.23    2.96
  -8   0  -3    2.76    3.01
  -9   0  -3    4.98    3.24
  10   0   3    1.15    2.73
 -10   0  -3    3.14    4.78
  11   0   3    1.35    3.00
 -11   0  -3    0.14    1.34
 -11   0  -3   -1.98    2.97
  11   0   3    7.64    4.22
 -12   0  -3    1.84    3.58
  12   0   3   -1.86    3.15
 -12   0  -3    2.96    1.43
 -13   0  -3    0.27    3.31
  13   0   3   -0.67    3.60
 -14   0  -3    2.58    3.84
 -14   0  -3    2.48    1.51
  14   0   3   -2.78    3.64
 -15   0  -3   -4.66    3.59
 -15   0  -3   -1.18    1.35
  15   0   3    5.56    4.98
 -16   0  -3    1.95    4.52
 -16   0  -3   -0.35    1.28
 -17   0  -3    1.50    1.27
  18   0   3    1.31    1.44
 -18   0  -3   -1.12    1.06
  19   0   3    0.33    1.16
 -19   0  -3   -0.46    1.00
  21  -1  -3    2.29    1.25
  21   1  -3    1.30    1.34
  20  -1  -3    1.30    1.47
 -20  -1   3    2.66    1.64
  20   1  -3   -0.75    1.29
  19  -1  -3    0.23    1.50
 -19  -1   3   -1.89    1.35
  19   1  -3    0.93    1.75
 -19   1   3   -2.49    1.18
 -18  -1   3    0.90    1.47
  18  -1  -3    0.42    1.78
 -18   1   3    4.79    1.53
  18   1  -3    3.07    2.12
  17  -1  -3   14.62    2.79
 -17  -1   3   13.37    2.43
  17  -1  -3   15.73    6.82
 -17  -1   3   17.56    4.97
 -17   1   3   15.24    2.38
  17   1  -3   14.23    2.94
 -17   1   3   12.63    5.06
  16  -1  -3   39.12    7.90
  16  -1  -3   34.70    5.38
 -16  -1   3   32.92    4.81
 -16  -1   3   34.80    7.03
  16   1  -3   39.54    5.27
 -16   1   3   39.30    6.96
 -16   1   3   41.25    4.83
  15  -1  -3    2.67    3.61
 -15  -1   3    2.46    3.39
 -15  -1   3    4.99    1.70
 -15   1   3    1.16    3.00
  15   1  -3   12.62    4.34
  15   1  -3    0.74    2.07
 -14  -1   3   -1.43    2.64
  14  -1  -3    3.30    3.60
  14  -1  -3    6.19    3.37
  14   1  -3    2.69    2.04
  14   1  -3   -0.05    2.96
 -14   1   3    5.17    3.39
 -13  -1   3    1.12    2.79
  13  -1  -3    8.11    3.78
  13  -1  -3    2.77    3.54
 -13   1   3    4.58    3.22
  13   1  -3    7.94    3.19
 -12  -1   3   18.27    4.30
  12  -1  -3   17.49    4.77
 -12   1   3   24.62    4.55
  12   1  -3   27.27    4.80
 -11  -1   3  157.83   18.94
  11  -1  -3  152.06   19.49
  11   1  -3  157.64   19.08
 -11   1   3  150.21   18.97
 -10  -1   3   68.78    8.84
  10  -1  -3   67.33    9.38
 -10   1   3   58.23    8.74
  10   1  -3   68.30    9.06
   9  -1  -3   65.33    9.00
  -9  -1   3   67.65    8.56
  -9   1   3   68.52    8.65
   9   1  -3   59.55    8.68
  -8  -1   3  181.32   21.54
   8  -1  -3  185.33   22.03
   8   1  -3  180.02   21.75
  -8   1   3  181.77   21.60
   7  -1  -3    5.73    2.49
  -7  -1   3    5.51    1.75
  -7   1   3    2.90    1.89
   7   1  -3    4.31    2.02
  -6  -1   3  263.86   31.39
   6  -1  -3  274.70   31.82
   6   1  -3  266.60   31.58
  -6   1   3  274.69   31.41
  -5  -1   3  476.13   56.01
   5  -1  -3  498.63   56.37
  -5   1   3  491.31   56.00
   5   1  -3  472.58   56.16
   4  -1  -3   96.49   11.42
  -4  -1   3   90.13   10.92
  -4  -1   3   87.80   10.90
   4   1  -3   92.54   11.38
  -4   1   3   89.15   11.18
  -4   1   3   96.82   10.85
   3  -1  -3 1502.96  166.00
  -3  -1   3 1449.56  165.76
  -3  -1   3 1407.38  165.78
  -3   1   3 1483.70  165.72
   3   1  -3 1410.95  165.85
  -3   1   3 1373.59  165.79
  -2  -1   3   45.82    6.60
   2  -1  -3   56.23    6.94
  -2   1   3   53.33    6.50
  -2   1   3   52.92    6.49
   2   1  -3   57.32    6.44
   2   1  -3   56.79    6.77
   1  -1  -3   59.27    6.97
   1  -1  -3   57.58    7.23
   1   1  -3   58.44    7.04
  -1   1   3   53.60    6.93
   0  -1  -3  555.01   63.15
   0  -1  -3  550.68   63.07
   0   1  -3  529.37   63.10
  -1  -1  -3   21.61    3.78
  -1   1  -3   28.26    4.06
  -2  -1  -3  316.82   38.75
  -2   1  -3  348.51   38.84
  -3  -1  -3  265.27   31.83
  -3   1  -3  276.77   31.91
  -4  -1  -3  262.08   31.28
  -4   1  -3  268.70   31.38
  -5  -1  -3   86.89   11.10
  -5   1  -3   85.09   11.19
  -6  -1  -3   60.38    9.21
  -6   1  -3   77.45    9.59
  -7  -1  -3    6.12    3.24
  -7   1  -3    5.78    3.44
  -8  -1  -3  170.01   22.00
  -8   1  -3  189.97   22.21
   9  -1   3  114.41   14.67
  -9  -1  -3  120.42   14.44
  -9   1  -3   93.31   14.16
 -10  -1  -3   14.72    1.92
  10  -1   3    5.88    3.22
 -10  -1  -3    5.32    3.56
  10  -1   3   23.39    4.75
  10   1   3    8.77    3.42
 -10   1  -3   11.67    4.48
 -10   1  -3    4.49    1.73
  11  -1   3    4.85    4.21
 -11  -1  -3    7.55    3.77
 -11  -1  -3    4.40    1.51
  11  -1   3    5.08    3.37
 -11   1  -3    3.15    3.47
 -11   1  -3    1.85    1.31
  11   1   3   -2.62    2.73
 -12  -1  -3   -1.66    1.33
 -12  -1  -3    0.89    3.22
  12  -1   3    1.77    3.37
  12   1   3   -1.79    2.99
 -12   1  -3    0.23    1.23
 -12   1  -3    2.08    3.50
 -13  -1  -3   24.47    5.65
  13  -1   3   21.86    5.93
 -13  -1  -3   23.37    3.44
 -13   1  -3   20.44    5.52
 -13   1  -3   22.59    3.41
  13   1   3   27.06    5.68
 -14  -1  -3    0.53    1.51
 -14  -1  -3    8.06    4.64
  14  -1   3   -6.46    3.37
  14   1   3    1.90    4.07
 -14   1  -3   -2.38    3.67
 -14   1  -3    4.83    1.45
  15  -1   3    4.29    4.62
 -15  -1  -3    6.09    3.94
 -15  -1  -3    1.00    1.48
 -15   1  -3   -3.23    3.64
 -15   1  -3    2.26    1.44
 -16  -1  -3   -0.14    4.57
 -16  -1  -3   -3.66    1.20
 -16   1  -3  -10.50    4.00
 -16   1  -3    1.04    1.31
 -17  -1  -3   -0.40    1.24
  17   1   3   -0.44    1.67
 -17   1  -3    0.01    1.18
 -18  -1  -3   -0.93    1.14
  18  -1   3    0.72    1.43
  18   1   3    0.66    1.38
 -18   1  -3    2.62    1.22
 -19  -1  -3    0.37    0.96
  19  -1   3   -1.02    1.09
 -19   1  -3    0.83    0.94
  19   1   3    0.58    1.10
  21  -2  -3    0.38    1.00
  21   2  -3    0.04    1.17
 -20  -2   3    2.63    1.69
  20   2  -3   -0.62    1.36
 -19  -2   3    6.39    1.75
  19  -2  -3    5.51    2.04
  19   2  -3   11.32    2.30
 -19   2   3    9.20    1.73
 -18  -2   3    2.02    1.58
  18  -2  -3    4.47    1.92
 -18   2   3    0.39    1.39
  18   2  -3    3.62    1.93
  17  -2  -3    1.99    2.00
 -17  -2   3   10.72    5.03
 -17  -2   3   -2.08    1.98
  17  -2  -3   -6.36    5.45
 -17   2   3    0.20    4.83
  17   2  -3    1.58    2.12
 -17   2   3   -0.07    1.64
  16  -2  -3   -0.28    1.86
 -16  -2   3   -0.53    1.50
  16  -2  -3    0.13    2.19
  16  -2  -3    5.13    4.28
 -16  -2   3   -5.09    2.98
  16   2  -3    1.00    2.14
 -16   2   3    0.55    1.30
 -16   2   3    2.15    3.54
 -15  -2   3    0.19    1.49
  15  -2  -3    4.51    5.41
  15  -2  -3   -2.84    3.58
 -15  -2   3    0.75    3.01
  15   2  -3    0.10    1.90
 -15   2   3   -1.92    3.34
 -14  -2   3    8.33    2.13
  14  -2  -3   13.93    4.47
  14  -2  -3    4.01    3.85
 -14  -2   3    5.11    3.36
  14   2  -3   12.41    2.61
 -14   2   3    7.99    3.72
  13  -2  -3    4.89    3.39
  13  -2  -3   -1.79    2.71
 -13  -2   3    1.31    2.86
  13   2  -3    0.45    2.46
  13   2  -3    6.60    2.19
 -13   2   3    1.57    2.89
  12  -2  -3   74.66   11.40
  12  -2  -3   58.02    9.93
 -12  -2   3   83.95   12.01
  12   2  -3   87.04   10.40
  12   2  -3   83.52    9.60
 -12   2   3   85.04   10.89
 -11  -2   3  152.16   19.20
  11  -2  -3  173.54   20.02
  11   2  -3  151.38   18.64
  11   2  -3  158.18   19.14
 -11   2   3  156.81   19.30
 -10  -2   3  206.85   25.70
  10  -2  -3  244.21   26.48
 -10   2   3  213.72   25.81
  10   2  -3  207.25   25.64
  -9  -2   3    8.07    2.67
   9  -2  -3    6.41    3.31
   9   2  -3    7.91    2.39
  -9   2   3   15.79    3.04
   8  -2  -3  103.82   12.87
  -8  -2   3   98.85   12.15
   8   2  -3   94.70   12.04
  -8   2   3   99.33   12.47
  -7  -2   3  402.44   48.48
   7  -2  -3  420.41   48.91
  -7   2   3  425.04   48.52
   7   2  -3  419.12   48.44
  -6  -2   3  422.57   49.50
   6  -2  -3  441.38   49.87
   6   2  -3  411.30   49.42
  -6   2   3  432.90   49.51
   5  -2  -3   20.77    4.17
  -5  -2   3   26.96    3.88
   5   2  -3   28.50    3.63
  -5   2   3   27.12    3.84
   4  -2  -3  498.42   57.50
  -4  -2   3  481.41   57.25
   4  -2  -3  483.40   57.07
   4   2  -3  501.39   57.16
  -4   2   3  507.44   57.25
   3  -2  -3  169.88   20.75
   3  -2  -3  173.42   20.35
  -3  -2   3  174.79   20.57
   3   2  -3  175.37   20.46
  -3   2   3  180.06   20.53
   2  -2  -3  217.88   26.00
  -2  -2   3  216.80   25.88
   2  -2  -3  235.09   25.79
   2   2  -3  212.37   25.85
  -2   2   3  221.96   25.85
   0  -2   3  194.99   24.05
   0  -2  -3  208.93   24.01
   0  -2  -3  198.40   24.20
   0   2  -3  214.42   24.09
   0   2   3  203.80   23.97
  -1  -2  -3    9.64    2.64
   1  -2   3   12.85    2.92
  -1   2  -3    9.42    2.80
   2  -2   3 1519.12  176.29
  -2  -2  -3 1499.54  176.26
  -2   2  -3 1560.66  176.34
   3  -2   3  446.12   50.75
  -3  -2  -3  418.26   50.66
  -3   2  -3  441.04   50.79
  -4  -2  -3  353.81   44.45
   4  -2   3  393.15   44.56
  -4   2  -3  395.62   44.61
   5  -2   3   20.39    4.04
  -5  -2  -3   14.91    3.68
  -5   2  -3   11.07    3.55
  -6  -2  -3   83.09   11.53
   6  -2   3   97.62   11.75
  -6   2  -3   85.80   11.69
   7  -2   3  245.41   29.95
  -7  -2  -3  247.26   29.94
  -7   2  -3  257.69   30.07
  -8  -2  -3   65.11   10.17
   8  -2   3   83.72   11.57
  -8   2  -3   82.36   10.74
   9  -2   3  100.51   13.17
  -9  -2  -3   89.14   13.01
  -9   2  -3  109.26   13.83
  10  -2   3    1.09    3.56
 -10  -2  -3   -0.24    3.12
 -10  -2  -3    0.96    1.44
  10  -2   3   -2.41    2.61
 -10   2  -3    1.39    1.20
 -10   2  -3    4.13    3.37
  10   2   3    2.30    2.58
  11  -2   3    2.66    3.45
 -11  -2  -3    4.82    1.69
 -11  -2  -3    3.68    3.41
 -11   2  -3    2.26    1.29
  11   2   3    2.09    2.62
 -11   2  -3    1.52    3.53
  12  -2   3    1.18    3.63
 -12  -2  -3    3.14    1.52
 -12  -2  -3   -0.49    3.48
  12   2   3   -0.83    2.96
 -12   2  -3    5.16    1.35
 -12   2  -3    2.39    3.60
 -13  -2  -3   53.19    6.39
 -13  -2  -3   44.37    8.41
  13  -2   3   59.09    9.24
 -13   2  -3   48.53    6.21
 -13   2  -3   50.53    8.92
  13   2   3   41.72    7.93
  14  -2   3   53.52    9.35
 -14  -2  -3   60.37    6.80
 -14  -2  -3   54.81    9.01
 -14   2  -3   42.13    8.89
 -14   2  -3   50.65    6.70
 -15  -2  -3    5.65    1.65
  15  -2   3    4.28    4.85
 -15  -2  -3    6.18    4.09
 -15   2  -3    0.94    4.38
 -15   2  -3    2.94    1.45
 -16  -2  -3    7.49    1.86
  16   2   3    7.21    2.39
 -16   2  -3   10.40    1.87
 -17  -2  -3    6.16    1.61
 -17   2  -3    4.71    1.51
  17   2   3    5.08    1.88
  18  -2   3    1.95    1.45
 -18  -2  -3    0.78    1.37
 -18   2  -3    0.94    1.20
  18   2   3    0.71    1.31
  19  -2   3    2.93    1.22
 -19  -2  -3   -0.36    0.94
  19   2   3    0.00    1.07
 -19   2  -3   -0.32    0.87
  21  -3  -3   -1.67    0.91
  21   3  -3   -0.82    1.02
  20  -3  -3    2.18    1.27
  20   3  -3    0.60    1.34
 -19  -3   3    4.67    1.65
  19  -3  -3    6.89    1.89
  19   3  -3    7.93    2.15
 -19   3   3    7.17    1.63
 -18  -3   3    1.74    1.51
  18  -3  -3    1.77    1.61
  18   3  -3    2.87    1.76
 -18   3   3    2.47    1.33
 -17  -3   3    5.15    2.13
  17  -3  -3   15.01    2.82
 -17  -3   3    8.07    4.06
  17  -3  -3    7.99    5.27
  17  -3  -3   12.06    2.44
 -17   3   3   10.32    5.26
 -17   3   3   13.18    1.99
  17   3  -3   12.60    2.82
  16  -3  -3    0.67    2.57
 -16  -3   3    0.54    3.11
  16  -3  -3   -5.22    3.40
  16  -3  -3    3.46    1.88
 -16  -3   3    1.19    1.57
 -16   3   3    1.78    1.28
  16   3  -3   -0.80    1.88
 -16   3   3    1.77    3.54
 -15  -3   3    8.26    2.03
  15  -3  -3   10.15    3.93
  15  -3  -3    4.01    3.95
 -15  -3   3    4.77    3.82
  15   3  -3    5.58    2.50
 -15   3   3    8.95    4.03
 -15   3   3    9.18    1.77
 -14  -3   3   85.59   11.22
  14  -3  -3   83.60   13.38
  14  -3  -3   96.99   12.13
 -14  -3   3   97.95   13.13
 -14   3   3  101.15   13.36
  14   3  -3  105.26   11.75
 -13  -3   3    3.67    3.17
 -13  -3   3    4.24    3.34
  13  -3  -3    1.86    3.55
  13  -3  -3    4.19    3.97
  13   3  -3    3.13    2.01
 -13   3   3   11.48    3.56
 -12  -3   3    0.78    2.79
  12  -3  -3   -1.02    2.99
  12  -3  -3    5.86    3.37
 -12   3   3    0.64    2.69
  12   3  -3   -1.22    1.78
 -11  -3   3   60.47    7.95
  11  -3  -3   39.58    7.62
 -11   3   3   45.03    7.64
  11   3  -3   58.73    6.76
  11   3  -3   53.47    7.03
  10  -3  -3  145.78   17.57
 -10  -3   3  144.07   16.84
 -10   3   3  134.39   16.89
  10   3  -3  128.57   16.24
  -9  -3   3  244.53   28.12
   9  -3  -3  249.29   28.72
  -9   3   3  225.07   28.14
   9   3  -3  231.81   27.68
  -8  -3   3   13.07    3.19
   8  -3  -3   12.28    3.72
  -8   3   3   13.70    3.15
  -7  -3   3  146.92   17.65
   7  -3  -3  148.29   18.09
   7   3  -3  142.51   17.11
  -7   3   3  150.57   17.68
   6  -3  -3   59.51    8.55
  -6  -3   3   65.05    8.24
  -6   3   3   61.27    8.15
   5  -3  -3    1.16    1.37
  -5  -3   3    2.21    2.10
   5  -3  -3    1.47    2.29
  -5   3   3    3.60    2.03
   4  -3  -3  347.69   39.72
   4  -3  -3  354.03   40.11
  -4  -3   3  328.28   39.90
  -4   3   3  341.70   39.90
   4   3  -3  337.98   39.78
   3  -3  -3  372.00   43.75
  -3  -3   3  375.94   43.90
   3  -3  -3  378.04   44.00
   3   3  -3  382.49   43.85
  -3   3   3  374.92   43.87
   2  -3  -3  327.33   38.48
   2  -3  -3  328.56   38.62
  -2  -3   3  327.67   38.60
  -2   3   3  331.60   38.56
   2   3  -3  336.94   38.57
  -1  -3   3  587.94   68.72
   1  -3  -3  585.67   68.63
   1  -3  -3  596.06   68.68
  -1   3   3  586.47   68.66
   1   3  -3  604.67   68.72
   0  -3   3   -0.78    2.11
   0  -3  -3    1.68    2.07
   0  -3  -3    1.35    1.81
   0   3  -3   -1.17    2.25
   0   3   3    3.34    2.06
   1  -3   3   26.86    4.73
  -1  -3  -3   39.47    4.86
  -1  -3  -3   33.88    4.53
  -1   3  -3   29.76    4.95
   1   3   3   25.86    4.44
  -2  -3  -3   10.48    2.81
   2  -3   3   13.22    3.30
  -2   3  -3    8.78    3.07
   3  -3   3    4.73    2.92
  -3  -3  -3    4.48    2.47
  -3   3  -3    3.94    2.74
   4  -3   3    9.78    3.15
  -4  -3  -3   13.10    3.40
  -4   3  -3    4.33    3.32
   5  -3   3  127.99   14.73
  -5  -3  -3  110.37   14.51
  -5   3  -3  110.91   14.79
   6  -3   3  183.06   24.02
  -6  -3  -3  206.43   24.05
  -6   3  -3  205.96   24.18
  -7  -3  -3   66.70    9.91
   7  -3   3   69.01   10.05
  -7   3  -3   77.04   10.35
   8  -3   3   62.18    9.33
  -8  -3  -3   65.53    9.25
  -8   3  -3   66.00    9.76
  -9  -3  -3   68.51   10.89
  -9  -3  -3   71.76    8.67
   9  -3   3   65.07   10.26
   9  -3   3   69.19    9.98
  -9   3  -3   58.62   10.44
   9   3   3   75.06    9.40
  10  -3   3    1.14    2.77
  10  -3   3    2.31    3.36
 -10  -3  -3    1.41    1.52
  10  -3   3   -1.49    3.24
 -10  -3  -3    6.32    3.77
 -10   3  -3    5.26    3.57
 -10   3  -3    4.46    1.64
  10   3   3    4.50    2.69
 -11  -3  -3    0.49    3.35
  11  -3   3    1.22    1.91
  11  -3   3    3.53    3.45
 -11  -3  -3    2.48    1.60
 -11   3  -3    2.26    1.33
  11   3   3    1.52    2.81
 -11   3  -3    5.26    4.02
 -12  -3  -3   19.08    2.87
 -12  -3  -3   16.98    5.09
  12  -3   3   11.62    5.27
 -12   3  -3   14.08    5.38
 -12   3  -3   19.35    2.71
 -13  -3  -3   18.71    3.09
 -13  -3  -3   15.74    5.40
  13  -3   3   15.70    5.53
 -13   3  -3   25.20    2.95
 -13   3  -3    9.80    5.19
  14  -3   3   -1.68    3.21
 -14  -3  -3    0.28    3.62
 -14  -3  -3    5.40    1.66
 -14   3  -3    1.96    3.64
 -14   3  -3   -0.29    1.18
  15  -3   3   10.48    5.16
 -15  -3  -3    6.39    5.12
 -15  -3  -3    8.32    1.92
  15   3   3    5.57    2.14
 -15   3  -3    5.42    4.69
 -15   3  -3    2.58    1.60
 -16  -3  -3   -3.06    1.33
 -16   3  -3   -0.84    1.10
  16   3   3    4.26    1.83
 -17  -3  -3    0.58    1.33
 -17   3  -3   -0.12    1.09
  17   3   3    1.95    1.46
  18  -3   3    2.71    1.55
 -18  -3  -3    1.20    1.18
  18   3   3   -0.92    1.21
 -18   3  -3   -0.32    0.99
  19  -3   3   -0.25    1.05
 -19  -3  -3   -0.27    0.91
  19   3   3   -0.11    0.99
 -19   3  -3   -0.46    0.84
  21  -4  -3    0.01    0.85
  21   4  -3    0.96    0.95
  20  -4  -3    1.65    1.18
  20   4  -3    1.91    1.24
  19  -4  -3   -1.92    1.55
 -19   4   3   -0.15    1.13
  19   4  -3    1.64    1.43
  18  -4  -3    0.28    1.42
 -18   4   3    0.62    1.32
  18   4  -3    0.73    1.70
 -17  -4   3    3.61    1.63
  17  -4  -3    1.13    1.90
  17  -4  -3    1.16    1.68
 -17   4   3    0.44    1.15
  17   4  -3    2.52    1.82
  16  -4  -3    0.68    2.83
 -16  -4   3    3.67    3.67
 -16  -4   3   -1.15    1.51
  16  -4  -3    2.54    1.89
  16  -4  -3    2.60    4.18
  16   4  -3    2.62    1.88
 -16   4   3    1.05    1.19
 -16   4   3    4.17    3.78
 -15  -4   3   84.58   10.07
  15  -4  -3   88.26   10.97
 -15  -4   3   80.91   12.07
  15  -4  -3   82.00   12.50
 -15   4   3   72.45    9.89
  15   4  -3   96.15   10.47
 -15   4   3   90.50   12.17
 -14  -4   3    6.98    3.87
  14  -4  -3   13.07    5.58
  14  -4  -3   13.26    4.51
 -14  -4   3    5.84    2.48
 -14   4   3    6.92    1.71
  14   4  -3   16.25    2.45
 -14   4   3    0.90    3.48
 -13  -4   3   15.17    4.37
 -13  -4   3   15.12    2.84
  13  -4  -3   22.91    5.29
  13  -4  -3   18.72    4.66
 -13   4   3   14.29    2.50
  13   4  -3   20.22    3.21
 -13   4   3   22.14    4.93
  12  -4  -3   52.23    8.23
  12  -4  -3   49.48    6.58
 -12  -4   3   37.53    5.52
 -12  -4   3   42.18    7.03
 -12   4   3   42.52    7.01
  12   4  -3   40.82    5.69
  11  -4  -3   -0.95    2.80
 -11  -4   3   -0.12    2.51
  11  -4  -3    6.04    3.29
  11   4  -3    2.35    1.91
 -11   4   3    1.36    2.82
  10  -4  -3   62.18    8.30
 -10  -4   3   71.69    9.02
  10  -4  -3   58.75    9.79
 -10   4   3   57.28    8.72
  -9  -4   3  166.16   19.11
   9  -4  -3  151.84   19.68
  -9   4   3  147.24   19.05
  -8  -4   3  119.89   14.51
   8  -4  -3  119.72   15.02
  -8   4   3  108.06   14.43
  -7  -4   3    3.54    2.64
   7  -4  -3    7.14    3.32
  -7   4   3    5.32    2.67
  -6  -4   3   44.90    6.48
   6  -4  -3   50.55    6.73
   6  -4  -3   40.97    5.92
  -6   4   3   45.44    6.48
   5  -4  -3    5.57    2.09
   5  -4  -3   -0.60    2.43
  -5  -4   3    0.54    2.42
  -5   4   3    2.98    2.46
   4  -4  -3    0.43    2.17
  -4  -4   3    2.55    2.34
   4   4  -3    1.20    2.04
  -4   4   3    1.07    2.61
   3  -4  -3   99.69   12.20
  -3  -4   3   98.88   12.38
   3  -4  -3   90.11   12.39
  -3   4   3  108.17   12.40
   3   4  -3   99.21   12.26
  -2  -4   3   32.95    5.59
   2  -4  -3   41.99    5.67
   2  -4  -3   39.17    5.59
   2   4  -3   45.33    5.79
  -2   4   3   38.03    5.63
  -1  -4   3  169.00   20.37
   1  -4  -3  164.47   20.20
   1  -4  -3  167.11   20.17
  -1   4   3  179.21   20.26
   1   4  -3  166.67   20.33
   0  -4   3   -0.02    2.28
   0  -4  -3    2.64    2.00
   0  -4  -3    0.77    2.23
   0   4   3    0.87    2.08
   0   4  -3    2.58    2.54
  -1  -4  -3  103.77   12.27
  -1  -4  -3  101.10   12.51
   1  -4   3   98.35   12.67
   1   4   3  102.31   12.51
  -1   4  -3   94.02   12.66
   2  -4   3  222.41   26.11
  -2  -4  -3  220.94   26.04
  -2   4  -3  212.53   26.17
   3  -4   3   89.90   12.06
  -3  -4  -3   95.29   11.94
  -3   4  -3   95.10   12.17
  -4  -4  -3    7.71    2.87
   4  -4   3    6.13    3.19
  -4   4  -3   -1.44    2.77
  -5  -4  -3  100.29   12.86
   5  -4   3   98.78   12.88
  -5   4  -3   98.76   13.03
  -6  -4  -3   19.18    4.24
   6  -4   3   21.35    4.22
  -6   4  -3   10.65    4.03
  -7  -4  -3    2.21    3.14
   7  -4   3    2.06    3.22
   7  -4   3    1.17    2.79
  -7   4  -3   -1.63    2.89
   8  -4   3   -2.07    2.97
   8  -4   3    1.62    3.14
  -8  -4  -3   -2.72    2.90
   8   4   3   -0.81    1.70
  -8   4  -3   -3.97    2.72
   9  -4   3   45.85    8.40
   9  -4   3   58.86    8.21
  -9  -4  -3   61.32    8.50
  -9  -4  -3   55.14    7.62
   9  -4   3   45.38    8.40
   9   4   3   57.88    7.51
  -9   4  -3   47.96    8.60
  -9   4  -3   58.38    6.75
  10  -4   3   16.78    3.25
 -10  -4  -3   13.90    4.75
  10  -4   3   19.40    5.00
  10  -4   3   28.92    5.69
 -10  -4  -3   16.76    2.79
  10   4   3   23.86    3.83
 -10   4  -3   17.97    2.61
 -10   4  -3   11.46    4.85
  11  -4   3    6.06    3.98
 -11  -4  -3    4.96    1.77
 -11  -4  -3    8.08    4.40
  11  -4   3    4.39    2.22
  11   4   3    5.96    1.74
 -11   4  -3    3.59    3.92
 -11   4  -3    6.39    1.61
 -12  -4  -3   -2.18    1.66
  12  -4   3   -1.36    2.01
  12  -4   3   -0.55    3.62
 -12  -4  -3    7.75    4.60
 -12   4  -3   -0.30    1.30
 -12   4  -3   -0.25    4.21
 -13  -4  -3   -1.18    1.65
 -13  -4  -3    1.58    3.56
  13  -4   3    2.60    3.87
 -13   4  -3    6.44    4.53
 -13   4  -3   -1.17    1.27
  13   4   3    0.24    1.90
 -14  -4  -3   -0.33    3.51
 -14  -4  -3   -1.09    1.56
  14  -4   3   -5.32    3.14
  14   4   3    1.79    1.73
 -14   4  -3   -2.37    4.12
 -14   4  -3    0.46    1.24
 -15  -4  -3    5.03    1.68
 -15  -4  -3   -4.74    3.68
  15  -4   3    4.65    4.66
 -15   4  -3    6.66    5.53
  15   4   3   -0.32    1.69
 -15   4  -3    2.14    1.28
 -16  -4  -3   -1.62    1.41
 -16   4  -3    1.02    1.15
  16   4   3   -0.24    1.47
 -17  -4  -3    0.43    1.28
  17   4   3    2.73    1.41
 -17   4  -3    0.08    1.00
  18  -4   3    0.29    1.24
 -18  -4  -3    0.49    1.13
  18   4   3   -0.06    1.06
 -18   4  -3    1.72    1.01
  19  -4   3    0.33    0.93
 -19   4  -3    0.43    0.90
  19   4   3    0.92    0.88
  20  -5  -3   -0.10    0.88
  20   5  -3   -1.38    0.94
  19  -5  -3    5.00    1.41
  19   5  -3    3.88    1.50
 -19   5   3    4.25    1.26
  18  -5  -3    3.68    1.55
 -18   5   3    4.37    1.23
  18   5  -3    1.14    1.58
  17  -5  -3    1.09    1.90
  17  -5  -3   -0.95    1.38
 -17   5   3    1.55    1.10
  17   5  -3    0.58    1.71
  16  -5  -3   -0.60    1.54
  16  -5  -3   -2.47    3.66
  16  -5  -3    3.03    2.82
 -16  -5   3   -3.70    3.33
 -16   5   3    3.44    4.46
 -16   5   3    1.38    1.11
  16   5  -3   -0.08    1.96
  15  -5  -3    8.92    4.55
  15  -5  -3    8.59    2.19
 -15  -5   3    7.56    1.99
  15  -5  -3   13.47    4.26
 -15  -5   3   15.45    4.68
 -15   5   3    8.07    1.68
  15   5  -3    4.94    2.19
 -15   5   3    4.17    3.94
  14  -5  -3   17.23    5.08
 -14  -5   3    9.52    2.34
  14  -5  -3   10.38    4.41
 -14  -5   3   13.51    4.52
  14   5  -3   14.10    2.77
 -14   5   3   11.95    1.98
 -14   5   3    4.83    3.99
  13  -5  -3    3.48    3.67
 -13  -5   3    4.16    1.95
 -13  -5   3    7.03    3.86
  13  -5  -3    2.37    4.37
 -13   5   3    5.81    3.77
 -13   5   3    5.45    1.45
  13   5  -3    6.53    2.10
  12  -5  -3   23.45    5.04
  12  -5  -3   17.22    4.97
 -12  -5   3   35.88    5.70
 -12  -5   3   12.23    2.99
 -12   5   3   23.60    5.24
 -12   5   3   17.61    2.70
  12   5  -3   20.36    3.27
 -11  -5   3    2.87    3.05
  11  -5  -3    2.53    3.74
  11  -5  -3    5.61    3.73
 -11  -5   3    3.35    2.88
 -11   5   3    5.12    1.40
 -11   5   3    5.11    3.26
  11   5  -3   -0.08    1.86
 -10  -5   3   -2.62    2.42
  10  -5  -3    1.64    3.24
  10  -5  -3    1.25    3.14
 -10   5   3    0.18    2.65
  10   5  -3    1.60    1.73
   9  -5  -3   86.15   11.93
  -9  -5   3   88.35   11.05
   9  -5  -3   76.16   10.34
  -9   5   3   69.74   10.71
  -8  -5   3   60.51    8.70
   8  -5  -3   68.98    9.44
  -8   5   3   54.83    8.52
   7  -5  -3  135.21   18.11
  -7  -5   3  172.85   18.79
   7  -5  -3  154.97   19.05
  -7   5   3  151.66   18.67
  -6  -5   3  420.27   48.99
   6  -5  -3  415.96   49.21
  -6   5   3  413.73   48.99
   5  -5  -3   49.39    6.86
   5  -5  -3   51.33    7.33
  -5  -5   3   43.49    7.20
  -5   5   3   53.65    7.36
   4  -5  -3  296.87   34.29
   4  -5  -3  288.74   34.54
  -4  -5   3  290.86   34.54
  -4   5   3  286.38   34.46
   4   5  -3  291.47   34.33
   3  -5  -3    6.37    4.38
  -3  -5   3    8.90    3.29
   3  -5  -3    8.25    2.94
   3   5  -3    7.22    2.95
  -3   5   3    8.01    2.94
   2  -5  -3   37.39    5.77
   2  -5  -3   35.93    5.76
  -2  -5   3   36.16    5.07
  -2  -5   3   45.56    6.08
  -2   5   3   37.38    5.96
   2   5  -3   53.57    6.29
  -1  -5   3    1.09    2.79
   1  -5  -3    1.94    2.04
   1  -5  -3    0.82    2.32
  -1  -5   3    2.64    1.71
   1   5  -3    1.66    2.50
  -1   5   3    0.19    2.33
   0  -5   3    3.15    2.82
   0  -5  -3    4.14    2.13
   0  -5  -3    7.22    3.00
   0   5  -3    2.29    2.93
   0   5   3    3.95    2.55
  -1  -5  -3    2.89    2.28
   1  -5   3    8.05    3.20
  -1  -5  -3    3.65    3.01
   1   5   3    2.06    2.51
  -1   5  -3    3.79    2.80
   2  -5   3  196.80   23.93
  -2  -5  -3  188.29   23.77
  -2   5  -3  209.59   24.01
   3  -5   3  256.34   31.07
  -3  -5  -3  258.08   30.94
  -3   5  -3  265.25   31.17
   4  -5   3   23.61    5.19
  -4  -5  -3   34.95    5.31
  -4   5  -3   34.32    5.89
   5  -5   3   80.96   11.89
  -5  -5  -3  105.57   11.98
   5  -5   3   87.00   12.08
  -5   5  -3   83.78   12.00
   6  -5   3    7.98    3.41
  -6  -5  -3    2.55    3.05
   6  -5   3    3.28    3.25
  -6   5  -3    7.99    3.43
  -7  -5  -3   -0.40    2.74
   7  -5   3    1.43    3.08
  -7  -5  -3   -0.21    1.47
   7  -5   3    2.73    2.87
   7  -5   3    1.77    3.17
  -7   5  -3   -4.46    2.55
  -8  -5  -3   48.60    5.83
   8  -5   3   46.80    7.35
   8  -5   3   52.23    7.81
  -8  -5  -3   39.88    7.30
   8  -5   3   39.94    6.04
   8   5   3   41.67    5.46
  -8   5  -3   32.93    7.04
  -8   5  -3   43.79    5.39
   9  -5   3   41.00    7.40
   9  -5   3   52.24    7.83
  -9  -5  -3   39.48    5.13
   9  -5   3   40.51    5.71
  -9  -5  -3   46.69    7.66
   9   5   3   43.90    5.11
   9   5   3   30.70    5.25
  -9   5  -3   52.53    7.53
  -9   5  -3   36.88    5.02
 -10  -5  -3   94.78   12.29
 -10  -5  -3   82.61    9.78
  10  -5   3   70.18   10.17
  10  -5   3   92.12   12.59
  10   5   3   81.04    9.66
  10   5   3   78.84    9.87
 -10   5  -3   80.90    9.56
 -10   5  -3   71.00   11.64
  11  -5   3   32.30    5.37
  11  -5   3   31.16    7.32
 -11  -5  -3   42.27    7.59
 -11  -5  -3   35.39    4.84
 -11   5  -3   37.92    4.83
 -11   5  -3   42.38    7.31
  11   5   3   34.62    4.57
  11   5   3   33.56    4.82
 -12  -5  -3   -0.02    3.79
 -12  -5  -3    2.18    1.71
  12  -5   3   -1.87    2.07
  12  -5   3    4.00    3.92
  12   5   3    0.29    1.73
 -12   5  -3   -0.40    1.36
 -12   5  -3   -8.50    3.24
  13  -5   3    3.43    4.10
 -13  -5  -3   10.55    2.04
 -13  -5  -3    5.47    4.60
 -13   5  -3    9.87    4.77
 -13   5  -3    9.70    1.71
  13   5   3    0.72    1.94
 -14  -5  -3    2.46    1.70
 -14  -5  -3   -1.98    4.48
  14  -5   3   -4.03    3.37
 -14   5  -3   -6.65    3.86
  14   5   3    0.32    1.85
 -14   5  -3    0.33    1.28
 -15  -5  -3   -2.71    1.42
  15   5   3    1.65    1.56
 -15   5  -3    1.43    1.17
 -16  -5  -3    1.71    1.43
 -16   5  -3   -0.06    1.02
  16   5   3   -0.61    1.30
 -17  -5  -3    0.84    1.53
  17   5   3    0.65    1.17
 -17   5  -3   -0.31    0.92
  18  -5   3    0.71    1.07
 -18   5  -3   -0.38    0.81
  18   5   3   -0.74    1.00
 -19   6   3    8.60    1.30
  19   6  -3    3.54    1.42
  18  -6  -3    5.89    1.72
  18   6  -3   13.27    1.99
 -18   6   3    9.80    1.61
  17  -6  -3    6.13    1.98
  17  -6  -3    3.30    1.98
 -17   6   3    4.07    1.39
  17   6  -3    2.99    1.59
  16  -6  -3   19.50    3.20
  16  -6  -3   30.96    4.04
  16   6  -3   20.37    3.34
 -16   6   3   20.68    2.97
  15  -6  -3   27.36    4.83
 -15  -6   3   19.32    5.84
  15  -6  -3   16.49    3.14
  15  -6  -3   29.36    6.49
 -15   6   3   17.12    2.85
 -15   6   3   19.25    5.52
  15   6  -3   21.06    3.32
  14  -6  -3   -0.91    1.56
 -14  -6   3    2.60    3.60
  14  -6  -3    0.25    3.55
  14  -6  -3   -0.62    4.19
 -14   6   3    1.57    1.20
 -14   6   3    0.35    3.33
  14   6  -3   -0.13    1.71
  13  -6  -3   18.51    5.12
  13  -6  -3   24.31    5.66
 -13  -6   3   22.96    5.33
 -13   6   3   16.88    2.56
 -13   6   3   15.18    5.16
  13   6  -3   16.40    3.05
 -12  -6   3   -1.88    3.24
  12  -6  -3    4.01    4.84
  12  -6  -3   -4.04    3.37
  12   6  -3    3.72    2.37
 -12   6   3    1.16    3.42
 -12   6   3    1.43    1.21
 -11  -6   3    7.68    3.98
  11  -6  -3    4.19    3.75
  11  -6  -3   11.51    4.27
  11   6  -3    2.94    1.93
 -11   6   3    6.16    1.53
 -11   6   3   -1.56    3.15
  10  -6  -3    5.04    3.84
 -10  -6   3    8.36    3.86
  10  -6  -3   12.21    4.20
 -10   6   3    8.28    3.80
 -10   6   3    7.13    2.28
  10   6  -3    9.74    2.30
   9  -6  -3   23.81    5.56
   9  -6  -3   26.45    4.66
  -9  -6   3   31.92    5.39
  -9   6   3   18.99    4.66
   9   6  -3   16.06    3.27
  -8  -6   3   13.94    4.24
   8  -6  -3   21.64    6.38
   8  -6  -3   17.15    4.06
   7  -6  -3   68.53   10.34
  -7  -6   3   79.88   10.11
   7  -6  -3   56.26    9.99
  -7   6   3   79.90   10.09
  -6  -6   3   40.28    6.53
   6  -6  -3   33.27    5.73
   6  -6  -3   36.04    6.16
  -6   6   3   39.93    6.41
   5  -6  -3    8.11    3.06
   5  -6  -3   12.20    3.57
  -5  -6   3    5.43    3.38
  -5   6   3   10.54    3.71
   4  -6  -3   35.04    5.65
  -4  -6   3   30.13    5.88
   4  -6  -3   34.00    5.61
  -4   6   3   43.58    6.22
   4   6  -3   32.15    5.42
  -3  -6   3   -2.46    3.09
   3  -6  -3   -2.21    2.33
   3  -6  -3    0.45    2.81
  -3   6   3    4.02    2.90
   3   6  -3    0.49    2.39
  -2  -6   3  503.83   56.19
  -2  -6   3  459.43   55.25
   2  -6  -3  469.35   55.87
   2  -6  -3  487.60   55.98
  -2   6   3  471.80   56.03
   2   6  -3  488.22   56.00
  -1  -6   3  447.33   52.29
   1  -6  -3  465.69   52.77
  -1  -6   3  445.47   52.88
   1  -6  -3  455.84   52.55
   1   6  -3  421.05   52.74
  -1   6   3  461.37   52.83
   0  -6   3  128.24   16.88
   0  -6  -3  145.57   16.78
   0  -6   3  132.22   16.22
   0  -6  -3  128.06   16.23
   0   6  -3  124.74   16.74
   0   6   3  147.45   16.76
  -1  -6  -3   18.08    3.82
   1  -6   3    6.05    2.78
  -1  -6  -3   12.60    2.91
   1  -6   3    6.98    3.41
   1   6   3    9.16    3.38
  -1   6  -3    9.92    3.62
   2  -6   3    6.92    3.66
  -2  -6  -3   13.06    3.55
   2  -6   3   14.23    3.35
  -2   6  -3    7.53    3.55
  -3  -6  -3    2.76    3.03
   3  -6   3   -0.30    2.52
   3  -6   3    1.57    3.35
  -3   6  -3    9.61    3.24
   4  -6   3  101.69   14.59
   4  -6   3  111.33   14.80
  -4  -6  -3  124.20   14.77
  -4   6  -3  121.57   14.97
  -5  -6  -3   47.17    6.85
   5  -6   3   33.14    6.43
   5  -6   3   45.64    6.92
  -5   6  -3   36.44    6.80
  -6  -6  -3   47.37    8.18
   6  -6   3   43.89    5.94
   6  -6   3   38.32    6.82
  -6  -6  -3   34.04    5.17
   6  -6   3   42.00    7.15
  -6   6  -3   54.00    9.87
   6   6   3   42.56    5.27
  -6   6  -3   43.65    5.14
  -7  -6  -3   53.53    6.15
   7  -6   3   43.62    6.47
   7  -6   3   48.35    7.96
   7  -6   3   38.88    7.57
  -7  -6  -3   46.08    7.58
   7   6   3   58.89    6.49
  -7   6  -3   37.38    7.80
  -7   6  -3   45.22    5.83
   8  -6   3   20.03    5.24
  -8  -6  -3   16.10    4.82
   8  -6   3   22.37    3.80
   8  -6   3   14.73    5.00
  -8  -6  -3   14.58    2.85
  -8   6  -3   24.69    5.77
  -8   6  -3   16.46    2.54
   8   6   3   19.27    2.76
  -9  -6  -3    0.88    1.63
   9  -6   3   -0.74    2.53
   9  -6   3   -2.57    4.37
  -9  -6  -3    2.45    3.93
   9  -6   3   -1.60    3.47
   9   6   3   -0.96    1.39
  -9   6  -3   -0.07    1.16
  -9   6  -3   -3.71    2.97
 -10  -6  -3   10.47    2.29
 -10  -6  -3    7.31    4.48
  10  -6   3    5.14    4.40
  10  -6   3    4.95    2.66
  10   6   3   11.05    1.94
  10   6   3    4.04    2.10
 -10   6  -3    9.27    4.68
 -10   6  -3    9.05    2.16
 -11  -6  -3   98.86   11.31
  11  -6   3   88.02   13.98
 -11  -6  -3  122.03   14.35
  11  -6   3  105.08   11.74
  11   6   3   80.98   11.29
 -11   6  -3   95.79   11.12
 -11   6  -3   67.57   13.16
  11   6   3   91.57   11.13
 -12  -6  -3   59.91    9.23
  12  -6   3   57.53    9.47
  12  -6   3   40.05    6.13
 -12  -6  -3   43.45    5.92
 -12   6  -3   56.60    5.82
 -12   6  -3   49.78    8.58
  12   6   3   36.26    5.80
 -13  -6  -3    1.24    1.81
 -13  -6  -3    2.80    4.68
  13  -6   3    0.27    4.14
  13   6   3    1.74    1.76
 -13   6  -3    4.04    1.40
 -13   6  -3    2.63    5.01
 -14  -6  -3   -1.53    1.64
  14   6   3    1.25    1.51
 -14   6  -3    1.33    1.21
  15   6   3    3.11    1.49
 -15   6  -3    3.59    1.24
 -16   6  -3    0.66    0.96
  16   6   3   -1.39    1.19
  17  -6   3    2.48    1.29
 -17   6  -3    0.96    0.90
  17   6   3    2.36    1.04
  18  -6   3    1.33    0.88
 -18   6  -3   -0.51    0.77
  19   7  -3   -0.12    1.04
 -18   7   3    0.41    0.93
  18   7  -3    0.77    1.10
  17  -7  -3    3.53    1.61
  17   7  -3   -0.29    1.23
 -17   7   3    0.63    0.95
  16  -7  -3   -0.49    2.09
  16   7  -3    1.08    1.41
 -16   7   3   -0.27    1.04
  15  -7  -3    5.26    3.24
  15   7  -3    0.61    1.53
 -15   7   3    3.63    1.22
 -14  -7   3    2.64    4.27
  14  -7  -3    0.14    4.66
  14  -7  -3    3.13    3.85
  14   7  -3   -2.92    1.78
 -14   7   3   -0.38    3.90
 -14   7   3    1.39    1.58
  13  -7  -3   16.14    5.34
 -13  -7   3   37.56    6.69
  13  -7  -3   27.51    6.66
  13   7  -3   19.36    3.51
 -13   7   3   24.64    3.18
 -13   7   3   29.83    5.97
 -12  -7   3   24.07    5.60
  12  -7  -3   11.59    5.04
  12  -7  -3   17.74    5.63
  12   7  -3    9.56    2.63
 -12   7   3    8.46    4.55
 -12   7   3   17.18    2.27
  11  -7  -3   82.20   10.68
  11  -7  -3   89.86   12.31
 -11  -7   3   78.14   11.64
 -11   7   3   91.68   11.89
 -11   7   3   71.13    9.59
  11   7  -3   74.01    9.74
 -10  -7   3  112.26   14.04
  10  -7  -3  114.85   13.35
  10  -7  -3  107.20   14.21
  10   7  -3   93.91   11.83
 -10   7   3   83.72   13.41
 -10   7   3   94.68   11.63
   9  -7  -3   26.00    5.36
   9  -7  -3   35.13    6.08
  -9  -7   3   31.04    6.04
  -9   7   3   22.03    3.43
   9   7  -3   23.48    3.75
  -9   7   3   32.51    5.75
   8  -7  -3    9.65    4.08
   8  -7  -3   13.92    4.69
  -8  -7   3    3.17    3.71
  -8   7   3    4.66    3.61
  -8   7   3    8.90    1.87
   8   7  -3    9.33    2.22
   7  -7  -3    9.11    3.76
   7  -7  -3   -0.78    3.58
  -7  -7   3    7.90    3.71
  -7   7   3    3.31    1.50
  -7   7   3    0.44    3.23
   6  -7  -3    1.85    3.14
   6  -7  -3    8.96    3.57
   6  -7  -3    4.79    3.36
  -6  -7   3    8.30    4.09
  -6   7   3    7.47    3.60
   5  -7  -3   47.70    7.50
   5  -7  -3   44.14    7.11
  -5  -7   3   49.74    7.81
  -5   7   3   43.03    7.35
  -4  -7   3   51.51    8.50
   4  -7  -3   64.89    8.57
   4  -7  -3   58.50    8.15
   4   7  -3   47.49    7.82
  -4   7   3   55.58    8.46
   3  -7  -3   56.11    7.84
  -3  -7   3   45.40    8.02
   3  -7  -3   54.50    8.00
  -3   7   3   67.50    8.45
   3   7  -3   45.76    7.67
  -2  -7   3    8.24    3.96
   2  -7  -3    4.83    2.73
   2  -7  -3   -2.50    2.81
   2   7  -3    2.87    2.84
  -2   7   3    1.51    3.10
   1  -7  -3   26.01    5.03
   1  -7  -3   18.38    4.37
  -1  -7   3   26.57    5.56
  -1  -7   3   35.13    4.28
   1   7  -3   30.12    5.20
  -1   7   3   19.26    4.91
   0  -7  -3    0.00    2.36
   0  -7  -3   -1.46    2.91
   0  -7   3    0.14    2.20
   0  -7   3    1.55    3.17
   0   7   3   -0.25    2.60
   0   7  -3    1.30    3.11
  -1  -7  -3   44.14    6.93
   1  -7   3   40.31    6.24
   1  -7   3   42.84    7.20
   1   7   3   35.19    6.42
  -1   7  -3   46.04    7.03
  -2  -7  -3  102.71   15.06
   2  -7   3  130.87   15.49
   2  -7   3  116.02   14.87
  -2   7  -3  123.58   15.40
   3  -7   3   29.27    5.42
   3  -7   3   38.23    6.26
  -3  -7  -3   26.42    5.64
  -3   7  -3   34.61    6.43
  -3   7  -3   33.14    3.96
   3   7   3   26.72    3.99
   4  -7   3   45.95    6.59
   4  -7   3   47.32    7.48
  -4  -7  -3   44.88    7.57
   4  -7   3   58.39    8.15
  -4   7  -3   49.61    5.89
   4   7   3   48.32    6.03
  -4   7  -3   33.26    8.24
  -5  -7  -3    8.88    3.73
   5  -7   3   14.64    4.72
   5  -7   3   14.51    5.07
   5  -7   3   11.32    3.10
  -5   7  -3    6.70    1.60
  -5   7  -3    9.49    3.99
   5   7   3    5.36    1.79
   6  -7   3    7.05    4.01
   6  -7   3   -0.80    3.32
   6  -7   3    0.32    2.66
  -6  -7  -3   -3.11    3.11
  -6   7  -3    5.39    4.08
  -6   7  -3    1.25    1.24
   6   7   3   -0.34    1.44
   7  -7   3    1.94    2.67
  -7  -7  -3   -1.45    3.46
   7  -7   3    0.33    3.29
   7  -7   3   -0.74    4.73
  -7   7  -3    0.39    1.19
   7   7   3    3.13    1.50
  -7   7  -3   -2.04    3.79
   8  -7   3   12.22    3.35
   8  -7   3   22.72    5.72
   8  -7   3   22.55    6.01
  -8  -7  -3   10.37    4.58
  -8   7  -3   19.79    5.76
  -8   7  -3   15.52    2.42
   8   7   3   18.21    2.65
   9  -7   3   39.87    7.48
   9  -7   3   32.55    4.91
  -9  -7  -3   35.20    7.16
   9   7   3   30.92    5.21
  -9   7  -3   30.35    4.14
  -9   7  -3   37.36    6.97
  10  -7   3    6.48    2.63
  10  -7   3    2.08    4.10
 -10  -7  -3   -3.63    3.97
  10   7   3    0.61    1.48
 -10   7  -3    1.32    4.11
 -10   7  -3    6.36    1.47
 -11  -7  -3    1.91    4.28
  11  -7   3   -3.25    3.66
  11  -7   3   -0.30    2.18
  11   7   3    0.94    1.34
 -11   7  -3    1.00    1.40
 -11   7  -3   -3.44    3.74
  12  -7   3    7.49    5.76
 -12  -7  -3    7.99    5.40
 -12   7  -3   14.51    6.01
 -12   7  -3    5.43    1.64
 -13   7  -3   -0.24    1.18
 -14   7  -3    0.36    1.15
 -15   7  -3    1.68    1.04
  16  -7   3    0.36    1.15
 -16   7  -3   -0.48    0.82
  17  -7   3    1.40    1.02
 -17   7  -3    0.11    0.73
 -18   8   3    1.41    0.97
  17  -8  -3   -1.44    1.35
  17   8  -3   -1.75    1.31
 -17   8   3    0.70    0.82
  16  -8  -3   -0.82    1.57
 -16   8   3    0.29    0.91
  16   8  -3    0.83    1.32
  15  -8  -3    0.30    2.28
 -15   8   3   -0.85    1.00
  15   8  -3    1.04    1.47
  14  -8  -3    5.01    3.16
 -14   8   3   -1.63    1.06
  14   8  -3    0.10    1.54
  13  -8  -3    6.17    5.15
  13  -8  -3    8.38    4.55
 -13  -8   3    4.48    4.57
 -13   8   3    5.62    4.27
 -13   8   3    8.54    1.67
  13   8  -3    4.18    1.91
 -12  -8   3   19.20    5.74
  12  -8  -3   28.39    5.86
  12  -8  -3   27.14    7.01
 -12   8   3   21.44    3.03
 -12   8   3   17.72    5.47
  12   8  -3   20.57    3.42
  11  -8  -3   -3.03    3.87
 -11  -8   3    0.51    3.80
  11  -8  -3    5.40    5.21
 -11   8   3    3.66    3.97
 -11   8   3    0.88    1.26
  11   8  -3    0.90    1.66
 -10  -8   3   -5.00    3.48
  10  -8  -3    1.16    4.85
  10  -8  -3    0.91    4.26
 -10   8   3   -3.47    3.24
 -10   8   3    2.32    1.35
  10   8  -3   -1.23    2.31
   9  -8  -3    6.35    5.21
   9  -8  -3    6.11    4.58
  -9  -8   3    0.61    3.54
  -9   8   3    3.70    1.51
   9   8  -3   -0.54    1.88
  -9   8   3    0.60    3.35
  -8  -8   3    6.13    4.26
   8  -8  -3   12.81    5.19
   8  -8  -3   16.18    5.03
  -8   8   3   12.92    2.14
  -8   8   3    7.50    4.18
  -7  -8   3    5.48    4.04
   7  -8  -3    7.54    4.24
   7  -8  -3    6.52    4.52
  -7   8   3    7.59    1.76
  -7   8   3   12.66    4.14
   7   8  -3    4.91    1.51
   6  -8  -3   -0.78    3.53
   6  -8  -3    1.46    4.05
  -6  -8   3   -0.47    3.44
  -6   8   3   -2.18    3.15
   6   8  -3   -0.96    1.11
  -6   8   3   -1.12    1.27
   5  -8  -3   29.65    5.70
  -5  -8   3   18.33    5.34
   5  -8  -3   26.02    5.50
   5  -8  -3   13.89    4.96
   5   8  -3   24.49    3.25
  -5   8   3   22.70    5.53
  -5   8   3   27.89    3.44
   4  -8  -3   25.34    5.22
  -4  -8   3   32.10    5.88
   4  -8  -3   18.62    4.64
   4  -8  -3   28.13    5.21
   4   8  -3   22.75    4.83
  -4   8   3   21.19    5.30
  -4   8   3   21.83    3.18
   4   8  -3   18.48    3.78
   3  -8  -3    1.10    2.96
   3  -8  -3   -0.30    3.39
   3  -8  -3    4.00    3.75
  -3  -8   3    0.13    3.72
   3   8  -3    4.25    3.17
   3   8  -3    0.02    1.55
  -3   8   3    1.92    3.24
  -3   8   3    1.82    1.66
   2  -8  -3   12.37    4.20
   2  -8  -3    8.79    3.44
  -2  -8   3   13.79    4.55
  -2   8   3    4.97    3.54
   2   8  -3   10.32    2.11
   2   8  -3    8.88    3.89
  -2   8   3    7.44    2.87
   1  -8  -3    5.31    3.01
  -1  -8   3    5.30    3.77
   1  -8  -3    9.05    3.88
  -1   8   3    2.11    3.39
  -1   8   3    7.56    2.38
   1   8  -3    6.90    3.47
   0  -8   3   12.55    4.48
   0  -8  -3   16.37    4.81
   0  -8  -3   16.70    4.02
   0  -8   3   16.65    3.95
   0   8   3   15.49    2.71
   0   8  -3   17.92    2.59
   0   8   3   18.39    4.46
   0   8  -3   25.89    5.19
   1  -8   3   18.31    5.22
  -1  -8  -3   11.66    4.40
   1  -8   3   11.99    3.77
  -1   8  -3   19.00    5.21
   1   8   3   16.56    2.62
   1   8   3   13.03    4.32
  -1   8  -3   17.59    2.38
   2  -8   3    1.04    3.61
   2  -8   3    4.82    3.09
  -2  -8  -3    8.12    4.12
   2  -8   3   10.51    2.46
  -2   8  -3   -1.03    3.04
   2   8   3    4.04    1.51
  -2   8  -3    4.62    1.37
   3  -8   3   12.72    5.07
   3  -8   3    8.92    3.10
   3  -8   3   12.00    4.09
  -3  -8  -3   20.40    4.63
   3   8   3   15.19    2.58
  -3   8  -3   22.15    4.85
  -3   8  -3   20.25    2.43
   4  -8   3    5.53    2.56
   4  -8   3    6.40    3.84
   4  -8   3   -6.81    3.18
  -4  -8  -3    8.10    4.18
   4   8   3    2.70    1.68
  -4   8  -3    1.53    1.16
  -4   8  -3    0.73    3.52
  -5  -8  -3   -4.27    3.08
   5  -8   3   -0.08    2.30
   5  -8   3   -6.57    2.86
   5  -8   3   -4.01    3.65
  -5   8  -3    0.19    1.12
   5   8   3    0.45    1.50
  -5   8  -3    5.27    3.85
   6  -8   3    1.52    3.97
   6  -8   3    7.00    4.12
   6  -8   3    5.02    2.76
  -6  -8  -3    6.08    3.79
  -6   8  -3    3.78    1.36
  -6   8  -3   10.03    4.56
   6   8   3    0.97    1.69
  -7  -8  -3   18.94    5.29
   7  -8   3   19.52    6.64
   7  -8   3   20.91    5.77
   7  -8   3   21.92    3.93
  -7   8  -3   16.48    5.60
   7   8   3   19.88    3.76
  -7   8  -3   24.72    3.13
   8  -8   3    6.52    5.50
  -8  -8  -3    4.25    5.36
   8  -8   3    2.58    2.71
  -8   8  -3    6.62    4.71
   8   8   3    5.09    1.86
  -8   8  -3    3.63    1.48
  -9  -8  -3    0.89    3.86
   9  -8   3    1.36    2.37
   9  -8   3   -1.09    4.24
  -9   8  -3   -0.40    1.20
   9   8   3    1.13    1.47
  -9   8  -3    3.14    4.50
  10  -8   3    2.65    4.83
  10  -8   3    3.05    2.24
 -10  -8  -3   -2.96    3.63
 -10   8  -3    0.97    4.22
 -10   8  -3   -0.17    1.23
  10   8   3    1.99    1.38
  11  -8   3    2.94    4.82
 -11  -8  -3   16.02    7.01
 -11   8  -3    5.01    1.54
  11   8   3    0.56    1.63
 -11   8  -3    0.22    4.86
 -12   8  -3   -0.39    1.24
 -13   8  -3    6.23    1.51
 -14   8  -3   -0.25    1.00
 -15   8  -3    1.29    0.91
 -16   8  -3   -0.70    0.70
 -17   9   3    1.06    0.73
  16  -9  -3    0.55    1.42
 -16   9   3    0.16    0.80
  15  -9  -3   -0.84    1.65
 -15   9   3    0.12    0.86
  14  -9  -3   -0.19    2.28
 -14   9   3    0.35    0.99
  13  -9  -3    0.03    2.87
 -13   9   3    1.88    1.17
  12  -9  -3   -5.63    3.68
 -12  -9   3    7.04    4.67
 -12   9   3    1.68    1.22
 -12   9   3   -4.93    5.69
  11  -9  -3   22.30    7.89
  11  -9  -3   15.42    4.93
 -11  -9   3   15.59    5.46
 -11   9   3   14.22    2.39
 -11   9   3   17.49    6.45
 -10  -9   3    1.12    3.77
  10  -9  -3    8.36    4.96
  10  -9  -3    2.68    4.87
 -10   9   3    3.35    3.98
 -10   9   3    3.29    1.38
   9  -9  -3    6.82    5.00
  -9  -9   3    4.26    4.19
   9  -9  -3    3.89    4.55
  -9   9   3    2.97    1.50
  -9   9   3    5.65    3.98
   8  -9  -3    8.57    6.13
   8  -9  -3   20.43    5.88
  -8  -9   3   19.23    5.34
  -8   9   3    7.52    4.62
  -8   9   3   18.56    2.67
   7  -9  -3    6.56    4.85
  -7  -9   3   21.52    5.25
   7  -9  -3   12.33    5.06
  -7   9   3    7.85    1.92
   7   9  -3    9.04    1.78
  -7   9   3    9.05    4.53
  -6  -9   3   -0.20    3.58
   6  -9  -3    2.42    4.84
   6  -9  -3   14.08    4.68
   6   9  -3    3.85    1.35
  -6   9   3    0.80    1.49
  -6   9   3    5.24    3.97
   5  -9  -3    1.63    4.40
  -5  -9   3    3.14    4.18
   5  -9  -3    0.32    3.53
   5   9  -3    0.96    1.20
  -5   9   3   -0.86    1.45
  -5   9   3    0.63    3.53
   4  -9  -3    1.64    4.53
  -4  -9   3   -1.14    3.83
   4  -9  -3   -0.82    3.98
   4  -9  -3   -5.57    3.02
   4   9  -3    0.83    1.22
  -4   9   3    1.15    3.47
  -4   9   3    0.48    1.41
   3  -9  -3    2.15    3.57
   3  -9  -3    1.92    3.95
  -3  -9   3   -0.78    3.74
   3  -9  -3    3.72    4.54
  -3   9   3   -2.04    3.40
  -3   9   3   -0.73    1.46
   3   9  -3    3.12    1.30
   3   9  -3    0.37    3.41
   2  -9  -3    0.34    3.47
   2  -9  -3   -5.04    3.91
   2  -9  -3    2.14    3.96
  -2  -9   3   -4.00    3.85
   2   9  -3    0.49    1.26
   2   9  -3    0.03    3.62
  -2   9   3   -0.94    1.47
  -2   9   3    2.03    3.68
  -1  -9   3    7.59    4.91
   1  -9  -3    7.45    4.14
  -1   9   3    4.06    3.84
   1   9  -3    4.05    3.56
  -1   9   3    2.78    1.59
   1   9  -3    4.28    1.50
   0  -9  -3   46.43    8.13
   0  -9   3   52.36    8.71
   0   9  -3   49.31    8.48
   0   9  -3   49.85    6.15
   0   9   3   51.08    6.27
   0   9   3   43.68    8.17
   1  -9   3   -1.40    3.88
  -1  -9  -3   -0.46    3.35
  -1   9  -3    0.98    1.23
   1   9   3   -2.76    1.37
  -1   9  -3   -2.37    3.46
  -2  -9  -3   34.51    6.51
   2  -9   3    7.78    5.12
   2  -9   3   13.55    5.02
  -2   9  -3   18.20    5.19
   2   9   3   22.85    3.22
  -2   9  -3   24.67    3.05
   3  -9   3   33.76    6.94
   3  -9   3   31.46    7.00
   3  -9   3   44.02    5.47
  -3  -9  -3   49.45    8.17
   3   9   3   37.38    5.11
  -3   9  -3   47.44    8.16
  -3   9  -3   36.91    4.91
  -4  -9  -3    4.30    4.59
   4  -9   3   12.54    2.83
   4  -9   3   11.67    4.38
   4  -9   3    1.75    4.92
  -4   9  -3    5.96    2.24
  -4   9  -3    6.18    4.91
   5  -9   3   19.64    3.70
   5  -9   3   14.58    6.33
  -5  -9  -3   17.80    5.45
   5  -9   3   12.63    5.44
   5   9   3   19.37    2.95
  -5   9  -3   17.40    2.61
  -5   9  -3   16.76    5.05
   6  -9   3    5.36    2.76
   6  -9   3    9.57    5.83
  -6  -9  -3   -9.29    3.69
   6  -9   3   -0.09    3.97
  -6   9  -3    1.58    1.28
  -6   9  -3   -2.79    3.67
   6   9   3    4.15    1.70
  -7  -9  -3    6.05    4.74
   7  -9   3   13.21    5.26
   7  -9   3    9.49    2.91
  -7   9  -3    3.31    4.59
   7   9   3    8.83    1.97
  -7   9  -3    6.85    1.68
  -8  -9  -3    5.03    4.60
   8  -9   3   -0.58    2.41
   8  -9   3   -1.78    4.23
  -8   9  -3    4.25    4.37
  -8   9  -3    0.39    1.31
   8   9   3    5.18    1.57
  -9  -9  -3    3.60    4.43
   9  -9   3    3.50    5.15
   9  -9   3    0.18    2.37
  -9   9  -3    2.03    1.31
   9   9   3    1.68    1.43
  -9   9  -3    7.73    4.61
  10  -9   3   -6.82    5.11
 -10  -9  -3   -0.56    4.21
 -10   9  -3    2.16    4.70
 -10   9  -3    0.04    1.23
  10   9   3    0.11    1.19
 -11   9  -3    2.84    1.35
 -12   9  -3    0.46    1.13
 -13   9  -3    1.46    1.06
 -14   9  -3   -0.04    0.84
 -15   9  -3    0.22    0.70
 -16  10   3   -0.19    0.63
  15 -10  -3    1.92    1.37
 -15  10   3    0.72    0.80
  14 -10  -3   -0.13    1.61
 -14  10   3   -1.22    0.82
  13 -10  -3    2.83    2.11
 -13  10   3   -1.94    0.91
  12 -10  -3    1.97    2.62
 -12  10   3   -0.37    1.07
  11 -10  -3    1.83    3.32
 -11  10   3    2.90    1.27
  10 -10  -3   24.79    4.63
 -10 -10   3    5.62    4.92
 -10  10   3   14.75    2.30
 -10  10   3    9.26    4.88
  -9 -10   3    1.51    5.39
   9 -10  -3    2.89    4.25
   9 -10  -3    7.59    6.25
  -9  10   3   -0.63    4.42
  -9  10   3    3.86    1.46
   8 -10  -3   -1.68    4.83
  -8 -10   3    6.22    4.45
   8 -10  -3    0.10    4.14
  -8  10   3   -0.68    1.29
  -8  10   3   -3.58    3.89
  -7 -10   3    5.38    4.55
   7 -10  -3   -2.55    4.54
   7 -10  -3   -2.79    4.03
   7  10  -3   -0.04    1.12
  -7  10   3   -0.13    1.42
  -7  10   3    1.47    3.66
  -6 -10   3    6.23    4.30
   6 -10  -3    3.94    4.79
   6 -10  -3    2.35    4.48
   6  10  -3   -1.10    1.09
  -6  10   3   -1.28    3.79
  -6  10   3    1.69    1.48
  -5 -10   3    5.40    4.83
   5 -10  -3    2.62    4.35
   5 -10  -3    6.13    5.09
  -5  10   3   11.04    2.00
  -5  10   3    4.06    4.26
   5  10  -3    7.35    1.69
   4 -10  -3   26.82    5.01
  -4 -10   3   11.27    5.72
   4  10  -3   18.48    2.85
  -4  10   3   19.80    3.02
  -4  10   3   20.88    5.37
  -3 -10   3   20.04    6.80
   3  10  -3   23.97    3.30
  -3  10   3   22.97    3.37
   3  10  -3   25.56    5.50
   2 -10  -3   44.91    9.09
   2 -10  -3   42.88    6.86
  -2 -10   3   41.13    8.63
   2  10  -3   54.57    6.32
   2  10  -3   52.89    8.93
  -2  10   3   54.42    9.72
  -2  10   3   53.15    6.49
   1 -10  -3    9.77    5.58
  -1 -10   3    2.87    4.97
   1  10  -3    9.97    1.95
  -1  10   3   12.13    4.73
  -1  10   3    9.77    2.25
   1  10  -3   19.22    5.48
   0 -10  -3    7.17    4.66
   0 -10   3   10.44    5.45
   0  10  -3   -1.10    3.84
   0  10  -3    5.56    1.57
   0  10   3    3.06    4.06
   0  10   3    2.26    1.71
   1 -10   3   14.93    5.40
  -1 -10  -3   10.16    4.67
  -1  10  -3    2.86    4.44
   1  10   3    6.07    1.99
  -1  10  -3    4.59    1.61
  -2 -10  -3    5.39    5.00
   2 -10   3    7.07    5.36
   2  10   3   13.43    2.55
  -2  10  -3   15.03    2.26
   3 -10   3   -7.03    7.92
  -3 -10  -3    2.01    4.55
   3  10   3    8.11    1.95
  -3  10  -3    1.87    4.09
  -3  10  -3    4.80    1.59
   4 -10   3   -0.23    5.37
  -4 -10  -3   10.46    5.44
   4  10   3    8.01    2.06
  -4  10  -3    6.46    4.40
  -4  10  -3    8.22    1.76
  -5 -10  -3   -3.77    4.28
   5 -10   3   -3.00    6.01
  -5  10  -3    2.43    1.32
  -5  10  -3    5.17    4.45
   5  10   3    0.52    1.61
  -6 -10  -3    5.24    5.05
   6 -10   3   17.64    6.32
   6  10   3    4.33    1.90
  -6  10  -3   23.89    5.62
  -6  10  -3    7.82    1.73
   7 -10   3    4.33    7.73
  -7 -10  -3   -0.25    4.61
  -7  10  -3   -3.55    4.04
   7  10   3    0.42    1.43
  -7  10  -3    0.36    1.29
  -8 -10  -3   -3.19    4.53
  -8  10  -3    2.15    1.58
  -8  10  -3   10.71    5.79
   8  10   3    0.46    1.33
   9  10   3    3.36    1.24
  -9  10  -3    3.76    1.38
 -10  10  -3    1.05    1.17
 -11  10  -3   -1.52    1.03
 -12  10  -3    1.13    0.96
 -13  10  -3    0.03    0.80
 -14  10  -3    0.09    0.69
 -14  11   3   -0.14    0.72
  13 -11  -3   -0.31    1.40
 -13  11   3   -0.25    0.83
  12 -11  -3    0.76    1.65
 -12  11   3   -0.77    1.11
  11 -11  -3   -1.24    1.92
 -11  11   3    1.99    1.05
  10 -11  -3    1.31    2.31
 -10  11   3    0.01    1.07
   9 -11  -3    2.47    2.69
  -9  11   3    1.69    1.26
   8 -11  -3    0.98    2.85
  -8  11   3    1.73    1.30
   7 -11  -3    1.44    2.87
  -7 -11   3    2.89    4.40
  -7  11   3    1.70    1.39
  -7  11   3   -4.81    3.60
   6 -11  -3    0.49    3.30
  -6 -11   3   -1.79    4.77
  -6  11   3   -0.20    4.29
  -6  11   3    4.01    1.51
   6  11  -3    3.63    1.45
  -5 -11   3    9.04    5.36
   5 -11  -3    9.09    3.01
  -5  11   3    5.62    1.68
  -5  11   3    3.35    4.26
   5  11  -3    5.06    1.41
   4 -11  -3    1.29    2.46
  -4 -11   3    0.16    4.47
  -4  11   3    3.77    1.59
  -4  11   3   -2.55    3.42
   4  11  -3   -0.77    1.20
   3 -11  -3   43.78    5.32
  -3 -11   3   44.32    8.00
  -3  11   3   36.76    7.15
  -3  11   3   37.58    4.93
   3  11  -3   33.40    4.78
  -2 -11   3   30.85    6.73
  -2  11   3   26.99    6.14
  -2  11   3   29.48    3.81
   2  11  -3   17.15    6.73
   2  11  -3   25.30    3.57
  -1 -11   3   -1.31    4.62
   1  11  -3   -4.78    4.16
  -1  11   3    1.10    1.56
   1  11  -3    0.95    1.30
   0 -11   3    6.29    4.88
   0 -11  -3   -4.80    5.32
   0  11   3    0.17    1.56
   0  11  -3   -8.79    3.94
   0  11  -3    0.22    1.28
   1 -11   3   -0.28    5.11
  -1 -11  -3   -3.56    5.10
  -1  11  -3    2.88    1.37
   1  11   3    3.62    1.74
  -1  11  -3    3.10    4.40
  -2 -11  -3   63.14    9.75
   2 -11   3   20.96    8.57
   2  11   3   61.25    6.26
  -2  11  -3   42.61    5.98
  -2  11  -3   42.42    8.63
  -3 -11  -3   42.36    8.13
   3 -11   3   29.16    9.28
  -3  11  -3   31.76    4.07
  -3  11  -3   15.48    6.70
   3  11   3   32.28    4.27
  -4 -11  -3   14.43    9.12
   4  11   3    6.16    1.83
  -4  11  -3    0.48    7.91
  -4  11  -3    5.96    1.58
  -5 -11  -3   19.09    6.82
  -5  11  -3   17.18    6.65
   5  11   3   22.61    3.35
   6  11   3   22.04    2.94
  -6  11  -3   18.59    2.82
  -7  11  -3   14.90    2.34
   7  11   3   17.49    2.45
   8  11   3    2.09    1.12
  -8  11  -3    4.76    1.29
  -9  11  -3    0.64    1.06
 -10  11  -3   -0.33    0.95
 -11  11  -3    0.02    0.85
 -12  11  -3    1.83    0.80
 -12  12   3    0.19    0.71
 -11  12   3    0.39    0.83
  10 -12  -3   -2.23    1.52
 -10  12   3    0.33    1.06
   9 -12  -3    2.26    1.67
  -9  12   3    1.29    0.98
   8 -12  -3    2.62    1.74
  -8  12   3   -1.74    0.95
   7 -12  -3    1.92    1.78
  -7  12   3    0.87    1.16
   6 -12  -3    1.57    1.58
  -6  12   3   -0.23    1.20
   5 -12  -3    0.64    1.64
  -5  12   3    1.92    1.33
   5  12  -3    1.61    0.91
   4  12  -3   -1.40    0.91
  -4  12   3    1.12    1.37
   3  12  -3   24.59    3.07
  -3  12   3   20.45    3.24
   2  12  -3    2.83    1.22
  -2  12   3    2.47    1.50
  -1  12   3   10.88    2.14
   1  12  -3   12.16    1.93
   0  12   3   10.67    2.16
   0  12  -3   12.04    1.94
   1  12   3   -0.15    1.34
  -1  12  -3    0.33    1.09
   2  12   3    1.27    1.43
  -2  12  -3    1.38    1.15
   3  12   3    1.93    1.40
  -3  12  -3    3.37    1.24
  -4  12  -3    1.78    1.14
   4  12   3   -1.11    1.14
  -5  12  -3   -0.49    1.09
   5  12   3    0.56    1.18
   6  12   3    5.93    1.30
  -6  12  -3    2.19    1.19
  -7  12  -3    1.65    1.04
   7  12   3   -0.93    0.85
  -8  12  -3    1.40    0.99
  -9  12  -3    0.87    0.88
 -10  12  -3   -0.87    0.74
 -11  12  -3    0.89    0.73
 -10  13   3   -0.63    0.67
  -9  13   3    0.59    0.84
  -8  13   3    3.72    1.03
  -7  13   3    0.17    0.92
  -6  13   3    1.90    1.05
  -5  13   3    0.08    0.98
  -4  13   3    2.62    1.20
   4  13  -3    2.59    0.84
   3  13  -3    1.55    0.99
  -3  13   3    5.81    1.30
  -2  13   3    1.00    1.17
   2  13  -3    1.10    0.94
   1  13  -3    0.71    0.92
  -1  13   3    0.18    1.11
   0  13   3    1.13    1.23
   0  13  -3    0.25    0.94
   1  13   3    1.98    1.20
  -1  13  -3    0.56    0.96
   2  13   3    0.03    1.11
  -2  13  -3    0.96    0.96
  -3  13  -3   -0.66    0.90
   3  13   3   -0.78    0.96
  -4  13  -3    0.22    0.92
   4  13   3   -0.25    0.97
  -5  13  -3    3.63    1.22
   5  13   3    1.61    0.91
   6  13   3    2.84    1.01
  -6  13  -3    4.09    1.01
  -7  13  -3    1.24    0.79
  -8  13  -3   -0.16    0.71
  -7  14   3   -0.93    0.68
  -6  14   3   -0.26    0.71
  -5  14   3    0.42    0.78
  -4  14   3   -1.20    0.79
  -3  14   3    0.60    0.84
  -2  14   3    0.30    0.90
  -1  14   3   -0.83    0.80
   1  14  -3    0.08    0.84
   0  14  -3   -0.28    0.68
   0  14   3   -0.50    0.81
  -1  14  -3    0.31    0.74
   1  14   3    1.25    0.82
   2  14   3    0.65    0.81
  -2  14  -3    1.16    0.74
   3  14   3    0.74    0.71
  -3  14  -3    0.39    0.70
   4  14   3   -0.01    0.58
  -4  14  -3    0.57    0.71
  -5  14  -3    0.28    0.67
  21   0  -4   -0.58    1.22
  20   0  -4    0.81    1.46
  19   0  -4    3.45    1.92
  18   0  -4    3.43    1.98
 -17   0   4   10.48    4.05
  17   0  -4    5.23    2.50
 -16   0   4   13.78    4.25
  16   0  -4    9.15    2.77
  16   0  -4   12.64    4.83
  15   0  -4   27.90    6.49
 -15   0   4   38.82    6.27
  15   0  -4   30.10    4.63
  14   0  -4    7.66    3.90
  14   0  -4   14.05    2.67
 -14   0   4    3.12    3.42
  13   0  -4   38.29    5.54
 -13   0   4   47.90    7.45
 -12   0   4    8.06    3.04
  12   0  -4   12.27    3.41
 -11   0   4  354.93   41.38
  11   0  -4  347.55   41.80
  10   0  -4  218.11   27.50
 -10   0   4  237.48   27.13
  -9   0   4    9.68    2.76
   9   0  -4   11.41    2.98
   8   0  -4  980.96  113.95
  -8   0   4  983.72  113.54
   7   0  -4   56.40    7.86
  -7   0   4   61.11    7.32
  -6   0   4  988.06  113.56
   6   0  -4  980.40  113.97
   5   0  -4   56.28    7.43
   4   0  -4   50.58    6.73
   3   0  -4 2173.75  252.47
  -3   0   4 2202.64  252.18
  -2   0   4   11.03    1.89
   2   0  -4    7.67    2.14
   1   0  -4  633.04   76.43
   1   0  -4  685.12   76.27
   1   0   4 6385.68  739.09
  -2   0  -4  946.87  109.60
  -3   0  -4    1.16    2.56
  -4   0  -4  350.43   41.19
  -5   0  -4  843.50   98.00
  -6   0  -4  111.35   14.27
  -7   0  -4  131.89   16.75
  -8   0  -4  186.92   23.03
  -9   0  -4  295.67   35.63
 -10   0  -4  148.18   18.90
 -10   0  -4  144.79   17.19
 -11   0  -4  189.58   23.15
  11   0   4  173.89   22.79
  11   0   4  196.64   23.05
 -11   0  -4  176.77   21.18
  12   0   4  178.46   23.77
 -12   0  -4  173.17   23.94
 -12   0  -4  195.48   21.96
 -13   0  -4  213.97   28.02
  13   0   4  189.93   25.64
 -13   0  -4  203.15   23.54
 -14   0  -4  103.88   15.82
  14   0   4   99.72   15.26
 -14   0  -4  111.75   12.92
  15   0   4    5.42    5.44
 -15   0  -4    1.83    1.49
 -15   0  -4    4.15    6.06
 -16   0  -4   -0.53    1.30
 -17   0  -4   10.73    1.87
 -18   0  -4    0.72    1.05
  18   0   4    0.03    1.28
 -19   0  -4    3.56    1.04
  19   0   4    2.70    1.28
  21  -1  -4   -1.01    1.16
  21   1  -4   -0.59    1.27
  20  -1  -4    1.98    1.49
  20   1  -4    1.74    1.54
  19  -1  -4   -0.81    1.68
  19   1  -4    0.50    1.82
  18  -1  -4   -3.16    1.71
  18   1  -4   -0.78    1.79
  17  -1  -4   -1.22    1.73
  17  -1  -4   -4.79    4.24
 -17  -1   4    1.56    3.59
 -17   1   4    3.18    3.68
  17   1  -4    3.95    2.02
  16  -1  -4    0.31    1.88
  16  -1  -4    5.11    4.53
 -16  -1   4    0.87    3.10
 -16   1   4    1.36    3.26
  16   1  -4   -1.49    1.81
 -15  -1   4   -0.05    3.11
  15  -1  -4   -1.27    1.91
  15  -1  -4   -4.01    3.59
  15   1  -4    0.76    2.02
  15   1  -4    2.92    3.48
 -15   1   4   -1.36    2.84
  14  -1  -4    1.22    1.98
  14  -1  -4   -0.64    3.31
  14  -1  -4    5.68    3.66
 -14  -1   4   -0.62    2.57
  14   1  -4    3.97    3.02
  14   1  -4    3.31    2.04
 -14   1   4    2.49    2.99
  13  -1  -4   28.85    5.14
  13  -1  -4   21.08    4.05
 -13  -1   4   17.48    4.31
  13   1  -4   11.32    4.33
 -13   1   4   22.78    4.44
  13   1  -4   22.91    3.44
 -12  -1   4  103.49   11.92
  12  -1  -4  104.04   12.77
  12   1  -4   88.09   11.22
  12   1  -4   86.57   12.06
 -12   1   4   80.39   11.73
  11  -1  -4  253.26   30.37
 -11  -1   4  240.62   29.71
  11   1  -4  250.40   29.98
 -11   1   4  257.69   29.77
 -10  -1   4  444.35   51.50
  10  -1  -4  450.62   52.10
  10   1  -4  430.45   51.76
 -10   1   4  440.46   51.53
   9  -1  -4  110.45   14.53
  -9  -1   4  117.73   13.94
   9   1  -4  114.16   14.25
   8  -1  -4   44.94    6.56
  -8  -1   4   45.95    6.05
  -8   1   4   45.94    6.06
   8   1  -4   45.17    6.34
  -7  -1   4   44.84    5.54
   7  -1  -4   50.48    6.45
   7   1  -4   36.83    5.76
  -7   1   4   41.20    5.52
  -6  -1   4   53.63    7.70
  -6  -1   4   59.66    7.66
   6  -1  -4   67.20    8.47
  -6   1   4   69.21    7.64
   6   1  -4   68.77    8.10
   5  -1  -4    3.91    2.11
  -5  -1   4    4.43    1.47
  -5  -1   4    6.60    1.46
  -5   1   4    5.15    1.16
  -5   1   4    6.54    1.56
   5   1  -4    6.73    1.96
   4  -1  -4   28.32    4.40
  -4  -1   4   31.30    3.83
  -4  -1   4   30.73    3.87
  -4   1   4   28.42    3.73
   4   1  -4   32.95    4.17
  -4   1   4   27.46    3.69
  -3  -1   4 1620.80  198.08
   3  -1  -4 1764.92  198.28
  -3  -1   4 1717.59  198.02
   3   1  -4 1731.11  198.18
  -3   1   4 1755.91  197.97
  -3   1   4 1715.48  197.97
   2   1  -4 3259.33  375.60
   1  -1  -4  294.79   34.49
   1  -1  -4  302.19   34.69
   1   1  -4  293.53   34.51
   0  -1  -4    6.86    2.44
   0   1  -4    8.42    2.53
  -1  -1  -4 2178.09  251.23
  -1   1  -4 2176.91  251.26
  -2  -1  -4 1503.34  173.77
  -2   1  -4 1505.06  173.82
  -3  -1  -4    6.47    2.74
  -3   1  -4    7.61    3.00
  -4  -1  -4   24.02    4.31
  -4   1  -4   19.85    4.39
  -5  -1  -4   74.22    9.65
  -5   1  -4   68.13    9.68
  -6  -1  -4  122.23   15.82
  -6   1  -4  129.63   15.99
  -7  -1  -4  506.07   58.84
  -7   1  -4  495.59   58.92
  -8  -1  -4   62.76    9.44
  -8   1  -4   64.13    9.59
   9  -1   4   -0.61    3.54
  -9  -1  -4    5.36    3.24
  -9   1  -4    4.36    3.65
  10  -1   4   29.94    6.52
 -10  -1  -4   33.45    6.25
 -10  -1  -4   30.87    4.77
 -10   1  -4   30.39    4.55
 -10   1  -4   35.88    6.63
 -11  -1  -4    1.64    1.46
  11  -1   4    6.54    4.31
 -11  -1  -4   -0.53    3.29
  11  -1   4    7.56    3.79
  11   1   4    5.15    3.22
 -11   1  -4    2.94    1.38
 -11   1  -4   -0.97    3.33
 -12  -1  -4    3.78    3.71
  12  -1   4    3.87    3.64
 -12  -1  -4    2.35    1.59
 -12   1  -4    5.34    4.11
  12   1   4    6.04    3.71
 -12   1  -4    3.46    1.46
 -13  -1  -4    1.77    1.60
 -13  -1  -4    4.45    4.22
  13  -1   4    6.86    5.17
 -13   1  -4    1.88    1.38
  13   1   4    7.36    4.17
 -13   1  -4   -0.23    3.73
 -14  -1  -4    5.61    4.48
 -14  -1  -4    3.05    1.61
  14  -1   4    5.22    4.04
 -14   1  -4   -4.84    3.34
  14   1   4   -4.14    4.31
 -14   1  -4    1.22    1.43
 -15  -1  -4    0.13    3.47
  15  -1   4    2.95    5.13
 -15  -1  -4    2.13    1.58
 -15   1  -4   -0.10    1.27
 -15   1  -4   -3.64    4.31
 -16  -1  -4    0.11    1.27
 -16   1  -4    1.19    1.30
 -17  -1  -4    0.18    1.19
 -17   1  -4    0.63    1.19
  17   1   4    0.00    1.55
  18  -1   4   -0.62    1.27
 -18  -1  -4   -0.27    1.14
  18   1   4    1.12    1.46
 -18   1  -4    0.57    0.98
  19  -1   4   -0.97    1.05
 -19  -1  -4    0.75    0.90
  19   1   4   -0.86    1.03
 -19   1  -4    1.73    0.93
  21  -2  -4    1.60    1.19
  21   2  -4    1.10    1.26
  20  -2  -4    1.60    1.37
  20   2  -4    1.23    1.57
  19  -2  -4    4.24    1.84
  19   2  -4    6.44    2.10
  18  -2  -4    1.26    1.74
 -18  -2   4    1.90    1.54
  18   2  -4    1.47    1.83
  17  -2  -4   27.29    4.01
  17  -2  -4   15.58    8.18
 -17  -2   4   24.31    7.20
 -17  -2   4   23.07    3.81
  17   2  -4   25.89    3.88
 -16  -2   4   51.54    7.98
  16  -2  -4   50.01    6.28
  16  -2  -4   61.77    9.63
  16  -2  -4   37.36    6.47
  16   2  -4   48.33    6.41
 -16   2   4   45.10    7.66
  15  -2  -4   27.14    3.70
 -15  -2   4   21.51    4.91
  15  -2  -4   22.49    5.77
 -15   2   4   11.50    4.60
  15   2  -4   20.44    3.53
  14  -2  -4  101.81   14.36
 -14  -2   4  100.55   13.46
  14  -2  -4   84.87   12.84
 -14   2   4  104.08   13.53
  14   2  -4  104.99   12.16
  13  -2  -4    3.91    3.56
 -13  -2   4    9.44    3.30
  13  -2  -4    2.62    3.09
 -13   2   4    7.38    3.27
  13   2  -4   10.11    3.14
  13   2  -4    4.64    2.14
 -12  -2   4   29.51    4.89
  12  -2  -4   30.19    5.64
  12  -2  -4   20.88    4.37
  12   2  -4   29.45    3.83
  12   2  -4   22.71    4.48
 -12   2   4   22.68    4.58
  11  -2  -4   13.52    4.14
 -11  -2   4   20.73    3.86
 -11   2   4   19.70    3.76
  11   2  -4   24.77    3.73
  11   2  -4    9.46    2.93
 -10  -2   4  141.87   17.66
  10  -2  -4  150.82   18.49
 -10   2   4  143.19   17.72
  10   2  -4  149.13   17.72
  -9  -2   4  210.20   24.54
   9  -2  -4  216.83   25.24
  -9   2   4  194.87   24.53
   9   2  -4  209.41   24.58
  -8  -2   4   27.36    4.27
   8  -2  -4   26.19    4.90
  -8   2   4   27.83    4.23
   8   2  -4   29.38    4.24
   7  -2  -4  165.57   20.69
  -7  -2   4  168.16   20.17
   7   2  -4  165.90   20.19
  -7   2   4  181.27   20.18
  -6  -2   4  103.22   12.27
   6  -2  -4  100.06   12.83
  -6   2   4  100.42   12.19
   6   2  -4  101.37   12.21
   5  -2  -4   14.34    2.94
  -5  -2   4    7.31    1.94
   5   2  -4    4.66    1.80
  -5   2   4    5.68    1.85
   4  -2  -4   56.69    7.23
  -4  -2   4   54.70    6.83
   4   2  -4   48.65    6.87
  -4   2   4   53.86    6.71
   3  -2  -4   73.29   10.18
  -3  -2   4   87.09    9.87
   3   2  -4   84.17    9.70
  -3   2   4   75.71    9.75
  -2  -2   4  747.75   86.57
   2  -2  -4  753.39   86.46
   2  -2  -4  750.96   86.70
  -2   2   4  752.91   86.51
   2   2  -4  736.31   86.53
   1  -2  -4  273.10   29.93
  -1  -2   4  254.42   30.00
   1  -2  -4  257.95   30.06
  -1   2   4  253.09   29.91
   1   2  -4  238.06   30.21
   0  -2  -4  392.93   45.73
   0  -2  -4  405.75   45.67
   0  -2   4  392.82   45.73
   0   2  -4  377.71   45.72
  -1  -2  -4  885.79  103.44
   1  -2   4  908.44  103.49
  -1   2  -4  887.41  103.50
  -2  -2  -4  224.42   26.17
  -2   2  -4  217.24   26.27
  -3  -2  -4  434.80   51.88
  -3   2  -4  454.55   51.99
  -4  -2  -4  366.30   40.02
  -4   2  -4  295.98   40.93
   5  -2   4   74.76   10.32
  -5  -2  -4   75.78    9.90
  -5   2  -4   71.63    9.98
  -6  -2  -4   67.75    9.52
   6  -2   4   70.78    9.77
  -6   2  -4   69.10    9.51
  -7  -2  -4    3.21    3.01
   7  -2   4    8.77    3.81
  -7   2  -4    1.71    2.88
  -8  -2  -4   13.01    4.25
   8  -2   4   11.85    4.20
  -8   2  -4   12.07    4.09
  -9  -2  -4    1.32    5.25
  -9  -2  -4    3.73    1.47
   9  -2   4    9.28    3.98
  -9   2  -4    5.29    1.39
  10  -2   4  122.08   15.12
 -10  -2  -4  104.49   13.21
  10  -2   4  113.35   14.96
 -10  -2  -4  122.51   15.60
 -10   2  -4  107.70   13.14
 -10   2  -4  134.68   15.41
 -11  -2  -4   71.02   10.59
  11  -2   4   58.58   10.76
 -11  -2  -4   67.39    8.03
  11  -2   4   45.77    9.58
 -11   2  -4   69.95   10.50
  11   2   4   78.75    9.84
 -11   2  -4   64.63    7.89
  12  -2   4   19.78    5.86
 -12  -2  -4   19.04    5.71
 -12  -2  -4   25.00    3.53
 -12   2  -4   24.58    6.18
  12   2   4   15.75    5.18
 -12   2  -4   22.96    3.16
 -13  -2  -4   52.23    6.52
 -13  -2  -4   38.72    8.54
  13  -2   4   57.21    9.04
 -13   2  -4   52.55    9.31
 -13   2  -4   51.58    6.43
  13   2   4   49.97    8.85
 -14  -2  -4   41.38    4.86
  14  -2   4   28.20    7.23
 -14  -2  -4   25.67    7.22
 -14   2  -4   35.52    4.68
 -14   2  -4   43.68    8.12
 -15  -2  -4   -0.63    4.20
 -15  -2  -4    4.72    2.23
  15  -2   4    4.02    5.24
 -15   2  -4    3.81    4.51
 -16  -2  -4    1.38    1.39
 -16   2  -4   -1.04    1.20
 -17  -2  -4   -2.85    1.13
 -17   2  -4    1.30    1.14
  17   2   4   -2.03    1.33
 -18  -2  -4   -0.63    1.08
  18  -2   4    0.30    1.33
  18   2   4    1.06    1.24
 -18   2  -4   -0.31    0.99
  19  -2   4    0.61    1.00
 -19  -2  -4   -0.36    0.89
 -19   2  -4    0.26    0.86
  19   2   4    0.53    0.96
  21  -3  -4    1.59    1.03
  21   3  -4    0.93    1.16
  20  -3  -4    0.14    1.24
  20   3  -4    1.02    1.66
  19  -3  -4    3.27    1.57
  19   3  -4   -0.53    1.61
 -18  -3   4    3.79    1.64
  18  -3  -4    4.04    1.81
  18  -3  -4    5.09    1.67
  18   3  -4    3.73    1.93
 -17  -3   4    2.06    3.89
  17  -3  -4    3.04    2.17
  17  -3  -4   -1.04    1.91
  17  -3  -4    0.55    4.52
 -17  -3   4   -0.71    1.48
 -17   3   4    7.71    4.02
  17   3  -4   -0.45    1.77
 -16  -3   4   11.17    2.09
 -16  -3   4    8.11    3.77
  16  -3  -4    8.26    3.65
  16  -3  -4    8.08    4.86
  16  -3  -4    6.90    2.38
 -16   3   4    4.79    3.83
  16   3  -4    6.59    2.55
  15  -3  -4   65.90   10.57
  15  -3  -4   59.16    8.92
 -15  -3   4   62.22   10.69
 -15  -3   4   64.35    8.27
  15  -3  -4   64.63    8.32
  15   3  -4   71.63    8.46
 -14  -3   4   15.42    3.19
  14  -3  -4   12.03    4.70
  14  -3  -4   19.90    4.56
 -14  -3   4   14.74    4.33
 -14   3   4   19.47    4.59
  14   3  -4   23.58    4.13
  13  -3  -4   58.87    8.38
 -13  -3   4   61.09    9.03
  13  -3  -4   48.33    9.34
  13   3  -4   70.84    7.93
 -13   3   4   60.85    9.04
  12  -3  -4   36.55    7.10
 -12  -3   4   49.20    6.99
  12  -3  -4   46.47    6.31
  12   3  -4   43.05    5.86
  11  -3  -4  145.44   19.99
  11  -3  -4  116.33   15.20
 -11  -3   4  124.76   15.52
  11   3  -4  114.81   14.98
 -11   3   4  135.87   15.63
  11   3  -4  128.58   14.78
  10  -3  -4  103.12   13.04
 -10  -3   4   96.68   12.25
  10   3  -4   97.39   11.77
 -10   3   4   88.79   12.21
  -9  -3   4    3.40    2.39
   9  -3  -4    2.24    2.69
  -9   3   4    9.04    2.67
   9   3  -4    2.33    1.59
   8  -3  -4   50.74    8.79
  -8  -3   4   67.56    8.50
  -8   3   4   62.76    8.44
   8   3  -4   68.35    7.94
  -7  -3   4  254.00   31.27
   7  -3  -4  289.61   31.85
   7   3  -4  261.78   30.98
   6  -3  -4    0.46    2.36
  -6  -3   4    3.03    2.01
  -6   3   4    2.56    2.02
  -5  -3   4   12.79    2.90
   5  -3  -4   11.83    3.41
  -5   3   4   18.56    2.98
  -4  -3   4   -0.92    1.88
   4  -3  -4    3.61    1.32
   4  -3  -4    3.45    2.11
  -4   3   4   -1.39    1.76
   4   3  -4    2.31    1.62
  -3  -3   4  309.05   34.37
   3  -3  -4  279.00   34.46
   3  -3  -4  295.16   34.15
   3   3  -4  277.94   34.73
  -3   3   4  300.46   34.29
   2  -3  -4  608.91   71.45
  -2  -3   4  626.10   71.58
   2  -3  -4  624.91   71.65
  -2   3   4  598.49   71.50
   2   3  -4  627.43   71.56
  -1  -3   4 1137.43  128.91
   1  -3  -4 1121.56  128.89
   1  -3  -4 1109.81  128.79
  -1   3   4 1118.53  128.83
   1   3  -4 1085.08  128.87
   0  -3  -4   39.50    5.65
   0  -3   4   43.33    5.98
   0  -3  -4   44.14    5.69
   0   3  -4   39.60    5.76
   0   3   4   36.56    5.58
   1  -3   4   74.19    9.53
  -1  -3  -4   64.66    9.27
  -1   3  -4   79.99    9.54
   2  -3   4  131.67   15.17
  -2  -3  -4  115.04   14.99
  -2   3  -4  122.00   15.20
  -3  -3  -4   15.58    3.65
   3  -3   4   10.65    3.40
  -3   3  -4   19.60    4.06
  -4  -3  -4   -1.77    2.50
  -4   3  -4    6.59    3.01
  -5  -3  -4  125.69   15.40
   5  -3   4  124.12   15.47
  -5   3  -4  114.93   15.51
  -6  -3  -4   49.46    7.80
   6  -3   4   62.64    8.43
  -6   3  -4   50.32    8.12
  -7  -3  -4  275.15   33.50
   7  -3   4  289.39   33.61
  -7   3  -4  273.53   33.69
  -8  -3  -4  276.55   33.49
   8  -3   4  281.50   33.64
  -8   3  -4  276.05   33.75
  -9  -3  -4   -0.01    3.15
   9  -3   4    1.81    1.93
  -9  -3  -4    3.29    1.56
   9  -3   4   -1.86    3.27
  -9   3  -4    1.21    1.15
  -9   3  -4    8.99    3.91
 -10  -3  -4   -3.33    3.08
  10  -3   4    2.21    3.79
  10  -3   4   -0.14    1.90
  10  -3   4    3.88    3.46
 -10  -3  -4    1.25    1.38
 -10   3  -4    0.67    1.27
  10   3   4   -0.15    2.37
 -10   3  -4    2.19    3.52
 -11  -3  -4   52.94    6.94
 -11  -3  -4   48.47    8.91
  11  -3   4   56.33    9.37
 -11   3  -4   62.34    6.82
 -11   3  -4   69.44   10.00
  11   3   4   42.24    7.95
 -12  -3  -4  134.31   14.34
 -12  -3  -4  116.40   16.66
  12  -3   4  103.87   16.49
 -12   3  -4  130.47   14.22
 -12   3  -4  117.31   16.97
  12   3   4  100.22   14.36
  13  -3   4   55.55    9.98
 -13  -3  -4   45.18    9.48
 -13  -3  -4   60.66    7.32
 -13   3  -4   43.48    9.39
 -13   3  -4   63.49    7.20
 -14  -3  -4    6.73    1.81
 -14  -3  -4    7.02    4.37
  14  -3   4   -3.88    3.89
 -14   3  -4    5.50    4.66
 -14   3  -4    5.23    1.53
 -15  -3  -4    2.28    1.61
  15  -3   4    8.19    8.62
 -15  -3  -4    3.19    4.62
 -15   3  -4    6.24    4.95
 -15   3  -4    5.77    1.52
  15   3   4    1.45    1.86
 -16  -3  -4    2.92    1.47
  16   3   4    2.14    1.53
 -16   3  -4   -0.27    1.10
 -17  -3  -4    1.19    1.28
 -17   3  -4    1.62    1.10
  17   3   4   -1.13    1.32
 -18  -3  -4    1.02    1.06
  18  -3   4    0.44    1.22
 -18   3  -4   -1.47    0.88
  18   3   4    0.18    1.07
  19  -3   4    1.07    1.00
 -19  -3  -4    0.31    0.87
 -19   3  -4    0.59    0.94
  19   3   4    0.57    0.91
  21  -4  -4    1.75    0.90
  21   4  -4    1.55    1.05
  20  -4  -4    0.07    1.12
  20   4  -4    1.19    1.33
  19   4  -4   -0.24    1.46
  18  -4  -4   -0.55    1.40
  18  -4  -4   -0.70    1.50
  18   4  -4   -0.87    1.61
  17  -4  -4   15.58    2.45
 -17  -4   4   11.54    2.20
  17  -4  -4    7.80    2.87
  17   4  -4    9.94    2.42
  16  -4  -4    0.85    3.60
 -16  -4   4    2.80    3.53
  16  -4  -4    0.52    1.63
 -16  -4   4    2.18    1.62
  16  -4  -4    0.66    3.78
  16   4  -4   -2.32    1.84
 -16   4   4    0.54    3.56
  15  -4  -4    2.12    4.43
  15  -4  -4   -0.08    3.55
 -15  -4   4    6.24    3.60
 -15  -4   4    0.36    1.62
  15  -4  -4   -1.27    1.66
 -15   4   4   -0.96    2.83
  15   4  -4    1.82    2.07
 -14  -4   4    5.54    2.15
 -14  -4   4   17.18    4.13
  14  -4  -4   10.47    4.39
  14  -4  -4    5.46    2.30
  14  -4  -4    8.98    4.32
  14   4  -4   10.91    2.37
 -14   4   4    9.20    3.71
  13  -4  -4    2.42    3.59
 -13  -4   4    3.17    3.35
  13  -4  -4    0.51    3.20
 -13  -4   4    3.25    1.88
  13   4  -4    5.10    2.04
 -13   4   4    4.51    3.14
  12  -4  -4    0.41    3.05
  12  -4  -4   -4.33    2.94
 -12  -4   4   -0.11    2.61
 -12  -4   4   -3.20    1.74
 -12   4   4   -3.96    2.41
  12   4  -4   -1.31    1.78
  11  -4  -4   -0.95    2.95
  11  -4  -4    0.97    3.04
 -11  -4   4    0.80    2.56
  11   4  -4    2.91    1.95
 -11   4   4    2.13    2.81
  10  -4  -4    1.33    2.65
 -10  -4   4    1.37    2.40
  10  -4  -4    1.57    2.98
  10   4  -4    2.37    2.39
 -10   4   4    5.80    2.61
   9  -4  -4    3.71    3.19
  -9  -4   4   -1.43    2.23
  -9   4   4    2.08    2.42
   8  -4  -4    1.64    2.70
  -8  -4   4   -1.05    2.32
  -8   4   4   -0.52    2.22
  -7  -4   4   77.02   10.91
   7  -4  -4   98.47   11.60
  -7   4   4   82.20   10.90
  -6  -4   4   75.93    9.86
   6  -4  -4   77.37   10.24
  -6   4   4   70.99    9.69
   5  -4  -4    2.75    2.61
   5  -4  -4   -1.23    1.59
  -5  -4   4   -0.33    2.36
  -5   4   4    0.15    2.18
  -4  -4   4   21.89    4.29
   4  -4  -4   21.84    4.34
   4  -4  -4   24.06    3.89
  -4   4   4   24.19    4.99
   4   4  -4   32.88    4.15
   3  -4  -4  125.61   15.82
  -3  -4   4  134.71   15.86
   3  -4  -4  127.42   15.50
  -3   4   4  125.49   15.75
   3   4  -4  130.55   15.61
   2  -4  -4   44.44    5.42
  -2  -4   4   28.21    6.11
   2  -4  -4   33.36    5.42
  -2   4   4   40.49    5.59
   2   4  -4   37.53    5.48
   1  -4  -4  202.73   24.24
  -1  -4   4  195.79   24.73
   1  -4  -4  205.44   24.27
  -1   4   4  212.86   24.39
   1   4  -4  203.23   24.35
   0  -4  -4   95.30   12.14
   0  -4  -4   95.75   12.07
   0   4  -4   93.61   12.31
   0   4   4  113.20   13.50
   1  -4   4  236.29   26.98
  -1  -4  -4  219.87   26.72
  -1   4  -4  220.46   26.88
  -2  -4  -4   56.89    8.14
   2  -4   4   65.69    8.46
  -2   4  -4   57.36    8.28
   3  -4   4    0.66    2.57
  -3  -4  -4   -0.04    2.85
  -3   4  -4    4.36    3.20
   4  -4   4    2.88    3.14
  -4  -4  -4    3.20    3.02
  -4   4  -4    2.13    3.27
   5  -4   4   28.19    5.90
  -5  -4  -4   37.28    5.84
  -5   4  -4   31.80    5.86
  -6  -4  -4   -0.50    2.76
   6  -4   4    6.47    3.25
  -6   4  -4   -0.62    3.09
   7  -4   4    5.81    3.67
  -7  -4  -4   10.78    3.82
  -7   4  -4   14.08    4.41
  -8  -4  -4   62.18    9.08
   8  -4   4   58.01    8.67
   8  -4   4   67.43    9.30
   8  -4   4   50.60    7.29
  -8  -4  -4   56.88    6.93
  -8   4  -4   53.59    6.76
  -8   4  -4   56.28    8.76
   9  -4   4   16.45    4.60
  -9  -4  -4   10.59    2.16
   9  -4   4    9.37    4.44
   9  -4   4    7.23    2.48
  -9  -4  -4   11.77    4.29
  -9   4  -4    7.12    4.10
  -9   4  -4   10.96    1.81
   9   4   4   11.06    3.12
  10  -4   4    6.08    4.67
 -10  -4  -4    5.85    3.82
 -10  -4  -4    3.29    1.62
  10  -4   4    1.34    3.64
  10  -4   4    3.01    1.97
 -10   4  -4    0.32    1.21
 -10   4  -4   -0.95    3.37
 -11  -4  -4   39.40    5.42
  11  -4   4   33.31    7.53
 -11  -4  -4   35.43    7.41
  11   4   4   41.18    5.05
 -11   4  -4   50.09    8.39
 -11   4  -4   36.90    4.96
 -12  -4  -4   33.14    4.39
  12  -4   4   29.03    6.81
 -12  -4  -4   30.07    7.04
 -12   4  -4   32.21    6.95
 -12   4  -4   31.93    4.20
 -13  -4  -4    4.16    4.46
  13  -4   4   -2.85    3.65
 -13  -4  -4   -1.13    1.71
 -13   4  -4    1.18    1.29
 -13   4  -4    0.54    4.17
  14  -4   4    4.32    5.53
 -14  -4  -4    4.73    1.92
 -14  -4  -4    8.62    5.42
 -14   4  -4    8.38    1.64
  14   4   4    6.11    2.06
 -14   4  -4    2.04    4.79
 -15  -4  -4    3.17    1.57
  15   4   4    1.89    1.72
 -15   4  -4    2.14    1.32
 -16  -4  -4   -1.34    1.34
  16   4   4    1.32    1.42
 -16   4  -4   -0.57    1.07
 -17  -4  -4    2.00    1.30
  17   4   4    1.81    1.24
 -18  -4  -4   -0.36    1.05
  18  -4   4    0.72    1.13
 -18   4  -4    1.01    0.86
  18   4   4    0.53    1.01
  20  -5  -4    0.87    0.98
  20   5  -4   -0.45    1.04
  19  -5  -4    0.05    1.10
  19   5  -4    3.31    1.58
  18  -5  -4   -1.08    1.49
  18  -5  -4   -1.00    1.52
  18   5  -4   -1.37    1.50
 -18   5   4    0.20    1.44
  17  -5  -4   -0.93    1.40
  17  -5  -4    0.33    2.30
  17   5  -4    0.32    1.63
 -17   5   4    0.81    1.13
  16  -5  -4   -3.44    4.11
  16  -5  -4    1.29    1.61
 -16  -5   4   -3.95    3.56
 -16   5   4    3.37    1.29
 -16   5   4    3.00    4.09
  16   5  -4    9.05    2.38
 -15  -5   4    3.52    3.88
  15  -5  -4    3.52    4.25
  15  -5  -4    4.35    1.86
  15  -5  -4    1.16    4.34
 -15   5   4    7.12    4.01
 -15   5   4    2.83    1.37
  15   5  -4    3.76    2.12
 -14  -5   4    2.86    3.48
  14  -5  -4    1.26    1.79
  14  -5  -4   -2.16    4.28
 -14  -5   4   -1.33    1.56
  14  -5  -4    2.82    3.81
 -14   5   4   -1.12    1.18
  14   5  -4    0.55    1.89
 -14   5   4   -3.50    2.84
  13  -5  -4    7.17    3.82
  13  -5  -4   -0.12    4.18
 -13  -5   4    0.75    3.24
  13  -5  -4    1.13    1.80
 -13  -5   4   -2.38    1.62
 -13   5   4    1.41    1.18
  13   5  -4   -1.76    1.85
 -13   5   4   -1.17    2.97
 -12  -5   4    4.85    1.89
  12  -5  -4   -2.23    3.54
  12  -5  -4    1.45    3.66
 -12  -5   4   -2.23    2.91
 -12   5   4    6.24    3.46
  12   5  -4   -2.27    1.63
  11  -5  -4    3.24    3.37
 -11  -5   4    2.19    1.79
  11  -5  -4   -1.68    2.97
 -11  -5   4   -1.90    2.81
  11   5  -4   -0.78    1.75
 -11   5   4   -1.92    2.72
  10  -5  -4    5.93    3.78
 -10  -5   4    2.65    2.94
  10  -5  -4    5.19    3.11
  10   5  -4    3.90    1.92
 -10   5   4    6.75    3.53
  -9  -5   4    1.98    2.64
   9  -5  -4    3.89    2.78
   9  -5  -4   -0.52    2.87
  -9   5   4    3.19    2.76
   8  -5  -4   49.04    6.99
  -8  -5   4   29.28    5.81
  -8   5   4   35.01    5.88
   7  -5  -4   13.02    3.80
  -7  -5   4    8.15    3.25
  -7   5   4    6.40    3.03
  -6  -5   4  112.57   13.13
   6  -5  -4  100.66   13.19
   6  -5  -4   91.61   12.37
  -6   5   4  105.24   12.93
   5  -5  -4  210.72   25.48
   5  -5  -4  213.29   25.42
  -5  -5   4  208.41   25.27
  -5   5   4  216.46   25.22
   5   5  -4  201.74   24.92
  -4  -5   4    7.76    3.23
   4  -5  -4    7.02    2.70
   4  -5  -4    6.27    3.07
  -4   5   4    7.44    2.94
   4   5  -4    8.10    2.65
  -3  -5   4   16.11    3.63
   3  -5  -4   11.60    3.12
  -3  -5   4   11.01    1.98
   3  -5  -4   10.70    3.23
   3   5  -4   16.36    3.26
  -3   5   4   11.49    3.24
  -2  -5   4  298.94   34.40
   2  -5  -4  282.59   34.25
   2  -5  -4  277.90   34.17
  -2   5   4  304.45   34.32
   2   5  -4  288.02   34.26
   1  -5  -4  157.22   18.12
  -1  -5   4  140.68   18.39
   1  -5  -4  156.66   18.19
   1   5  -4  146.72   18.32
  -1   5   4  142.09   18.16
   0  -5   4    5.44    3.14
   0  -5  -4   11.87    2.84
   0  -5  -4    9.30    3.05
   0   5   4    6.15    2.83
   0   5  -4    8.51    3.16
   1  -5   4    4.00    2.85
  -1  -5  -4    4.25    2.72
  -1   5  -4    5.61    3.08
   1   5   4    4.76    2.74
  -2  -5  -4    3.05    3.03
   2  -5   4    5.65    3.43
  -2   5  -4    1.81    2.83
  -3  -5  -4    5.10    2.93
   3  -5   4    2.96    3.06
  -3   5  -4    2.85    2.94
  -4  -5  -4    5.84    3.04
   4  -5   4    1.34    2.96
  -4   5  -4    9.99    3.19
   5  -5   4   86.95   13.08
  -5  -5  -4  102.26   12.99
  -5   5  -4  105.55   13.32
   6  -5   4   45.94    7.82
   6  -5   4   60.98    8.18
  -6  -5  -4   56.07    7.91
  -6   5  -4   39.05    7.67
   7  -5   4    3.80    2.39
  -7  -5  -4   -2.53    1.33
  -7  -5  -4    4.92    3.95
   7  -5   4    0.57    3.42
   7  -5   4   -1.21    2.87
  -7   5  -4    1.04    1.08
  -7   5  -4    6.84    3.89
   8  -5   4   -0.22    2.08
  -8  -5  -4   -2.21    1.44
   8  -5   4    1.48    3.82
  -8  -5  -4   -3.45    2.65
   8  -5   4    3.16    3.58
  -8   5  -4   -0.05    1.15
  -8   5  -4   -4.74    3.08
   9  -5   4    6.84    4.56
   9  -5   4    3.67    3.91
  -9  -5  -4    4.88    1.83
  -9  -5  -4    6.91    4.13
   9  -5   4    6.51    2.44
  -9   5  -4    5.02    4.53
   9   5   4    7.79    1.88
  -9   5  -4    6.61    1.60
 -10  -5  -4   23.13    3.44
  10  -5   4   25.56    3.93
 -10  -5  -4   21.33    5.70
  10  -5   4   15.14    5.53
 -10   5  -4   19.27    5.65
  10   5   4   22.94    3.33
 -10   5  -4   22.64    3.19
 -11  -5  -4    1.43    4.65
 -11  -5  -4   -0.43    1.76
 -11   5  -4    2.84    5.16
 -11   5  -4    3.88    1.47
  12  -5   4   -2.32    3.48
 -12  -5  -4    5.89    4.76
 -12  -5  -4    1.39    1.88
 -12   5  -4    3.51    1.51
  12   5   4    0.91    1.81
 -12   5  -4    2.94    4.35
  12   5   4    2.49    2.34
  13  -5   4    0.15    3.86
 -13  -5  -4    1.40    1.80
 -13  -5  -4    0.02    3.84
 -13   5  -4    0.11    1.29
  13   5   4    0.82    1.66
 -13   5  -4   -2.33    3.63
 -14  -5  -4    0.48    1.52
  14  -5   4    0.45    5.77
 -14  -5  -4   -2.46    4.79
 -14   5  -4    0.01    1.16
 -14   5  -4   -1.01    4.38
  14   5   4    0.32    1.51
 -15  -5  -4   -0.62    1.44
 -15   5  -4   -0.94    1.10
  15   5   4    0.36    1.36
 -16  -5  -4   -1.35    1.28
 -16   5  -4   -1.96    0.95
  16   5   4   -0.46    1.23
 -17   5  -4    0.13    0.90
  17   5   4    1.38    1.08
  18  -5   4   -1.03    0.94
 -18   5  -4    0.63    0.81
  20   6  -4    0.91    0.92
  19   6  -4   -0.16    1.08
  18  -6  -4    1.63    1.81
  18   6  -4    0.95    1.60
 -18   6   4    2.70    1.12
  17  -6  -4   -0.86    1.35
  17  -6  -4    0.30    2.07
  17   6  -4   -0.80    1.50
 -17   6   4   -1.19    1.30
  16  -6  -4   -0.50    1.43
  16  -6  -4    5.56    3.25
 -16   6   4   -1.98    1.04
  16   6  -4    1.96    1.68
  15  -6  -4    1.86    1.77
 -15  -6   4    8.72    5.21
  15  -6  -4   -1.17    4.23
  15  -6  -4    2.73    4.24
 -15   6   4    0.27    1.47
  15   6  -4    0.54    1.73
 -15   6   4    3.20    4.23
  14  -6  -4    2.33    1.96
  14  -6  -4   14.25    4.94
  14  -6  -4    7.44    4.86
 -14  -6   4   17.19    4.95
 -14   6   4    8.46    1.63
 -14   6   4   10.31    4.32
  14   6  -4    5.66    2.15
  13  -6  -4   37.90    6.72
  13  -6  -4   10.30    2.93
 -13  -6   4   12.79    4.63
  13  -6  -4   14.10    5.13
 -13   6   4   14.93    4.66
  13   6  -4    9.48    2.56
 -13   6   4   10.48    1.95
 -12  -6   4   15.29    4.51
  12  -6  -4   13.31    4.89
  12  -6  -4   10.59    4.62
  12   6  -4    9.12    3.10
 -12   6   4   21.40    4.75
 -12   6   4   11.66    2.08
  11  -6  -4   -0.04    3.25
  11  -6  -4   -3.09    3.87
 -11  -6   4   -2.01    2.98
  11   6  -4    2.48    1.84
 -11   6   4    0.74    1.25
 -11   6   4    0.90    3.26
  10  -6  -4   -0.29    3.33
 -10  -6   4    0.17    2.95
  10  -6  -4    0.76    3.54
 -10   6   4    1.05    3.06
  10   6  -4    4.80    1.94
 -10   6   4    3.63    1.48
   9  -6  -4    0.54    3.00
  -9  -6   4    1.57    3.10
   9  -6  -4   -2.01    3.03
  -9   6   4    7.43    3.42
   9   6  -4    1.08    1.71
   8  -6  -4   -0.14    3.24
   8  -6  -4   -1.61    2.87
  -8  -6   4    2.13    3.04
  -8   6   4    6.10    4.47
  -7  -6   4    9.45    3.59
   7  -6  -4    6.68    3.59
   7  -6  -4   10.84    3.30
  -7   6   4    9.69    3.58
   6  -6  -4   31.79    5.76
   6  -6  -4   30.28    6.06
  -6  -6   4   25.00    5.21
  -6   6   4   30.77    5.48
   5  -6  -4    2.82    2.71
  -5  -6   4    4.80    3.23
   5  -6  -4    9.90    3.34
   5   6  -4    3.73    2.50
  -5   6   4    1.97    2.65
   4  -6  -4   41.91    6.78
  -4  -6   4   49.14    7.20
   4  -6  -4   42.63    6.44
  -4   6   4   47.23    6.71
   4   6  -4   36.93    7.22
  -3  -6   4   -4.10    2.58
   3  -6  -4    4.09    2.82
   3  -6  -4    4.78    2.81
  -3   6   4    3.04    3.00
   3   6  -4   -0.98    2.44
   2  -6  -4   70.64    9.16
  -2  -6   4   61.83    9.05
   2  -6  -4   70.74    9.00
  -2  -6   4   65.88    8.15
   2   6  -4   59.13    9.03
  -2   6   4   61.55    9.18
   1  -6  -4   14.76    3.70
   1  -6  -4   11.62    3.71
  -1  -6   4   11.51    3.81
  -1  -6   4   12.62    2.72
  -1   6   4    7.26    3.26
   1   6  -4   15.10    3.77
   0  -6  -4  227.02   25.94
   0  -6   4  210.58   25.57
   0  -6  -4  211.49   25.62
   0  -6   4  222.36   26.20
   0   6  -4  212.82   26.05
   0   6   4  209.30   25.90
  -1  -6  -4   20.14    4.35
   1  -6   4   19.30    4.48
   1  -6   4   25.16    4.32
  -1   6  -4   21.34    4.60
   1   6   4   21.49    4.28
   2  -6   4    1.31    2.56
  -2  -6  -4    6.84    3.09
   2  -6   4   -1.46    2.93
  -2   6  -4    6.75    3.31
   3  -6   4   14.41    4.27
  -3  -6  -4   18.98    4.37
   3  -6   4   20.03    4.15
  -3   6  -4   16.21    4.52
  -4  -6  -4   45.77    6.26
   4  -6   4   18.04    5.18
   4  -6   4   25.98    5.65
  -4   6  -4   40.19    6.29
   5  -6   4    0.01    2.31
   5  -6   4    2.45    2.99
   5  -6   4    2.59    3.09
  -5  -6  -4    1.93    1.44
  -5  -6  -4    0.20    3.05
  -5   6  -4    3.10    1.19
  -5   6  -4    1.38    3.61
   5   6   4    3.19    1.51
  -6  -6  -4   12.99    4.48
   6  -6   4   27.39    4.89
   6  -6   4   15.82    5.13
  -6  -6  -4   13.52    2.46
   6  -6   4    8.66    2.99
  -6   6  -4   14.63    2.23
  -6   6  -4   19.17    4.86
   6   6   4   16.71    3.46
   7  -6   4   -2.76    3.69
  -7  -6  -4    4.91    1.77
  -7  -6  -4    0.38    3.52
   7  -6   4    0.63    2.22
   7  -6   4   -0.02    3.29
  -7   6  -4    0.81    1.19
  -7   6  -4   -3.05    3.06
   7   6   4    2.60    1.58
  -8  -6  -4   14.01    2.38
  -8  -6  -4    8.73    4.12
   8  -6   4    2.91    5.34
   8  -6   4   15.04    2.90
   8  -6   4    9.56    4.50
  -8   6  -4    8.81    4.18
  -8   6  -4    9.27    1.79
   8   6   4    7.14    2.05
   9  -6   4   11.34    6.01
   9  -6   4   20.40    5.61
  -9  -6  -4   34.14    6.40
  -9  -6  -4   14.83    3.13
   9  -6   4   19.32    3.69
  -9   6  -4   18.11    5.80
   9   6   4   23.77    3.14
  -9   6  -4   22.87    2.92
  10  -6   4    8.01    2.78
 -10  -6  -4    6.94    2.18
  10  -6   4   12.23    5.93
 -10  -6  -4    2.79    4.63
 -10   6  -4   10.99    1.89
 -10   6  -4   10.95    5.11
  10   6   4   11.06    1.99
  10   6   4    3.83    2.26
 -11  -6  -4   64.74   10.58
 -11  -6  -4   61.88    8.02
  11  -6   4   54.44   10.26
 -11   6  -4   48.29   10.24
  11   6   4   65.54    7.76
 -11   6  -4   66.37    7.77
 -12  -6  -4    5.50    1.92
  12  -6   4    1.42    4.16
 -12  -6  -4   -1.37    3.96
  12   6   4    5.05    1.84
 -12   6  -4    4.29    1.53
 -12   6  -4    3.77    4.35
 -13  -6  -4    0.25    1.95
  13  -6   4    1.06    4.11
 -13  -6  -4    3.41    4.15
 -13   6  -4    0.85    4.36
 -13   6  -4    0.43    1.39
  13   6   4   -1.05    1.48
 -14  -6  -4    2.28    1.64
  14   6   4    1.68    1.52
 -14   6  -4    2.43    1.24
 -15   6  -4    7.71    1.34
  15   6   4    0.99    1.44
 -16   6  -4    0.73    1.08
  16   6   4   -1.43    1.50
  17  -6   4    0.55    1.03
 -17   6  -4    0.04    0.81
  19   7  -4   -0.85    0.91
  18  -7  -4   -1.49    1.27
 -18   7   4    1.55    0.95
  18   7  -4    0.81    1.17
  17  -7  -4   -0.93    1.59
  17   7  -4    0.85    1.39
 -17   7   4    0.26    0.92
  16  -7  -4    1.77    2.58
 -16   7   4    0.88    1.11
  16   7  -4   -0.78    1.33
  15  -7  -4    5.14    3.86
 -15   7   4    2.20    1.22
  15   7  -4    2.93    1.76
  14  -7  -4   -2.32    4.08
 -14  -7   4   -0.19    5.96
  14  -7  -4    1.88    4.44
 -14   7   4    2.88    4.79
  14   7  -4    3.63    1.80
 -14   7   4    0.52    1.42
  13  -7  -4   -3.16    4.46
 -13  -7   4    1.67    3.73
  13  -7  -4   -4.04    3.92
  13   7  -4   -1.55    1.69
 -13   7   4    1.24    1.16
 -13   7   4    2.65    3.52
  12  -7  -4    1.38    4.91
  12  -7  -4    6.86    4.47
 -12  -7   4    2.32    3.69
  12   7  -4    5.16    2.02
 -12   7   4    3.11    3.91
 -12   7   4    2.80    1.34
  11  -7  -4   65.77    9.25
 -11  -7   4   81.80   10.80
  11  -7  -4   73.48   10.95
  11   7  -4   51.95    8.85
 -11   7   4   68.09    7.99
 -11   7   4   61.27    9.95
  10  -7  -4   37.36    5.78
 -10  -7   4   33.43    6.25
  10  -7  -4   37.80    7.09
 -10   7   4   26.75    3.87
  10   7  -4   30.58    4.20
 -10   7   4   20.15    5.84
  -9  -7   4    3.32    3.41
   9  -7  -4   -3.03    3.47
   9  -7  -4    5.27    3.80
   9   7  -4    0.39    1.78
  -9   7   4   -0.77    1.30
  -9   7   4   -0.44    2.96
   8  -7  -4    2.25    3.70
  -8  -7   4   -3.00    2.99
   8  -7  -4   -2.95    3.20
   8   7  -4    3.92    1.92
  -8   7   4    6.43    3.28
   7  -7  -4    5.63    3.47
   7  -7  -4    5.57    3.75
  -7  -7   4    9.23    3.93
  -7   7   4    4.04    1.52
  -7   7   4    3.30    3.14
   6  -7  -4   28.90    5.10
   6  -7  -4   25.46    5.58
  -6  -7   4   36.41    5.99
  -6   7   4   28.89    5.49
  -5  -7   4   41.08    8.38
   5  -7  -4   33.69    6.20
   5  -7  -4   39.22    5.92
   5  -7  -4   30.85    5.75
   5   7  -4   30.61    5.53
  -5   7   4   30.39    6.99
  -4  -7   4   39.04    6.57
   4  -7  -4   32.12    5.89
   4  -7  -4   41.93    6.56
  -4   7   4   29.71    5.85
   4   7  -4   40.60    6.12
   3  -7  -4   29.55    5.40
   3  -7  -4   31.10    5.42
  -3  -7   4   29.39    5.53
  -3   7   4   34.41    5.63
   3   7  -4   22.22    5.23
  -2  -7   4   53.46    8.05
   2  -7  -4   56.62    7.64
   2  -7  -4   51.15    7.44
  -2   7   4   43.95    7.47
   2   7  -4   44.10    7.35
  -1  -7   4   33.52    6.45
   1  -7  -4   46.92    6.29
  -1  -7   4   39.68    5.69
   1  -7  -4   37.92    6.44
  -1   7   4   39.59    6.43
   1   7  -4   33.28    6.20
   0  -7  -4    7.86    3.37
   0  -7   4    9.42    3.67
   0  -7   4    8.11    3.73
   0  -7  -4    9.24    5.05
   0   7   4    4.72    3.05
   0   7  -4    5.49    3.08
   1  -7   4   17.89    3.99
   1  -7   4   12.67    4.45
  -1  -7  -4   24.99    5.01
  -1   7  -4   25.37    5.14
   2  -7   4   45.11    7.56
  -2  -7  -4   55.76    8.01
   2  -7   4   54.39    7.37
  -2   7  -4   45.06    5.86
   2   7   4   45.63    6.07
  -2   7  -4   56.07    8.05
  -3  -7  -4   22.08    5.02
   3  -7   4   12.87    3.57
   3  -7   4   22.22    5.08
   3  -7   4   28.49    4.92
   3   7   4   24.14    2.98
  -3   7  -4   19.31    2.76
  -3   7  -4   22.42    5.35
  -4  -7  -4    3.63    4.02
   4  -7   4    4.85    3.89
   4  -7   4    5.48    3.50
   4  -7   4    0.75    3.30
  -4   7  -4    2.73    1.08
  -4   7  -4    1.03    3.33
   4   7   4    2.07    1.60
   5  -7   4    2.78    4.04
  -5  -7  -4   -0.75    3.01
   5  -7   4    0.57    2.36
   5  -7   4    0.21    3.03
  -5   7  -4    1.62    1.09
  -5   7  -4    0.92    3.44
   5   7   4   -0.22    1.43
   6  -7   4   19.07    3.74
   6  -7   4   26.17    5.63
   6  -7   4   19.29    5.42
  -6  -7  -4   18.33    5.01
  -6   7  -4   21.95    2.95
   6   7   4   21.79    3.17
  -6   7  -4   28.08    6.37
   7  -7   4    0.85    2.26
   7  -7   4    8.10    4.47
  -7  -7  -4    4.63    3.62
   7  -7   4    5.11    4.23
   7   7   4    7.17    1.82
  -7   7  -4    1.42    3.95
  -7   7  -4    2.69    1.39
   8  -7   4   -0.18    4.52
  -8  -7  -4    3.25    4.01
   8  -7   4    5.25    2.61
   8  -7   4    5.23    4.36
  -8   7  -4    4.80    4.15
  -8   7  -4    2.22    1.67
   8   7   4    3.87    1.72
  -9  -7  -4   10.20    6.55
   9  -7   4    1.26    2.35
   9  -7   4    2.42    4.79
   9   7   4    5.21    1.74
  -9   7  -4    4.80    1.49
  -9   7  -4    4.44    5.64
  10  -7   4    7.73    4.87
 -10  -7  -4    9.38    4.67
 -10   7  -4   10.50    5.52
 -10   7  -4    9.92    1.85
  10   7   4    6.18    1.87
  11  -7   4    5.62    4.63
 -11  -7  -4    6.36    4.70
  11   7   4    5.93    1.79
 -11   7  -4   11.46    1.83
 -11   7  -4    8.78    4.94
  12  -7   4    0.58    4.26
 -12  -7  -4    0.49    4.24
 -12   7  -4    1.38    1.46
 -12   7  -4   -3.24    4.45
 -13   7  -4    2.25    1.22
 -14   7  -4    3.24    1.18
 -15   7  -4   -1.67    0.88
  16  -7   4    1.13    1.16
 -16   7  -4    1.46    0.88
 -18   8   4   -0.93    1.21
  17  -8  -4   -0.26    1.39
 -17   8   4    1.47    1.02
  17   8  -4   -0.93    1.29
  16  -8  -4   -2.08    1.87
  16   8  -4    1.30    1.26
 -16   8   4    1.19    0.97
  15  -8  -4    6.47    3.02
 -15   8   4    3.92    1.24
  15   8  -4    3.04    1.62
  14  -8  -4   35.70    5.25
 -14   8   4   26.75    3.27
  14   8  -4   18.04    3.50
 -13  -8   4   94.46   13.12
  13  -8  -4  100.28   11.79
  13  -8  -4   88.88   14.24
  13   8  -4   85.49   10.63
 -13   8   4   64.02   12.15
 -13   8   4   85.68   10.37
  12  -8  -4   23.62    5.71
 -12  -8   4   24.33    5.55
  12  -8  -4   19.74    6.33
 -12   8   4   11.72    5.25
 -12   8   4   25.10    3.09
  12   8  -4   20.71    3.45
 -11  -8   4    1.67    3.77
  11  -8  -4    2.01    4.21
  11  -8  -4    4.82    4.75
  11   8  -4    4.80    1.86
 -11   8   4    2.40    1.34
 -11   8   4    1.87    3.42
  10  -8  -4  125.40   17.36
  10  -8  -4  112.92   15.94
 -10  -8   4  141.54   16.51
 -10   8   4  126.32   14.24
  10   8  -4  105.34   14.41
 -10   8   4  134.97   16.55
   9  -8  -4  214.06   24.22
  -9  -8   4  198.65   23.67
   9  -8  -4  188.14   22.87
  -9   8   4  184.88   21.67
  -9   8   4  199.93   23.53
   9   8  -4  166.58   21.81
  -8  -8   4  104.80   13.09
   8  -8  -4  115.17   13.90
   8  -8  -4  102.01   11.75
  -8   8   4   79.79   10.43
   8   8  -4   78.29   10.60
  -8   8   4   89.49   12.54
   7  -8  -4   69.86    8.74
   7  -8  -4   63.67    9.75
  -7  -8   4   58.71    9.40
  -7   8   4   55.99    9.43
  -7   8   4   57.03    7.41
  -6  -8   4   75.43   10.32
   6  -8  -4   70.19    8.81
   6  -8  -4   83.52   10.34
  -6   8   4   61.30    9.64
   6   8  -4   55.06    7.68
  -6   8   4   63.63    7.77
   5  -8  -4   35.95    6.11
   5  -8  -4   37.11    6.86
  -5  -8   4   48.07    7.18
   5   8  -4   34.83    5.10
  -5   8   4   43.62    7.11
  -5   8   4   37.92    4.87
   4  -8  -4    1.42    3.50
  -4  -8   4    2.98    3.91
   4  -8  -4    5.61    3.29
   4  -8  -4    7.34    5.09
   4   8  -4   -1.23    3.01
  -4   8   4    3.72    1.55
  -4   8   4    0.40    3.27
   4   8  -4    5.84    2.30
   3  -8  -4    1.24    2.87
   3  -8  -4    5.67    3.23
   3  -8  -4   -1.43    3.34
  -3  -8   4   -2.23    3.29
   3   8  -4    0.57    3.06
  -3   8   4    0.03    1.35
   3   8  -4   -0.38    1.85
  -3   8   4   -0.90    3.07
   2  -8  -4    4.37    3.33
  -2  -8   4   -0.06    3.40
   2  -8  -4    3.00    2.83
   2   8  -4    1.15    3.07
   2   8  -4    1.08    1.40
  -2   8   4    4.05    3.26
  -2   8   4    0.11    1.45
  -1  -8   4    2.44    3.59
   1  -8  -4    2.95    3.22
   1  -8  -4   -2.04    3.04
   1   8  -4    1.97    3.16
  -1   8   4    7.36    3.78
  -1   8   4    2.60    1.49
   1   8  -4    1.92    1.19
   0  -8  -4    9.89    3.76
   0  -8   4    8.01    4.03
   0  -8   4    6.34    3.01
   0   8  -4    9.87    6.47
   0   8   4    6.84    3.77
   0   8   4    3.78    1.69
   0   8  -4    3.58    1.35
   1  -8   4    2.44    2.99
  -1  -8  -4   -1.02    3.16
   1  -8   4   -1.90    3.38
  -1   8  -4   -0.26    1.08
   1   8   4    0.62    1.50
  -1   8  -4    2.21    3.63
   2  -8   4   -2.50    2.64
  -2  -8  -4   -0.88    3.15
   2  -8   4   -0.67    3.43
  -2   8  -4   -1.87    3.22
   2   8   4   -0.15    1.33
  -2   8  -4   -2.11    1.03
   3  -8   4   47.46    6.63
  -3  -8  -4   49.23    8.25
   3  -8   4   51.03    8.48
   3  -8   4   54.74    8.28
  -3   8  -4   54.93    9.03
   3   8   4   51.09    6.39
  -3   8  -4   49.59    6.17
   4  -8   4    4.50    4.25
   4  -8   4   13.09    2.94
   4  -8   4    8.00    3.98
  -4  -8  -4    5.32    4.14
  -4   8  -4   13.50    1.93
   4   8   4   11.55    2.20
  -4   8  -4    7.40    4.53
   5  -8   4    3.74    3.84
   5  -8   4    2.62    3.98
   5  -8   4    2.25    2.29
  -5  -8  -4    4.29    3.96
  -5   8  -4   -0.23    1.17
   5   8   4    0.86    1.57
  -5   8  -4   -0.12    3.85
  -6  -8  -4    2.82    4.12
   6  -8   4    1.93    4.39
   6  -8   4    7.29    4.03
  -6   8  -4    8.72    4.71
   6   8   4    2.43    1.81
  -7  -8  -4    0.60    3.78
   7  -8   4   -1.47    4.40
   7  -8   4    1.24    3.85
   7  -8   4    0.11    2.31
   7   8   4   -1.68    1.54
  -7   8  -4    4.28    4.52
  -7   8  -4   -3.12    1.20
   8  -8   4   -1.43    2.12
   8  -8   4    1.05    4.21
  -8  -8  -4   -0.16    3.89
   8   8   4   -1.08    1.50
  -8   8  -4    6.36    4.48
  -8   8  -4    0.44    1.25
  -9  -8  -4   -2.35    3.78
   9  -8   4    4.32    4.68
  -9   8  -4   -5.76    3.61
  -9   8  -4    1.98    1.36
   9   8   4   -0.98    1.43
 -10  -8  -4    5.48    4.78
  10  -8   4    6.81    4.94
  10   8   4    4.00    1.54
 -10   8  -4    2.94    4.64
 -10   8  -4    4.36    1.56
 -11  -8  -4    1.73    5.03
  11  -8   4   18.15    6.80
 -11   8  -4   11.95    5.43
  11   8   4   11.04    2.05
 -11   8  -4   15.63    2.19
 -12   8  -4   13.08    2.12
 -13   8  -4    3.61    1.22
 -14   8  -4   -2.13    0.90
 -15   8  -4    1.32    0.85
 -16   8  -4    0.24    0.67
 -17   9   4    2.02    0.81
  16  -9  -4    3.77    1.55
 -16   9   4    1.70    0.94
  15  -9  -4    4.72    2.08
 -15   9   4    3.47    1.12
  14  -9  -4    9.21    2.91
 -14   9   4    7.40    1.53
  13  -9  -4   18.89    4.51
  13   9  -4    8.02    3.57
 -13   9   4   19.10    2.45
  12  -9  -4   30.23    9.78
  12  -9  -4   30.48    5.70
 -12  -9   4   26.38    6.54
 -12   9   4   31.02    7.39
  12   9  -4   17.90    4.43
 -12   9   4   32.48    3.75
  11  -9  -4   13.84    5.91
 -11  -9   4    3.13    4.23
  11  -9  -4    4.77    4.88
 -11   9   4    5.84    1.59
 -11   9   4    8.07    5.23
  10  -9  -4   -3.50    4.21
  10  -9  -4   -4.32    4.69
 -10  -9   4    5.04    4.05
 -10   9   4    5.34    4.01
 -10   9   4   -0.64    1.25
   9  -9  -4    2.45    5.19
   9  -9  -4   14.73    5.43
  -9  -9   4   13.38    4.73
  -9   9   4    7.48    1.88
  -9   9   4    7.16    4.40
  -8  -9   4    9.00    4.74
   8  -9  -4   20.13    5.38
   8  -9  -4   26.59    6.59
  -8   9   4   16.03    2.52
  -8   9   4   10.39    4.67
  -7  -9   4   10.17    5.35
   7  -9  -4   12.74    4.68
   7  -9  -4    7.10    5.14
  -7   9   4    9.71    4.52
  -7   9   4    8.45    1.78
   7   9  -4    4.91    1.79
   6  -9  -4  -10.32    5.92
   6  -9  -4   -2.95    3.32
  -6  -9   4    7.98    4.24
  -6   9   4   -0.56    1.71
  -6   9   4    8.51    4.27
   6   9  -4    1.30    1.15
   5  -9  -4   26.07    5.70
   5  -9  -4   18.55    4.90
  -5  -9   4   22.11    5.74
  -5   9   4   20.35    2.95
   5   9  -4   16.85    2.69
  -5   9   4   17.55    4.98
  -4  -9   4   91.37   13.43
   4  -9  -4   95.53   11.67
   4  -9  -4   90.59   12.73
  -4   9   4  101.54   10.87
   4   9  -4   83.22   10.67
   4   9  -4   73.45   12.26
  -4   9   4   91.31   12.87
   3  -9  -4   13.44    4.47
  -3  -9   4   16.33    5.42
   3  -9  -4   16.38    4.94
   3  -9  -4   16.91    5.16
  -3   9   4    8.00    4.40
   3   9  -4   17.59    2.53
  -3   9   4   21.46    2.77
   3   9  -4   15.71    5.21
   2  -9  -4   15.50    4.50
   2  -9  -4   27.58    6.39
  -2  -9   4   19.75    6.05
   2  -9  -4   18.52    5.02
  -2   9   4   16.84    4.67
   2   9  -4    9.23    4.98
   2   9  -4   16.65    2.52
  -2   9   4   17.55    2.76
   1  -9  -4   14.46    5.10
  -1  -9   4    8.93    5.09
  -1   9   4   17.03    2.42
   1   9  -4   11.86    2.17
  -1   9   4    6.99    4.12
   1   9  -4   20.49    4.94
   0  -9   4    2.89    4.11
   0  -9  -4    9.35    4.21
   0   9   4   10.34    4.23
   0   9  -4    6.17    4.13
   0   9   4    9.89    1.95
   0   9  -4    3.05    1.50
   1  -9   4   14.26    5.32
  -1  -9  -4   23.10    5.49
  -1   9  -4   27.01    6.22
  -1   9  -4   18.59    2.71
   1   9   4   18.67    2.98
   2  -9   4    0.29    5.46
   2  -9   4   -0.99    4.24
  -2  -9  -4    0.56    3.71
  -2   9  -4    1.51    1.34
   2   9   4    2.78    1.69
  -2   9  -4    8.45    4.44
   3  -9   4   50.54    8.12
   3  -9   4   25.91    6.17
  -3  -9  -4   33.12    6.46
  -3   9  -4   22.73    6.08
   4  -9   4   12.14    5.20
   4  -9   4   14.91    5.93
  -4  -9  -4   22.11    5.83
  -4   9  -4   23.11    3.01
  -4   9  -4   22.43    5.66
   4   9   4   22.40    3.31
   5  -9   4   -0.77    4.00
  -5  -9  -4   15.03    5.54
   5  -9   4    4.27    5.43
  -5   9  -4   15.55    6.79
  -5   9  -4    6.81    1.71
   5   9   4   12.63    2.15
   6  -9   4   10.55    9.71
   6  -9   4    1.71    4.14
  -6  -9  -4    4.27    4.25
  -6   9  -4    6.01    1.53
  -6   9  -4   10.33    5.03
   6   9   4    3.88    1.93
   7  -9   4    2.66    4.58
  -7  -9  -4   12.81    5.20
   7   9   4   -0.30    1.61
  -7   9  -4    3.58    1.39
  -7   9  -4    4.90    4.58
  -8  -9  -4   14.54    5.84
   8  -9   4   -4.72    5.09
  -8   9  -4    5.67    5.15
  -8   9  -4   10.89    1.91
   8   9   4   11.84    2.11
  -9  -9  -4    1.38    4.84
   9  -9   4    3.79    5.67
   9   9   4    5.28    1.88
  -9   9  -4    9.21    1.64
  -9   9  -4    7.96    5.89
 -10   9  -4    1.64    1.29
  10   9   4    1.59    1.20
 -11   9  -4    3.38    1.33
 -12   9  -4   -0.03    0.97
 -13   9  -4    1.31    1.00
 -14   9  -4    0.01    0.78
 -15   9  -4    0.98    0.70
 -16  10   4   -0.66    0.63
  15 -10  -4    3.28    1.51
 -15  10   4    2.89    0.93
  14 -10  -4   11.20    2.22
 -14  10   4    7.67    1.51
  13 -10  -4   11.87    2.92
 -13  10   4   10.48    1.73
  12 -10  -4    8.72    3.09
 -12  10   4    2.26    1.20
  11 -10  -4    6.77    3.94
 -11  10   4    6.45    1.50
 -10 -10   4   33.95    6.02
  10 -10  -4   12.46    4.93
 -10  10   4   13.38    5.95
 -10  10   4   20.57    2.85
  -9 -10   4   87.08   14.64
   9 -10  -4   95.20   12.77
   9 -10  -4  101.47   15.41
  -9  10   4   85.46   15.17
  -9  10   4  102.55   11.66
   8 -10  -4   49.69    9.68
  -8 -10   4   56.02    9.49
   8 -10  -4   54.07    8.50
  -8  10   4   47.78    9.19
  -8  10   4   64.92    7.22
   7 -10  -4   -2.17    4.75
  -7 -10   4    2.81    4.39
   7 -10  -4    1.61    4.59
  -7  10   4   10.83    4.67
  -7  10   4    3.69    1.55
   6 -10  -4    2.74    4.85
   6 -10  -4   -2.13    4.57
  -6 -10   4   -3.72    3.83
  -6  10   4   -1.12    1.44
  -6  10   4   -0.09    3.56
   6  10  -4    1.26    1.15
   5 -10  -4   -0.35    5.91
  -5 -10   4    5.39    4.06
   5 -10  -4   -0.41    4.47
  -5  10   4    1.14    1.54
   5  10  -4    2.35    1.25
  -5  10   4    2.06    3.48
  -4 -10   4   -1.01    4.00
   4 -10  -4    1.91    4.17
  -4  10   4    0.69    1.58
   4  10  -4    2.87    1.27
  -4  10   4   -0.13    3.73
   3 -10  -4   10.86    5.00
  -3 -10   4   20.10    6.57
  -3  10   4   24.78    3.42
   3  10  -4   28.11    6.06
   3  10  -4   26.16    3.25
  -3  10   4   17.73    5.43
  -2 -10   4   -2.31    5.46
   2 -10  -4    9.62    8.49
   2 -10  -4   15.58    4.30
  -2  10   4    8.19    5.11
  -2  10   4    7.40    1.99
   2  10  -4    3.16    1.48
   2  10  -4    4.94    4.51
  -1 -10   4   19.70    7.20
   1 -10  -4   22.60    7.22
  -1  10   4   29.48    4.03
   1  10  -4   29.07    3.81
   1  10  -4   35.76    6.53
  -1  10   4   28.91    7.60
   0 -10   4    4.29    6.34
   0 -10  -4    7.46    5.37
   0  10   4    9.13    2.48
   0  10  -4   18.45    2.32
   0  10  -4   22.30    5.83
  -1 -10  -4    2.79    4.93
   1 -10   4    8.11    7.76
  -1  10  -4    4.07    7.69
   1  10   4    7.10    2.03
  -1  10  -4   10.19    1.82
  -2 -10  -4   17.82    8.76
   2 -10   4   17.22    6.49
   2  10   4   25.36    3.76
  -2  10  -4   27.87    6.89
  -2  10  -4   28.90    3.57
  -3 -10  -4   17.50    5.53
   3 -10   4   21.26    6.68
   3  10   4   12.61    2.54
  -3  10  -4   14.04    6.13
  -3  10  -4   11.61    2.20
  -4 -10  -4   28.09    7.97
   4 -10   4   51.63    9.10
   4  10   4   44.17    5.89
  -4  10  -4   50.51    5.74
  -4  10  -4   39.78    8.87
  -5 -10  -4   -0.57    4.17
   5 -10   4    8.82    6.57
  -5  10  -4    4.80    4.90
   5  10   4    4.57    1.89
  -5  10  -4    9.17    1.71
  -6 -10  -4   -0.09    4.77
   6 -10   4   -0.29    8.07
  -6  10  -4    4.14    4.26
   6  10   4    0.62    1.60
  -6  10  -4    5.48    1.45
  -7 -10  -4    9.08    5.37
   7 -10   4    0.50    7.56
  -7  10  -4    0.83    5.41
  -7  10  -4    4.36    1.48
  -8  10  -4    3.95    1.35
   8  10   4    2.26    1.41
   9  10   4   15.81    2.36
 -10  10  -4    1.25    1.18
 -11  10  -4    0.98    1.01
 -12  10  -4    1.87    1.08
 -13  10  -4    1.80    0.86
  14 -11  -4    0.93    1.29
 -14  11   4    0.92    0.76
  13 -11  -4    0.61    1.44
 -13  11   4    0.90    0.82
  12 -11  -4   -1.26    1.69
 -12  11   4    1.48    0.96
  11 -11  -4   -0.65    2.14
 -11  11   4    1.05    1.04
  10 -11  -4    7.52    2.95
 -10  11   4    7.18    1.52
   9 -11  -4   18.11    4.03
  -9  11   4   20.12    2.77
   8 -11  -4   11.49    3.83
  -8  11   4   12.19    2.06
   7 -11  -4    2.39    3.28
  -7 -11   4    0.77    4.02
  -7  11   4    1.09    1.36
  -7  11   4   -1.42    3.78
  -6 -11   4   13.14    5.64
   6 -11  -4    5.16    5.80
   6  11  -4    3.98    1.16
  -6  11   4    3.81    4.76
  -6  11   4    4.70    1.67
  -5 -11   4   25.37    6.70
   5 -11  -4   24.05    4.83
   5  11  -4   27.99    3.71
  -5  11   4   33.36    3.95
  -5  11   4   25.56    6.34
  -4 -11   4   -6.61    3.92
   4 -11  -4    1.03    2.67
  -4  11   4    1.00    3.73
   4  11  -4   -0.27    1.06
  -4  11   4    2.27    1.52
   3 -11  -4   68.82    9.14
  -3 -11   4   57.17   10.96
   3  11  -4   68.25    8.57
  -3  11   4   82.50    8.83
  -3  11   4   72.63   11.34
  -2 -11   4   24.34    7.54
   2  11  -4   28.55    7.60
  -2  11   4   38.38    4.93
   2  11  -4   40.76    4.84
  -1 -11   4   -1.60    4.70
   1  11  -4    1.14    1.24
   1  11  -4   -3.69    4.68
  -1  11   4    2.23    1.67
   0 -11   4   22.83    6.83
   0  11  -4   13.61    5.89
   0  11   4   16.38    2.96
   0  11  -4   20.85    2.75
   1 -11   4    5.80    5.71
  -1 -11  -4    7.87    6.45
  -1  11  -4   16.08    5.89
   1  11   4    5.79    1.86
  -1  11  -4    2.73    1.40
   2 -11   4    2.05    5.50
  -2 -11  -4   11.10    5.95
  -2  11  -4    3.83    4.77
  -2  11  -4    4.42    1.43
   2  11   4    2.63    1.76
   3 -11   4    8.12    6.89
  -3 -11  -4    6.82    7.61
  -3  11  -4   11.21    1.83
   3  11   4    5.90    2.06
  -4 -11  -4    8.61    6.07
  -4  11  -4   10.31    2.01
   4  11   4    6.71    2.26
  -4  11  -4    0.25    5.25
   5  11   4    4.94    1.68
  -5  11  -4    4.35    1.41
   6  11   4    2.81    1.55
  -6  11  -4    8.14    1.44
  -7  11  -4   16.23    2.32
   7  11   4   14.32    2.32
   8  11   4    7.53    1.40
  -8  11  -4    5.20    1.37
  -9  11  -4   -0.72    0.94
   9  11   4    0.26    0.96
 -10  11  -4    1.44    0.93
 -11  11  -4    0.18    0.80
 -12  11  -4    0.57    0.70
 -12  12   4    0.92    0.74
  11 -12  -4    0.84    1.41
 -11  12   4    0.95    0.84
  10 -12  -4    1.18    1.61
 -10  12   4    1.03    1.07
   9 -12  -4    4.14    1.94
  -9  12   4    3.22    1.13
   8 -12  -4    4.47    2.00
  -8  12   4    3.96    1.27
   7 -12  -4    3.07    1.84
  -7  12   4    2.42    1.21
   6 -12  -4    2.07    1.73
  -6  12   4    0.48    1.19
   5 -12  -4   10.25    2.27
   5  12  -4    9.32    1.53
  -5  12   4   12.36    1.94
   4 -12  -4    2.89    1.93
  -4  12   4    5.17    1.59
   4  12  -4    4.13    1.15
  -3  12   4    4.04    1.48
   3  12  -4   -0.24    0.99
  -2  12   4    1.34    1.49
   2  12  -4    0.70    1.07
  -1  12   4    5.84    1.65
   1  12  -4    4.13    1.28
   0  12   4    0.86    1.46
   0  12  -4    3.83    1.23
  -1  12  -4   -0.75    1.01
   1  12   4    1.67    1.47
   2  12   4    1.31    1.45
  -2  12  -4    1.00    1.13
   3  12   4    8.08    1.70
  -3  12  -4    3.59    1.30
   4  12   4    2.85    1.40
  -5  12  -4    1.39    1.03
   5  12   4    1.39    1.15
  -6  12  -4    0.73    1.07
   6  12   4    1.31    1.07
   7  12   4    0.93    0.87
  -7  12  -4    0.52    0.93
  -8  12  -4    0.95    1.12
  -9  12  -4    1.01    0.86
 -10  12  -4   -1.03    0.67
 -10  13   4   -0.57    0.66
  -9  13   4    1.38    0.88
  -8  13   4    4.42    1.09
  -7  13   4    1.22    1.11
  -6  13   4    0.89    1.00
  -5  13   4   -0.23    1.01
  -4  13   4    0.37    1.07
   3  13  -4    1.62    0.79
  -3  13   4   -0.54    1.11
  -2  13   4    0.30    1.22
   2  13  -4    1.69    0.89
   1  13  -4    7.52    1.54
  -1  13   4   13.17    1.89
   0  13  -4    6.24    1.28
   0  13   4    6.77    1.52
  -1  13  -4    0.78    0.90
   1  13   4    0.66    1.14
  -2  13  -4    3.07    0.98
   2  13   4    0.09    1.07
   3  13   4   -0.01    1.04
  -3  13  -4    0.67    0.87
   4  13   4    0.32    0.98
   5  13   4    0.98    0.85
  -5  13  -4   -0.87    0.78
   6  13   4    3.13    0.89
  -6  13  -4    2.37    0.94
  -7  13  -4    0.23    0.76
  -8  13  -4   -0.86    0.62
  -7  14   4    1.71    0.76
  -6  14   4    1.58    0.79
  -5  14   4    0.69    0.76
  -4  14   4    1.15    0.82
  -3  14   4    0.23    0.82
  -2  14   4    1.84    0.90
  -1  14   4    2.39    0.90
   0  14   4   -0.14    0.75
   0  14  -4    0.01    0.74
   1  14   4    0.14    0.78
  -1  14  -4   -0.40    0.82
  -2  14  -4    0.80    0.71
   2  14   4   -1.02    0.72
  -3  14  -4   -0.03    0.72
   3  14   4    0.40    0.69
   4  14   4    0.88    0.58
  -4  14  -4   -0.45    0.80
  22   0  -5    0.56    1.05
  21   0  -5    0.86    1.27
  20   0  -5   -0.80    1.45
  19   0  -5    0.59    1.72
  18   0  -5    0.21    1.84
 -17   0   5    4.57    4.79
  17   0  -5   -3.77    1.86
  16   0  -5    1.49    1.91
  16   0  -5   -0.07    4.19
 -16   0   5   -1.55    2.98
  15   0  -5    0.54    3.18
 -15   0   5    1.28    2.85
  15   0  -5    4.96    2.18
  14   0  -5    3.14    3.12
 -14   0   5    2.29    2.63
  14   0  -5    4.14    2.10
  13   0  -5    0.89    1.67
 -13   0   5   -2.96    2.09
  12   0  -5    1.83    2.70
 -12   0   5    0.27    2.25
  12   0  -5    0.94    1.56
 -11   0   5   -0.61    1.96
  11   0  -5   -0.53    2.35
  10   0  -5    2.09    2.39
 -10   0   5   -0.17    1.74
   9   0  -5   -3.66    1.94
  -9   0   5    1.98    1.62
   8   0  -5    0.85    2.70
  -8   0   5    0.16    1.35
  -7   0   5   -0.09    0.93
   7   0  -5    2.61    2.12
   6   0  -5   -0.88    1.94
   5   0  -5    3.32    2.05
  -4   0   5    1.21    0.89
   4   0  -5   -0.80    1.85
   3   0  -5    2.87    1.92
  -3   0   5    2.06    1.31
   2   0  -5    0.70    2.38
   1   0  -5   -2.27    1.67
   0   0  -5   -1.44    2.98
  -1   0  -5    1.50    2.39
  -2   0  -5   -3.82    2.26
  -3   0  -5   -0.42    2.70
  -4   0  -5    0.56    3.15
  -5   0  -5   -1.85    2.80
  -6   0  -5    0.23    2.80
  -7   0  -5   -0.44    2.91
  -8   0  -5    2.43    3.16
  -9   0  -5   -3.27    2.99
  -9   0  -5    0.11    1.20
 -10   0  -5    3.33    3.46
 -10   0  -5   -1.26    1.27
 -11   0  -5    2.21    1.34
  11   0   5   -1.22    4.44
  11   0   5   -1.79    2.85
 -11   0  -5    3.59    3.76
 -12   0  -5    3.10    4.38
 -12   0  -5    3.58    1.59
  12   0   5   -0.50    3.47
 -13   0  -5    0.79    3.49
 -13   0  -5    1.23    1.37
  13   0   5    4.92    4.18
 -14   0  -5    4.26    3.92
 -14   0  -5    0.03    1.44
  14   0   5   -0.52    4.60
 -15   0  -5    1.03    1.47
 -15   0  -5    2.07    4.42
 -16   0  -5   -0.55    1.26
 -17   0  -5   -0.15    1.12
 -18   0  -5    0.49    0.96
  18   0   5   -1.51    1.13
 -19   0  -5   -0.75    0.76
  19   0   5    0.97    0.99
  22  -1  -5    0.80    0.92
  22   1  -5   -1.31    0.90
  21  -1  -5    2.73    1.33
  21   1  -5   -1.98    1.26
  20  -1  -5   -0.87    1.42
  20   1  -5    1.23    1.54
  19  -1  -5   -1.02    1.59
  19   1  -5   -1.90    1.59
  18  -1  -5   -3.39    1.64
  18   1  -5    0.49    1.88
 -17  -1   5    2.06    3.64
  17  -1  -5    1.33    2.00
  17  -1  -5   -2.19    4.48
  17   1  -5    0.04    1.92
  16  -1  -5    1.75    1.97
  16  -1  -5   -3.31    3.19
 -16  -1   5    4.74    3.39
 -16   1   5    3.09    3.08
  16   1  -5    2.70    2.21
  15  -1  -5   24.12    5.20
  15  -1  -5   31.30    4.44
 -15  -1   5   41.28    5.93
  15  -1  -5   27.60    6.66
  15   1  -5   30.27    4.42
 -15   1   5   29.17    5.43
  15   1  -5   28.14    6.12
 -14  -1   5    8.38    3.38
  14  -1  -5    6.15    2.27
  14  -1  -5    8.47    3.37
  14  -1  -5   19.71    4.70
  14   1  -5   11.26    2.50
 -14   1   5    7.25    3.05
  14   1  -5   10.89    3.69
  13  -1  -5   13.00    4.25
  13  -1  -5    9.53    2.93
  13  -1  -5    5.77    2.21
  13   1  -5    7.30    2.18
  13   1  -5    9.24    3.43
 -13   1   5   11.41    3.20
  12  -1  -5    1.59    1.68
  12  -1  -5    4.25    2.91
 -12  -1   5   -1.02    2.05
 -12   1   5   -0.07    2.09
  12   1  -5    0.85    1.81
  12   1  -5    0.85    2.46
  11  -1  -5    0.47    2.71
 -11  -1   5    6.18    2.28
 -11   1   5    4.11    2.18
  11   1  -5    2.43    2.33
  10  -1  -5   16.30    3.67
 -10  -1   5   11.23    2.76
  10   1  -5   14.35    3.15
 -10   1   5   11.86    2.71
   9  -1  -5  241.17   27.66
  -9  -1   5  229.84   26.97
   9   1  -5  227.43   27.68
  -9   1   5  222.69   26.87
   8  -1  -5   21.52    3.96
  -8  -1   5   17.26    2.65
   8   1  -5   10.43    3.05
  -8   1   5   16.06    2.60
  -7  -1   5  105.90   12.39
   7  -1  -5  104.90   13.70
  -7  -1   5  105.31   12.48
  -7   1   5  107.28   12.32
   7   1  -5   94.93   12.84
  -6  -1   5   43.03    5.54
  -6  -1   5   44.54    5.49
   6  -1  -5   42.08    6.14
   6   1  -5   49.01    6.14
  -6   1   5   46.24    5.32
  -6   1   5   40.63    5.28
  -5  -1   5  232.76   26.87
   5  -1  -5  243.15   27.40
  -5  -1   5  227.39   26.90
  -5   1   5  229.64   26.90
   5   1  -5  239.10   27.21
  -5   1   5  223.41   26.76
  -4  -1   5 1046.73  121.83
  -4  -1   5 1018.55  121.87
   4  -1  -5 1102.96  122.21
  -4   1   5 1099.84  121.77
   4   1  -5 1079.60  122.09
  -4   1   5  994.69  121.78
   3  -1  -5 2140.81  238.24
  -3   1   5 2041.71  237.94
   3   1  -5 2010.96  238.13
   2  -1  -5  125.38   15.67
   2   1  -5  131.93   15.27
   1  -1  -5   65.96    7.11
   1  -1  -5   56.14    6.62
   1   1  -5   37.14    6.33
   0  -1  -5 3261.39  362.77
   0   1  -5 3030.06  362.76
  -1  -1  -5 3399.17  388.18
  -1   1  -5 3332.16  388.20
  -2  -1  -5  456.39   52.27
  -2   1  -5  438.95   52.29
  -3  -1  -5  133.13   16.16
  -3   1  -5  129.04   16.18
  -4  -1  -5   -0.10    3.55
  -4   1  -5    1.83    2.79
  -5  -1  -5    9.28    3.33
  -5   1  -5    4.10    3.48
  -6  -1  -5  138.78   17.42
  -6   1  -5  137.96   17.52
  -7  -1  -5  216.71   27.43
  -7   1  -5  235.67   27.61
  -8  -1  -5    0.68    3.41
  -8   1  -5   -0.33    2.95
  -9  -1  -5    3.85    1.50
   9  -1   5   12.11    4.37
  -9  -1  -5    3.99    3.75
  -9   1  -5    3.10    3.66
  -9   1  -5    5.55    1.43
 -10  -1  -5   27.37    3.74
  10  -1   5   37.23    6.58
 -10  -1  -5   27.13    6.19
 -10   1  -5   22.49    5.45
 -10   1  -5   28.69    3.67
  11  -1   5    2.39    3.62
  11  -1   5    0.03    4.43
 -11  -1  -5    1.55    1.52
 -11  -1  -5    3.89    3.94
 -11   1  -5   -4.00    3.42
  11   1   5   -1.30    2.88
 -11   1  -5    1.14    1.35
 -12  -1  -5    1.80    1.55
 -12  -1  -5    1.24    3.72
  12  -1   5    4.32    3.77
 -12   1  -5    0.24    1.39
  12   1   5    5.58    4.04
 -12   1  -5   -0.41    3.98
 -13  -1  -5   25.24    6.18
 -13  -1  -5   25.85    3.75
  13  -1   5   33.63    6.56
 -13   1  -5   20.56    6.08
 -13   1  -5   27.89    3.72
  13   1   5   30.06    6.36
 -14  -1  -5    2.43    1.54
  14  -1   5   -2.06    4.13
 -14  -1  -5   -1.68    3.24
 -14   1  -5   -0.50    1.27
  14   1   5    6.08    6.35
 -14   1  -5   -0.70    3.97
 -15  -1  -5    0.68    3.87
 -15  -1  -5    0.22    1.42
 -15   1  -5   -0.86    4.28
 -15   1  -5    0.85    1.35
 -16  -1  -5   -0.66    1.25
 -16   1  -5    0.86    1.27
 -17  -1  -5    1.05    1.19
  17   1   5    0.33    1.36
 -17   1  -5   -2.39    1.07
  18  -1   5   -0.52    1.24
 -18  -1  -5    1.61    1.05
 -18   1  -5    1.00    0.95
  18   1   5    0.49    1.16
  19  -1   5    1.73    1.02
  19   1   5   -0.69    0.85
  21  -2  -5    0.80    1.16
  21   2  -5    3.40    1.37
  20  -2  -5    2.15    1.34
  20   2  -5   -0.40    1.45
  19  -2  -5    1.93    1.60
  19   2  -5    2.27    1.71
  18  -2  -5    0.27    1.82
  18   2  -5    1.40    1.93
 -17  -2   5    0.97    5.97
  17  -2  -5    8.92    5.49
  17  -2  -5    3.17    1.86
  17  -2  -5    3.10    2.62
  17   2  -5    0.47    1.94
  16  -2  -5   31.05    5.60
  16  -2  -5   32.59    7.29
  16  -2  -5   36.38    4.79
 -16  -2   5   35.87    6.21
 -16   2   5   26.21    5.81
  16   2  -5   38.30    5.08
  15  -2  -5   27.20    6.36
 -15  -2   5   20.63    4.99
  15  -2  -5   27.98    4.12
  15   2  -5   26.71    4.16
 -15   2   5   26.54    5.26
  14  -2  -5   22.29    3.32
 -14  -2   5   22.14    4.51
  14  -2  -5   20.55    5.27
  14  -2  -5   19.77    4.27
  14   2  -5   14.56    3.27
 -14   2   5   18.60    4.23
 -13  -2   5   20.59    3.97
  13  -2  -5   14.99    2.76
  13  -2  -5    9.05    4.46
  13  -2  -5   13.94    3.35
 -13   2   5   14.93    3.73
  13   2  -5   11.38    3.47
  13   2  -5   12.59    2.69
 -12  -2   5    0.02    2.09
  12  -2  -5    5.44    2.59
  12  -2  -5   -3.20    1.48
  12  -2  -5    0.93    2.95
  12   2  -5   -0.87    1.96
 -12   2   5   -1.71    1.92
  12   2  -5    0.52    1.58
  11  -2  -5  144.04   17.19
 -11  -2   5  130.86   16.17
  11   2  -5  127.79   16.23
  11   2  -5  122.51   15.66
 -11   2   5  145.52   16.21
 -10  -2   5   82.09   10.57
  10  -2  -5  102.05   12.07
  10   2  -5   81.42   10.93
 -10   2   5   79.56   10.51
   9  -2  -5   51.51    8.11
  -9  -2   5   56.87    7.20
   9   2  -5   55.08    7.34
  -9   2   5   52.76    7.13
   8  -2  -5  151.25   18.76
  -8  -2   5  147.40   18.51
   8   2  -5  156.59   18.19
  -8   2   5  149.54   17.99
   7  -2  -5   14.05    3.55
  -7  -2   5   16.54    2.83
   7   2  -5   19.79    3.03
  -7   2   5   12.85    2.64
   6  -2  -5    4.29    2.34
  -6  -2   5    2.72    1.72
  -6   2   5    4.46    1.60
  -6   2   5    6.56    1.70
   6   2  -5    1.50    1.72
   5  -2  -5    4.52    2.46
  -5  -2   5    3.37    1.76
  -5   2   5    1.58    1.45
   5   2  -5    4.82    1.94
   4  -2  -5    4.32    2.29
  -4  -2   5    3.68    1.73
  -4   2   5    3.04    1.52
  -3  -2   5    1.72    1.79
   3  -2  -5    5.38    2.29
  -3   2   5    1.79    1.59
   3   2  -5    5.01    1.60
   2  -2  -5  304.89   34.66
   2  -2  -5  291.14   34.95
  -2  -2   5  292.91   34.78
  -2   2   5  303.57   34.69
   2   2  -5  294.75   34.74
  -1  -2   5  247.07   29.04
   1  -2  -5  246.80   29.13
   1  -2  -5  248.77   28.93
   1   2  -5  244.98   29.00
   0  -2  -5  308.65   36.02
   0  -2  -5  305.29   35.89
   0   2  -5  306.37   35.97
  -1  -2  -5  622.66   71.68
  -1   2  -5  611.35   71.73
  -2  -2  -5    3.48    2.49
  -2   2  -5    0.54    2.58
  -3  -2  -5  232.21   27.53
  -3   2  -5  229.66   27.61
  -4  -2  -5  210.26   25.22
  -4   2  -5  209.31   25.34
  -5  -2  -5  245.66   29.14
  -5   2  -5  239.55   29.22
  -6  -2  -5   98.79   13.10
   6  -2   5  104.80   13.56
  -6   2  -5   96.74   13.37
   7  -2   5    2.94    3.58
  -7  -2  -5    9.55    3.56
  -7   2  -5    2.16    3.05
  -8  -2  -5    4.08    3.47
   8  -2   5    2.59    3.64
  -8  -2  -5    6.66    2.36
  -8   2  -5    6.41    3.89
  -9  -2  -5   63.72   10.45
  -9  -2  -5   73.59    8.87
   9  -2   5   73.65   10.70
  -9   2  -5   66.89    8.92
  -9   2  -5   86.57   11.00
  10  -2   5    8.76    4.90
 -10  -2  -5    5.33    1.81
 -10  -2  -5    6.59    4.24
 -10   2  -5    1.61    3.92
 -10   2  -5    6.53    1.56
  11  -2   5   22.24    5.90
 -11  -2  -5   28.53    3.92
  11  -2   5   43.53    7.67
 -11  -2  -5   25.05    6.00
  11   2   5   23.68    5.44
 -11   2  -5   29.69    3.78
 -11   2  -5   26.00    6.60
 -12  -2  -5   11.66    2.33
 -12  -2  -5   11.23    5.07
  12  -2   5   20.48    5.38
 -12   2  -5    9.04    5.44
  12   2   5    8.28    4.34
 -12   2  -5   14.93    2.27
 -13  -2  -5    4.91    4.55
  13  -2   5    0.95    3.61
 -13  -2  -5    1.28    1.53
 -13   2  -5    2.42    4.06
 -13   2  -5    2.33    1.47
  14  -2   5    7.66    5.00
 -14  -2  -5    8.95    5.01
 -14  -2  -5   16.71    2.50
 -14   2  -5   13.44    2.24
 -14   2  -5   10.98    5.32
 -15  -2  -5    0.99    1.47
 -15   2  -5    3.67    1.37
 -16  -2  -5    0.14    1.32
 -16   2  -5    0.79    1.23
 -17  -2  -5   -2.03    1.17
  17   2   5   -1.03    1.30
 -17   2  -5   -1.52    1.04
 -18  -2  -5   -1.54    0.93
  18  -2   5    1.42    1.27
 -18   2  -5    1.34    0.93
  18   2   5   -0.66    1.03
  21  -3  -5   -0.31    0.99
  21   3  -5   -1.22    1.11
  20  -3  -5    1.64    1.25
  20   3  -5   -0.26    1.48
  19  -3  -5   -0.92    1.26
  19   3  -5    0.92    1.68
  18  -3  -5    6.26    2.15
  18  -3  -5    8.07    2.10
  18   3  -5    9.74    2.46
  17  -3  -5   -0.64    4.70
  17  -3  -5    7.35    2.22
  17  -3  -5    3.50    4.15
 -17  -3   5   -0.87    3.69
  17   3  -5    3.00    2.09
  16  -3  -5   46.40    5.54
  16  -3  -5   28.22    7.73
 -16  -3   5   40.61    6.86
  16  -3  -5   33.83    6.41
  16   3  -5   45.25    5.75
 -16   3   5   35.91    6.62
  15  -3  -5   -2.14    1.66
 -15  -3   5    0.26    5.20
  15  -3  -5   -3.38    3.54
  15  -3  -5    3.74    3.93
 -15   3   5   -2.31    2.71
  15   3  -5   -2.30    1.88
 -14  -3   5    0.97    2.63
  14  -3  -5    0.62    3.57
  14  -3  -5    7.20    4.49
  14  -3  -5    3.21    1.99
 -14   3   5   -0.26    2.93
 -13  -3   5   25.24    4.91
  13  -3  -5   27.34    6.38
  13  -3  -5   29.74    4.71
  13  -3  -5   26.21    4.02
 -13   3   5   27.62    4.93
  13   3  -5   25.06    3.98
  12  -3  -5   52.51    9.34
  12  -3  -5   64.87    7.95
  12  -3  -5   66.03    8.35
 -12  -3   5   65.60    9.26
 -12   3   5   57.13    8.71
  12   3  -5   66.98    8.04
  11  -3  -5   10.30    3.14
  11  -3  -5    5.56    4.20
 -11  -3   5   19.50    3.53
 -11   3   5   14.82    3.24
  11   3  -5    7.56    2.48
  11   3  -5   16.59    2.97
  10  -3  -5    5.67    3.46
 -10  -3   5    0.17    2.10
  10   3  -5    4.20    2.05
 -10   3   5    5.36    2.27
   9  -3  -5    1.00    2.99
  -9  -3   5    3.09    2.32
  -9   3   5    7.71    2.38
   9   3  -5    4.84    2.03
   8  -3  -5   11.89    3.59
  -8  -3   5   13.30    2.85
  -8   3   5    8.78    2.60
   8   3  -5   10.02    2.35
   7  -3  -5    1.64    2.42
  -7  -3   5    2.11    2.12
  -7   3   5    0.09    1.83
  -6  -3   5  128.92   17.64
   6  -3  -5  153.67   17.71
  -6   3   5  144.23   17.07
  -5  -3   5   85.78   10.49
   5  -3  -5   79.82   10.91
  -5   3   5   85.39   10.40
  -4  -3   5   22.52    3.58
   4  -3  -5   20.71    3.98
   4   3  -5   21.43    3.24
  -4   3   5   20.44    3.43
   3  -3  -5   80.65    9.88
   3  -3  -5   74.25    9.28
  -3  -3   5   74.58    9.61
   3   3  -5   76.96    9.47
  -3   3   5   73.91    9.45
  -2  -3   5  428.74   49.60
   2  -3  -5  424.69   49.46
   2  -3  -5  421.04   49.70
  -2   3   5  415.21   49.49
   2   3  -5  437.99   49.57
   1  -3  -5   41.92    6.40
   1  -3  -5   38.95    6.60
  -1  -3   5   60.32    7.00
   1   3  -5   52.92    6.73
  -1   3   5   54.54    6.63
   0  -3  -5   13.75    2.92
   0  -3  -5    9.89    3.08
   0  -3   5    8.38    2.86
   0   3  -5   13.16    3.01
  -1  -3  -5  233.65   28.96
   1  -3   5  251.65   29.12
  -1   3  -5  251.54   29.12
  -2  -3  -5   89.35   11.12
   2  -3   5   80.79   11.24
  -2   3  -5   87.07   11.28
   3  -3   5   12.73    4.18
  -3  -3  -5   14.94    3.87
  -3   3  -5   20.95    4.19
   4  -3   5   89.61   11.81
  -4  -3  -5   84.72   11.60
  -4   3  -5   89.66   11.74
  -5  -3  -5    1.57    3.15
   5  -3   5    5.59    3.62
  -5   3  -5    4.45    3.31
   6  -3   5   32.14    5.78
  -6   3  -5   29.09    6.04
  -7  -3  -5   57.30    8.47
   7  -3   5   56.50    8.38
  -7   3  -5   44.50    7.79
  -8  -3  -5    2.27    1.42
  -8  -3  -5   -5.01    3.71
   8  -3   5   -3.59    3.20
  -8   3  -5    2.37    1.22
  -8   3  -5    0.55    3.45
  -9  -3  -5    0.94    1.37
   9  -3   5   -4.98    3.45
  -9  -3  -5   -0.09    3.20
  -9   3  -5   -0.43    1.20
  -9   3  -5   -0.57    3.41
 -10  -3  -5   24.90    3.22
  10  -3   5   20.73    5.44
 -10  -3  -5   21.56    5.23
  10  -3   5   15.41    5.67
 -10   3  -5   21.01    5.47
 -10   3  -5   20.31    3.01
 -11  -3  -5   23.60    3.45
 -11  -3  -5   22.12    5.79
  11  -3   5   13.66    5.44
  11   3   5   19.49    4.98
 -11   3  -5   19.10    3.10
 -11   3  -5   29.22    5.89
 -12  -3  -5    0.09    1.58
 -12  -3  -5   -0.70    3.77
  12  -3   5    0.47    3.37
 -12   3  -5   -0.34    3.82
 -12   3  -5    2.40    1.36
  12   3   5   -0.13    1.50
 -13  -3  -5    3.74    3.97
 -13  -3  -5    7.78    1.89
  13  -3   5    3.33    4.31
 -13   3  -5    5.54    1.73
 -13   3  -5   13.76    5.53
 -14  -3  -5    2.20    1.59
 -14  -3  -5   -2.13    5.86
  14  -3   5    0.62    4.20
 -14   3  -5   -7.27    4.87
 -14   3  -5    0.37    1.37
 -15  -3  -5    0.39    1.47
 -15   3  -5    0.44    1.25
  15   3   5    0.91    1.70
 -16  -3  -5    1.43    1.31
  16   3   5   -0.71    1.39
 -16   3  -5    2.69    1.23
 -17  -3  -5   -0.36    1.34
 -17   3  -5   -1.87    1.26
  17   3   5    1.18    1.23
 -18  -3  -5   -1.11    0.91
  18  -3   5   -0.75    1.07
 -18   3  -5   -0.48    0.83
  18   3   5   -1.57    0.94
  21  -4  -5    1.00    0.93
  21   4  -5    1.58    1.04
  20  -4  -5   -1.19    1.04
  20   4  -5    1.21    1.21
  19   4  -5    8.10    2.04
  18  -4  -5    0.04    1.51
  18  -4  -5    5.35    1.98
  18   4  -5    4.39    1.90
  17  -4  -5    1.41    1.56
  17  -4  -5   -0.17    3.02
  17  -4  -5    2.43    5.83
  17   4  -5   -3.48    1.73
  16  -4  -5   24.24    5.79
 -16  -4   5    4.38    3.85
  16  -4  -5    3.97    4.11
 -16  -4   5    6.91    2.14
  16  -4  -5   11.53    2.33
 -16   4   5    7.31    4.08
  16   4  -5    9.16    2.57
 -15  -4   5   11.37    2.43
  15  -4  -5   15.39    5.41
  15  -4  -5    9.89    2.54
  15  -4  -5   14.30    4.55
 -15  -4   5   16.88    4.22
 -15   4   5    5.89    3.85
  15   4  -5   13.38    2.83
 -14  -4   5   37.44    5.55
  14  -4  -5   54.11    6.96
 -14  -4   5   47.23    7.26
  14  -4  -5   46.81    6.40
  14  -4  -5   38.67    8.03
  14   4  -5   47.12    5.91
 -14   4   5   32.62    6.69
  13  -4  -5   -9.11    3.08
 -13  -4   5    3.23    2.89
  13  -4  -5    1.57    1.75
  13  -4  -5   -0.28    3.43
 -13   4   5    1.58    2.79
  13   4  -5   -2.04    1.73
  12  -4  -5   -2.91    2.89
  12  -4  -5    3.05    1.83
  12  -4  -5    6.06    3.11
 -12  -4   5    4.50    3.04
  12   4  -5    3.38    1.97
 -12   4   5    3.10    2.73
 -11  -4   5    1.46    2.62
  11  -4  -5    7.11    3.04
  11  -4  -5    2.71    3.24
  11   4  -5    3.80    1.96
 -11   4   5    4.75    2.70
  10  -4  -5   71.08    9.01
 -10  -4   5   74.70    9.44
  10  -4  -5   75.96   13.05
 -10   4   5   75.36    9.31
  10   4  -5   58.37    8.46
  -9  -4   5  112.20   14.62
   9  -4  -5  134.98   15.53
  -9   4   5  110.34   14.53
   8  -4  -5  148.63   19.18
  -8  -4   5  153.92   18.65
  -8   4   5  154.54   18.55
  -7  -4   5  148.14   17.55
   7  -4  -5  142.21   17.99
  -7   4   5  139.42   17.38
  -6  -4   5   -0.34    2.42
   6  -4  -5    3.18    2.89
  -6   4   5    7.28    2.43
   5  -4  -5  137.51   17.01
  -5  -4   5  139.06   16.72
  -5   4   5  134.17   16.59
  -4  -4   5   12.49    3.07
   4  -4  -5    8.96    2.44
   4  -4  -5    9.15    3.11
  -4   4   5   11.38    2.86
   4   4  -5   14.02    2.67
  -3  -4   5  125.85   15.03
   3  -4  -5  117.57   15.12
  -3   4   5  122.16   14.86
   3   4  -5  121.20   14.88
  -2  -4   5    6.89    2.82
   2  -4  -5    2.19    2.18
   2  -4  -5    5.97    2.52
  -2   4   5    2.33    2.20
   2   4  -5    3.23    2.33
  -1  -4   5   25.03    5.07
   1  -4  -5   35.95    5.22
   1  -4  -5   40.56    5.20
  -1   4   5   34.25    5.00
   1   4  -5   33.60    5.25
   0  -4  -5    1.62    2.49
   0  -4   5    3.55    2.63
   0  -4  -5   -3.44    2.14
   0   4  -5    1.94    2.64
   1  -4   5   79.05   10.21
  -1  -4  -5   73.39    9.97
  -1   4  -5   74.59   10.20
  -2  -4  -5   53.29    7.85
   2  -4   5   60.36    8.37
  -2   4  -5   58.27    8.30
   3  -4   5  330.51   39.95
  -3  -4  -5  333.62   39.78
  -3   4  -5  347.06   40.02
  -4  -4  -5  214.84   24.40
   4  -4   5  191.86   24.50
  -4   4  -5  193.65   24.52
   5  -4   5   36.02    5.84
  -5  -4  -5   19.41    4.79
  -6  -4  -5  133.44   16.73
   6  -4   5  121.73   16.89
  -6   4  -5  137.06   17.06
  -7  -4  -5   47.96    6.92
  -7  -4  -5   39.41    4.51
   7  -4   5   29.94    4.80
   7  -4   5   39.16    6.56
  -7   4  -5   30.76    4.26
  -7   4  -5   32.33    6.30
  -8  -4  -5    4.55    1.61
  -8  -4  -5    7.64    3.95
   8  -4   5    1.23    3.79
   8  -4   5    4.05    2.09
  -8   4  -5    5.15    1.47
  -8   4  -5    8.65    4.25
   9  -4   5   -2.95    2.92
  -9  -4  -5    0.52    3.90
   9  -4   5    2.63    3.79
  -9  -4  -5    3.02    1.61
  -9   4  -5    0.75    1.25
  -9   4  -5   -1.44    3.22
 -10  -4  -5    1.81    1.59
 -10  -4  -5    4.69    4.01
  10  -4   5    4.09    4.07
  10  -4   5    1.73    4.84
 -10   4  -5    1.87    1.35
 -10   4  -5   -6.00    3.03
 -11  -4  -5   83.06   14.18
  11  -4   5   82.95   14.46
 -11  -4  -5  104.88   12.22
 -11   4  -5  110.97   12.12
 -11   4  -5  106.71   14.91
  11   4   5   94.05   12.88
 -12  -4  -5   72.21    8.19
 -12  -4  -5   71.49   11.18
  12  -4   5   58.30   10.37
 -12   4  -5   42.53    9.86
  12   4   5   60.58    8.01
 -12   4  -5   71.21    7.96
 -13  -4  -5    3.14    1.98
 -13  -4  -5    7.48    4.56
  13  -4   5   12.60    5.22
 -13   4  -5    5.51    1.62
 -13   4  -5    7.77    4.80
 -14  -4  -5    0.80    1.51
  14  -4   5   -1.23    3.86
 -14  -4  -5    0.52    4.06
 -14   4  -5   -2.29    3.95
  14   4   5   -0.19    1.59
 -14   4  -5    2.16    1.28
 -15  -4  -5    1.77    1.52
  15   4   5    0.70    1.40
 -15   4  -5    0.37    1.12
 -16  -4  -5    5.10    1.46
 -16   4  -5    1.98    1.15
  16   4   5    2.95    1.51
 -17  -4  -5   -1.19    1.03
 -17   4  -5   -1.13    0.90
  17   4   5    1.51    1.14
  18  -4   5    0.56    1.03
  18   4   5    0.93    0.89
 -18   4  -5    1.07    0.84
  20   5  -5    0.20    1.17
  19  -5  -5    0.68    1.26
  19  -5  -5   -1.84    1.08
  19   5  -5    1.58    1.47
  18  -5  -5   -0.50    1.74
  18  -5  -5    1.55    1.59
  18   5  -5    2.52    1.60
  17  -5  -5   10.01    3.17
  17  -5  -5    1.95    1.64
  17   5  -5    4.98    2.05
  16  -5  -5    5.31    7.69
 -16  -5   5    8.35    4.18
  16  -5  -5   15.31    6.26
  16  -5  -5    7.26    2.16
 -16   5   5   11.79    4.48
  16   5  -5    7.44    2.37
  15  -5  -5   92.59   11.34
  15  -5  -5   79.88   10.24
  15  -5  -5   89.64   13.25
 -15  -5   5   88.58   12.25
 -15   5   5   60.41   11.38
  15   5  -5   93.67   10.48
 -14  -5   5   72.22   10.05
  14  -5  -5   77.72   11.39
  14  -5  -5   63.15    9.25
  14  -5  -5   57.25    8.14
 -14   5   5   56.44    9.61
  14   5  -5   73.19    8.36
  13  -5  -5   12.87    2.70
  13  -5  -5   17.66    5.43
 -13  -5   5    8.95    4.17
  13  -5  -5   16.90    4.46
  13   5  -5   16.10    2.89
 -13   5   5   15.56    4.40
 -12  -5   5    5.15    3.29
  12  -5  -5    2.84    3.61
  12  -5  -5    2.05    3.67
  12  -5  -5   -1.53    1.67
 -12   5   5    0.18    2.70
  12   5  -5   -2.13    1.66
 -11  -5   5   17.02    3.98
  11  -5  -5    5.16    3.42
  11  -5  -5   18.18    4.64
  11   5  -5   10.07    2.43
 -11   5   5   11.78    3.74
  10  -5  -5   -0.31    2.73
 -10  -5   5    4.37    2.92
  10  -5  -5    0.51    3.55
   9  -5  -5    9.06    5.54
  -9  -5   5   12.97    3.47
   9  -5  -5   10.20    3.10
   9   5  -5    5.35    2.61
  -9   5   5   10.79    3.29
   8  -5  -5   40.23    6.96
  -8  -5   5   37.96    6.21
  -8   5   5   36.23    6.00
  -7  -5   5    8.92    3.27
   7  -5  -5    5.43    3.23
  -7   5   5    6.07    2.82
   6  -5  -5  327.86   38.97
  -6  -5   5  346.15   38.76
  -6   5   5  308.62   38.56
   5  -5  -5  108.95   13.73
   5  -5  -5  113.62   14.55
  -5  -5   5  114.99   14.33
   5   5  -5  122.24   13.95
  -5   5   5  106.23   14.16
   4  -5  -5    5.43    2.36
   4  -5  -5    1.84    2.83
  -4  -5   5    5.58    2.99
  -4   5   5    2.90    2.59
   4   5  -5    1.67    2.37
   3  -5  -5   12.97    3.11
   3  -5  -5   15.94    3.64
  -3  -5   5   14.85    3.76
  -3   5   5   14.10    3.32
   3   5  -5   15.56    3.52
  -2  -5   5   59.58    8.63
   2  -5  -5   64.13    8.71
   2  -5  -5   70.53    8.67
  -2   5   5   56.87    8.54
   2   5  -5   69.84    8.87
  -1  -5   5  258.73   30.49
   1  -5  -5  245.41   30.77
   1  -5  -5  260.67   30.27
   1   5  -5  256.80   30.45
  -1   5   5  252.58   30.32
   0  -5  -5  187.52   22.55
   0  -5  -5  179.15   22.59
   0  -5   5  192.11   22.84
   0   5   5  189.32   22.57
   0   5  -5  189.79   22.78
   1  -5   5    0.82    3.14
  -1  -5  -5    5.12    3.05
  -1   5  -5   -0.27    2.78
   2  -5   5  172.13   21.72
  -2  -5  -5  182.09   21.58
  -2   5  -5  175.78   21.77
   3  -5   5  127.29   16.58
  -3  -5  -5  124.38   16.31
  -3   5  -5  140.49   16.68
  -4  -5  -5   23.61    4.64
   4  -5   5   26.89    5.36
  -4   5  -5   19.25    4.81
  -5  -5  -5   45.62    7.41
   5  -5   5   48.61    7.50
  -5   5  -5   35.71    7.43
   6  -5   5    1.28    3.45
   6  -5   5    5.14    2.23
  -6  -5  -5    0.28    3.20
  -6  -5  -5    3.02    1.51
  -6   5  -5    2.91    1.11
  -6   5  -5    3.31    4.00
  -7  -5  -5    9.32    1.97
  -7  -5  -5   10.02    3.89
   7  -5   5    0.29    3.53
   7  -5   5   14.23    2.77
   7  -5   5   16.15    4.79
  -7   5  -5    9.44    4.34
  -7   5  -5   10.99    1.84
  -8  -5  -5    0.83    1.62
  -8  -5  -5   -0.15    3.47
   8  -5   5    2.92    2.10
   8  -5   5    4.73    4.30
   8  -5   5    4.61    4.08
  -8   5  -5    2.27    1.32
  -8   5  -5    1.57    3.49
  -9  -5  -5   33.88    6.31
  -9  -5  -5   22.51    3.67
   9  -5   5   16.96    6.35
   9  -5   5   25.85    6.29
  -9   5  -5   15.41    5.48
  -9   5  -5   28.50    3.41
 -10  -5  -5   72.38   11.27
 -10  -5  -5   69.94    8.79
  10  -5   5   57.98   10.90
  10   5   5   68.13    8.91
 -10   5  -5   71.78    8.54
 -10   5  -5   92.12   12.15
 -11  -5  -5    3.67    4.45
 -11  -5  -5    8.98    2.09
  11  -5   5   12.23    4.90
  11   5   5    7.02    2.15
 -11   5  -5    6.02    1.77
 -11   5  -5    7.94    5.20
  11   5   5    6.28    1.88
 -12  -5  -5    5.26    4.38
  12  -5   5   -0.37    4.01
 -12  -5  -5    3.49    1.96
 -12   5  -5    4.22    1.54
 -12   5  -5    3.52    4.21
  12   5   5    3.00    1.47
  12   5   5    1.52    1.79
  13  -5   5    2.88    4.60
 -13  -5  -5    8.43    4.91
 -13  -5  -5    4.13    1.98
 -13   5  -5    5.30    1.47
  13   5   5    1.29    2.35
 -13   5  -5   -3.66    4.78
 -14  -5  -5    2.39    1.61
  14   5   5    3.17    1.57
 -14   5  -5    1.49    1.22
 -15  -5  -5    3.38    1.47
  15   5   5    0.81    1.35
 -15   5  -5    1.02    1.13
 -16  -5  -5    1.82    1.31
  16   5   5   -0.23    1.08
 -16   5  -5   -0.03    0.92
  17   5   5   -1.05    0.96
 -17   5  -5    1.56    0.90
  20   6  -5    0.53    1.02
  19   6  -5    0.11    1.17
  18  -6  -5    4.71    2.89
  18   6  -5   -0.97    1.35
  17  -6  -5    6.31    2.88
  17   6  -5    5.83    1.92
  16  -6  -5    1.84    2.03
  16  -6  -5   16.75    4.16
  16   6  -5    7.23    2.08
 -16   6   5    8.91    1.67
  15  -6  -5   14.30    4.91
 -15  -6   5   13.63    6.09
  15  -6  -5    6.23    6.91
 -15   6   5   11.18    2.36
  15   6  -5   12.77    2.63
 -15   6   5    9.15    5.50
  14  -6  -5    6.02    4.71
 -14  -6   5    9.12    4.55
  14  -6  -5   15.36    5.06
 -14   6   5    7.38    3.81
 -14   6   5    4.80    1.55
  14   6  -5   12.85    2.48
 -13  -6   5   27.50    5.78
  13  -6  -5   31.94    5.82
  13  -6  -5   26.95    6.47
 -13   6   5   25.69    5.44
 -13   6   5   24.28    3.53
  13   6  -5   28.36    4.02
  12  -6  -5    8.31    4.44
 -12  -6   5   14.96    4.61
  12  -6  -5    7.27    4.83
  12   6  -5    9.55    3.10
 -12   6   5   16.50    2.18
 -12   6   5   14.92    3.97
  11  -6  -5   54.35    9.19
  11  -6  -5   53.14    7.48
 -11  -6   5   59.73    8.20
 -11   6   5   45.86    6.08
  11   6  -5   48.04    6.38
 -11   6   5   45.25    7.80
  10  -6  -5   27.89    4.87
  10  -6  -5   23.64    6.05
 -10  -6   5   34.24    5.62
  10   6  -5   30.30    4.03
 -10   6   5   29.40    5.41
 -10   6   5   23.48    3.68
   9  -6  -5    4.31    3.70
   9  -6  -5    2.37    3.04
  -9  -6   5    1.36    3.01
   9   6  -5    0.47    2.04
  -9   6   5    1.24    2.89
  -8  -6   5   10.32    3.76
   8  -6  -5   17.36    5.42
   8  -6  -5   16.36    4.37
   8   6  -5   10.02    2.76
  -7  -6   5   -1.43    2.70
   7  -6  -5    1.33    3.02
   7  -6  -5    2.42    2.93
  -7   6   5    4.27    2.95
  -6  -6   5   16.29    4.33
   6  -6  -5   28.80    5.00
  -6   6   5   15.91    4.17
   5  -6  -5    8.72    3.41
  -5  -6   5    8.15    3.69
   5  -6  -5    7.45    2.86
   5   6  -5    8.65    3.00
  -5   6   5    9.31    3.25
   4  -6  -5   76.89   10.73
   4  -6  -5   78.26   10.22
  -4  -6   5   78.52   10.93
   4   6  -5   76.07   10.53
  -4   6   5   84.15   10.69
   3  -6  -5    0.06    2.46
   3  -6  -5    1.61    2.62
  -3  -6   5    5.21    3.08
  -3  -6   5    1.35    1.48
  -3   6   5    6.91    3.08
   3   6  -5    0.29    2.55
  -2  -6   5  173.26   20.50
  -2  -6   5  175.26   21.29
   2  -6  -5  176.00   20.96
   2  -6  -5  157.82   20.97
   2   6  -5  171.87   21.10
  -2   6   5  182.55   21.11
   1  -6  -5    0.80    2.51
   1  -6  -5   -2.08    2.40
  -1  -6   5    7.58    3.22
  -1   6   5    2.66    2.68
   1   6  -5    2.28    2.87
   0  -6  -5  111.34   14.33
   0  -6   5  117.78   14.87
   0  -6  -5  111.83   14.55
   0   6   5  117.69   14.52
   0   6  -5  113.98   14.75
  -1  -6  -5  398.00   47.75
  -1   6  -5  412.84   47.99
  -2  -6  -5   -0.55    2.85
   2  -6   5    3.62    3.04
  -2   6  -5    4.82    3.05
  -3  -6  -5  200.64   24.88
   3  -6   5  206.96   25.16
  -3   6  -5  204.10   25.19
  -4  -6  -5  154.18   17.39
   4  -6   5  137.31   16.19
  -4   6  -5  124.09   15.74
  -4   6  -5  153.83   17.73
   5  -6   5   53.53    8.89
   5  -6   5   61.77    9.02
   5  -6   5   59.07   10.21
  -5  -6  -5   76.28   11.75
  -5  -6  -5   66.51    7.97
  -5   6  -5   56.30    7.62
  -5   6  -5   74.49   10.12
  -6  -6  -5   20.14    4.77
   6  -6   5   17.93    4.96
  -6  -6  -5   17.41    2.69
   6  -6   5   21.68    5.46
   6  -6   5   14.95    3.18
  -6   6  -5   17.27    2.48
  -6   6  -5   20.00    5.01
   7  -6   5   -0.48    3.67
  -7  -6  -5    2.75    1.75
   7  -6   5   -0.03    3.37
  -7  -6  -5    1.09    3.52
   7  -6   5    0.95    2.08
   7   6   5   -0.87    1.63
  -7   6  -5    1.11    3.83
  -7   6  -5    0.91    1.11
   8  -6   5   20.45    6.09
   8  -6   5   18.59    3.49
  -8  -6  -5   20.41    2.93
   8  -6   5   22.55    5.46
  -8  -6  -5   13.36    4.84
  -8   6  -5    3.06    4.59
  -8   6  -5   18.92    2.56
   8   6   5   13.45    2.73
   9  -6   5    1.09    5.76
   9  -6   5   13.31    5.43
  -9  -6  -5   12.95    5.08
  -9  -6  -5   18.44    2.95
  -9   6  -5   17.92    2.55
   9   6   5   18.02    3.10
  -9   6  -5   15.47    5.68
 -10  -6  -5    4.66    4.54
 -10  -6  -5   11.67    2.41
  10  -6   5    9.35    5.02
 -10   6  -5    4.87    4.64
 -10   6  -5   10.36    1.93
  10   6   5    6.18    2.03
 -11  -6  -5   70.50    8.31
  11  -6   5   66.49   11.32
 -11  -6  -5   57.83   10.52
 -11   6  -5   54.57   10.34
 -11   6  -5   71.94    8.08
  11   6   5   61.71    8.08
  12  -6   5   27.29    8.03
 -12  -6  -5   20.88    8.30
 -12  -6  -5   26.54    3.90
 -12   6  -5   26.98    3.67
 -12   6  -5   37.33    8.45
 -13  -6  -5   -0.70    1.63
 -13   6  -5    3.18    1.28
  13   6   5   -0.50    1.45
 -14  -6  -5    6.29    1.72
  14   6   5    1.90    1.68
 -14   6  -5    4.20    1.34
 -15   6  -5    0.08    0.94
 -16   6  -5   -0.64    0.79
  17  -6   5    0.03    0.97
 -17   6  -5    0.18    0.75
  19   7  -5    1.08    0.99
  18  -7  -5    1.02    1.42
  18   7  -5    0.59    1.16
  17  -7  -5    3.11    2.08
 -17   7   5    1.79    1.03
  17   7  -5    0.32    1.37
  16  -7  -5   -0.08    3.11
  16   7  -5   -1.32    1.37
 -16   7   5    1.15    1.12
  15  -7  -5    2.90    3.95
  15   7  -5    3.53    1.74
 -15   7   5    1.93    1.18
  14  -7  -5   20.88    5.21
  14  -7  -5    5.70    7.51
 -14  -7   5    6.57    5.67
  14   7  -5   16.14    2.72
 -14   7   5   19.07    7.23
 -14   7   5    8.54    2.44
 -13  -7   5   -2.03    3.31
  13  -7  -5    2.05    4.69
  13  -7  -5   -1.81    4.12
 -13   7   5    0.59    1.21
 -13   7   5   -0.12    3.18
  13   7  -5   -0.46    1.78
 -12  -7   5   15.40    5.30
  12  -7  -5   34.73    6.85
  12  -7  -5   27.76    5.69
 -12   7   5   17.53    5.06
 -12   7   5   19.18    2.86
  12   7  -5   20.03    3.37
  11  -7  -5    6.78    4.13
 -11  -7   5    1.72    3.48
  11  -7  -5   -1.50    3.80
  11   7  -5    4.02    2.20
 -11   7   5   -2.18    3.11
 -11   7   5   -1.85    1.26
  10  -7  -5   62.52    9.07
  10  -7  -5   39.42    7.79
 -10  -7   5   55.24    8.52
 -10   7   5   49.73    6.34
 -10   7   5   48.51    8.29
  10   7  -5   54.37    6.64
  -9  -7   5   41.84    7.48
   9  -7  -5   42.00    6.68
   9  -7  -5   56.04    8.62
  -9   7   5   42.19    5.53
   9   7  -5   44.96    5.80
  -9   7   5   46.55    7.50
   8  -7  -5   21.52    4.39
   8  -7  -5   13.89    4.89
  -8  -7   5   11.67    4.58
  -8   7   5   25.38    4.82
  -8   7   5   18.24    3.21
   8   7  -5   16.97    3.05
  -7  -7   5    5.30    3.74
   7  -7  -5   21.84    4.65
   7  -7  -5    9.03    3.39
  -7   7   5    7.14    1.83
  -7   7   5    9.33    3.52
   7   7  -5    3.96    1.98
  -6  -7   5   10.58    4.33
   6  -7  -5   20.46    5.32
  -6   7   5   13.15    3.46
  -6   7   5   16.19    4.20
   5  -7  -5    8.64    3.59
  -5  -7   5    0.26    3.65
   5  -7  -5    9.86    3.34
   5   7  -5    9.97    3.40
  -5   7   5    5.15    3.41
   4  -7  -5  126.50   17.25
   4  -7  -5  131.24   16.84
  -4  -7   5  120.61   20.03
   4   7  -5  141.03   17.02
  -4   7   5  153.66   18.06
   3  -7  -5  179.23   21.91
   3  -7  -5  169.20   21.95
  -3  -7   5  182.60   22.33
   3   7  -5  178.23   22.03
  -3   7   5  187.76   22.09
  -2  -7   5   71.74   10.89
   2  -7  -5   72.69   10.84
   2  -7  -5   88.65   10.97
  -2  -7   5   98.23   11.78
  -2   7   5   90.70   11.39
   2   7  -5   71.83   10.94
  -1  -7   5   11.60    4.58
   1  -7  -5   17.12    4.57
  -1  -7   5   19.61    3.99
   1  -7  -5   33.35    4.81
  -1   7   5   25.41    4.66
   1   7  -5   24.41    4.88
   0  -7   5    6.40    3.14
   0  -7   5   19.57    4.54
   0  -7  -5   18.24    4.19
   0   7   5   12.45    4.01
   0   7  -5   13.27    2.26
   0   7  -5    6.46    3.62
   0   7   5   17.52    2.51
   1  -7   5   -5.41    2.14
  -1  -7  -5    1.85    3.22
   1  -7   5   -2.94    3.16
  -1   7  -5    2.66    3.23
   1   7   5   -2.80    1.47
  -1   7  -5    2.73    1.12
   2  -7   5    7.00    3.24
  -2  -7  -5    4.13    3.21
   2  -7   5    3.51    3.77
   2   7   5    4.59    1.68
  -2   7  -5    0.92    3.23
  -2   7  -5    2.97    1.19
  -3  -7  -5   37.28    6.18
   3  -7   5   32.49    6.20
  -3   7  -5   41.62    7.18
   3   7   5   32.16    4.51
  -3   7  -5   33.87    4.32
   4  -7   5   17.14    2.98
   4  -7   5   14.39    4.36
   4  -7   5   10.65    4.37
  -4  -7  -5   16.79    4.59
   4   7   5   11.27    2.42
  -4   7  -5   12.42    2.00
  -4   7  -5   15.72    4.58
   5  -7   5   -1.46    2.07
  -5  -7  -5    1.56    3.33
   5  -7   5   -2.53    3.54
   5  -7   5    0.88    3.57
  -5   7  -5    1.46    1.10
  -5   7  -5    1.04    3.87
   5   7   5    4.34    1.59
  -6  -7  -5    7.08    4.48
   6  -7   5   11.14    4.39
   6  -7   5   13.69    5.24
   6  -7   5    5.45    2.58
  -6   7  -5    7.63    1.57
  -6   7  -5   12.45    5.25
   6   7   5    6.22    1.99
   7  -7   5   10.57    4.69
  -7  -7  -5   11.35    4.70
   7  -7   5   15.93    5.46
   7   7   5   11.04    2.23
  -7   7  -5    5.00    4.66
  -7   7  -5   11.41    1.99
   8  -7   5    0.41    4.05
   8  -7   5    6.38    5.23
  -8  -7  -5    0.48    3.80
   8   7   5    1.06    1.62
  -8   7  -5   -0.73    3.94
  -8   7  -5   -0.45    1.21
   9  -7   5    5.68    4.76
  -9  -7  -5    4.25    4.54
   9   7   5    6.02    1.89
  -9   7  -5    6.59    1.75
  -9   7  -5   16.89    5.54
  10  -7   5    2.85    4.35
 -10  -7  -5    8.13    5.28
 -10   7  -5    3.50    1.70
  10   7   5    9.65    1.86
 -10   7  -5    9.28    5.10
 -11  -7  -5    2.66    6.29
  11  -7   5    3.77    7.51
  11   7   5    3.17    1.94
 -11   7  -5    3.76    1.47
 -11   7  -5   -0.42    5.54
 -12   7  -5   10.15    1.93
 -13   7  -5    0.51    1.13
 -14   7  -5    3.98    1.18
 -15   7  -5    1.73    0.95
  16  -7   5    0.66    0.95
 -16   7  -5    0.38    0.77
  18  -8  -5   -1.27    1.15
  18   8  -5   -1.08    0.93
  17  -8  -5    2.92    1.63
  17   8  -5    2.34    1.23
 -17   8   5    1.04    0.92
  16  -8  -5   11.55    2.74
 -16   8   5    6.99    1.38
  16   8  -5    4.88    1.69
  15  -8  -5   15.13    3.72
 -15   8   5   12.60    1.99
  15   8  -5   11.28    2.25
  14  -8  -5    0.88    4.20
 -14   8   5   11.55    1.67
  14   8  -5    6.64    2.11
  13  -8  -5    6.97    4.65
 -13  -8   5   11.65    4.76
  13  -8  -5    3.50    4.95
 -13   8   5    6.55    4.41
 -13   8   5    6.73    1.57
  13   8  -5    4.58    2.17
  12  -8  -5    4.05    4.71
 -12  -8   5    5.67    4.14
  12  -8  -5   11.83    5.18
 -12   8   5    3.27    1.37
  12   8  -5    6.45    2.02
 -12   8   5    2.63    3.84
  11  -8  -5    2.19    3.99
  11  -8  -5    9.95    4.98
 -11  -8   5    2.85    4.19
 -11   8   5    3.75    3.89
  11   8  -5    5.28    2.01
 -11   8   5    6.48    1.56
  10  -8  -5   76.91    9.09
 -10  -8   5   55.93    9.39
  10  -8  -5   61.84   10.26
 -10   8   5   60.19    7.24
  10   8  -5   51.57    7.49
 -10   8   5   56.16    9.48
  -9  -8   5    8.16    4.45
   9  -8  -5   15.18    5.13
   9  -8  -5   12.40    4.46
  -9   8   5    5.73    1.81
  -9   8   5    7.05    3.92
   9   8  -5    7.84    2.23
   8  -8  -5   -3.01    3.04
  -8  -8   5   -0.30    3.36
   8  -8  -5   -7.08    3.83
  -8   8   5    1.80    1.33
   8   8  -5    0.75    1.78
  -8   8   5    8.94    4.16
  -7  -8   5   21.19    5.05
   7  -8  -5   20.20    5.38
   7  -8  -5   27.95    4.61
   7   8  -5   13.74    3.07
  -7   8   5   35.80    5.64
  -7   8   5   15.31    2.79
   6  -8  -5   47.16    6.89
   6  -8  -5   54.99    7.98
  -6  -8   5   42.11    7.65
  -6   8   5   49.99    5.76
  -6   8   5   51.35    7.82
   6   8  -5   41.70    5.85
   6   8  -5   38.98    5.46
   5  -8  -5   14.22    3.86
   5  -8  -5    6.20    3.68
  -5  -8   5    8.71    4.25
   5   8  -5    9.49    2.30
  -5   8   5   12.89    4.20
  -5   8   5    6.38    1.96
   4  -8  -5   16.36    5.91
   4  -8  -5   16.22    4.15
  -4  -8   5   14.72    4.85
   4  -8  -5    8.81    5.31
  -4   8   5   23.41    4.74
   4   8  -5   18.00    4.78
   4   8  -5   16.62    2.53
  -4   8   5   14.23    2.50
   3  -8  -5   24.22    4.74
   3  -8  -5   19.88    3.86
  -3  -8   5   12.51    4.63
   3  -8  -5   18.38    4.68
   3   8  -5   13.40    4.39
   3   8  -5   16.10    2.36
  -3   8   5   12.23    2.60
  -3   8   5   25.94    5.05
   2  -8  -5    1.82    3.27
  -2  -8   5    2.37    3.74
   2  -8  -5    1.35    3.15
  -2   8   5    2.35    3.10
   2   8  -5    0.50    1.05
  -2   8   5    0.17    1.42
   2   8  -5    3.19    3.53
   1  -8  -5    2.40    3.35
  -1  -8   5   -0.33    3.40
   1  -8  -5    0.87    2.92
   1   8  -5   -1.98    3.10
   1   8  -5    1.36    1.15
  -1   8   5   -0.15    2.93
  -1   8   5    3.71    1.50
   0  -8   5   11.60    5.06
   0  -8  -5   16.69    4.80
   0  -8   5   15.31    4.07
   0   8   5   19.42    2.73
   0   8  -5   15.74    2.35
   0   8  -5   10.35    4.51
   1  -8   5   84.49   10.93
   1  -8   5   79.58   11.81
  -1  -8  -5   86.11   13.06
  -1   8  -5   80.00    9.47
   1   8   5   77.38    9.67
  -1   8  -5   74.16   11.30
   2  -8   5   37.35    7.01
   2  -8   5   54.50    8.36
  -2  -8  -5   36.01    7.28
  -2   8  -5   34.28    7.57
   2   8   5   47.84    5.70
  -2   8  -5   45.63    5.45
   3  -8   5   -2.29    3.71
   3  -8   5   -1.69    2.91
  -3  -8  -5   -4.01    2.96
  -3   8  -5    1.23    1.15
   3   8   5    1.74    1.50
  -3   8  -5   -2.14    3.51
   4  -8   5   39.66    7.09
  -4  -8  -5   35.59    6.87
   4  -8   5   32.47    7.06
  -4   8  -5   37.63    4.88
   4   8   5   42.99    5.09
  -4   8  -5   36.31    7.35
   5  -8   5   38.08    7.06
  -5  -8  -5   37.65    6.81
   5  -8   5   28.41    7.02
   5   8   5   33.46    4.56
  -5   8  -5   43.55    7.55
  -5   8  -5   31.20    4.35
   6  -8   5   16.80    5.54
   6  -8   5    7.81    5.28
  -6  -8  -5   11.16    4.98
  -6   8  -5    9.48    4.78
   6   8   5    8.65    2.33
  -6   8  -5   11.99    1.94
  -7  -8  -5    4.40    4.55
   7  -8   5   15.32    5.91
   7  -8   5   -1.51    4.27
  -7   8  -5    2.97    1.29
  -7   8  -5    0.74    4.43
   7   8   5    0.31    1.66
   8  -8   5    8.95    5.12
  -8  -8  -5   -0.85    4.13
   8   8   5    8.62    2.07
  -8   8  -5    5.05    4.86
  -8   8  -5   10.13    1.78
   9  -8   5   21.73    6.22
  -9  -8  -5   13.70    5.65
   9   8   5    5.97    1.90
  -9   8  -5    3.75    1.59
  -9   8  -5   11.27    5.45
 -10  -8  -5   -2.79    4.37
  10  -8   5    0.16    4.52
 -10   8  -5   -1.42    1.29
  10   8   5    3.44    1.61
 -10   8  -5   -5.32    3.88
 -11   8  -5    0.30    1.19
  11   8   5   -0.92    1.11
 -12   8  -5   10.13    1.81
 -13   8  -5    2.09    1.14
 -14   8  -5   -1.09    0.87
 -15   8  -5   -0.89    0.71
  17  -9  -5    1.58    1.27
 -17   9   5    0.11    0.88
  16  -9  -5   -1.55    1.53
 -16   9   5   -0.22    1.00
  15  -9  -5   -1.54    2.09
 -15   9   5   -1.98    0.88
  15   9  -5    0.55    1.66
  14  -9  -5    5.16    3.13
  14   9  -5   -0.36    1.41
 -14   9   5   -1.09    0.98
  13  -9  -5   -3.38    3.81
  13   9  -5    0.13    1.46
 -13   9   5    1.42    1.09
  12  -9  -5    7.51    9.39
  12  -9  -5   14.74    4.69
 -12  -9   5    8.53    4.91
 -12   9   5   16.66    2.16
  12   9  -5    9.94    2.39
  11  -9  -5   40.19    6.83
  11  -9  -5   52.37   10.82
 -11  -9   5   64.75    9.51
 -11   9   5   37.42    8.40
 -11   9   5   42.17    5.05
  11   9  -5   27.35    5.48
  10  -9  -5    2.21    5.10
 -10  -9   5    6.82    4.52
  10  -9  -5    9.73    5.24
  10   9  -5    4.15    2.00
 -10   9   5    8.32    1.74
 -10   9   5   10.05    4.53
   9  -9  -5   18.33    5.84
   9  -9  -5   14.59    5.41
  -9  -9   5    9.51    4.70
  -9   9   5   19.33    2.49
  -9   9   5   19.15    5.24
   9   9  -5   10.18    2.75
   8  -9  -5   18.99    5.59
  -8  -9   5    8.68    4.78
   8  -9  -5   14.65    5.19
  -8   9   5   25.37    5.09
  -8   9   5    8.55    2.03
  -7  -9   5    6.27    5.39
   7  -9  -5    1.58    4.29
   7  -9  -5    4.42    4.18
  -7   9   5   -1.43    1.32
  -6  -9   5    2.10    4.07
   6  -9  -5   -1.20    5.92
   6  -9  -5   -6.69    3.56
  -6   9   5   -2.72    3.27
   6   9  -5    3.30    1.18
  -6   9   5   -0.54    1.65
   5  -9  -5   15.87    5.01
   5  -9  -5   10.85    4.50
  -5  -9   5   17.34    5.36
   5   9  -5   11.89    1.94
  -5   9   5    4.41    3.98
  -5   9   5   12.40    2.32
   4  -9  -5   22.68    5.31
   4  -9  -5   18.01    4.69
  -4  -9   5   14.78    5.30
   4   9  -5   19.53    2.59
  -4   9   5   11.40    4.70
  -4   9   5   16.36    2.85
   4   9  -5   17.39    5.27
   3  -9  -5    1.97    3.69
   3  -9  -5    3.61    4.14
  -3  -9   5    1.26    4.21
  -3   9   5   -1.66    1.59
   3   9  -5    0.87    3.63
  -3   9   5   -3.68    3.33
   3   9  -5    0.64    1.18
  -2  -9   5    4.03    4.02
   2  -9  -5   -0.82    4.08
   2  -9  -5    5.95    3.66
   2  -9  -5    6.69    5.88
  -2   9   5    3.94    1.71
   2   9  -5    1.77    1.25
  -2   9   5    7.89    4.00
   2   9  -5   -0.49    3.45
  -1  -9   5   24.46    5.98
   1  -9  -5   20.78    5.81
  -1   9   5   28.20    3.67
  -1   9   5   29.46    5.99
   1   9  -5   28.29    6.29
   1   9  -5   22.76    3.31
   0  -9  -5   77.95   11.25
   0  -9   5   65.16   11.02
   0   9   5   71.02    8.76
   0   9  -5   76.55   11.55
   0   9  -5   70.28    8.56
   1  -9   5   32.36    6.88
  -1  -9  -5   39.00    6.98
  -1   9  -5   31.22    4.42
  -1   9  -5   34.93    6.87
   1   9   5   41.91    4.79
   2  -9   5   -4.67    4.31
   2  -9   5   -0.19    4.40
  -2  -9  -5    3.82    4.12
   2   9   5    2.43    2.13
  -2   9  -5    1.94    1.64
  -2   9  -5    5.31    4.33
   3  -9   5   -3.84    3.77
   3  -9   5   -1.93    4.45
  -3  -9  -5    0.75    3.99
  -3   9  -5    1.08    1.24
   3   9   5    0.71    1.66
  -3   9  -5    0.69    3.78
   4  -9   5   11.90    5.60
   4  -9   5    7.07    5.10
  -4  -9  -5   12.49    5.31
  -4   9  -5   11.06    5.03
   4   9   5    7.64    2.11
  -4   9  -5    8.20    1.75
   5  -9   5    7.12    6.88
   5  -9   5    2.91    8.17
  -5  -9  -5    1.69    4.61
   5   9   5    2.03    1.80
  -5   9  -5    5.36    4.77
  -5   9  -5    1.77    1.39
  -6  -9  -5   55.56    9.86
   6  -9   5   54.02    9.94
   6  -9   5   69.13   11.21
  -6   9  -5   61.99    7.28
   6   9   5   59.83    7.52
  -6   9  -5   48.75    9.64
   7  -9   5   25.26    8.21
  -7  -9  -5   48.50    8.72
   7   9   5   36.70    5.28
  -7   9  -5   26.11    7.47
  -7   9  -5   50.08    5.26
  -8  -9  -5   -3.45    4.93
   8  -9   5   -3.15    5.00
   8   9   5   -1.45    1.38
  -8   9  -5    3.40    1.34
  -8   9  -5    1.33    5.08
  -9  -9  -5   17.58    8.18
  -9   9  -5   19.14    2.71
  -9   9  -5    7.16    5.87
   9   9   5   18.72    2.75
 -10   9  -5   10.80    1.74
  10   9   5    5.50    1.60
 -11   9  -5   -0.10    1.05
 -12   9  -5    1.54    1.03
 -13   9  -5    0.08    0.87
 -14   9  -5   -0.08    0.73
  16 -10  -5    0.88    1.16
 -16  10   5   -1.15    0.74
  15 -10  -5    1.34    1.42
 -15  10   5   -0.15    0.81
  14 -10  -5    1.23    2.00
 -14  10   5    1.42    0.90
  13 -10  -5    6.41    2.90
 -13  10   5    3.33    1.18
  12 -10  -5    2.37    3.42
 -12  10   5    1.81    1.11
  11 -10  -5    0.08    3.95
 -11  10   5    2.41    1.21
 -10 -10   5    9.48    5.21
  10 -10  -5   10.50    4.63
 -10  10   5   10.21    6.15
 -10  10   5    7.78    1.72
   9 -10  -5    6.62    4.73
   9 -10  -5    5.79    5.79
  -9 -10   5   -3.65    5.11
  -9  10   5   -0.36    4.08
  -9  10   5    2.58    1.41
   8 -10  -5   -1.36    4.54
   8 -10  -5   -4.47    5.10
  -8 -10   5    2.38    4.11
  -8  10   5    6.84    4.21
  -8  10   5    4.19    1.51
   7 -10  -5   11.07    4.84
  -7 -10   5    8.54    4.96
   7 -10  -5    9.72    5.43
  -7  10   5    8.43    2.01
  -7  10   5    8.68    4.43
   6 -10  -5   23.26    5.69
   6 -10  -5   24.10    6.98
  -6 -10   5   21.17    6.13
   6  10  -5   23.89    3.23
  -6  10   5   20.36    5.83
  -6  10   5   23.67    3.35
  -5 -10   5   -1.87    3.69
   5 -10  -5    1.93    4.37
   5  10  -5   -0.62    1.03
  -5  10   5    2.44    1.64
  -5  10   5    6.24    3.91
  -4 -10   5   -1.44    3.71
   4 -10  -5    3.32    4.18
  -4  10   5   -0.81    3.55
   4  10  -5   -0.67    1.09
  -4  10   5    3.24    1.64
  -3 -10   5   12.70    5.74
   3 -10  -5   24.06    4.72
  -3  10   5    6.57    4.54
   3  10  -5   16.23    2.44
  -3  10   5   18.78    2.75
   3  10  -5   15.62    5.89
  -2 -10   5   16.51    6.65
  -2  10   5   29.36    4.08
   2  10  -5   30.10    3.85
  -2  10   5   39.50    7.04
   2  10  -5   29.36    7.08
   1 -10  -5   24.09   12.59
  -1 -10   5   27.19    7.60
   1  10  -5   29.03    7.81
  -1  10   5   40.51    5.26
   1  10  -5   44.65    5.09
   0 -10  -5    9.36    5.75
   0 -10   5   -3.31    4.09
   0  10  -5    0.42    1.24
   0  10  -5    2.37    5.55
   0  10   5    0.20    1.66
  -1 -10  -5   -7.55    7.25
   1 -10   5    6.27    5.30
  -1  10  -5    2.92    4.37
   1  10   5   -0.54    1.67
  -1  10  -5    0.97    1.24
   2 -10   5   19.20    6.25
  -2 -10  -5   -2.41    4.82
   2  10   5    5.12    1.89
  -2  10  -5    4.83    1.48
  -2  10  -5    8.40    5.24
   3 -10   5   -5.80    4.66
  -3 -10  -5   -5.50    4.47
  -3  10  -5   10.49    5.16
   3  10   5    5.00    1.82
  -3  10  -5    3.68    1.35
   4 -10   5    5.76    5.87
  -4 -10  -5   -0.31    5.02
  -4  10  -5   11.66    1.88
   4  10   5    7.50    2.09
  -4  10  -5    3.65    4.84
   5 -10   5    1.96    5.60
  -5 -10  -5   10.91    5.32
   5  10   5    7.07    1.87
  -5  10  -5    1.71    4.74
  -5  10  -5    7.06    1.62
  -6 -10  -5   17.34    7.25
  -6  10  -5   -2.74    5.26
   6  10   5    4.51    1.71
  -6  10  -5    4.29    1.45
   7  10   5   -0.62    1.34
  -7  10  -5   -4.36    5.88
  -7  10  -5   -0.33    1.20
   8  10   5    5.58    1.60
  -8  10  -5    5.25    1.48
  -9  10  -5    6.32    1.45
   9  10   5    4.98    1.44
 -10  10  -5    0.08    1.02
  10  10   5   -0.74    1.20
 -11  10  -5    2.74    1.03
 -12  10  -5   -0.65    0.79
 -13  10  -5    0.07    0.66
  14 -11  -5    4.29    1.45
 -14  11   5    2.24    0.94
  13 -11  -5    0.86    1.70
 -13  11   5    2.99    0.92
  12 -11  -5    1.51    2.09
 -12  11   5    1.34    0.93
  11 -11  -5    3.75    2.55
 -11  11   5    1.69    1.05
  10 -11  -5   -1.52    2.90
 -10  11   5   -0.07    1.10
   9 -11  -5   -0.76    3.09
  -9  11   5    0.54    1.15
   8 -11  -5   -4.97    3.32
  -8  11   5    1.50    1.31
   7 -11  -5    1.46    3.72
  -7 -11   5    5.78    5.00
  -7  11   5    3.12    4.30
  -7  11   5    2.81    1.43
  -6 -11   5    8.85    4.55
   6 -11  -5   -2.18    3.62
  -6  11   5    1.10    1.59
  -6  11   5    2.30    3.83
   5 -11  -5    5.89    4.85
  -5 -11   5    4.24    6.69
  -5  11   5    8.60    4.67
  -5  11   5    4.27    1.66
   5  11  -5    2.30    1.48
  -4 -11   5   -3.07    4.22
   4 -11  -5    2.27    2.86
   4  11  -5   -1.54    1.00
  -4  11   5    0.79    3.88
  -4  11   5   -1.56    1.46
   3 -11  -5   -1.88    2.84
  -3 -11   5    2.58    4.70
   3  11  -5    2.71    1.17
  -3  11   5    1.30    1.58
  -2 -11   5    7.19    4.89
   2  11  -5    3.27    1.34
  -2  11   5    6.26    1.90
  -1 -11   5  -11.03    4.35
   1  11  -5    2.36    1.24
   1  11  -5   10.36    5.59
  -1  11   5   -0.37    1.62
   0 -11   5    3.57    5.26
   0  11  -5    2.54    1.28
   0  11  -5    8.21    5.45
   0  11   5    0.80    1.63
   1 -11   5   12.19    6.03
   1  11   5   -0.07    1.64
  -1  11  -5    1.59    1.25
  -1  11  -5   -7.60    4.90
   2 -11   5   -2.47    6.47
  -2  11  -5   -0.98    1.16
   2  11   5    0.29    1.62
  -2  11  -5   -2.63    5.71
   3 -11   5   -2.79    5.83
  -3 -11  -5    6.76    9.23
  -3  11  -5    2.22    1.41
  -3  11  -5   13.53    5.76
   3  11   5    1.57    1.99
   4  11   5   15.14    2.59
  -4  11  -5   14.98    2.33
   5  11   5    2.43    1.57
  -5  11  -5    4.94    1.28
  -6  11  -5    1.30    1.13
   6  11   5    2.57    1.40
  -7  11  -5    2.55    1.25
   7  11   5    4.92    1.41
  -8  11  -5    1.72    1.10
   8  11   5    0.99    1.13
  -9  11  -5    0.61    0.89
   9  11   5    0.50    0.87
 -10  11  -5   -0.50    0.80
 -11  11  -5    0.98    0.79
 -13  12   5   -0.83    0.63
  12 -12  -5   -0.46    1.22
 -12  12   5    0.88    0.76
  11 -12  -5    6.14    1.73
 -11  12   5    1.67    0.94
  10 -12  -5   -0.39    1.65
 -10  12   5    1.87    0.97
   9 -12  -5    1.86    1.96
  -9  12   5    3.22    1.15
   8 -12  -5    0.47    1.78
  -8  12   5   -1.73    1.01
   7 -12  -5    2.50    1.90
  -7  12   5    2.99    1.25
   6 -12  -5    7.21    2.23
  -6  12   5    9.66    1.79
   5 -12  -5   11.72    2.26
  -5  12   5    7.71    1.92
  -4  12   5    2.46    1.38
   4  12  -5    1.04    0.89
  -3  12   5   -2.31    1.36
   3  12  -5   -0.01    0.92
  -2  12   5   -0.50    1.38
   2  12  -5    0.13    0.97
   1  12  -5    1.57    1.10
  -1  12   5    0.20    1.41
   0  12  -5    4.24    1.28
   0  12   5    5.49    1.63
   1  12   5   -2.19    1.30
  -1  12  -5   -0.13    1.04
   2  12   5    2.87    1.46
  -2  12  -5    2.74    1.16
   3  12   5   -0.71    1.30
  -3  12  -5    1.91    1.07
  -4  12  -5    4.69    1.21
   4  12   5    4.33    1.44
  -5  12  -5    1.93    1.05
   5  12   5    1.31    1.22
   6  12   5    0.80    1.03
  -6  12  -5    1.06    0.97
  -7  12  -5    7.90    1.47
   7  12   5    3.38    1.12
  -8  12  -5    1.38    0.85
  -9  12  -5   -1.17    0.67
 -10  13   5    0.12    0.71
  -9  13   5    0.59    0.81
  -8  13   5    1.28    0.84
  -7  13   5    0.16    0.93
  -6  13   5    3.18    1.12
  -5  13   5    0.35    0.99
  -4  13   5    0.03    1.14
  -3  13   5    1.32    1.14
  -2  13   5    0.50    1.25
   2  13  -5    1.01    0.79
  -1  13   5    3.08    1.26
   1  13  -5    1.63    0.87
   0  13  -5    2.05    1.16
   0  13   5    3.75    1.30
  -1  13  -5   -1.42    1.07
   1  13   5   -0.86    1.03
   2  13   5    0.23    1.05
  -2  13  -5    0.91    1.08
  -3  13  -5   -0.53    0.82
   3  13   5   -0.98    1.29
  -4  13  -5   -0.32    0.79
   4  13   5    0.88    0.94
   5  13   5    1.78    0.87
  -5  13  -5   -0.30    0.79
  -6  13  -5    0.97    0.76
   6  13   5    1.46    0.71
  -7  13  -5    1.42    0.72
  -6  14   5   -0.19    0.67
  -5  14   5    0.97    0.79
  -4  14   5    0.55    0.80
  -3  14   5    1.41    0.88
  -2  14   5    1.27    0.87
  -1  14   5    2.98    1.00
   0  14   5    4.71    1.08
  -1  14  -5    1.93    0.83
   1  14   5    1.70    0.86
  -2  14  -5    0.74    0.63
   2  14   5    0.47    0.67
  -3  14  -5    0.16    0.58
   3  14   5   -0.97    0.68
  22   0  -6    1.37    1.07
  21   0  -6    1.25    1.30
  20   0  -6    6.05    1.90
  18   0  -6   15.93    2.90
  17   0  -6   21.82    3.55
  16   0  -6   -0.33    4.03
  16   0  -6    5.92    2.21
  15   0  -6    3.93    3.56
 -15   0   6    0.89    2.50
  15   0  -6    2.47    2.06
  14   0  -6    8.51    2.26
 -14   0   6    8.83    3.05
  14   0  -6   10.25    4.02
  13   0  -6   69.23    8.82
  13   0  -6   70.31   10.68
 -13   0   6   74.67    9.57
  12   0  -6  114.18   14.44
 -12   0   6  123.72   14.81
  12   0  -6  131.43   15.75
 -11   0   6  126.50   15.43
  11   0  -6  130.87   16.31
 -10   0   6   13.94    2.96
  10   0  -6   14.88    3.60
  -9   0   6   54.02    6.61
   9   0  -6   49.98    7.52
   8   0  -6  432.39   52.20
  -8   0   6  454.14   51.52
   7   0  -6  106.08   13.27
   6   0  -6  246.69   29.21
  -5   0   6    6.24    1.30
   5   0  -6    9.11    2.34
   4   0  -6 1726.08  193.34
  -4   0   6 1624.87  192.96
   3   0  -6 1567.65  181.14
   2   0  -6 3528.60  418.66
   2   0  -6 3728.25  418.36
   1   0  -6  773.20   89.48
   0   0  -6  243.47   28.70
  -1   0  -6  367.54   43.04
  -2   0  -6 1292.56  149.59
  -3   0  -6  282.65   33.52
  -4   0  -6  129.78   16.28
  -5   0  -6   13.09    3.95
  -6   0  -6    6.15    3.62
  -7   0  -6    7.67    3.76
  -8   0  -6   67.95    8.17
  -8   0  -6   66.52   10.16
  -9   0  -6  106.11   12.95
  -9   0  -6  127.33   15.64
 -10   0  -6  102.54   12.06
 -10   0  -6   96.45   14.24
 -11   0  -6   31.30    3.96
  11   0   6   23.49    6.88
 -11   0  -6   22.55    5.99
 -12   0  -6    6.30    4.30
  12   0   6   -1.66    4.18
 -12   0  -6   -0.73    1.31
 -13   0  -6   -0.11    1.39
 -13   0  -6    6.43    4.07
  13   0   6    1.51    4.09
 -14   0  -6    2.92    1.58
 -14   0  -6    7.03    5.79
  14   0   6   -0.40    5.08
 -15   0  -6    7.12    1.67
 -16   0  -6    6.06    1.52
 -17   0  -6   -2.54    1.10
  18   0   6   -0.24    1.04
 -18   0  -6    2.84    1.00
  22  -1  -6    0.05    0.98
  22   1  -6    0.19    1.04
  21  -1  -6    0.12    1.19
  21   1  -6    0.49    1.30
  20  -1  -6    1.18    1.47
  20   1  -6    1.63    1.67
  19  -1  -6    3.64    1.86
  19   1  -6    0.34    1.62
  18  -1  -6   -1.58    1.64
  18   1  -6    0.00    1.75
  17  -1  -6   -9.86    4.09
  17  -1  -6    3.78    1.96
  17   1  -6    4.76    2.19
  16  -1  -6    5.12    2.39
  16  -1  -6    2.71    3.90
  16  -1  -6    6.92    4.51
 -16  -1   6   12.33    3.77
  16   1  -6    8.53    2.42
  15  -1  -6   18.79    5.24
  15  -1  -6    8.02    3.83
 -15  -1   6   13.40    3.85
  15  -1  -6   17.81    3.01
 -15   1   6   11.59    3.51
  15   1  -6   12.29    4.40
  15   1  -6   14.82    2.84
  14  -1  -6   10.44    2.43
 -14  -1   6    6.60    3.00
  14  -1  -6    8.03    3.95
  14  -1  -6   11.35    3.19
 -14   1   6    3.20    2.73
  14   1  -6   12.98    2.55
  14   1  -6    9.86    3.74
  13  -1  -6    1.73    2.56
  13  -1  -6    1.47    1.71
  13  -1  -6    3.81    3.20
 -13  -1   6    1.99    2.29
  13   1  -6    3.31    1.94
  13   1  -6   -0.57    2.47
 -13   1   6   -1.71    1.94
 -12  -1   6   69.49    9.09
  12  -1  -6   72.43   10.25
  12  -1  -6   60.85    8.45
  12   1  -6   81.72    8.93
 -12   1   6   67.01    8.82
  12   1  -6   63.68    9.52
  11  -1  -6    6.21    3.24
 -11  -1   6    6.72    2.34
  11   1  -6    5.61    2.78
 -11   1   6    7.47    2.22
 -10  -1   6    0.58    1.58
  10  -1  -6   -1.38    2.44
  10   1  -6    0.57    2.09
  -9  -1   6    1.17    1.46
   9  -1  -6   -1.24    2.30
  -9   1   6    3.19    1.40
   9   1  -6   -0.51    1.87
  -8  -1   6   43.64    5.05
  -8  -1   6   38.33    4.88
   8  -1  -6   34.27    5.85
   8   1  -6   35.13    5.47
  -8   1   6   34.13    4.65
  -7  -1   6  116.52   14.07
  -7  -1   6  118.38   13.51
   7  -1  -6  114.00   14.33
   7   1  -6  115.03   14.09
  -7   1   6  110.83   13.36
  -6  -1   6   47.46    6.71
   6  -1  -6   53.18    7.39
  -6  -1   6   49.11    6.46
  -6   1   6   52.05    6.25
  -6   1   6   56.15    6.26
   6   1  -6   57.51    7.20
  -5  -1   6   62.89    7.74
  -5  -1   6   59.03    7.61
   5  -1  -6   69.13    8.47
   5   1  -6   67.32    8.28
  -5   1   6   62.31    7.50
  -5   1   6   62.93    7.48
   4  -1  -6    1.63    1.90
   4   1  -6    3.78    2.19
  -4   1   6    2.60    1.31
   3  -1  -6  376.24   44.05
   2  -1  -6  565.88   65.32
   2  -1  -6  539.12   65.67
   2   1  -6  585.35   65.37
   1  -1  -6   39.98    5.52
   1  -1  -6   36.34    6.06
   1   1  -6   43.70    5.61
   0  -1  -6  831.00   94.53
   0   1  -6  800.85   94.55
  -1  -1  -6    2.99    2.60
  -1   1  -6    3.95    2.45
  -2  -1  -6   60.88    8.79
  -2   1  -6   72.47    9.02
  -3  -1  -6  682.52   82.01
  -3   1  -6  727.55   82.09
  -4  -1  -6  153.35   18.95
  -4   1  -6  153.10   19.04
  -5  -1  -6   18.36    4.36
  -5   1  -6   22.07    4.90
  -6  -1  -6    6.40    3.46
  -7  -1  -6    1.02    3.09
  -7   1  -6    8.55    3.96
  -8  -1  -6    2.36    1.32
  -8  -1  -6    0.77    3.94
  -8   1  -6    2.60    1.25
  -8   1  -6   10.66    4.71
   9  -1   6    8.28    4.55
  -9  -1  -6    8.74    3.91
  -9  -1  -6    4.83    1.55
  -9   1  -6    9.27    1.57
  -9   1  -6   -0.93    3.55
 -10  -1  -6   31.28    6.74
 -10  -1  -6   29.49    4.20
 -10   1  -6   32.39    4.15
 -10   1  -6   38.74    7.23
 -11  -1  -6   52.75    8.97
  11  -1   6   55.88    9.13
 -11  -1  -6   37.04    5.76
  11  -1   6   50.75    7.88
 -11   1  -6   45.72    5.80
 -11   1  -6   45.18    8.08
 -12  -1  -6   23.89    3.41
 -12  -1  -6   30.29    6.60
  12  -1   6   26.14    6.42
 -12   1  -6   21.81    3.37
 -12   1  -6   26.63    6.04
  12   1   6   29.91    6.26
 -13  -1  -6    0.75    1.52
 -13  -1  -6    0.97    3.67
  13  -1   6   -1.39    3.76
  13   1   6    3.23    4.55
 -13   1  -6    1.90    1.33
 -13   1  -6    1.41    3.84
 -14  -1  -6    9.31    6.31
 -14  -1  -6   15.51    2.57
  14  -1   6    9.19    5.64
 -14   1  -6   20.72    7.20
 -14   1  -6   18.22    2.58
 -15  -1  -6    5.55    1.58
 -15   1  -6    4.82    1.62
 -16  -1  -6    2.90    1.31
 -16   1  -6    2.84    1.30
 -17  -1  -6    1.65    1.27
 -17   1  -6   -2.03    1.22
  17   1   6   -2.90    1.64
  18  -1   6    0.16    1.01
 -18  -1  -6    2.56    0.97
  18   1   6   -0.96    0.99
 -18   1  -6    0.49    0.90
  21  -2  -6    0.80    1.18
  21   2  -6    0.25    1.33
  20  -2  -6   -0.13    1.33
  20   2  -6    0.99    1.62
  19  -2  -6    0.79    1.54
  19   2  -6    3.06    1.88
  18  -2  -6   -2.66    1.52
  18   2  -6    3.26    2.06
  17  -2  -6   25.96    6.67
  17  -2  -6   17.22    3.96
  17  -2  -6   16.75    3.08
  17   2  -6   16.76    3.20
 -16  -2   6    1.44    3.11
  16  -2  -6    1.35    3.62
  16  -2  -6    1.31    1.85
  16  -2  -6    3.15    4.24
  16   2  -6    1.30    1.91
  15  -2  -6    2.65    3.84
 -15  -2   6    7.53    3.29
  15  -2  -6    9.22    2.26
  15   2  -6    8.64    2.38
 -15   2   6    4.06    3.17
 -14  -2   6    1.05    2.40
  14  -2  -6    0.80    1.73
  14  -2  -6    0.59    2.92
  14  -2  -6    1.34    3.25
  14   2  -6    0.68    1.79
 -14   2   6    3.54    2.44
 -13  -2   6    4.82    2.51
  13  -2  -6    3.64    1.88
  13  -2  -6    3.93    3.55
  13  -2  -6    2.76    2.84
  13   2  -6    2.86    1.79
 -13   2   6    4.29    2.42
  13   2  -6   10.68    3.00
  12  -2  -6    0.34    1.56
  12  -2  -6   -2.16    2.70
 -12  -2   6    4.59    2.32
  12  -2  -6    1.81    2.41
  12   2  -6    3.64    2.27
 -12   2   6    3.31    2.15
  12   2  -6    2.38    1.70
  11  -2  -6   11.06    3.76
 -11  -2   6   14.32    2.86
  11   2  -6    6.80    2.15
 -11   2   6   11.42    2.68
  11   2  -6    9.66    2.84
 -10  -2   6   58.17    7.93
  10  -2  -6   59.95    8.89
  10   2  -6   61.21    8.33
 -10   2   6   65.31    7.91
  -9  -2   6    2.04    1.71
   9  -2  -6    2.60    2.91
  -9   2   6   -0.72    1.48
   9   2  -6    1.35    1.87
   8  -2  -6  325.12   38.50
  -8  -2   6  315.34   37.82
  -8   2   6  327.76   37.69
   8   2  -6  327.15   38.02
   7  -2  -6    7.88    2.99
  -7  -2   6    6.79    2.05
  -7   2   6    4.35    1.71
   7   2  -6    4.42    2.11
  -7   2   6    5.38    1.68
   6  -2  -6   55.00    7.82
  -6  -2   6   59.14    7.16
  -6   2   6   53.23    6.95
  -6   2   6   55.87    7.03
   6   2  -6   58.32    7.45
   5  -2  -6   31.04    6.22
  -5  -2   6   32.57    4.46
   5   2  -6   39.04    4.90
  -5   2   6   27.54    4.16
  -4  -2   6   37.75    5.18
   4  -2  -6   42.09    5.87
  -4   2   6   36.17    5.00
   3  -2  -6  437.67   51.19
   3  -2  -6  408.80   50.80
  -3  -2   6  435.18   50.92
   3   2  -6  460.34   50.80
  -3   2   6  448.07   50.83
   2  -2  -6  647.48   74.27
  -2  -2   6  648.08   74.41
   2  -2  -6  614.46   74.57
   2   2  -6  653.98   74.35
   1  -2  -6  306.43   35.80
   1  -2  -6  291.93   36.46
   1   2  -6  309.03   35.63
   0  -2  -6 1410.56  164.90
   0   2  -6 1443.37  164.96
  -1  -2  -6   97.93   12.47
  -1   2  -6  100.23   12.58
  -2  -2  -6  147.02   17.31
  -2   2  -6  134.43   17.34
  -3  -2  -6   13.98    5.12
  -3   2  -6    3.47    3.02
  -4  -2  -6   19.97    4.55
  -4   2  -6   21.27    4.81
  -5  -2  -6   24.55    5.19
  -5   2  -6   25.28    4.99
   6  -2   6   84.96   10.61
  -6  -2  -6   66.87    9.63
  -6   2  -6   56.57    9.76
   7  -2   6    4.26    3.87
  -7  -2  -6    1.14    3.27
  -7   2  -6    5.21    3.52
  -8  -2  -6    2.21    3.29
  -8  -2  -6    3.13    1.59
   8  -2   6    4.95    4.20
  -8   2  -6   -1.84    3.41
  -8   2  -6    2.08    1.21
   9  -2   6   15.03    5.53
  -9  -2  -6   18.80    2.76
  -9  -2  -6   21.35    4.94
  -9   2  -6   16.84    2.61
  -9   2  -6   16.28    5.02
 -10  -2  -6   13.63    5.37
 -10  -2  -6   27.13    3.38
  10  -2   6   34.18    6.79
 -10   2  -6   20.73    3.14
 -10   2  -6   17.49    5.75
  11  -2   6  117.70   15.95
 -11  -2  -6  116.50   12.49
  11  -2   6   82.50   14.27
  11   2   6   96.55   14.32
 -11   2  -6  100.63   12.38
 -11   2  -6  106.76   15.32
 -12  -2  -6   46.33    9.26
  12  -2   6   52.11    9.52
 -12  -2  -6   59.82    7.20
 -12   2  -6   58.39    7.09
 -12   2  -6   55.54    9.77
  12   2   6   62.23   11.49
 -13  -2  -6    6.29    4.57
  13  -2   6   11.31    5.07
 -13  -2  -6   12.32    2.23
 -13   2  -6    7.80    4.69
 -13   2  -6   11.40    2.14
 -14  -2  -6   -1.49    1.90
 -14  -2  -6   -2.15    3.91
  14  -2   6    8.45    4.99
 -14   2  -6    0.01    1.41
 -14   2  -6   -1.36    3.82
 -15  -2  -6   -0.16    1.42
 -15   2  -6   -1.05    1.15
 -16  -2  -6   -0.67    1.31
  16   2   6    0.29    1.47
 -16   2  -6    0.56    1.19
 -17  -2  -6    1.35    1.14
  17   2   6    1.53    1.21
 -17   2  -6    2.06    1.08
 -18  -2  -6    0.45    0.89
  18  -2   6    2.19    1.16
 -18   2  -6    0.26    0.87
  18   2   6    1.82    1.01
  21  -3  -6    1.69    1.08
  21   3  -6    0.76    1.21
  20  -3  -6   -0.47    1.26
  20   3  -6    1.80    1.53
  19  -3  -6   13.80    2.49
  19   3  -6   15.67    2.81
  18  -3  -6   -2.28    2.08
  18  -3  -6   -1.39    1.46
  18   3  -6   -0.45    1.85
  17  -3  -6   11.53    2.72
  17  -3  -6   14.17    6.28
  17  -3  -6   26.24    6.41
  17   3  -6   13.65    2.87
 -16  -3   6   10.75    3.57
  16  -3  -6    4.17    1.95
  16  -3  -6    2.56    4.14
  16  -3  -6   12.31    4.14
  16   3  -6    1.31    2.11
  15  -3  -6   32.53    6.41
 -15  -3   6   34.36    6.84
  15  -3  -6   38.01    7.92
  15  -3  -6   49.34    5.72
  15   3  -6   46.38    5.79
 -15   3   6   42.27    6.73
  14  -3  -6   36.70    8.30
 -14  -3   6   59.35    7.88
  14  -3  -6   45.53    6.35
  14  -3  -6   51.97    7.07
 -14   3   6   55.83    7.42
  14   3  -6   46.75    6.74
  13  -3  -6    1.71    1.65
 -13  -3   6    0.25    2.60
  13  -3  -6    6.53    3.99
  13  -3  -6   -2.00    2.74
 -13   3   6   -0.69    2.19
  13   3  -6    3.73    2.03
  12  -3  -6    9.28    3.08
  12  -3  -6    5.48    2.03
  12  -3  -6    4.51    3.73
 -12   3   6   10.47    2.85
  12   3  -6    7.73    2.20
 -11  -3   6    2.15    2.19
  11  -3  -6    0.34    3.33
  11  -3  -6   -1.70    2.29
  11   3  -6   -1.78    2.15
 -11   3   6    4.54    2.16
  11   3  -6    0.48    1.82
  10  -3  -6   15.64    4.36
 -10  -3   6   11.41    3.11
  10   3  -6   15.82    3.19
 -10   3   6   14.06    3.08
  -9  -3   6   20.17    3.82
   9  -3  -6   18.54    4.49
   9   3  -6   19.78    3.67
  -9   3   6   25.82    3.78
   8  -3  -6  148.21   17.75
  -8  -3   6  140.96   16.94
  -8   3   6  135.10   16.80
  -7  -3   6  366.50   42.76
   7  -3  -6  359.42   43.27
  -7   3   6  369.78   42.79
  -6  -3   6    1.43    1.98
   6  -3  -6    0.47    2.53
  -6   3   6   -0.13    1.66
   5  -3  -6   12.59    3.45
  -5  -3   6   13.34    3.15
  -5   3   6   13.79    2.68
   4  -3  -6  214.10   25.98
  -4  -3   6  226.07   25.69
   4   3  -6  213.48   25.40
  -4   3   6  215.30   25.53
  -3  -3   6  195.60   24.18
   3  -3  -6  202.77   23.94
   3  -3  -6  208.01   24.59
   3   3  -6  205.71   24.07
  -3   3   6  208.84   24.09
  -2  -3   6  100.53   13.66
   2  -3  -6  114.88   13.45
   2  -3  -6  115.35   13.87
   2   3  -6  110.39   13.56
  -2   3   6  111.44   13.45
   1  -3  -6  123.07   15.05
   1  -3  -6  129.45   14.81
  -1  -3   6  106.12   16.16
   1   3  -6  117.83   14.87
   0  -3   6    1.16    2.47
   0  -3  -6    2.61    2.37
   0   3  -6    5.26    2.58
   1  -3   6    4.74    2.86
  -1  -3  -6    4.80    2.66
  -1   3  -6    5.29    3.04
   2  -3   6    1.11    3.03
  -2  -3  -6   -2.41    2.68
  -2   3  -6    1.04    3.33
  -3  -3  -6   11.44    3.61
   3  -3   6   11.35    4.09
  -3   3  -6    8.34    3.81
   4  -3   6   34.95    5.93
  -4  -3  -6   31.72    5.64
  -4   3  -6   33.85    6.05
   5  -3   6    4.74    3.45
  -5  -3  -6   11.50    3.77
  -5   3  -6    1.26    3.33
  -6  -3  -6   63.40    9.80
   6  -3   6   68.74    9.95
  -6   3  -6   67.66   10.02
  -7  -3  -6  103.84   12.60
  -7  -3  -6  104.66   14.47
   7  -3   6  127.42   14.71
  -7   3  -6  105.53   12.54
  -7   3  -6  102.17   14.68
   8  -3   6    4.84    4.07
  -8  -3  -6    2.90    1.54
  -8  -3  -6    5.43    3.75
  -8   3  -6    5.10    1.36
  -8   3  -6   -0.36    3.62
  -9  -3  -6    5.62    3.95
   9  -3   6   10.32    5.91
  -9  -3  -6    8.79    1.89
  -9   3  -6    4.91    4.17
  -9   3  -6    4.80    1.48
 -10  -3  -6    8.45    2.05
  10  -3   6   13.05    4.77
  10  -3   6   13.94    5.65
 -10  -3  -6   11.93    5.13
 -10   3  -6    5.44    4.40
 -10   3  -6   10.95    1.91
 -11  -3  -6   -3.57    3.37
  11  -3   6    0.13    3.89
 -11  -3  -6    2.37    1.60
  11   3   6    5.57    3.90
 -11   3  -6    0.94    1.31
 -11   3  -6   -0.08    4.90
  12  -3   6    3.58    3.74
 -12  -3  -6    8.88    2.01
 -12  -3  -6    4.57    4.43
 -12   3  -6    5.55    4.62
 -12   3  -6   11.04    1.91
 -13  -3  -6   10.08    5.05
 -13  -3  -6    9.30    2.08
  13  -3   6    9.36    4.82
 -13   3  -6    4.48    5.09
 -13   3  -6    5.27    1.64
 -14  -3  -6    1.10    1.58
 -14  -3  -6    6.90    5.74
 -14   3  -6   -2.71    3.79
 -14   3  -6    2.90    1.26
 -15  -3  -6    1.42    1.45
  15   3   6    2.38    1.62
 -15   3  -6    2.05    1.16
 -16  -3  -6    4.73    1.37
  16   3   6    0.78    1.36
 -16   3  -6    1.97    1.13
 -17  -3  -6    1.13    1.16
 -17   3  -6    5.84    1.12
  17   3   6    0.51    1.12
  18  -3   6   -0.50    0.91
 -18  -3  -6    0.62    0.91
  18   3   6   -1.39    0.77
 -18   3  -6   -0.16    0.73
  21  -4  -6    2.63    1.19
  21   4  -6   -1.11    0.98
  20  -4  -6    2.74    1.13
  20   4  -6   -2.04    1.15
  19  -4  -6   -0.38    1.34
  19  -4  -6    0.27    1.29
  19   4  -6    1.05    1.53
  18  -4  -6   -2.27    2.22
  18  -4  -6    2.56    1.58
  18   4  -6    0.63    1.75
  17  -4  -6   15.09    4.08
  17  -4  -6    9.88    2.37
  17  -4  -6   29.23    8.74
  17   4  -6   14.58    2.84
  16  -4  -6   -2.13    1.50
  16  -4  -6   -4.39    3.77
 -16  -4   6    0.01    3.53
  16  -4  -6   -1.79    3.99
  16   4  -6    0.93    2.01
  15  -4  -6    4.15    4.15
 -15  -4   6   -1.36    2.81
  15  -4  -6    5.17    4.34
  15  -4  -6    2.99    1.81
  15   4  -6    4.42    2.11
 -15   4   6   -1.00    3.06
  14  -4  -6   -0.79    3.97
 -14  -4   6    3.08    2.87
  14  -4  -6    4.89    3.66
  14  -4  -6    2.45    2.42
  14   4  -6    2.57    1.94
 -14   4   6    0.89    2.83
  13  -4  -6    7.62    3.54
  13  -4  -6   11.06    4.48
 -13  -4   6   10.68    3.47
  13  -4  -6    4.37    1.97
  13   4  -6    5.08    2.28
 -13   4   6    5.69    2.93
 -12  -4   6    8.40    3.05
  12  -4  -6    7.53    4.01
  12  -4  -6    6.24    3.27
  12  -4  -6    9.55    3.32
  12   4  -6    4.59    2.16
 -12   4   6    6.35    2.91
  11  -4  -6   43.03    6.65
 -11  -4   6   52.08    8.05
  11  -4  -6   38.60    8.00
 -11   4   6   49.25    7.18
  11   4  -6   57.32    6.44
  10  -4  -6   56.05    8.54
 -10  -4   6   62.89    7.75
  10  -4  -6   51.47    7.01
 -10   4   6   52.45    7.46
  10   4  -6   47.47    6.71
   9  -4  -6   62.43    9.37
  -9  -4   6   64.02    8.55
  -9   4   6   59.75    8.38
   8  -4  -6   -1.34    2.46
  -8  -4   6    2.21    2.44
  -8   4   6   -0.16    1.92
  -7  -4   6   70.67    9.23
   7  -4  -6   71.42    9.68
  -7   4   6   64.73    8.92
  -6  -4   6    4.74    2.63
   6  -4  -6    5.94    2.94
  -6   4   6    6.53    2.39
   5  -4  -6  268.98   32.58
  -5  -4   6  280.53   32.30
   5   4  -6  274.41   31.96
  -5   4   6  268.58   32.18
  -4  -4   6  956.75  111.73
   4  -4  -6  944.93  111.40
   4  -4  -6  994.71  111.96
  -4   4   6  955.07  111.62
   4   4  -6  970.75  111.57
   3  -4  -6 1042.20  121.25
   3  -4  -6 1034.14  121.59
  -3  -4   6 1056.78  121.48
  -3   4   6 1062.62  121.36
   3   4  -6 1045.25  121.36
   2  -4  -6  246.38   31.17
   2  -4  -6  263.80   30.92
  -2  -4   6  260.61   31.10
  -2   4   6  263.25   30.97
   2   4  -6  277.52   31.08
  -1  -4   6   31.32    4.55
   1  -4  -6   18.81    3.94
   1   4  -6   17.50    4.18
   0  -4   6   67.33   10.05
   0  -4  -6   88.15   10.39
   0  -4  -6   79.41   10.00
   0   4  -6   69.69   10.01
  -1  -4  -6   94.90   12.85
   1  -4   6   98.28   13.04
  -1   4  -6  108.88   13.11
  -2  -4  -6   18.08    4.54
   2  -4   6   30.61    5.29
  -2   4  -6   32.09    5.38
   3  -4   6    3.65    3.15
  -3  -4  -6    6.90    3.41
  -3   4  -6    4.39    3.46
   4  -4   6   16.94    4.21
  -4  -4  -6   14.42    3.99
  -4   4  -6    9.16    3.90
   5  -4   6    6.98    3.85
  -5  -4  -6    3.74    3.39
  -5   4  -6    1.42    3.03
   6  -4   6   -0.86    3.45
  -6  -4  -6    2.52    1.30
  -6  -4  -6   -0.20    3.31
  -6   4  -6    1.08    1.08
  -6   4  -6    3.81    3.59
  -7  -4  -6    0.23    1.31
  -7  -4  -6    5.56    3.44
   7  -4   6    1.03    4.17
  -7   4  -6    2.78    1.30
  -7   4  -6    2.33    3.58
   8  -4   6   35.99    7.45
  -8  -4  -6   35.30    6.69
  -8  -4  -6   28.80    4.20
  -8   4  -6   29.95    6.90
  -8   4  -6   34.69    4.19
  -9  -4  -6    2.83    1.70
  -9  -4  -6    2.59    3.97
   9  -4   6    3.02    4.24
   9  -4   6   -1.44    3.63
  -9   4  -6   -1.43    3.55
  -9   4  -6    0.88    1.34
  10  -4   6    8.63    5.67
 -10  -4  -6   27.27    5.87
 -10  -4  -6   20.05    2.79
  10  -4   6    9.00    4.99
 -10   4  -6   13.34    5.13
 -10   4  -6   11.95    2.35
 -11  -4  -6    6.84    4.83
  11  -4   6    2.65    4.15
 -11  -4  -6   -0.04    1.62
 -11   4  -6   -4.39    3.68
 -11   4  -6   -0.49    1.35
 -12  -4  -6   38.01    4.94
  12  -4   6   32.17    7.12
 -12  -4  -6   22.23    7.15
 -12   4  -6   45.60    8.62
  12   4   6   32.86    4.73
 -12   4  -6   43.38    4.84
  13  -4   6    8.08    5.54
 -13  -4  -6   22.07    3.03
 -13  -4  -6    8.59    6.60
 -13   4  -6   20.14    2.88
 -13   4  -6   20.66    6.91
 -14  -4  -6    0.41    1.54
  14   4   6    0.86    1.47
 -14   4  -6   -1.80    1.16
 -15  -4  -6    0.98    1.40
 -15   4  -6   -0.44    1.02
  15   4   6    1.23    1.37
 -16  -4  -6    1.28    1.30
 -16   4  -6    2.52    1.10
  16   4   6    2.20    1.25
 -17  -4  -6    0.66    1.09
 -17   4  -6    1.19    0.90
  17   4   6    1.05    1.17
  20   5  -6   -0.68    1.08
  19  -5  -6    1.65    1.38
  19  -5  -6    0.16    1.13
  19   5  -6   -0.26    1.35
  18  -5  -6    4.04    2.34
  18  -5  -6    3.64    1.56
  18   5  -6    4.88    1.78
  17  -5  -6    1.18    1.48
  17  -5  -6   -1.15    3.34
  17   5  -6    2.64    1.85
  16  -5  -6   -2.20    4.15
 -16  -5   6   -2.44    3.56
  16  -5  -6   -0.44    7.00
  16  -5  -6    1.53    1.61
  16   5  -6   -0.04    1.82
  15  -5  -6   19.36    6.09
  15  -5  -6   34.40    5.69
  15  -5  -6   24.50    3.78
 -15  -5   6   25.16    5.40
  15   5  -6   28.07    4.06
 -15   5   6   18.00    5.19
 -14  -5   6    8.94    3.80
  14  -5  -6    8.76    4.31
  14  -5  -6    0.23    1.81
  14  -5  -6    2.82    4.16
 -14   5   6    4.43    3.68
  14   5  -6    4.11    2.12
 -13  -5   6   26.31    5.16
  13  -5  -6   19.02    5.81
  13  -5  -6   18.04    4.51
  13  -5  -6   14.54    3.00
 -13   5   6   16.10    4.20
  13   5  -6   17.62    3.17
  12  -5  -6   -0.49    3.29
  12  -5  -6    6.52    4.32
 -12  -5   6    4.03    3.11
  12   5  -6    3.13    2.06
 -12   5   6   -1.71    2.52
  11  -5  -6   19.55    4.67
  11  -5  -6   34.58    6.69
 -11  -5   6   35.20    5.57
  11   5  -6   33.78    4.27
 -11   5   6   24.19    5.13
  10  -5  -6   31.16    4.95
 -10  -5   6   27.41    5.43
  10  -5  -6   34.34    6.38
  10   5  -6   30.44    4.39
 -10   5   6   33.12    7.16
   9  -5  -6   10.97    3.09
   9  -5  -6    9.15    4.07
  -9  -5   6   16.22    3.77
  -9   5   6   10.07    3.33
   9   5  -6   10.68    2.39
   8  -5  -6    6.29    3.48
   8  -5  -6    1.70    2.83
  -8  -5   6    9.24    3.25
  -8   5   6   12.24    3.00
   7  -5  -6    0.93    2.78
  -7  -5   6    4.09    2.85
  -7   5   6   -1.73    2.06
   6  -5  -6    5.49    3.31
  -6  -5   6    7.75    3.20
  -6   5   6    9.39    2.87
  -5  -5   6  189.19   21.82
   5  -5  -6  175.01   22.04
  -5   5   6  176.75   21.65
   5   5  -6  177.32   21.43
  -4  -5   6  342.99   39.82
   4  -5  -6  341.60   39.99
   4  -5  -6  332.39   39.44
  -4   5   6  329.17   39.68
   4   5  -6  339.57   39.62
  -3  -5   6  335.41   40.80
   3  -5  -6  345.81   40.52
   3  -5  -6  341.97   40.85
  -3   5   6  349.50   40.65
   3   5  -6  352.82   40.69
   2  -5  -6   26.88    4.51
   2  -5  -6   28.96    4.83
  -2  -5   6   19.56    4.71
  -2   5   6   18.63    4.34
   2   5  -6   28.31    4.58
   1  -5  -6   96.68   12.03
  -1  -5   6   97.07   12.16
   1  -5  -6   89.88   11.83
  -1   5   6   88.73   11.82
   1   5  -6   85.29   12.69
   0  -5  -6    5.71    3.13
   0  -5  -6    6.25    3.04
   0  -5   6    1.95    3.23
   0   5  -6    4.65    3.04
  -1  -5  -6  272.72   32.30
   1  -5   6  280.55   32.53
  -1   5  -6  259.67   32.45
  -2  -5  -6  150.75   18.91
   2  -5   6  158.23   19.06
  -2   5  -6  147.62   19.05
   3  -5   6    7.26    3.64
  -3  -5  -6    8.57    3.60
  -3   5  -6   10.12    3.62
  -4  -5  -6   14.86    4.51
   4  -5   6   13.27    3.96
  -4   5  -6   13.53    4.37
   5  -5   6    8.91    4.14
  -5  -5  -6    6.48    3.83
  -5  -5  -6   13.26    2.08
  -5   5  -6    8.86    1.62
  -5   5  -6   11.94    4.53
  -6  -5  -6   88.07   10.02
  -6  -5  -6   82.69   11.63
   6  -5   6   75.57   11.84
  -6   5  -6   81.83    9.82
  -6   5  -6   76.13   12.00
   7  -5   6   37.02    7.03
  -7  -5  -6   30.69    4.51
  -7  -5  -6   45.28    7.10
  -7   5  -6   27.68    6.40
  -7   5  -6   36.21    4.43
   8  -5   6   -1.14    3.58
  -8  -5  -6   -1.54    3.52
  -8  -5  -6    1.69    1.59
   8  -5   6    4.24    4.63
  -8   5  -6    1.78    1.32
  -8   5  -6    5.12    4.50
  -9  -5  -6    4.57    2.14
   9  -5   6    6.24    4.31
   9  -5   6   -0.92    4.74
  -9  -5  -6   -1.27    3.59
  -9   5  -6    4.73    4.44
  -9   5  -6    3.28    1.77
 -10  -5  -6   -2.62    4.13
 -10  -5  -6   -3.12    1.53
  10  -5   6    0.36    3.99
  10  -5   6   -2.83    8.47
 -10   5  -6    0.31    1.40
 -10   5  -6    8.64    5.03
  10   5   6    0.78    1.62
 -11  -5  -6    4.06    4.79
  11  -5   6   10.21    4.94
 -11  -5  -6    3.77    1.82
 -11   5  -6    3.76    1.46
  11   5   6    2.57    1.83
 -11   5  -6   -5.11    3.89
  11   5   6    4.76    1.71
 -12  -5  -6    9.20    4.65
 -12  -5  -6    5.86    1.96
  12  -5   6    3.82    4.43
 -12   5  -6    4.21    1.55
 -12   5  -6    2.30    4.23
  12   5   6    4.24    1.87
  12   5   6    7.30    1.70
 -13  -5  -6    2.70    1.66
 -13   5  -6    1.81    1.25
  13   5   6    0.89    1.48
 -14  -5  -6    2.25    1.54
 -14   5  -6    0.89    1.12
  14   5   6   -0.20    1.41
 -15  -5  -6    0.65    1.32
  15   5   6    1.03    1.22
 -15   5  -6    1.16    1.04
  16   5   6   -1.08    1.05
 -16   5  -6    1.31    0.90
 -17   5  -6    1.13    0.88
  20   6  -6   -1.86    0.90
  19  -6  -6    1.18    1.31
  19   6  -6    0.63    1.23
  18  -6  -6    3.25    2.00
  18   6  -6    1.11    1.46
  17  -6  -6   -4.89    3.04
  17   6  -6    0.66    1.58
  16  -6  -6   -6.29    3.80
  16   6  -6    0.16    1.77
  15  -6  -6    0.58    4.20
  15  -6  -6    8.85    4.60
 -15  -6   6    7.09    4.94
  15   6  -6    2.83    1.95
 -15   6   6    2.54    3.77
 -14  -6   6    9.19    4.21
  14  -6  -6    0.92    4.06
  14  -6  -6   -3.35    3.98
  14   6  -6   -2.85    1.71
 -14   6   6    1.75    3.09
  13  -6  -6    9.36    4.55
  13  -6  -6    5.13    4.44
 -13  -6   6    6.42    3.83
  13   6  -6    9.03    2.21
 -13   6   6    2.44    3.46
  12  -6  -6   -0.68    3.92
  12  -6  -6   -2.09    3.44
 -12  -6   6   -1.51    2.99
  12   6  -6   -2.32    1.81
 -12   6   6   -4.58    2.47
  11  -6  -6    5.78    4.18
  11  -6  -6    4.74    3.62
 -11  -6   6   -3.53    2.82
 -11   6   6   -1.29    2.63
  11   6  -6   -2.55    1.76
 -10  -6   6   41.63    6.77
  10  -6  -6   41.53    6.02
  10  -6  -6   28.54    7.14
  10   6  -6   40.05    5.36
 -10   6   6   48.00    7.01
   9  -6  -6    8.42    3.97
  -9  -6   6    3.27    3.25
   9  -6  -6    9.26    3.31
  -9   6   6    6.65    3.10
   9   6  -6    5.38    1.95
  -8  -6   6   44.27    6.81
   8  -6  -6   42.46    7.33
   8  -6  -6   40.78    5.86
  -8   6   6   43.70    7.06
   8   6  -6   34.64    5.13
   7  -6  -6   27.56    4.36
  -7  -6   6   21.83    5.86
   7  -6  -6   16.42    5.04
  -7   6   6   26.15    4.72
   6  -6  -6   39.17    6.75
  -6  -6   6   35.94    6.40
  -6   6   6   43.03    6.33
  -5  -6   6    3.97    3.06
   5  -6  -6    4.72    3.08
  -5   6   6    0.76    2.58
   5   6  -6    1.37    2.36
   4  -6  -6    3.05    2.74
  -4  -6   6    3.04    3.05
   4  -6  -6    7.72    3.29
   4   6  -6    6.51    2.78
  -4   6   6   13.18    3.34
   3  -6  -6  131.93   17.16
  -3  -6   6  141.32   17.32
   3  -6  -6  133.23   16.88
  -3   6   6  138.47   17.06
   3   6  -6  140.07   17.08
   2  -6  -6  270.73   32.28
   2  -6  -6  256.49   32.07
   2   6  -6  278.17   32.28
  -2   6   6  274.89   32.23
   1  -6  -6    2.21    2.75
   1  -6  -6    4.64    3.01
  -1  -6   6    2.13    2.94
  -1   6   6    4.34    2.97
   1   6  -6    6.77    3.03
   0  -6  -6  143.20   18.34
   0   6  -6  152.78   18.60
   1  -6   6    6.68    3.62
  -1  -6  -6    3.82    3.18
  -1   6  -6    1.74    3.14
   2  -6   6   29.67    5.76
  -2  -6  -6   34.40    6.01
  -2   6  -6   30.41    5.68
   3  -6   6   80.39   11.82
  -3  -6  -6   94.27   12.04
  -3   6  -6   86.67   10.12
  -3   6  -6   77.95   11.78
   4  -6   6   -3.52    3.31
  -4  -6  -6   -1.38    3.03
  -4   6  -6    0.14    1.88
  -4   6  -6    7.29    5.96
  -5  -6  -6   34.44    6.75
  -5  -6  -6   33.19    4.55
   5  -6   6   45.63    7.36
  -5   6  -6   53.88    7.92
  -5   6  -6   31.85    4.30
   6  -6   6   -2.89    3.96
  -6  -6  -6    3.35    3.46
  -6  -6  -6   -0.39    1.58
   6  -6   6   -2.12    3.43
  -6   6  -6   -0.82    1.08
  -6   6  -6    5.35    4.00
  -7  -6  -6   21.04    5.76
   7  -6   6   21.67    5.80
   7  -6   6   12.18    5.77
  -7  -6  -6   22.22    3.31
  -7   6  -6   34.14    6.47
  -7   6  -6   20.90    3.01
   8  -6   6    5.80    4.29
  -8  -6  -6    5.45    4.30
  -8  -6  -6    7.77    2.12
   8  -6   6    8.93    5.05
  -8   6  -6    3.07    4.10
   8   6   6    6.06    2.40
  -8   6  -6    6.40    1.77
   9  -6   6   13.43    6.57
  -9  -6  -6    6.41    5.36
   9  -6   6    6.97    5.26
  -9  -6  -6   12.34    2.69
  -9   6  -6   16.02    5.81
  -9   6  -6   17.70    2.45
   9   6   6   17.03    2.71
 -10  -6  -6    2.61    4.14
 -10  -6  -6   -0.80    1.85
  10  -6   6    0.78    4.05
  10   6   6    0.61    1.64
 -10   6  -6    0.84    1.41
 -10   6  -6    1.95    4.02
  11  -6   6   10.09    5.55
 -11  -6  -6   19.63    6.18
 -11  -6  -6   17.14    2.98
  11   6   6   18.32    2.61
 -11   6  -6   12.23    5.65
 -11   6  -6   14.78    2.49
 -12  -6  -6   -1.19    4.32
  12  -6   6    3.51    4.12
 -12  -6  -6   -1.22    1.60
  12   6   6    3.42    1.27
 -12   6  -6    0.68    1.28
 -12   6  -6    5.67    4.89
 -13  -6  -6    5.21    1.84
 -13   6  -6    3.19    1.33
 -14   6  -6    0.80    1.14
 -15   6  -6    2.23    1.07
 -16   6  -6   -0.16    0.82
  19  -7  -6    0.05    1.05
  19   7  -6    0.17    1.01
  18  -7  -6    1.57    1.55
  18   7  -6   -2.50    1.08
  17  -7  -6    3.27    2.61
  17   7  -6    0.36    1.30
  16  -7  -6    3.44    3.55
  16   7  -6    1.53    1.56
  15  -7  -6   10.06    4.49
 -15   7   6    4.24    1.31
  15   7  -6    1.50    1.77
 -14  -7   6   19.07    6.73
  14  -7  -6    7.99    4.34
  14  -7  -6   -4.07    4.72
 -14   7   6    2.23    1.50
 -14   7   6    4.34    4.11
  14   7  -6    1.94    1.76
  13  -7  -6   14.13    4.84
 -13  -7   6   15.39    5.08
  13  -7  -6   14.17    5.68
 -13   7   6   17.94    2.34
 -13   7   6   17.08    4.87
  13   7  -6   10.66    2.73
 -12  -7   6   16.67    4.92
  12  -7  -6   28.70    6.38
  12  -7  -6   19.52    4.94
 -12   7   6   15.35    2.77
 -12   7   6   27.45    5.26
  12   7  -6   25.37    3.41
  11  -7  -6   20.56    6.32
 -11  -7   6   41.81    6.82
  11  -7  -6   27.60    5.60
 -11   7   6   27.09    3.52
 -11   7   6   15.14    5.06
  11   7  -6   27.46    3.97
  10  -7  -6    8.47    4.37
 -10  -7   6   11.34    4.22
  10  -7  -6    8.62    5.98
 -10   7   6    7.26    3.64
 -10   7   6    4.81    1.65
  10   7  -6    5.49    2.08
   9  -7  -6    5.51    3.65
  -9  -7   6   -3.72    3.09
   9  -7  -6   -1.23    3.67
  -9   7   6    2.97    2.97
   9   7  -6   -0.02    1.90
  -9   7   6    2.05    1.46
   8  -7  -6   46.10    7.01
  -8  -7   6   55.08    8.27
   8  -7  -6   46.48    8.17
  -8   7   6   47.25    7.62
   8   7  -6   53.33    6.30
  -8   7   6   39.29    6.63
  -7  -7   6    3.97    3.67
   7  -7  -6   12.86    3.52
   7  -7  -6    8.65    4.34
  -7   7   6    4.90    1.79
  -7   7   6    5.59    3.34
   7   7  -6    9.72    2.23
   6  -7  -6   85.71   11.11
   6  -7  -6   91.95   12.21
  -6  -7   6   79.99   11.73
   6   7  -6   80.72   10.30
  -6   7   6   92.69   11.93
  -6   7   6   85.67   10.19
   5  -7  -6  123.97   14.88
  -5  -7   6  136.12   15.95
   5  -7  -6  122.96   15.82
   5   7  -6  104.30   15.31
  -5   7   6  118.56   15.58
  -4  -7   6   40.88    6.73
   4  -7  -6   37.89    6.49
   4  -7  -6   31.01    5.89
   4   7  -6   34.96    6.04
  -4   7   6   29.00    5.82
  -3  -7   6    8.34    3.90
   3  -7  -6    5.36    3.30
   3  -7  -6    4.46    3.52
   3   7  -6    5.88    3.13
  -3   7   6    7.09    3.39
   2  -7  -6    1.37    2.90
   2  -7  -6    8.96    3.45
  -2  -7   6   -2.92    3.39
  -2  -7   6   -1.29    2.16
   2   7  -6   -2.25    2.83
  -2   7   6   -1.65    3.54
  -2   7   6    1.74    1.76
  -1  -7   6   -1.68    2.20
  -1  -7   6    6.75    5.14
   1  -7  -6    0.18    3.09
   1  -7  -6    5.49    3.26
   1   7  -6    1.45    1.03
  -1   7   6    0.11    1.60
  -1   7   6    1.17    3.12
   1   7  -6   -0.46    3.02
   0  -7   6    9.78    3.50
   0  -7   6   12.04    5.17
   0  -7  -6    6.86    3.66
   0   7  -6   12.36    1.73
   0   7  -6   20.34    4.50
   0   7   6    6.17    2.01
  -1  -7  -6   -0.22    3.02
   1  -7   6   -0.77    3.18
   1  -7   6    0.01    2.65
  -1   7  -6    0.76    1.10
   1   7   6    3.03    2.29
  -1   7  -6   -1.11    3.31
   2  -7   6   35.42    6.18
   2  -7   6   26.15    5.13
  -2  -7  -6   31.37    5.28
   2   7   6   26.28    3.54
  -2   7  -6   13.90    6.36
  -2   7  -6   22.27    3.18
  -3  -7  -6   16.35    5.33
   3  -7   6   13.15    4.80
   3   7   6   12.91    2.51
  -3   7  -6   13.98    2.04
  -3   7  -6   25.63    5.57
  -3   7  -6   10.75    2.63
   4  -7   6   10.40    4.26
   4  -7   6    4.26    4.03
  -4  -7  -6    8.15    4.38
  -4   7  -6    0.58    4.13
  -4   7  -6    3.65    1.24
   4   7   6   -0.56    1.61
   5  -7   6   66.42   10.65
  -5  -7  -6   62.28   10.13
   5  -7   6   66.82   10.29
   5   7   6   63.50    7.95
  -5   7  -6   53.09    9.77
  -5   7  -6   64.83    7.66
   6  -7   6   -4.67    3.77
  -6  -7  -6    3.71    3.91
   6  -7   6    6.81    4.20
  -6   7  -6    7.86    4.76
   6   7   6    6.05    1.95
  -6   7  -6    6.74    1.48
   7  -7   6   36.70    8.82
   7  -7   6   50.90    8.71
  -7  -7  -6   51.70    8.77
   7   7   6   43.97    5.72
  -7   7  -6   40.20    8.69
  -7   7  -6   43.73    5.56
   8  -7   6   19.73    8.45
   8  -7   6   30.13    7.85
  -8  -7  -6   44.68    8.05
  -8   7  -6   48.81    5.36
   8   7   6   40.40    5.43
  -8   7  -6   43.32    8.72
   9  -7   6    7.14    5.10
  -9  -7  -6    1.34    4.32
   9   7   6    4.60    1.76
  -9   7  -6    4.21    4.96
  -9   7  -6    2.21    1.52
  10  -7   6    7.44    5.68
 -10  -7  -6    9.51    5.45
 -10   7  -6    7.33    5.08
  10   7   6    9.56    2.13
 -10   7  -6   14.10    2.11
  11  -7   6    4.23    4.96
 -11  -7  -6   -3.53    4.49
 -11   7  -6    3.59    4.54
  11   7   6    1.75    1.34
 -11   7  -6    2.30    1.39
 -12   7  -6    2.19    1.25
 -13   7  -6    3.55    1.23
 -14   7  -6    1.72    1.00
 -15   7  -6    2.81    0.97
  16  -7   6   -0.83    0.89
  18  -8  -6    1.39    1.26
  18   8  -6    0.44    1.00
  17  -8  -6    1.35    1.76
  17   8  -6    0.54    1.17
  16  -8  -6   -3.20    2.72
 -16   8   6   -0.66    0.96
  16   8  -6    1.27    1.52
  15  -8  -6    3.28    3.65
  15   8  -6    1.65    1.51
 -15   8   6    0.22    1.16
  14  -8  -6    3.14    4.50
  14   8  -6    0.84    1.72
 -14   8   6    7.55    1.39
  13  -8  -6    5.88    6.18
  13  -8  -6   31.57    5.75
 -13  -8   6   31.67    6.19
  13   8  -6   24.84    3.64
 -13   8   6   18.10    2.82
 -13   8   6   18.95    5.46
 -12  -8   6   78.27   10.66
  12  -8  -6   55.89   10.97
  12  -8  -6   69.31    9.45
  12   8  -6   64.14    8.33
 -12   8   6   63.46   10.27
 -12   8   6   68.15    8.07
 -11  -8   6   36.29    8.26
  11  -8  -6   47.54    9.39
  11  -8  -6   47.24    7.90
  11   8  -6   56.10    6.87
 -11   8   6   62.52    9.00
 -11   8   6   56.08    6.54
  10  -8  -6   -4.80    3.67
  10  -8  -6   -2.50    4.11
 -10  -8   6    7.41    4.09
  10   8  -6   -0.59    1.76
 -10   8   6    0.99    1.35
 -10   8   6    1.54    3.42
  -9  -8   6    7.09    4.11
   9  -8  -6    1.90    4.23
   9  -8  -6   14.53    5.05
  -9   8   6    4.06    1.71
   9   8  -6    4.68    2.22
  -9   8   6   -0.22    3.63
  -8  -8   6    4.62    4.37
   8  -8  -6   18.12    4.82
  -8   8   6   24.44    5.04
  -8   8   6   15.67    2.55
   8   8  -6   16.86    2.84
   7  -8  -6    9.58    4.56
   7  -8  -6    3.50    3.88
  -7  -8   6    4.01    4.09
  -7   8   6    9.99    4.10
   7   8  -6    5.45    2.03
  -7   8   6    5.47    1.70
   6  -8  -6    9.64    4.27
   6  -8  -6    1.84    3.47
  -6  -8   6    5.58    4.11
  -6   8   6    3.68    1.79
   6   8  -6    8.12    2.00
  -6   8   6    2.89    3.59
   5  -8  -6   -1.92    3.12
  -5  -8   6   -4.73    2.99
[truncated: 594,633 more chars]
