# Supplementary material for: Single crystals of purely organic free-standing two-dimensional woven polymer networks
Source: Nat Chem. 2024 Jul 18;16(11):1906–14. doi: 10.1038/s41557-024-01580-3 (PMC11527790; doi:10.1038/s41557-024-01580-3)
Supplement: Supplementary file 8 — Computational data for electrostatic potential calculations. [file 41557_2024_1580_MOESM8_ESM.zip]

Archive with 3 entries (2 files):
- 2DWPN_Supplementary_Data_5/
- 2DWPN_Supplementary_Data_5/ESP-2DWPN-1.out
- 2DWPN_Supplementary_Data_5/ESP-NWPN-1.out
