# Supplementary material for: Single crystals of purely organic free-standing two-dimensional woven polymer networks
Source: Nat Chem. 2024 Jul 18;16(11):1906–14. doi: 10.1038/s41557-024-01580-3 (PMC11527790; doi:10.1038/s41557-024-01580-3)
Supplement: Supplementary file 8 — Computational data for electrostatic potential calculations. [file 41557_2024_1580_MOESM8_ESM.zip › 2DWPN_Supplementary_Data_5/ESP-2DWPN-1.out]

Job running at x10p1n18:/tmp/xiadasha/4905

                                 *****************
                                 * O   R   C   A *
                                 *****************

                                            #,                                       
                                            ###                                      
                                            ####                                     
                                            #####                                    
                                            ######                                   
                                           ########,                                 
                                     ,,################,,,,,                         
                               ,,#################################,,                 
                          ,,##########################################,,             
                       ,#########################################, ''#####,          
                    ,#############################################,,   '####,        
                  ,##################################################,,,,####,       
                ,###########''''           ''''###############################       
              ,#####''   ,,,,##########,,,,          '''####'''          '####       
            ,##' ,,,,###########################,,,                        '##       
           ' ,,###''''                  '''############,,,                           
         ,,##''                                '''############,,,,        ,,,,,,###''
      ,#''                                            '''#######################'''  
     '                                                          ''''####''''         
             ,#######,   #######,   ,#######,      ##                                
            ,#'     '#,  ##    ##  ,#'     '#,    #''#        ######   ,####,        
            ##       ##  ##   ,#'  ##            #'  '#       #        #'  '#        
            ##       ##  #######   ##           ,######,      #####,   #    #        
            '#,     ,#'  ##    ##  '#,     ,#' ,#      #,         ##   #,  ,#        
             '#######'   ##     ##  '#######'  #'      '#     #####' # '####'        


                  #######################################################
                  #                        -***-                        #
                  #          Department of theory and spectroscopy      #
                  #    Directorship and core code : Frank Neese         #
                  #        Max Planck Institute fuer Kohlenforschung    #
                  #                Kaiser Wilhelm Platz 1               #
                  #                 D-45470 Muelheim/Ruhr               #
                  #                      Germany                        #
                  #                                                     #
                  #                  All rights reserved                #
                  #                        -***-                        #
                  #######################################################


                         Program Version 5.0.4 -  RELEASE  -


 With contributions from (in alphabetic order):
   Daniel Aravena         : Magnetic Suceptibility
   Michael Atanasov       : Ab Initio Ligand Field Theory (pilot matlab implementation)
   Alexander A. Auer      : GIAO ZORA, VPT2 properties, NMR spectrum
   Ute Becker             : Parallelization
   Giovanni Bistoni       : ED, misc. LED, open-shell LED, HFLD
   Martin Brehm           : Molecular dynamics
   Dmytro Bykov           : SCF Hessian
   Vijay G. Chilkuri      : MRCI spin determinant printing, contributions to CSF-ICE
   Dipayan Datta          : RHF DLPNO-CCSD density
   Achintya Kumar Dutta   : EOM-CC, STEOM-CC
   Dmitry Ganyushin       : Spin-Orbit,Spin-Spin,Magnetic field MRCI
   Miquel Garcia          : C-PCM and meta-GGA Hessian, CC/C-PCM, Gaussian charge scheme
   Yang Guo               : DLPNO-NEVPT2, F12-NEVPT2, CIM, IAO-localization
   Andreas Hansen         : Spin unrestricted coupled pair/coupled cluster methods
   Benjamin Helmich-Paris : MC-RPA, TRAH-SCF, COSX integrals
   Lee Huntington         : MR-EOM, pCC
   Robert Izsak           : Overlap fitted RIJCOSX, COSX-SCS-MP3, EOM
   Marcus Kettner         : VPT2
   Christian Kollmar      : KDIIS, OOCD, Brueckner-CCSD(T), CCSD density, CASPT2, CASPT2-K
   Simone Kossmann        : Meta GGA functionals, TD-DFT gradient, OOMP2, MP2 Hessian
   Martin Krupicka        : Initial AUTO-CI
   Lucas Lang             : DCDCAS
   Marvin Lechner         : AUTO-CI (C++ implementation), FIC-MRCC
   Dagmar Lenk            : GEPOL surface, SMD
   Dimitrios Liakos       : Extrapolation schemes; Compound Job, initial MDCI parallelization
   Dimitrios Manganas     : Further ROCIS development; embedding schemes
   Dimitrios Pantazis     : SARC Basis sets
   Anastasios Papadopoulos: AUTO-CI, single reference methods and gradients
   Taras Petrenko         : DFT Hessian,TD-DFT gradient, ASA, ECA, R-Raman, ABS, FL, XAS/XES, NRVS
   Peter Pinski           : DLPNO-MP2, DLPNO-MP2 Gradient
   Christoph Reimann      : Effective Core Potentials
   Marius Retegan         : Local ZFS, SOC
   Christoph Riplinger    : Optimizer, TS searches, QM/MM, DLPNO-CCSD(T), (RO)-DLPNO pert. Triples
   Tobias Risthaus        : Range-separated hybrids, TD-DFT gradient, RPA, STAB
   Michael Roemelt        : Original ROCIS implementation
   Masaaki Saitow         : Open-shell DLPNO-CCSD energy and density
   Barbara Sandhoefer     : DKH picture change effects
   Avijit Sen             : IP-ROCIS
   Kantharuban Sivalingam : CASSCF convergence, NEVPT2, FIC-MRCI
   Bernardo de Souza      : ESD, SOC TD-DFT
   Georgi Stoychev        : AutoAux, RI-MP2 NMR, DLPNO-MP2 response
   Willem Van den Heuvel  : Paramagnetic NMR
   Boris Wezisla          : Elementary symmetry handling
   Frank Wennmohs         : Technical directorship


 We gratefully acknowledge several colleagues who have allowed us to
 interface, adapt or use parts of their codes:
   Stefan Grimme, W. Hujo, H. Kruse, P. Pracht,  : VdW corrections, initial TS optimization,
                  C. Bannwarth, S. Ehlert          DFT functionals, gCP, sTDA/sTD-DF
   Ed Valeev, F. Pavosevic, A. Kumar             : LibInt (2-el integral package), F12 methods
   Garnet Chan, S. Sharma, J. Yang, R. Olivares  : DMRG
   Ulf Ekstrom                                   : XCFun DFT Library
   Mihaly Kallay                                 : mrcc  (arbitrary order and MRCC methods)
   Jiri Pittner, Ondrej Demel                    : Mk-CCSD
   Frank Weinhold                                : gennbo (NPA and NBO analysis)
   Christopher J. Cramer and Donald G. Truhlar   : smd solvation model
   Lars Goerigk                                  : TD-DFT with DH, B97 family of functionals
   V. Asgeirsson, H. Jonsson                     : NEB implementation
   FAccTs GmbH                                   : IRC, NEB, NEB-TS, DLPNO-Multilevel, CI-OPT
                                                   MM, QMMM, 2- and 3-layer-ONIOM, Crystal-QMMM,
                                                   LR-CPCM, SF, NACMEs, symmetry and pop. for TD-DFT,
                                                   nearIR, NL-DFT gradient (VV10), updates on ESD,
                                                   ML-optimized integration grids
   S Lehtola, MJT Oliveira, MAL Marques          : LibXC Library
   Liviu Ungur et al                             : ANISO software


 Your calculation uses the libint2 library for the computation of 2-el integrals
 For citations please refer to: http://libint.valeyev.net

 Your ORCA version has been built with support for libXC version: 5.1.0
 For citations please refer to: https://tddft.org/programs/libxc/

 This ORCA versions uses:
   CBLAS   interface :  Fast vector & matrix operations
   LAPACKE interface :  Fast linear algebra routines
   SCALAPACK package :  Parallel linear algebra routines
   Shared memory     :  Shared parallel matrices
   BLAS/LAPACK       :  OpenBLAS 0.3.15  USE64BITINT DYNAMIC_ARCH NO_AFFINITY Haswell SINGLE_THREADED
        Core in use  :  Haswell
   Copyright (c) 2011-2014, The OpenBLAS Project


Your calculation utilizes the atom-pairwise dispersion correction
with the Becke-Johnson damping scheme (D3BJ)
Cite in your paper:
S.Grimme, S.Ehrlich, L.Goerigk, J Comput Chem, (2011), 32, 1456–1465 
S.Grimme, J.Antony, S.Ehrlich and H.Krieg, J.Chem.Phys., 132, (2010), 154104 
   

================================================================================

----- Orbital basis set information -----
Your calculation utilizes the basis: def2-TZVP
   F. Weigend and R. Ahlrichs, Phys. Chem. Chem. Phys. 7, 3297 (2005).

----- AuxJ basis set information -----
Your calculation utilizes the auxiliary basis: def2/J
   F. Weigend, Phys. Chem. Chem. Phys. 8, 1057 (2006).

================================================================================
                                        WARNINGS
                       Please study these warnings very carefully!
================================================================================


INFO   : the flag for use of the SHARK integral package has been found!

================================================================================
                                       INPUT FILE
================================================================================
NAME = 2.inp
|  1> ! B3LYP D3 def2-TZVP def2/J  
|  2> %maxcore  8000
|  3> %pal nprocs  8 end
|  4> * xyz   0   1
|  5>   O   22.13528002267758     -3.88521441068939      4.10213473397809
|  6>   O   20.35349121601301     -3.04111832298007      5.38494405945730
|  7>   O   18.32642940295379     -2.09573301454722     -2.01868788347322
|  8>   O   16.77793126164708     -3.62089910594768     -1.12039220170971
|  9>   O   9.44984392808759      7.68007785121367     -0.18256344866540
| 10>   O   8.63295333768425      6.93767089156968     -2.25211502566466
| 11>   O   2.53305624241855      6.83327614656278      2.02259226491646
| 12>   O   3.72815184270098      5.39692900299417      3.45767875748582
| 13>   N   16.47476924573100     -1.20386447441092     -0.61761673641902
| 14>   N   9.71544531193809      5.25528571921295     -0.73979152414917
| 15>   N   2.66489350024833      4.42528897601825      1.41603304774506
| 16>   C   16.88739917190198      0.06941410067047     -0.57752442927769
| 17>   H   17.97493948601943      0.22325110018443     -0.59816112438980
| 18>   C   15.99646681372641      1.11088727582000     -0.53374314553102
| 19>   H   16.38253875735075      2.13999753213646     -0.51620422919717
| 20>   C   14.62833278786002      0.87750025851145     -0.53733617406831
| 21>   C   14.22712406422495     -0.45484202852439     -0.54982327662199
| 22>   H   13.16782316218218     -0.73839145129188     -0.55628560952479
| 23>   C   15.16698857032098     -1.44060196268594     -0.59687376582678
| 24>   H   14.89796624453277     -2.50509289677233     -0.63379169802551
| 25>   C   13.69156825218980      2.00089005758912     -0.57090596968922
| 26>   H   14.17050013195047      2.99096555583933     -0.53947360502054
| 27>   C   12.37070063591894      1.91590272874340     -0.64741327076248
| 28>   H   11.87172721703592      0.93576594852398     -0.67504280987539
| 29>   C   11.47212449291747      3.07953876968217     -0.69630814637803
| 30>   C   11.91788342519631      4.37980667557198     -0.81840422307491
| 31>   H   12.98675086063588      4.61226721864043     -0.90598272844153
| 32>   C   11.03817034147528      5.42795604637533     -0.82022525110057
| 33>   H   11.38466923237612      6.46639960135630     -0.88361050289788
| 34>   C   10.10598320635484      2.91597404134980     -0.62204351960181
| 35>   H   9.66303157412697      1.91438584292508     -0.52869890651995
| 36>   C   9.27300699639177      4.00839067848394     -0.64980940793562
| 37>   H   8.18162193371367      3.89969148354061     -0.58474179291690
| 38>   C   18.48454677871947     -2.54349951496007      0.50621205179657
| 39>   C   19.82849967794136     -2.95735159046791      0.42391004026573
| 40>   H   20.25115323469249     -3.18405716786047     -0.56671870646744
| 41>   C   20.62670811575744     -3.07147131219214      1.54012262104932
| 42>   H   21.67552004447552     -3.38355309947598      1.41214855547045
| 43>   C   20.15943781347342     -2.79001182363924      2.82153837839514
| 44>   C   18.82325064055501     -2.38870783374810      2.91268501187103
| 45>   H   18.40240649790178     -2.14920195289131      3.90110413969260
| 46>   C   18.02343425615754     -2.26769338647360      1.79138399993257
| 47>   H   16.97894429448246     -1.94183132399211      1.93525747414829
| 48>   C   22.14469966225677     -4.43773746336938      5.35995441661351
| 49>   C   23.00002457441031     -5.38231339724958      5.85729503419951
| 50>   H   23.82506570072897     -5.76597949215517      5.24148654738766
| 51>   C   22.77693278859967     -5.82654426176964      7.13959225864023
| 52>   H   23.44804137963925     -6.59123872247881      7.55944842567651
| 53>   C   21.75082025393994     -5.35455117663410      7.89357496022656
| 54>   H   21.59766655872085     -5.73527766535364      8.91414982814375
| 55>   C   20.87009282068365     -4.37818161295471      7.40213867394545
| 56>   H   20.03671782725085     -3.98869505347085      8.00176429143063
| 57>   C   21.09126419385649     -3.93811100140012      6.11992229658189
| 58>   C   17.67999059298008     -2.76188758920729     -3.01681324615431
| 59>   C   17.85786168566627     -2.62854574061471     -4.37506477947235
| 60>   H   18.58349240523549     -1.91366412426922     -4.78510698617771
| 61>   C   17.06325341440161     -3.44644511292475     -5.19743869670868
| 62>   H   17.17418219901522     -3.36288003580947     -6.28881918844546
| 63>   C   16.17132784207775     -4.31783482455104     -4.67553308636384
| 64>   H   15.56438928907064     -4.93936996704586     -5.35235313767174
| 65>   C   15.98525425387379     -4.45527580451592     -3.30255475321804
| 66>   H   15.26485274410486     -5.16458301718392     -2.87357371226279
| 67>   C   16.76273219710353     -3.66274246209892     -2.49773470723338
| 68>   C   9.88500867356821      8.49690031986094     -1.18942119291405
| 69>   C   10.68090390620835      9.59574981102221     -1.08230005142991
| 70>   H   11.05256732005329      9.92899140931108     -0.10355867847608
| 71>   C   10.98812092786677     10.28257125165066     -2.26887172474872
| 72>   H   11.62483413588382     11.17829990225592     -2.22198504456712
| 73>   C   10.50119036100726      9.84863280160406     -3.47330802031750
| 74>   H   10.75116734412321     10.40442110456970     -4.39008436619914
| 75>   C   9.69516963980995      8.71758442607113     -3.57289759293095
| 76>   H   9.30250388569560      8.36263645841267     -4.53559687959112
| 77>   C   9.39981609402862      8.05639360425867     -2.40605712750768
| 78>   C   7.32377472942508      6.24955589952646     -0.13184220528888
| 79>   C   7.25086557284672      5.79326136919326      1.16563926924308
| 80>   H   8.18109565882151      5.58386660692146      1.72307065435234
| 81>   C   6.04518873825670      5.61259701362695      1.82205124877613
| 82>   H   6.05045276226592      5.27749464365581      2.87078926637885
| 83>   C   4.82882570288501      5.88949937991728      1.21502806777496
| 84>   C   4.90454357224502      6.31280012665860     -0.09306160857137
| 85>   H   3.97531537215328      6.54216754748102     -0.64457289844107
| 86>   C   6.11851733672818      6.49412181196276     -0.75356368282987
| 87>   H   6.11615889399668      6.85965039563358     -1.79242771947399
| 88>   C   2.81650802501806      6.13461839487585      4.16361441769867
| 89>   C   2.61207371729963      6.12315983063163      5.52205475570316
| 90>   H   3.20842751134498      5.48027722371525      6.18281121487641
| 91>   C   1.59927113406192      6.96655779368859      5.99871915850174
| 92>   H   1.39007406297158      6.98956466658125      7.07912697014880
| 93>   C   0.85421708829618      7.74069236338525      5.15147014648537
| 94>   H   0.05769580059864      8.37858342127166      5.56448880726278
| 95>   C   1.09818538397451      7.77400756358818      3.77869751977118
| 96>   H   0.52574292568952      8.41664251343098      3.09591691959181
| 97>   C   2.10216575252041      6.96010427449883      3.31137300596686
| 98>   C   3.21409865981406      3.20161516849806      1.55535047223150
| 99>   H   4.15930457756025      3.17413544798352      2.11350767816336
|100>   C   2.63468580895600      2.09333960904659      1.04627237172683
|101>   H   3.12751265143880      1.12733594657194      1.21256454625105
|102>   C   1.44405601622194      2.17410596285758      0.33400064907138
|103>   C   0.87425648726374      3.43523406718433      0.21027341931237
|104>   H   -0.07017807876350      3.57054065112904     -0.33428786667409
|105>   C   1.50156021734813      4.52885606849420      0.75668477744998
|106>   H   1.10209708256267      5.55060057007141      0.69132721424476
|107>   C   0.79784092524940      0.99919598440707     -0.24306409483879
|108>   H   -0.21805047837328      1.16713002552740     -0.63092997970236
|109>   C   1.36652193959678     -0.18661465892792     -0.34004536076158
|110>   H   2.39711022936302     -0.32078363647019      0.02243254196749
|111>   C   0.77477007625481     -1.40688760267563     -0.88140349517698
|112>   C   1.45029398040326     -2.60555675132160     -0.79648856432346
|113>   H   2.44959707684735     -2.65050132520450     -0.34038894732993
|114>   C   0.89321646503203     -3.75935226640845     -1.28664818925401
|115>   H   1.39883489894506     -4.73430127858109     -1.24070824825631
|116>   C   -0.95949051660191     -2.62436304373011     -1.94850007177132
|117>   H   -1.94202609184026     -2.68505289379024     -2.43603674053378
|118>   C   -0.47346186817408     -1.44232453517276     -1.48251861937306
|119>   H   -1.07147342079038     -0.53331563271395     -1.61958864605937
|120>   B   21.08108919446183     -2.86072181589373      4.11909667206019
|121>   B   17.59548366815333     -2.43896774459624     -0.80024103017283
|122>   B   8.70457617397756      6.58317837778381     -0.83016274195081
|123>   B   3.48331019245295      5.71462573385495      2.03905714629703
|124>   C   2.83713015438015      2.14753744824771     -3.27128082529124
|125>   C   1.58416980802767      2.74122889395146     -3.37619832106736
|126>   H   1.45204909776403      3.79316279469240     -3.08240420910973
|127>   C   0.50494123546748      2.00495246445520     -3.85256747207145
|128>   H   -0.48508841567297      2.47712825931896     -3.94593466121629
|129>   C   0.67905659731622      0.67792154692819     -4.22448272826886
|130>   H   -0.17198775929237      0.09560609831204     -4.60786374305068
|131>   C   1.93201794421089      0.08422910100449     -4.11956523214752
|132>   H   2.06845270947680     -0.96620572581371     -4.41707995208099
|133>   C   3.01124551500332      0.82050653075473     -3.64319508164943
|134>   H   4.00524888283205      0.35493690802745     -3.56295008657806
|135>   C   4.05147036950449      2.98788848195637     -2.66595637934748
|136>   H   4.06046677983577      2.89833860544062     -1.55972475140029
|137>   H   3.95326278944900      4.06173837936667     -2.91169214739324
|138>   H   5.02081354841141      2.61912427662544     -3.05131063878889
|139>   C   13.66492649098990      1.24307355497685     -4.52827636856928
|140>   C   12.64365220946607      0.82959226748862     -5.37451760581320
|141>   H   11.96373056060717      1.57492073257821     -5.81612219919561
|142>   C   12.49564610128342     -0.51783203030745     -5.67773331412140
|143>   H   11.69112458417809     -0.84089739746435     -6.35548249737616
|144>   C   13.36866849094129     -1.45333092485419     -5.13398846829501
|145>   H   13.26513940309622     -2.52043170463093     -5.37940478208325
|146>   C   14.38994277358435     -1.03984963681374     -4.28774723232676
|147>   H   15.08447259293716     -1.78197485330768     -3.87139260059536
|148>   C   14.53871779417228      0.30818480832284     -3.98433964426748
|149>   H   15.36140081320867      0.63251526205042     -3.33459662662113
|150>   C   14.00766392541912      2.64980731290847     -4.16695485400565
|151>   H   14.14510281645342      3.29393558798073     -5.06254648809781
|152>   H   14.93925077477601      2.70167225000617     -3.57515751595483
|153>   H   13.20803154284903      3.14420092232367     -3.56978428542398
|154>   O   0.01804822094826     -6.17151440798146     -2.46572371588414
|155>   O   -1.48775970447395     -4.88070891235984     -3.72934087136026
|156>   O   -5.04430398758279     -6.41560986726213      2.96502966251092
|157>   O   -6.31519573940594     -7.49026909079313      1.30344809833672
|158>   O   -13.69659525998438      3.72419051618294      2.73288320492046
|159>   O   -14.89758376768799      2.35782212275797      4.21248811397971
|160>   O   -19.96628967964109      3.92507685800243     -1.01595419942253
|161>   O   -18.44707218137455      3.01472188945030     -2.56967624997394
|162>   N   -6.59552390574238     -5.03618052550909      1.59567405164262
|163>   N   -13.46272782910154      1.24546573782379      2.48131817871721
|164>   N   -19.87621386911885      1.44995346075651     -1.24469570014578
|165>   N   -23.16099967285185     -7.25183544916150     -1.64655785654588
|166>   C   -6.22896630151252     -3.84010242414881      2.07363499487979
|167>   H   -5.17478249982317     -3.74347689178115      2.36697776903571
|168>   C   -7.13021905305084     -2.81294281322039      2.19955417239850
|169>   H   -6.78713608250794     -1.85178416008543      2.60867343571462
|170>   C   -8.45840308242140     -2.98393225221879      1.84060052337155
|171>   C   -8.80505080952239     -4.22709378188365      1.31770936489275
|172>   H   -9.82875465086769     -4.45072090929813      0.99285058112749
|173>   C   -7.85994943371041     -5.20319859324807      1.22391091320467
|174>   H   -8.08838443156753     -6.20583582911500      0.83620667397287
|175>   C   -9.42203571547074     -1.90414530382705      2.05479257003215
|176>   H   -8.98402312096474     -0.97849920159363      2.45790313093314
|177>   C   -10.72668034489641     -1.96216859162118      1.82140683293112
|178>   H   -11.18374095999212     -2.87257989042000      1.40522021254276
|179>   C   -11.65849064400018     -0.85066839697213      2.07322249028637
|180>   C   -11.29567356462533      0.31499907981000      2.71595661453728
|181>   H   -10.27737645144366      0.46568568488063      3.09657357234271
|182>   C   -12.19376604416847      1.33152591279947      2.88936196614430
|183>   H   -11.90567947367459      2.27421173431598      3.37003255781948
|184>   C   -12.97227547876324     -0.92926699898625      1.66469493138030
|185>   H   -13.34966654630310     -1.82276860364093      1.14761329444455
|186>   C   -13.83145782715172      0.11998415127791      1.88586075235791
|187>   H   -14.88016327207047      0.08140036270186      1.56045840745236
|188>   C   -4.34828465136340     -5.99045526968944      0.52979875151416
|189>   C   -3.03650989140864     -6.45652688500691      0.74422430747596
|190>   H   -2.82509745869228     -7.02337556108061      1.66451761498629
|191>   C   -2.01932513960620     -6.21708168808333     -0.15306273711456
|192>   H   -1.01266294955210     -6.61094254697680      0.06589257503097
|193>   C   -2.22055815011260     -5.50209321589906     -1.33058980938647
|194>   C   -3.52156767787885     -5.04434044894529     -1.55654460069689
|195>   H   -3.74452871775768     -4.50159162659050     -2.48959186736710
|196>   C   -4.54114283876871     -5.28111668450727     -0.65292011495654
|197>   H   -5.54750046464732     -4.89348076170683     -0.89190448855773
|198>   C   0.30823363883499     -6.26776463699089     -3.80420746777566
|199>   C   1.28316580076082     -7.01887795763914     -4.40250704526134
|200>   H   1.97069472813529     -7.62417455205206     -3.79476989030650
|201>   C   1.34808752501515     -6.99571221440866     -5.77605850586668
|202>   H   2.11957419726879     -7.59686452679057     -6.28222435936570
|203>   C   0.48379845048670     -6.26047157693460     -6.52156712797395
|204>   H   0.56226873222787     -6.26972716201203     -7.61937586134337
|205>   C   -0.51428736616548     -5.47634889627692     -5.92507545659777
|206>   H   -1.22392182418793     -4.88243774543730     -6.51705997846025
|207>   C   -0.58091754281253     -5.50333026730845     -4.55340121993857
|208>   C   -5.85938706536476     -7.35544550844263      3.52202575441704
|209>   C   -5.97215994412934     -7.69440514817621      4.85115090631725
|210>   H   -5.37064553497682     -7.19007925128304      5.61936299645306
|211>   C   -6.89009757217235     -8.71360541859743      5.16450179003116
|212>   H   -7.00633057939120     -9.01308342771854      6.21722731282759
|213>   C   -7.62144841681460     -9.32441189910516      4.20571262118887
|214>   H   -8.33049270381801    -10.11766840351566      4.49066384650528
|215>   C   -7.51271273834647     -8.98342620304935      2.86016703355770
|216>   H   -8.10003681659386     -9.48163747377189      2.07697846257742
|217>   C   -6.61500992760494     -7.99399401339632      2.55061616802253
|218>   C   -13.51068106489238      4.13652341820947      4.02443037818098
|219>   C   -12.74917627766529      5.17712995114558      4.46169825851515
|220>   H   -12.19412395620218      5.80706739209431      3.75311197168704
|221>   C   -12.72234440220737      5.41136778372859      5.84761124880722
|222>   H   -12.12315880846254      6.24647200663953      6.23963592963410
|223>   C   -13.43293119136927      4.61447383281571      6.70557153213330
|224>   H   -13.40018499140531      4.81879731486242      7.78678186755541
|225>   C   -14.19920911414459      3.54728519398130      6.24677109454218
|226>   H   -14.77036188250145      2.90271839047459      6.92900640811918
|227>   C   -14.22186643894388      3.32926930455000      4.89173478752196
|228>   C   -15.71179168736667      2.47359597299187      1.76121909751498
|229>   C   -15.49507537792807      2.48487984481092      0.40101685209077
|230>   H   -14.46184765793306      2.44183315967090      0.01286071812105
|231>   C   -16.53117619065776      2.58004439112476     -0.51355202994260
|232>   H   -16.29511230017614      2.61916997767988     -1.58829165880196
|233>   C   -17.85660733782350      2.67994916364551     -0.11483933356355
|234>   C   -18.06930182600620      2.63456855706066      1.24388394422824
|235>   H   -19.10054481651686      2.69951312768847      1.63416405940971
|236>   C   -17.02736491341806      2.53850097843123      2.16403204096305
|237>   H   -17.26060509395540      2.53119161781771      3.24037874931279
|238>   C   -19.21831959566154      3.98024989498216     -3.15836877719922
|239>   C   -19.13656436381316      4.43566040184624     -4.45198404945727
|240>   H   -18.39330086568263      4.03180757201401     -5.15208334510127
|241>   C   -20.05824755923805      5.42692945888660     -4.81555463196622
|242>   H   -20.03986115993717      5.82005729494975     -5.84356988233920
|243>   C   -20.98966334946182      5.89619776793242     -3.93128688358845
|244>   H   -21.70616633708910      6.66443959435546     -4.26094571184446
|245>   C   -21.03935678569640      5.45538565035394     -2.60916144716602
|246>   H   -21.76497348816885      5.85034048032180     -1.88504606946007
|247>   C   -20.12543399723318      4.49533440575483     -2.24604332262613
|248>   C   -19.26485599563567      0.32650506487411     -1.67121953828620
|249>   H   -18.22474772191952      0.45570002012845     -1.99864942245648
|250>   C   -19.89651932600116     -0.86656281205505     -1.69848439362727
|251>   H   -19.34696476692248     -1.73696506412542     -2.07807023624288
|252>   C   -21.21290846892756     -0.98744843742434     -1.26412524064135
|253>   C   -21.84088032901338      0.17863926241704     -0.84415225739544
|254>   H   -22.88583216153516      0.16051993755920     -0.50421272498897
|255>   C   -21.15434922119926      1.36721801815175     -0.84542519948134
|256>   H   -21.59663927686202      2.32063288445128     -0.52449830777716
|257>   C   -21.92093907953887     -2.26446975834703     -1.26543122103355
|258>   H   -23.00301858677619     -2.20403647189854     -1.07107212812437
|259>   C   -21.34097508579496     -3.43260771557941     -1.45917202601155
|260>   H   -20.25386618763129     -3.47106689258676     -1.63210797960696
|261>   C   -21.98794412808529     -4.74069294182686     -1.49710530603558
|262>   C   -21.26559255589817     -5.86516510127259     -1.83825136891394
|263>   H   -20.19084076188375     -5.77460305625399     -2.06450839068522
|264>   C   -21.87034662324907     -7.09453613523864     -1.89451462587125
|265>   H   -21.29416001037639     -7.99484179922268     -2.17268533486973
|266>   C   -23.86124544462884     -6.18316986695271     -1.28935019823918
|267>   H   -24.93113333476199     -6.34688584375418     -1.06589359971301
|268>   C   -23.33263053998434     -4.93202208874605     -1.21606581007290
|269>   H   -23.97447267192867     -4.08920781171664     -0.92190563260265
|270>   B   -1.04710665654735     -5.16417706820611     -2.35494129954775
|271>   B   -5.49198930170177     -6.29979915738194      1.57874252793804
|272>   B   -14.51883193473902      2.50174660846568      2.80231842092186
|273>   B   -18.99372702224965      2.84442510648498     -1.21094898734621
|274>   N   -0.31098934664415     -3.77636430162220     -1.83583687483222
|275> *
|276> 
|277> 
|278> 
|279> 
|280>                          ****END OF INPUT****
================================================================================

                       ****************************
                       * Single Point Calculation *
                       ****************************

---------------------------------
CARTESIAN COORDINATES (ANGSTROEM)
---------------------------------
  O     22.135280   -3.885214    4.102135
  O     20.353491   -3.041118    5.384944
  O     18.326429   -2.095733   -2.018688
  O     16.777931   -3.620899   -1.120392
  O      9.449844    7.680078   -0.182563
  O      8.632953    6.937671   -2.252115
  O      2.533056    6.833276    2.022592
  O      3.728152    5.396929    3.457679
  N     16.474769   -1.203864   -0.617617
  N      9.715445    5.255286   -0.739792
  N      2.664894    4.425289    1.416033
  C     16.887399    0.069414   -0.577524
  H     17.974939    0.223251   -0.598161
  C     15.996467    1.110887   -0.533743
  H     16.382539    2.139998   -0.516204
  C     14.628333    0.877500   -0.537336
  C     14.227124   -0.454842   -0.549823
  H     13.167823   -0.738391   -0.556286
  C     15.166989   -1.440602   -0.596874
  H     14.897966   -2.505093   -0.633792
  C     13.691568    2.000890   -0.570906
  H     14.170500    2.990966   -0.539474
  C     12.370701    1.915903   -0.647413
  H     11.871727    0.935766   -0.675043
  C     11.472124    3.079539   -0.696308
  C     11.917883    4.379807   -0.818404
  H     12.986751    4.612267   -0.905983
  C     11.038170    5.427956   -0.820225
  H     11.384669    6.466400   -0.883611
  C     10.105983    2.915974   -0.622044
  H      9.663032    1.914386   -0.528699
  C      9.273007    4.008391   -0.649809
  H      8.181622    3.899691   -0.584742
  C     18.484547   -2.543500    0.506212
  C     19.828500   -2.957352    0.423910
  H     20.251153   -3.184057   -0.566719
  C     20.626708   -3.071471    1.540123
  H     21.675520   -3.383553    1.412149
  C     20.159438   -2.790012    2.821538
  C     18.823251   -2.388708    2.912685
  H     18.402406   -2.149202    3.901104
  C     18.023434   -2.267693    1.791384
  H     16.978944   -1.941831    1.935257
  C     22.144700   -4.437737    5.359954
  C     23.000025   -5.382313    5.857295
  H     23.825066   -5.765979    5.241487
  C     22.776933   -5.826544    7.139592
  H     23.448041   -6.591239    7.559448
  C     21.750820   -5.354551    7.893575
  H     21.597667   -5.735278    8.914150
  C     20.870093   -4.378182    7.402139
  H     20.036718   -3.988695    8.001764
  C     21.091264   -3.938111    6.119922
  C     17.679991   -2.761888   -3.016813
  C     17.857862   -2.628546   -4.375065
  H     18.583492   -1.913664   -4.785107
  C     17.063253   -3.446445   -5.197439
  H     17.174182   -3.362880   -6.288819
  C     16.171328   -4.317835   -4.675533
  H     15.564389   -4.939370   -5.352353
  C     15.985254   -4.455276   -3.302555
  H     15.264853   -5.164583   -2.873574
  C     16.762732   -3.662742   -2.497735
  C      9.885009    8.496900   -1.189421
  C     10.680904    9.595750   -1.082300
  H     11.052567    9.928991   -0.103559
  C     10.988121   10.282571   -2.268872
  H     11.624834   11.178300   -2.221985
  C     10.501190    9.848633   -3.473308
  H     10.751167   10.404421   -4.390084
  C      9.695170    8.717584   -3.572898
  H      9.302504    8.362636   -4.535597
  C      9.399816    8.056394   -2.406057
  C      7.323775    6.249556   -0.131842
  C      7.250866    5.793261    1.165639
  H      8.181096    5.583867    1.723071
  C      6.045189    5.612597    1.822051
  H      6.050453    5.277495    2.870789
  C      4.828826    5.889499    1.215028
  C      4.904544    6.312800   -0.093062
  H      3.975315    6.542168   -0.644573
  C      6.118517    6.494122   -0.753564
  H      6.116159    6.859650   -1.792428
  C      2.816508    6.134618    4.163614
  C      2.612074    6.123160    5.522055
  H      3.208428    5.480277    6.182811
  C      1.599271    6.966558    5.998719
  H      1.390074    6.989565    7.079127
  C      0.854217    7.740692    5.151470
  H      0.057696    8.378583    5.564489
  C      1.098185    7.774008    3.778698
  H      0.525743    8.416643    3.095917
  C      2.102166    6.960104    3.311373
  C      3.214099    3.201615    1.555350
  H      4.159305    3.174135    2.113508
  C      2.634686    2.093340    1.046272
  H      3.127513    1.127336    1.212565
  C      1.444056    2.174106    0.334001
  C      0.874256    3.435234    0.210273
  H     -0.070178    3.570541   -0.334288
  C      1.501560    4.528856    0.756685
  H      1.102097    5.550601    0.691327
  C      0.797841    0.999196   -0.243064
  H     -0.218050    1.167130   -0.630930
  C      1.366522   -0.186615   -0.340045
  H      2.397110   -0.320784    0.022433
  C      0.774770   -1.406888   -0.881403
  C      1.450294   -2.605557   -0.796489
  H      2.449597   -2.650501   -0.340389
  C      0.893216   -3.759352   -1.286648
  H      1.398835   -4.734301   -1.240708
  C     -0.959491   -2.624363   -1.948500
  H     -1.942026   -2.685053   -2.436037
  C     -0.473462   -1.442325   -1.482519
  H     -1.071473   -0.533316   -1.619589
  B     21.081089   -2.860722    4.119097
  B     17.595484   -2.438968   -0.800241
  B      8.704576    6.583178   -0.830163
  B      3.483310    5.714626    2.039057
  C      2.837130    2.147537   -3.271281
  C      1.584170    2.741229   -3.376198
  H      1.452049    3.793163   -3.082404
  C      0.504941    2.004952   -3.852567
  H     -0.485088    2.477128   -3.945935
  C      0.679057    0.677922   -4.224483
  H     -0.171988    0.095606   -4.607864
  C      1.932018    0.084229   -4.119565
  H      2.068453   -0.966206   -4.417080
  C      3.011246    0.820507   -3.643195
  H      4.005249    0.354937   -3.562950
  C      4.051470    2.987888   -2.665956
  H      4.060467    2.898339   -1.559725
  H      3.953263    4.061738   -2.911692
  H      5.020814    2.619124   -3.051311
  C     13.664926    1.243074   -4.528276
  C     12.643652    0.829592   -5.374518
  H     11.963731    1.574921   -5.816122
  C     12.495646   -0.517832   -5.677733
  H     11.691125   -0.840897   -6.355482
  C     13.368668   -1.453331   -5.133988
  H     13.265139   -2.520432   -5.379405
  C     14.389943   -1.039850   -4.287747
  H     15.084473   -1.781975   -3.871393
  C     14.538718    0.308185   -3.984340
  H     15.361401    0.632515   -3.334597
  C     14.007664    2.649807   -4.166955
  H     14.145103    3.293936   -5.062546
  H     14.939251    2.701672   -3.575158
  H     13.208032    3.144201   -3.569784
  O      0.018048   -6.171514   -2.465724
  O     -1.487760   -4.880709   -3.729341
  O     -5.044304   -6.415610    2.965030
  O     -6.315196   -7.490269    1.303448
  O    -13.696595    3.724191    2.732883
  O    -14.897584    2.357822    4.212488
  O    -19.966290    3.925077   -1.015954
  O    -18.447072    3.014722   -2.569676
  N     -6.595524   -5.036181    1.595674
  N    -13.462728    1.245466    2.481318
  N    -19.876214    1.449953   -1.244696
  N    -23.161000   -7.251835   -1.646558
  C     -6.228966   -3.840102    2.073635
  H     -5.174782   -3.743477    2.366978
  C     -7.130219   -2.812943    2.199554
  H     -6.787136   -1.851784    2.608673
  C     -8.458403   -2.983932    1.840601
  C     -8.805051   -4.227094    1.317709
  H     -9.828755   -4.450721    0.992851
  C     -7.859949   -5.203199    1.223911
  H     -8.088384   -6.205836    0.836207
  C     -9.422036   -1.904145    2.054793
  H     -8.984023   -0.978499    2.457903
  C    -10.726680   -1.962169    1.821407
  H    -11.183741   -2.872580    1.405220
  C    -11.658491   -0.850668    2.073222
  C    -11.295674    0.314999    2.715957
  H    -10.277376    0.465686    3.096574
  C    -12.193766    1.331526    2.889362
  H    -11.905679    2.274212    3.370033
  C    -12.972275   -0.929267    1.664695
  H    -13.349667   -1.822769    1.147613
  C    -13.831458    0.119984    1.885861
  H    -14.880163    0.081400    1.560458
  C     -4.348285   -5.990455    0.529799
  C     -3.036510   -6.456527    0.744224
  H     -2.825097   -7.023376    1.664518
  C     -2.019325   -6.217082   -0.153063
  H     -1.012663   -6.610943    0.065893
  C     -2.220558   -5.502093   -1.330590
  C     -3.521568   -5.044340   -1.556545
  H     -3.744529   -4.501592   -2.489592
  C     -4.541143   -5.281117   -0.652920
  H     -5.547500   -4.893481   -0.891904
  C      0.308234   -6.267765   -3.804207
  C      1.283166   -7.018878   -4.402507
  H      1.970695   -7.624175   -3.794770
  C      1.348088   -6.995712   -5.776059
  H      2.119574   -7.596865   -6.282224
  C      0.483798   -6.260472   -6.521567
  H      0.562269   -6.269727   -7.619376
  C     -0.514287   -5.476349   -5.925075
  H     -1.223922   -4.882438   -6.517060
  C     -0.580918   -5.503330   -4.553401
  C     -5.859387   -7.355446    3.522026
  C     -5.972160   -7.694405    4.851151
  H     -5.370646   -7.190079    5.619363
  C     -6.890098   -8.713605    5.164502
  H     -7.006331   -9.013083    6.217227
  C     -7.621448   -9.324412    4.205713
  H     -8.330493  -10.117668    4.490664
  C     -7.512713   -8.983426    2.860167
  H     -8.100037   -9.481637    2.076978
  C     -6.615010   -7.993994    2.550616
  C    -13.510681    4.136523    4.024430
  C    -12.749176    5.177130    4.461698
  H    -12.194124    5.807067    3.753112
  C    -12.722344    5.411368    5.847611
  H    -12.123159    6.246472    6.239636
  C    -13.432931    4.614474    6.705572
  H    -13.400185    4.818797    7.786782
  C    -14.199209    3.547285    6.246771
  H    -14.770362    2.902718    6.929006
  C    -14.221866    3.329269    4.891735
  C    -15.711792    2.473596    1.761219
  C    -15.495075    2.484880    0.401017
  H    -14.461848    2.441833    0.012861
  C    -16.531176    2.580044   -0.513552
  H    -16.295112    2.619170   -1.588292
  C    -17.856607    2.679949   -0.114839
  C    -18.069302    2.634569    1.243884
  H    -19.100545    2.699513    1.634164
  C    -17.027365    2.538501    2.164032
  H    -17.260605    2.531192    3.240379
  C    -19.218320    3.980250   -3.158369
  C    -19.136564    4.435660   -4.451984
  H    -18.393301    4.031808   -5.152083
  C    -20.058248    5.426929   -4.815555
  H    -20.039861    5.820057   -5.843570
  C    -20.989663    5.896198   -3.931287
  H    -21.706166    6.664440   -4.260946
  C    -21.039357    5.455386   -2.609161
  H    -21.764973    5.850340   -1.885046
  C    -20.125434    4.495334   -2.246043
  C    -19.264856    0.326505   -1.671220
  H    -18.224748    0.455700   -1.998649
  C    -19.896519   -0.866563   -1.698484
  H    -19.346965   -1.736965   -2.078070
  C    -21.212908   -0.987448   -1.264125
  C    -21.840880    0.178639   -0.844152
  H    -22.885832    0.160520   -0.504213
  C    -21.154349    1.367218   -0.845425
  H    -21.596639    2.320633   -0.524498
  C    -21.920939   -2.264470   -1.265431
  H    -23.003019   -2.204036   -1.071072
  C    -21.340975   -3.432608   -1.459172
  H    -20.253866   -3.471067   -1.632108
  C    -21.987944   -4.740693   -1.497105
  C    -21.265593   -5.865165   -1.838251
  H    -20.190841   -5.774603   -2.064508
  C    -21.870347   -7.094536   -1.894515
  H    -21.294160   -7.994842   -2.172685
  C    -23.861245   -6.183170   -1.289350
  H    -24.931133   -6.346886   -1.065894
  C    -23.332631   -4.932022   -1.216066
  H    -23.974473   -4.089208   -0.921906
  B     -1.047107   -5.164177   -2.354941
  B     -5.491989   -6.299799    1.578743
  B    -14.518832    2.501747    2.802318
  B    -18.993727    2.844425   -1.210949
  N     -0.310989   -3.776364   -1.835837

----------------------------
CARTESIAN COORDINATES (A.U.)
----------------------------
  NO LB      ZA    FRAG     MASS         X           Y           Z
   0 O     8.0000    0    15.999   41.829617   -7.341991    7.751911
   1 O     8.0000    0    15.999   38.462524   -5.746881   10.176070
   2 O     8.0000    0    15.999   34.631933   -3.960361   -3.814767
   3 O     8.0000    0    15.999   31.705695   -6.842508   -2.117234
   4 O     8.0000    0    15.999   17.857617   14.513244   -0.344995
   5 O     8.0000    0    15.999   16.313918   13.110298   -4.255881
   6 O     8.0000    0    15.999    4.786783   12.913021    3.822145
   7 O     8.0000    0    15.999    7.045186   10.198718    6.534066
   8 N     7.0000    0    14.007   31.132802   -2.274974   -1.167126
   9 N     7.0000    0    14.007   18.359531    9.931051   -1.398003
  10 N     7.0000    0    14.007    5.035919    8.362584    2.675915
  11 C     6.0000    0    12.011   31.912560    0.131174   -1.091363
  12 H     1.0000    0     1.008   33.967713    0.421883   -1.130361
  13 C     6.0000    0    12.011   30.228941    2.099273   -1.008628
  14 H     1.0000    0     1.008   30.958512    4.044009   -0.975485
  15 C     6.0000    0    12.011   27.643543    1.658235   -1.015418
  16 C     6.0000    0    12.011   26.885368   -0.859527   -1.039015
  17 H     1.0000    0     1.008   24.883580   -1.395358   -1.051227
  18 C     6.0000    0    12.011   28.661455   -2.722343   -1.127928
  19 H     1.0000    0     1.008   28.153076   -4.733940   -1.197693
  20 C     6.0000    0    12.011   25.873314    3.781134   -1.078856
  21 H     1.0000    0     1.008   26.778364    5.652106   -1.019457
  22 C     6.0000    0    12.011   23.377236    3.620531   -1.223434
  23 H     1.0000    0     1.008   22.434313    1.768341   -1.275646
  24 C     6.0000    0    12.011   21.679173    5.819485   -1.315832
  25 C     6.0000    0    12.011   22.521536    8.276635   -1.546560
  26 H     1.0000    0     1.008   24.541402    8.715922   -1.712059
  27 C     6.0000    0    12.011   20.859119   10.257350   -1.550001
  28 H     1.0000    0     1.008   21.513907   12.219724   -1.669782
  29 C     6.0000    0    12.011   19.097541    5.510392   -1.175492
  30 H     1.0000    0     1.008   18.260483    3.617665   -0.999096
  31 C     6.0000    0    12.011   17.523444    7.574761   -1.227962
  32 H     1.0000    0     1.008   15.461025    7.369349   -1.105002
  33 C     6.0000    0    12.011   34.930731   -4.806518    0.956602
  34 C     6.0000    0    12.011   37.470434   -5.588585    0.801074
  35 H     1.0000    0     1.008   38.269134   -6.016996   -1.070943
  36 C     6.0000    0    12.011   38.978829   -5.804240    2.910410
  37 H     1.0000    0     1.008   40.960797   -6.393989    2.668574
  38 C     6.0000    0    12.011   38.095816   -5.272358    5.331935
  39 C     6.0000    0    12.011   35.570789   -4.514004    5.504177
  40 H     1.0000    0     1.008   34.775508   -4.061403    7.372018
  41 C     6.0000    0    12.011   34.059355   -4.285319    3.385225
  42 H     1.0000    0     1.008   32.085555   -3.669529    3.657107
  43 C     6.0000    0    12.011   41.847418   -8.386108   10.128846
  44 C     6.0000    0    12.011   43.463748  -10.171098   11.068684
  45 H     1.0000    0     1.008   45.022849  -10.896122    9.904974
  46 C     6.0000    0    12.011   43.042165  -11.010573   13.491874
  47 H     1.0000    0     1.008   44.310377  -12.455636   14.285287
  48 C     6.0000    0    12.011   41.103093  -10.118635   14.916695
  49 H     1.0000    0     1.008   40.813675  -10.838104   16.845302
  50 C     6.0000    0    12.011   39.438760   -8.273564   13.988015
  51 H     1.0000    0     1.008   37.863909   -7.537541   15.121143
  52 C     6.0000    0    12.011   39.856713   -7.441951   11.564977
  53 C     6.0000    0    12.011   33.410340   -5.219211   -5.700951
  54 C     6.0000    0    12.011   33.746468   -4.967232   -8.267674
  55 H     1.0000    0     1.008   35.117711   -3.616301   -9.042542
  56 C     6.0000    0    12.011   32.244876   -6.512837   -9.821736
  57 H     1.0000    0     1.008   32.454501   -6.354922  -11.884146
  58 C     6.0000    0    12.011   30.559381   -8.159525   -8.835477
  59 H     1.0000    0     1.008   29.412433   -9.334057  -10.114482
  60 C     6.0000    0    12.011   30.207753   -8.419251   -6.240924
  61 H     1.0000    0     1.008   28.846391   -9.759647   -5.430267
  62 C     6.0000    0    12.011   31.676973   -6.921580   -4.720035
  63 C     6.0000    0    12.011   18.679959   16.056815   -2.247680
  64 C     6.0000    0    12.011   20.183983   18.133339   -2.045251
  65 H     1.0000    0     1.008   20.886325   18.763075   -0.195698
  66 C     6.0000    0    12.011   20.764539   19.431244   -4.287546
  67 H     1.0000    0     1.008   21.967753   21.123925   -4.198943
  68 C     6.0000    0    12.011   19.844374   18.611219   -6.563601
  69 H     1.0000    0     1.008   20.316762   19.661506   -8.296057
  70 C     6.0000    0    12.011   18.321215   16.473847   -6.751798
  71 H     1.0000    0     1.008   17.579185   15.803093   -8.571036
  72 C     6.0000    0    12.011   17.763078   15.224378   -4.546789
  73 C     6.0000    0    12.011   13.839929   11.809949   -0.249146
  74 C     6.0000    0    12.011   13.702150   10.947677    2.202739
  75 H     1.0000    0     1.008   15.460030   10.551979    3.256132
  76 C     6.0000    0    12.011   11.423751   10.606271    3.443178
  77 H     1.0000    0     1.008   11.433699    9.973020    5.425006
  78 C     6.0000    0    12.011    9.125158   11.129541    2.296070
  79 C     6.0000    0    12.011    9.268244   11.929463   -0.175861
  80 H     1.0000    0     1.008    7.512257   12.362905   -1.218066
  81 C     6.0000    0    12.011   11.562322   12.272112   -1.424029
  82 H     1.0000    0     1.008   11.557865   12.962861   -3.387198
  83 C     6.0000    0    12.011    5.322429   11.592749    7.868091
  84 C     6.0000    0    12.011    4.936104   11.571095   10.435171
  85 H     1.0000    0     1.008    6.063049   10.356223   11.683820
  86 C     6.0000    0    12.011    3.022184   13.164886   11.335936
  87 H     1.0000    0     1.008    2.626859   13.208363   13.377611
  88 C     6.0000    0    12.011    1.614236   14.627789    9.734868
  89 H     1.0000    0     1.008    0.109029   15.833228   10.515360
  90 C     6.0000    0    12.011    2.075270   14.690745    7.140703
  91 H     1.0000    0     1.008    0.993510   15.905149    5.850435
  92 C     6.0000    0    12.011    3.972518   13.152691    6.257588
  93 C     6.0000    0    12.011    6.073766    6.050176    2.939186
  94 H     1.0000    0     1.008    7.859947    5.998247    3.993951
  95 C     6.0000    0    12.011    4.978835    3.955839    1.977168
  96 H     1.0000    0     1.008    5.910142    2.130356    2.291415
  97 C     6.0000    0    12.011    2.728870    4.108465    0.631170
  98 C     6.0000    0    12.011    1.652105    6.491652    0.397359
  99 H     1.0000    0     1.008   -0.132617    6.747344   -0.631713
 100 C     6.0000    0    12.011    2.837538    8.558298    1.429927
 101 H     1.0000    0     1.008    2.082662   10.489115    1.306419
 102 C     6.0000    0    12.011    1.507701    1.888207   -0.459325
 103 H     1.0000    0     1.008   -0.412056    2.205556   -1.192285
 104 C     6.0000    0    12.011    2.582352   -0.352651   -0.642593
 105 H     1.0000    0     1.008    4.529882   -0.606193    0.042391
 106 C     6.0000    0    12.011    1.464103   -2.658632   -1.665611
 107 C     6.0000    0    12.011    2.740658   -4.923789   -1.505145
 108 H     1.0000    0     1.008    4.629068   -5.008722   -0.643242
 109 C     6.0000    0    12.011    1.687934   -7.104146   -2.431413
 110 H     1.0000    0     1.008    2.643415   -8.946533   -2.344599
 111 C     6.0000    0    12.011   -1.813174   -4.959327   -3.682132
 112 H     1.0000    0     1.008   -3.669897   -5.074015   -4.603442
 113 C     6.0000    0    12.011   -0.894713   -2.725598   -2.801554
 114 H     1.0000    0     1.008   -2.024791   -1.007820   -3.060579
 115 B     5.0000    0    10.810   39.837485   -5.405981    7.783965
 116 B     5.0000    0    10.810   33.250645   -4.608981   -1.512236
 117 B     5.0000    0    10.810   16.449265   12.440404   -1.568780
 118 B     5.0000    0    10.810    6.582502   10.799078    3.853260
 119 C     6.0000    0    12.011    5.361399    4.058258   -6.181825
 120 C     6.0000    0    12.011    2.993647    5.180172   -6.380090
 121 H     1.0000    0     1.008    2.743975    7.168039   -5.824900
 122 C     6.0000    0    12.011    0.954201    3.788811   -7.280297
 123 H     1.0000    0     1.008   -0.916684    4.681094   -7.456736
 124 C     6.0000    0    12.011    1.283231    1.281086   -7.983115
 125 H     1.0000    0     1.008   -0.325010    0.180669   -8.707601
 126 C     6.0000    0    12.011    3.650985    0.159170   -7.784850
 127 H     1.0000    0     1.008    3.908809   -1.825864   -8.347071
 128 C     6.0000    0    12.011    5.690429    1.550533   -6.884641
 129 H     1.0000    0     1.008    7.568823    0.670734   -6.733000
 130 C     6.0000    0    12.011    7.656169    5.646291   -5.037927
 131 H     1.0000    0     1.008    7.673170    5.477066   -2.947453
 132 H     1.0000    0     1.008    7.470584    7.675573   -5.502301
 133 H     1.0000    0     1.008    9.487963    4.949428   -5.766141
 134 C     6.0000    0    12.011   25.822969    2.349069   -8.557202
 135 C     6.0000    0    12.011   23.893040    1.567702  -10.156366
 136 H     1.0000    0     1.008   22.608174    2.976169  -10.990878
 137 C     6.0000    0    12.011   23.613349   -0.978561  -10.729361
 138 H     1.0000    0     1.008   22.093024   -1.589066  -12.010121
 139 C     6.0000    0    12.011   25.263122   -2.746397   -9.701832
 140 H     1.0000    0     1.008   25.067481   -4.762926  -10.165602
 141 C     6.0000    0    12.011   27.193051   -1.965031   -8.102668
 142 H     1.0000    0     1.008   28.505522   -3.367444   -7.315872
 143 C     6.0000    0    12.011   27.474195    0.582385   -7.529311
 144 H     1.0000    0     1.008   29.028841    1.195281   -6.301474
 145 C     6.0000    0    12.011   26.470649    5.007410   -7.874403
 146 H     1.0000    0     1.008   26.730370    6.224636   -9.566826
 147 H     1.0000    0     1.008   28.231093    5.105421   -6.756069
 148 H     1.0000    0     1.008   24.959562    5.941679   -6.745915
 149 O     8.0000    0    15.999    0.034106  -11.662472   -4.659543
 150 O     8.0000    0    15.999   -2.811458   -9.223203   -7.047433
 151 O     8.0000    0    15.999   -9.532353  -12.123746    5.603094
 152 O     8.0000    0    15.999  -11.933990  -14.154557    2.463160
 153 O     8.0000    0    15.999  -25.882814    7.037700    5.164401
 154 O     8.0000    0    15.999  -28.152353    4.455638    7.960449
 155 O     8.0000    0    15.999  -37.730819    7.417320   -1.919875
 156 O     8.0000    0    15.999  -34.859914    5.696999   -4.855984
 157 N     7.0000    0    14.007  -12.463734   -9.517002    3.015387
 158 N     7.0000    0    14.007  -25.440869    2.353589    4.689012
 159 N     7.0000    0    14.007  -37.560601    2.740015   -2.352134
 160 N     7.0000    0    14.007  -43.767946  -13.703983   -3.111543
 161 C     6.0000    0    12.011  -11.771040   -7.256742    3.918602
 162 H     1.0000    0     1.008   -9.778922   -7.074146    4.472940
 163 C     6.0000    0    12.011  -13.474161   -5.315692    4.156555
 164 H     1.0000    0     1.008  -12.825828   -3.499365    4.929678
 165 C     6.0000    0    12.011  -15.984065   -5.638815    3.478231
 166 C     6.0000    0    12.011  -16.639135   -7.988050    2.490110
 167 H     1.0000    0     1.008  -18.573655   -8.410644    1.876216
 168 C     6.0000    0    12.011  -14.853152   -9.832620    2.312856
 169 H     1.0000    0     1.008  -15.284831  -11.727330    1.580202
 170 C     6.0000    0    12.011  -17.805067   -3.598313    3.882995
 171 H     1.0000    0     1.008  -16.977343   -1.849096    4.644764
 172 C     6.0000    0    12.011  -20.270488   -3.707961    3.441960
 173 H     1.0000    0     1.008  -21.134208   -5.428389    2.655481
 174 C     6.0000    0    12.011  -22.031354   -1.607530    3.917823
 175 C     6.0000    0    12.011  -21.345730    0.595262    5.132414
 176 H     1.0000    0     1.008  -19.421427    0.880018    5.851676
 177 C     6.0000    0    12.011  -23.042878    2.516219    5.460103
 178 H     1.0000    0     1.008  -22.498474    4.297637    6.368439
 179 C     6.0000    0    12.011  -24.514048   -1.756060    3.145818
 180 H     1.0000    0     1.008  -25.227214   -3.444533    2.168675
 181 C     6.0000    0    12.011  -26.137667    0.226737    3.563760
 182 H     1.0000    0     1.008  -28.119433    0.153824    2.948839
 183 C     6.0000    0    12.011   -8.217067  -11.320320    1.001175
 184 C     6.0000    0    12.011   -5.738172  -12.201068    1.406380
 185 H     1.0000    0     1.008   -5.338660  -13.272256    3.145482
 186 C     6.0000    0    12.011   -3.815971  -11.748582   -0.289247
 187 H     1.0000    0     1.008   -1.913656  -12.492871    0.124519
 188 C     6.0000    0    12.011   -4.196247  -10.397449   -2.514450
 189 C     6.0000    0    12.011   -6.654798   -9.532422   -2.941443
 190 H     1.0000    0     1.008   -7.076134   -8.506775   -4.704647
 191 C     6.0000    0    12.011   -8.581516   -9.979864   -1.233840
 192 H     1.0000    0     1.008  -10.483257   -9.247338   -1.685455
 193 C     6.0000    0    12.011    0.582477  -11.844359   -7.188910
 194 C     6.0000    0    12.011    2.424832  -13.263757   -8.319533
 195 H     1.0000    0     1.008    3.724073  -14.407602   -7.171076
 196 C     6.0000    0    12.011    2.547516  -13.219980  -10.915169
 197 H     1.0000    0     1.008    4.005415  -14.355993  -11.871684
 198 C     6.0000    0    12.011    0.914247  -11.830577  -12.323976
 199 H     1.0000    0     1.008    1.062534  -11.848067  -14.398534
 200 C     6.0000    0    12.011   -0.971862  -10.348800  -11.196770
 201 H     1.0000    0     1.008   -2.312877   -9.226470  -12.315459
 202 C     6.0000    0    12.011   -1.097775  -10.399787   -8.604681
 203 C     6.0000    0    12.011  -11.072637  -13.899778    6.655664
 204 C     6.0000    0    12.011  -11.285747  -14.540318    9.167347
 205 H     1.0000    0     1.008  -10.149049  -13.587281   10.619057
 206 C     6.0000    0    12.011  -13.020397  -16.466328    9.759494
 207 H     1.0000    0     1.008  -13.240046  -17.032259   11.748857
 208 C     6.0000    0    12.011  -14.402450  -17.620585    7.947645
 209 H     1.0000    0     1.008  -15.742350  -19.119622    8.486125
 210 C     6.0000    0    12.011  -14.196970  -16.976215    5.404932
 211 H     1.0000    0     1.008  -15.306851  -17.917698    3.924920
 212 C     6.0000    0    12.011  -12.500557  -15.106459    4.819966
 213 C     6.0000    0    12.011  -25.531487    7.816896    7.605071
 214 C     6.0000    0    12.011  -24.092452    9.783358    8.431388
 215 H     1.0000    0     1.008  -23.043555   10.973767    7.092354
 216 C     6.0000    0    12.011  -24.041747   10.226003   11.050384
 217 H     1.0000    0     1.008  -22.909450   11.804121   11.791203
 218 C     6.0000    0    12.011  -25.384561    8.720092   12.671694
 219 H     1.0000    0     1.008  -25.322680    9.106207   14.714885
 220 C     6.0000    0    12.011  -26.832617    6.703398   11.804687
 221 H     1.0000    0     1.008  -27.911939    5.485343   13.093924
 222 C     6.0000    0    12.011  -26.875433    6.291407    9.244039
 223 C     6.0000    0    12.011  -29.690983    4.674419    3.328222
 224 C     6.0000    0    12.011  -29.281449    4.695742    0.757812
 225 H     1.0000    0     1.008  -27.328931    4.614396    0.024303
 226 C     6.0000    0    12.011  -31.239396    4.875577   -0.970473
 227 H     1.0000    0     1.008  -30.793300    4.949514   -3.001436
 228 C     6.0000    0    12.011  -33.744098    5.064370   -0.217015
 229 C     6.0000    0    12.011  -34.146032    4.978613    2.350600
 230 H     1.0000    0     1.008  -36.094799    5.101341    3.088123
 231 C     6.0000    0    12.011  -32.177056    4.797072    4.089428
 232 H     1.0000    0     1.008  -32.617817    4.783259    6.123428
 233 C     6.0000    0    12.011  -36.317361    7.521582   -5.968452
 234 C     6.0000    0    12.011  -36.162866    8.382183   -8.413031
 235 H     1.0000    0     1.008  -34.758301    7.619012   -9.736027
 236 C     6.0000    0    12.011  -37.904595   10.255410   -9.100079
 237 H     1.0000    0     1.008  -37.869849   10.998314  -11.042747
 238 C     6.0000    0    12.011  -39.664715   11.142199   -7.429056
 239 H     1.0000    0     1.008  -41.018710   12.593966   -8.052020
 240 C     6.0000    0    12.011  -39.758622   10.309185   -4.930601
 241 H     1.0000    0     1.008  -41.129839   11.055541   -3.562221
 242 C     6.0000    0    12.011  -38.031559    8.494951   -4.244407
 243 C     6.0000    0    12.011  -36.405302    0.617005   -3.158147
 244 H     1.0000    0     1.008  -34.439782    0.861148   -3.776900
 245 C     6.0000    0    12.011  -37.598973   -1.637566   -3.209670
 246 H     1.0000    0     1.008  -36.560465   -3.282388   -3.926984
 247 C     6.0000    0    12.011  -40.086588   -1.866007   -2.388851
 248 C     6.0000    0    12.011  -41.273282    0.337579   -1.595217
 249 H     1.0000    0     1.008  -43.247955    0.303339   -0.952824
 250 C     6.0000    0    12.011  -39.975927    2.583668   -1.597622
 251 H     1.0000    0     1.008  -40.811734    4.385361   -0.991158
 252 C     6.0000    0    12.011  -41.424571   -4.279228   -2.391318
 253 H     1.0000    0     1.008  -43.469405   -4.165025   -2.024033
 254 C     6.0000    0    12.011  -40.328598   -6.486689   -2.757436
 255 H     1.0000    0     1.008  -38.274260   -6.559366   -3.084237
 256 C     6.0000    0    12.011  -41.551193   -8.958611   -2.829119
 257 C     6.0000    0    12.011  -40.186146  -11.083556   -3.473792
 258 H     1.0000    0     1.008  -38.155159  -10.912418   -3.901355
 259 C     6.0000    0    12.011  -41.328966  -13.406730   -3.580114
 260 H     1.0000    0     1.008  -40.240131  -15.108061   -4.105780
 261 C     6.0000    0    12.011  -45.091219  -11.684498   -2.436519
 262 H     1.0000    0     1.008  -47.113014  -11.993876   -2.014247
 263 C     6.0000    0    12.011  -44.092282   -9.320171   -2.298031
 264 H     1.0000    0     1.008  -45.305188   -7.727483   -1.742149
 265 B     5.0000    0    10.810   -1.978745   -9.758880   -4.450194
 266 B     5.0000    0    10.810  -10.378356  -11.904895    2.983391
 267 B     5.0000    0    10.810  -27.436616    4.727616    5.295614
 268 B     5.0000    0    10.810  -35.892942    5.375184   -2.288362
 269 N     7.0000    0    14.007   -0.587685   -7.136294   -3.469229

--------------------------------
INTERNAL COORDINATES (ANGSTROEM)
--------------------------------
 O      0   0   0     0.000000000000     0.00000000     0.00000000
 O      1   0   0     2.352205204139     0.00000000     0.00000000
 O      1   2   0     7.427924085827    88.53985791     0.00000000
 O      3   1   2     2.351789368090    82.33649211   298.82984693
 O      3   1   2    13.331601581049   113.86521434    24.43679364
 O      5   3   1     2.345532361806    83.00818369   194.53345078
 O      5   3   1     7.309017494627   125.92291876   272.21604259
 O      7   5   3     2.356017795308    76.96026409    43.89350120
 N      4   3   1     2.487317186537    61.78846680    94.39974500
 N      5   3   1     2.502131912315    35.71157565   245.17369015
 N      7   5   3     2.486704115892    89.33684844   342.47611152
 C      9   4   3     1.339070266575   153.18829850   346.31958746
 H     12   9   4     1.098560708580   115.95389213   339.13686789
 C     12   9   4     1.371256227773   121.52925014   158.19779420
 H     14  12   9     1.099284803359   118.90409007   180.85653080
 C     14  12   9     1.387902418196   120.84160182   359.62494797
 C     16  14  12     1.391495719532   116.43966375     1.71928278
 H     17  16  14     1.096613166968   121.74555813   180.16895338
 C      9   4   3     1.329197202886    87.13405987   147.91181405
 H     19   9   4     1.098579489269   114.39286269     9.20310579
 C     16  14  12     1.463099233524   120.13810694   183.65390145
 H     21  16  14     1.100278706163   114.30298179   357.01719009
 C     21  16  14     1.325808233831   126.15557633   176.27139035
 H     23  21  16     1.100184517307   120.69067191     1.07873660
 C     23  21  16     1.471012790361   124.04123695   180.85389901
 C     25  23  21     1.379965617230   123.43426736     7.53162975
 H     26  25  23     1.097353859623   121.41954076     1.20198486
 C     10   5   3     1.336370506289    89.61356519   352.02821118
 H     28  10   5     1.096560161789   116.01460455   345.07798669
 C     25  23  21     1.377900820087   120.66044604   187.43291031
 H     30  25  23     1.099135243957   120.81773478   359.77826147
 C     10   5   3     1.326120540108   149.39171814   144.13356771
 H     32  10   5     1.098713185751   115.36919576    31.68098645
 C      3   1   2     2.569166329091    27.94760674   343.54191330
 C     34   3   1     1.408636417544    93.00954579   354.03434441
 H     35  34   3     1.100625622866   118.65156944   345.96831420
 C     35  34   3     1.376986037179   122.00859575   165.26353272
 H     37  35  34     1.101716327026   118.76102460   181.02173059
 C     37  35  34     1.392690677167   122.31758195     0.18632122
 C     39  37  35     1.398123300059   116.01742858     0.31019990
 H     40  39  37     1.100656727420   119.10567732   180.26848704
 C     40  39  37     1.382630357172   121.67500335   359.36803772
 H     42  40  39     1.103560120876   117.88020423   180.26942618
 C      1   2   3     1.373856181475    69.52556642   202.73669927
 C     44   1   2     1.367900614123   127.94236848   177.74776663
 H     45  44   1     1.098686772892   120.45739590     2.32777933
 C     45  44   1     1.375280763225   117.42685242   182.69316959
 H     47  45  44     1.100646882613   118.76254246   179.61063498
 C     47  45  44     1.358003799882   121.86902184     0.00000000
 H     49  47  45     1.099991715694   120.00230254   179.68791895
 C     49  47  45     1.403740702567   121.42950372   359.49764547
 H     51  49  47     1.098073103597   122.12098622   179.98938598
 C     51  49  47     1.373556608897   116.65569498     0.66942839
 C      3   1   2     1.363047795203   136.79122824   250.00285852
 C     54   3   1     1.376323145907   127.88067917   233.32775950
 H     55  54   3     1.098057502069   121.13123393   359.39422217
 C     55  54   3     1.405937604497   116.60555643   179.62854838
 H     57  55  54     1.100181664596   118.62514221   179.65174970
 C     57  55  54     1.351753203141   121.47315111     0.00000000
 H     59  57  55     1.101256428964   119.35294420   179.79847446
 C     59  57  55     1.392330027863   122.17749103     0.12098073
 H     61  59  57     1.098234852260   122.45245400   180.25176253
 C     61  59  57     1.371246278927   116.48366176   359.62862431
 C      5   3   1     1.367600021260    97.16356187   126.28214591
 C     64   5   3     1.361026952164   127.61425428   259.93221426
 H     65  64   5     1.098689369728   120.85132231   359.70645771
 C     65  64   5     1.405011859603   117.13363526   180.36115093
 H     67  65  64     1.099969038454   119.25132249   179.71367381
 C     67  65  64     1.369697318919   120.66568161   359.85251888
 H     69  67  65     1.100848762623   119.44799533   179.75115577
 C     69  67  65     1.392428782297   121.73701642   359.70032597
 H     71  69  67     1.098619302004   122.14105493   180.11025120
 C      6   5   3     1.365033759903    69.17238467   259.56064447
 C     33  32  10     2.542220021142   104.73166653   347.57486218
 C     74  33  32     1.377308469544    83.07681007   259.69171638
 H     75  74  33     1.104492611304   119.58191974    68.95453528
 C     75  74  33     1.384620137696   122.40624318   247.38544960
 H     77  75  74     1.100987165172   119.15184752   182.04736687
 C     77  75  74     1.387332367008   122.00422525   359.55327906
 C     79  77  75     1.376958720985   115.39199142     2.00598248
 H     80  79  77     1.104644361066   119.46355412   179.38387090
 C     74  33  32     1.378040443460   112.25942109   144.44514901
 H     82  74  33     1.101297050920   119.10191713   273.17381615
 C      8   7   5     1.368804312374    69.37461970   134.93211208
 C     84   8   7     1.373784858260   127.19907941   182.30452106
 H     85  84   8     1.097968575273   121.27427145     0.22864122
 C     85  84   8     1.401534212781   116.02864142   180.71398192
 H     87  85  84     1.100715117649   118.93039566   179.56728379
 C     87  85  84     1.368291179345   121.55761208     0.68040862
 H     89  87  85     1.100879456452   119.30728052   179.09123079
 C     89  87  85     1.394681008875   121.85285448   357.30331988
 H     91  89  87     1.098571524657   122.31515882   181.98132054
 C      7   5   3     1.364810531474   124.95285108    96.25263753
 C     11   7   5     1.348485535432   151.05797691    60.40371682
 H     94  11   7     1.098047735081   115.20201746   347.06509028
 C     94  11   7     1.350242378179   122.08019040   166.83387447
 H     96  94  11     1.097130101626   118.21578375   181.08060741
 C     96  94  11     1.389767431676   120.87455591     0.90533847
 C     98  96  94     1.389397000899   116.72647393   358.27293348
 H     99  98  96     1.098549732766   120.56482935   180.39743523
 C     11   7   5     1.341197454251    89.95146621   228.42465235
 H    101  11   7     1.099001471166   114.60139133     5.72878237
 C     98  96  94     1.459798314812   122.34856672   179.29255532
 H    103  98  96     1.100307743662   115.16461676   169.99319179
 C    103  98  96     1.318692664674   124.18813373   348.45402372
 H    105 103  98     1.100683318446   119.28646200   359.42275078
 C    105 103  98     1.460241402888   127.15422807   178.82863720
 C    107 105 103     1.378532124571   120.34559359   186.37141114
 H    108 107 105     1.099387808694   120.43249988   358.66607590
 C    108 107 105     1.371800242994   120.68609265   179.12053529
 H    110 108 107     1.099220658116   122.97453946   179.86914861
 C    110 108 107     2.271292937906    90.86374660     0.15321914
 H    112 110 108     1.098522379334   146.23237926   179.37390240
 C    112 110 108     1.360359363104    92.46190378   359.84335935
 H    114 112 110     1.096678254561   118.85452045   178.37598680
 B      1   2   3     1.470099005655    36.91144090    32.61485250
 B      3   1   2     1.461747064800    60.85445402   330.71606184
 B      6   5   3     1.467222910865    37.28415853    73.27379211
 B      7   5   3     1.467866617825    58.60384490     9.02533089
 C    103  98  96     3.827203318902    80.52673904   266.24797416
 C    120 103  98     1.390462816171    73.00231295   267.75416687
 H    121 120 103     1.100152622971   119.75729389   100.87970477
 C    121 120 103     1.390598741726   119.94188810   280.81123577
 H    123 121 120     1.100829743149   119.99513370   180.64010748
 C    123 121 120     1.389117767900   120.01601477   359.93508635
 H    125 123 121     1.100158525444   120.13130542   180.40448747
 C    125 123 121     1.390464144864   120.04208504     0.06498274
 H    127 125 123     1.100246690130   119.93262122   180.15679334
 C    120 103  98     1.389117500023    89.54114828   146.02065298
 H    129 120 103     1.100562141860   119.85501354   249.71878612
 C    120 103  98     1.596004292845   105.26644439    24.30974482
 H    131 120 103     1.109886719649   109.98111843     7.68679888
 H    131 120 103     1.105976671836   111.06373552   248.82506710
 H    131 120 103     1.106395563484   111.03984301   127.48045645
 C     21  16  14     4.029364231365    83.24419730    96.66993511
 C    135  21  16     1.389277569392   131.22939298   116.53485228
 H    136 135  21     1.101282246455   119.78047747    85.01469708
 C    136 135  21     1.389027649874   120.00036762   264.00744967
 H    138 136 135     1.100440847272   119.81030150   180.54225376
 C    138 136 135     1.390318212462   120.02857892     0.04221623
 H    140 138 136     1.099841585549   120.42838192   180.75358089
 C    140 138 136     1.389277569603   119.97103998   359.95779615
 H    142 140 138     1.098395505404   119.64506926   180.77975969
 C    142 140 138     1.389743514652   120.02444822     0.02394025
 H    144 142 140     1.097343875914   119.74986728   181.45365756
 C    135  21  16     1.492287523083    65.37928635   234.66059032
 H    146 135  21     1.111699176294   112.30439388   183.45703541
 H    146 135  21     1.104883758103   111.56687616    62.73415954
 H    146 135  21     1.113754764868   112.54294458   302.05512822
 O    111 110 108     2.339405122116   104.56728883   186.56633485
 O    150 111 110     2.351672734758   108.78941519    15.05326245
 O    113 112 110     7.260351352712    94.61187868    69.74125387
 O    152 113 112     2.351789018168    86.56661923   213.78441144
 O    152 113 112    13.331601106257    82.73563962   124.24136805
 O    154 152 113     2.344902272825    83.00537145   170.91967897
 O    154 152 113     7.307749675680   125.92011800    93.21316096
 O    156 154 152     2.356017866269    76.96505418   316.10921133
 N    152 113 112     2.486813891790    64.65191009   153.48903925
 N    154 152 113     2.502409931344    35.67986777   120.25710605
 N    156 154 152     2.487302184574    89.35551905    17.53345423
 N    160 156 154     9.309803499641   157.11783321   142.75694470
 C    158 152 113     1.339184066898    97.36299809   286.56327512
 H    162 158 152     1.098494407996   115.88372475    32.46559014
 C    162 158 152     1.372286059007   121.43303993   213.27181352
 H    164 162 158     1.099504639731   118.91654973   179.24452816
 C    164 162 158     1.386419101958   120.87024356     0.35254756
 C    166 164 162     1.392490717800   116.47527976   358.21207554
 H    167 166 164     1.097046888829   121.70044238   180.86554139
 C    158 152 113     1.328485898243   132.69183984   146.42020148
 H    169 158 152     1.098989787082   114.28380539   313.47897289
 C    166 164 162     1.463012624090   120.13676024   176.39661527
 H    171 166 164     1.100533445124   114.34621743     3.02112938
 C    171 166 164     1.326624744718   126.13666088   183.70050660
 H    173 171 166     1.100438295336   120.74260191   358.41882734
 C    173 171 166     1.472112170152   124.01230870   179.05675506
 C    175 173 171     1.379682591754   123.44599781   352.55382245
 H    176 175 173     1.097499308533   121.43673216   358.76043383
 C    159 154 152     1.335728302386    89.67088003     8.01630362
 H    178 159 154     1.096674358180   116.02965213    14.87486154
 C    175 173 171     1.378079496501   120.64188507   172.51672526
 H    180 175 173     1.099155382389   120.87389493     0.23220075
 C    159 154 152     1.325609354117   149.33398268   215.79684656
 H    182 159 154     1.098707652205   115.36308085   328.53271147
 C    152 113 112     2.568180082880    25.00554250   234.91885951
 C    184 152 113     1.408529052064    93.05352488    80.95029169
 H    185 184 152     1.101341186972   118.44325255    14.28129271
 C    185 184 152     1.377360832178   122.07825256   194.71592735
 H    187 185 184     1.102921833028   118.85791763   180.27486635
 C    187 185 184     1.392218821094   122.24422643   359.86944656
 C    189 187 185     1.397576099792   116.07240299   359.65879116
 H    190 189 187     1.102209195803   119.10784852   182.02048496
 C    190 189 187     1.382799228254   121.64441915     0.57093245
 H    192 190 189     1.104595315324   118.05250248   180.09161661
 C    150 111 110     1.372956822852   115.39236832    90.70780347
 C    194 150 111     1.368439375797   127.97331653    80.44586026
 H    195 194 150     1.099283604307   120.40456712   358.27489899
 C    195 194 150     1.375280006715   117.45485494   177.37584626
 H    197 195 194     1.101262756746   118.87633145   180.39663703
 C    197 195 194     1.357703025326   121.83511310   359.97517825
 H    199 197 195     1.100648566089   119.85059555   180.29990227
 C    199 197 195     1.402435734622   121.48514005     0.55912922
 H    201 199 197     1.098525008013   122.19589284   180.42409867
 C    201 199 197     1.373556619269   116.63355924   359.27652826
 C    152 113 112     1.363046625218   156.03520202   218.21240435
 C    204 152 113     1.376293947152   127.83937577   174.71877877
 H    205 204 152     1.098323272141   121.16507147     0.31604779
 C    205 204 152     1.406971021922   116.54791012   180.41243530
 H    207 205 204     1.100648997756   118.62115504   179.89260857
 C    207 205 204     1.351752671489   121.48951526   359.96301269
 H    209 207 205     1.101452170333   119.35478205   180.04699479
 C    209 207 205     1.392331720920   122.17748978   359.92075863
 H    211 209 207     1.098429961754   122.42608238   179.58142785
 C    211 209 207     1.371374541359   116.48442817     0.32523982
 C    154 152 113     1.368457748996    97.15573349   239.13185783
 C    214 154 152     1.361600050136   127.54274701   100.01456796
 H    215 214 154     1.098634964377   120.90637905     0.32259119
 C    215 214 154     1.405824359020   117.03971595   179.59528411
 H    217 215 214     1.100048084973   119.22291759   180.34321358
 C    217 215 214     1.369696828389   120.70870993     0.24934889
 H    219 217 215     1.100834314668   119.45903611   180.22863832
 C    219 217 215     1.391607447280   121.69008754     0.25422181
 H    221 219 217     1.098693256590   122.10197112   179.89043269
 C    155 154 152     1.364433794251    69.24376899   100.44618158
 C    183 182 159     2.540572871164   104.83115949    12.27608077
 C    224 183 182     1.377404600325    83.00263658   100.39900139
 H    225 224 183     1.104571284619   119.59561361   291.08558660
 C    225 224 183     1.385278825724   122.33341585   112.61539547
 H    227 225 224     1.101055058457   119.11156017   177.92018669
 C    227 225 224     1.387703319771   121.98046004     0.47076851
 C    229 227 225     1.376018637363   115.40213681   358.00596719
 H    230 229 227     1.104535409590   119.42464702   180.53256553
 C    224 183 182     1.377390228020   112.34157147   215.70185348
 H    232 224 183     1.101352189422   119.19383166    86.79721607
 C    157 156 154     1.368804513114    69.37461615   225.06692864
 C    234 157 156     1.373871580722   127.24644384   177.73943195
 H    235 234 157     1.098033132277   121.24587823   359.77317749
 C    235 234 157     1.401534096853   116.07638555   179.27624476
 H    237 235 234     1.100773777925   118.93863618   180.47696129
 C    237 235 234     1.367361536308   121.52908901   359.32155255
 H    239 237 235     1.101020879998   119.28275982   180.94223898
 C    239 237 235     1.394561017039   121.93101764     2.61705109
 H    241 239 237     1.098568157582   122.33054372   178.08629291
 C    156 154 152     1.365151945980   125.01150307   263.72697273
 C    160 156 154     1.348264563126   151.00818675   299.65715916
 H    244 160 156     1.098055957847   115.20161368    12.71065149
 C    244 160 156     1.350241791023   122.04075283   193.11129024
 H    246 244 160     1.097130669395   118.27164996   178.67786009
 C    246 244 160     1.391460234365   120.86629525   359.06460084
 C    248 246 244     1.389419478573   116.68118984     1.76801328
 H    249 248 246     1.099004789761   120.62361562   178.96101938
 C    160 156 154     1.341600560674    89.97118215   131.53179237
 H    251 160 156     1.098915133410   114.63578373   354.35725563
 C    248 246 244     1.460168656436   122.30569841   180.71992901
 H    253 248 246     1.101055720248   115.36475037   190.41904954
 C    253 248 246     1.318499154600   124.17184535    11.51438239
 H    255 253 248     1.101449821285   119.21875834     0.05600746
 C    255 253 248     1.459826987880   127.06684353   181.17729229
 C    257 255 253     1.379351321247   120.31921773   173.72477418
 H    258 257 255     1.102036815463   119.63736631     1.13230955
 C    161 160 156     1.323635496677    63.44668517   174.35339860
 H    260 161 160     1.104499997646   117.32155383   182.65218961
 C    161 160 156     1.326645234659    54.66767638   350.28033234
 H    262 161 160     1.105167801711   116.49333523   177.22830806
 C    262 161 160     1.360211410727   123.38948715   358.49878501
 H    264 262 161     1.099466888047   119.51462231   179.40028587
 B    150 111 110     1.470223171130    88.12197675   343.93463003
 B    152 113 112     1.461378212676    52.01109134   199.58728524
 B    155 154 152     1.467223831516    37.26698955   286.73916164
 B    156 154 152     1.466870579815    58.60763719   350.97172994
 N    110 108 107     1.323634866035   121.90505243   358.88500488

---------------------------
INTERNAL COORDINATES (A.U.)
---------------------------
 O      0   0   0     0.000000000000     0.00000000     0.00000000
 O      1   0   0     4.445023646607     0.00000000     0.00000000
 O      1   2   0    14.036742265771    88.53985791     0.00000000
 O      3   1   2     4.444237830359    82.33649211   298.82984693
 O      3   1   2    25.193075914734   113.86521434    24.43679364
 O      5   3   1     4.432413802062    83.00818369   194.53345078
 O      5   3   1    13.812041372884   125.92291876   272.21604259
 O      7   5   3     4.452228399777    76.96026409    43.89350120
 N      4   3   1     4.700348290750    61.78846680    94.39974500
 N      5   3   1     4.728344065219    35.71157565   245.17369015
 N      7   5   3     4.699189755131    89.33684844   342.47611152
 C      9   4   3     2.530476077904   153.18829850   346.31958746
 H     12   9   4     2.075978880702   115.95389213   339.13686789
 C     12   9   4     2.591298729925   121.52925014   158.19779420
 H     14  12   9     2.077347221530   118.90409007   180.85653080
 C     14  12   9     2.622755470998   120.84160182   359.62494797
 C     16  14  12     2.629545826439   116.43966375     1.71928278
 H     17  16  14     2.072298560421   121.74555813   180.16895338
 C      9   4   3     2.511818691428    87.13405987   147.91181405
 H     19   9   4     2.076014371061   114.39286269     9.20310579
 C     16  14  12     2.764856858111   120.13810694   183.65390145
 H     21  16  14     2.079225425633   114.30298179   357.01719009
 C     21  16  14     2.505414468039   126.15557633   176.27139035
 H     23  21  16     2.079047434491   120.69067191     1.07873660
 C     23  21  16     2.779811313277   124.04123695   180.85389901
 C     25  23  21     2.607757090793   123.43426736     7.53162975
 H     26  25  23     2.073698266689   121.41954076     1.20198486
 C     10   5   3     2.525374270335    89.61356519   352.02821118
 H     28  10   5     2.072198395149   116.01460455   345.07798669
 C     25  23  21     2.603855189669   120.66044604   187.43291031
 H     30  25  23     2.077064595219   120.81773478   359.77826147
 C     10   5   3     2.506004641372   149.39171814   144.13356771
 H     32  10   5     2.076267020797   115.36919576    31.68098645
 C      3   1   2     4.855020754474    27.94760674   343.54191330
 C     34   3   1     2.661937051426    93.00954579   354.03434441
 H     35  34   3     2.079881003193   118.65156944   345.96831420
 C     35  34   3     2.602126500502   122.00859575   165.26353272
 H     37  35  34     2.081942135349   118.76102460   181.02173059
 C     37  35  34     2.631803969111   122.31758195     0.18632122
 C     39  37  35     2.642070138566   116.01742858     0.31019990
 H     40  39  37     2.079939782281   119.10567732   180.26848704
 C     40  39  37     2.612792719501   121.67500335   359.36803772
 H     42  40  39     2.085426400772   117.88020423   180.26942618
 C      1   2   3     2.596211930383    69.52556642   202.73669927
 C     44   1   2     2.584957539114   127.94236848   177.74776663
 H     45  44   1     2.076217107727   120.45739590     2.32777933
 C     45  44   1     2.598903999745   117.42685242   182.69316959
 H     47  45  44     2.079921178292   118.76254246   179.61063498
 C     47  45  44     2.566255270601   121.86902184     0.00000000
 H     49  47  45     2.078683092244   120.00230254   179.68791895
 C     49  47  45     2.652685490890   121.42950372   359.49764547
 H     51  49  47     2.075057440822   122.12098622   179.98938598
 C     51  49  47     2.595645820253   116.65569498     0.66942839
 C      3   1   2     2.575787040379   136.79122824   250.00285852
 C     54   3   1     2.600873817542   127.88067917   233.32775950
 H     55  54   3     2.075027958209   121.13123393   359.39422217
 C     55  54   3     2.656837033880   116.60555643   179.62854838
 H     57  55  54     2.079042043648   118.62514221   179.65174970
 C     57  55  54     2.554443354588   121.47315111     0.00000000
 H     59  57  55     2.081073053962   119.35294420   179.79847446
 C     59  57  55     2.631122440696   122.17749103     0.12098073
 H     61  59  57     2.075363101499   122.45245400   180.25176253
 C     61  59  57     2.591279929330   116.48366176   359.62862431
 C      5   3   1     2.584389500926    97.16356187   126.28214591
 C     64   5   3     2.571968200476   127.61425428   259.93221426
 H     65  64   5     2.076222015036   120.85132231   359.70645771
 C     65  64   5     2.655087629562   117.13363526   180.36115093
 H     67  65  64     2.078640238470   119.25132249   179.71367381
 C     67  65  64     2.588352819123   120.66568161   359.85251888
 H     69  67  65     2.080302676224   119.44799533   179.75115577
 C     69  67  65     2.631309059530   121.73701642   359.70032597
 H     71  69  67     2.076089606227   122.14105493   180.11025120
 C      6   5   3     2.579539969773    69.17238467   259.56064447
 C     33  32  10     4.804099612130   104.73166653   347.57486218
 C     74  33  32     2.602735809369    83.07681007   259.69171638
 H     75  74  33     2.087188552303   119.58191974    68.95453528
 C     75  74  33     2.616552859758   122.40624318   247.38544960
 H     77  75  74     2.080564219138   119.15184752   182.04736687
 C     77  75  74     2.621678230370   122.00422525   359.55327906
 C     79  77  75     2.602074880376   115.39199142     2.00598248
 H     80  79  77     2.087475317795   119.46355412   179.38387090
 C     74  33  32     2.604119039607   112.25942109   144.44514901
 H     82  74  33     2.081149818334   119.10191713   273.17381615
 C      8   7   5     2.586665281318    69.37461970   134.93211208
 C     84   8   7     2.596077149039   127.19907941   182.30452106
 H     85  84   8     2.074859910918   121.27427145     0.22864122
 C     85  84   8     2.648515829478   116.02864142   180.71398192
 H     87  85  84     2.080050123824   118.93039566   179.56728379
 C     87  85  84     2.585695600423   121.55761208     0.68040862
 H     89  87  85     2.080360679154   119.30728052   179.09123079
 C     89  87  85     2.635565150955   121.85285448   357.30331988
 H     91  89  87     2.075999320127   122.31515882   181.98132054
 C      7   5   3     2.579118129178   124.95285108    96.25263753
 C     11   7   5     2.548268357521   151.05797691    60.40371682
 H     94  11   7     2.075009501275   115.20201746   347.06509028
 C     94  11   7     2.551588309173   122.08019040   166.83387447
 H     96  94  11     2.073275425354   118.21578375   181.08060741
 C     96  94  11     2.626279835712   120.87455591     0.90533847
 C     98  96  94     2.625579822991   116.72647393   358.27293348
 H     99  98  96     2.075958139421   120.56482935   180.39743523
 C     11   7   5     2.534495880046    89.95146621   228.42465235
 H    101  11   7     2.076811801279   114.60139133     5.72878237
 C     98  96  94     2.758619025754   122.34856672   179.29255532
 H    103  98  96     2.079280298554   115.16461676   169.99319179
 C    103  98  96     2.491967991045   124.18813373   348.45402372
 H    105 103  98     2.079990032038   119.28646200   359.42275078
 C    105 103  98     2.759456340872   127.15422807   178.82863720
 C    107 105 103     2.605048182251   120.34559359   186.37141114
 H    108 107 105     2.077541873404   120.43249988   358.66607590
 C    108 107 105     2.592326769706   120.68609265   179.12053529
 H    110 108 107     2.077226004587   122.97453946   179.86914861
 C    110 108 107     4.292121622552    90.86374660     0.15321914
 H    112 110 108     2.075906448925   146.23237926   179.37390240
 C    112 110 108     2.570706639982    92.46190378   359.84335935
 H    114 112 110     2.072421558148   118.85452045   178.37598680
 B      1   2   3     2.778084510439    36.91144090    32.61485250
 B      3   1   2     2.762301629536    60.85445402   330.71606184
 B      6   5   3     2.772649478950    37.28415853    73.27379211
 B      7   5   3     2.773865908815    58.60384490     9.02533089
 C    103  98  96     7.232366131560    80.52673904   266.24797416
 C    120 103  98     2.627593921964    73.00231295   267.75416687
 H    121 120 103     2.078987162930   119.75729389   100.87970477
 C    121 120 103     2.627850784038   119.94188810   280.81123577
 H    123 121 120     2.080266734626   119.99513370   180.64010748
 C    123 121 120     2.625052149096   120.01601477   359.93508635
 H    125 123 121     2.078998316988   120.13130542   180.40448747
 C    125 123 121     2.627596432829   120.04208504     0.06498274
 H    127 125 123     2.079164924100   119.93262122   180.15679334
 C    120 103  98     2.625051642880    89.54114828   146.02065298
 H    129 120 103     2.079761041477   119.85501354   249.71878612
 C    120 103  98     3.016011022040   105.26644439    24.30974482
 H    131 120 103     2.097381939813   109.98111843     7.68679888
 H    131 120 103     2.089993020276   111.06373552   248.82506710
 H    131 120 103     2.090784610770   111.03984301   127.48045645
 C     21  16  14     7.614394891098    83.24419730    96.66993511
 C    135  21  16     2.625354130152   131.22939298   116.53485228
 H    136 135  21     2.081121841949   119.78047747    85.01469708
 C    136 135  21     2.624881850707   120.00036762   264.00744967
 H    138 136 135     2.079531827924   119.81030150   180.54225376
 C    138 136 135     2.627320660557   120.02857892     0.04221623
 H    140 138 136     2.078399387386   120.42838192   180.75358089
 C    140 138 136     2.625354130549   119.97103998   359.95779615
 H    142 140 138     2.075666691943   119.64506926   180.77975969
 C    142 140 138     2.626234639086   120.02444822     0.02394025
 H    144 142 140     2.073679400213   119.74986728   181.45365756
 C    135  21  16     2.820014731695    65.37928635   234.66059032
 H    146 135  21     2.100806986501   112.30439388   183.45703541
 H    146 135  21     2.087927712632   111.56687616    62.73415954
 H    146 135  21     2.104691485950   112.54294458   302.05512822
 O    111 110 108     4.420834997091   104.56728883   186.56633485
 O    150 111 110     4.444017425303   108.78941519    15.05326245
 O    113 112 110    13.720075692671    94.61187868    69.74125387
 O    152 113 112     4.444237169101    86.56661923   213.78441144
 O    152 113 112    25.193075017508    82.73563962   124.24136805
 O    154 152 113     4.431223106448    83.00537145   170.91967897
 O    154 152 113    13.809645542288   125.92011800    93.21316096
 O    156 154 152     4.452228533873    76.96505418   316.10921133
 N    152 113 112     4.699397201514    64.65191009   153.48903925
 N    154 152 113     4.728869445044    35.67986777   120.25710605
 N    156 154 152     4.700319941150    89.35551905    17.53345423
 N    160 156 154    17.592978974943   157.11783321   142.75694470
 C    158 152 113     2.530691129347    97.36299809   286.56327512
 H    162 158 152     2.075853590757   115.88372475    32.46559014
 C    162 158 152     2.593244828921   121.43303993   213.27181352
 H    164 162 158     2.077762652067   118.91654973   179.24452816
 C    164 162 158     2.619952409537   120.87024356     0.35254756
 C    166 164 162     2.631426100669   116.47527976   358.21207554
 H    167 166 164     2.073118175958   121.70044238   180.86554139
 C    158 152 113     2.510474520455   132.69183984   146.42020148
 H    169 158 152     2.076789721562   114.28380539   313.47897289
 C    166 164 162     2.764693190000   120.13676024   176.39661527
 H    171 166 164     2.079706812505   114.34621743     3.02112938
 C    171 166 164     2.506957450000   126.13666088   183.70050660
 H    173 171 166     2.079527005465   120.74260191   358.41882734
 C    173 171 166     2.781888840000   124.01230870   179.05675506
 C    175 173 171     2.607222250155   123.44599781   352.55382245
 H    176 175 173     2.073973125296   121.43673216   358.76043383
 C    159 154 152     2.524160680837    89.67088003     8.01630362
 H    178 159 154     2.072414195053   116.02965213    14.87486154
 C    175 173 171     2.604192839160   120.64188507   172.51672526
 H    180 175 173     2.077102651341   120.87389493     0.23220075
 C    159 154 152     2.505038639845   149.33398268   215.79684656
 H    182 159 154     2.076256563910   115.36308085   328.53271147
 C    152 113 112     4.853157019235    25.00554250   234.91885951
 C    184 152 113     2.661734160073    93.05352488    80.95029169
 H    185 184 152     2.081233223386   118.44325255    14.28129271
 C    185 184 152     2.602834760407   122.07825256   194.71592735
 H    187 185 184     2.084220211545   118.85791763   180.27486635
 C    187 185 184     2.630912290358   122.24422643   359.86944656
 C    189 187 185     2.641036079920   116.07240299   359.65879116
 H    190 189 187     2.082873522357   119.10784852   182.02048496
 C    190 189 187     2.613111839598   121.64441915     0.57093245
 H    192 190 189     2.087382634774   118.05250248   180.09161661
 C    150 111 110     2.594512388889   115.39236832    90.70780347
 C    194 150 111     2.585975651131   127.97331653    80.44586026
 H    195 194 150     2.077344955649   120.40456712   358.27489899
 C    195 194 150     2.598902570149   117.45485494   177.37584626
 H    197 195 194     2.081085011737   118.87633145   180.39663703
 C    197 195 194     2.565686889062   121.83511310   359.97517825
 H    199 197 195     2.079924359601   119.85059555   180.29990227
 C    199 197 195     2.650219458861   121.48514005     0.55912922
 H    201 199 197     2.075911416408   122.19589284   180.42409867
 C    201 199 197     2.595645839853   116.63355924   359.27652826
 C    152 113 112     2.575784829428   156.03520202   218.21240435
 C    204 152 113     2.600818639891   127.83937577   174.71877877
 H    205 204 152     2.075530190858   121.16507147     0.31604779
 C    205 204 152     2.658789909796   116.54791012   180.41243530
 H    207 205 204     2.079925175334   118.62115504   179.89260857
 C    207 205 204     2.554442349911   121.48951526   359.96301269
 H    209 207 205     2.081442951542   119.35478205   180.04699479
 C    209 207 205     2.631125640110   122.17748978   359.92075863
 H    211 209 207     2.075731805008   122.42608238   179.58142785
 C    211 209 207     2.591522310201   116.48442817     0.32523982
 C    154 152 113     2.586010371445    97.15573349   239.13185783
 C    214 154 152     2.573051198691   127.54274701   100.01456796
 H    215 214 154     2.076119203823   120.90637905     0.32259119
 C    215 214 154     2.656623030943   117.03971595   179.59528411
 H    217 215 214     2.078789614743   119.22291759   180.34321358
 C    217 215 214     2.588351892155   120.70870993     0.24934889
 H    219 217 215     2.080275373546   119.45903611   180.22863832
 C    219 217 215     2.629756961284   121.69008754     0.25422181
 H    221 219 217     2.076229360141   122.10197112   179.89043269
 C    155 154 152     2.578406199002    69.24376899   100.44618158
 C    183 182 159     4.800986949770   104.83115949    12.27608077
 C    224 183 182     2.602917470218    83.00263658   100.39900139
 H    225 224 183     2.087337223324   119.59561361   291.08558660
 C    225 224 183     2.617797599738   122.33341585   112.61539547
 H    227 225 224     2.080692518852   119.11156017   177.92018669
 C    227 225 224     2.622379229500   121.98046004     0.47076851
 C    229 227 225     2.600298379788   115.40213681   358.00596719
 H    230 229 227     2.087269429343   119.42464702   180.53256553
 C    224 183 182     2.602890310496   112.34157147   215.70185348
 H    232 224 183     2.081254015002   119.19383166    86.79721607
 C    157 156 154     2.586665660661    69.37461615   225.06692864
 C    234 157 156     2.596241030742   127.24644384   177.73943195
 H    235 234 157     2.074981905975   121.24587823   359.77317749
 C    235 234 157     2.648515610404   116.07638555   179.27624476
 H    237 235 234     2.080160975679   118.93863618   180.47696129
 C    237 235 234     2.583938829680   121.52908901   359.32155255
 H    239 237 235     2.080627930925   119.28275982   180.94223898
 C    239 237 235     2.635338399246   121.93101764     2.61705109
 H    241 239 237     2.075992957276   122.33054372   178.08629291
 C    156 154 152     2.579763309093   125.01150307   263.72697273
 C    160 156 154     2.547850780380   151.00818675   299.65715916
 H    244 160 156     2.075025040052   115.20161368    12.71065149
 C    244 160 156     2.551587199609   122.04075283   193.11129024
 H    246 244 160     2.073276498283   118.27164996   178.67786009
 C    246 244 160     2.629478769191   120.86629525   359.06460084
 C    248 246 244     2.625622299638   116.68118984     1.76801328
 H    249 248 246     2.076818072515   120.62361562   178.96101938
 C    160 156 154     2.535257640790    89.97118215   131.53179237
 H    251 160 156     2.076648646567   114.63578373   354.35725563
 C    248 246 244     2.759318870000   122.30569841   180.71992901
 H    253 248 246     2.080693769456   115.36475037   190.41904954
 C    253 248 246     2.491602310000   124.17184535    11.51438239
 H    255 253 248     2.081438512485   119.21875834     0.05600746
 C    255 253 248     2.758673210000   127.06684353   181.17729229
 C    257 255 253     2.606596239620   120.31921773   173.72477418
 H    258 257 255     2.082547770724   119.63736631     1.13230955
 C    161 160 156     2.501308589857    63.44668517   174.35339860
 H    260 161 160     2.087202510468   117.32155383   182.65218961
 C    161 160 156     2.506996170376    54.66767638   350.28033234
 H    262 161 160     2.088464477261   116.49333523   177.22830806
 C    262 161 160     2.570427050509   123.38948715   358.49878501
 H    264 262 161     2.077691311724   119.51462231   179.40028587
 B    150 111 110     2.778319149181    88.12197675   343.93463003
 B    152 113 112     2.761604600036    52.01109134   199.58728524
 B    155 154 152     2.772651218727    37.26698955   286.73916164
 B    156 154 152     2.771983669757    58.60763719   350.97172994
 N    110 108 107     2.501307398116   121.90505243   358.88500488

---------------------
BASIS SET INFORMATION
---------------------
There are 5 groups of distinct atoms

 Group   1 Type O   : 11s6p2d1f contracted to 5s3p2d1f pattern {62111/411/11/1}
 Group   2 Type N   : 11s6p2d1f contracted to 5s3p2d1f pattern {62111/411/11/1}
 Group   3 Type C   : 11s6p2d1f contracted to 5s3p2d1f pattern {62111/411/11/1}
 Group   4 Type H   : 5s1p contracted to 3s1p pattern {311/1}
 Group   5 Type B   : 11s6p2d1f contracted to 5s3p2d1f pattern {62111/411/11/1}

Atom   0O    basis set group =>   1
Atom   1O    basis set group =>   1
Atom   2O    basis set group =>   1
Atom   3O    basis set group =>   1
Atom   4O    basis set group =>   1
Atom   5O    basis set group =>   1
Atom   6O    basis set group =>   1
Atom   7O    basis set group =>   1
Atom   8N    basis set group =>   2
Atom   9N    basis set group =>   2
Atom  10N    basis set group =>   2
Atom  11C    basis set group =>   3
Atom  12H    basis set group =>   4
Atom  13C    basis set group =>   3
Atom  14H    basis set group =>   4
Atom  15C    basis set group =>   3
Atom  16C    basis set group =>   3
Atom  17H    basis set group =>   4
Atom  18C    basis set group =>   3
Atom  19H    basis set group =>   4
Atom  20C    basis set group =>   3
Atom  21H    basis set group =>   4
Atom  22C    basis set group =>   3
Atom  23H    basis set group =>   4
Atom  24C    basis set group =>   3
Atom  25C    basis set group =>   3
Atom  26H    basis set group =>   4
Atom  27C    basis set group =>   3
Atom  28H    basis set group =>   4
Atom  29C    basis set group =>   3
Atom  30H    basis set group =>   4
Atom  31C    basis set group =>   3
Atom  32H    basis set group =>   4
Atom  33C    basis set group =>   3
Atom  34C    basis set group =>   3
Atom  35H    basis set group =>   4
Atom  36C    basis set group =>   3
Atom  37H    basis set group =>   4
Atom  38C    basis set group =>   3
Atom  39C    basis set group =>   3
Atom  40H    basis set group =>   4
Atom  41C    basis set group =>   3
Atom  42H    basis set group =>   4
Atom  43C    basis set group =>   3
Atom  44C    basis set group =>   3
Atom  45H    basis set group =>   4
Atom  46C    basis set group =>   3
Atom  47H    basis set group =>   4
Atom  48C    basis set group =>   3
Atom  49H    basis set group =>   4
Atom  50C    basis set group =>   3
Atom  51H    basis set group =>   4
Atom  52C    basis set group =>   3
Atom  53C    basis set group =>   3
Atom  54C    basis set group =>   3
Atom  55H    basis set group =>   4
Atom  56C    basis set group =>   3
Atom  57H    basis set group =>   4
Atom  58C    basis set group =>   3
Atom  59H    basis set group =>   4
Atom  60C    basis set group =>   3
Atom  61H    basis set group =>   4
Atom  62C    basis set group =>   3
Atom  63C    basis set group =>   3
Atom  64C    basis set group =>   3
Atom  65H    basis set group =>   4
Atom  66C    basis set group =>   3
Atom  67H    basis set group =>   4
Atom  68C    basis set group =>   3
Atom  69H    basis set group =>   4
Atom  70C    basis set group =>   3
Atom  71H    basis set group =>   4
Atom  72C    basis set group =>   3
Atom  73C    basis set group =>   3
Atom  74C    basis set group =>   3
Atom  75H    basis set group =>   4
Atom  76C    basis set group =>   3
Atom  77H    basis set group =>   4
Atom  78C    basis set group =>   3
Atom  79C    basis set group =>   3
Atom  80H    basis set group =>   4
Atom  81C    basis set group =>   3
Atom  82H    basis set group =>   4
Atom  83C    basis set group =>   3
Atom  84C    basis set group =>   3
Atom  85H    basis set group =>   4
Atom  86C    basis set group =>   3
Atom  87H    basis set group =>   4
Atom  88C    basis set group =>   3
Atom  89H    basis set group =>   4
Atom  90C    basis set group =>   3
Atom  91H    basis set group =>   4
Atom  92C    basis set group =>   3
Atom  93C    basis set group =>   3
Atom  94H    basis set group =>   4
Atom  95C    basis set group =>   3
Atom  96H    basis set group =>   4
Atom  97C    basis set group =>   3
Atom  98C    basis set group =>   3
Atom  99H    basis set group =>   4
Atom 100C    basis set group =>   3
Atom 101H    basis set group =>   4
Atom 102C    basis set group =>   3
Atom 103H    basis set group =>   4
Atom 104C    basis set group =>   3
Atom 105H    basis set group =>   4
Atom 106C    basis set group =>   3
Atom 107C    basis set group =>   3
Atom 108H    basis set group =>   4
Atom 109C    basis set group =>   3
Atom 110H    basis set group =>   4
Atom 111C    basis set group =>   3
Atom 112H    basis set group =>   4
Atom 113C    basis set group =>   3
Atom 114H    basis set group =>   4
Atom 115B    basis set group =>   5
Atom 116B    basis set group =>   5
Atom 117B    basis set group =>   5
Atom 118B    basis set group =>   5
Atom 119C    basis set group =>   3
Atom 120C    basis set group =>   3
Atom 121H    basis set group =>   4
Atom 122C    basis set group =>   3
Atom 123H    basis set group =>   4
Atom 124C    basis set group =>   3
Atom 125H    basis set group =>   4
Atom 126C    basis set group =>   3
Atom 127H    basis set group =>   4
Atom 128C    basis set group =>   3
Atom 129H    basis set group =>   4
Atom 130C    basis set group =>   3
Atom 131H    basis set group =>   4
Atom 132H    basis set group =>   4
Atom 133H    basis set group =>   4
Atom 134C    basis set group =>   3
Atom 135C    basis set group =>   3
Atom 136H    basis set group =>   4
Atom 137C    basis set group =>   3
Atom 138H    basis set group =>   4
Atom 139C    basis set group =>   3
Atom 140H    basis set group =>   4
Atom 141C    basis set group =>   3
Atom 142H    basis set group =>   4
Atom 143C    basis set group =>   3
Atom 144H    basis set group =>   4
Atom 145C    basis set group =>   3
Atom 146H    basis set group =>   4
Atom 147H    basis set group =>   4
Atom 148H    basis set group =>   4
Atom 149O    basis set group =>   1
Atom 150O    basis set group =>   1
Atom 151O    basis set group =>   1
Atom 152O    basis set group =>   1
Atom 153O    basis set group =>   1
Atom 154O    basis set group =>   1
Atom 155O    basis set group =>   1
Atom 156O    basis set group =>   1
Atom 157N    basis set group =>   2
Atom 158N    basis set group =>   2
Atom 159N    basis set group =>   2
Atom 160N    basis set group =>   2
Atom 161C    basis set group =>   3
Atom 162H    basis set group =>   4
Atom 163C    basis set group =>   3
Atom 164H    basis set group =>   4
Atom 165C    basis set group =>   3
Atom 166C    basis set group =>   3
Atom 167H    basis set group =>   4
Atom 168C    basis set group =>   3
Atom 169H    basis set group =>   4
Atom 170C    basis set group =>   3
Atom 171H    basis set group =>   4
Atom 172C    basis set group =>   3
Atom 173H    basis set group =>   4
Atom 174C    basis set group =>   3
Atom 175C    basis set group =>   3
Atom 176H    basis set group =>   4
Atom 177C    basis set group =>   3
Atom 178H    basis set group =>   4
Atom 179C    basis set group =>   3
Atom 180H    basis set group =>   4
Atom 181C    basis set group =>   3
Atom 182H    basis set group =>   4
Atom 183C    basis set group =>   3
Atom 184C    basis set group =>   3
Atom 185H    basis set group =>   4
Atom 186C    basis set group =>   3
Atom 187H    basis set group =>   4
Atom 188C    basis set group =>   3
Atom 189C    basis set group =>   3
Atom 190H    basis set group =>   4
Atom 191C    basis set group =>   3
Atom 192H    basis set group =>   4
Atom 193C    basis set group =>   3
Atom 194C    basis set group =>   3
Atom 195H    basis set group =>   4
Atom 196C    basis set group =>   3
Atom 197H    basis set group =>   4
Atom 198C    basis set group =>   3
Atom 199H    basis set group =>   4
Atom 200C    basis set group =>   3
Atom 201H    basis set group =>   4
Atom 202C    basis set group =>   3
Atom 203C    basis set group =>   3
Atom 204C    basis set group =>   3
Atom 205H    basis set group =>   4
Atom 206C    basis set group =>   3
Atom 207H    basis set group =>   4
Atom 208C    basis set group =>   3
Atom 209H    basis set group =>   4
Atom 210C    basis set group =>   3
Atom 211H    basis set group =>   4
Atom 212C    basis set group =>   3
Atom 213C    basis set group =>   3
Atom 214C    basis set group =>   3
Atom 215H    basis set group =>   4
Atom 216C    basis set group =>   3
Atom 217H    basis set group =>   4
Atom 218C    basis set group =>   3
Atom 219H    basis set group =>   4
Atom 220C    basis set group =>   3
Atom 221H    basis set group =>   4
Atom 222C    basis set group =>   3
Atom 223C    basis set group =>   3
Atom 224C    basis set group =>   3
Atom 225H    basis set group =>   4
Atom 226C    basis set group =>   3
Atom 227H    basis set group =>   4
Atom 228C    basis set group =>   3
Atom 229C    basis set group =>   3
Atom 230H    basis set group =>   4
Atom 231C    basis set group =>   3
Atom 232H    basis set group =>   4
Atom 233C    basis set group =>   3
Atom 234C    basis set group =>   3
Atom 235H    basis set group =>   4
Atom 236C    basis set group =>   3
Atom 237H    basis set group =>   4
Atom 238C    basis set group =>   3
Atom 239H    basis set group =>   4
Atom 240C    basis set group =>   3
Atom 241H    basis set group =>   4
Atom 242C    basis set group =>   3
Atom 243C    basis set group =>   3
Atom 244H    basis set group =>   4
Atom 245C    basis set group =>   3
Atom 246H    basis set group =>   4
Atom 247C    basis set group =>   3
Atom 248C    basis set group =>   3
Atom 249H    basis set group =>   4
Atom 250C    basis set group =>   3
Atom 251H    basis set group =>   4
Atom 252C    basis set group =>   3
Atom 253H    basis set group =>   4
Atom 254C    basis set group =>   3
Atom 255H    basis set group =>   4
Atom 256C    basis set group =>   3
Atom 257C    basis set group =>   3
Atom 258H    basis set group =>   4
Atom 259C    basis set group =>   3
Atom 260H    basis set group =>   4
Atom 261C    basis set group =>   3
Atom 262H    basis set group =>   4
Atom 263C    basis set group =>   3
Atom 264H    basis set group =>   4
Atom 265B    basis set group =>   5
Atom 266B    basis set group =>   5
Atom 267B    basis set group =>   5
Atom 268B    basis set group =>   5
Atom 269N    basis set group =>   2
---------------------------------
AUXILIARY/J BASIS SET INFORMATION
---------------------------------
There are 5 groups of distinct atoms

 Group   1 Type O   : 12s5p4d2f1g contracted to 6s4p3d1f1g pattern {711111/2111/211/2/1}
 Group   2 Type N   : 12s5p4d2f1g contracted to 6s4p3d1f1g pattern {711111/2111/211/2/1}
 Group   3 Type C   : 12s5p4d2f1g contracted to 6s4p3d1f1g pattern {711111/2111/211/2/1}
 Group   4 Type H   : 5s2p1d contracted to 3s1p1d pattern {311/2/1}
 Group   5 Type B   : 12s5p4d2f1g contracted to 6s4p3d1f1g pattern {711111/2111/211/2/1}

Atom   0O    basis set group =>   1
Atom   1O    basis set group =>   1
Atom   2O    basis set group =>   1
Atom   3O    basis set group =>   1
Atom   4O    basis set group =>   1
Atom   5O    basis set group =>   1
Atom   6O    basis set group =>   1
Atom   7O    basis set group =>   1
Atom   8N    basis set group =>   2
Atom   9N    basis set group =>   2
Atom  10N    basis set group =>   2
Atom  11C    basis set group =>   3
Atom  12H    basis set group =>   4
Atom  13C    basis set group =>   3
Atom  14H    basis set group =>   4
Atom  15C    basis set group =>   3
Atom  16C    basis set group =>   3
Atom  17H    basis set group =>   4
Atom  18C    basis set group =>   3
Atom  19H    basis set group =>   4
Atom  20C    basis set group =>   3
Atom  21H    basis set group =>   4
Atom  22C    basis set group =>   3
Atom  23H    basis set group =>   4
Atom  24C    basis set group =>   3
Atom  25C    basis set group =>   3
Atom  26H    basis set group =>   4
Atom  27C    basis set group =>   3
Atom  28H    basis set group =>   4
Atom  29C    basis set group =>   3
Atom  30H    basis set group =>   4
Atom  31C    basis set group =>   3
Atom  32H    basis set group =>   4
Atom  33C    basis set group =>   3
Atom  34C    basis set group =>   3
Atom  35H    basis set group =>   4
Atom  36C    basis set group =>   3
Atom  37H    basis set group =>   4
Atom  38C    basis set group =>   3
Atom  39C    basis set group =>   3
Atom  40H    basis set group =>   4
Atom  41C    basis set group =>   3
Atom  42H    basis set group =>   4
Atom  43C    basis set group =>   3
Atom  44C    basis set group =>   3
Atom  45H    basis set group =>   4
Atom  46C    basis set group =>   3
Atom  47H    basis set group =>   4
Atom  48C    basis set group =>   3
Atom  49H    basis set group =>   4
Atom  50C    basis set group =>   3
Atom  51H    basis set group =>   4
Atom  52C    basis set group =>   3
Atom  53C    basis set group =>   3
Atom  54C    basis set group =>   3
Atom  55H    basis set group =>   4
Atom  56C    basis set group =>   3
Atom  57H    basis set group =>   4
Atom  58C    basis set group =>   3
Atom  59H    basis set group =>   4
Atom  60C    basis set group =>   3
Atom  61H    basis set group =>   4
Atom  62C    basis set group =>   3
Atom  63C    basis set group =>   3
Atom  64C    basis set group =>   3
Atom  65H    basis set group =>   4
Atom  66C    basis set group =>   3
Atom  67H    basis set group =>   4
Atom  68C    basis set group =>   3
Atom  69H    basis set group =>   4
Atom  70C    basis set group =>   3
Atom  71H    basis set group =>   4
Atom  72C    basis set group =>   3
Atom  73C    basis set group =>   3
Atom  74C    basis set group =>   3
Atom  75H    basis set group =>   4
Atom  76C    basis set group =>   3
Atom  77H    basis set group =>   4
Atom  78C    basis set group =>   3
Atom  79C    basis set group =>   3
Atom  80H    basis set group =>   4
Atom  81C    basis set group =>   3
Atom  82H    basis set group =>   4
Atom  83C    basis set group =>   3
Atom  84C    basis set group =>   3
Atom  85H    basis set group =>   4
Atom  86C    basis set group =>   3
Atom  87H    basis set group =>   4
Atom  88C    basis set group =>   3
Atom  89H    basis set group =>   4
Atom  90C    basis set group =>   3
Atom  91H    basis set group =>   4
Atom  92C    basis set group =>   3
Atom  93C    basis set group =>   3
Atom  94H    basis set group =>   4
Atom  95C    basis set group =>   3
Atom  96H    basis set group =>   4
Atom  97C    basis set group =>   3
Atom  98C    basis set group =>   3
Atom  99H    basis set group =>   4
Atom 100C    basis set group =>   3
Atom 101H    basis set group =>   4
Atom 102C    basis set group =>   3
Atom 103H    basis set group =>   4
Atom 104C    basis set group =>   3
Atom 105H    basis set group =>   4
Atom 106C    basis set group =>   3
Atom 107C    basis set group =>   3
Atom 108H    basis set group =>   4
Atom 109C    basis set group =>   3
Atom 110H    basis set group =>   4
Atom 111C    basis set group =>   3
Atom 112H    basis set group =>   4
Atom 113C    basis set group =>   3
Atom 114H    basis set group =>   4
Atom 115B    basis set group =>   5
Atom 116B    basis set group =>   5
Atom 117B    basis set group =>   5
Atom 118B    basis set group =>   5
Atom 119C    basis set group =>   3
Atom 120C    basis set group =>   3
Atom 121H    basis set group =>   4
Atom 122C    basis set group =>   3
Atom 123H    basis set group =>   4
Atom 124C    basis set group =>   3
Atom 125H    basis set group =>   4
Atom 126C    basis set group =>   3
Atom 127H    basis set group =>   4
Atom 128C    basis set group =>   3
Atom 129H    basis set group =>   4
Atom 130C    basis set group =>   3
Atom 131H    basis set group =>   4
Atom 132H    basis set group =>   4
Atom 133H    basis set group =>   4
Atom 134C    basis set group =>   3
Atom 135C    basis set group =>   3
Atom 136H    basis set group =>   4
Atom 137C    basis set group =>   3
Atom 138H    basis set group =>   4
Atom 139C    basis set group =>   3
Atom 140H    basis set group =>   4
Atom 141C    basis set group =>   3
Atom 142H    basis set group =>   4
Atom 143C    basis set group =>   3
Atom 144H    basis set group =>   4
Atom 145C    basis set group =>   3
Atom 146H    basis set group =>   4
Atom 147H    basis set group =>   4
Atom 148H    basis set group =>   4
Atom 149O    basis set group =>   1
Atom 150O    basis set group =>   1
Atom 151O    basis set group =>   1
Atom 152O    basis set group =>   1
Atom 153O    basis set group =>   1
Atom 154O    basis set group =>   1
Atom 155O    basis set group =>   1
Atom 156O    basis set group =>   1
Atom 157N    basis set group =>   2
Atom 158N    basis set group =>   2
Atom 159N    basis set group =>   2
Atom 160N    basis set group =>   2
Atom 161C    basis set group =>   3
Atom 162H    basis set group =>   4
Atom 163C    basis set group =>   3
Atom 164H    basis set group =>   4
Atom 165C    basis set group =>   3
Atom 166C    basis set group =>   3
Atom 167H    basis set group =>   4
Atom 168C    basis set group =>   3
Atom 169H    basis set group =>   4
Atom 170C    basis set group =>   3
Atom 171H    basis set group =>   4
Atom 172C    basis set group =>   3
Atom 173H    basis set group =>   4
Atom 174C    basis set group =>   3
Atom 175C    basis set group =>   3
Atom 176H    basis set group =>   4
Atom 177C    basis set group =>   3
Atom 178H    basis set group =>   4
Atom 179C    basis set group =>   3
Atom 180H    basis set group =>   4
Atom 181C    basis set group =>   3
Atom 182H    basis set group =>   4
Atom 183C    basis set group =>   3
Atom 184C    basis set group =>   3
Atom 185H    basis set group =>   4
Atom 186C    basis set group =>   3
Atom 187H    basis set group =>   4
Atom 188C    basis set group =>   3
Atom 189C    basis set group =>   3
Atom 190H    basis set group =>   4
Atom 191C    basis set group =>   3
Atom 192H    basis set group =>   4
Atom 193C    basis set group =>   3
Atom 194C    basis set group =>   3
Atom 195H    basis set group =>   4
Atom 196C    basis set group =>   3
Atom 197H    basis set group =>   4
Atom 198C    basis set group =>   3
Atom 199H    basis set group =>   4
Atom 200C    basis set group =>   3
Atom 201H    basis set group =>   4
Atom 202C    basis set group =>   3
Atom 203C    basis set group =>   3
Atom 204C    basis set group =>   3
Atom 205H    basis set group =>   4
Atom 206C    basis set group =>   3
Atom 207H    basis set group =>   4
Atom 208C    basis set group =>   3
Atom 209H    basis set group =>   4
Atom 210C    basis set group =>   3
Atom 211H    basis set group =>   4
Atom 212C    basis set group =>   3
Atom 213C    basis set group =>   3
Atom 214C    basis set group =>   3
Atom 215H    basis set group =>   4
Atom 216C    basis set group =>   3
Atom 217H    basis set group =>   4
Atom 218C    basis set group =>   3
Atom 219H    basis set group =>   4
Atom 220C    basis set group =>   3
Atom 221H    basis set group =>   4
Atom 222C    basis set group =>   3
Atom 223C    basis set group =>   3
Atom 224C    basis set group =>   3
Atom 225H    basis set group =>   4
Atom 226C    basis set group =>   3
Atom 227H    basis set group =>   4
Atom 228C    basis set group =>   3
Atom 229C    basis set group =>   3
Atom 230H    basis set group =>   4
Atom 231C    basis set group =>   3
Atom 232H    basis set group =>   4
Atom 233C    basis set group =>   3
Atom 234C    basis set group =>   3
Atom 235H    basis set group =>   4
Atom 236C    basis set group =>   3
Atom 237H    basis set group =>   4
Atom 238C    basis set group =>   3
Atom 239H    basis set group =>   4
Atom 240C    basis set group =>   3
Atom 241H    basis set group =>   4
Atom 242C    basis set group =>   3
Atom 243C    basis set group =>   3
Atom 244H    basis set group =>   4
Atom 245C    basis set group =>   3
Atom 246H    basis set group =>   4
Atom 247C    basis set group =>   3
Atom 248C    basis set group =>   3
Atom 249H    basis set group =>   4
Atom 250C    basis set group =>   3
Atom 251H    basis set group =>   4
Atom 252C    basis set group =>   3
Atom 253H    basis set group =>   4
Atom 254C    basis set group =>   3
Atom 255H    basis set group =>   4
Atom 256C    basis set group =>   3
Atom 257C    basis set group =>   3
Atom 258H    basis set group =>   4
Atom 259C    basis set group =>   3
Atom 260H    basis set group =>   4
Atom 261C    basis set group =>   3
Atom 262H    basis set group =>   4
Atom 263C    basis set group =>   3
Atom 264H    basis set group =>   4
Atom 265B    basis set group =>   5
Atom 266B    basis set group =>   5
Atom 267B    basis set group =>   5
Atom 268B    basis set group =>   5
Atom 269N    basis set group =>   2


           ************************************************************
           *        Program running with 8 parallel MPI-processes     *
           *              working on a common directory               *
           ************************************************************
------------------------------------------------------------------------------
                           ORCA GTO INTEGRAL CALCULATION
                           -- RI-GTO INTEGRALS CHOSEN --
------------------------------------------------------------------------------
------------------------------------------------------------------------------
                   ___                                                        
                  /   \      - P O W E R E D   B Y -                         
                 /     \                                                     
                 |  |  |   _    _      __       _____    __    __             
                 |  |  |  | |  | |    /  \     |  _  \  |  |  /  |          
                  \  \/   | |  | |   /    \    | | | |  |  | /  /          
                 / \  \   | |__| |  /  /\  \   | |_| |  |  |/  /          
                |  |  |   |  __  | /  /__\  \  |    /   |      \           
                |  |  |   | |  | | |   __   |  |    \   |  |\   \          
                \     /   | |  | | |  |  |  |  | |\  \  |  | \   \       
                 \___/    |_|  |_| |__|  |__|  |_| \__\ |__|  \__/        
                                                                              
                      - O R C A' S   B I G   F R I E N D -                    
                                      &                                       
                       - I N T E G R A L  F E E D E R -                       
                                                                              
 v1 FN, 2020, v2 2021                                                         
------------------------------------------------------------------------------


Reading SHARK input file 2.SHARKINP.tmp ... ok
----------------------
SHARK INTEGRAL PACKAGE
----------------------

Number of atoms                             ...    270
Number of basis functions                   ...   5770
Number of shells                            ...   2242
Maximum angular momentum                    ...      3
Integral batch strategy                     ... SHARK/LIBINT Hybrid
RI-J (if used) integral strategy            ... SPLIT-RIJ (Revised 2003 algorithm where possible)
Printlevel                                  ...      1
Contraction scheme used                     ... SEGMENTED contraction
Coulomb Range Separation                    ... NOT USED
Exchange Range Separation                   ... NOT USED
Finite Nucleus Model                        ... NOT USED
Auxiliary Coulomb fitting basis             ... AVAILABLE
   # of basis functions in Aux-J            ...   9278
   # of shells in Aux-J                     ...   3010
   Maximum angular momentum in Aux-J        ...      4
Auxiliary J/K fitting basis                 ... NOT available
Auxiliary Correlation fitting basis         ... NOT available
Auxiliary 'external' fitting basis          ... NOT available
Integral threshold                          ...     1.000000e-10
Primitive cut-off                           ...     1.000000e-11
Primitive pair pre-selection threshold      ...     1.000000e-11

Calculating pre-screening integrals         ... done (  2.6 sec) Dimension = 2242
Organizing shell pair data                  ... done (  6.2 sec)
Shell pair information
Total number of shell pairs                 ...   2514403
Shell pairs after pre-screening             ...    345053
Total number of primitive shell pairs       ...   7783504
Primitive shell pairs kept                  ...    646242
          la=0 lb=0:  87239 shell pairs
          la=1 lb=0: 103264 shell pairs
          la=1 lb=1:  30735 shell pairs
          la=2 lb=0:  47118 shell pairs
          la=2 lb=1:  28399 shell pairs
          la=2 lb=2:   6574 shell pairs
          la=3 lb=0:  21522 shell pairs
          la=3 lb=1:  13054 shell pairs
          la=3 lb=2:   5795 shell pairs
          la=3 lb=3:   1353 shell pairs

Calculating one electron integrals          ... done (  3.2 sec)
Calculating RI/J V-Matrix + Cholesky decomp.... done (  8.9 sec)
Calculating Nuclear repulsion               ... done (  0.0 sec) ENN=  31195.190947891031 Eh

SHARK setup successfully completed in  27.6 seconds

Maximum memory used throughout the entire GTOINT-calculation: 1089.6 MB


           ************************************************************
           *        Program running with 8 parallel MPI-processes     *
           *              working on a common directory               *
           ************************************************************
-------------------------------------------------------------------------------
                                 ORCA SCF
-------------------------------------------------------------------------------

------------
SCF SETTINGS
------------
Hamiltonian:
 Density Functional     Method          .... DFT(GTOs)
 Exchange Functional    Exchange        .... B88
   X-Alpha parameter    XAlpha          ....  0.666667
   Becke's b parameter  XBeta           ....  0.004200
 Correlation Functional Correlation     .... LYP
 LDA part of GGA corr.  LDAOpt          .... VWN-5
 Gradients option       PostSCFGGA      .... off
 Hybrid DFT is turned on
   Fraction HF Exchange ScalHFX         ....  0.200000
   Scaling of DF-GGA-X  ScalDFX         ....  0.720000
   Scaling of DF-GGA-C  ScalDFC         ....  0.810000
   Scaling of DF-LDA-C  ScalLDAC        ....  1.000000
   Perturbative correction              ....  0.000000
   Density functional embedding theory  .... OFF
   NL short-range parameter             ....  4.800000
 RI-approximation to the Coulomb term is turned on
   Number of AuxJ basis functions       .... 9278
   RIJ-COSX (HFX calculated with COS-X)).... on


General Settings:
 Integral files         IntName         .... 2
 Hartree-Fock type      HFTyp           .... RHF
 Total Charge           Charge          ....    0
 Multiplicity           Mult            ....    1
 Number of Electrons    NEL             .... 1132
 Basis Dimension        Dim             .... 5770
 Nuclear Repulsion      ENuc            ....  31195.1909478910 Eh

Convergence Acceleration:
 DIIS                   CNVDIIS         .... on
   Start iteration      DIISMaxIt       ....    12
   Startup error        DIISStart       ....  0.200000
   # of expansion vecs  DIISMaxEq       ....     5
   Bias factor          DIISBfac        ....   1.050
   Max. coefficient     DIISMaxC        ....  10.000
 Trust-Rad. Augm. Hess. CNVTRAH         .... auto
   Auto Start mean grad. ratio tolernc. ....  1.125000
   Auto Start start iteration           ....    20
   Auto Start num. interpolation iter.  ....    10
   Max. Number of Micro iterations      ....    16
   Max. Number of Macro iterations      .... Maxiter - #DIIS iter
   Number of Davidson start vectors     ....     2
   Converg. threshold I  (grad. norm)   ....   5.000e-05
   Converg. threshold II (energy diff.) ....   1.000e-06
   Grad. Scal. Fac. for Micro threshold ....   0.100
   Minimum threshold for Micro iter.    ....   0.010
   NR start threshold (gradient norm)   ....   0.001
   Initial trust radius                 ....   0.400
   Minimum AH scaling param. (alpha)    ....   1.000
   Maximum AH scaling param. (alpha)    .... 1000.000
   Orbital update algorithm             .... Taylor
   White noise on init. David. guess    .... on
   Maximum white noise                  ....   0.010
   Quad. conv. algorithm                .... NR
 SOSCF                  CNVSOSCF        .... on
   Start iteration      SOSCFMaxIt      ....   150
   Startup grad/error   SOSCFStart      ....  0.003300
 Level Shifting         CNVShift        .... on
   Level shift para.    LevelShift      ....    0.2500
   Turn off err/grad.   ShiftErr        ....    0.0010
 Zerner damping         CNVZerner       .... off
 Static damping         CNVDamp         .... on
   Fraction old density DampFac         ....    0.7000
   Max. Damping (<1)    DampMax         ....    0.9800
   Min. Damping (>=0)   DampMin         ....    0.0000
   Turn off err/grad.   DampErr         ....    0.1000
 Fernandez-Rico         CNVRico         .... off

SCF Procedure:
 Maximum # iterations   MaxIter         ....   125
 SCF integral mode      SCFMode         .... Direct
   Integral package                     .... SHARK and LIBINT hybrid scheme
 Reset frequency        DirectResetFreq ....    20
 Integral Threshold     Thresh          ....  1.000e-10 Eh
 Primitive CutOff       TCut            ....  1.000e-11 Eh

Convergence Tolerance:
 Convergence Check Mode ConvCheckMode   .... Total+1el-Energy
 Convergence forced     ConvForced      .... 0
 Energy Change          TolE            ....  1.000e-06 Eh
 1-El. energy change                    ....  1.000e-03 Eh
 Orbital Gradient       TolG            ....  5.000e-05
 Orbital Rotation angle TolX            ....  5.000e-05
 DIIS Error             TolErr          ....  1.000e-06


Diagonalization of the overlap matrix:
Smallest eigenvalue                        ... 4.480e-06
Time for diagonalization                   ...   14.473 sec
Threshold for overlap eigenvalues          ... 1.000e-08
Number of eigenvalues below threshold      ... 0
Time for construction of square roots      ...    8.314 sec
Total time needed                          ...   22.978 sec

Time for model grid setup =   45.232 sec

------------------------------
INITIAL GUESS: MODEL POTENTIAL
------------------------------
Loading Hartree-Fock densities                     ... done
Calculating cut-offs                               ... done
Initializing the effective Hamiltonian             ... done
Setting up the integral package (SHARK)            ... done
Starting the Coulomb interaction                   ... done (  47.2 sec)
Reading the grid                                   ... done
Mapping shells                                     ... done
Starting the XC term evaluation                    ... done (   4.1 sec)
  promolecular density results
     # of electrons  =   1131.931390712
     EX              =   -935.202864096
     EC              =    -38.681186923
     EX+EC           =   -973.884051019
Transforming the Hamiltonian                       ... done (   8.1 sec)
Diagonalizing the Hamiltonian                      ... done (  16.3 sec)
Back transforming the eigenvectors                 ... done (   4.0 sec)
Now organizing SCF variables                       ... done
                      ------------------
                      INITIAL GUESS DONE ( 127.0 sec)
                      ------------------
-------------------
DFT GRID GENERATION
-------------------

General Integration Accuracy     IntAcc      ... 4.388
Radial Grid Type                 RadialGrid  ... OptM3 with GC (2021)
Angular Grid (max. ang.)         AngularGrid ... 4 (Lebedev-302)
Angular grid pruning method      GridPruning ... 4 (adaptive)
Weight generation scheme         WeightScheme... Becke
Basis function cutoff            BFCut       ... 1.0000e-10
Integration weight cutoff        WCut        ... 1.0000e-14
Angular grids for H and He will be reduced by one unit
Partially contracted basis set               ... off
Rotationally invariant grid construction     ... off

Total number of grid points                  ...  1315241
Total number of batches                      ...    20691
Average number of points per batch           ...       63
Average number of grid points per atom       ...     4871
Time for grid setup =  139.264 sec

--------------------
COSX GRID GENERATION
--------------------

GRIDX 1
-------
General Integration Accuracy     IntAcc      ... 3.816
Radial Grid Type                 RadialGrid  ... OptM3 with GC (2021)
Angular Grid (max. ang.)         AngularGrid ... 1 (Lebedev-50)
Angular grid pruning method      GridPruning ... 4 (adaptive)
Weight generation scheme         WeightScheme... Becke
Basis function cutoff            BFCut       ... 1.0000e-10
Integration weight cutoff        WCut        ... 1.0000e-14
Angular grids for H and He will be reduced by one unit
Partially contracted basis set               ... on
Rotationally invariant grid construction     ... off

Total number of grid points                  ...   166372
Total number of batches                      ...     2697
Average number of points per batch           ...       61
Average number of grid points per atom       ...      616
UseSFitting                                  ... on

GRIDX 2
-------
General Integration Accuracy     IntAcc      ... 4.020
Radial Grid Type                 RadialGrid  ... OptM3 with GC (2021)
Angular Grid (max. ang.)         AngularGrid ... 2 (Lebedev-110)
Angular grid pruning method      GridPruning ... 4 (adaptive)
Weight generation scheme         WeightScheme... Becke
Basis function cutoff            BFCut       ... 1.0000e-10
Integration weight cutoff        WCut        ... 1.0000e-14
Angular grids for H and He will be reduced by one unit
Partially contracted basis set               ... on
Rotationally invariant grid construction     ... off

Total number of grid points                  ...   360774
Total number of batches                      ...     5764
Average number of points per batch           ...       62
Average number of grid points per atom       ...     1336
UseSFitting                                  ... on

GRIDX 3
-------
General Integration Accuracy     IntAcc      ... 4.338
Radial Grid Type                 RadialGrid  ... OptM3 with GC (2021)
Angular Grid (max. ang.)         AngularGrid ... 3 (Lebedev-194)
Angular grid pruning method      GridPruning ... 4 (adaptive)
Weight generation scheme         WeightScheme... Becke
Basis function cutoff            BFCut       ... 1.0000e-10
Integration weight cutoff        WCut        ... 1.0000e-14
Angular grids for H and He will be reduced by one unit
Partially contracted basis set               ... on
Rotationally invariant grid construction     ... off

Total number of grid points                  ...   786164
Total number of batches                      ...    12423
Average number of points per batch           ...       63
Average number of grid points per atom       ...     2912
UseSFitting                                  ... on

Time for X-Grid setup             =  200.686 sec

--------------
SCF ITERATIONS
--------------
ITER       Energy         Delta-E        Max-DP      RMS-DP      [F,P]     Damp
               ***  Starting incremental Fock matrix formation  ***
  0  -7004.4640820600   0.000000000000 0.12491597  0.00034575  0.2265244 0.7000
  1  -7006.2544781856  -1.790396125590 0.13387027  0.00030449  0.0998556 0.7000
                               ***Turning on DIIS***
  2  -7007.0194654660  -0.764987280351 0.18329357  0.00051294  0.0388381 0.0000
  3  -7008.1500836390  -1.130618173067 0.13128923  0.00025635  0.0526749 0.0000
  4  -7008.4266039657  -0.276520326683 0.04091276  0.00008909  0.0100484 0.0000
  5  -7008.4390677047  -0.012463738939 0.02101947  0.00003985  0.0063805 0.0000
                      *** Initiating the SOSCF procedure ***
                           *** Shutting down DIIS ***
                      *** Re-Reading the Fockian *** 
                      *** Removing any level shift *** 
ITER      Energy       Delta-E        Grad      Rot      Max-DP    RMS-DP
  6  -7008.44030663  -0.0012389233  0.000447  0.000447  0.005388  0.000014
               *** Restarting incremental Fock matrix formation ***
  7  -7008.44034916  -0.0000425317  0.000230  0.003856  0.007659  0.000029
  8  -7008.44035372  -0.0000045584  0.000463  0.001813  0.002496  0.000010
  9  -7008.44037497  -0.0000212543  0.000087  0.000474  0.002642  0.000010
 10  -7008.44037466   0.0000003090  0.000074  0.000149  0.000623  0.000002
 11  -7008.44037745  -0.0000027877  0.000040  0.000245  0.000805  0.000003
 12  -7008.44037756  -0.0000001074  0.000035  0.000052  0.000261  0.000001
                  ***Gradient check signals convergence***
              ***Rediagonalizing the Fockian in SOSCF/NRSCF***

               *****************************************************
               *                     SUCCESS                       *
               *           SCF CONVERGED AFTER  13 CYCLES          *
               *****************************************************

Old exchange energy                            =   -189.872028285 Eh
New exchange energy                            =   -189.871975836 Eh
Exchange energy change after final integration =      0.000052449 Eh
Total energy after final integration           =  -7008.440322826 Eh
Final COS-X integration done in                =  1415.357 sec

----------------
TOTAL SCF ENERGY
----------------

Total Energy       :        -7008.44032283 Eh         -190709.35666 eV

Components:
Nuclear Repulsion  :        31195.19094789 Eh          848864.30112 eV
Electronic Energy  :       -38203.63127072 Eh        -1039573.65778 eV
One Electron Energy:       -71726.74807361 Eh        -1951784.04187 eV
Two Electron Energy:        33523.11680289 Eh          912210.38409 eV
Max COSX asymmetry :            0.00000161 Eh               0.00004 eV

Virial components:
Potential Energy   :       -13987.10559597 Eh         -380608.49303 eV
Kinetic Energy     :         6978.66527315 Eh          189899.13637 eV
Virial Ratio       :            2.00426658


DFT components:
N(Alpha)           :      566.000199765698 electrons
N(Beta)            :      566.000199765698 electrons
N(Total)           :     1132.000399531395 electrons
E(X)               :     -754.510654093013 Eh       
E(C)               :      -45.568609354846 Eh       
E(XC)              :     -800.079263447858 Eh       
DFET-embed. en.    :        0.000000000000 Eh       

---------------
SCF CONVERGENCE
---------------

  Last Energy change         ...    2.2829e-06  Tolerance :   1.0000e-06
  Last MAX-Density change    ...    3.2196e-15  Tolerance :   1.0000e-05
  Last RMS-Density change    ...    7.1682e-18  Tolerance :   1.0000e-06
  Last Orbital Gradient      ...    8.2683e-06  Tolerance :   5.0000e-05
  Last Orbital Rotation      ...    6.1142e-05  Tolerance :   5.0000e-05

             **** THE GBW FILE WAS UPDATED (2.gbw) ****
             **** DENSITY 2.scfp WAS UPDATED ****
             **** ENERGY FILE WAS UPDATED (2.en.tmp) ****
             **** THE GBW FILE WAS UPDATED (2.gbw) ****
             **** DENSITY 2.scfp WAS UPDATED ****
----------------
ORBITAL ENERGIES
----------------

  NO   OCC          E(Eh)            E(eV) 
   0   2.0000     -19.167095      -521.5632 
   1   2.0000     -19.166967      -521.5597 
   2   2.0000     -19.126348      -520.4544 
   3   2.0000     -19.125076      -520.4198 
   4   2.0000     -19.119844      -520.2774 
   5   2.0000     -19.117813      -520.2221 
   6   2.0000     -19.117645      -520.2176 
   7   2.0000     -19.117389      -520.2106 
   8   2.0000     -19.117226      -520.2062 
   9   2.0000     -19.116774      -520.1939 
  10   2.0000     -19.114797      -520.1401 
  11   2.0000     -19.114743      -520.1386 
  12   2.0000     -19.114540      -520.1331 
  13   2.0000     -19.112328      -520.0729 
  14   2.0000     -19.111651      -520.0545 
  15   2.0000     -19.109142      -519.9862 
  16   2.0000     -14.403107      -391.9285 
  17   2.0000     -14.402137      -391.9021 
  18   2.0000     -14.402013      -391.8987 
  19   2.0000     -14.400533      -391.8584 
  20   2.0000     -14.400268      -391.8512 
  21   2.0000     -14.400198      -391.8493 
  22   2.0000     -14.392033      -391.6271 
  23   2.0000     -14.330870      -389.9628 
  24   2.0000     -10.268454      -279.4188 
  25   2.0000     -10.267314      -279.3878 
  26   2.0000     -10.265339      -279.3341 
  27   2.0000     -10.264577      -279.3133 
  28   2.0000     -10.263201      -279.2759 
  29   2.0000     -10.262730      -279.2631 
  30   2.0000     -10.262702      -279.2623 
  31   2.0000     -10.261657      -279.2339 
  32   2.0000     -10.261379      -279.2263 
  33   2.0000     -10.261185      -279.2210 
  34   2.0000     -10.260140      -279.1926 
  35   2.0000     -10.259965      -279.1878 
  36   2.0000     -10.258116      -279.1375 
  37   2.0000     -10.257897      -279.1316 
  38   2.0000     -10.256336      -279.0891 
  39   2.0000     -10.256014      -279.0803 
  40   2.0000     -10.255897      -279.0771 
  41   2.0000     -10.255641      -279.0702 
  42   2.0000     -10.253823      -279.0207 
  43   2.0000     -10.252717      -278.9906 
  44   2.0000     -10.246306      -278.8162 
  45   2.0000     -10.245333      -278.7897 
  46   2.0000     -10.244105      -278.7563 
  47   2.0000     -10.243769      -278.7471 
  48   2.0000     -10.242638      -278.7164 
  49   2.0000     -10.238691      -278.6089 
  50   2.0000     -10.237639      -278.5803 
  51   2.0000     -10.236206      -278.5413 
  52   2.0000     -10.235781      -278.5298 
  53   2.0000     -10.234925      -278.5065 
  54   2.0000     -10.234455      -278.4937 
  55   2.0000     -10.234129      -278.4848 
  56   2.0000     -10.234052      -278.4827 
  57   2.0000     -10.233274      -278.4615 
  58   2.0000     -10.232824      -278.4493 
  59   2.0000     -10.232108      -278.4298 
  60   2.0000     -10.231972      -278.4261 
  61   2.0000     -10.231682      -278.4182 
  62   2.0000     -10.230922      -278.3975 
  63   2.0000     -10.230842      -278.3954 
  64   2.0000     -10.229620      -278.3621 
  65   2.0000     -10.228949      -278.3439 
  66   2.0000     -10.226806      -278.2855 
  67   2.0000     -10.226569      -278.2791 
  68   2.0000     -10.226070      -278.2655 
  69   2.0000     -10.224485      -278.2224 
  70   2.0000     -10.223340      -278.1912 
  71   2.0000     -10.221834      -278.1502 
  72   2.0000     -10.215428      -277.9759 
  73   2.0000     -10.214632      -277.9543 
  74   2.0000     -10.208626      -277.7908 
  75   2.0000     -10.208362      -277.7837 
  76   2.0000     -10.207333      -277.7557 
  77   2.0000     -10.206899      -277.7438 
  78   2.0000     -10.206496      -277.7329 
  79   2.0000     -10.205836      -277.7149 
  80   2.0000     -10.205336      -277.7013 
  81   2.0000     -10.205274      -277.6996 
  82   2.0000     -10.204409      -277.6761 
  83   2.0000     -10.203649      -277.6554 
  84   2.0000     -10.203382      -277.6481 
  85   2.0000     -10.203046      -277.6390 
  86   2.0000     -10.201277      -277.5909 
  87   2.0000     -10.199520      -277.5430 
  88   2.0000     -10.199397      -277.5397 
  89   2.0000     -10.198773      -277.5227 
  90   2.0000     -10.197714      -277.4939 
  91   2.0000     -10.195881      -277.4440 
  92   2.0000     -10.195821      -277.4424 
  93   2.0000     -10.195726      -277.4398 
  94   2.0000     -10.193982      -277.3924 
  95   2.0000     -10.191060      -277.3128 
  96   2.0000     -10.185952      -277.1739 
  97   2.0000     -10.184320      -277.1294 
  98   2.0000     -10.183160      -277.0979 
  99   2.0000     -10.180894      -277.0362 
 100   2.0000     -10.178641      -276.9749 
 101   2.0000     -10.178387      -276.9680 
 102   2.0000     -10.177198      -276.9356 
 103   2.0000     -10.176878      -276.9269 
 104   2.0000     -10.174739      -276.8687 
 105   2.0000     -10.171900      -276.7915 
 106   2.0000     -10.170748      -276.7601 
 107   2.0000     -10.168842      -276.7083 
 108   2.0000     -10.168023      -276.6860 
 109   2.0000     -10.167626      -276.6752 
 110   2.0000     -10.167570      -276.6736 
 111   2.0000     -10.166711      -276.6503 
 112   2.0000     -10.164232      -276.5828 
 113   2.0000     -10.162628      -276.5392 
 114   2.0000     -10.161633      -276.5121 
 115   2.0000     -10.161434      -276.5067 
 116   2.0000     -10.160500      -276.4813 
 117   2.0000     -10.158887      -276.4374 
 118   2.0000     -10.158034      -276.4141 
 119   2.0000     -10.157437      -276.3979 
 120   2.0000     -10.157307      -276.3944 
 121   2.0000     -10.156779      -276.3800 
 122   2.0000     -10.156489      -276.3721 
 123   2.0000     -10.156231      -276.3651 
 124   2.0000     -10.155655      -276.3494 
 125   2.0000     -10.155627      -276.3487 
 126   2.0000     -10.155524      -276.3459 
 127   2.0000     -10.155522      -276.3458 
 128   2.0000     -10.155036      -276.3326 
 129   2.0000     -10.154998      -276.3315 
 130   2.0000     -10.154976      -276.3310 
 131   2.0000     -10.154316      -276.3130 
 132   2.0000     -10.154156      -276.3086 
 133   2.0000     -10.153800      -276.2990 
 134   2.0000     -10.153753      -276.2977 
 135   2.0000     -10.153419      -276.2886 
 136   2.0000     -10.153389      -276.2878 
 137   2.0000     -10.153206      -276.2828 
 138   2.0000     -10.152673      -276.2683 
 139   2.0000     -10.152255      -276.2569 
 140   2.0000     -10.152226      -276.2561 
 141   2.0000     -10.152123      -276.2533 
 142   2.0000     -10.152056      -276.2515 
 143   2.0000     -10.151690      -276.2415 
 144   2.0000     -10.151471      -276.2356 
 145   2.0000     -10.151367      -276.2328 
 146   2.0000     -10.149452      -276.1806 
 147   2.0000     -10.148895      -276.1655 
 148   2.0000     -10.148617      -276.1579 
 149   2.0000     -10.147496      -276.1274 
 150   2.0000     -10.146753      -276.1072 
 151   2.0000     -10.146535      -276.1013 
 152   2.0000     -10.139443      -275.9083 
 153   2.0000     -10.138675      -275.8874 
 154   2.0000     -10.135304      -275.7957 
 155   2.0000     -10.133425      -275.7445 
 156   2.0000     -10.129473      -275.6370 
 157   2.0000     -10.128584      -275.6128 
 158   2.0000      -6.816673      -185.4911 
 159   2.0000      -6.781081      -184.5226 
 160   2.0000      -6.773340      -184.3119 
 161   2.0000      -6.773109      -184.3057 
 162   2.0000      -6.773079      -184.3049 
 163   2.0000      -6.771893      -184.2726 
 164   2.0000      -6.770029      -184.2219 
 165   2.0000      -6.765452      -184.0973 
 166   2.0000      -1.090836       -29.6832 
 167   2.0000      -1.070861       -29.1396 
 168   2.0000      -1.064201       -28.9584 
 169   2.0000      -1.061839       -28.8941 
 170   2.0000      -1.060904       -28.8687 
 171   2.0000      -1.059772       -28.8379 
 172   2.0000      -1.059429       -28.8285 
 173   2.0000      -1.054959       -28.7069 
 174   2.0000      -1.027033       -27.9470 
 175   2.0000      -1.025562       -27.9070 
 176   2.0000      -1.025271       -27.8990 
 177   2.0000      -1.024083       -27.8667 
 178   2.0000      -1.022928       -27.8353 
 179   2.0000      -1.022711       -27.8294 
 180   2.0000      -1.019424       -27.7399 
 181   2.0000      -1.009897       -27.4807 
 182   2.0000      -0.997263       -27.1369 
 183   2.0000      -0.990319       -26.9479 
 184   2.0000      -0.988521       -26.8990 
 185   2.0000      -0.987414       -26.8689 
 186   2.0000      -0.986693       -26.8493 
 187   2.0000      -0.984852       -26.7992 
 188   2.0000      -0.982860       -26.7450 
 189   2.0000      -0.974277       -26.5114 
 190   2.0000      -0.907931       -24.7061 
 191   2.0000      -0.907746       -24.7010 
 192   2.0000      -0.906381       -24.6639 
 193   2.0000      -0.890452       -24.2304 
 194   2.0000      -0.884611       -24.0715 
 195   2.0000      -0.883893       -24.0520 
 196   2.0000      -0.882584       -24.0163 
 197   2.0000      -0.881113       -23.9763 
 198   2.0000      -0.869724       -23.6664 
 199   2.0000      -0.862964       -23.4825 
 200   2.0000      -0.858915       -23.3723 
 201   2.0000      -0.850873       -23.1534 
 202   2.0000      -0.847359       -23.0578 
 203   2.0000      -0.842541       -22.9267 
 204   2.0000      -0.842390       -22.9226 
 205   2.0000      -0.841314       -22.8933 
 206   2.0000      -0.838533       -22.8176 
 207   2.0000      -0.838308       -22.8115 
 208   2.0000      -0.835130       -22.7251 
 209   2.0000      -0.834835       -22.7170 
 210   2.0000      -0.834610       -22.7109 
 211   2.0000      -0.830392       -22.5961 
 212   2.0000      -0.827210       -22.5095 
 213   2.0000      -0.826529       -22.4910 
 214   2.0000      -0.826131       -22.4802 
 215   2.0000      -0.825083       -22.4516 
 216   2.0000      -0.824906       -22.4468 
 217   2.0000      -0.823591       -22.4111 
 218   2.0000      -0.817972       -22.2582 
 219   2.0000      -0.817674       -22.2500 
 220   2.0000      -0.816815       -22.2267 
 221   2.0000      -0.816567       -22.2199 
 222   2.0000      -0.797689       -21.7062 
 223   2.0000      -0.792306       -21.5597 
 224   2.0000      -0.784498       -21.3473 
 225   2.0000      -0.784344       -21.3431 
 226   2.0000      -0.769081       -20.9277 
 227   2.0000      -0.755208       -20.5503 
 228   2.0000      -0.754161       -20.5218 
 229   2.0000      -0.748965       -20.3804 
 230   2.0000      -0.741365       -20.1736 
 231   2.0000      -0.740221       -20.1424 
 232   2.0000      -0.738353       -20.0916 
 233   2.0000      -0.736883       -20.0516 
 234   2.0000      -0.734984       -19.9999 
 235   2.0000      -0.734720       -19.9927 
 236   2.0000      -0.734229       -19.9794 
 237   2.0000      -0.733826       -19.9684 
 238   2.0000      -0.732864       -19.9422 
 239   2.0000      -0.730971       -19.8907 
 240   2.0000      -0.730725       -19.8840 
 241   2.0000      -0.729445       -19.8492 
 242   2.0000      -0.728220       -19.8159 
 243   2.0000      -0.726178       -19.7603 
 244   2.0000      -0.725896       -19.7526 
 245   2.0000      -0.725524       -19.7425 
 246   2.0000      -0.724077       -19.7031 
 247   2.0000      -0.721697       -19.6384 
 248   2.0000      -0.718869       -19.5614 
 249   2.0000      -0.716993       -19.5104 
 250   2.0000      -0.714031       -19.4298 
 251   2.0000      -0.712674       -19.3929 
 252   2.0000      -0.710298       -19.3282 
 253   2.0000      -0.709000       -19.2929 
 254   2.0000      -0.708043       -19.2668 
 255   2.0000      -0.703766       -19.1504 
 256   2.0000      -0.700515       -19.0620 
 257   2.0000      -0.700071       -19.0499 
 258   2.0000      -0.699422       -19.0322 
 259   2.0000      -0.699017       -19.0212 
 260   2.0000      -0.698727       -19.0133 
 261   2.0000      -0.697461       -18.9789 
 262   2.0000      -0.696980       -18.9658 
 263   2.0000      -0.694086       -18.8871 
 264   2.0000      -0.686023       -18.6676 
 265   2.0000      -0.673396       -18.3240 
 266   2.0000      -0.672331       -18.2951 
 267   2.0000      -0.671648       -18.2765 
 268   2.0000      -0.663864       -18.0647 
 269   2.0000      -0.648944       -17.6587 
 270   2.0000      -0.627391       -17.0722 
 271   2.0000      -0.627263       -17.0687 
 272   2.0000      -0.626675       -17.0527 
 273   2.0000      -0.625078       -17.0092 
 274   2.0000      -0.623750       -16.9731 
 275   2.0000      -0.616813       -16.7843 
 276   2.0000      -0.614625       -16.7248 
 277   2.0000      -0.614218       -16.7137 
 278   2.0000      -0.613106       -16.6835 
 279   2.0000      -0.612057       -16.6549 
 280   2.0000      -0.609956       -16.5977 
 281   2.0000      -0.607464       -16.5299 
 282   2.0000      -0.607128       -16.5208 
 283   2.0000      -0.605812       -16.4850 
 284   2.0000      -0.604593       -16.4518 
 285   2.0000      -0.603365       -16.4184 
 286   2.0000      -0.600068       -16.3287 
 287   2.0000      -0.599924       -16.3248 
 288   2.0000      -0.597938       -16.2707 
 289   2.0000      -0.597622       -16.2621 
 290   2.0000      -0.597475       -16.2581 
 291   2.0000      -0.597029       -16.2460 
 292   2.0000      -0.596576       -16.2337 
 293   2.0000      -0.593016       -16.1368 
 294   2.0000      -0.592733       -16.1291 
 295   2.0000      -0.591788       -16.1034 
 296   2.0000      -0.590836       -16.0775 
 297   2.0000      -0.590719       -16.0743 
 298   2.0000      -0.588500       -16.0139 
 299   2.0000      -0.587191       -15.9783 
 300   2.0000      -0.585226       -15.9248 
 301   2.0000      -0.584088       -15.8938 
 302   2.0000      -0.581689       -15.8286 
 303   2.0000      -0.580556       -15.7977 
 304   2.0000      -0.579944       -15.7811 
 305   2.0000      -0.575465       -15.6592 
 306   2.0000      -0.574302       -15.6276 
 307   2.0000      -0.573357       -15.6018 
 308   2.0000      -0.569390       -15.4939 
 309   2.0000      -0.567861       -15.4523 
 310   2.0000      -0.564570       -15.3627 
 311   2.0000      -0.563244       -15.3267 
 312   2.0000      -0.562171       -15.2974 
 313   2.0000      -0.561904       -15.2902 
 314   2.0000      -0.560266       -15.2456 
 315   2.0000      -0.557186       -15.1618 
 316   2.0000      -0.554874       -15.0989 
 317   2.0000      -0.541311       -14.7298 
 318   2.0000      -0.540958       -14.7202 
 319   2.0000      -0.536866       -14.6089 
 320   2.0000      -0.536343       -14.5946 
 321   2.0000      -0.536136       -14.5890 
 322   2.0000      -0.534337       -14.5401 
 323   2.0000      -0.533083       -14.5059 
 324   2.0000      -0.532547       -14.4913 
 325   2.0000      -0.528907       -14.3923 
 326   2.0000      -0.520552       -14.1649 
 327   2.0000      -0.518933       -14.1209 
 328   2.0000      -0.518355       -14.1052 
 329   2.0000      -0.517715       -14.0877 
 330   2.0000      -0.516363       -14.0510 
 331   2.0000      -0.515319       -14.0225 
 332   2.0000      -0.514106       -13.9895 
 333   2.0000      -0.512984       -13.9590 
 334   2.0000      -0.512430       -13.9439 
 335   2.0000      -0.509262       -13.8577 
 336   2.0000      -0.507927       -13.8214 
 337   2.0000      -0.506218       -13.7749 
 338   2.0000      -0.505443       -13.7538 
 339   2.0000      -0.504769       -13.7355 
 340   2.0000      -0.503049       -13.6887 
 341   2.0000      -0.499072       -13.5804 
 342   2.0000      -0.498465       -13.5639 
 343   2.0000      -0.495928       -13.4949 
 344   2.0000      -0.493926       -13.4404 
 345   2.0000      -0.492652       -13.4057 
 346   2.0000      -0.492304       -13.3963 
 347   2.0000      -0.491263       -13.3679 
 348   2.0000      -0.490787       -13.3550 
 349   2.0000      -0.490705       -13.3528 
 350   2.0000      -0.490386       -13.3441 
 351   2.0000      -0.489186       -13.3114 
 352   2.0000      -0.488806       -13.3011 
 353   2.0000      -0.488583       -13.2950 
 354   2.0000      -0.487610       -13.2685 
 355   2.0000      -0.487425       -13.2635 
 356   2.0000      -0.486767       -13.2456 
 357   2.0000      -0.486473       -13.2376 
 358   2.0000      -0.485894       -13.2218 
 359   2.0000      -0.485186       -13.2026 
 360   2.0000      -0.484115       -13.1734 
 361   2.0000      -0.483361       -13.1529 
 362   2.0000      -0.482706       -13.1351 
 363   2.0000      -0.481744       -13.1089 
 364   2.0000      -0.481378       -13.0990 
 365   2.0000      -0.481106       -13.0916 
 366   2.0000      -0.479228       -13.0405 
 367   2.0000      -0.478016       -13.0075 
 368   2.0000      -0.476869       -12.9763 
 369   2.0000      -0.476114       -12.9557 
 370   2.0000      -0.475945       -12.9511 
 371   2.0000      -0.473703       -12.8901 
 372   2.0000      -0.473425       -12.8826 
 373   2.0000      -0.471884       -12.8406 
 374   2.0000      -0.470813       -12.8115 
 375   2.0000      -0.470136       -12.7931 
 376   2.0000      -0.468910       -12.7597 
 377   2.0000      -0.466896       -12.7049 
 378   2.0000      -0.466169       -12.6851 
 379   2.0000      -0.463055       -12.6004 
 380   2.0000      -0.462850       -12.5948 
 381   2.0000      -0.461173       -12.5492 
 382   2.0000      -0.458595       -12.4790 
 383   2.0000      -0.455533       -12.3957 
 384   2.0000      -0.452783       -12.3209 
 385   2.0000      -0.451939       -12.2979 
 386   2.0000      -0.451032       -12.2732 
 387   2.0000      -0.449920       -12.2430 
 388   2.0000      -0.445347       -12.1185 
 389   2.0000      -0.444530       -12.0963 
 390   2.0000      -0.443638       -12.0720 
 391   2.0000      -0.442680       -12.0459 
 392   2.0000      -0.442386       -12.0379 
 393   2.0000      -0.439908       -11.9705 
 394   2.0000      -0.439297       -11.9539 
 395   2.0000      -0.438145       -11.9225 
 396   2.0000      -0.437158       -11.8957 
 397   2.0000      -0.435803       -11.8588 
 398   2.0000      -0.435114       -11.8401 
 399   2.0000      -0.435096       -11.8396 
 400   2.0000      -0.433291       -11.7904 
 401   2.0000      -0.433189       -11.7877 
 402   2.0000      -0.432620       -11.7722 
 403   2.0000      -0.431399       -11.7390 
 404   2.0000      -0.429887       -11.6978 
 405   2.0000      -0.429459       -11.6862 
 406   2.0000      -0.427835       -11.6420 
 407   2.0000      -0.426643       -11.6095 
 408   2.0000      -0.426166       -11.5966 
 409   2.0000      -0.425486       -11.5781 
 410   2.0000      -0.424697       -11.5566 
 411   2.0000      -0.424235       -11.5440 
 412   2.0000      -0.424050       -11.5390 
 413   2.0000      -0.423900       -11.5349 
 414   2.0000      -0.423283       -11.5181 
 415   2.0000      -0.423232       -11.5167 
 416   2.0000      -0.421606       -11.4725 
 417   2.0000      -0.421471       -11.4688 
 418   2.0000      -0.421133       -11.4596 
 419   2.0000      -0.420548       -11.4437 
 420   2.0000      -0.419081       -11.4038 
 421   2.0000      -0.418888       -11.3985 
 422   2.0000      -0.418202       -11.3799 
 423   2.0000      -0.418047       -11.3756 
 424   2.0000      -0.417930       -11.3725 
 425   2.0000      -0.417147       -11.3511 
 426   2.0000      -0.416721       -11.3396 
 427   2.0000      -0.414992       -11.2925 
 428   2.0000      -0.410092       -11.1592 
 429   2.0000      -0.410027       -11.1574 
 430   2.0000      -0.409517       -11.1435 
 431   2.0000      -0.408570       -11.1178 
 432   2.0000      -0.408131       -11.1058 
 433   2.0000      -0.406878       -11.0717 
 434   2.0000      -0.404648       -11.0110 
 435   2.0000      -0.403815       -10.9884 
 436   2.0000      -0.403351       -10.9757 
 437   2.0000      -0.402851       -10.9621 
 438   2.0000      -0.401958       -10.9378 
 439   2.0000      -0.401742       -10.9320 
 440   2.0000      -0.398064       -10.8319 
 441   2.0000      -0.397690       -10.8217 
 442   2.0000      -0.397087       -10.8053 
 443   2.0000      -0.396273       -10.7831 
 444   2.0000      -0.395866       -10.7721 
 445   2.0000      -0.394417       -10.7326 
 446   2.0000      -0.394181       -10.7262 
 447   2.0000      -0.393029       -10.6949 
 448   2.0000      -0.392572       -10.6824 
 449   2.0000      -0.388929       -10.5833 
 450   2.0000      -0.387552       -10.5458 
 451   2.0000      -0.386041       -10.5047 
 452   2.0000      -0.383242       -10.4285 
 453   2.0000      -0.382639       -10.4121 
 454   2.0000      -0.382525       -10.4090 
 455   2.0000      -0.381212       -10.3733 
 456   2.0000      -0.381026       -10.3682 
 457   2.0000      -0.379051       -10.3145 
 458   2.0000      -0.379027       -10.3139 
 459   2.0000      -0.376768       -10.2524 
 460   2.0000      -0.376311       -10.2400 
 461   2.0000      -0.373936       -10.1753 
 462   2.0000      -0.373687       -10.1685 
 463   2.0000      -0.372098       -10.1253 
 464   2.0000      -0.371782       -10.1167 
 465   2.0000      -0.369220       -10.0470 
 466   2.0000      -0.368031       -10.0146 
 467   2.0000      -0.365545        -9.9470 
 468   2.0000      -0.365421        -9.9436 
 469   2.0000      -0.359892        -9.7932 
 470   2.0000      -0.358926        -9.7669 
 471   2.0000      -0.357013        -9.7148 
 472   2.0000      -0.356944        -9.7129 
 473   2.0000      -0.355281        -9.6677 
 474   2.0000      -0.355005        -9.6602 
 475   2.0000      -0.354746        -9.6531 
 476   2.0000      -0.353458        -9.6181 
 477   2.0000      -0.353102        -9.6084 
 478   2.0000      -0.352307        -9.5868 
 479   2.0000      -0.352071        -9.5803 
 480   2.0000      -0.351249        -9.5580 
 481   2.0000      -0.350908        -9.5487 
 482   2.0000      -0.349953        -9.5227 
 483   2.0000      -0.349491        -9.5101 
 484   2.0000      -0.348634        -9.4868 
 485   2.0000      -0.347986        -9.4692 
 486   2.0000      -0.347216        -9.4482 
 487   2.0000      -0.345571        -9.4035 
 488   2.0000      -0.345227        -9.3941 
 489   2.0000      -0.344312        -9.3692 
 490   2.0000      -0.343781        -9.3548 
 491   2.0000      -0.343424        -9.3450 
 492   2.0000      -0.341085        -9.2814 
 493   2.0000      -0.340109        -9.2548 
 494   2.0000      -0.338857        -9.2208 
 495   2.0000      -0.336495        -9.1565 
 496   2.0000      -0.333219        -9.0673 
 497   2.0000      -0.330760        -9.0004 
 498   2.0000      -0.330561        -8.9950 
 499   2.0000      -0.329611        -8.9692 
 500   2.0000      -0.327919        -8.9231 
 501   2.0000      -0.327502        -8.9118 
 502   2.0000      -0.327045        -8.8993 
 503   2.0000      -0.326455        -8.8833 
 504   2.0000      -0.325797        -8.8654 
 505   2.0000      -0.325465        -8.8564 
 506   2.0000      -0.325411        -8.8549 
 507   2.0000      -0.323837        -8.8121 
 508   2.0000      -0.323534        -8.8038 
 509   2.0000      -0.323190        -8.7945 
 510   2.0000      -0.323076        -8.7913 
 511   2.0000      -0.322622        -8.7790 
 512   2.0000      -0.322067        -8.7639 
 513   2.0000      -0.321760        -8.7555 
 514   2.0000      -0.321356        -8.7446 
 515   2.0000      -0.320280        -8.7152 
 516   2.0000      -0.320262        -8.7148 
 517   2.0000      -0.319253        -8.6873 
 518   2.0000      -0.318811        -8.6753 
 519   2.0000      -0.317247        -8.6327 
 520   2.0000      -0.315123        -8.5749 
 521   2.0000      -0.314564        -8.5597 
 522   2.0000      -0.311960        -8.4889 
 523   2.0000      -0.311608        -8.4793 
 524   2.0000      -0.309397        -8.4191 
 525   2.0000      -0.306631        -8.3439 
 526   2.0000      -0.306532        -8.3411 
 527   2.0000      -0.306330        -8.3357 
 528   2.0000      -0.302388        -8.2284 
 529   2.0000      -0.297167        -8.0863 
 530   2.0000      -0.296378        -8.0649 
 531   2.0000      -0.296365        -8.0645 
 532   2.0000      -0.295776        -8.0485 
 533   2.0000      -0.286172        -7.7871 
 534   2.0000      -0.282823        -7.6960 
 535   2.0000      -0.281536        -7.6610 
 536   2.0000      -0.280556        -7.6343 
 537   2.0000      -0.278956        -7.5908 
 538   2.0000      -0.273152        -7.4328 
 539   2.0000      -0.271324        -7.3831 
 540   2.0000      -0.265241        -7.2176 
 541   2.0000      -0.260384        -7.0854 
 542   2.0000      -0.256123        -6.9695 
 543   2.0000      -0.253666        -6.9026 
 544   2.0000      -0.250362        -6.8127 
 545   2.0000      -0.241557        -6.5731 
 546   2.0000      -0.240595        -6.5469 
 547   2.0000      -0.239671        -6.5218 
 548   2.0000      -0.238531        -6.4907 
 549   2.0000      -0.236433        -6.4337 
 550   2.0000      -0.236295        -6.4299 
 551   2.0000      -0.233214        -6.3461 
 552   2.0000      -0.232089        -6.3155 
 553   2.0000      -0.231550        -6.3008 
 554   2.0000      -0.230463        -6.2712 
 555   2.0000      -0.228834        -6.2269 
 556   2.0000      -0.228656        -6.2220 
 557   2.0000      -0.228195        -6.2095 
 558   2.0000      -0.224019        -6.0959 
 559   2.0000      -0.209763        -5.7079 
 560   2.0000      -0.202446        -5.5088 
 561   2.0000      -0.196663        -5.3515 
 562   2.0000      -0.196582        -5.3493 
 563   2.0000      -0.194319        -5.2877 
 564   2.0000      -0.194109        -5.2820 
 565   2.0000      -0.189312        -5.1514 
 566   0.0000      -0.138896        -3.7796 
 567   0.0000      -0.138182        -3.7601 
 568   0.0000      -0.135711        -3.6929 
 569   0.0000      -0.117837        -3.2065 
 570   0.0000      -0.079628        -2.1668 
 571   0.0000      -0.078318        -2.1311 
 572   0.0000      -0.077661        -2.1133 
 573   0.0000      -0.071297        -1.9401 
 574   0.0000      -0.069280        -1.8852 
 575   0.0000      -0.069144        -1.8815 
 576   0.0000      -0.068681        -1.8689 
 577   0.0000      -0.066455        -1.8083 
 578   0.0000      -0.065950        -1.7946 
 579   0.0000      -0.065571        -1.7843 
 580   0.0000      -0.058312        -1.5867 
 581   0.0000      -0.054378        -1.4797 
 582   0.0000      -0.039518        -1.0753 
 583   0.0000      -0.037598        -1.0231 
 584   0.0000      -0.031308        -0.8519 
 585   0.0000      -0.022534        -0.6132 
 586   0.0000      -0.018994        -0.5168 
 587   0.0000      -0.013131        -0.3573 
 588   0.0000      -0.012406        -0.3376 
 589   0.0000      -0.011399        -0.3102 
 590   0.0000      -0.008810        -0.2397 
 591   0.0000      -0.004640        -0.1263 
 592   0.0000      -0.004136        -0.1126 
 593   0.0000      -0.003816        -0.1038 
 594   0.0000      -0.003469        -0.0944 
 595   0.0000      -0.003032        -0.0825 
 596   0.0000      -0.001891        -0.0515 
 597   0.0000      -0.001192        -0.0324 
 598   0.0000       0.000117         0.0032 
 599   0.0000       0.001385         0.0377 
 600   0.0000       0.001991         0.0542 
 601   0.0000       0.003958         0.1077 
 602   0.0000       0.004533         0.1233 
 603   0.0000       0.005724         0.1558 
 604   0.0000       0.006456         0.1757 
 605   0.0000       0.007146         0.1944 
 606   0.0000       0.008016         0.2181 
 607   0.0000       0.008961         0.2438 
 608   0.0000       0.009146         0.2489 
 609   0.0000       0.009477         0.2579 
 610   0.0000       0.010020         0.2727 
 611   0.0000       0.011089         0.3017 
 612   0.0000       0.011971         0.3258 
 613   0.0000       0.013495         0.3672 
 614   0.0000       0.014373         0.3911 
 615   0.0000       0.014870         0.4046 
 616   0.0000       0.016821         0.4577 
 617   0.0000       0.020438         0.5562 
 618   0.0000       0.022822         0.6210 
 619   0.0000       0.024572         0.6686 
 620   0.0000       0.025300         0.6884 
 621   0.0000       0.025642         0.6978 
 622   0.0000       0.026146         0.7115 
 623   0.0000       0.027220         0.7407 
 624   0.0000       0.028386         0.7724 
 625   0.0000       0.028577         0.7776 
 626   0.0000       0.029203         0.7947 
 627   0.0000       0.031995         0.8706 
 628   0.0000       0.033325         0.9068 
 629   0.0000       0.036634         0.9969 
 630   0.0000       0.038744         1.0543 
 631   0.0000       0.042258         1.1499 
 632   0.0000       0.043671         1.1883 
 633   0.0000       0.044293         1.2053 
 634   0.0000       0.045118         1.2277 
 635   0.0000       0.047511         1.2929 
 636   0.0000       0.048750         1.3266 
 637   0.0000       0.048854         1.3294 
 638   0.0000       0.050408         1.3717 
 639   0.0000       0.051372         1.3979 
 640   0.0000       0.054542         1.4842 
 641   0.0000       0.056451         1.5361 
 642   0.0000       0.056754         1.5444 
 643   0.0000       0.057369         1.5611 
 644   0.0000       0.058245         1.5849 
 645   0.0000       0.059135         1.6091 
 646   0.0000       0.059649         1.6231 
 647   0.0000       0.059786         1.6268 
 648   0.0000       0.060149         1.6367 
 649   0.0000       0.061281         1.6675 
 650   0.0000       0.061909         1.6846 
 651   0.0000       0.062759         1.7078 
 652   0.0000       0.063462         1.7269 
 653   0.0000       0.063658         1.7322 
 654   0.0000       0.064866         1.7651 
 655   0.0000       0.065667         1.7869 
 656   0.0000       0.066130         1.7995 
 657   0.0000       0.067241         1.8297 
 658   0.0000       0.068479         1.8634 
 659   0.0000       0.070521         1.9190 
 660   0.0000       0.070850         1.9279 
 661   0.0000       0.071532         1.9465 
 662   0.0000       0.072812         1.9813 
 663   0.0000       0.073046         1.9877 
 664   0.0000       0.074789         2.0351 
 665   0.0000       0.075482         2.0540 
 666   0.0000       0.076089         2.0705 
 667   0.0000       0.076716         2.0876 
 668   0.0000       0.077500         2.1089 
 669   0.0000       0.077669         2.1135 
 670   0.0000       0.079707         2.1689 
 671   0.0000       0.080064         2.1787 
 672   0.0000       0.080819         2.1992 
 673   0.0000       0.081176         2.2089 
 674   0.0000       0.082510         2.2452 
 675   0.0000       0.083038         2.2596 
 676   0.0000       0.084057         2.2873 
 677   0.0000       0.085197         2.3183 
 678   0.0000       0.085617         2.3298 
 679   0.0000       0.086308         2.3486 
 680   0.0000       0.086674         2.3585 
 681   0.0000       0.087565         2.3828 
 682   0.0000       0.088272         2.4020 
 683   0.0000       0.089173         2.4265 
 684   0.0000       0.089722         2.4415 
 685   0.0000       0.090525         2.4633 
 686   0.0000       0.091475         2.4892 
 687   0.0000       0.091936         2.5017 
 688   0.0000       0.091961         2.5024 
 689   0.0000       0.092792         2.5250 
 690   0.0000       0.093312         2.5391 
 691   0.0000       0.094572         2.5734 
 692   0.0000       0.094710         2.5772 
 693   0.0000       0.096749         2.6327 
 694   0.0000       0.096969         2.6387 
 695   0.0000       0.097744         2.6597 
 696   0.0000       0.098959         2.6928 
 697   0.0000       0.099501         2.7076 
 698   0.0000       0.100275         2.7286 
 699   0.0000       0.100665         2.7392 
 700   0.0000       0.101130         2.7519 
 701   0.0000       0.102717         2.7951 
 702   0.0000       0.102998         2.8027 
 703   0.0000       0.104039         2.8311 
 704   0.0000       0.104707         2.8492 
 705   0.0000       0.105301         2.8654 
 706   0.0000       0.106177         2.8892 
 707   0.0000       0.107598         2.9279 
 708   0.0000       0.108177         2.9436 
 709   0.0000       0.108481         2.9519 
 710   0.0000       0.109736         2.9861 
 711   0.0000       0.111057         3.0220 
 712   0.0000       0.111796         3.0421 
 713   0.0000       0.112196         3.0530 
 714   0.0000       0.112751         3.0681 
 715   0.0000       0.113338         3.0841 
 716   0.0000       0.113524         3.0891 
 717   0.0000       0.113801         3.0967 
 718   0.0000       0.114446         3.1142 
 719   0.0000       0.114951         3.1280 
 720   0.0000       0.115842         3.1522 
 721   0.0000       0.116233         3.1629 
 722   0.0000       0.118065         3.2127 
 723   0.0000       0.118197         3.2163 
 724   0.0000       0.119097         3.2408 
 725   0.0000       0.119710         3.2575 
 726   0.0000       0.120517         3.2794 
 727   0.0000       0.120841         3.2882 
 728   0.0000       0.121486         3.3058 
 729   0.0000       0.121737         3.3126 
 730   0.0000       0.122606         3.3363 
 731   0.0000       0.124184         3.3792 
 732   0.0000       0.125924         3.4266 
 733   0.0000       0.125974         3.4279 
 734   0.0000       0.127197         3.4612 
 735   0.0000       0.127769         3.4768 
 736   0.0000       0.128653         3.5008 
 737   0.0000       0.128770         3.5040 
 738   0.0000       0.129398         3.5211 
 739   0.0000       0.130533         3.5520 
 740   0.0000       0.131222         3.5707 
 741   0.0000       0.131944         3.5904 
 742   0.0000       0.132894         3.6162 
 743   0.0000       0.134032         3.6472 
 744   0.0000       0.134633         3.6635 
 745   0.0000       0.135516         3.6876 
 746   0.0000       0.137388         3.7385 
 747   0.0000       0.138028         3.7559 
 748   0.0000       0.139164         3.7869 
 749   0.0000       0.140397         3.8204 
 750   0.0000       0.140754         3.8301 
 751   0.0000       0.141482         3.8499 
 752   0.0000       0.142295         3.8720 
 753   0.0000       0.143809         3.9132 
 754   0.0000       0.144220         3.9244 
 755   0.0000       0.145153         3.9498 
 756   0.0000       0.145515         3.9597 
 757   0.0000       0.147268         4.0074 
 758   0.0000       0.148393         4.0380 
 759   0.0000       0.148759         4.0479 
 760   0.0000       0.149524         4.0688 
 761   0.0000       0.150708         4.1010 
 762   0.0000       0.151167         4.1135 
 763   0.0000       0.151838         4.1317 
 764   0.0000       0.152887         4.1603 
 765   0.0000       0.155235         4.2241 
 766   0.0000       0.156152         4.2491 
 767   0.0000       0.157263         4.2793 
 768   0.0000       0.157534         4.2867 
 769   0.0000       0.157863         4.2957 
 770   0.0000       0.159371         4.3367 
 771   0.0000       0.160324         4.3626 
 772   0.0000       0.161265         4.3882 
 773   0.0000       0.162017         4.4087 
 774   0.0000       0.162492         4.4216 
 775   0.0000       0.163117         4.4386 
 776   0.0000       0.163769         4.4564 
 777   0.0000       0.164363         4.4725 
 778   0.0000       0.165578         4.5056 
 779   0.0000       0.166114         4.5202 
 780   0.0000       0.166221         4.5231 
 781   0.0000       0.166915         4.5420 
 782   0.0000       0.167413         4.5555 
 783   0.0000       0.168483         4.5846 
 784   0.0000       0.169791         4.6202 
 785   0.0000       0.171034         4.6541 
 786   0.0000       0.171719         4.6727 
 787   0.0000       0.171947         4.6789 
 788   0.0000       0.172250         4.6872 
 789   0.0000       0.172691         4.6992 
 790   0.0000       0.173167         4.7121 
 791   0.0000       0.173954         4.7335 
 792   0.0000       0.174824         4.7572 
 793   0.0000       0.175452         4.7743 
 794   0.0000       0.176273         4.7966 
 795   0.0000       0.176529         4.8036 
 796   0.0000       0.176665         4.8073 
 797   0.0000       0.177713         4.8358 
 798   0.0000       0.177907         4.8411 
 799   0.0000       0.178377         4.8539 
 800   0.0000       0.178740         4.8638 
 801   0.0000       0.180204         4.9036 
 802   0.0000       0.180658         4.9160 
 803   0.0000       0.180731         4.9179 
 804   0.0000       0.180967         4.9244 
 805   0.0000       0.182156         4.9567 
 806   0.0000       0.183506         4.9935 
 807   0.0000       0.183747         5.0000 
 808   0.0000       0.184476         5.0199 
 809   0.0000       0.184964         5.0331 
 810   0.0000       0.186382         5.0717 
 811   0.0000       0.186546         5.0762 
 812   0.0000       0.187390         5.0991 
 813   0.0000       0.188998         5.1429 
 814   0.0000       0.189007         5.1431 
 815   0.0000       0.190829         5.1927 
 816   0.0000       0.191501         5.2110 
 817   0.0000       0.192369         5.2346 
 818   0.0000       0.193664         5.2699 
 819   0.0000       0.193839         5.2746 
 820   0.0000       0.194687         5.2977 
 821   0.0000       0.195220         5.3122 
 822   0.0000       0.196399         5.3443 
 823   0.0000       0.196721         5.3530 
 824   0.0000       0.197156         5.3649 
 825   0.0000       0.197423         5.3722 
 826   0.0000       0.197820         5.3830 
 827   0.0000       0.198545         5.4027 
 828   0.0000       0.198959         5.4139 
 829   0.0000       0.199903         5.4396 
 830   0.0000       0.200635         5.4596 
 831   0.0000       0.200984         5.4690 
 832   0.0000       0.201218         5.4754 
 833   0.0000       0.201607         5.4860 
 834   0.0000       0.203029         5.5247 
 835   0.0000       0.203262         5.5310 
 836   0.0000       0.203685         5.5425 
 837   0.0000       0.204000         5.5511 
 838   0.0000       0.204438         5.5630 
 839   0.0000       0.205282         5.5860 
 840   0.0000       0.206315         5.6141 
 841   0.0000       0.206414         5.6168 
 842   0.0000       0.206926         5.6307 
 843   0.0000       0.207543         5.6475 
 844   0.0000       0.207600         5.6491 
 845   0.0000       0.207962         5.6589 
 846   0.0000       0.208793         5.6815 
 847   0.0000       0.209306         5.6955 
 848   0.0000       0.210267         5.7217 
 849   0.0000       0.211104         5.7444 
 850   0.0000       0.211711         5.7609 
 851   0.0000       0.211980         5.7683 
 852   0.0000       0.212686         5.7875 
 853   0.0000       0.212843         5.7918 
 854   0.0000       0.213563         5.8113 
 855   0.0000       0.213816         5.8182 
 856   0.0000       0.214222         5.8293 
 857   0.0000       0.214427         5.8348 
 858   0.0000       0.214730         5.8431 
 859   0.0000       0.215698         5.8694 
 860   0.0000       0.216259         5.8847 
 861   0.0000       0.216562         5.8930 
 862   0.0000       0.216878         5.9016 
 863   0.0000       0.217578         5.9206 
 864   0.0000       0.218547         5.9470 
 865   0.0000       0.218716         5.9516 
 866   0.0000       0.219452         5.9716 
 867   0.0000       0.220221         5.9925 
 868   0.0000       0.220486         5.9997 
 869   0.0000       0.220649         6.0042 
 870   0.0000       0.221452         6.0260 
 871   0.0000       0.222442         6.0529 
 872   0.0000       0.222932         6.0663 
 873   0.0000       0.223114         6.0712 
 874   0.0000       0.223565         6.0835 
 875   0.0000       0.224199         6.1008 
 876   0.0000       0.224508         6.1092 
 877   0.0000       0.225395         6.1333 
 878   0.0000       0.226161         6.1542 
 879   0.0000       0.226644         6.1673 
 880   0.0000       0.226824         6.1722 
 881   0.0000       0.227447         6.1891 
 882   0.0000       0.228285         6.2119 
 883   0.0000       0.228777         6.2253 
 884   0.0000       0.229573         6.2470 
 885   0.0000       0.229955         6.2574 
 886   0.0000       0.230329         6.2676 
 887   0.0000       0.230601         6.2750 
 888   0.0000       0.231819         6.3081 
 889   0.0000       0.232355         6.3227 
 890   0.0000       0.232809         6.3351 
 891   0.0000       0.233738         6.3603 
 892   0.0000       0.235094         6.3972 
 893   0.0000       0.236332         6.4309 
 894   0.0000       0.236733         6.4418 
 895   0.0000       0.237135         6.4528 
 896   0.0000       0.238294         6.4843 
 897   0.0000       0.238697         6.4953 
 898   0.0000       0.239433         6.5153 
 899   0.0000       0.240138         6.5345 
 900   0.0000       0.240902         6.5553 
 901   0.0000       0.241654         6.5757 
 902   0.0000       0.241928         6.5832 
 903   0.0000       0.242786         6.6065 
 904   0.0000       0.244089         6.6420 
 905   0.0000       0.245302         6.6750 
 906   0.0000       0.246134         6.6976 
 907   0.0000       0.247055         6.7227 
 908   0.0000       0.247290         6.7291 
 909   0.0000       0.248748         6.7688 
 910   0.0000       0.249421         6.7871 
 911   0.0000       0.250017         6.8033 
 912   0.0000       0.251015         6.8305 
 913   0.0000       0.251634         6.8473 
 914   0.0000       0.252407         6.8683 
 915   0.0000       0.252581         6.8731 
 916   0.0000       0.253302         6.8927 
 917   0.0000       0.253457         6.8969 
 918   0.0000       0.254822         6.9340 
 919   0.0000       0.255929         6.9642 
 920   0.0000       0.256128         6.9696 
 921   0.0000       0.256739         6.9862 
 922   0.0000       0.257167         6.9979 
 923   0.0000       0.257490         7.0067 
 924   0.0000       0.258159         7.0249 
 925   0.0000       0.258978         7.0472 
 926   0.0000       0.259347         7.0572 
 927   0.0000       0.260847         7.0980 
 928   0.0000       0.261250         7.1090 
 929   0.0000       0.261525         7.1164 
 930   0.0000       0.262101         7.1321 
 931   0.0000       0.262599         7.1457 
 932   0.0000       0.263674         7.1749 
 933   0.0000       0.264960         7.2099 
 934   0.0000       0.265827         7.2335 
 935   0.0000       0.266534         7.2528 
 936   0.0000       0.266705         7.2574 
 937   0.0000       0.267246         7.2721 
 938   0.0000       0.267548         7.2804 
 939   0.0000       0.268167         7.2972 
 940   0.0000       0.268520         7.3068 
 941   0.0000       0.269295         7.3279 
 942   0.0000       0.270210         7.3528 
 943   0.0000       0.270662         7.3651 
 944   0.0000       0.270788         7.3685 
 945   0.0000       0.271639         7.3917 
 946   0.0000       0.272290         7.4094 
 947   0.0000       0.272755         7.4220 
 948   0.0000       0.273422         7.4402 
 949   0.0000       0.273941         7.4543 
 950   0.0000       0.274454         7.4683 
 951   0.0000       0.275093         7.4857 
 952   0.0000       0.275713         7.5025 
 953   0.0000       0.276410         7.5215 
 954   0.0000       0.277194         7.5428 
 955   0.0000       0.277657         7.5554 
 956   0.0000       0.278199         7.5702 
 957   0.0000       0.279268         7.5993 
 958   0.0000       0.279766         7.6128 
 959   0.0000       0.279982         7.6187 
 960   0.0000       0.280552         7.6342 
 961   0.0000       0.281928         7.6716 
 962   0.0000       0.283004         7.7009 
 963   0.0000       0.283116         7.7040 
 964   0.0000       0.284333         7.7371 
 965   0.0000       0.284520         7.7422 
 966   0.0000       0.285315         7.7638 
 967   0.0000       0.285948         7.7811 
 968   0.0000       0.286537         7.7971 
 969   0.0000       0.287026         7.8104 
 970   0.0000       0.288202         7.8424 
 971   0.0000       0.290205         7.8969 
 972   0.0000       0.290508         7.9051 
 973   0.0000       0.291689         7.9373 
 974   0.0000       0.292042         7.9469 
 975   0.0000       0.292258         7.9527 
 976   0.0000       0.293294         7.9809 
 977   0.0000       0.293569         7.9884 
 978   0.0000       0.294326         8.0090 
 979   0.0000       0.294719         8.0197 
 980   0.0000       0.295877         8.0512 
 981   0.0000       0.297740         8.1019 
 982   0.0000       0.298457         8.1214 
 983   0.0000       0.299058         8.1378 
 984   0.0000       0.299490         8.1495 
 985   0.0000       0.299825         8.1587 
 986   0.0000       0.300219         8.1694 
 987   0.0000       0.300975         8.1900 
 988   0.0000       0.301209         8.1963 
 989   0.0000       0.302110         8.2208 
 990   0.0000       0.303458         8.2575 
 991   0.0000       0.304203         8.2778 
 992   0.0000       0.304423         8.2838 
 993   0.0000       0.304929         8.2975 
 994   0.0000       0.305364         8.3094 
 995   0.0000       0.305559         8.3147 
 996   0.0000       0.305722         8.3191 
 997   0.0000       0.307033         8.3548 
 998   0.0000       0.307560         8.3691 
 999   0.0000       0.308178         8.3859 
 1000   0.0000       0.308598         8.3974 
 1001   0.0000       0.309039         8.4094 
 1002   0.0000       0.310120         8.4388 
 1003   0.0000       0.310917         8.4605 
 1004   0.0000       0.311517         8.4768 
 1005   0.0000       0.312386         8.5004 
 1006   0.0000       0.313323         8.5260 
 1007   0.0000       0.314039         8.5454 
 1008   0.0000       0.314297         8.5525 
 1009   0.0000       0.314326         8.5532 
 1010   0.0000       0.315320         8.5803 
 1011   0.0000       0.317042         8.6271 
 1012   0.0000       0.317489         8.6393 
 1013   0.0000       0.317663         8.6441 
 1014   0.0000       0.318949         8.6790 
 1015   0.0000       0.319481         8.6935 
 1016   0.0000       0.320152         8.7118 
 1017   0.0000       0.321098         8.7375 
 1018   0.0000       0.321502         8.7485 
 1019   0.0000       0.322041         8.7632 
 1020   0.0000       0.323367         8.7993 
 1021   0.0000       0.323777         8.8104 
 1022   0.0000       0.324507         8.8303 
 1023   0.0000       0.325093         8.8462 
 1024   0.0000       0.325556         8.8588 
 1025   0.0000       0.326100         8.8736 
 1026   0.0000       0.327107         8.9010 
 1027   0.0000       0.328063         8.9270 
 1028   0.0000       0.329301         8.9607 
 1029   0.0000       0.329423         8.9641 
 1030   0.0000       0.329862         8.9760 
 1031   0.0000       0.330686         8.9984 
 1032   0.0000       0.331196         9.0123 
 1033   0.0000       0.332400         9.0451 
 1034   0.0000       0.332746         9.0545 
 1035   0.0000       0.333343         9.0707 
 1036   0.0000       0.333495         9.0749 
 1037   0.0000       0.334200         9.0940 
 1038   0.0000       0.334891         9.1128 
 1039   0.0000       0.335674         9.1342 
 1040   0.0000       0.336135         9.1467 
 1041   0.0000       0.336790         9.1645 
 1042   0.0000       0.337100         9.1730 
 1043   0.0000       0.337544         9.1850 
 1044   0.0000       0.338045         9.1987 
 1045   0.0000       0.338603         9.2138 
 1046   0.0000       0.338823         9.2198 
 1047   0.0000       0.339587         9.2406 
 1048   0.0000       0.339953         9.2506 
 1049   0.0000       0.340877         9.2757 
 1050   0.0000       0.341519         9.2932 
 1051   0.0000       0.342081         9.3085 
 1052   0.0000       0.342367         9.3163 
 1053   0.0000       0.342453         9.3186 
 1054   0.0000       0.343257         9.3405 
 1055   0.0000       0.344135         9.3644 
 1056   0.0000       0.344595         9.3769 
 1057   0.0000       0.345193         9.3932 
 1058   0.0000       0.345784         9.4093 
 1059   0.0000       0.345999         9.4151 
 1060   0.0000       0.346530         9.4296 
 1061   0.0000       0.347381         9.4527 
 1062   0.0000       0.348682         9.4881 
 1063   0.0000       0.349116         9.4999 
 1064   0.0000       0.349298         9.5049 
 1065   0.0000       0.349807         9.5187 
 1066   0.0000       0.350403         9.5350 
 1067   0.0000       0.351596         9.5674 
 1068   0.0000       0.352080         9.5806 
 1069   0.0000       0.353121         9.6089 
 1070   0.0000       0.353338         9.6148 
 1071   0.0000       0.353614         9.6223 
 1072   0.0000       0.354483         9.6460 
 1073   0.0000       0.355069         9.6619 
 1074   0.0000       0.355547         9.6749 
 1075   0.0000       0.355671         9.6783 
 1076   0.0000       0.356982         9.7140 
 1077   0.0000       0.357167         9.7190 
 1078   0.0000       0.357977         9.7411 
 1079   0.0000       0.358524         9.7559 
 1080   0.0000       0.359405         9.7799 
 1081   0.0000       0.359895         9.7932 
 1082   0.0000       0.361021         9.8239 
 1083   0.0000       0.361381         9.8337 
 1084   0.0000       0.362047         9.8518 
 1085   0.0000       0.362353         9.8601 
 1086   0.0000       0.362483         9.8637 
 1087   0.0000       0.362959         9.8766 
 1088   0.0000       0.363324         9.8865 
 1089   0.0000       0.363636         9.8950 
 1090   0.0000       0.364671         9.9232 
 1091   0.0000       0.364907         9.9296 
 1092   0.0000       0.365448         9.9444 
 1093   0.0000       0.365755         9.9527 
 1094   0.0000       0.366083         9.9616 
 1095   0.0000       0.367579        10.0023 
 1096   0.0000       0.367721        10.0062 
 1097   0.0000       0.369015        10.0414 
 1098   0.0000       0.369883        10.0650 
 1099   0.0000       0.370300        10.0764 
 1100   0.0000       0.370759        10.0889 
 1101   0.0000       0.371891        10.1197 
 1102   0.0000       0.372165        10.1271 
 1103   0.0000       0.372694        10.1415 
 1104   0.0000       0.372774        10.1437 
 1105   0.0000       0.372898        10.1471 
 1106   0.0000       0.373604        10.1663 
 1107   0.0000       0.374786        10.1985 
 1108   0.0000       0.375513        10.2182 
 1109   0.0000       0.376167        10.2360 
 1110   0.0000       0.376789        10.2529 
 1111   0.0000       0.377326        10.2676 
 1112   0.0000       0.378192        10.2911 
 1113   0.0000       0.378673        10.3042 
 1114   0.0000       0.379855        10.3364 
 1115   0.0000       0.380262        10.3475 
 1116   0.0000       0.381789        10.3890 
 1117   0.0000       0.382215        10.4006 
 1118   0.0000       0.382384        10.4052 
 1119   0.0000       0.383086        10.4243 
 1120   0.0000       0.383438        10.4339 
 1121   0.0000       0.383811        10.4440 
 1122   0.0000       0.384625        10.4662 
 1123   0.0000       0.385032        10.4772 
 1124   0.0000       0.385717        10.4959 
 1125   0.0000       0.386112        10.5066 
 1126   0.0000       0.386470        10.5164 
 1127   0.0000       0.387056        10.5323 
 1128   0.0000       0.388628        10.5751 
 1129   0.0000       0.388732        10.5779 
 1130   0.0000       0.389642        10.6027 
 1131   0.0000       0.389747        10.6056 
 1132   0.0000       0.390918        10.6374 
 1133   0.0000       0.391243        10.6463 
 1134   0.0000       0.392084        10.6691 
 1135   0.0000       0.392153        10.6710 
 1136   0.0000       0.393169        10.6987 
 1137   0.0000       0.393344        10.7034 
 1138   0.0000       0.394078        10.7234 
 1139   0.0000       0.394362        10.7311 
 1140   0.0000       0.394849        10.7444 
 1141   0.0000       0.395160        10.7529 
 1142   0.0000       0.395877        10.7724 
 1143   0.0000       0.396791        10.7972 
 1144   0.0000       0.397246        10.8096 
 1145   0.0000       0.398025        10.8308 
 1146   0.0000       0.398112        10.8332 
 1147   0.0000       0.398348        10.8396 
 1148   0.0000       0.398602        10.8465 
 1149   0.0000       0.399832        10.8800 
 1150   0.0000       0.400118        10.8878 
 1151   0.0000       0.401003        10.9118 
 1152   0.0000       0.401696        10.9307 
 1153   0.0000       0.401919        10.9368 
 1154   0.0000       0.402174        10.9437 
 1155   0.0000       0.402371        10.9491 
 1156   0.0000       0.402791        10.9605 
 1157   0.0000       0.403762        10.9869 
 1158   0.0000       0.403945        10.9919 
 1159   0.0000       0.404109        10.9964 
 1160   0.0000       0.404525        11.0077 
 1161   0.0000       0.404970        11.0198 
 1162   0.0000       0.405237        11.0271 
 1163   0.0000       0.405494        11.0341 
 1164   0.0000       0.406374        11.0580 
 1165   0.0000       0.406794        11.0694 
 1166   0.0000       0.407494        11.0885 
 1167   0.0000       0.408193        11.1075 
 1168   0.0000       0.408338        11.1115 
 1169   0.0000       0.408909        11.1270 
 1170   0.0000       0.409390        11.1401 
 1171   0.0000       0.409842        11.1524 
 1172   0.0000       0.410708        11.1759 
 1173   0.0000       0.411417        11.1952 
 1174   0.0000       0.412037        11.2121 
 1175   0.0000       0.412845        11.2341 
 1176   0.0000       0.412865        11.2346 
 1177   0.0000       0.413132        11.2419 
 1178   0.0000       0.414060        11.2672 
 1179   0.0000       0.414605        11.2820 
 1180   0.0000       0.415176        11.2975 
 1181   0.0000       0.415491        11.3061 
 1182   0.0000       0.416558        11.3351 
 1183   0.0000       0.416884        11.3440 
 1184   0.0000       0.417408        11.3583 
 1185   0.0000       0.418001        11.3744 
 1186   0.0000       0.418529        11.3887 
 1187   0.0000       0.419024        11.4022 
 1188   0.0000       0.419098        11.4042 
 1189   0.0000       0.419918        11.4266 
 1190   0.0000       0.420234        11.4352 
 1191   0.0000       0.421438        11.4679 
 1192   0.0000       0.422274        11.4907 
 1193   0.0000       0.423176        11.5152 
 1194   0.0000       0.424380        11.5480 
 1195   0.0000       0.424746        11.5579 
 1196   0.0000       0.425440        11.5768 
 1197   0.0000       0.425803        11.5867 
 1198   0.0000       0.426616        11.6088 
 1199   0.0000       0.427004        11.6194 
 1200   0.0000       0.427249        11.6260 
 1201   0.0000       0.427958        11.6453 
 1202   0.0000       0.428995        11.6736 
 1203   0.0000       0.429393        11.6844 
 1204   0.0000       0.429776        11.6948 
 1205   0.0000       0.430179        11.7058 
 1206   0.0000       0.430819        11.7232 
 1207   0.0000       0.431284        11.7358 
 1208   0.0000       0.431555        11.7432 
 1209   0.0000       0.433281        11.7902 
 1210   0.0000       0.433364        11.7924 
 1211   0.0000       0.433792        11.8041 
 1212   0.0000       0.435139        11.8407 
 1213   0.0000       0.435724        11.8567 
 1214   0.0000       0.436857        11.8875 
 1215   0.0000       0.437248        11.8981 
 1216   0.0000       0.437449        11.9036 
 1217   0.0000       0.438183        11.9236 
 1218   0.0000       0.438718        11.9381 
 1219   0.0000       0.438907        11.9433 
 1220   0.0000       0.439585        11.9617 
 1221   0.0000       0.440005        11.9731 
 1222   0.0000       0.440592        11.9891 
 1223   0.0000       0.440773        11.9940 
 1224   0.0000       0.441370        12.0103 
 1225   0.0000       0.442017        12.0279 
 1226   0.0000       0.442745        12.0477 
 1227   0.0000       0.443086        12.0570 
 1228   0.0000       0.443793        12.0762 
 1229   0.0000       0.444343        12.0912 
 1230   0.0000       0.445398        12.1199 
 1231   0.0000       0.445612        12.1257 
 1232   0.0000       0.446180        12.1412 
 1233   0.0000       0.446520        12.1504 
 1234   0.0000       0.447566        12.1789 
 1235   0.0000       0.447698        12.1825 
 1236   0.0000       0.449811        12.2400 
 1237   0.0000       0.450107        12.2480 
 1238   0.0000       0.450443        12.2572 
 1239   0.0000       0.450520        12.2593 
 1240   0.0000       0.451637        12.2897 
 1241   0.0000       0.451874        12.2961 
 1242   0.0000       0.452728        12.3194 
 1243   0.0000       0.453029        12.3275 
 1244   0.0000       0.453853        12.3500 
 1245   0.0000       0.454386        12.3645 
 1246   0.0000       0.454542        12.3687 
 1247   0.0000       0.456100        12.4111 
 1248   0.0000       0.456943        12.4340 
 1249   0.0000       0.457079        12.4378 
 1250   0.0000       0.457422        12.4471 
 1251   0.0000       0.458222        12.4689 
 1252   0.0000       0.458691        12.4816 
 1253   0.0000       0.459164        12.4945 
 1254   0.0000       0.459659        12.5080 
 1255   0.0000       0.460026        12.5179 
 1256   0.0000       0.460334        12.5263 
 1257   0.0000       0.460819        12.5395 
 1258   0.0000       0.461755        12.5650 
 1259   0.0000       0.462381        12.5820 
 1260   0.0000       0.462947        12.5974 
 1261   0.0000       0.463308        12.6072 
 1262   0.0000       0.463797        12.6206 
 1263   0.0000       0.465783        12.6746 
 1264   0.0000       0.466489        12.6938 
 1265   0.0000       0.466928        12.7058 
 1266   0.0000       0.467454        12.7201 
 1267   0.0000       0.467936        12.7332 
 1268   0.0000       0.468309        12.7433 
 1269   0.0000       0.468970        12.7613 
 1270   0.0000       0.469703        12.7813 
 1271   0.0000       0.470494        12.8028 
 1272   0.0000       0.471115        12.8197 
 1273   0.0000       0.471397        12.8274 
 1274   0.0000       0.472785        12.8651 
 1275   0.0000       0.472862        12.8672 
 1276   0.0000       0.474082        12.9004 
 1277   0.0000       0.474817        12.9204 
 1278   0.0000       0.475419        12.9368 
 1279   0.0000       0.476313        12.9611 
 1280   0.0000       0.476572        12.9682 
 1281   0.0000       0.477220        12.9858 
 1282   0.0000       0.477402        12.9908 
 1283   0.0000       0.478451        13.0193 
 1284   0.0000       0.478770        13.0280 
 1285   0.0000       0.479313        13.0428 
 1286   0.0000       0.479757        13.0548 
 1287   0.0000       0.480378        13.0718 
 1288   0.0000       0.481688        13.1074 
 1289   0.0000       0.482136        13.1196 
 1290   0.0000       0.483618        13.1599 
 1291   0.0000       0.483936        13.1686 
 1292   0.0000       0.484381        13.1807 
 1293   0.0000       0.485246        13.2042 
 1294   0.0000       0.486130        13.2283 
 1295   0.0000       0.486666        13.2429 
 1296   0.0000       0.487599        13.2682 
 1297   0.0000       0.488086        13.2815 
 1298   0.0000       0.488465        13.2918 
 1299   0.0000       0.488918        13.3041 
 1300   0.0000       0.490272        13.3410 
 1301   0.0000       0.490852        13.3568 
 1302   0.0000       0.490982        13.3603 
 1303   0.0000       0.491859        13.3842 
 1304   0.0000       0.492638        13.4054 
 1305   0.0000       0.493279        13.4228 
 1306   0.0000       0.493339        13.4244 
 1307   0.0000       0.493550        13.4302 
 1308   0.0000       0.494794        13.4640 
 1309   0.0000       0.494984        13.4692 
 1310   0.0000       0.495595        13.4858 
 1311   0.0000       0.496380        13.5072 
 1312   0.0000       0.497024        13.5247 
 1313   0.0000       0.497300        13.5322 
 1314   0.0000       0.498114        13.5544 
 1315   0.0000       0.498613        13.5680 
 1316   0.0000       0.499396        13.5893 
 1317   0.0000       0.499482        13.5916 
 1318   0.0000       0.500894        13.6300 
 1319   0.0000       0.501257        13.6399 
 1320   0.0000       0.501445        13.6450 
 1321   0.0000       0.502444        13.6722 
 1322   0.0000       0.502868        13.6837 
 1323   0.0000       0.503451        13.6996 
 1324   0.0000       0.503721        13.7069 
 1325   0.0000       0.503916        13.7123 
 1326   0.0000       0.504543        13.7293 
 1327   0.0000       0.505873        13.7655 
 1328   0.0000       0.507365        13.8061 
 1329   0.0000       0.507614        13.8129 
 1330   0.0000       0.507919        13.8212 
 1331   0.0000       0.508332        13.8324 
 1332   0.0000       0.508654        13.8412 
 1333   0.0000       0.509061        13.8523 
 1334   0.0000       0.510132        13.8814 
 1335   0.0000       0.510762        13.8985 
 1336   0.0000       0.510911        13.9026 
 1337   0.0000       0.511893        13.9293 
 1338   0.0000       0.512549        13.9472 
 1339   0.0000       0.513217        13.9654 
 1340   0.0000       0.513912        13.9843 
 1341   0.0000       0.514106        13.9895 
 1342   0.0000       0.515164        14.0183 
 1343   0.0000       0.515647        14.0315 
 1344   0.0000       0.516444        14.0531 
 1345   0.0000       0.516581        14.0569 
 1346   0.0000       0.517759        14.0890 
 1347   0.0000       0.518361        14.1053 
 1348   0.0000       0.519166        14.1272 
 1349   0.0000       0.520641        14.1674 
 1350   0.0000       0.521340        14.1864 
 1351   0.0000       0.521599        14.1934 
 1352   0.0000       0.522791        14.2259 
 1353   0.0000       0.523025        14.2322 
 1354   0.0000       0.523996        14.2586 
 1355   0.0000       0.524424        14.2703 
 1356   0.0000       0.524828        14.2813 
 1357   0.0000       0.525206        14.2916 
 1358   0.0000       0.525555        14.3011 
 1359   0.0000       0.526005        14.3133 
 1360   0.0000       0.526171        14.3178 
 1361   0.0000       0.527364        14.3503 
 1362   0.0000       0.528475        14.3805 
 1363   0.0000       0.529207        14.4005 
 1364   0.0000       0.529877        14.4187 
 1365   0.0000       0.530286        14.4298 
 1366   0.0000       0.530961        14.4482 
 1367   0.0000       0.532369        14.4865 
 1368   0.0000       0.533216        14.5096 
 1369   0.0000       0.533599        14.5200 
 1370   0.0000       0.533907        14.5283 
 1371   0.0000       0.535057        14.5596 
 1372   0.0000       0.535744        14.5783 
 1373   0.0000       0.536623        14.6023 
 1374   0.0000       0.536738        14.6054 
 1375   0.0000       0.538915        14.6646 
 1376   0.0000       0.539184        14.6719 
 1377   0.0000       0.540435        14.7060 
 1378   0.0000       0.541654        14.7392 
 1379   0.0000       0.542445        14.7607 
 1380   0.0000       0.543039        14.7768 
 1381   0.0000       0.544311        14.8115 
 1382   0.0000       0.544687        14.8217 
 1383   0.0000       0.545049        14.8315 
 1384   0.0000       0.546257        14.8644 
 1385   0.0000       0.546800        14.8792 
 1386   0.0000       0.548080        14.9140 
 1387   0.0000       0.549106        14.9419 
 1388   0.0000       0.549502        14.9527 
 1389   0.0000       0.549906        14.9637 
 1390   0.0000       0.551000        14.9935 
 1391   0.0000       0.551396        15.0043 
 1392   0.0000       0.552311        15.0291 
 1393   0.0000       0.552767        15.0416 
 1394   0.0000       0.552881        15.0447 
 1395   0.0000       0.554934        15.1005 
 1396   0.0000       0.555200        15.1078 
 1397   0.0000       0.556203        15.1351 
 1398   0.0000       0.556696        15.1485 
 1399   0.0000       0.558382        15.1943 
 1400   0.0000       0.559690        15.2299 
 1401   0.0000       0.559980        15.2378 
 1402   0.0000       0.560416        15.2497 
 1403   0.0000       0.562102        15.2956 
 1404   0.0000       0.562810        15.3148 
 1405   0.0000       0.563528        15.3344 
 1406   0.0000       0.563986        15.3468 
 1407   0.0000       0.564443        15.3593 
 1408   0.0000       0.565165        15.3789 
 1409   0.0000       0.565858        15.3978 
 1410   0.0000       0.567959        15.4549 
 1411   0.0000       0.569761        15.5040 
 1412   0.0000       0.570780        15.5317 
 1413   0.0000       0.571290        15.5456 
 1414   0.0000       0.572344        15.5743 
 1415   0.0000       0.573060        15.5938 
 1416   0.0000       0.573151        15.5962 
 1417   0.0000       0.573886        15.6162 
 1418   0.0000       0.574556        15.6345 
 1419   0.0000       0.574819        15.6416 
 1420   0.0000       0.575947        15.6723 
 1421   0.0000       0.576243        15.6804 
 1422   0.0000       0.577026        15.7017 
 1423   0.0000       0.578918        15.7532 
 1424   0.0000       0.579253        15.7623 
 1425   0.0000       0.580434        15.7944 
 1426   0.0000       0.581381        15.8202 
 1427   0.0000       0.582036        15.8380 
 1428   0.0000       0.583321        15.8730 
 1429   0.0000       0.583847        15.8873 
 1430   0.0000       0.584042        15.8926 
 1431   0.0000       0.584396        15.9022 
 1432   0.0000       0.585039        15.9197 
 1433   0.0000       0.586721        15.9655 
 1434   0.0000       0.587196        15.9784 
 1435   0.0000       0.588242        16.0069 
 1436   0.0000       0.589352        16.0371 
 1437   0.0000       0.590667        16.0729 
 1438   0.0000       0.591136        16.0856 
 1439   0.0000       0.592807        16.1311 
 1440   0.0000       0.593987        16.1632 
 1441   0.0000       0.594102        16.1663 
 1442   0.0000       0.594989        16.1905 
 1443   0.0000       0.595601        16.2071 
 1444   0.0000       0.596534        16.2325 
 1445   0.0000       0.598268        16.2797 
 1446   0.0000       0.598734        16.2924 
 1447   0.0000       0.600469        16.3396 
 1448   0.0000       0.600880        16.3508 
 1449   0.0000       0.601785        16.3754 
 1450   0.0000       0.602072        16.3832 
 1451   0.0000       0.604562        16.4510 
 1452   0.0000       0.605240        16.4694 
 1453   0.0000       0.607309        16.5257 
 1454   0.0000       0.608052        16.5459 
 1455   0.0000       0.609174        16.5765 
 1456   0.0000       0.609423        16.5832 
 1457   0.0000       0.609992        16.5987 
 1458   0.0000       0.610621        16.6158 
 1459   0.0000       0.612014        16.6538 
 1460   0.0000       0.612821        16.6757 
 1461   0.0000       0.613761        16.7013 
 1462   0.0000       0.614573        16.7234 
 1463   0.0000       0.615119        16.7382 
 1464   0.0000       0.616167        16.7668 
 1465   0.0000       0.617396        16.8002 
 1466   0.0000       0.617729        16.8093 
 1467   0.0000       0.618821        16.8390 
 1468   0.0000       0.619420        16.8553 
 1469   0.0000       0.619957        16.8699 
 1470   0.0000       0.620719        16.8906 
 1471   0.0000       0.621769        16.9192 
 1472   0.0000       0.622947        16.9513 
 1473   0.0000       0.624006        16.9801 
 1474   0.0000       0.625107        17.0100 
 1475   0.0000       0.625667        17.0253 
 1476   0.0000       0.627205        17.0671 
 1477   0.0000       0.627684        17.0802 
 1478   0.0000       0.628375        17.0990 
 1479   0.0000       0.628453        17.1011 
 1480   0.0000       0.629405        17.1270 
 1481   0.0000       0.631967        17.1967 
 1482   0.0000       0.632372        17.2077 
 1483   0.0000       0.633127        17.2283 
 1484   0.0000       0.633239        17.2313 
 1485   0.0000       0.633998        17.2520 
 1486   0.0000       0.634566        17.2674 
 1487   0.0000       0.637744        17.3539 
 1488   0.0000       0.639263        17.3952 
 1489   0.0000       0.639705        17.4073 
 1490   0.0000       0.640290        17.4232 
 1491   0.0000       0.640700        17.4343 
 1492   0.0000       0.641768        17.4634 
 1493   0.0000       0.642203        17.4752 
 1494   0.0000       0.642366        17.4797 
 1495   0.0000       0.644032        17.5250 
 1496   0.0000       0.644410        17.5353 
 1497   0.0000       0.645077        17.5535 
 1498   0.0000       0.646837        17.6013 
 1499   0.0000       0.647021        17.6063 
 1500   0.0000       0.647477        17.6188 
 1501   0.0000       0.647998        17.6329 
 1502   0.0000       0.648794        17.6546 
 1503   0.0000       0.650020        17.6879 
 1504   0.0000       0.650271        17.6948 
 1505   0.0000       0.651139        17.7184 
 1506   0.0000       0.651334        17.7237 
 1507   0.0000       0.652277        17.7494 
 1508   0.0000       0.653644        17.7866 
 1509   0.0000       0.654182        17.8012 
 1510   0.0000       0.655312        17.8319 
 1511   0.0000       0.656509        17.8645 
 1512   0.0000       0.657197        17.8832 
 1513   0.0000       0.658273        17.9125 
 1514   0.0000       0.658675        17.9235 
 1515   0.0000       0.659582        17.9481 
 1516   0.0000       0.659804        17.9542 
 1517   0.0000       0.660891        17.9837 
 1518   0.0000       0.661939        18.0123 
 1519   0.0000       0.662133        18.0176 
 1520   0.0000       0.662604        18.0304 
 1521   0.0000       0.663241        18.0477 
 1522   0.0000       0.665188        18.1007 
 1523   0.0000       0.665837        18.1183 
 1524   0.0000       0.666758        18.1434 
 1525   0.0000       0.667475        18.1629 
 1526   0.0000       0.669035        18.2054 
 1527   0.0000       0.669982        18.2311 
 1528   0.0000       0.670419        18.2430 
 1529   0.0000       0.670719        18.2512 
 1530   0.0000       0.671354        18.2685 
 1531   0.0000       0.672171        18.2907 
 1532   0.0000       0.672844        18.3090 
 1533   0.0000       0.674110        18.3435 
 1534   0.0000       0.674342        18.3498 
 1535   0.0000       0.675156        18.3719 
 1536   0.0000       0.676007        18.3951 
 1537   0.0000       0.676893        18.4192 
 1538   0.0000       0.678299        18.4574 
 1539   0.0000       0.678424        18.4609 
 1540   0.0000       0.678960        18.4754 
 1541   0.0000       0.679654        18.4943 
 1542   0.0000       0.679906        18.5012 
 1543   0.0000       0.680945        18.5295 
 1544   0.0000       0.681249        18.5377 
 1545   0.0000       0.682156        18.5624 
 1546   0.0000       0.682676        18.5766 
 1547   0.0000       0.683542        18.6001 
 1548   0.0000       0.684294        18.6206 
 1549   0.0000       0.685321        18.6485 
 1550   0.0000       0.686229        18.6732 
 1551   0.0000       0.686323        18.6758 
 1552   0.0000       0.687193        18.6995 
 1553   0.0000       0.687415        18.7055 
 1554   0.0000       0.688300        18.7296 
 1555   0.0000       0.688508        18.7353 
 1556   0.0000       0.689277        18.7562 
 1557   0.0000       0.689811        18.7707 
 1558   0.0000       0.691331        18.8121 
 1559   0.0000       0.691938        18.8286 
 1560   0.0000       0.692361        18.8401 
 1561   0.0000       0.693137        18.8612 
 1562   0.0000       0.693513        18.8715 
 1563   0.0000       0.694452        18.8970 
 1564   0.0000       0.695142        18.9158 
 1565   0.0000       0.695206        18.9175 
 1566   0.0000       0.695680        18.9304 
 1567   0.0000       0.696340        18.9484 
 1568   0.0000       0.697999        18.9935 
 1569   0.0000       0.698496        19.0070 
 1570   0.0000       0.699476        19.0337 
 1571   0.0000       0.699622        19.0377 
 1572   0.0000       0.700615        19.0647 
 1573   0.0000       0.701801        19.0970 
 1574   0.0000       0.702148        19.1064 
 1575   0.0000       0.702441        19.1144 
 1576   0.0000       0.702941        19.1280 
 1577   0.0000       0.704185        19.1618 
 1578   0.0000       0.705646        19.2016 
 1579   0.0000       0.705890        19.2083 
 1580   0.0000       0.706597        19.2275 
 1581   0.0000       0.707218        19.2444 
 1582   0.0000       0.707397        19.2492 
 1583   0.0000       0.708109        19.2686 
 1584   0.0000       0.708871        19.2894 
 1585   0.0000       0.709404        19.3039 
 1586   0.0000       0.709992        19.3199 
 1587   0.0000       0.711913        19.3721 
 1588   0.0000       0.712268        19.3818 
 1589   0.0000       0.713186        19.4068 
 1590   0.0000       0.713424        19.4132 
 1591   0.0000       0.713675        19.4201 
 1592   0.0000       0.715222        19.4622 
 1593   0.0000       0.715932        19.4815 
 1594   0.0000       0.716514        19.4973 
 1595   0.0000       0.717397        19.5214 
 1596   0.0000       0.718146        19.5417 
 1597   0.0000       0.719574        19.5806 
 1598   0.0000       0.719916        19.5899 
 1599   0.0000       0.720935        19.6176 
 1600   0.0000       0.721642        19.6369 
 1601   0.0000       0.721799        19.6411 
 1602   0.0000       0.722544        19.6614 
 1603   0.0000       0.723907        19.6985 
 1604   0.0000       0.724450        19.7133 
 1605   0.0000       0.725103        19.7310 
 1606   0.0000       0.725983        19.7550 
 1607   0.0000       0.726393        19.7662 
 1608   0.0000       0.727374        19.7929 
 1609   0.0000       0.727563        19.7980 
 1610   0.0000       0.727837        19.8054 
 1611   0.0000       0.728199        19.8153 
 1612   0.0000       0.729499        19.8507 
 1613   0.0000       0.730505        19.8781 
 1614   0.0000       0.732060        19.9204 
 1615   0.0000       0.732398        19.9296 
 1616   0.0000       0.733256        19.9529 
 1617   0.0000       0.733982        19.9727 
 1618   0.0000       0.734295        19.9812 
 1619   0.0000       0.735165        20.0049 
 1620   0.0000       0.735872        20.0241 
 1621   0.0000       0.736667        20.0457 
 1622   0.0000       0.736896        20.0519 
 1623   0.0000       0.737132        20.0584 
 1624   0.0000       0.737244        20.0614 
 1625   0.0000       0.738205        20.0876 
 1626   0.0000       0.739143        20.1131 
 1627   0.0000       0.739353        20.1188 
 1628   0.0000       0.739641        20.1267 
 1629   0.0000       0.740388        20.1470 
 1630   0.0000       0.741526        20.1779 
 1631   0.0000       0.741780        20.1849 
 1632   0.0000       0.742980        20.2175 
 1633   0.0000       0.743931        20.2434 
 1634   0.0000       0.745738        20.2926 
 1635   0.0000       0.746382        20.3101 
 1636   0.0000       0.747079        20.3290 
 1637   0.0000       0.747641        20.3443 
 1638   0.0000       0.748041        20.3552 
 1639   0.0000       0.748776        20.3752 
 1640   0.0000       0.749940        20.4069 
 1641   0.0000       0.751003        20.4358 
 1642   0.0000       0.751943        20.4614 
 1643   0.0000       0.752507        20.4768 
 1644   0.0000       0.753081        20.4924 
 1645   0.0000       0.754997        20.5445 
 1646   0.0000       0.756102        20.5746 
 1647   0.0000       0.756889        20.5960 
 1648   0.0000       0.757044        20.6002 
 1649   0.0000       0.757672        20.6173 
 1650   0.0000       0.758029        20.6270 
 1651   0.0000       0.758977        20.6528 
 1652   0.0000       0.759209        20.6591 
 1653   0.0000       0.760334        20.6897 
 1654   0.0000       0.761024        20.7085 
 1655   0.0000       0.761284        20.7156 
 1656   0.0000       0.761616        20.7246 
 1657   0.0000       0.762521        20.7492 
 1658   0.0000       0.763629        20.7794 
 1659   0.0000       0.764137        20.7932 
 1660   0.0000       0.765601        20.8331 
 1661   0.0000       0.765841        20.8396 
 1662   0.0000       0.767642        20.8886 
 1663   0.0000       0.767813        20.8932 
 1664   0.0000       0.768972        20.9248 
 1665   0.0000       0.769190        20.9307 
 1666   0.0000       0.770973        20.9792 
 1667   0.0000       0.771453        20.9923 
 1668   0.0000       0.771965        21.0062 
 1669   0.0000       0.773654        21.0522 
 1670   0.0000       0.773971        21.0608 
 1671   0.0000       0.774626        21.0787 
 1672   0.0000       0.776670        21.1343 
 1673   0.0000       0.777017        21.1437 
 1674   0.0000       0.778041        21.1716 
 1675   0.0000       0.778710        21.1898 
 1676   0.0000       0.779608        21.2142 
 1677   0.0000       0.779714        21.2171 
 1678   0.0000       0.780510        21.2388 
 1679   0.0000       0.780731        21.2448 
 1680   0.0000       0.782529        21.2937 
 1681   0.0000       0.782901        21.3038 
 1682   0.0000       0.783140        21.3103 
 1683   0.0000       0.784233        21.3401 
 1684   0.0000       0.785957        21.3870 
 1685   0.0000       0.786430        21.3999 
 1686   0.0000       0.787211        21.4211 
 1687   0.0000       0.788651        21.4603 
 1688   0.0000       0.789201        21.4753 
 1689   0.0000       0.789763        21.4905 
 1690   0.0000       0.790100        21.4997 
 1691   0.0000       0.792164        21.5559 
 1692   0.0000       0.792933        21.5768 
 1693   0.0000       0.793759        21.5993 
 1694   0.0000       0.795240        21.6396 
 1695   0.0000       0.795744        21.6533 
 1696   0.0000       0.795903        21.6576 
 1697   0.0000       0.797684        21.7061 
 1698   0.0000       0.797807        21.7094 
 1699   0.0000       0.799301        21.7501 
 1700   0.0000       0.799794        21.7635 
 1701   0.0000       0.801211        21.8021 
 1702   0.0000       0.802127        21.8270 
 1703   0.0000       0.802518        21.8376 
 1704   0.0000       0.804094        21.8805 
 1705   0.0000       0.804974        21.9044 
 1706   0.0000       0.806091        21.9348 
 1707   0.0000       0.806255        21.9393 
 1708   0.0000       0.807532        21.9741 
 1709   0.0000       0.808973        22.0133 
 1710   0.0000       0.809253        22.0209 
 1711   0.0000       0.809902        22.0385 
 1712   0.0000       0.811831        22.0910 
 1713   0.0000       0.812187        22.1007 
 1714   0.0000       0.812925        22.1208 
 1715   0.0000       0.814081        22.1523 
 1716   0.0000       0.815194        22.1826 
 1717   0.0000       0.815329        22.1862 
 1718   0.0000       0.816277        22.2120 
 1719   0.0000       0.816460        22.2170 
 1720   0.0000       0.818076        22.2610 
 1721   0.0000       0.818425        22.2705 
 1722   0.0000       0.819408        22.2972 
 1723   0.0000       0.820673        22.3317 
 1724   0.0000       0.822038        22.3688 
 1725   0.0000       0.822571        22.3833 
 1726   0.0000       0.823342        22.4043 
 1727   0.0000       0.823989        22.4219 
 1728   0.0000       0.825065        22.4511 
 1729   0.0000       0.825304        22.4577 
 1730   0.0000       0.825602        22.4658 
 1731   0.0000       0.826936        22.5021 
 1732   0.0000       0.827414        22.5151 
 1733   0.0000       0.828095        22.5336 
 1734   0.0000       0.828311        22.5395 
 1735   0.0000       0.828785        22.5524 
 1736   0.0000       0.829497        22.5718 
 1737   0.0000       0.830662        22.6035 
 1738   0.0000       0.830753        22.6059 
 1739   0.0000       0.832156        22.6441 
 1740   0.0000       0.832646        22.6575 
 1741   0.0000       0.833021        22.6677 
 1742   0.0000       0.834406        22.7053 
 1743   0.0000       0.834696        22.7132 
 1744   0.0000       0.835438        22.7334 
 1745   0.0000       0.837104        22.7788 
 1746   0.0000       0.837432        22.7877 
 1747   0.0000       0.838446        22.8153 
 1748   0.0000       0.839160        22.8347 
 1749   0.0000       0.840459        22.8701 
 1750   0.0000       0.841898        22.9092 
 1751   0.0000       0.842062        22.9137 
 1752   0.0000       0.843352        22.9488 
 1753   0.0000       0.844335        22.9755 
 1754   0.0000       0.845782        23.0149 
 1755   0.0000       0.846312        23.0293 
 1756   0.0000       0.846650        23.0385 
 1757   0.0000       0.847802        23.0699 
 1758   0.0000       0.848201        23.0807 
 1759   0.0000       0.849542        23.1172 
 1760   0.0000       0.850428        23.1413 
 1761   0.0000       0.850752        23.1501 
 1762   0.0000       0.851922        23.1820 
 1763   0.0000       0.852431        23.1958 
 1764   0.0000       0.853861        23.2347 
 1765   0.0000       0.855345        23.2751 
 1766   0.0000       0.855862        23.2892 
 1767   0.0000       0.856284        23.3007 
 1768   0.0000       0.856426        23.3045 
 1769   0.0000       0.857531        23.3346 
 1770   0.0000       0.858349        23.3569 
 1771   0.0000       0.859267        23.3818 
 1772   0.0000       0.860509        23.4156 
 1773   0.0000       0.861637        23.4463 
 1774   0.0000       0.862852        23.4794 
 1775   0.0000       0.863947        23.5092 
 1776   0.0000       0.865867        23.5614 
 1777   0.0000       0.866929        23.5903 
 1778   0.0000       0.867681        23.6108 
 1779   0.0000       0.868188        23.6246 
 1780   0.0000       0.868650        23.6372 
 1781   0.0000       0.870170        23.6785 
 1782   0.0000       0.871356        23.7108 
 1783   0.0000       0.872042        23.7295 
 1784   0.0000       0.874032        23.7836 
 1785   0.0000       0.874491        23.7961 
 1786   0.0000       0.875640        23.8274 
 1787   0.0000       0.876483        23.8503 
 1788   0.0000       0.877348        23.8739 
 1789   0.0000       0.878670        23.9098 
 1790   0.0000       0.879274        23.9263 
 1791   0.0000       0.879787        23.9402 
 1792   0.0000       0.881461        23.9858 
 1793   0.0000       0.881710        23.9926 
 1794   0.0000       0.882454        24.0128 
 1795   0.0000       0.882990        24.0274 
 1796   0.0000       0.883563        24.0430 
 1797   0.0000       0.884407        24.0659 
 1798   0.0000       0.885072        24.0840 
 1799   0.0000       0.885700        24.1011 
 1800   0.0000       0.886298        24.1174 
 1801   0.0000       0.887987        24.1634 
 1802   0.0000       0.888537        24.1783 
 1803   0.0000       0.888725        24.1834 
 1804   0.0000       0.890154        24.2223 
 1805   0.0000       0.890965        24.2444 
 1806   0.0000       0.891656        24.2632 
 1807   0.0000       0.892629        24.2897 
 1808   0.0000       0.893628        24.3169 
 1809   0.0000       0.894046        24.3282 
 1810   0.0000       0.894509        24.3408 
 1811   0.0000       0.895960        24.3803 
 1812   0.0000       0.896526        24.3957 
 1813   0.0000       0.897592        24.4247 
 1814   0.0000       0.898220        24.4418 
 1815   0.0000       0.898768        24.4567 
 1816   0.0000       0.900001        24.4903 
 1817   0.0000       0.901158        24.5218 
 1818   0.0000       0.901730        24.5373 
 1819   0.0000       0.902484        24.5578 
 1820   0.0000       0.904564        24.6144 
 1821   0.0000       0.906280        24.6611 
 1822   0.0000       0.907307        24.6891 
 1823   0.0000       0.907472        24.6936 
 1824   0.0000       0.908033        24.7088 
 1825   0.0000       0.908449        24.7201 
 1826   0.0000       0.909780        24.7564 
 1827   0.0000       0.910575        24.7780 
 1828   0.0000       0.911335        24.7987 
 1829   0.0000       0.911770        24.8105 
 1830   0.0000       0.913423        24.8555 
 1831   0.0000       0.915036        24.8994 
 1832   0.0000       0.915500        24.9120 
 1833   0.0000       0.916589        24.9417 
 1834   0.0000       0.917464        24.9655 
 1835   0.0000       0.917973        24.9793 
 1836   0.0000       0.920594        25.0506 
 1837   0.0000       0.922557        25.1040 
 1838   0.0000       0.923265        25.1233 
 1839   0.0000       0.925163        25.1750 
 1840   0.0000       0.925938        25.1961 
 1841   0.0000       0.926957        25.2238 
 1842   0.0000       0.927341        25.2342 
 1843   0.0000       0.928681        25.2707 
 1844   0.0000       0.930548        25.3215 
 1845   0.0000       0.930875        25.3304 
 1846   0.0000       0.931289        25.3417 
 1847   0.0000       0.933539        25.4029 
 1848   0.0000       0.934204        25.4210 
 1849   0.0000       0.936714        25.4893 
 1850   0.0000       0.936829        25.4924 
 1851   0.0000       0.938091        25.5268 
 1852   0.0000       0.939029        25.5523 
 1853   0.0000       0.939623        25.5685 
 1854   0.0000       0.941128        25.6094 
 1855   0.0000       0.942211        25.6389 
 1856   0.0000       0.943444        25.6724 
 1857   0.0000       0.944276        25.6951 
 1858   0.0000       0.945230        25.7210 
 1859   0.0000       0.947141        25.7730 
 1860   0.0000       0.947864        25.7927 
 1861   0.0000       0.948528        25.8108 
 1862   0.0000       0.950742        25.8710 
 1863   0.0000       0.951346        25.8874 
 1864   0.0000       0.952840        25.9281 
 1865   0.0000       0.953176        25.9372 
 1866   0.0000       0.954091        25.9621 
 1867   0.0000       0.955273        25.9943 
 1868   0.0000       0.956398        26.0249 
 1869   0.0000       0.957213        26.0471 
 1870   0.0000       0.959270        26.1031 
 1871   0.0000       0.959497        26.1092 
 1872   0.0000       0.961289        26.1580 
 1873   0.0000       0.962303        26.1856 
 1874   0.0000       0.964887        26.2559 
 1875   0.0000       0.965480        26.2720 
 1876   0.0000       0.966026        26.2869 
 1877   0.0000       0.966450        26.2984 
 1878   0.0000       0.967163        26.3178 
 1879   0.0000       0.968104        26.3435 
 1880   0.0000       0.970393        26.4057 
 1881   0.0000       0.971257        26.4293 
 1882   0.0000       0.972223        26.4555 
 1883   0.0000       0.974164        26.5084 
 1884   0.0000       0.974751        26.5243 
 1885   0.0000       0.976107        26.5612 
 1886   0.0000       0.976298        26.5664 
 1887   0.0000       0.977017        26.5860 
 1888   0.0000       0.977291        26.5934 
 1889   0.0000       0.979409        26.6511 
 1890   0.0000       0.981014        26.6948 
 1891   0.0000       0.981505        26.7081 
 1892   0.0000       0.983065        26.7505 
 1893   0.0000       0.984057        26.7776 
 1894   0.0000       0.984301        26.7842 
 1895   0.0000       0.984835        26.7987 
 1896   0.0000       0.987967        26.8840 
 1897   0.0000       0.989385        26.9225 
 1898   0.0000       0.989465        26.9247 
 1899   0.0000       0.990683        26.9578 
 1900   0.0000       0.992526        27.0080 
 1901   0.0000       0.994247        27.0548 
 1902   0.0000       0.994821        27.0705 
 1903   0.0000       0.996009        27.1028 
 1904   0.0000       0.997420        27.1412 
 1905   0.0000       0.998800        27.1787 
 1906   0.0000       1.000113        27.2145 
 1907   0.0000       1.001160        27.2429 
 1908   0.0000       1.001419        27.2500 
 1909   0.0000       1.002358        27.2756 
 1910   0.0000       1.003293        27.3010 
 1911   0.0000       1.005491        27.3608 
 1912   0.0000       1.007669        27.4201 
 1913   0.0000       1.007917        27.4268 
 1914   0.0000       1.009046        27.4575 
 1915   0.0000       1.010076        27.4856 
 1916   0.0000       1.010823        27.5059 
 1917   0.0000       1.012159        27.5422 
 1918   0.0000       1.014198        27.5977 
 1919   0.0000       1.014938        27.6179 
 1920   0.0000       1.015549        27.6345 
 1921   0.0000       1.017155        27.6782 
 1922   0.0000       1.019479        27.7414 
 1923   0.0000       1.020012        27.7559 
 1924   0.0000       1.020388        27.7662 
 1925   0.0000       1.022363        27.8199 
 1926   0.0000       1.022461        27.8226 
 1927   0.0000       1.024164        27.8689 
 1928   0.0000       1.026072        27.9208 
 1929   0.0000       1.026341        27.9281 
 1930   0.0000       1.027408        27.9572 
 1931   0.0000       1.029166        28.0050 
 1932   0.0000       1.029952        28.0264 
 1933   0.0000       1.031403        28.0659 
 1934   0.0000       1.032430        28.0939 
 1935   0.0000       1.033603        28.1258 
 1936   0.0000       1.033802        28.1312 
 1937   0.0000       1.035336        28.1729 
 1938   0.0000       1.035830        28.1864 
 1939   0.0000       1.036327        28.1999 
 1940   0.0000       1.036834        28.2137 
 1941   0.0000       1.037571        28.2337 
 1942   0.0000       1.039485        28.2858 
 1943   0.0000       1.040491        28.3132 
 1944   0.0000       1.040609        28.3164 
 1945   0.0000       1.041808        28.3490 
 1946   0.0000       1.042138        28.3580 
 1947   0.0000       1.043160        28.3858 
 1948   0.0000       1.043596        28.3977 
 1949   0.0000       1.045012        28.4362 
 1950   0.0000       1.045814        28.4580 
 1951   0.0000       1.046982        28.4898 
 1952   0.0000       1.047345        28.4997 
 1953   0.0000       1.048675        28.5359 
 1954   0.0000       1.049706        28.5640 
 1955   0.0000       1.050588        28.5879 
 1956   0.0000       1.051206        28.6048 
 1957   0.0000       1.052760        28.6471 
 1958   0.0000       1.053690        28.6724 
 1959   0.0000       1.055300        28.7162 
 1960   0.0000       1.057308        28.7708 
 1961   0.0000       1.057891        28.7867 
 1962   0.0000       1.058753        28.8101 
 1963   0.0000       1.059437        28.8288 
 1964   0.0000       1.061378        28.8816 
 1965   0.0000       1.062074        28.9005 
 1966   0.0000       1.062714        28.9179 
 1967   0.0000       1.064105        28.9558 
 1968   0.0000       1.065032        28.9810 
 1969   0.0000       1.067067        29.0364 
 1970   0.0000       1.067953        29.0605 
 1971   0.0000       1.069327        29.0979 
 1972   0.0000       1.070330        29.1252 
 1973   0.0000       1.071226        29.1495 
 1974   0.0000       1.071873        29.1672 
 1975   0.0000       1.072818        29.1929 
 1976   0.0000       1.075160        29.2566 
 1977   0.0000       1.075497        29.2658 
 1978   0.0000       1.076893        29.3038 
 1979   0.0000       1.077847        29.3297 
 1980   0.0000       1.079179        29.3660 
 1981   0.0000       1.080534        29.4028 
 1982   0.0000       1.081210        29.4212 
 1983   0.0000       1.081991        29.4425 
 1984   0.0000       1.082350        29.4522 
 1985   0.0000       1.082955        29.4687 
 1986   0.0000       1.085333        29.5334 
 1987   0.0000       1.086283        29.5593 
 1988   0.0000       1.087179        29.5837 
 1989   0.0000       1.089252        29.6401 
 1990   0.0000       1.090187        29.6655 
 1991   0.0000       1.090797        29.6821 
 1992   0.0000       1.092263        29.7220 
 1993   0.0000       1.093616        29.7588 
 1994   0.0000       1.094516        29.7833 
 1995   0.0000       1.095273        29.8039 
 1996   0.0000       1.096330        29.8327 
 1997   0.0000       1.098314        29.8866 
 1998   0.0000       1.099942        29.9309 
 1999   0.0000       1.100985        29.9593 
 2000   0.0000       1.102104        29.9898 
 2001   0.0000       1.103283        30.0218 
 2002   0.0000       1.104264        30.0486 
 2003   0.0000       1.105008        30.0688 
 2004   0.0000       1.105390        30.0792 
 2005   0.0000       1.107247        30.1297 
 2006   0.0000       1.107882        30.1470 
 2007   0.0000       1.109185        30.1825 
 2008   0.0000       1.110318        30.2133 
 2009   0.0000       1.111534        30.2464 
 2010   0.0000       1.112739        30.2792 
 2011   0.0000       1.113757        30.3069 
 2012   0.0000       1.114050        30.3149 
 2013   0.0000       1.115339        30.3499 
 2014   0.0000       1.116069        30.3698 
 2015   0.0000       1.117638        30.4125 
 2016   0.0000       1.118431        30.4340 
 2017   0.0000       1.119897        30.4739 
 2018   0.0000       1.120710        30.4961 
 2019   0.0000       1.120833        30.4994 
 2020   0.0000       1.121220        30.5100 
 2021   0.0000       1.122259        30.5382 
 2022   0.0000       1.122853        30.5544 
 2023   0.0000       1.123826        30.5808 
 2024   0.0000       1.125042        30.6139 
 2025   0.0000       1.125665        30.6309 
 2026   0.0000       1.127947        30.6930 
 2027   0.0000       1.129101        30.7244 
 2028   0.0000       1.129238        30.7281 
 2029   0.0000       1.129868        30.7453 
 2030   0.0000       1.131096        30.7787 
 2031   0.0000       1.131651        30.7938 
 2032   0.0000       1.132509        30.8171 
 2033   0.0000       1.133197        30.8359 
 2034   0.0000       1.134186        30.8628 
 2035   0.0000       1.135253        30.8918 
 2036   0.0000       1.136764        30.9329 
 2037   0.0000       1.137857        30.9627 
 2038   0.0000       1.140170        31.0256 
 2039   0.0000       1.141512        31.0621 
 2040   0.0000       1.141711        31.0675 
 2041   0.0000       1.142518        31.0895 
 2042   0.0000       1.143255        31.1096 
 2043   0.0000       1.143319        31.1113 
 2044   0.0000       1.144247        31.1365 
 2045   0.0000       1.145697        31.1760 
 2046   0.0000       1.146414        31.1955 
 2047   0.0000       1.147719        31.2310 
 2048   0.0000       1.148973        31.2652 
 2049   0.0000       1.150021        31.2937 
 2050   0.0000       1.150292        31.3010 
 2051   0.0000       1.152165        31.3520 
 2052   0.0000       1.152702        31.3666 
 2053   0.0000       1.154053        31.4034 
 2054   0.0000       1.154982        31.4287 
 2055   0.0000       1.155922        31.4542 
 2056   0.0000       1.157021        31.4841 
 2057   0.0000       1.157998        31.5107 
 2058   0.0000       1.158933        31.5362 
 2059   0.0000       1.161426        31.6040 
 2060   0.0000       1.162001        31.6196 
 2061   0.0000       1.162983        31.6464 
 2062   0.0000       1.164575        31.6897 
 2063   0.0000       1.166913        31.7533 
 2064   0.0000       1.168119        31.7861 
 2065   0.0000       1.169561        31.8254 
 2066   0.0000       1.171209        31.8702 
 2067   0.0000       1.172512        31.9057 
 2068   0.0000       1.172942        31.9174 
 2069   0.0000       1.174061        31.9478 
 2070   0.0000       1.176115        32.0037 
 2071   0.0000       1.178582        32.0708 
 2072   0.0000       1.179403        32.0932 
 2073   0.0000       1.180832        32.1321 
 2074   0.0000       1.181263        32.1438 
 2075   0.0000       1.183002        32.1911 
 2076   0.0000       1.183819        32.2134 
 2077   0.0000       1.185873        32.2692 
 2078   0.0000       1.187245        32.3066 
 2079   0.0000       1.188117        32.3303 
 2080   0.0000       1.189618        32.3711 
 2081   0.0000       1.190321        32.3903 
 2082   0.0000       1.193360        32.4730 
 2083   0.0000       1.194374        32.5006 
 2084   0.0000       1.195489        32.5309 
 2085   0.0000       1.195960        32.5437 
 2086   0.0000       1.196084        32.5471 
 2087   0.0000       1.198739        32.6194 
 2088   0.0000       1.199723        32.6461 
 2089   0.0000       1.199921        32.6515 
 2090   0.0000       1.200910        32.6784 
 2091   0.0000       1.202407        32.7192 
 2092   0.0000       1.202751        32.7285 
 2093   0.0000       1.203545        32.7501 
 2094   0.0000       1.205146        32.7937 
 2095   0.0000       1.206461        32.8295 
 2096   0.0000       1.207724        32.8638 
 2097   0.0000       1.208637        32.8887 
 2098   0.0000       1.210565        32.9412 
 2099   0.0000       1.211140        32.9568 
 2100   0.0000       1.211648        32.9706 
 2101   0.0000       1.214003        33.0347 
 2102   0.0000       1.215503        33.0755 
 2103   0.0000       1.216250        33.0958 
 2104   0.0000       1.218208        33.1491 
 2105   0.0000       1.218976        33.1700 
 2106   0.0000       1.219543        33.1854 
 2107   0.0000       1.221277        33.2326 
 2108   0.0000       1.221899        33.2496 
 2109   0.0000       1.222241        33.2589 
 2110   0.0000       1.222988        33.2792 
 2111   0.0000       1.223410        33.2907 
 2112   0.0000       1.223671        33.2978 
 2113   0.0000       1.225421        33.3454 
 2114   0.0000       1.226612        33.3778 
 2115   0.0000       1.227634        33.4056 
 2116   0.0000       1.228238        33.4221 
 2117   0.0000       1.228578        33.4313 
 2118   0.0000       1.230025        33.4707 
 2119   0.0000       1.230179        33.4749 
 2120   0.0000       1.230907        33.4947 
 2121   0.0000       1.231921        33.5223 
 2122   0.0000       1.232160        33.5288 
 2123   0.0000       1.234670        33.5971 
 2124   0.0000       1.234814        33.6010 
 2125   0.0000       1.236918        33.6583 
 2126   0.0000       1.237667        33.6786 
 2127   0.0000       1.238439        33.6996 
 2128   0.0000       1.239092        33.7174 
 2129   0.0000       1.239463        33.7275 
 2130   0.0000       1.240806        33.7640 
 2131   0.0000       1.241938        33.7949 
 2132   0.0000       1.243146        33.8277 
 2133   0.0000       1.243446        33.8359 
 2134   0.0000       1.245049        33.8795 
 2135   0.0000       1.245906        33.9028 
 2136   0.0000       1.246653        33.9231 
 2137   0.0000       1.246997        33.9325 
 2138   0.0000       1.247326        33.9415 
 2139   0.0000       1.248411        33.9710 
 2140   0.0000       1.249006        33.9872 
 2141   0.0000       1.249339        33.9962 
 2142   0.0000       1.250242        34.0208 
 2143   0.0000       1.251203        34.0470 
 2144   0.0000       1.252301        34.0768 
 2145   0.0000       1.252512        34.0826 
 2146   0.0000       1.252859        34.0920 
 2147   0.0000       1.253763        34.1166 
 2148   0.0000       1.254769        34.1440 
 2149   0.0000       1.255194        34.1556 
 2150   0.0000       1.256338        34.1867 
 2151   0.0000       1.257174        34.2094 
 2152   0.0000       1.257703        34.2239 
 2153   0.0000       1.258813        34.2540 
 2154   0.0000       1.258988        34.2588 
 2155   0.0000       1.259836        34.2819 
 2156   0.0000       1.260680        34.3048 
 2157   0.0000       1.261451        34.3258 
 2158   0.0000       1.261660        34.3315 
 2159   0.0000       1.262682        34.3593 
 2160   0.0000       1.263173        34.3727 
 2161   0.0000       1.264926        34.4204 
 2162   0.0000       1.265454        34.4347 
 2163   0.0000       1.266446        34.4618 
 2164   0.0000       1.266931        34.4749 
 2165   0.0000       1.267254        34.4837 
 2166   0.0000       1.268152        34.5082 
 2167   0.0000       1.268993        34.5311 
 2168   0.0000       1.270270        34.5658 
 2169   0.0000       1.271376        34.5959 
 2170   0.0000       1.272558        34.6281 
 2171   0.0000       1.272752        34.6333 
 2172   0.0000       1.273910        34.6649 
 2173   0.0000       1.274467        34.6800 
 2174   0.0000       1.274881        34.6913 
 2175   0.0000       1.275519        34.7086 
 2176   0.0000       1.276645        34.7393 
 2177   0.0000       1.277237        34.7554 
 2178   0.0000       1.278190        34.7813 
 2179   0.0000       1.278547        34.7910 
 2180   0.0000       1.279935        34.8288 
 2181   0.0000       1.280327        34.8395 
 2182   0.0000       1.281772        34.8788 
 2183   0.0000       1.282991        34.9120 
 2184   0.0000       1.283608        34.9288 
 2185   0.0000       1.284937        34.9649 
 2186   0.0000       1.285439        34.9786 
 2187   0.0000       1.285898        34.9911 
 2188   0.0000       1.286374        35.0040 
 2189   0.0000       1.287529        35.0355 
 2190   0.0000       1.289278        35.0831 
 2191   0.0000       1.289669        35.0937 
 2192   0.0000       1.290888        35.1268 
 2193   0.0000       1.291885        35.1540 
 2194   0.0000       1.293263        35.1915 
 2195   0.0000       1.293575        35.2000 
 2196   0.0000       1.293798        35.2060 
 2197   0.0000       1.295352        35.2483 
 2198   0.0000       1.295867        35.2623 
 2199   0.0000       1.296205        35.2715 
 2200   0.0000       1.296701        35.2850 
 2201   0.0000       1.297605        35.3096 
 2202   0.0000       1.298386        35.3309 
 2203   0.0000       1.298582        35.3362 
 2204   0.0000       1.300524        35.3890 
 2205   0.0000       1.301586        35.4180 
 2206   0.0000       1.302268        35.4365 
 2207   0.0000       1.303460        35.4690 
 2208   0.0000       1.303620        35.4733 
 2209   0.0000       1.305149        35.5149 
 2210   0.0000       1.305954        35.5368 
 2211   0.0000       1.307010        35.5656 
 2212   0.0000       1.308067        35.5943 
 2213   0.0000       1.308659        35.6104 
 2214   0.0000       1.309583        35.6356 
 2215   0.0000       1.310174        35.6517 
 2216   0.0000       1.311280        35.6817 
 2217   0.0000       1.312088        35.7037 
 2218   0.0000       1.312726        35.7211 
 2219   0.0000       1.313425        35.7401 
 2220   0.0000       1.315215        35.7888 
 2221   0.0000       1.316154        35.8144 
 2222   0.0000       1.317988        35.8643 
 2223   0.0000       1.319367        35.9018 
 2224   0.0000       1.320473        35.9319 
 2225   0.0000       1.321919        35.9712 
 2226   0.0000       1.322354        35.9831 
 2227   0.0000       1.323816        36.0229 
 2228   0.0000       1.324908        36.0526 
 2229   0.0000       1.325248        36.0618 
 2230   0.0000       1.327709        36.1288 
 2231   0.0000       1.329413        36.1752 
 2232   0.0000       1.330679        36.2096 
 2233   0.0000       1.331444        36.2304 
 2234   0.0000       1.332317        36.2542 
 2235   0.0000       1.332769        36.2665 
 2236   0.0000       1.334091        36.3025 
 2237   0.0000       1.334297        36.3081 
 2238   0.0000       1.334528        36.3143 
 2239   0.0000       1.335713        36.3466 
 2240   0.0000       1.336843        36.3773 
 2241   0.0000       1.337356        36.3913 
 2242   0.0000       1.339139        36.4398 
 2243   0.0000       1.340716        36.4827 
 2244   0.0000       1.341286        36.4982 
 2245   0.0000       1.342959        36.5438 
 2246   0.0000       1.343771        36.5659 
 2247   0.0000       1.343882        36.5689 
 2248   0.0000       1.345084        36.6016 
 2249   0.0000       1.346403        36.6375 
 2250   0.0000       1.347878        36.6776 
 2251   0.0000       1.348537        36.6956 
 2252   0.0000       1.349410        36.7193 
 2253   0.0000       1.350690        36.7541 
 2254   0.0000       1.351717        36.7821 
 2255   0.0000       1.353023        36.8176 
 2256   0.0000       1.354103        36.8470 
 2257   0.0000       1.354737        36.8643 
 2258   0.0000       1.355450        36.8837 
 2259   0.0000       1.356803        36.9205 
 2260   0.0000       1.358197        36.9584 
 2261   0.0000       1.358669        36.9713 
 2262   0.0000       1.359750        37.0007 
 2263   0.0000       1.361194        37.0400 
 2264   0.0000       1.362340        37.0712 
 2265   0.0000       1.363672        37.1074 
 2266   0.0000       1.365075        37.1456 
 2267   0.0000       1.365312        37.1520 
 2268   0.0000       1.368059        37.2268 
 2269   0.0000       1.368690        37.2439 
 2270   0.0000       1.370097        37.2822 
 2271   0.0000       1.371552        37.3218 
 2272   0.0000       1.372813        37.3562 
 2273   0.0000       1.372961        37.3602 
 2274   0.0000       1.375057        37.4172 
 2275   0.0000       1.376775        37.4640 
 2276   0.0000       1.379205        37.5301 
 2277   0.0000       1.379527        37.5388 
 2278   0.0000       1.382710        37.6255 
 2279   0.0000       1.382996        37.6332 
 2280   0.0000       1.384113        37.6636 
 2281   0.0000       1.384658        37.6785 
 2282   0.0000       1.385163        37.6922 
 2283   0.0000       1.385694        37.7067 
 2284   0.0000       1.387168        37.7468 
 2285   0.0000       1.387909        37.7669 
 2286   0.0000       1.389830        37.8192 
 2287   0.0000       1.390483        37.8370 
 2288   0.0000       1.391838        37.8738 
 2289   0.0000       1.393861        37.9289 
 2290   0.0000       1.394766        37.9535 
 2291   0.0000       1.396223        37.9932 
 2292   0.0000       1.396415        37.9984 
 2293   0.0000       1.396698        38.0061 
 2294   0.0000       1.398140        38.0453 
 2295   0.0000       1.398638        38.0589 
 2296   0.0000       1.399647        38.0863 
 2297   0.0000       1.400026        38.0966 
 2298   0.0000       1.401517        38.1372 
 2299   0.0000       1.403949        38.2034 
 2300   0.0000       1.405063        38.2337 
 2301   0.0000       1.407029        38.2872 
 2302   0.0000       1.407937        38.3119 
 2303   0.0000       1.410704        38.3872 
 2304   0.0000       1.412024        38.4231 
 2305   0.0000       1.412921        38.4475 
 2306   0.0000       1.413281        38.4573 
 2307   0.0000       1.414848        38.5000 
 2308   0.0000       1.415963        38.5303 
 2309   0.0000       1.417361        38.5684 
 2310   0.0000       1.418928        38.6110 
 2311   0.0000       1.419530        38.6274 
 2312   0.0000       1.420446        38.6523 
 2313   0.0000       1.421391        38.6780 
 2314   0.0000       1.423344        38.7312 
 2315   0.0000       1.423789        38.7433 
 2316   0.0000       1.425158        38.7805 
 2317   0.0000       1.426245        38.8101 
 2318   0.0000       1.427032        38.8315 
 2319   0.0000       1.427940        38.8562 
 2320   0.0000       1.428460        38.8704 
 2321   0.0000       1.428882        38.8819 
 2322   0.0000       1.429640        38.9025 
 2323   0.0000       1.431006        38.9396 
 2324   0.0000       1.431205        38.9451 
 2325   0.0000       1.432255        38.9736 
 2326   0.0000       1.432818        38.9890 
 2327   0.0000       1.433155        38.9981 
 2328   0.0000       1.434657        39.0390 
 2329   0.0000       1.436885        39.0996 
 2330   0.0000       1.437965        39.1290 
 2331   0.0000       1.438680        39.1485 
 2332   0.0000       1.438988        39.1568 
 2333   0.0000       1.440398        39.1952 
 2334   0.0000       1.441411        39.2228 
 2335   0.0000       1.442393        39.2495 
 2336   0.0000       1.443744        39.2863 
 2337   0.0000       1.444269        39.3006 
 2338   0.0000       1.446312        39.3561 
 2339   0.0000       1.447223        39.3809 
 2340   0.0000       1.447587        39.3908 
 2341   0.0000       1.448762        39.4228 
 2342   0.0000       1.449331        39.4383 
 2343   0.0000       1.451036        39.4847 
 2344   0.0000       1.451488        39.4970 
 2345   0.0000       1.451880        39.5077 
 2346   0.0000       1.452399        39.5218 
 2347   0.0000       1.453264        39.5453 
 2348   0.0000       1.453924        39.5633 
 2349   0.0000       1.455103        39.5954 
 2350   0.0000       1.456027        39.6205 
 2351   0.0000       1.457282        39.6547 
 2352   0.0000       1.458944        39.6999 
 2353   0.0000       1.459562        39.7167 
 2354   0.0000       1.461076        39.7579 
 2355   0.0000       1.461601        39.7722 
 2356   0.0000       1.462632        39.8002 
 2357   0.0000       1.463859        39.8336 
 2358   0.0000       1.464422        39.8489 
 2359   0.0000       1.468410        39.9575 
 2360   0.0000       1.469067        39.9753 
 2361   0.0000       1.469650        39.9912 
 2362   0.0000       1.470833        40.0234 
 2363   0.0000       1.471648        40.0456 
 2364   0.0000       1.473499        40.0959 
 2365   0.0000       1.474912        40.1344 
 2366   0.0000       1.475165        40.1413 
 2367   0.0000       1.476065        40.1658 
 2368   0.0000       1.476299        40.1721 
 2369   0.0000       1.477010        40.1915 
 2370   0.0000       1.477804        40.2131 
 2371   0.0000       1.478644        40.2359 
 2372   0.0000       1.480457        40.2853 
 2373   0.0000       1.480780        40.2941 
 2374   0.0000       1.481144        40.3040 
 2375   0.0000       1.481501        40.3137 
 2376   0.0000       1.482141        40.3311 
 2377   0.0000       1.483229        40.3607 
 2378   0.0000       1.484163        40.3861 
 2379   0.0000       1.484860        40.4051 
 2380   0.0000       1.486121        40.4394 
 2381   0.0000       1.486922        40.4612 
 2382   0.0000       1.488660        40.5085 
 2383   0.0000       1.489115        40.5209 
 2384   0.0000       1.490683        40.5636 
 2385   0.0000       1.491719        40.5917 
 2386   0.0000       1.492077        40.6015 
 2387   0.0000       1.493704        40.6458 
 2388   0.0000       1.494336        40.6630 
 2389   0.0000       1.496859        40.7316 
 2390   0.0000       1.497528        40.7498 
 2391   0.0000       1.499212        40.7956 
 2392   0.0000       1.499791        40.8114 
 2393   0.0000       1.500376        40.8273 
 2394   0.0000       1.501010        40.8446 
 2395   0.0000       1.502213        40.8773 
 2396   0.0000       1.502879        40.8954 
 2397   0.0000       1.503825        40.9211 
 2398   0.0000       1.504809        40.9479 
 2399   0.0000       1.505668        40.9713 
 2400   0.0000       1.506572        40.9959 
 2401   0.0000       1.508790        41.0563 
 2402   0.0000       1.510250        41.0960 
 2403   0.0000       1.511115        41.1195 
 2404   0.0000       1.512906        41.1683 
 2405   0.0000       1.514256        41.2050 
 2406   0.0000       1.514487        41.2113 
 2407   0.0000       1.515534        41.2398 
 2408   0.0000       1.516724        41.2722 
 2409   0.0000       1.517996        41.3068 
 2410   0.0000       1.518190        41.3121 
 2411   0.0000       1.518460        41.3194 
 2412   0.0000       1.519693        41.3530 
 2413   0.0000       1.520510        41.3752 
 2414   0.0000       1.522211        41.4215 
 2415   0.0000       1.522672        41.4340 
 2416   0.0000       1.523157        41.4472 
 2417   0.0000       1.523871        41.4666 
 2418   0.0000       1.524533        41.4846 
 2419   0.0000       1.525147        41.5014 
 2420   0.0000       1.526153        41.5287 
 2421   0.0000       1.527946        41.5775 
 2422   0.0000       1.529390        41.6168 
 2423   0.0000       1.529837        41.6290 
 2424   0.0000       1.531205        41.6662 
 2425   0.0000       1.533069        41.7169 
 2426   0.0000       1.534116        41.7454 
 2427   0.0000       1.534338        41.7515 
 2428   0.0000       1.535458        41.7819 
 2429   0.0000       1.536413        41.8079 
 2430   0.0000       1.536950        41.8225 
 2431   0.0000       1.538958        41.8772 
 2432   0.0000       1.539724        41.8980 
 2433   0.0000       1.541228        41.9389 
 2434   0.0000       1.541520        41.9469 
 2435   0.0000       1.542408        41.9711 
 2436   0.0000       1.543620        42.0040 
 2437   0.0000       1.544773        42.0354 
 2438   0.0000       1.547614        42.1127 
 2439   0.0000       1.548465        42.1359 
 2440   0.0000       1.549295        42.1585 
 2441   0.0000       1.549953        42.1764 
 2442   0.0000       1.550198        42.1830 
 2443   0.0000       1.551053        42.2063 
 2444   0.0000       1.551802        42.2267 
 2445   0.0000       1.552426        42.2437 
 2446   0.0000       1.553664        42.2773 
 2447   0.0000       1.555236        42.3201 
 2448   0.0000       1.555952        42.3396 
 2449   0.0000       1.556190        42.3461 
 2450   0.0000       1.557817        42.3904 
 2451   0.0000       1.558465        42.4080 
 2452   0.0000       1.558931        42.4207 
 2453   0.0000       1.559987        42.4494 
 2454   0.0000       1.560496        42.4633 
 2455   0.0000       1.560856        42.4730 
 2456   0.0000       1.561272        42.4844 
 2457   0.0000       1.562178        42.5090 
 2458   0.0000       1.562529        42.5186 
 2459   0.0000       1.563191        42.5366 
 2460   0.0000       1.563647        42.5490 
 2461   0.0000       1.564355        42.5683 
 2462   0.0000       1.565510        42.5997 
 2463   0.0000       1.566374        42.6232 
 2464   0.0000       1.566485        42.6262 
 2465   0.0000       1.567951        42.6661 
 2466   0.0000       1.569170        42.6993 
 2467   0.0000       1.569983        42.7214 
 2468   0.0000       1.570344        42.7312 
 2469   0.0000       1.571402        42.7600 
 2470   0.0000       1.572438        42.7882 
 2471   0.0000       1.572666        42.7944 
 2472   0.0000       1.573953        42.8294 
 2473   0.0000       1.576806        42.9071 
 2474   0.0000       1.577835        42.9351 
 2475   0.0000       1.578748        42.9599 
 2476   0.0000       1.578961        42.9657 
 2477   0.0000       1.579991        42.9937 
 2478   0.0000       1.580823        43.0164 
 2479   0.0000       1.582773        43.0695 
 2480   0.0000       1.583368        43.0856 
 2481   0.0000       1.584002        43.1029 
 2482   0.0000       1.584744        43.1231 
 2483   0.0000       1.585854        43.1533 
 2484   0.0000       1.586731        43.1772 
 2485   0.0000       1.587013        43.1848 
 2486   0.0000       1.587595        43.2007 
 2487   0.0000       1.589461        43.2514 
 2488   0.0000       1.591576        43.3090 
 2489   0.0000       1.592947        43.3463 
 2490   0.0000       1.594265        43.3822 
 2491   0.0000       1.594900        43.3994 
 2492   0.0000       1.595292        43.4101 
 2493   0.0000       1.595976        43.4287 
 2494   0.0000       1.597072        43.4585 
 2495   0.0000       1.597516        43.4706 
 2496   0.0000       1.597699        43.4756 
 2497   0.0000       1.598839        43.5066 
 2498   0.0000       1.599862        43.5345 
 2499   0.0000       1.600944        43.5639 
 2500   0.0000       1.601362        43.5753 
 2501   0.0000       1.602031        43.5935 
 2502   0.0000       1.603202        43.6253 
 2503   0.0000       1.605061        43.6759 
 2504   0.0000       1.605256        43.6812 
 2505   0.0000       1.605683        43.6928 
 2506   0.0000       1.606386        43.7120 
 2507   0.0000       1.607274        43.7362 
 2508   0.0000       1.609533        43.7976 
 2509   0.0000       1.610750        43.8307 
 2510   0.0000       1.611548        43.8524 
 2511   0.0000       1.612083        43.8670 
 2512   0.0000       1.613200        43.8974 
 2513   0.0000       1.617721        44.0204 
 2514   0.0000       1.619067        44.0570 
 2515   0.0000       1.619593        44.0714 
 2516   0.0000       1.620443        44.0945 
 2517   0.0000       1.621155        44.1139 
 2518   0.0000       1.623426        44.1757 
 2519   0.0000       1.624063        44.1930 
 2520   0.0000       1.626783        44.2670 
 2521   0.0000       1.627117        44.2761 
 2522   0.0000       1.627663        44.2910 
 2523   0.0000       1.630042        44.3557 
 2524   0.0000       1.631128        44.3853 
 2525   0.0000       1.632187        44.4141 
 2526   0.0000       1.632249        44.4157 
 2527   0.0000       1.632475        44.4219 
 2528   0.0000       1.632893        44.4333 
 2529   0.0000       1.633889        44.4604 
 2530   0.0000       1.635116        44.4938 
 2531   0.0000       1.635670        44.5088 
 2532   0.0000       1.635937        44.5161 
 2533   0.0000       1.637045        44.5463 
 2534   0.0000       1.637689        44.5638 
 2535   0.0000       1.638232        44.5786 
 2536   0.0000       1.639925        44.6246 
 2537   0.0000       1.640555        44.6418 
 2538   0.0000       1.642358        44.6908 
 2539   0.0000       1.643345        44.7177 
 2540   0.0000       1.644940        44.7611 
 2541   0.0000       1.645706        44.7819 
 2542   0.0000       1.645828        44.7852 
 2543   0.0000       1.646693        44.8088 
 2544   0.0000       1.647517        44.8312 
 2545   0.0000       1.649096        44.8742 
 2546   0.0000       1.650076        44.9008 
 2547   0.0000       1.650534        44.9133 
 2548   0.0000       1.651267        44.9333 
 2549   0.0000       1.651542        44.9407 
 2550   0.0000       1.653403        44.9914 
 2551   0.0000       1.654241        45.0142 
 2552   0.0000       1.654532        45.0221 
 2553   0.0000       1.655241        45.0414 
 2554   0.0000       1.658869        45.1401 
 2555   0.0000       1.659409        45.1548 
 2556   0.0000       1.659733        45.1636 
 2557   0.0000       1.660398        45.1817 
 2558   0.0000       1.661884        45.2222 
 2559   0.0000       1.662094        45.2279 
 2560   0.0000       1.663592        45.2686 
 2561   0.0000       1.665353        45.3165 
 2562   0.0000       1.666359        45.3439 
 2563   0.0000       1.667252        45.3682 
 2564   0.0000       1.667490        45.3747 
 2565   0.0000       1.668339        45.3978 
 2566   0.0000       1.669318        45.4244 
 2567   0.0000       1.669966        45.4421 
 2568   0.0000       1.670616        45.4598 
 2569   0.0000       1.671356        45.4799 
 2570   0.0000       1.672539        45.5121 
 2571   0.0000       1.673147        45.5287 
 2572   0.0000       1.673697        45.5436 
 2573   0.0000       1.674281        45.5595 
 2574   0.0000       1.675056        45.5806 
 2575   0.0000       1.676365        45.6162 
 2576   0.0000       1.677470        45.6463 
 2577   0.0000       1.678554        45.6758 
 2578   0.0000       1.679096        45.6905 
 2579   0.0000       1.680359        45.7249 
 2580   0.0000       1.680632        45.7323 
 2581   0.0000       1.682638        45.7869 
 2582   0.0000       1.683116        45.7999 
 2583   0.0000       1.684264        45.8311 
 2584   0.0000       1.686762        45.8991 
 2585   0.0000       1.689007        45.9602 
 2586   0.0000       1.689508        45.9738 
 2587   0.0000       1.690224        45.9933 
 2588   0.0000       1.690774        46.0083 
 2589   0.0000       1.691110        46.0174 
 2590   0.0000       1.692084        46.0439 
 2591   0.0000       1.693024        46.0695 
 2592   0.0000       1.694235        46.1025 
 2593   0.0000       1.695683        46.1419 
 2594   0.0000       1.696394        46.1612 
 2595   0.0000       1.696934        46.1759 
 2596   0.0000       1.699794        46.2537 
 2597   0.0000       1.700357        46.2691 
 2598   0.0000       1.701241        46.2931 
 2599   0.0000       1.701431        46.2983 
 2600   0.0000       1.702019        46.3143 
 2601   0.0000       1.702847        46.3368 
 2602   0.0000       1.703841        46.3639 
 2603   0.0000       1.704495        46.3817 
 2604   0.0000       1.705191        46.4006 
 2605   0.0000       1.706314        46.4312 
 2606   0.0000       1.707063        46.4516 
 2607   0.0000       1.707215        46.4557 
 2608   0.0000       1.708547        46.4919 
 2609   0.0000       1.709400        46.5151 
 2610   0.0000       1.709725        46.5240 
 2611   0.0000       1.710543        46.5462 
 2612   0.0000       1.712085        46.5882 
 2613   0.0000       1.713210        46.6188 
 2614   0.0000       1.714871        46.6640 
 2615   0.0000       1.715822        46.6899 
 2616   0.0000       1.716711        46.7141 
 2617   0.0000       1.717248        46.7287 
 2618   0.0000       1.717855        46.7452 
 2619   0.0000       1.719130        46.7799 
 2620   0.0000       1.720835        46.8263 
 2621   0.0000       1.721364        46.8407 
 2622   0.0000       1.721728        46.8506 
 2623   0.0000       1.723036        46.8862 
 2624   0.0000       1.724304        46.9207 
 2625   0.0000       1.724676        46.9308 
 2626   0.0000       1.725522        46.9539 
 2627   0.0000       1.725647        46.9572 
 2628   0.0000       1.726988        46.9937 
 2629   0.0000       1.727436        47.0059 
 2630   0.0000       1.728338        47.0305 
 2631   0.0000       1.728606        47.0378 
 2632   0.0000       1.728880        47.0452 
 2633   0.0000       1.730156        47.0799 
 2634   0.0000       1.731306        47.1112 
 2635   0.0000       1.731829        47.1255 
 2636   0.0000       1.732917        47.1551 
 2637   0.0000       1.733683        47.1759 
 2638   0.0000       1.734743        47.2048 
 2639   0.0000       1.736580        47.2547 
 2640   0.0000       1.736888        47.2631 
 2641   0.0000       1.738393        47.3041 
 2642   0.0000       1.738481        47.3065 
 2643   0.0000       1.738921        47.3184 
 2644   0.0000       1.739327        47.3295 
 2645   0.0000       1.739944        47.3463 
 2646   0.0000       1.740301        47.3560 
 2647   0.0000       1.741395        47.3858 
 2648   0.0000       1.741708        47.3943 
 2649   0.0000       1.742806        47.4242 
 2650   0.0000       1.744189        47.4618 
 2651   0.0000       1.744437        47.4685 
 2652   0.0000       1.745926        47.5091 
 2653   0.0000       1.746562        47.5264 
 2654   0.0000       1.747190        47.5434 
 2655   0.0000       1.747271        47.5457 
 2656   0.0000       1.749860        47.6161 
 2657   0.0000       1.750569        47.6354 
 2658   0.0000       1.750719        47.6395 
 2659   0.0000       1.752798        47.6961 
 2660   0.0000       1.753382        47.7119 
 2661   0.0000       1.753832        47.7242 
 2662   0.0000       1.754526        47.7431 
 2663   0.0000       1.755538        47.7706 
 2664   0.0000       1.756603        47.7996 
 2665   0.0000       1.757658        47.8283 
 2666   0.0000       1.759212        47.8706 
 2667   0.0000       1.760109        47.8950 
 2668   0.0000       1.760611        47.9087 
 2669   0.0000       1.760871        47.9157 
 2670   0.0000       1.762603        47.9629 
 2671   0.0000       1.763421        47.9851 
 2672   0.0000       1.763717        47.9932 
 2673   0.0000       1.765862        48.0516 
 2674   0.0000       1.766776        48.0764 
 2675   0.0000       1.769060        48.1386 
 2676   0.0000       1.769808        48.1589 
 2677   0.0000       1.770301        48.1724 
 2678   0.0000       1.770348        48.1736 
 2679   0.0000       1.772141        48.2224 
 2680   0.0000       1.775389        48.3108 
 2681   0.0000       1.775595        48.3164 
 2682   0.0000       1.776116        48.3306 
 2683   0.0000       1.777332        48.3637 
 2684   0.0000       1.779156        48.4133 
 2685   0.0000       1.779755        48.4296 
 2686   0.0000       1.780472        48.4491 
 2687   0.0000       1.781911        48.4883 
 2688   0.0000       1.782391        48.5013 
 2689   0.0000       1.784821        48.5674 
 2690   0.0000       1.785945        48.5980 
 2691   0.0000       1.786352        48.6091 
 2692   0.0000       1.789097        48.6838 
 2693   0.0000       1.790933        48.7338 
 2694   0.0000       1.792295        48.7708 
 2695   0.0000       1.793080        48.7922 
 2696   0.0000       1.794355        48.8269 
 2697   0.0000       1.795041        48.8455 
 2698   0.0000       1.795716        48.8639 
 2699   0.0000       1.796940        48.8972 
 2700   0.0000       1.798318        48.9347 
 2701   0.0000       1.799032        48.9541 
 2702   0.0000       1.800642        48.9980 
 2703   0.0000       1.803098        49.0648 
 2704   0.0000       1.804411        49.1005 
 2705   0.0000       1.807771        49.1919 
 2706   0.0000       1.809542        49.2402 
 2707   0.0000       1.811566        49.2952 
 2708   0.0000       1.812600        49.3234 
 2709   0.0000       1.812672        49.3253 
 2710   0.0000       1.813262        49.3414 
 2711   0.0000       1.816371        49.4260 
 2712   0.0000       1.816924        49.4410 
 2713   0.0000       1.818142        49.4741 
 2714   0.0000       1.820082        49.5269 
 2715   0.0000       1.821673        49.5702 
 2716   0.0000       1.822207        49.5848 
 2717   0.0000       1.822755        49.5997 
 2718   0.0000       1.824662        49.6516 
 2719   0.0000       1.825402        49.6717 
 2720   0.0000       1.826957        49.7140 
 2721   0.0000       1.828246        49.7491 
 2722   0.0000       1.829293        49.7776 
 2723   0.0000       1.830589        49.8129 
 2724   0.0000       1.830972        49.8233 
 2725   0.0000       1.834221        49.9117 
 2726   0.0000       1.836200        49.9655 
 2727   0.0000       1.836628        49.9772 
 2728   0.0000       1.837641        50.0048 
 2729   0.0000       1.838642        50.0320 
 2730   0.0000       1.840321        50.0777 
 2731   0.0000       1.840662        50.0870 
 2732   0.0000       1.843120        50.1538 
 2733   0.0000       1.844086        50.1801 
 2734   0.0000       1.844377        50.1880 
 2735   0.0000       1.845318        50.2136 
 2736   0.0000       1.846371        50.2423 
 2737   0.0000       1.847048        50.2607 
 2738   0.0000       1.847261        50.2665 
 2739   0.0000       1.848774        50.3077 
 2740   0.0000       1.849502        50.3275 
 2741   0.0000       1.850702        50.3601 
 2742   0.0000       1.853010        50.4230 
 2743   0.0000       1.854189        50.4551 
 2744   0.0000       1.855490        50.4905 
 2745   0.0000       1.857628        50.5486 
 2746   0.0000       1.858111        50.5618 
 2747   0.0000       1.858976        50.5853 
 2748   0.0000       1.860229        50.6194 
 2749   0.0000       1.861374        50.6506 
 2750   0.0000       1.862174        50.6723 
 2751   0.0000       1.862847        50.6906 
 2752   0.0000       1.863380        50.7051 
 2753   0.0000       1.865273        50.7567 
 2754   0.0000       1.865354        50.7589 
 2755   0.0000       1.866283        50.7842 
 2756   0.0000       1.867164        50.8081 
 2757   0.0000       1.867994        50.8307 
 2758   0.0000       1.868260        50.8380 
 2759   0.0000       1.868921        50.8559 
 2760   0.0000       1.870399        50.8962 
 2761   0.0000       1.871312        50.9210 
 2762   0.0000       1.872130        50.9432 
 2763   0.0000       1.873410        50.9781 
 2764   0.0000       1.874343        51.0035 
 2765   0.0000       1.875496        51.0348 
 2766   0.0000       1.876844        51.0715 
 2767   0.0000       1.878040        51.1041 
 2768   0.0000       1.878365        51.1129 
 2769   0.0000       1.879403        51.1411 
 2770   0.0000       1.880364        51.1673 
 2771   0.0000       1.881344        51.1940 
 2772   0.0000       1.882406        51.2229 
 2773   0.0000       1.883901        51.2636 
 2774   0.0000       1.884505        51.2800 
 2775   0.0000       1.886769        51.3416 
 2776   0.0000       1.887128        51.3514 
 2777   0.0000       1.889228        51.4085 
 2778   0.0000       1.890288        51.4373 
 2779   0.0000       1.892319        51.4926 
 2780   0.0000       1.893660        51.5291 
 2781   0.0000       1.896166        51.5973 
 2782   0.0000       1.897224        51.6261 
 2783   0.0000       1.898516        51.6612 
 2784   0.0000       1.898727        51.6670 
 2785   0.0000       1.899516        51.6885 
 2786   0.0000       1.900336        51.7108 
 2787   0.0000       1.901644        51.7464 
 2788   0.0000       1.902638        51.7734 
 2789   0.0000       1.903500        51.7969 
 2790   0.0000       1.905631        51.8548 
 2791   0.0000       1.906449        51.8771 
 2792   0.0000       1.908420        51.9307 
 2793   0.0000       1.909850        51.9697 
 2794   0.0000       1.910419        51.9851 
 2795   0.0000       1.914246        52.0893 
 2796   0.0000       1.914302        52.0908 
 2797   0.0000       1.914979        52.1092 
 2798   0.0000       1.916502        52.1507 
 2799   0.0000       1.917175        52.1690 
 2800   0.0000       1.919098        52.2213 
 2801   0.0000       1.919197        52.2240 
 2802   0.0000       1.921646        52.2906 
 2803   0.0000       1.923256        52.3345 
 2804   0.0000       1.924084        52.3570 
 2805   0.0000       1.925096        52.3845 
 2806   0.0000       1.926826        52.4316 
 2807   0.0000       1.927378        52.4466 
 2808   0.0000       1.927468        52.4491 
 2809   0.0000       1.929067        52.4926 
 2810   0.0000       1.931709        52.5645 
 2811   0.0000       1.932022        52.5730 
 2812   0.0000       1.933608        52.6162 
 2813   0.0000       1.933789        52.6211 
 2814   0.0000       1.936485        52.6944 
 2815   0.0000       1.936637        52.6986 
 2816   0.0000       1.938837        52.7584 
 2817   0.0000       1.942729        52.8644 
 2818   0.0000       1.943716        52.8912 
 2819   0.0000       1.944412        52.9101 
 2820   0.0000       1.944685        52.9176 
 2821   0.0000       1.945877        52.9500 
 2822   0.0000       1.947493        52.9940 
 2823   0.0000       1.948889        53.0320 
 2824   0.0000       1.951179        53.0943 
 2825   0.0000       1.951764        53.1102 
 2826   0.0000       1.952027        53.1174 
 2827   0.0000       1.953912        53.1687 
 2828   0.0000       1.954699        53.1901 
 2829   0.0000       1.956323        53.2343 
 2830   0.0000       1.957836        53.2754 
 2831   0.0000       1.959133        53.3107 
 2832   0.0000       1.960467        53.3470 
 2833   0.0000       1.963230        53.4222 
 2834   0.0000       1.963882        53.4399 
 2835   0.0000       1.966541        53.5123 
 2836   0.0000       1.966845        53.5206 
 2837   0.0000       1.967220        53.5308 
 2838   0.0000       1.967694        53.5437 
 2839   0.0000       1.969053        53.5807 
 2840   0.0000       1.970329        53.6154 
 2841   0.0000       1.970929        53.6317 
 2842   0.0000       1.972816        53.6831 
 2843   0.0000       1.973307        53.6964 
 2844   0.0000       1.973993        53.7151 
 2845   0.0000       1.974136        53.7190 
 2846   0.0000       1.975710        53.7618 
 2847   0.0000       1.977967        53.8232 
 2848   0.0000       1.979164        53.8558 
 2849   0.0000       1.980205        53.8841 
 2850   0.0000       1.981424        53.9173 
 2851   0.0000       1.983273        53.9676 
 2852   0.0000       1.984464        54.0000 
 2853   0.0000       1.985615        54.0313 
 2854   0.0000       1.987840        54.0919 
 2855   0.0000       1.988615        54.1130 
 2856   0.0000       1.989343        54.1328 
 2857   0.0000       1.990241        54.1572 
 2858   0.0000       1.991767        54.1987 
 2859   0.0000       1.992745        54.2253 
 2860   0.0000       1.994188        54.2646 
 2861   0.0000       1.994827        54.2820 
 2862   0.0000       1.996240        54.3204 
 2863   0.0000       1.997289        54.3490 
 2864   0.0000       1.998492        54.3817 
 2865   0.0000       1.999130        54.3991 
 2866   0.0000       2.002089        54.4796 
 2867   0.0000       2.003154        54.5086 
 2868   0.0000       2.004531        54.5461 
 2869   0.0000       2.005787        54.5802 
 2870   0.0000       2.007493        54.6267 
 2871   0.0000       2.008104        54.6433 
 2872   0.0000       2.010811        54.7170 
 2873   0.0000       2.012056        54.7508 
 2874   0.0000       2.013638        54.7939 
 2875   0.0000       2.015164        54.8354 
 2876   0.0000       2.015748        54.8513 
 2877   0.0000       2.016032        54.8590 
 2878   0.0000       2.016932        54.8835 
 2879   0.0000       2.018442        54.9246 
 2880   0.0000       2.019304        54.9481 
 2881   0.0000       2.021541        55.0089 
 2882   0.0000       2.022115        55.0246 
 2883   0.0000       2.022221        55.0274 
 2884   0.0000       2.023555        55.0637 
 2885   0.0000       2.024300        55.0840 
 2886   0.0000       2.025244        55.1097 
 2887   0.0000       2.029014        55.2123 
 2888   0.0000       2.030072        55.2411 
 2889   0.0000       2.031806        55.2883 
 2890   0.0000       2.031993        55.2933 
 2891   0.0000       2.032242        55.3001 
 2892   0.0000       2.033726        55.3405 
 2893   0.0000       2.035725        55.3949 
 2894   0.0000       2.037782        55.4509 
 2895   0.0000       2.038371        55.4669 
 2896   0.0000       2.039866        55.5076 
 2897   0.0000       2.041004        55.5385 
 2898   0.0000       2.042047        55.5669 
 2899   0.0000       2.042386        55.5761 
 2900   0.0000       2.043666        55.6110 
 2901   0.0000       2.045506        55.6610 
 2902   0.0000       2.047957        55.7277 
 2903   0.0000       2.048542        55.7437 
 2904   0.0000       2.049417        55.7675 
 2905   0.0000       2.049690        55.7749 
 2906   0.0000       2.051151        55.8146 
 2907   0.0000       2.051433        55.8223 
 2908   0.0000       2.053345        55.8744 
 2909   0.0000       2.054449        55.9044 
 2910   0.0000       2.054871        55.9159 
 2911   0.0000       2.054976        55.9188 
 2912   0.0000       2.056438        55.9585 
 2913   0.0000       2.057428        55.9855 
 2914   0.0000       2.058066        56.0028 
 2915   0.0000       2.059706        56.0474 
 2916   0.0000       2.060048        56.0568 
 2917   0.0000       2.061577        56.0984 
 2918   0.0000       2.062818        56.1321 
 2919   0.0000       2.064262        56.1714 
 2920   0.0000       2.064351        56.1739 
 2921   0.0000       2.065151        56.1956 
 2922   0.0000       2.068665        56.2912 
 2923   0.0000       2.068951        56.2990 
 2924   0.0000       2.069466        56.3130 
 2925   0.0000       2.069932        56.3257 
 2926   0.0000       2.071252        56.3616 
 2927   0.0000       2.071592        56.3709 
 2928   0.0000       2.073024        56.4099 
 2929   0.0000       2.073594        56.4254 
 2930   0.0000       2.074161        56.4408 
 2931   0.0000       2.075265        56.4708 
 2932   0.0000       2.076717        56.5103 
 2933   0.0000       2.077542        56.5328 
 2934   0.0000       2.078948        56.5711 
 2935   0.0000       2.079653        56.5902 
 2936   0.0000       2.080935        56.6251 
 2937   0.0000       2.081777        56.6480 
 2938   0.0000       2.082572        56.6697 
 2939   0.0000       2.082861        56.6775 
 2940   0.0000       2.084423        56.7200 
 2941   0.0000       2.084991        56.7355 
 2942   0.0000       2.086820        56.7853 
 2943   0.0000       2.088234        56.8237 
 2944   0.0000       2.088418        56.8288 
 2945   0.0000       2.090491        56.8852 
 2946   0.0000       2.091866        56.9226 
 2947   0.0000       2.093406        56.9645 
 2948   0.0000       2.095747        57.0282 
 2949   0.0000       2.096930        57.0604 
 2950   0.0000       2.098641        57.1069 
 2951   0.0000       2.099208        57.1223 
 2952   0.0000       2.099309        57.1251 
 2953   0.0000       2.101678        57.1896 
 2954   0.0000       2.101978        57.1977 
 2955   0.0000       2.102599        57.2146 
 2956   0.0000       2.103846        57.2486 
 2957   0.0000       2.104687        57.2715 
 2958   0.0000       2.106507        57.3210 
 2959   0.0000       2.108359        57.3714 
 2960   0.0000       2.109531        57.4033 
 2961   0.0000       2.111024        57.4439 
 2962   0.0000       2.112690        57.4892 
 2963   0.0000       2.113795        57.5193 
 2964   0.0000       2.114616        57.5416 
 2965   0.0000       2.117426        57.6181 
 2966   0.0000       2.119001        57.6610 
 2967   0.0000       2.119823        57.6833 
 2968   0.0000       2.122992        57.7695 
 2969   0.0000       2.123736        57.7898 
 2970   0.0000       2.125517        57.8383 
 2971   0.0000       2.126020        57.8519 
 2972   0.0000       2.127029        57.8794 
 2973   0.0000       2.127520        57.8928 
 2974   0.0000       2.129278        57.9406 
 2975   0.0000       2.129606        57.9495 
 2976   0.0000       2.132930        58.0400 
 2977   0.0000       2.133304        58.0502 
 2978   0.0000       2.134895        58.0934 
 2979   0.0000       2.135252        58.1032 
 2980   0.0000       2.136869        58.1472 
 2981   0.0000       2.137796        58.1724 
 2982   0.0000       2.138520        58.1921 
 2983   0.0000       2.139361        58.2150 
 2984   0.0000       2.140196        58.2377 
 2985   0.0000       2.140384        58.2428 
 2986   0.0000       2.141076        58.2616 
 2987   0.0000       2.143583        58.3299 
 2988   0.0000       2.143853        58.3372 
 2989   0.0000       2.145362        58.3783 
 2990   0.0000       2.147796        58.4445 
 2991   0.0000       2.148647        58.4677 
 2992   0.0000       2.149914        58.5021 
 2993   0.0000       2.150463        58.5171 
 2994   0.0000       2.151850        58.5548 
 2995   0.0000       2.152492        58.5723 
 2996   0.0000       2.153872        58.6098 
 2997   0.0000       2.154428        58.6250 
 2998   0.0000       2.156622        58.6847 
 2999   0.0000       2.157014        58.6953 
 3000   0.0000       2.158192        58.7274 
 3001   0.0000       2.158495        58.7356 
 3002   0.0000       2.160288        58.7844 
 3003   0.0000       2.160850        58.7997 
 3004   0.0000       2.161531        58.8183 
 3005   0.0000       2.163563        58.8735 
 3006   0.0000       2.166269        58.9472 
 3007   0.0000       2.166824        58.9623 
 3008   0.0000       2.168587        59.0102 
 3009   0.0000       2.169077        59.0236 
 3010   0.0000       2.169644        59.0390 
 3011   0.0000       2.170952        59.0746 
 3012   0.0000       2.171974        59.1024 
 3013   0.0000       2.172312        59.1116 
 3014   0.0000       2.174251        59.1644 
 3015   0.0000       2.176762        59.2327 
 3016   0.0000       2.178968        59.2927 
 3017   0.0000       2.179829        59.3162 
 3018   0.0000       2.182328        59.3842 
 3019   0.0000       2.184008        59.4299 
 3020   0.0000       2.185110        59.4599 
 3021   0.0000       2.186681        59.5026 
 3022   0.0000       2.187900        59.5358 
 3023   0.0000       2.188826        59.5610 
 3024   0.0000       2.190260        59.6000 
 3025   0.0000       2.192018        59.6478 
 3026   0.0000       2.193093        59.6771 
 3027   0.0000       2.194832        59.7244 
 3028   0.0000       2.195573        59.7446 
 3029   0.0000       2.197347        59.7928 
 3030   0.0000       2.198704        59.8298 
 3031   0.0000       2.199459        59.8503 
 3032   0.0000       2.200704        59.8842 
 3033   0.0000       2.201919        59.9173 
 3034   0.0000       2.205127        60.0046 
 3035   0.0000       2.205401        60.0120 
 3036   0.0000       2.205949        60.0269 
 3037   0.0000       2.208331        60.0917 
 3038   0.0000       2.209966        60.1362 
 3039   0.0000       2.211080        60.1665 
 3040   0.0000       2.211959        60.1905 
 3041   0.0000       2.212335        60.2007 
 3042   0.0000       2.214027        60.2467 
 3043   0.0000       2.214887        60.2701 
 3044   0.0000       2.215142        60.2771 
 3045   0.0000       2.215605        60.2897 
 3046   0.0000       2.216558        60.3156 
 3047   0.0000       2.217408        60.3387 
 3048   0.0000       2.218184        60.3598 
 3049   0.0000       2.220439        60.4212 
 3050   0.0000       2.221467        60.4492 
 3051   0.0000       2.224081        60.5203 
 3052   0.0000       2.224407        60.5292 
 3053   0.0000       2.224604        60.5346 
 3054   0.0000       2.226662        60.5905 
 3055   0.0000       2.227907        60.6244 
 3056   0.0000       2.229769        60.6751 
 3057   0.0000       2.231311        60.7171 
 3058   0.0000       2.232114        60.7389 
 3059   0.0000       2.232444        60.7479 
 3060   0.0000       2.233550        60.7780 
 3061   0.0000       2.235649        60.8351 
 3062   0.0000       2.238281        60.9067 
 3063   0.0000       2.238498        60.9126 
 3064   0.0000       2.239834        60.9490 
 3065   0.0000       2.239996        60.9534 
 3066   0.0000       2.241116        60.9839 
 3067   0.0000       2.242100        61.0106 
 3068   0.0000       2.244204        61.0679 
 3069   0.0000       2.244971        61.0888 
 3070   0.0000       2.245465        61.1022 
 3071   0.0000       2.246759        61.1374 
 3072   0.0000       2.247445        61.1561 
 3073   0.0000       2.248811        61.1933 
 3074   0.0000       2.249030        61.1992 
 3075   0.0000       2.250808        61.2476 
 3076   0.0000       2.252052        61.2814 
 3077   0.0000       2.252948        61.3058 
 3078   0.0000       2.255255        61.3686 
 3079   0.0000       2.256318        61.3975 
 3080   0.0000       2.257381        61.4265 
 3081   0.0000       2.257784        61.4374 
 3082   0.0000       2.258743        61.4635 
 3083   0.0000       2.259566        61.4859 
 3084   0.0000       2.261230        61.5312 
 3085   0.0000       2.262595        61.5683 
 3086   0.0000       2.263043        61.5805 
 3087   0.0000       2.263862        61.6028 
 3088   0.0000       2.264434        61.6184 
 3089   0.0000       2.265384        61.6442 
 3090   0.0000       2.266898        61.6854 
 3091   0.0000       2.268226        61.7216 
 3092   0.0000       2.270106        61.7727 
 3093   0.0000       2.270682        61.7884 
 3094   0.0000       2.271828        61.8196 
 3095   0.0000       2.273216        61.8574 
 3096   0.0000       2.276201        61.9386 
 3097   0.0000       2.276932        61.9585 
 3098   0.0000       2.278905        62.0121 
 3099   0.0000       2.279556        62.0299 
 3100   0.0000       2.279940        62.0403 
 3101   0.0000       2.285416        62.1893 
 3102   0.0000       2.286463        62.2178 
 3103   0.0000       2.287313        62.2409 
 3104   0.0000       2.287622        62.2494 
 3105   0.0000       2.288836        62.2824 
 3106   0.0000       2.290324        62.3229 
 3107   0.0000       2.290907        62.3388 
 3108   0.0000       2.292840        62.3913 
 3109   0.0000       2.295578        62.4658 
 3110   0.0000       2.296764        62.4981 
 3111   0.0000       2.297385        62.5150 
 3112   0.0000       2.297709        62.5238 
 3113   0.0000       2.298001        62.5318 
 3114   0.0000       2.300870        62.6099 
 3115   0.0000       2.301521        62.6276 
 3116   0.0000       2.302669        62.6588 
 3117   0.0000       2.304092        62.6975 
 3118   0.0000       2.306937        62.7750 
 3119   0.0000       2.308749        62.8243 
 3120   0.0000       2.309485        62.8443 
 3121   0.0000       2.310697        62.8772 
 3122   0.0000       2.312652        62.9305 
 3123   0.0000       2.314889        62.9913 
 3124   0.0000       2.315678        63.0128 
 3125   0.0000       2.317044        63.0500 
 3126   0.0000       2.317489        63.0621 
 3127   0.0000       2.319589        63.1192 
 3128   0.0000       2.320639        63.1478 
 3129   0.0000       2.323400        63.2229 
 3130   0.0000       2.325298        63.2746 
 3131   0.0000       2.325792        63.2880 
 3132   0.0000       2.326141        63.2975 
 3133   0.0000       2.328453        63.3604 
 3134   0.0000       2.330364        63.4124 
 3135   0.0000       2.332898        63.4814 
 3136   0.0000       2.333823        63.5066 
 3137   0.0000       2.335346        63.5480 
 3138   0.0000       2.335825        63.5610 
 3139   0.0000       2.337433        63.6048 
 3140   0.0000       2.339839        63.6703 
 3141   0.0000       2.340100        63.6774 
 3142   0.0000       2.342849        63.7522 
 3143   0.0000       2.346303        63.8462 
 3144   0.0000       2.348415        63.9036 
 3145   0.0000       2.348787        63.9138 
 3146   0.0000       2.352191        64.0064 
 3147   0.0000       2.353434        64.0402 
 3148   0.0000       2.354701        64.0747 
 3149   0.0000       2.356875        64.1338 
 3150   0.0000       2.357452        64.1495 
 3151   0.0000       2.357954        64.1632 
 3152   0.0000       2.358946        64.1902 
 3153   0.0000       2.361074        64.2481 
 3154   0.0000       2.361857        64.2694 
 3155   0.0000       2.363080        64.3027 
 3156   0.0000       2.363991        64.3275 
 3157   0.0000       2.365201        64.3604 
 3158   0.0000       2.366380        64.3925 
 3159   0.0000       2.367875        64.4331 
 3160   0.0000       2.369304        64.4720 
 3161   0.0000       2.370927        64.5162 
 3162   0.0000       2.372809        64.5674 
 3163   0.0000       2.376609        64.6708 
 3164   0.0000       2.378121        64.7120 
 3165   0.0000       2.378871        64.7324 
 3166   0.0000       2.379971        64.7623 
 3167   0.0000       2.383204        64.8503 
 3168   0.0000       2.383943        64.8704 
 3169   0.0000       2.384025        64.8726 
 3170   0.0000       2.385173        64.9038 
 3171   0.0000       2.385721        64.9188 
 3172   0.0000       2.388002        64.9808 
 3173   0.0000       2.388213        64.9866 
 3174   0.0000       2.389217        65.0139 
 3175   0.0000       2.389756        65.0286 
 3176   0.0000       2.392217        65.0955 
 3177   0.0000       2.393779        65.1380 
 3178   0.0000       2.394764        65.1648 
 3179   0.0000       2.396073        65.2005 
 3180   0.0000       2.398902        65.2774 
 3181   0.0000       2.399996        65.3072 
 3182   0.0000       2.401150        65.3386 
 3183   0.0000       2.403010        65.3892 
 3184   0.0000       2.404236        65.4226 
 3185   0.0000       2.406958        65.4967 
 3186   0.0000       2.408140        65.5288 
 3187   0.0000       2.408640        65.5424 
 3188   0.0000       2.409274        65.5597 
 3189   0.0000       2.412093        65.6364 
 3190   0.0000       2.413771        65.6820 
 3191   0.0000       2.414778        65.7094 
 3192   0.0000       2.415095        65.7181 
 3193   0.0000       2.418350        65.8066 
 3194   0.0000       2.420386        65.8620 
 3195   0.0000       2.421345        65.8882 
 3196   0.0000       2.422844        65.9289 
 3197   0.0000       2.423681        65.9517 
 3198   0.0000       2.424157        65.9647 
 3199   0.0000       2.425337        65.9968 
 3200   0.0000       2.426208        66.0205 
 3201   0.0000       2.428672        66.0875 
 3202   0.0000       2.429704        66.1156 
 3203   0.0000       2.430396        66.1344 
 3204   0.0000       2.430889        66.1479 
 3205   0.0000       2.432021        66.1787 
 3206   0.0000       2.433743        66.2255 
 3207   0.0000       2.434718        66.2521 
 3208   0.0000       2.437449        66.3264 
 3209   0.0000       2.438099        66.3440 
 3210   0.0000       2.439389        66.3791 
 3211   0.0000       2.440442        66.4078 
 3212   0.0000       2.441775        66.4441 
 3213   0.0000       2.443660        66.4954 
 3214   0.0000       2.445003        66.5319 
 3215   0.0000       2.446162        66.5635 
 3216   0.0000       2.448617        66.6303 
 3217   0.0000       2.450149        66.6719 
 3218   0.0000       2.450906        66.6926 
 3219   0.0000       2.454551        66.7917 
 3220   0.0000       2.456211        66.8369 
 3221   0.0000       2.458033        66.8865 
 3222   0.0000       2.458662        66.9036 
 3223   0.0000       2.462447        67.0066 
 3224   0.0000       2.463421        67.0331 
 3225   0.0000       2.464574        67.0645 
 3226   0.0000       2.467376        67.1407 
 3227   0.0000       2.469493        67.1983 
 3228   0.0000       2.470516        67.2262 
 3229   0.0000       2.470788        67.2335 
 3230   0.0000       2.473075        67.2958 
 3231   0.0000       2.473497        67.3073 
 3232   0.0000       2.475043        67.3493 
 3233   0.0000       2.476367        67.3854 
 3234   0.0000       2.477313        67.4111 
 3235   0.0000       2.478035        67.4308 
 3236   0.0000       2.479569        67.4725 
 3237   0.0000       2.482339        67.5479 
 3238   0.0000       2.485555        67.6354 
 3239   0.0000       2.486830        67.6701 
 3240   0.0000       2.487784        67.6960 
 3241   0.0000       2.488561        67.7172 
 3242   0.0000       2.489103        67.7319 
 3243   0.0000       2.490915        67.7812 
 3244   0.0000       2.491991        67.8105 
 3245   0.0000       2.492188        67.8159 
 3246   0.0000       2.493027        67.8387 
 3247   0.0000       2.494334        67.8743 
 3248   0.0000       2.495800        67.9142 
 3249   0.0000       2.498064        67.9758 
 3250   0.0000       2.500000        68.0285 
 3251   0.0000       2.501997        68.0828 
 3252   0.0000       2.503577        68.1258 
 3253   0.0000       2.504590        68.1534 
 3254   0.0000       2.504799        68.1590 
 3255   0.0000       2.504892        68.1616 
 3256   0.0000       2.506054        68.1932 
 3257   0.0000       2.506624        68.2087 
 3258   0.0000       2.509260        68.2804 
 3259   0.0000       2.509802        68.2952 
 3260   0.0000       2.511579        68.3435 
 3261   0.0000       2.512405        68.3660 
 3262   0.0000       2.513586        68.3982 
 3263   0.0000       2.514534        68.4239 
 3264   0.0000       2.516153        68.4680 
 3265   0.0000       2.516419        68.4752 
 3266   0.0000       2.517278        68.4986 
 3267   0.0000       2.518962        68.5444 
 3268   0.0000       2.519688        68.5642 
 3269   0.0000       2.521276        68.6074 
 3270   0.0000       2.522197        68.6325 
 3271   0.0000       2.524781        68.7028 
 3272   0.0000       2.525398        68.7196 
 3273   0.0000       2.525900        68.7332 
 3274   0.0000       2.527508        68.7770 
 3275   0.0000       2.529101        68.8203 
 3276   0.0000       2.529487        68.8308 
 3277   0.0000       2.532235        68.9056 
 3278   0.0000       2.532766        68.9201 
 3279   0.0000       2.533604        68.9429 
 3280   0.0000       2.534447        68.9658 
 3281   0.0000       2.535632        68.9981 
 3282   0.0000       2.536242        69.0146 
 3283   0.0000       2.536429        69.0197 
 3284   0.0000       2.537600        69.0516 
 3285   0.0000       2.539809        69.1117 
 3286   0.0000       2.541665        69.1622 
 3287   0.0000       2.542361        69.1812 
 3288   0.0000       2.543272        69.2060 
 3289   0.0000       2.543770        69.2195 
 3290   0.0000       2.544767        69.2466 
 3291   0.0000       2.545165        69.2575 
 3292   0.0000       2.545439        69.2649 
 3293   0.0000       2.547324        69.3162 
 3294   0.0000       2.548832        69.3572 
 3295   0.0000       2.549708        69.3811 
 3296   0.0000       2.551389        69.4268 
 3297   0.0000       2.551829        69.4388 
 3298   0.0000       2.554508        69.5117 
 3299   0.0000       2.555416        69.5364 
 3300   0.0000       2.557724        69.5992 
 3301   0.0000       2.560578        69.6769 
 3302   0.0000       2.561486        69.7016 
 3303   0.0000       2.561840        69.7112 
 3304   0.0000       2.562809        69.7376 
 3305   0.0000       2.562900        69.7400 
 3306   0.0000       2.564198        69.7754 
 3307   0.0000       2.564723        69.7897 
 3308   0.0000       2.565871        69.8209 
 3309   0.0000       2.566988        69.8513 
 3310   0.0000       2.567582        69.8674 
 3311   0.0000       2.568974        69.9053 
 3312   0.0000       2.570100        69.9360 
 3313   0.0000       2.570602        69.9496 
 3314   0.0000       2.571806        69.9824 
 3315   0.0000       2.572135        69.9914 
 3316   0.0000       2.573072        70.0168 
 3317   0.0000       2.575031        70.0702 
 3318   0.0000       2.575420        70.0807 
 3319   0.0000       2.577166        70.1283 
 3320   0.0000       2.578298        70.1591 
 3321   0.0000       2.581609        70.2491 
 3322   0.0000       2.581980        70.2593 
 3323   0.0000       2.582836        70.2825 
 3324   0.0000       2.583945        70.3127 
 3325   0.0000       2.585266        70.3487 
 3326   0.0000       2.586119        70.3719 
 3327   0.0000       2.586878        70.3925 
 3328   0.0000       2.588871        70.4468 
 3329   0.0000       2.590403        70.4884 
 3330   0.0000       2.590837        70.5003 
 3331   0.0000       2.591801        70.5265 
 3332   0.0000       2.593451        70.5714 
 3333   0.0000       2.594833        70.6090 
 3334   0.0000       2.597106        70.6708 
 3335   0.0000       2.598141        70.6990 
 3336   0.0000       2.599042        70.7235 
 3337   0.0000       2.599833        70.7451 
 3338   0.0000       2.600735        70.7696 
 3339   0.0000       2.601349        70.7863 
 3340   0.0000       2.602542        70.8188 
 3341   0.0000       2.603317        70.8399 
 3342   0.0000       2.603681        70.8498 
 3343   0.0000       2.604982        70.8852 
 3344   0.0000       2.606540        70.9275 
 3345   0.0000       2.607545        70.9549 
 3346   0.0000       2.608670        70.9855 
 3347   0.0000       2.609033        70.9954 
 3348   0.0000       2.610336        71.0309 
 3349   0.0000       2.612169        71.0807 
 3350   0.0000       2.612652        71.0939 
 3351   0.0000       2.613834        71.1260 
 3352   0.0000       2.614953        71.1565 
 3353   0.0000       2.616318        71.1936 
 3354   0.0000       2.616741        71.2051 
 3355   0.0000       2.618511        71.2533 
 3356   0.0000       2.620585        71.3098 
 3357   0.0000       2.621591        71.3371 
 3358   0.0000       2.622234        71.3546 
 3359   0.0000       2.623850        71.3986 
 3360   0.0000       2.624058        71.4043 
 3361   0.0000       2.625894        71.4542 
 3362   0.0000       2.626611        71.4737 
 3363   0.0000       2.626652        71.4748 
 3364   0.0000       2.628398        71.5223 
 3365   0.0000       2.629185        71.5438 
 3366   0.0000       2.630900        71.5904 
 3367   0.0000       2.631238        71.5996 
 3368   0.0000       2.631883        71.6172 
 3369   0.0000       2.632466        71.6331 
 3370   0.0000       2.633058        71.6492 
 3371   0.0000       2.633446        71.6597 
 3372   0.0000       2.634528        71.6892 
 3373   0.0000       2.635075        71.7040 
 3374   0.0000       2.635954        71.7280 
 3375   0.0000       2.636381        71.7396 
 3376   0.0000       2.637211        71.7622 
 3377   0.0000       2.637782        71.7777 
 3378   0.0000       2.639532        71.8253 
 3379   0.0000       2.640744        71.8583 
 3380   0.0000       2.641147        71.8693 
 3381   0.0000       2.643126        71.9231 
 3382   0.0000       2.643641        71.9371 
 3383   0.0000       2.644715        71.9663 
 3384   0.0000       2.646032        72.0022 
 3385   0.0000       2.647538        72.0432 
 3386   0.0000       2.648184        72.0608 
 3387   0.0000       2.649673        72.1013 
 3388   0.0000       2.649937        72.1085 
 3389   0.0000       2.651406        72.1484 
 3390   0.0000       2.651541        72.1521 
 3391   0.0000       2.652431        72.1763 
 3392   0.0000       2.653732        72.2117 
 3393   0.0000       2.654915        72.2439 
 3394   0.0000       2.655472        72.2591 
 3395   0.0000       2.657012        72.3010 
 3396   0.0000       2.657465        72.3133 
 3397   0.0000       2.657666        72.3188 
 3398   0.0000       2.658935        72.3533 
 3399   0.0000       2.659793        72.3766 
 3400   0.0000       2.660107        72.3852 
 3401   0.0000       2.661339        72.4187 
 3402   0.0000       2.661459        72.4220 
 3403   0.0000       2.661759        72.4301 
 3404   0.0000       2.662684        72.4553 
 3405   0.0000       2.663306        72.4722 
 3406   0.0000       2.663885        72.4880 
 3407   0.0000       2.663891        72.4882 
 3408   0.0000       2.664097        72.4938 
 3409   0.0000       2.664532        72.5056 
 3410   0.0000       2.664893        72.5154 
 3411   0.0000       2.665429        72.5300 
 3412   0.0000       2.666981        72.5722 
 3413   0.0000       2.667441        72.5848 
 3414   0.0000       2.667571        72.5883 
 3415   0.0000       2.668716        72.6195 
 3416   0.0000       2.669113        72.6303 
 3417   0.0000       2.670925        72.6796 
 3418   0.0000       2.670977        72.6810 
 3419   0.0000       2.671658        72.6995 
 3420   0.0000       2.672329        72.7178 
 3421   0.0000       2.674189        72.7684 
 3422   0.0000       2.674772        72.7842 
 3423   0.0000       2.675234        72.7968 
 3424   0.0000       2.675788        72.8119 
 3425   0.0000       2.676686        72.8363 
 3426   0.0000       2.678462        72.8846 
 3427   0.0000       2.678754        72.8926 
 3428   0.0000       2.679291        72.9072 
 3429   0.0000       2.679969        72.9257 
 3430   0.0000       2.680644        72.9440 
 3431   0.0000       2.682148        72.9850 
 3432   0.0000       2.684046        73.0366 
 3433   0.0000       2.684540        73.0500 
 3434   0.0000       2.684630        73.0525 
 3435   0.0000       2.685842        73.0855 
 3436   0.0000       2.686806        73.1117 
 3437   0.0000       2.687189        73.1221 
 3438   0.0000       2.687809        73.1390 
 3439   0.0000       2.688415        73.1555 
 3440   0.0000       2.689351        73.1810 
 3441   0.0000       2.690147        73.2026 
 3442   0.0000       2.690256        73.2056 
 3443   0.0000       2.691868        73.2495 
 3444   0.0000       2.692230        73.2593 
 3445   0.0000       2.692761        73.2738 
 3446   0.0000       2.693155        73.2845 
 3447   0.0000       2.695069        73.3366 
 3448   0.0000       2.695935        73.3601 
 3449   0.0000       2.696812        73.3840 
 3450   0.0000       2.697809        73.4111 
 3451   0.0000       2.699612        73.4602 
 3452   0.0000       2.699982        73.4703 
 3453   0.0000       2.700483        73.4839 
 3454   0.0000       2.701303        73.5062 
 3455   0.0000       2.701798        73.5197 
 3456   0.0000       2.702309        73.5336 
 3457   0.0000       2.703281        73.5600 
 3458   0.0000       2.704504        73.5933 
 3459   0.0000       2.705012        73.6071 
 3460   0.0000       2.706422        73.6455 
 3461   0.0000       2.707395        73.6720 
 3462   0.0000       2.709018        73.7161 
 3463   0.0000       2.709302        73.7239 
 3464   0.0000       2.709866        73.7392 
 3465   0.0000       2.710833        73.7655 
 3466   0.0000       2.711631        73.7872 
 3467   0.0000       2.711820        73.7924 
 3468   0.0000       2.712237        73.8037 
 3469   0.0000       2.713772        73.8455 
 3470   0.0000       2.714386        73.8622 
 3471   0.0000       2.715277        73.8864 
 3472   0.0000       2.715714        73.8983 
 3473   0.0000       2.716144        73.9100 
 3474   0.0000       2.717402        73.9443 
 3475   0.0000       2.718993        73.9876 
 3476   0.0000       2.719927        74.0130 
 3477   0.0000       2.721199        74.0476 
 3478   0.0000       2.721375        74.0524 
 3479   0.0000       2.722261        74.0765 
 3480   0.0000       2.723032        74.0975 
 3481   0.0000       2.723867        74.1202 
 3482   0.0000       2.724163        74.1282 
 3483   0.0000       2.726015        74.1786 
 3484   0.0000       2.726658        74.1961 
 3485   0.0000       2.727135        74.2091 
 3486   0.0000       2.727372        74.2156 
 3487   0.0000       2.728094        74.2352 
 3488   0.0000       2.729199        74.2653 
 3489   0.0000       2.729435        74.2717 
 3490   0.0000       2.729707        74.2791 
 3491   0.0000       2.730379        74.2974 
 3492   0.0000       2.731323        74.3231 
 3493   0.0000       2.731857        74.3376 
 3494   0.0000       2.732508        74.3553 
 3495   0.0000       2.733050        74.3701 
 3496   0.0000       2.734220        74.4019 
 3497   0.0000       2.735340        74.4324 
 3498   0.0000       2.735964        74.4494 
 3499   0.0000       2.736668        74.4685 
 3500   0.0000       2.738263        74.5119 
 3501   0.0000       2.738804        74.5266 
 3502   0.0000       2.739259        74.5390 
 3503   0.0000       2.740979        74.5858 
 3504   0.0000       2.742288        74.6214 
 3505   0.0000       2.742944        74.6393 
 3506   0.0000       2.744691        74.6868 
 3507   0.0000       2.745686        74.7139 
 3508   0.0000       2.746159        74.7268 
 3509   0.0000       2.747731        74.7696 
 3510   0.0000       2.748267        74.7841 
 3511   0.0000       2.748600        74.7932 
 3512   0.0000       2.749251        74.8109 
 3513   0.0000       2.750607        74.8478 
 3514   0.0000       2.752335        74.8948 
 3515   0.0000       2.752759        74.9064 
 3516   0.0000       2.753287        74.9207 
 3517   0.0000       2.755046        74.9686 
 3518   0.0000       2.755600        74.9837 
 3519   0.0000       2.756344        75.0039 
 3520   0.0000       2.756523        75.0088 
 3521   0.0000       2.757048        75.0231 
 3522   0.0000       2.757935        75.0472 
 3523   0.0000       2.758856        75.0723 
 3524   0.0000       2.760191        75.1086 
 3525   0.0000       2.762517        75.1719 
 3526   0.0000       2.763099        75.1878 
 3527   0.0000       2.763538        75.1997 
 3528   0.0000       2.763913        75.2099 
 3529   0.0000       2.764126        75.2157 
 3530   0.0000       2.764690        75.2310 
 3531   0.0000       2.767492        75.3073 
 3532   0.0000       2.768512        75.3350 
 3533   0.0000       2.768859        75.3445 
 3534   0.0000       2.769311        75.3568 
 3535   0.0000       2.770660        75.3935 
 3536   0.0000       2.770995        75.4026 
 3537   0.0000       2.772049        75.4313 
 3538   0.0000       2.772470        75.4428 
 3539   0.0000       2.773542        75.4719 
 3540   0.0000       2.775226        75.5177 
 3541   0.0000       2.776101        75.5415 
 3542   0.0000       2.776818        75.5611 
 3543   0.0000       2.777498        75.5796 
 3544   0.0000       2.778363        75.6031 
 3545   0.0000       2.778632        75.6104 
 3546   0.0000       2.778700        75.6123 
 3547   0.0000       2.781744        75.6951 
 3548   0.0000       2.783001        75.7293 
 3549   0.0000       2.783618        75.7461 
 3550   0.0000       2.783766        75.7501 
 3551   0.0000       2.784372        75.7666 
 3552   0.0000       2.786904        75.8355 
 3553   0.0000       2.787147        75.8421 
 3554   0.0000       2.788198        75.8707 
 3555   0.0000       2.789753        75.9131 
 3556   0.0000       2.790340        75.9290 
 3557   0.0000       2.790943        75.9454 
 3558   0.0000       2.791732        75.9669 
 3559   0.0000       2.791982        75.9737 
 3560   0.0000       2.793024        76.0021 
 3561   0.0000       2.793679        76.0199 
 3562   0.0000       2.794302        76.0368 
 3563   0.0000       2.795344        76.0652 
 3564   0.0000       2.796387        76.0936 
 3565   0.0000       2.796743        76.1033 
 3566   0.0000       2.797037        76.1112 
 3567   0.0000       2.798731        76.1573 
 3568   0.0000       2.799114        76.1678 
 3569   0.0000       2.799977        76.1912 
 3570   0.0000       2.800519        76.2060 
 3571   0.0000       2.801416        76.2304 
 3572   0.0000       2.802859        76.2697 
 3573   0.0000       2.803985        76.3003 
 3574   0.0000       2.805018        76.3284 
 3575   0.0000       2.806060        76.3568 
 3576   0.0000       2.807051        76.3838 
 3577   0.0000       2.807377        76.3926 
 3578   0.0000       2.808104        76.4124 
 3579   0.0000       2.808764        76.4304 
 3580   0.0000       2.809192        76.4420 
 3581   0.0000       2.809330        76.4458 
 3582   0.0000       2.809645        76.4543 
 3583   0.0000       2.810436        76.4758 
 3584   0.0000       2.811160        76.4955 
 3585   0.0000       2.811324        76.5000 
 3586   0.0000       2.812652        76.5361 
 3587   0.0000       2.814073        76.5748 
 3588   0.0000       2.814603        76.5893 
 3589   0.0000       2.815195        76.6054 
 3590   0.0000       2.815262        76.6072 
 3591   0.0000       2.816012        76.6276 
 3592   0.0000       2.816216        76.6331 
 3593   0.0000       2.817209        76.6602 
 3594   0.0000       2.818008        76.6819 
 3595   0.0000       2.818972        76.7081 
 3596   0.0000       2.819356        76.7186 
 3597   0.0000       2.819536        76.7235 
 3598   0.0000       2.819688        76.7276 
 3599   0.0000       2.820869        76.7597 
 3600   0.0000       2.821609        76.7799 
 3601   0.0000       2.822449        76.8027 
 3602   0.0000       2.822571        76.8061 
 3603   0.0000       2.823576        76.8334 
 3604   0.0000       2.825237        76.8786 
 3605   0.0000       2.826016        76.8998 
 3606   0.0000       2.827151        76.9307 
 3607   0.0000       2.827816        76.9488 
 3608   0.0000       2.828430        76.9655 
 3609   0.0000       2.828734        76.9738 
 3610   0.0000       2.829548        76.9959 
 3611   0.0000       2.829953        77.0069 
 3612   0.0000       2.831315        77.0440 
 3613   0.0000       2.832090        77.0651 
 3614   0.0000       2.832752        77.0831 
 3615   0.0000       2.834181        77.1220 
 3616   0.0000       2.834406        77.1281 
 3617   0.0000       2.835358        77.1540 
 3618   0.0000       2.836955        77.1975 
 3619   0.0000       2.838022        77.2265 
 3620   0.0000       2.838183        77.2309 
 3621   0.0000       2.839398        77.2640 
 3622   0.0000       2.839474        77.2660 
 3623   0.0000       2.840892        77.3046 
 3624   0.0000       2.841373        77.3177 
 3625   0.0000       2.842175        77.3395 
 3626   0.0000       2.843772        77.3830 
 3627   0.0000       2.844657        77.4071 
 3628   0.0000       2.844893        77.4135 
 3629   0.0000       2.845461        77.4289 
 3630   0.0000       2.846357        77.4533 
 3631   0.0000       2.846590        77.4597 
 3632   0.0000       2.847871        77.4945 
 3633   0.0000       2.848284        77.5058 
 3634   0.0000       2.851143        77.5835 
 3635   0.0000       2.851501        77.5933 
 3636   0.0000       2.851574        77.5953 
 3637   0.0000       2.852807        77.6288 
 3638   0.0000       2.853908        77.6588 
 3639   0.0000       2.854242        77.6679 
 3640   0.0000       2.854265        77.6685 
 3641   0.0000       2.855898        77.7129 
 3642   0.0000       2.856728        77.7355 
 3643   0.0000       2.858030        77.7709 
 3644   0.0000       2.858340        77.7794 
 3645   0.0000       2.858737        77.7902 
 3646   0.0000       2.860966        77.8508 
 3647   0.0000       2.861918        77.8768 
 3648   0.0000       2.862751        77.8994 
 3649   0.0000       2.863173        77.9109 
 3650   0.0000       2.865008        77.9608 
 3651   0.0000       2.865160        77.9650 
 3652   0.0000       2.865325        77.9694 
 3653   0.0000       2.865980        77.9873 
 3654   0.0000       2.866286        77.9956 
 3655   0.0000       2.867328        78.0240 
 3656   0.0000       2.868051        78.0436 
 3657   0.0000       2.869774        78.0905 
 3658   0.0000       2.871369        78.1339 
 3659   0.0000       2.871938        78.1494 
 3660   0.0000       2.872201        78.1566 
 3661   0.0000       2.873792        78.1999 
 3662   0.0000       2.874248        78.2123 
 3663   0.0000       2.875672        78.2510 
 3664   0.0000       2.877184        78.2922 
 3665   0.0000       2.877400        78.2980 
 3666   0.0000       2.878610        78.3310 
 3667   0.0000       2.878744        78.3346 
 3668   0.0000       2.879731        78.3615 
 3669   0.0000       2.880647        78.3864 
 3670   0.0000       2.880966        78.3951 
 3671   0.0000       2.883580        78.4662 
 3672   0.0000       2.884151        78.4817 
 3673   0.0000       2.884750        78.4980 
 3674   0.0000       2.885034        78.5058 
 3675   0.0000       2.886051        78.5334 
 3676   0.0000       2.886729        78.5519 
 3677   0.0000       2.887283        78.5670 
 3678   0.0000       2.888395        78.5972 
 3679   0.0000       2.889000        78.6137 
 3680   0.0000       2.889785        78.6351 
 3681   0.0000       2.890547        78.6558 
 3682   0.0000       2.891918        78.6931 
 3683   0.0000       2.893031        78.7234 
 3684   0.0000       2.894250        78.7566 
 3685   0.0000       2.894694        78.7686 
 3686   0.0000       2.895044        78.7781 
 3687   0.0000       2.896550        78.8191 
 3688   0.0000       2.897270        78.8387 
 3689   0.0000       2.899704        78.9049 
 3690   0.0000       2.900171        78.9177 
 3691   0.0000       2.900331        78.9220 
 3692   0.0000       2.901355        78.9499 
 3693   0.0000       2.902880        78.9914 
 3694   0.0000       2.903216        79.0005 
 3695   0.0000       2.903841        79.0175 
 3696   0.0000       2.903958        79.0207 
 3697   0.0000       2.905615        79.0658 
 3698   0.0000       2.906602        79.0927 
 3699   0.0000       2.907267        79.1108 
 3700   0.0000       2.907472        79.1163 
 3701   0.0000       2.908720        79.1503 
 3702   0.0000       2.909102        79.1607 
 3703   0.0000       2.911140        79.2161 
 3704   0.0000       2.912854        79.2628 
 3705   0.0000       2.914019        79.2945 
 3706   0.0000       2.914513        79.3079 
 3707   0.0000       2.915059        79.3228 
 3708   0.0000       2.917676        79.3940 
 3709   0.0000       2.918022        79.4034 
 3710   0.0000       2.919125        79.4334 
 3711   0.0000       2.919878        79.4539 
 3712   0.0000       2.920017        79.4577 
 3713   0.0000       2.921967        79.5108 
 3714   0.0000       2.922633        79.5289 
 3715   0.0000       2.923736        79.5589 
 3716   0.0000       2.924531        79.5805 
 3717   0.0000       2.925467        79.6060 
 3718   0.0000       2.925798        79.6150 
 3719   0.0000       2.926513        79.6345 
 3720   0.0000       2.927692        79.6665 
 3721   0.0000       2.928279        79.6825 
 3722   0.0000       2.930203        79.7349 
 3723   0.0000       2.931839        79.7794 
 3724   0.0000       2.932532        79.7983 
 3725   0.0000       2.932977        79.8103 
 3726   0.0000       2.933872        79.8347 
 3727   0.0000       2.936870        79.9163 
 3728   0.0000       2.937224        79.9259 
 3729   0.0000       2.938113        79.9501 
 3730   0.0000       2.940188        80.0066 
 3731   0.0000       2.940815        80.0236 
 3732   0.0000       2.941538        80.0433 
 3733   0.0000       2.944434        80.1221 
 3734   0.0000       2.945055        80.1390 
 3735   0.0000       2.945409        80.1487 
 3736   0.0000       2.945948        80.1633 
 3737   0.0000       2.946671        80.1830 
 3738   0.0000       2.948495        80.2326 
 3739   0.0000       2.949162        80.2508 
 3740   0.0000       2.950354        80.2832 
 3741   0.0000       2.952640        80.3454 
 3742   0.0000       2.953330        80.3642 
 3743   0.0000       2.954989        80.4094 
 3744   0.0000       2.955312        80.4181 
 3745   0.0000       2.957119        80.4673 
 3746   0.0000       2.957948        80.4899 
 3747   0.0000       2.959517        80.5325 
 3748   0.0000       2.960119        80.5489 
 3749   0.0000       2.961638        80.5903 
 3750   0.0000       2.962613        80.6168 
 3751   0.0000       2.963452        80.6396 
 3752   0.0000       2.964013        80.6549 
 3753   0.0000       2.965950        80.7076 
 3754   0.0000       2.967955        80.7622 
 3755   0.0000       2.969120        80.7939 
 3756   0.0000       2.970581        80.8336 
 3757   0.0000       2.971609        80.8616 
 3758   0.0000       2.972383        80.8826 
 3759   0.0000       2.974651        80.9444 
 3760   0.0000       2.975843        80.9768 
 3761   0.0000       2.976800        81.0028 
 3762   0.0000       2.978191        81.0407 
 3763   0.0000       2.979562        81.0780 
 3764   0.0000       2.980536        81.1045 
 3765   0.0000       2.982502        81.1580 
 3766   0.0000       2.983343        81.1809 
 3767   0.0000       2.983807        81.1935 
 3768   0.0000       2.985540        81.2407 
 3769   0.0000       2.986505        81.2669 
 3770   0.0000       2.987489        81.2937 
 3771   0.0000       2.988026        81.3083 
 3772   0.0000       2.988633        81.3248 
 3773   0.0000       2.989242        81.3414 
 3774   0.0000       2.990441        81.3740 
 3775   0.0000       2.991031        81.3901 
 3776   0.0000       2.993505        81.4574 
 3777   0.0000       2.995287        81.5059 
 3778   0.0000       2.996207        81.5309 
 3779   0.0000       2.996738        81.5454 
 3780   0.0000       2.997335        81.5616 
 3781   0.0000       2.998676        81.5981 
 3782   0.0000       2.999290        81.6148 
 3783   0.0000       2.999857        81.6303 
 3784   0.0000       3.002125        81.6920 
 3785   0.0000       3.002298        81.6967 
 3786   0.0000       3.003315        81.7244 
 3787   0.0000       3.004234        81.7494 
 3788   0.0000       3.007347        81.8341 
 3789   0.0000       3.007857        81.8480 
 3790   0.0000       3.009433        81.8908 
 3791   0.0000       3.010278        81.9138 
 3792   0.0000       3.011816        81.9557 
 3793   0.0000       3.012307        81.9690 
 3794   0.0000       3.013057        81.9895 
 3795   0.0000       3.013741        82.0081 
 3796   0.0000       3.015086        82.0446 
 3797   0.0000       3.016068        82.0714 
 3798   0.0000       3.016560        82.0848 
 3799   0.0000       3.017360        82.1065 
 3800   0.0000       3.018730        82.1438 
 3801   0.0000       3.020159        82.1827 
 3802   0.0000       3.020777        82.1995 
 3803   0.0000       3.022858        82.2562 
 3804   0.0000       3.023303        82.2683 
 3805   0.0000       3.023485        82.2732 
 3806   0.0000       3.023893        82.2843 
 3807   0.0000       3.025157        82.3187 
 3808   0.0000       3.025862        82.3379 
 3809   0.0000       3.028444        82.4081 
 3810   0.0000       3.029011        82.4236 
 3811   0.0000       3.029237        82.4297 
 3812   0.0000       3.030546        82.4653 
 3813   0.0000       3.031788        82.4991 
 3814   0.0000       3.032373        82.5151 
 3815   0.0000       3.033418        82.5435 
 3816   0.0000       3.035058        82.5881 
 3817   0.0000       3.035714        82.6060 
 3818   0.0000       3.036656        82.6316 
 3819   0.0000       3.037621        82.6579 
 3820   0.0000       3.037999        82.6682 
 3821   0.0000       3.039749        82.7158 
 3822   0.0000       3.040381        82.7330 
 3823   0.0000       3.040780        82.7438 
 3824   0.0000       3.042190        82.7822 
 3825   0.0000       3.043069        82.8061 
 3826   0.0000       3.044030        82.8323 
 3827   0.0000       3.045377        82.8689 
 3828   0.0000       3.046200        82.8913 
 3829   0.0000       3.047246        82.9198 
 3830   0.0000       3.048357        82.9500 
 3831   0.0000       3.048976        82.9669 
 3832   0.0000       3.050751        83.0151 
 3833   0.0000       3.051386        83.0324 
 3834   0.0000       3.052886        83.0733 
 3835   0.0000       3.053285        83.0841 
 3836   0.0000       3.054009        83.1038 
 3837   0.0000       3.054435        83.1154 
 3838   0.0000       3.055027        83.1315 
 3839   0.0000       3.056701        83.1771 
 3840   0.0000       3.057101        83.1879 
 3841   0.0000       3.058128        83.2159 
 3842   0.0000       3.059168        83.2442 
 3843   0.0000       3.060455        83.2792 
 3844   0.0000       3.062020        83.3218 
 3845   0.0000       3.063205        83.3541 
 3846   0.0000       3.064043        83.3768 
 3847   0.0000       3.064884        83.3997 
 3848   0.0000       3.065845        83.4259 
 3849   0.0000       3.066938        83.4556 
 3850   0.0000       3.067417        83.4687 
 3851   0.0000       3.067672        83.4756 
 3852   0.0000       3.068242        83.4911 
 3853   0.0000       3.069948        83.5375 
 3854   0.0000       3.071253        83.5730 
 3855   0.0000       3.072963        83.6196 
 3856   0.0000       3.073611        83.6372 
 3857   0.0000       3.073926        83.6458 
 3858   0.0000       3.075172        83.6797 
 3859   0.0000       3.076512        83.7161 
 3860   0.0000       3.076820        83.7245 
 3861   0.0000       3.078293        83.7646 
 3862   0.0000       3.079129        83.7874 
 3863   0.0000       3.079694        83.8027 
 3864   0.0000       3.081825        83.8607 
 3865   0.0000       3.082903        83.8900 
 3866   0.0000       3.084231        83.9262 
 3867   0.0000       3.084738        83.9400 
 3868   0.0000       3.085358        83.9569 
 3869   0.0000       3.086687        83.9930 
 3870   0.0000       3.087295        84.0096 
 3871   0.0000       3.088131        84.0323 
 3872   0.0000       3.088824        84.0512 
 3873   0.0000       3.088993        84.0558 
 3874   0.0000       3.091560        84.1256 
 3875   0.0000       3.093631        84.1820 
 3876   0.0000       3.093783        84.1861 
 3877   0.0000       3.094884        84.2161 
 3878   0.0000       3.097436        84.2855 
 3879   0.0000       3.098255        84.3078 
 3880   0.0000       3.099587        84.3440 
 3881   0.0000       3.100117        84.3585 
 3882   0.0000       3.100435        84.3671 
 3883   0.0000       3.102456        84.4221 
 3884   0.0000       3.102569        84.4252 
 3885   0.0000       3.103964        84.4632 
 3886   0.0000       3.104550        84.4791 
 3887   0.0000       3.104947        84.4899 
 3888   0.0000       3.107343        84.5551 
 3889   0.0000       3.107480        84.5588 
 3890   0.0000       3.108973        84.5994 
 3891   0.0000       3.109899        84.6247 
 3892   0.0000       3.110517        84.6415 
 3893   0.0000       3.111096        84.6572 
 3894   0.0000       3.111886        84.6787 
 3895   0.0000       3.112374        84.6920 
 3896   0.0000       3.113007        84.7092 
 3897   0.0000       3.113495        84.7225 
 3898   0.0000       3.115200        84.7689 
 3899   0.0000       3.115482        84.7766 
 3900   0.0000       3.115803        84.7853 
 3901   0.0000       3.117296        84.8259 
 3902   0.0000       3.117556        84.8330 
 3903   0.0000       3.118106        84.8480 
 3904   0.0000       3.119133        84.8759 
 3905   0.0000       3.120241        84.9061 
 3906   0.0000       3.121457        84.9392 
 3907   0.0000       3.122365        84.9639 
 3908   0.0000       3.122675        84.9723 
 3909   0.0000       3.123077        84.9833 
 3910   0.0000       3.123236        84.9876 
 3911   0.0000       3.124130        85.0119 
 3912   0.0000       3.124864        85.0319 
 3913   0.0000       3.125689        85.0543 
 3914   0.0000       3.126176        85.0676 
 3915   0.0000       3.127071        85.0919 
 3916   0.0000       3.127558        85.1052 
 3917   0.0000       3.128501        85.1308 
 3918   0.0000       3.129334        85.1535 
 3919   0.0000       3.130339        85.1809 
 3920   0.0000       3.131479        85.2119 
 3921   0.0000       3.131654        85.2166 
 3922   0.0000       3.131782        85.2201 
 3923   0.0000       3.132704        85.2452 
 3924   0.0000       3.134058        85.2821 
 3925   0.0000       3.134673        85.2988 
 3926   0.0000       3.136327        85.3438 
 3927   0.0000       3.136486        85.3481 
 3928   0.0000       3.137019        85.3626 
 3929   0.0000       3.137461        85.3746 
 3930   0.0000       3.138664        85.4074 
 3931   0.0000       3.140024        85.4444 
 3932   0.0000       3.140623        85.4607 
 3933   0.0000       3.140951        85.4696 
 3934   0.0000       3.143448        85.5376 
 3935   0.0000       3.143636        85.5427 
 3936   0.0000       3.144174        85.5573 
 3937   0.0000       3.144476        85.5655 
 3938   0.0000       3.145080        85.5820 
 3939   0.0000       3.146252        85.6139 
 3940   0.0000       3.146661        85.6250 
 3941   0.0000       3.147746        85.6545 
 3942   0.0000       3.149649        85.7063 
 3943   0.0000       3.150454        85.7282 
 3944   0.0000       3.151502        85.7567 
 3945   0.0000       3.152029        85.7711 
 3946   0.0000       3.152477        85.7832 
 3947   0.0000       3.152918        85.7953 
 3948   0.0000       3.153499        85.8111 
 3949   0.0000       3.154330        85.8337 
 3950   0.0000       3.155470        85.8647 
 3951   0.0000       3.156645        85.8967 
 3952   0.0000       3.156947        85.9049 
 3953   0.0000       3.157310        85.9148 
 3954   0.0000       3.158431        85.9453 
 3955   0.0000       3.158619        85.9504 
 3956   0.0000       3.159895        85.9851 
 3957   0.0000       3.160582        86.0038 
 3958   0.0000       3.161004        86.0153 
 3959   0.0000       3.162475        86.0553 
 3960   0.0000       3.163588        86.0856 
 3961   0.0000       3.164396        86.1076 
 3962   0.0000       3.164727        86.1166 
 3963   0.0000       3.165466        86.1367 
 3964   0.0000       3.165915        86.1489 
 3965   0.0000       3.166158        86.1555 
 3966   0.0000       3.166747        86.1716 
 3967   0.0000       3.168409        86.2168 
 3968   0.0000       3.170468        86.2728 
 3969   0.0000       3.171613        86.3040 
 3970   0.0000       3.172873        86.3383 
 3971   0.0000       3.173548        86.3566 
 3972   0.0000       3.174649        86.3866 
 3973   0.0000       3.174890        86.3931 
 3974   0.0000       3.175842        86.4191 
 3975   0.0000       3.176271        86.4307 
 3976   0.0000       3.176841        86.4462 
 3977   0.0000       3.177108        86.4535 
 3978   0.0000       3.178996        86.5049 
 3979   0.0000       3.180335        86.5413 
 3980   0.0000       3.181277        86.5669 
 3981   0.0000       3.181424        86.5710 
 3982   0.0000       3.182391        86.5973 
 3983   0.0000       3.182958        86.6127 
 3984   0.0000       3.183675        86.6322 
 3985   0.0000       3.184676        86.6594 
 3986   0.0000       3.185450        86.6805 
 3987   0.0000       3.185927        86.6935 
 3988   0.0000       3.186447        86.7076 
 3989   0.0000       3.186877        86.7193 
 3990   0.0000       3.187668        86.7409 
 3991   0.0000       3.187904        86.7473 
 3992   0.0000       3.190197        86.8097 
 3993   0.0000       3.190678        86.8228 
 3994   0.0000       3.191380        86.8419 
 3995   0.0000       3.191575        86.8472 
 3996   0.0000       3.192180        86.8636 
 3997   0.0000       3.192462        86.8713 
 3998   0.0000       3.193747        86.9063 
 3999   0.0000       3.194582        86.9290 
 4000   0.0000       3.195424        86.9519 
 4001   0.0000       3.195792        86.9619 
 4002   0.0000       3.196343        86.9769 
 4003   0.0000       3.198257        87.0290 
 4004   0.0000       3.199335        87.0583 
 4005   0.0000       3.200016        87.0769 
 4006   0.0000       3.201786        87.1250 
 4007   0.0000       3.202463        87.1434 
 4008   0.0000       3.203088        87.1605 
 4009   0.0000       3.203559        87.1733 
 4010   0.0000       3.204350        87.1948 
 4011   0.0000       3.205672        87.2308 
 4012   0.0000       3.206346        87.2491 
 4013   0.0000       3.207644        87.2844 
 4014   0.0000       3.208100        87.2968 
 4015   0.0000       3.209574        87.3370 
 4016   0.0000       3.210917        87.3735 
 4017   0.0000       3.211470        87.3886 
 4018   0.0000       3.212007        87.4032 
 4019   0.0000       3.213085        87.4325 
 4020   0.0000       3.214182        87.4623 
 4021   0.0000       3.215174        87.4893 
 4022   0.0000       3.215514        87.4986 
 4023   0.0000       3.217398        87.5498 
 4024   0.0000       3.217419        87.5504 
 4025   0.0000       3.218649        87.5839 
 4026   0.0000       3.219910        87.6182 
 4027   0.0000       3.220858        87.6440 
 4028   0.0000       3.221764        87.6687 
 4029   0.0000       3.221834        87.6706 
 4030   0.0000       3.222615        87.6918 
 4031   0.0000       3.223183        87.7073 
 4032   0.0000       3.224965        87.7558 
 4033   0.0000       3.225441        87.7687 
 4034   0.0000       3.226245        87.7906 
 4035   0.0000       3.227518        87.8252 
 4036   0.0000       3.229587        87.8815 
 4037   0.0000       3.231200        87.9254 
 4038   0.0000       3.231958        87.9460 
 4039   0.0000       3.232730        87.9671 
 4040   0.0000       3.233678        87.9929 
 4041   0.0000       3.234609        88.0182 
 4042   0.0000       3.235370        88.0389 
 4043   0.0000       3.235641        88.0463 
 4044   0.0000       3.236166        88.0606 
 4045   0.0000       3.236716        88.0755 
 4046   0.0000       3.237533        88.0977 
 4047   0.0000       3.240554        88.1800 
 4048   0.0000       3.241592        88.2082 
 4049   0.0000       3.242660        88.2373 
 4050   0.0000       3.242749        88.2397 
 4051   0.0000       3.244011        88.2740 
 4052   0.0000       3.244856        88.2970 
 4053   0.0000       3.245792        88.3225 
 4054   0.0000       3.246290        88.3360 
 4055   0.0000       3.246892        88.3524 
 4056   0.0000       3.248488        88.3958 
 4057   0.0000       3.249238        88.4163 
 4058   0.0000       3.249956        88.4358 
 4059   0.0000       3.251221        88.4702 
 4060   0.0000       3.251672        88.4825 
 4061   0.0000       3.252719        88.5110 
 4062   0.0000       3.253871        88.5423 
 4063   0.0000       3.254155        88.5501 
 4064   0.0000       3.255773        88.5941 
 4065   0.0000       3.256482        88.6134 
 4066   0.0000       3.257587        88.6434 
 4067   0.0000       3.258488        88.6680 
 4068   0.0000       3.258947        88.6805 
 4069   0.0000       3.260926        88.7343 
 4070   0.0000       3.261217        88.7422 
 4071   0.0000       3.263065        88.7925 
 4072   0.0000       3.263658        88.8087 
 4073   0.0000       3.264228        88.8242 
 4074   0.0000       3.264383        88.8284 
 4075   0.0000       3.265542        88.8599 
 4076   0.0000       3.266360        88.8822 
 4077   0.0000       3.268654        88.9446 
 4078   0.0000       3.269552        88.9690 
 4079   0.0000       3.270257        88.9882 
 4080   0.0000       3.270860        89.0046 
 4081   0.0000       3.271699        89.0275 
 4082   0.0000       3.272353        89.0452 
 4083   0.0000       3.273563        89.0782 
 4084   0.0000       3.274485        89.1033 
 4085   0.0000       3.274864        89.1136 
 4086   0.0000       3.275883        89.1413 
 4087   0.0000       3.277283        89.1794 
 4088   0.0000       3.277661        89.1897 
 4089   0.0000       3.278080        89.2011 
 4090   0.0000       3.279641        89.2436 
 4091   0.0000       3.280132        89.2569 
 4092   0.0000       3.280824        89.2758 
 4093   0.0000       3.282734        89.3277 
 4094   0.0000       3.283913        89.3598 
 4095   0.0000       3.284712        89.3816 
 4096   0.0000       3.285453        89.4017 
 4097   0.0000       3.286339        89.4258 
 4098   0.0000       3.287056        89.4453 
 4099   0.0000       3.288136        89.4747 
 4100   0.0000       3.289358        89.5080 
 4101   0.0000       3.289645        89.5158 
 4102   0.0000       3.290552        89.5405 
 4103   0.0000       3.291452        89.5650 
 4104   0.0000       3.292027        89.5806 
 4105   0.0000       3.293363        89.6170 
 4106   0.0000       3.293425        89.6186 
 4107   0.0000       3.294067        89.6361 
 4108   0.0000       3.294370        89.6444 
 4109   0.0000       3.296102        89.6915 
 4110   0.0000       3.297675        89.7343 
 4111   0.0000       3.297897        89.7403 
 4112   0.0000       3.297955        89.7419 
 4113   0.0000       3.299498        89.7839 
 4114   0.0000       3.299639        89.7877 
 4115   0.0000       3.300672        89.8158 
 4116   0.0000       3.301347        89.8342 
 4117   0.0000       3.301805        89.8467 
 4118   0.0000       3.302292        89.8599 
 4119   0.0000       3.303383        89.8896 
 4120   0.0000       3.304198        89.9118 
 4121   0.0000       3.304566        89.9218 
 4122   0.0000       3.305061        89.9353 
 4123   0.0000       3.306091        89.9633 
 4124   0.0000       3.307711        90.0074 
 4125   0.0000       3.309206        90.0481 
 4126   0.0000       3.309838        90.0653 
 4127   0.0000       3.311127        90.1004 
 4128   0.0000       3.312032        90.1250 
 4129   0.0000       3.313051        90.1527 
 4130   0.0000       3.313661        90.1693 
 4131   0.0000       3.315715        90.2252 
 4132   0.0000       3.316638        90.2503 
 4133   0.0000       3.317266        90.2674 
 4134   0.0000       3.317703        90.2793 
 4135   0.0000       3.319086        90.3169 
 4136   0.0000       3.319372        90.3247 
 4137   0.0000       3.321441        90.3810 
 4138   0.0000       3.321689        90.3878 
 4139   0.0000       3.322570        90.4117 
 4140   0.0000       3.323605        90.4399 
 4141   0.0000       3.324856        90.4739 
 4142   0.0000       3.326647        90.5227 
 4143   0.0000       3.327781        90.5535 
 4144   0.0000       3.328531        90.5739 
 4145   0.0000       3.328827        90.5820 
 4146   0.0000       3.331055        90.6426 
 4147   0.0000       3.331862        90.6646 
 4148   0.0000       3.332736        90.6884 
 4149   0.0000       3.333137        90.6993 
 4150   0.0000       3.334639        90.7401 
 4151   0.0000       3.336125        90.7806 
 4152   0.0000       3.337702        90.8235 
 4153   0.0000       3.338763        90.8524 
 4154   0.0000       3.339577        90.8745 
 4155   0.0000       3.340132        90.8896 
 4156   0.0000       3.340673        90.9043 
 4157   0.0000       3.341247        90.9200 
 4158   0.0000       3.342533        90.9549 
 4159   0.0000       3.344041        90.9960 
 4160   0.0000       3.344420        91.0063 
 4161   0.0000       3.344686        91.0135 
 4162   0.0000       3.345529        91.0365 
 4163   0.0000       3.346411        91.0605 
 4164   0.0000       3.347566        91.0919 
 4165   0.0000       3.348276        91.1112 
 4166   0.0000       3.349437        91.1428 
 4167   0.0000       3.351111        91.1884 
 4168   0.0000       3.352169        91.2172 
 4169   0.0000       3.352688        91.2313 
 4170   0.0000       3.352842        91.2355 
 4171   0.0000       3.353955        91.2657 
 4172   0.0000       3.354630        91.2841 
 4173   0.0000       3.355317        91.3028 
 4174   0.0000       3.356434        91.3332 
 4175   0.0000       3.357298        91.3567 
 4176   0.0000       3.358468        91.3886 
 4177   0.0000       3.360155        91.4345 
 4178   0.0000       3.360736        91.4503 
 4179   0.0000       3.362518        91.4988 
 4180   0.0000       3.363031        91.5127 
 4181   0.0000       3.364136        91.5428 
 4182   0.0000       3.364685        91.5577 
 4183   0.0000       3.365858        91.5897 
 4184   0.0000       3.366751        91.6139 
 4185   0.0000       3.367736        91.6408 
 4186   0.0000       3.368653        91.6657 
 4187   0.0000       3.369171        91.6798 
 4188   0.0000       3.369603        91.6916 
 4189   0.0000       3.370415        91.7137 
 4190   0.0000       3.371259        91.7366 
 4191   0.0000       3.372408        91.7679 
 4192   0.0000       3.372845        91.7798 
 4193   0.0000       3.373587        91.8000 
 4194   0.0000       3.374090        91.8137 
 4195   0.0000       3.374609        91.8278 
 4196   0.0000       3.375426        91.8500 
 4197   0.0000       3.376020        91.8662 
 4198   0.0000       3.376946        91.8914 
 4199   0.0000       3.377792        91.9144 
 4200   0.0000       3.378086        91.9224 
 4201   0.0000       3.379077        91.9493 
 4202   0.0000       3.379622        91.9642 
 4203   0.0000       3.380325        91.9833 
 4204   0.0000       3.380904        91.9991 
 4205   0.0000       3.383142        92.0600 
 4206   0.0000       3.383353        92.0657 
 4207   0.0000       3.383591        92.0722 
 4208   0.0000       3.384597        92.0996 
 4209   0.0000       3.385246        92.1172 
 4210   0.0000       3.385955        92.1365 
 4211   0.0000       3.386310        92.1462 
 4212   0.0000       3.386584        92.1536 
 4213   0.0000       3.386899        92.1622 
 4214   0.0000       3.387395        92.1757 
 4215   0.0000       3.387945        92.1907 
 4216   0.0000       3.388429        92.2038 
 4217   0.0000       3.389265        92.2266 
 4218   0.0000       3.391051        92.2752 
 4219   0.0000       3.391330        92.2828 
 4220   0.0000       3.392242        92.3076 
 4221   0.0000       3.392808        92.3230 
 4222   0.0000       3.393936        92.3537 
 4223   0.0000       3.394067        92.3573 
 4224   0.0000       3.395107        92.3856 
 4225   0.0000       3.396211        92.4156 
 4226   0.0000       3.397439        92.4490 
 4227   0.0000       3.398048        92.4656 
 4228   0.0000       3.398904        92.4889 
 4229   0.0000       3.399122        92.4948 
 4230   0.0000       3.399937        92.5170 
 4231   0.0000       3.400385        92.5292 
 4232   0.0000       3.402591        92.5892 
 4233   0.0000       3.404096        92.6302 
 4234   0.0000       3.404442        92.6396 
 4235   0.0000       3.404668        92.6457 
 4236   0.0000       3.405163        92.6592 
 4237   0.0000       3.405818        92.6770 
 4238   0.0000       3.406283        92.6897 
 4239   0.0000       3.406523        92.6962 
 4240   0.0000       3.407595        92.7254 
 4241   0.0000       3.408913        92.7613 
 4242   0.0000       3.409439        92.7756 
 4243   0.0000       3.409949        92.7894 
 4244   0.0000       3.411064        92.8198 
 4245   0.0000       3.411514        92.8320 
 4246   0.0000       3.412434        92.8570 
 4247   0.0000       3.412980        92.8719 
 4248   0.0000       3.413456        92.8849 
 4249   0.0000       3.414528        92.9140 
 4250   0.0000       3.415485        92.9401 
 4251   0.0000       3.417048        92.9826 
 4252   0.0000       3.417715        93.0008 
 4253   0.0000       3.418339        93.0177 
 4254   0.0000       3.419389        93.0463 
 4255   0.0000       3.419895        93.0601 
 4256   0.0000       3.421001        93.0902 
 4257   0.0000       3.421755        93.1107 
 4258   0.0000       3.422257        93.1244 
 4259   0.0000       3.422653        93.1351 
 4260   0.0000       3.423517        93.1586 
 4261   0.0000       3.425080        93.2012 
 4262   0.0000       3.425997        93.2261 
 4263   0.0000       3.426745        93.2465 
 4264   0.0000       3.427649        93.2711 
 4265   0.0000       3.427775        93.2745 
 4266   0.0000       3.428989        93.3075 
 4267   0.0000       3.430259        93.3421 
 4268   0.0000       3.431582        93.3781 
 4269   0.0000       3.432244        93.3961 
 4270   0.0000       3.432468        93.4022 
 4271   0.0000       3.434310        93.4523 
 4272   0.0000       3.435394        93.4818 
 4273   0.0000       3.435722        93.4908 
 4274   0.0000       3.436250        93.5051 
 4275   0.0000       3.436612        93.5150 
 4276   0.0000       3.437550        93.5405 
 4277   0.0000       3.438412        93.5639 
 4278   0.0000       3.440055        93.6087 
 4279   0.0000       3.442134        93.6652 
 4280   0.0000       3.444835        93.7387 
 4281   0.0000       3.445381        93.7536 
 4282   0.0000       3.445580        93.7590 
 4283   0.0000       3.446193        93.7757 
 4284   0.0000       3.449051        93.8534 
 4285   0.0000       3.449719        93.8716 
 4286   0.0000       3.450071        93.8812 
 4287   0.0000       3.451051        93.9079 
 4288   0.0000       3.451673        93.9248 
 4289   0.0000       3.453065        93.9627 
 4290   0.0000       3.453424        93.9724 
 4291   0.0000       3.453543        93.9757 
 4292   0.0000       3.454710        94.0074 
 4293   0.0000       3.455447        94.0275 
 4294   0.0000       3.456456        94.0550 
 4295   0.0000       3.457076        94.0718 
 4296   0.0000       3.458720        94.1165 
 4297   0.0000       3.459258        94.1312 
 4298   0.0000       3.459449        94.1364 
 4299   0.0000       3.460314        94.1599 
 4300   0.0000       3.460822        94.1738 
 4301   0.0000       3.463319        94.2417 
 4302   0.0000       3.464449        94.2724 
 4303   0.0000       3.465226        94.2936 
 4304   0.0000       3.466946        94.3404 
 4305   0.0000       3.467693        94.3607 
 4306   0.0000       3.468029        94.3699 
 4307   0.0000       3.468535        94.3836 
 4308   0.0000       3.468956        94.3951 
 4309   0.0000       3.469822        94.4187 
 4310   0.0000       3.471652        94.4685 
 4311   0.0000       3.471757        94.4713 
 4312   0.0000       3.472782        94.4992 
 4313   0.0000       3.473095        94.5077 
 4314   0.0000       3.474210        94.5381 
 4315   0.0000       3.475110        94.5625 
 4316   0.0000       3.476433        94.5986 
 4317   0.0000       3.476677        94.6052 
 4318   0.0000       3.478255        94.6481 
 4319   0.0000       3.478620        94.6581 
 4320   0.0000       3.478782        94.6625 
 4321   0.0000       3.480489        94.7089 
 4322   0.0000       3.482123        94.7534 
 4323   0.0000       3.482844        94.7730 
 4324   0.0000       3.483449        94.7895 
 4325   0.0000       3.484220        94.8105 
 4326   0.0000       3.484563        94.8198 
 4327   0.0000       3.485557        94.8468 
 4328   0.0000       3.485955        94.8577 
 4329   0.0000       3.486450        94.8711 
 4330   0.0000       3.487159        94.8904 
 4331   0.0000       3.487999        94.9133 
 4332   0.0000       3.489375        94.9507 
 4333   0.0000       3.491558        95.0101 
 4334   0.0000       3.492445        95.0343 
 4335   0.0000       3.492720        95.0417 
 4336   0.0000       3.493860        95.0728 
 4337   0.0000       3.495053        95.1052 
 4338   0.0000       3.496540        95.1457 
 4339   0.0000       3.497880        95.1821 
 4340   0.0000       3.499603        95.2290 
 4341   0.0000       3.500520        95.2540 
 4342   0.0000       3.501680        95.2856 
 4343   0.0000       3.502046        95.2955 
 4344   0.0000       3.502659        95.3122 
 4345   0.0000       3.504096        95.3513 
 4346   0.0000       3.504556        95.3638 
 4347   0.0000       3.504858        95.3720 
 4348   0.0000       3.506196        95.4084 
 4349   0.0000       3.508024        95.4582 
 4350   0.0000       3.508556        95.4727 
 4351   0.0000       3.508875        95.4813 
 4352   0.0000       3.511428        95.5508 
 4353   0.0000       3.511812        95.5613 
 4354   0.0000       3.512156        95.5706 
 4355   0.0000       3.513632        95.6108 
 4356   0.0000       3.514049        95.6221 
 4357   0.0000       3.516305        95.6835 
 4358   0.0000       3.516477        95.6882 
 4359   0.0000       3.517086        95.7048 
 4360   0.0000       3.517602        95.7188 
 4361   0.0000       3.518887        95.7538 
 4362   0.0000       3.519808        95.7788 
 4363   0.0000       3.520856        95.8074 
 4364   0.0000       3.521224        95.8174 
 4365   0.0000       3.522494        95.8519 
 4366   0.0000       3.522845        95.8615 
 4367   0.0000       3.523107        95.8686 
 4368   0.0000       3.524561        95.9082 
 4369   0.0000       3.525935        95.9456 
 4370   0.0000       3.526461        95.9599 
 4371   0.0000       3.527331        95.9836 
 4372   0.0000       3.528568        96.0172 
 4373   0.0000       3.528619        96.0186 
 4374   0.0000       3.529704        96.0481 
 4375   0.0000       3.530392        96.0668 
 4376   0.0000       3.531294        96.0914 
 4377   0.0000       3.532096        96.1132 
 4378   0.0000       3.532716        96.1301 
 4379   0.0000       3.533590        96.1539 
 4380   0.0000       3.534437        96.1769 
 4381   0.0000       3.534959        96.1911 
 4382   0.0000       3.535033        96.1931 
 4383   0.0000       3.536199        96.2249 
 4384   0.0000       3.537207        96.2523 
 4385   0.0000       3.538308        96.2822 
 4386   0.0000       3.540189        96.3334 
 4387   0.0000       3.541082        96.3577 
 4388   0.0000       3.541709        96.3748 
 4389   0.0000       3.542174        96.3875 
 4390   0.0000       3.542468        96.3955 
 4391   0.0000       3.544083        96.4394 
 4392   0.0000       3.545112        96.4674 
 4393   0.0000       3.545735        96.4844 
 4394   0.0000       3.547807        96.5407 
 4395   0.0000       3.549676        96.5916 
 4396   0.0000       3.550875        96.6242 
 4397   0.0000       3.551704        96.6468 
 4398   0.0000       3.552630        96.6720 
 4399   0.0000       3.554306        96.7176 
 4400   0.0000       3.555444        96.7485 
 4401   0.0000       3.555594        96.7526 
 4402   0.0000       3.556701        96.7827 
 4403   0.0000       3.558078        96.8202 
 4404   0.0000       3.559777        96.8665 
 4405   0.0000       3.560544        96.8873 
 4406   0.0000       3.561789        96.9212 
 4407   0.0000       3.562387        96.9375 
 4408   0.0000       3.562576        96.9426 
 4409   0.0000       3.563827        96.9767 
 4410   0.0000       3.564612        96.9980 
 4411   0.0000       3.566113        97.0389 
 4412   0.0000       3.566981        97.0625 
 4413   0.0000       3.567733        97.0829 
 4414   0.0000       3.568304        97.0985 
 4415   0.0000       3.569369        97.1275 
 4416   0.0000       3.569713        97.1368 
 4417   0.0000       3.569860        97.1408 
 4418   0.0000       3.570665        97.1627 
 4419   0.0000       3.572678        97.2175 
 4420   0.0000       3.573982        97.2530 
 4421   0.0000       3.575303        97.2889 
 4422   0.0000       3.576437        97.3198 
 4423   0.0000       3.576670        97.3262 
 4424   0.0000       3.577402        97.3461 
 4425   0.0000       3.578379        97.3726 
 4426   0.0000       3.579598        97.4058 
 4427   0.0000       3.579684        97.4081 
 4428   0.0000       3.581358        97.4537 
 4429   0.0000       3.581881        97.4679 
 4430   0.0000       3.582342        97.4805 
 4431   0.0000       3.582988        97.4981 
 4432   0.0000       3.584023        97.5262 
 4433   0.0000       3.584590        97.5416 
 4434   0.0000       3.585688        97.5715 
 4435   0.0000       3.586677        97.5984 
 4436   0.0000       3.588329        97.6434 
 4437   0.0000       3.589228        97.6679 
 4438   0.0000       3.589926        97.6869 
 4439   0.0000       3.590986        97.7157 
 4440   0.0000       3.591944        97.7418 
 4441   0.0000       3.592825        97.7657 
 4442   0.0000       3.594477        97.8107 
 4443   0.0000       3.595339        97.8342 
 4444   0.0000       3.596196        97.8575 
 4445   0.0000       3.596358        97.8619 
 4446   0.0000       3.596949        97.8780 
 4447   0.0000       3.597569        97.8948 
 4448   0.0000       3.599006        97.9339 
 4449   0.0000       3.599841        97.9567 
 4450   0.0000       3.600501        97.9746 
 4451   0.0000       3.601601        98.0046 
 4452   0.0000       3.602490        98.0287 
 4453   0.0000       3.603017        98.0431 
 4454   0.0000       3.604726        98.0896 
 4455   0.0000       3.605198        98.1024 
 4456   0.0000       3.607551        98.1664 
 4457   0.0000       3.608284        98.1864 
 4458   0.0000       3.609152        98.2100 
 4459   0.0000       3.609722        98.2255 
 4460   0.0000       3.612594        98.3037 
 4461   0.0000       3.613532        98.3292 
 4462   0.0000       3.615151        98.3732 
 4463   0.0000       3.616448        98.4085 
 4464   0.0000       3.617975        98.4501 
 4465   0.0000       3.619023        98.4786 
 4466   0.0000       3.620839        98.5280 
 4467   0.0000       3.621660        98.5504 
 4468   0.0000       3.623682        98.6054 
 4469   0.0000       3.626078        98.6706 
 4470   0.0000       3.627386        98.7062 
 4471   0.0000       3.629357        98.7598 
 4472   0.0000       3.630807        98.7993 
 4473   0.0000       3.632658        98.8496 
 4474   0.0000       3.635321        98.9221 
 4475   0.0000       3.635536        98.9280 
 4476   0.0000       3.637309        98.9762 
 4477   0.0000       3.637837        98.9906 
 4478   0.0000       3.641018        99.0771 
 4479   0.0000       3.645120        99.1888 
 4480   0.0000       3.648488        99.2804 
 4481   0.0000       3.650118        99.3248 
 4482   0.0000       3.651142        99.3526 
 4483   0.0000       3.651719        99.3683 
 4484   0.0000       3.652482        99.3891 
 4485   0.0000       3.653895        99.4275 
 4486   0.0000       3.656253        99.4917 
 4487   0.0000       3.657871        99.5357 
 4488   0.0000       3.658348        99.5487 
 4489   0.0000       3.659725        99.5862 
 4490   0.0000       3.660041        99.5948 
 4491   0.0000       3.661459        99.6334 
 4492   0.0000       3.662654        99.6659 
 4493   0.0000       3.665144        99.7336 
 4494   0.0000       3.666317        99.7656 
 4495   0.0000       3.667162        99.7886 
 4496   0.0000       3.667780        99.8054 
 4497   0.0000       3.668209        99.8170 
 4498   0.0000       3.669442        99.8506 
 4499   0.0000       3.670779        99.8870 
 4500   0.0000       3.671400        99.9039 
 4501   0.0000       3.673377        99.9577 
 4502   0.0000       3.674529        99.9890 
 4503   0.0000       3.676349       100.0386 
 4504   0.0000       3.676957       100.0551 
 4505   0.0000       3.679536       100.1253 
 4506   0.0000       3.680688       100.1566 
 4507   0.0000       3.681952       100.1910 
 4508   0.0000       3.682674       100.2107 
 4509   0.0000       3.684143       100.2506 
 4510   0.0000       3.684689       100.2655 
 4511   0.0000       3.685854       100.2972 
 4512   0.0000       3.686068       100.3030 
 4513   0.0000       3.687122       100.3317 
 4514   0.0000       3.688356       100.3653 
 4515   0.0000       3.691206       100.4428 
 4516   0.0000       3.693144       100.4956 
 4517   0.0000       3.694091       100.5213 
 4518   0.0000       3.695767       100.5669 
 4519   0.0000       3.696778       100.5944 
 4520   0.0000       3.700244       100.6887 
 4521   0.0000       3.702121       100.7398 
 4522   0.0000       3.704120       100.7942 
 4523   0.0000       3.704331       100.8000 
 4524   0.0000       3.705689       100.8369 
 4525   0.0000       3.706597       100.8616 
 4526   0.0000       3.708237       100.9063 
 4527   0.0000       3.710855       100.9775 
 4528   0.0000       3.712589       101.0247 
 4529   0.0000       3.713494       101.0493 
 4530   0.0000       3.717132       101.1483 
 4531   0.0000       3.720515       101.2404 
 4532   0.0000       3.721980       101.2802 
 4533   0.0000       3.724494       101.3486 
 4534   0.0000       3.724627       101.3522 
 4535   0.0000       3.726361       101.3994 
 4536   0.0000       3.731568       101.5411 
 4537   0.0000       3.735259       101.6416 
 4538   0.0000       3.736245       101.6684 
 4539   0.0000       3.738649       101.7338 
 4540   0.0000       3.740304       101.7789 
 4541   0.0000       3.743363       101.8621 
 4542   0.0000       3.744463       101.8920 
 4543   0.0000       3.747009       101.9613 
 4544   0.0000       3.748879       102.0122 
 4545   0.0000       3.749864       102.0390 
 4546   0.0000       3.751886       102.0940 
 4547   0.0000       3.753815       102.1465 
 4548   0.0000       3.754394       102.1623 
 4549   0.0000       3.755640       102.1962 
 4550   0.0000       3.756053       102.2074 
 4551   0.0000       3.757145       102.2371 
 4552   0.0000       3.758728       102.2802 
 4553   0.0000       3.763062       102.3981 
 4554   0.0000       3.763730       102.4163 
 4555   0.0000       3.764465       102.4363 
 4556   0.0000       3.765259       102.4579 
 4557   0.0000       3.767837       102.5281 
 4558   0.0000       3.768122       102.5358 
 4559   0.0000       3.770329       102.5959 
 4560   0.0000       3.772936       102.6668 
 4561   0.0000       3.775017       102.7234 
 4562   0.0000       3.777961       102.8035 
 4563   0.0000       3.780563       102.8744 
 4564   0.0000       3.781683       102.9048 
 4565   0.0000       3.782271       102.9208 
 4566   0.0000       3.782594       102.9296 
 4567   0.0000       3.785457       103.0075 
 4568   0.0000       3.786468       103.0350 
 4569   0.0000       3.786795       103.0439 
 4570   0.0000       3.788641       103.0942 
 4571   0.0000       3.789209       103.1096 
 4572   0.0000       3.792634       103.2028 
 4573   0.0000       3.794644       103.2575 
 4574   0.0000       3.796254       103.3013 
 4575   0.0000       3.796377       103.3047 
 4576   0.0000       3.796856       103.3177 
 4577   0.0000       3.801905       103.4551 
 4578   0.0000       3.803319       103.4936 
 4579   0.0000       3.804317       103.5207 
 4580   0.0000       3.805662       103.5573 
 4581   0.0000       3.806326       103.5754 
 4582   0.0000       3.809820       103.6705 
 4583   0.0000       3.810713       103.6948 
 4584   0.0000       3.812228       103.7360 
 4585   0.0000       3.813538       103.7717 
 4586   0.0000       3.816569       103.8541 
 4587   0.0000       3.817395       103.8766 
 4588   0.0000       3.819443       103.9323 
 4589   0.0000       3.822063       104.0036 
 4590   0.0000       3.825946       104.1093 
 4591   0.0000       3.826622       104.1277 
 4592   0.0000       3.828195       104.1705 
 4593   0.0000       3.831678       104.2653 
 4594   0.0000       3.832150       104.2781 
 4595   0.0000       3.836289       104.3907 
 4596   0.0000       3.838086       104.4396 
 4597   0.0000       3.840223       104.4978 
 4598   0.0000       3.843105       104.5762 
 4599   0.0000       3.844912       104.6254 
 4600   0.0000       3.845928       104.6530 
 4601   0.0000       3.847798       104.7039 
 4602   0.0000       3.849663       104.7547 
 4603   0.0000       3.851377       104.8013 
 4604   0.0000       3.852457       104.8307 
 4605   0.0000       3.853878       104.8694 
 4606   0.0000       3.855459       104.9124 
 4607   0.0000       3.856851       104.9503 
 4608   0.0000       3.858237       104.9880 
 4609   0.0000       3.859403       105.0197 
 4610   0.0000       3.859967       105.0350 
 4611   0.0000       3.863235       105.1240 
 4612   0.0000       3.864138       105.1485 
 4613   0.0000       3.867170       105.2311 
 4614   0.0000       3.869495       105.2943 
 4615   0.0000       3.871673       105.3536 
 4616   0.0000       3.873041       105.3908 
 4617   0.0000       3.876198       105.4767 
 4618   0.0000       3.877729       105.5184 
 4619   0.0000       3.879144       105.5569 
 4620   0.0000       3.880379       105.5905 
 4621   0.0000       3.885757       105.7368 
 4622   0.0000       3.887117       105.7738 
 4623   0.0000       3.889104       105.8279 
 4624   0.0000       3.890061       105.8540 
 4625   0.0000       3.890481       105.8654 
 4626   0.0000       3.892705       105.9259 
 4627   0.0000       3.894654       105.9789 
 4628   0.0000       3.895107       105.9913 
 4629   0.0000       3.896927       106.0408 
 4630   0.0000       3.896960       106.0417 
 4631   0.0000       3.899920       106.1222 
 4632   0.0000       3.903900       106.2305 
 4633   0.0000       3.905205       106.2660 
 4634   0.0000       3.908938       106.3676 
 4635   0.0000       3.910036       106.3975 
 4636   0.0000       3.911175       106.4285 
 4637   0.0000       3.912927       106.4762 
 4638   0.0000       3.915504       106.5463 
 4639   0.0000       3.917481       106.6001 
 4640   0.0000       3.918654       106.6320 
 4641   0.0000       3.920845       106.6916 
 4642   0.0000       3.922498       106.7366 
 4643   0.0000       3.927502       106.8728 
 4644   0.0000       3.928801       106.9081 
 4645   0.0000       3.929023       106.9142 
 4646   0.0000       3.929830       106.9361 
 4647   0.0000       3.932600       107.0115 
 4648   0.0000       3.933336       107.0315 
 4649   0.0000       3.934467       107.0623 
 4650   0.0000       3.935082       107.0790 
 4651   0.0000       3.935244       107.0834 
 4652   0.0000       3.936345       107.1134 
 4653   0.0000       3.937415       107.1425 
 4654   0.0000       3.938566       107.1738 
 4655   0.0000       3.938945       107.1842 
 4656   0.0000       3.941553       107.2551 
 4657   0.0000       3.948602       107.4469 
 4658   0.0000       3.950388       107.4955 
 4659   0.0000       3.954120       107.5971 
 4660   0.0000       3.960810       107.7791 
 4661   0.0000       3.961411       107.7955 
 4662   0.0000       3.961515       107.7983 
 4663   0.0000       3.964221       107.8719 
 4664   0.0000       3.965192       107.8984 
 4665   0.0000       3.967184       107.9526 
 4666   0.0000       3.967344       107.9569 
 4667   0.0000       3.974870       108.1617 
 4668   0.0000       3.977279       108.2273 
 4669   0.0000       3.979024       108.2747 
 4670   0.0000       3.985040       108.4385 
 4671   0.0000       3.987781       108.5130 
 4672   0.0000       3.989690       108.5650 
 4673   0.0000       3.992179       108.6327 
 4674   0.0000       3.993808       108.6770 
 4675   0.0000       3.994585       108.6982 
 4676   0.0000       3.996120       108.7400 
 4677   0.0000       3.998610       108.8077 
 4678   0.0000       4.002434       108.9118 
 4679   0.0000       4.004120       108.9576 
 4680   0.0000       4.006629       109.0259 
 4681   0.0000       4.007419       109.0474 
 4682   0.0000       4.008335       109.0723 
 4683   0.0000       4.011417       109.1562 
 4684   0.0000       4.012805       109.1940 
 4685   0.0000       4.013881       109.2233 
 4686   0.0000       4.017732       109.3280 
 4687   0.0000       4.019743       109.3828 
 4688   0.0000       4.021203       109.4225 
 4689   0.0000       4.023308       109.4798 
 4690   0.0000       4.024472       109.5114 
 4691   0.0000       4.025000       109.5258 
 4692   0.0000       4.026958       109.5791 
 4693   0.0000       4.027081       109.5825 
 4694   0.0000       4.030156       109.6661 
 4695   0.0000       4.031319       109.6978 
 4696   0.0000       4.032316       109.7249 
 4697   0.0000       4.033225       109.7496 
 4698   0.0000       4.035029       109.7987 
 4699   0.0000       4.038156       109.8838 
 4700   0.0000       4.039634       109.9240 
 4701   0.0000       4.040620       109.9509 
 4702   0.0000       4.042251       109.9952 
 4703   0.0000       4.042465       110.0011 
 4704   0.0000       4.044833       110.0655 
 4705   0.0000       4.045816       110.0923 
 4706   0.0000       4.046723       110.1169 
 4707   0.0000       4.047767       110.1453 
 4708   0.0000       4.049211       110.1846 
 4709   0.0000       4.051672       110.2516 
 4710   0.0000       4.052700       110.2796 
 4711   0.0000       4.054551       110.3299 
 4712   0.0000       4.055355       110.3518 
 4713   0.0000       4.059357       110.4607 
 4714   0.0000       4.063176       110.5646 
 4715   0.0000       4.063699       110.5789 
 4716   0.0000       4.065381       110.6247 
 4717   0.0000       4.069320       110.7318 
 4718   0.0000       4.070262       110.7575 
 4719   0.0000       4.070386       110.7608 
 4720   0.0000       4.070614       110.7670 
 4721   0.0000       4.074111       110.8622 
 4722   0.0000       4.074170       110.8638 
 4723   0.0000       4.076263       110.9207 
 4724   0.0000       4.077297       110.9489 
 4725   0.0000       4.079810       111.0173 
 4726   0.0000       4.081110       111.0526 
 4727   0.0000       4.081846       111.0727 
 4728   0.0000       4.083332       111.1131 
 4729   0.0000       4.085544       111.1733 
 4730   0.0000       4.086782       111.2070 
 4731   0.0000       4.087308       111.2213 
 4732   0.0000       4.088139       111.2439 
 4733   0.0000       4.089121       111.2706 
 4734   0.0000       4.091050       111.3231 
 4735   0.0000       4.091651       111.3395 
 4736   0.0000       4.092026       111.3497 
 4737   0.0000       4.093605       111.3926 
 4738   0.0000       4.094022       111.4040 
 4739   0.0000       4.095422       111.4421 
 4740   0.0000       4.097139       111.4888 
 4741   0.0000       4.098330       111.5212 
 4742   0.0000       4.099838       111.5623 
 4743   0.0000       4.101101       111.5966 
 4744   0.0000       4.101781       111.6151 
 4745   0.0000       4.102208       111.6268 
 4746   0.0000       4.102944       111.6468 
 4747   0.0000       4.103606       111.6648 
 4748   0.0000       4.107419       111.7686 
 4749   0.0000       4.107889       111.7813 
 4750   0.0000       4.109412       111.8228 
 4751   0.0000       4.110362       111.8486 
 4752   0.0000       4.110890       111.8630 
 4753   0.0000       4.111421       111.8774 
 4754   0.0000       4.114223       111.9537 
 4755   0.0000       4.115145       111.9788 
 4756   0.0000       4.115365       111.9848 
 4757   0.0000       4.117514       112.0433 
 4758   0.0000       4.122251       112.1721 
 4759   0.0000       4.126278       112.2817 
 4760   0.0000       4.126434       112.2860 
 4761   0.0000       4.126798       112.2959 
 4762   0.0000       4.128950       112.3544 
 4763   0.0000       4.129613       112.3725 
 4764   0.0000       4.129809       112.3778 
 4765   0.0000       4.132049       112.4388 
 4766   0.0000       4.132318       112.4461 
 4767   0.0000       4.132617       112.4542 
 4768   0.0000       4.133418       112.4760 
 4769   0.0000       4.134680       112.5104 
 4770   0.0000       4.138196       112.6060 
 4771   0.0000       4.138706       112.6199 
 4772   0.0000       4.140059       112.6567 
 4773   0.0000       4.141641       112.6998 
 4774   0.0000       4.143347       112.7462 
 4775   0.0000       4.147600       112.8619 
 4776   0.0000       4.148345       112.8822 
 4777   0.0000       4.150182       112.9322 
 4778   0.0000       4.151190       112.9596 
 4779   0.0000       4.153668       113.0270 
 4780   0.0000       4.156434       113.1023 
 4781   0.0000       4.158512       113.1589 
 4782   0.0000       4.161578       113.2423 
 4783   0.0000       4.162158       113.2581 
 4784   0.0000       4.163777       113.3021 
 4785   0.0000       4.166115       113.3658 
 4786   0.0000       4.168988       113.4439 
 4787   0.0000       4.169270       113.4516 
 4788   0.0000       4.170503       113.4852 
 4789   0.0000       4.174122       113.5836 
 4790   0.0000       4.174831       113.6029 
 4791   0.0000       4.177130       113.6655 
 4792   0.0000       4.178643       113.7067 
 4793   0.0000       4.181242       113.7774 
 4794   0.0000       4.183811       113.8473 
 4795   0.0000       4.187260       113.9411 
 4796   0.0000       4.187999       113.9612 
 4797   0.0000       4.190864       114.0392 
 4798   0.0000       4.191595       114.0591 
 4799   0.0000       4.194211       114.1303 
 4800   0.0000       4.196204       114.1845 
 4801   0.0000       4.197187       114.2113 
 4802   0.0000       4.198321       114.2421 
 4803   0.0000       4.199204       114.2662 
 4804   0.0000       4.202325       114.3511 
 4805   0.0000       4.203910       114.3942 
 4806   0.0000       4.204175       114.4014 
 4807   0.0000       4.205511       114.4378 
 4808   0.0000       4.206129       114.4546 
 4809   0.0000       4.210792       114.5815 
 4810   0.0000       4.212168       114.6189 
 4811   0.0000       4.213577       114.6573 
 4812   0.0000       4.214464       114.6814 
 4813   0.0000       4.215749       114.7164 
 4814   0.0000       4.217482       114.7635 
 4815   0.0000       4.218982       114.8043 
 4816   0.0000       4.219589       114.8209 
 4817   0.0000       4.222405       114.8975 
 4818   0.0000       4.222685       114.9051 
 4819   0.0000       4.224041       114.9420 
 4820   0.0000       4.224930       114.9662 
 4821   0.0000       4.226715       115.0148 
 4822   0.0000       4.226965       115.0216 
 4823   0.0000       4.228393       115.0604 
 4824   0.0000       4.228582       115.0656 
 4825   0.0000       4.228991       115.0767 
 4826   0.0000       4.229274       115.0844 
 4827   0.0000       4.230532       115.1186 
 4828   0.0000       4.230746       115.1244 
 4829   0.0000       4.232225       115.1647 
 4830   0.0000       4.234991       115.2400 
 4831   0.0000       4.236877       115.2913 
 4832   0.0000       4.237065       115.2964 
 4833   0.0000       4.237582       115.3105 
 4834   0.0000       4.238195       115.3272 
 4835   0.0000       4.240089       115.3787 
 4836   0.0000       4.240528       115.3906 
 4837   0.0000       4.240884       115.4003 
 4838   0.0000       4.241555       115.4186 
 4839   0.0000       4.242180       115.4356 
 4840   0.0000       4.243566       115.4733 
 4841   0.0000       4.245369       115.5224 
 4842   0.0000       4.245647       115.5299 
 4843   0.0000       4.248398       115.6048 
 4844   0.0000       4.249037       115.6222 
 4845   0.0000       4.251372       115.6857 
 4846   0.0000       4.252127       115.7063 
 4847   0.0000       4.252761       115.7235 
 4848   0.0000       4.253808       115.7520 
 4849   0.0000       4.253852       115.7532 
 4850   0.0000       4.256144       115.8156 
 4851   0.0000       4.257430       115.8506 
 4852   0.0000       4.258110       115.8691 
 4853   0.0000       4.259303       115.9015 
 4854   0.0000       4.260379       115.9308 
 4855   0.0000       4.261371       115.9578 
 4856   0.0000       4.261535       115.9623 
 4857   0.0000       4.263114       116.0052 
 4858   0.0000       4.264999       116.0565 
 4859   0.0000       4.265150       116.0606 
 4860   0.0000       4.266064       116.0855 
 4861   0.0000       4.266298       116.0919 
 4862   0.0000       4.267468       116.1237 
 4863   0.0000       4.269323       116.1742 
 4864   0.0000       4.270193       116.1978 
 4865   0.0000       4.270928       116.2179 
 4866   0.0000       4.272448       116.2592 
 4867   0.0000       4.273439       116.2862 
 4868   0.0000       4.274295       116.3095 
 4869   0.0000       4.274790       116.3230 
 4870   0.0000       4.278492       116.4237 
 4871   0.0000       4.280319       116.4734 
 4872   0.0000       4.280903       116.4893 
 4873   0.0000       4.282382       116.5295 
 4874   0.0000       4.283979       116.5730 
 4875   0.0000       4.284194       116.5788 
 4876   0.0000       4.285960       116.6269 
 4877   0.0000       4.286494       116.6414 
 4878   0.0000       4.286865       116.6515 
 4879   0.0000       4.288324       116.6912 
 4880   0.0000       4.289295       116.7176 
 4881   0.0000       4.289639       116.7270 
 4882   0.0000       4.293806       116.8404 
 4883   0.0000       4.295007       116.8731 
 4884   0.0000       4.296016       116.9005 
 4885   0.0000       4.298129       116.9580 
 4886   0.0000       4.299103       116.9846 
 4887   0.0000       4.299730       117.0016 
 4888   0.0000       4.302023       117.0640 
 4889   0.0000       4.305119       117.1482 
 4890   0.0000       4.306405       117.1832 
 4891   0.0000       4.307030       117.2002 
 4892   0.0000       4.307209       117.2051 
 4893   0.0000       4.307617       117.2162 
 4894   0.0000       4.308465       117.2393 
 4895   0.0000       4.310567       117.2965 
 4896   0.0000       4.312451       117.3478 
 4897   0.0000       4.312874       117.3593 
 4898   0.0000       4.314881       117.4139 
 4899   0.0000       4.316086       117.4467 
 4900   0.0000       4.316498       117.4579 
 4901   0.0000       4.317747       117.4919 
 4902   0.0000       4.319615       117.5427 
 4903   0.0000       4.320262       117.5603 
 4904   0.0000       4.321622       117.5973 
 4905   0.0000       4.322730       117.6275 
 4906   0.0000       4.323865       117.6583 
 4907   0.0000       4.324994       117.6891 
 4908   0.0000       4.326489       117.7298 
 4909   0.0000       4.327281       117.7513 
 4910   0.0000       4.329724       117.8178 
 4911   0.0000       4.331737       117.8725 
 4912   0.0000       4.332783       117.9010 
 4913   0.0000       4.335916       117.9863 
 4914   0.0000       4.338873       118.0667 
 4915   0.0000       4.340743       118.1176 
 4916   0.0000       4.343869       118.2027 
 4917   0.0000       4.346486       118.2739 
 4918   0.0000       4.348626       118.3321 
 4919   0.0000       4.348967       118.3414 
 4920   0.0000       4.350701       118.3886 
 4921   0.0000       4.354496       118.4919 
 4922   0.0000       4.356044       118.5340 
 4923   0.0000       4.356579       118.5485 
 4924   0.0000       4.360758       118.6623 
 4925   0.0000       4.361224       118.6749 
 4926   0.0000       4.361455       118.6812 
 4927   0.0000       4.368542       118.8741 
 4928   0.0000       4.370070       118.9157 
 4929   0.0000       4.371503       118.9546 
 4930   0.0000       4.375401       119.0607 
 4931   0.0000       4.380160       119.1902 
 4932   0.0000       4.381080       119.2152 
 4933   0.0000       4.381715       119.2325 
 4934   0.0000       4.382725       119.2600 
 4935   0.0000       4.384059       119.2963 
 4936   0.0000       4.384567       119.3101 
 4937   0.0000       4.385797       119.3436 
 4938   0.0000       4.386417       119.3605 
 4939   0.0000       4.389734       119.4507 
 4940   0.0000       4.390112       119.4610 
 4941   0.0000       4.391880       119.5091 
 4942   0.0000       4.393820       119.5619 
 4943   0.0000       4.394872       119.5906 
 4944   0.0000       4.396866       119.6448 
 4945   0.0000       4.397745       119.6687 
 4946   0.0000       4.399003       119.7029 
 4947   0.0000       4.402486       119.7977 
 4948   0.0000       4.406205       119.8989 
 4949   0.0000       4.408648       119.9654 
 4950   0.0000       4.410606       120.0187 
 4951   0.0000       4.412750       120.0770 
 4952   0.0000       4.418218       120.2258 
 4953   0.0000       4.419990       120.2740 
 4954   0.0000       4.421800       120.3233 
 4955   0.0000       4.424714       120.4026 
 4956   0.0000       4.427275       120.4723 
 4957   0.0000       4.429141       120.5231 
 4958   0.0000       4.430065       120.5482 
 4959   0.0000       4.431031       120.5745 
 4960   0.0000       4.433917       120.6530 
 4961   0.0000       4.434451       120.6675 
 4962   0.0000       4.436308       120.7181 
 4963   0.0000       4.437941       120.7625 
 4964   0.0000       4.439127       120.7948 
 4965   0.0000       4.439824       120.8137 
 4966   0.0000       4.442192       120.8782 
 4967   0.0000       4.443702       120.9193 
 4968   0.0000       4.445612       120.9712 
 4969   0.0000       4.447433       121.0208 
 4970   0.0000       4.450646       121.1082 
 4971   0.0000       4.452017       121.1455 
 4972   0.0000       4.459308       121.3439 
 4973   0.0000       4.463179       121.4493 
 4974   0.0000       4.465338       121.5080 
 4975   0.0000       4.466380       121.5364 
 4976   0.0000       4.471629       121.6792 
 4977   0.0000       4.473079       121.7187 
 4978   0.0000       4.473674       121.7349 
 4979   0.0000       4.475496       121.7844 
 4980   0.0000       4.477214       121.8312 
 4981   0.0000       4.480973       121.9335 
 4982   0.0000       4.481210       121.9399 
 4983   0.0000       4.487843       122.1204 
 4984   0.0000       4.491891       122.2306 
 4985   0.0000       4.496348       122.3518 
 4986   0.0000       4.499877       122.4479 
 4987   0.0000       4.501060       122.4801 
 4988   0.0000       4.503889       122.5571 
 4989   0.0000       4.507533       122.6562 
 4990   0.0000       4.510337       122.7325 
 4991   0.0000       4.512867       122.8014 
 4992   0.0000       4.514640       122.8496 
 4993   0.0000       4.516703       122.9057 
 4994   0.0000       4.518177       122.9458 
 4995   0.0000       4.521639       123.0400 
 4996   0.0000       4.523652       123.0948 
 4997   0.0000       4.525127       123.1350 
 4998   0.0000       4.527129       123.1894 
 4999   0.0000       4.528727       123.2329 
 5000   0.0000       4.534722       123.3960 
 5001   0.0000       4.536975       123.4574 
 5002   0.0000       4.538881       123.5092 
 5003   0.0000       4.542475       123.6070 
 5004   0.0000       4.545830       123.6983 
 5005   0.0000       4.547556       123.7453 
 5006   0.0000       4.549610       123.8012 
 5007   0.0000       4.550415       123.8231 
 5008   0.0000       4.553387       123.9040 
 5009   0.0000       4.554488       123.9339 
 5010   0.0000       4.556625       123.9921 
 5011   0.0000       4.566159       124.2515 
 5012   0.0000       4.567221       124.2804 
 5013   0.0000       4.585724       124.7839 
 5014   0.0000       4.588070       124.8477 
 5015   0.0000       4.589265       124.8803 
 5016   0.0000       4.591641       124.9449 
 5017   0.0000       4.591775       124.9485 
 5018   0.0000       4.595087       125.0387 
 5019   0.0000       4.599821       125.1675 
 5020   0.0000       4.604261       125.2883 
 5021   0.0000       4.608076       125.3921 
 5022   0.0000       4.608260       125.3971 
 5023   0.0000       4.610854       125.4677 
 5024   0.0000       4.610871       125.4682 
 5025   0.0000       4.613400       125.5370 
 5026   0.0000       4.614081       125.5555 
 5027   0.0000       4.615662       125.5986 
 5028   0.0000       4.618744       125.6824 
 5029   0.0000       4.620268       125.7239 
 5030   0.0000       4.622789       125.7925 
 5031   0.0000       4.625011       125.8530 
 5032   0.0000       4.625135       125.8563 
 5033   0.0000       4.626650       125.8975 
 5034   0.0000       4.626875       125.9037 
 5035   0.0000       4.627871       125.9308 
 5036   0.0000       4.629090       125.9639 
 5037   0.0000       4.630785       126.0101 
 5038   0.0000       4.632266       126.0504 
 5039   0.0000       4.632846       126.0662 
 5040   0.0000       4.635179       126.1296 
 5041   0.0000       4.637841       126.2021 
 5042   0.0000       4.639173       126.2383 
 5043   0.0000       4.641017       126.2885 
 5044   0.0000       4.643196       126.3478 
 5045   0.0000       4.644447       126.3818 
 5046   0.0000       4.645807       126.4188 
 5047   0.0000       4.646225       126.4302 
 5048   0.0000       4.648953       126.5044 
 5049   0.0000       4.650630       126.5501 
 5050   0.0000       4.654412       126.6530 
 5051   0.0000       4.655044       126.6702 
 5052   0.0000       4.657494       126.7369 
 5053   0.0000       4.660248       126.8118 
 5054   0.0000       4.661134       126.8359 
 5055   0.0000       4.666323       126.9771 
 5056   0.0000       4.669420       127.0614 
 5057   0.0000       4.672500       127.1452 
 5058   0.0000       4.675823       127.2356 
 5059   0.0000       4.676204       127.2460 
 5060   0.0000       4.677243       127.2742 
 5061   0.0000       4.679594       127.3382 
 5062   0.0000       4.681260       127.3836 
 5063   0.0000       4.681930       127.4018 
 5064   0.0000       4.682290       127.4116 
 5065   0.0000       4.684206       127.4637 
 5066   0.0000       4.685208       127.4910 
 5067   0.0000       4.686724       127.5322 
 5068   0.0000       4.687624       127.5567 
 5069   0.0000       4.688810       127.5890 
 5070   0.0000       4.691255       127.6555 
 5071   0.0000       4.693030       127.7038 
 5072   0.0000       4.696741       127.8048 
 5073   0.0000       4.698231       127.8454 
 5074   0.0000       4.698737       127.8591 
 5075   0.0000       4.700535       127.9080 
 5076   0.0000       4.700938       127.9190 
 5077   0.0000       4.701887       127.9449 
 5078   0.0000       4.702999       127.9751 
 5079   0.0000       4.708574       128.1268 
 5080   0.0000       4.709325       128.1472 
 5081   0.0000       4.709975       128.1649 
 5082   0.0000       4.716900       128.3534 
 5083   0.0000       4.718063       128.3850 
 5084   0.0000       4.719637       128.4278 
 5085   0.0000       4.721583       128.4808 
 5086   0.0000       4.724924       128.5717 
 5087   0.0000       4.728162       128.6598 
 5088   0.0000       4.730243       128.7165 
 5089   0.0000       4.730884       128.7339 
 5090   0.0000       4.732479       128.7773 
 5091   0.0000       4.733528       128.8059 
 5092   0.0000       4.733725       128.8112 
 5093   0.0000       4.742750       129.0568 
 5094   0.0000       4.743108       129.0665 
 5095   0.0000       4.746430       129.1569 
 5096   0.0000       4.747055       129.1739 
 5097   0.0000       4.748269       129.2070 
 5098   0.0000       4.751426       129.2929 
 5099   0.0000       4.752538       129.3231 
 5100   0.0000       4.752835       129.3312 
 5101   0.0000       4.757707       129.4638 
 5102   0.0000       4.759458       129.5114 
 5103   0.0000       4.761743       129.5736 
 5104   0.0000       4.763512       129.6218 
 5105   0.0000       4.767304       129.7249 
 5106   0.0000       4.767881       129.7406 
 5107   0.0000       4.770274       129.8058 
 5108   0.0000       4.771546       129.8404 
 5109   0.0000       4.773287       129.8877 
 5110   0.0000       4.774377       129.9174 
 5111   0.0000       4.774676       129.9255 
 5112   0.0000       4.776120       129.9648 
 5113   0.0000       4.779171       130.0479 
 5114   0.0000       4.783435       130.1639 
 5115   0.0000       4.783747       130.1724 
 5116   0.0000       4.785354       130.2161 
 5117   0.0000       4.786723       130.2534 
 5118   0.0000       4.810710       130.9061 
 5119   0.0000       4.811805       130.9359 
 5120   0.0000       4.816265       131.0572 
 5121   0.0000       4.816653       131.0678 
 5122   0.0000       4.817719       131.0968 
 5123   0.0000       4.821922       131.2112 
 5124   0.0000       4.822321       131.2220 
 5125   0.0000       4.825496       131.3084 
 5126   0.0000       4.827168       131.3539 
 5127   0.0000       4.827580       131.3651 
 5128   0.0000       4.829888       131.4279 
 5129   0.0000       4.831646       131.4758 
 5130   0.0000       4.831851       131.4813 
 5131   0.0000       4.837012       131.6218 
 5132   0.0000       4.837550       131.6364 
 5133   0.0000       4.839327       131.6848 
 5134   0.0000       4.840740       131.7232 
 5135   0.0000       4.842456       131.7699 
 5136   0.0000       4.848857       131.9441 
 5137   0.0000       4.848999       131.9480 
 5138   0.0000       4.851018       132.0029 
 5139   0.0000       4.852794       132.0512 
 5140   0.0000       4.854149       132.0881 
 5141   0.0000       4.855969       132.1376 
 5142   0.0000       4.858855       132.2162 
 5143   0.0000       4.864139       132.3600 
 5144   0.0000       4.870117       132.5226 
 5145   0.0000       4.870731       132.5393 
 5146   0.0000       4.874573       132.6439 
 5147   0.0000       4.876175       132.6875 
 5148   0.0000       4.877209       132.7156 
 5149   0.0000       4.877893       132.7342 
 5150   0.0000       4.878731       132.7570 
 5151   0.0000       4.880593       132.8077 
 5152   0.0000       4.881868       132.8424 
 5153   0.0000       4.885098       132.9303 
 5154   0.0000       4.889062       133.0381 
 5155   0.0000       4.896086       133.2293 
 5156   0.0000       4.896474       133.2398 
 5157   0.0000       4.898852       133.3045 
 5158   0.0000       4.906016       133.4995 
 5159   0.0000       4.906105       133.5019 
 5160   0.0000       4.909330       133.5897 
 5161   0.0000       4.913501       133.7031 
 5162   0.0000       4.915593       133.7601 
 5163   0.0000       4.915922       133.7690 
 5164   0.0000       4.919026       133.8535 
 5165   0.0000       4.926227       134.0494 
 5166   0.0000       4.927656       134.0883 
 5167   0.0000       4.930995       134.1792 
 5168   0.0000       4.932296       134.2146 
 5169   0.0000       4.937011       134.3429 
 5170   0.0000       4.939332       134.4061 
 5171   0.0000       4.940599       134.4405 
 5172   0.0000       4.941008       134.4517 
 5173   0.0000       4.943364       134.5158 
 5174   0.0000       4.944069       134.5350 
 5175   0.0000       4.950646       134.7139 
 5176   0.0000       4.951485       134.7368 
 5177   0.0000       4.957600       134.9032 
 5178   0.0000       4.959365       134.9512 
 5179   0.0000       4.959947       134.9670 
 5180   0.0000       4.962154       135.0271 
 5181   0.0000       4.967730       135.1788 
 5182   0.0000       4.969472       135.2262 
 5183   0.0000       4.971166       135.2723 
 5184   0.0000       4.972728       135.3148 
 5185   0.0000       4.975282       135.3843 
 5186   0.0000       4.975786       135.3980 
 5187   0.0000       4.978892       135.4825 
 5188   0.0000       4.983155       135.5985 
 5189   0.0000       4.985612       135.6654 
 5190   0.0000       4.986041       135.6771 
 5191   0.0000       4.986948       135.7017 
 5192   0.0000       4.988704       135.7495 
 5193   0.0000       4.989907       135.7823 
 5194   0.0000       4.992275       135.8467 
 5195   0.0000       4.992916       135.8641 
 5196   0.0000       4.994915       135.9186 
 5197   0.0000       4.999852       136.0529 
 5198   0.0000       5.000997       136.0841 
 5199   0.0000       5.004112       136.1688 
 5200   0.0000       5.005599       136.2093 
 5201   0.0000       5.014657       136.4557 
 5202   0.0000       5.017030       136.5203 
 5203   0.0000       5.019889       136.5981 
 5204   0.0000       5.030904       136.8979 
 5205   0.0000       5.034900       137.0066 
 5206   0.0000       5.035221       137.0153 
 5207   0.0000       5.037208       137.0694 
 5208   0.0000       5.038266       137.0982 
 5209   0.0000       5.043828       137.2495 
 5210   0.0000       5.046785       137.3300 
 5211   0.0000       5.050593       137.4336 
 5212   0.0000       5.058425       137.6467 
 5213   0.0000       5.059853       137.6856 
 5214   0.0000       5.061430       137.7285 
 5215   0.0000       5.065596       137.8419 
 5216   0.0000       5.066717       137.8724 
 5217   0.0000       5.073045       138.0446 
 5218   0.0000       5.074820       138.0929 
 5219   0.0000       5.078787       138.2008 
 5220   0.0000       5.080011       138.2341 
 5221   0.0000       5.082102       138.2910 
 5222   0.0000       5.086247       138.4038 
 5223   0.0000       5.091480       138.5462 
 5224   0.0000       5.096202       138.6747 
 5225   0.0000       5.100245       138.7847 
 5226   0.0000       5.103778       138.8809 
 5227   0.0000       5.109483       139.0361 
 5228   0.0000       5.112547       139.1195 
 5229   0.0000       5.117332       139.2497 
 5230   0.0000       5.118277       139.2754 
 5231   0.0000       5.120782       139.3436 
 5232   0.0000       5.123179       139.4088 
 5233   0.0000       5.124450       139.4434 
 5234   0.0000       5.126070       139.4875 
 5235   0.0000       5.127715       139.5322 
 5236   0.0000       5.129329       139.5761 
 5237   0.0000       5.130028       139.5952 
 5238   0.0000       5.130626       139.6114 
 5239   0.0000       5.132554       139.6639 
 5240   0.0000       5.133126       139.6794 
 5241   0.0000       5.133708       139.6953 
 5242   0.0000       5.135709       139.7497 
 5243   0.0000       5.136561       139.7729 
 5244   0.0000       5.141174       139.8985 
 5245   0.0000       5.148887       140.1083 
 5246   0.0000       5.148913       140.1091 
 5247   0.0000       5.150724       140.1583 
 5248   0.0000       5.151019       140.1663 
 5249   0.0000       5.151678       140.1843 
 5250   0.0000       5.155598       140.2909 
 5251   0.0000       5.158600       140.3726 
 5252   0.0000       5.159445       140.3956 
 5253   0.0000       5.161484       140.4511 
 5254   0.0000       5.163927       140.5176 
 5255   0.0000       5.166135       140.5777 
 5256   0.0000       5.167711       140.6206 
 5257   0.0000       5.168801       140.6502 
 5258   0.0000       5.169262       140.6628 
 5259   0.0000       5.171018       140.7105 
 5260   0.0000       5.172832       140.7599 
 5261   0.0000       5.187875       141.1693 
 5262   0.0000       5.192612       141.2982 
 5263   0.0000       5.198944       141.4705 
 5264   0.0000       5.200430       141.5109 
 5265   0.0000       5.204741       141.6282 
 5266   0.0000       5.205624       141.6522 
 5267   0.0000       5.207678       141.7081 
 5268   0.0000       5.211155       141.8027 
 5269   0.0000       5.212460       141.8383 
 5270   0.0000       5.214024       141.8808 
 5271   0.0000       5.215440       141.9193 
 5272   0.0000       5.216194       141.9398 
 5273   0.0000       5.220133       142.0470 
 5274   0.0000       5.221001       142.0707 
 5275   0.0000       5.222626       142.1149 
 5276   0.0000       5.224298       142.1604 
 5277   0.0000       5.225698       142.1985 
 5278   0.0000       5.228465       142.2738 
 5279   0.0000       5.229570       142.3038 
 5280   0.0000       5.230304       142.3238 
 5281   0.0000       5.232171       142.3746 
 5282   0.0000       5.234824       142.4468 
 5283   0.0000       5.235327       142.4605 
 5284   0.0000       5.237020       142.5066 
 5285   0.0000       5.240395       142.5984 
 5286   0.0000       5.241518       142.6290 
 5287   0.0000       5.246986       142.7778 
 5288   0.0000       5.247567       142.7936 
 5289   0.0000       5.247599       142.7944 
 5290   0.0000       5.250154       142.8640 
 5291   0.0000       5.253443       142.9535 
 5292   0.0000       5.254466       142.9813 
 5293   0.0000       5.256926       143.0482 
 5294   0.0000       5.258568       143.0929 
 5295   0.0000       5.260663       143.1499 
 5296   0.0000       5.263757       143.2341 
 5297   0.0000       5.269242       143.3834 
 5298   0.0000       5.271588       143.4472 
 5299   0.0000       5.274364       143.5227 
 5300   0.0000       5.278747       143.6420 
 5301   0.0000       5.285720       143.8317 
 5302   0.0000       5.288258       143.9008 
 5303   0.0000       5.295232       144.0906 
 5304   0.0000       5.300253       144.2272 
 5305   0.0000       5.301958       144.2736 
 5306   0.0000       5.303014       144.3023 
 5307   0.0000       5.311271       144.5270 
 5308   0.0000       5.312640       144.5643 
 5309   0.0000       5.315639       144.6459 
 5310   0.0000       5.317848       144.7060 
 5311   0.0000       5.319386       144.7479 
 5312   0.0000       5.328756       145.0028 
 5313   0.0000       5.331125       145.0673 
 5314   0.0000       5.337569       145.2426 
 5315   0.0000       5.339342       145.2909 
 5316   0.0000       5.343146       145.3944 
 5317   0.0000       5.345837       145.4676 
 5318   0.0000       5.351089       145.6105 
 5319   0.0000       5.354613       145.7064 
 5320   0.0000       5.355593       145.7331 
 5321   0.0000       5.361660       145.8982 
 5322   0.0000       5.368600       146.0870 
 5323   0.0000       5.369109       146.1009 
 5324   0.0000       5.391892       146.7209 
 5325   0.0000       5.395944       146.8311 
 5326   0.0000       5.397202       146.8653 
 5327   0.0000       5.401200       146.9741 
 5328   0.0000       5.403328       147.0320 
 5329   0.0000       5.404253       147.0572 
 5330   0.0000       5.407448       147.1441 
 5331   0.0000       5.413408       147.3063 
 5332   0.0000       5.419104       147.4613 
 5333   0.0000       5.419701       147.4776 
 5334   0.0000       5.426117       147.6521 
 5335   0.0000       5.427612       147.6928 
 5336   0.0000       5.430457       147.7703 
 5337   0.0000       5.433548       147.8544 
 5338   0.0000       5.434002       147.8667 
 5339   0.0000       5.437180       147.9532 
 5340   0.0000       5.441118       148.0603 
 5341   0.0000       5.442010       148.0846 
 5342   0.0000       5.443139       148.1153 
 5343   0.0000       5.444698       148.1578 
 5344   0.0000       5.447284       148.2281 
 5345   0.0000       5.449163       148.2793 
 5346   0.0000       5.453094       148.3862 
 5347   0.0000       5.465896       148.7346 
 5348   0.0000       5.474479       148.9681 
 5349   0.0000       5.480803       149.1402 
 5350   0.0000       5.481505       149.1593 
 5351   0.0000       5.484389       149.2378 
 5352   0.0000       5.485994       149.2815 
 5353   0.0000       5.487714       149.3283 
 5354   0.0000       5.488949       149.3619 
 5355   0.0000       5.489110       149.3663 
 5356   0.0000       5.497097       149.5836 
 5357   0.0000       5.498736       149.6282 
 5358   0.0000       5.503296       149.7523 
 5359   0.0000       5.511317       149.9706 
 5360   0.0000       5.514150       150.0477 
 5361   0.0000       5.518636       150.1697 
 5362   0.0000       5.521291       150.2420 
 5363   0.0000       5.522105       150.2641 
 5364   0.0000       5.523190       150.2936 
 5365   0.0000       5.524987       150.3425 
 5366   0.0000       5.530913       150.5038 
 5367   0.0000       5.536139       150.6460 
 5368   0.0000       5.538052       150.6981 
 5369   0.0000       5.539382       150.7342 
 5370   0.0000       5.542231       150.8118 
 5371   0.0000       5.544665       150.8780 
 5372   0.0000       5.547833       150.9642 
 5373   0.0000       5.552129       151.0811 
 5374   0.0000       5.552878       151.1015 
 5375   0.0000       5.554081       151.1342 
 5376   0.0000       5.555435       151.1711 
 5377   0.0000       5.557693       151.2325 
 5378   0.0000       5.557931       151.2390 
 5379   0.0000       5.560615       151.3120 
 5380   0.0000       5.561499       151.3361 
 5381   0.0000       5.563098       151.3796 
 5382   0.0000       5.565631       151.4485 
 5383   0.0000       5.566000       151.4586 
 5384   0.0000       5.568550       151.5280 
 5385   0.0000       5.575017       151.7039 
 5386   0.0000       5.578580       151.8009 
 5387   0.0000       5.582078       151.8961 
 5388   0.0000       5.583211       151.9269 
 5389   0.0000       5.587177       152.0348 
 5390   0.0000       5.588497       152.0707 
 5391   0.0000       5.589099       152.0871 
 5392   0.0000       5.590800       152.1334 
 5393   0.0000       5.595668       152.2659 
 5394   0.0000       5.597229       152.3084 
 5395   0.0000       5.604645       152.5102 
 5396   0.0000       5.606188       152.5521 
 5397   0.0000       5.609102       152.6314 
 5398   0.0000       5.624331       153.0458 
 5399   0.0000       5.625234       153.0704 
 5400   0.0000       5.631613       153.2440 
 5401   0.0000       5.631807       153.2493 
 5402   0.0000       5.636120       153.3666 
 5403   0.0000       5.637071       153.3925 
 5404   0.0000       5.648800       153.7117 
 5405   0.0000       5.652361       153.8086 
 5406   0.0000       5.655597       153.8966 
 5407   0.0000       5.657538       153.9494 
 5408   0.0000       5.659002       153.9893 
 5409   0.0000       5.659714       154.0086 
 5410   0.0000       5.660661       154.0344 
 5411   0.0000       5.663841       154.1209 
 5412   0.0000       5.667630       154.2240 
 5413   0.0000       5.667880       154.2308 
 5414   0.0000       5.671543       154.3305 
 5415   0.0000       5.674084       154.3997 
 5416   0.0000       5.677650       154.4967 
 5417   0.0000       5.678519       154.5203 
 5418   0.0000       5.684308       154.6779 
 5419   0.0000       5.686680       154.7424 
 5420   0.0000       5.687207       154.7568 
 5421   0.0000       5.695504       154.9825 
 5422   0.0000       5.698035       155.0514 
 5423   0.0000       5.702017       155.1598 
 5424   0.0000       5.707422       155.3068 
 5425   0.0000       5.712270       155.4388 
 5426   0.0000       5.715477       155.5260 
 5427   0.0000       5.715770       155.5340 
 5428   0.0000       5.724536       155.7725 
 5429   0.0000       5.727126       155.8430 
 5430   0.0000       5.730879       155.9451 
 5431   0.0000       5.733655       156.0207 
 5432   0.0000       5.737307       156.1201 
 5433   0.0000       5.737761       156.1324 
 5434   0.0000       5.740676       156.2117 
 5435   0.0000       5.751806       156.5146 
 5436   0.0000       5.753145       156.5510 
 5437   0.0000       5.755705       156.6207 
 5438   0.0000       5.757954       156.6819 
 5439   0.0000       5.771219       157.0429 
 5440   0.0000       5.772280       157.0717 
 5441   0.0000       5.776228       157.1792 
 5442   0.0000       5.781604       157.3254 
 5443   0.0000       5.781793       157.3306 
 5444   0.0000       5.788662       157.5175 
 5445   0.0000       5.805422       157.9736 
 5446   0.0000       5.807126       158.0199 
 5447   0.0000       5.813008       158.1800 
 5448   0.0000       5.818141       158.3197 
 5449   0.0000       5.819968       158.3694 
 5450   0.0000       5.820673       158.3886 
 5451   0.0000       5.828236       158.5944 
 5452   0.0000       5.837004       158.8330 
 5453   0.0000       5.839043       158.8884 
 5454   0.0000       5.840693       158.9333 
 5455   0.0000       5.844490       159.0366 
 5456   0.0000       5.851496       159.2273 
 5457   0.0000       5.854834       159.3181 
 5458   0.0000       5.862218       159.5191 
 5459   0.0000       5.865755       159.6153 
 5460   0.0000       5.865964       159.6210 
 5461   0.0000       5.867699       159.6682 
 5462   0.0000       5.907484       160.7508 
 5463   0.0000       5.909174       160.7968 
 5464   0.0000       5.919276       161.0717 
 5465   0.0000       5.921352       161.1282 
 5466   0.0000       5.925015       161.2278 
 5467   0.0000       5.926460       161.2672 
 5468   0.0000       5.941256       161.6698 
 5469   0.0000       5.948378       161.8636 
 5470   0.0000       5.949496       161.8940 
 5471   0.0000       5.950678       161.9262 
 5472   0.0000       5.953953       162.0153 
 5473   0.0000       5.957112       162.1013 
 5474   0.0000       5.994402       163.1160 
 5475   0.0000       5.999949       163.2669 
 5476   0.0000       6.008102       163.4888 
 5477   0.0000       6.015173       163.6812 
 5478   0.0000       6.019362       163.7952 
 5479   0.0000       6.039134       164.3332 
 5480   0.0000       6.041591       164.4000 
 5481   0.0000       6.042527       164.4255 
 5482   0.0000       6.051105       164.6589 
 5483   0.0000       6.052785       164.7047 
 5484   0.0000       6.058396       164.8573 
 5485   0.0000       6.087741       165.6558 
 5486   0.0000       6.094271       165.8336 
 5487   0.0000       6.094576       165.8419 
 5488   0.0000       6.100485       166.0026 
 5489   0.0000       6.105094       166.1281 
 5490   0.0000       6.122875       166.6119 
 5491   0.0000       6.123450       166.6276 
 5492   0.0000       6.129794       166.8002 
 5493   0.0000       6.175646       168.0479 
 5494   0.0000       6.177746       168.1050 
 5495   0.0000       6.180661       168.1843 
 5496   0.0000       6.182344       168.2301 
 5497   0.0000       6.183104       168.2508 
 5498   0.0000       6.185470       168.3152 
 5499   0.0000       6.190152       168.4426 
 5500   0.0000       6.191501       168.4793 
 5501   0.0000       6.271861       170.6660 
 5502   0.0000       6.275495       170.7649 
 5503   0.0000       6.278328       170.8420 
 5504   0.0000       6.280353       170.8971 
 5505   0.0000       6.281572       170.9303 
 5506   0.0000       6.290082       171.1618 
 5507   0.0000       6.293974       171.2677 
 5508   0.0000       6.343750       172.6222 
 5509   0.0000       6.391982       173.9347 
 5510   0.0000       6.392149       173.9392 
 5511   0.0000       6.395371       174.0269 
 5512   0.0000       6.398105       174.1013 
 5513   0.0000       6.399894       174.1500 
 5514   0.0000       6.400858       174.1762 
 5515   0.0000       6.402424       174.2188 
 5516   0.0000       6.635476       180.5605 
 5517   0.0000       6.664806       181.3586 
 5518   0.0000       6.693251       182.1326 
 5519   0.0000       6.696872       182.2312 
 5520   0.0000       6.702514       182.3847 
 5521   0.0000       6.704759       182.4458 
 5522   0.0000       6.713705       182.6892 
 5523   0.0000       6.718043       182.8073 
 5524   0.0000       6.722068       182.9168 
 5525   0.0000       6.724085       182.9717 
 5526   0.0000       6.764295       184.0658 
 5527   0.0000       6.767152       184.1436 
 5528   0.0000       6.770679       184.2395 
 5529   0.0000       6.771242       184.2549 
 5530   0.0000       6.771332       184.2573 
 5531   0.0000       6.772921       184.3006 
 5532   0.0000       6.773998       184.3299 
 5533   0.0000       6.776773       184.4054 
 5534   0.0000       6.796016       184.9290 
 5535   0.0000       6.802880       185.1158 
 5536   0.0000       6.805054       185.1749 
 5537   0.0000       6.806522       185.2149 
 5538   0.0000       6.808144       185.2590 
 5539   0.0000       6.812305       185.3723 
 5540   0.0000       6.813446       185.4033 
 5541   0.0000       6.819280       185.5620 
 5542   0.0000       6.824253       185.6974 
 5543   0.0000       6.841824       186.1755 
 5544   0.0000       6.842363       186.1902 
 5545   0.0000       6.845271       186.2693 
 5546   0.0000       6.863597       186.7680 
 5547   0.0000       6.864801       186.8007 
 5548   0.0000       6.869200       186.9204 
 5549   0.0000       6.869638       186.9324 
 5550   0.0000       6.871515       186.9834 
 5551   0.0000       6.883367       187.3059 
 5552   0.0000       6.887151       187.4089 
 5553   0.0000       6.889589       187.4752 
 5554   0.0000       6.889839       187.4821 
 5555   0.0000       6.894044       187.5965 
 5556   0.0000       6.895254       187.6294 
 5557   0.0000       6.896364       187.6596 
 5558   0.0000       6.931968       188.6284 
 5559   0.0000       6.934087       188.6861 
 5560   0.0000       6.938645       188.8101 
 5561   0.0000       6.939164       188.8242 
 5562   0.0000       6.944146       188.9598 
 5563   0.0000       6.954525       189.2422 
 5564   0.0000       6.958891       189.3611 
 5565   0.0000       7.028635       191.2589 
 5566   0.0000       7.029578       191.2845 
 5567   0.0000       7.030796       191.3177 
 5568   0.0000       7.034993       191.4319 
 5569   0.0000       7.039021       191.5415 
 5570   0.0000       7.043035       191.6507 
 5571   0.0000       7.044296       191.6850 
 5572   0.0000       7.124452       193.8662 
 5573   0.0000       7.207426       196.1240 
 5574   0.0000       7.209535       196.1814 
 5575   0.0000       7.209611       196.1835 
 5576   0.0000       7.210855       196.2173 
 5577   0.0000       7.212167       196.2530 
 5578   0.0000       7.214873       196.3267 
 5579   0.0000       7.215904       196.3547 
 5580   0.0000       7.219602       196.4554 
 5581   0.0000       7.244185       197.1243 
 5582   0.0000       7.303685       198.7434 
 5583   0.0000       7.309035       198.8890 
 5584   0.0000       7.315339       199.0605 
 5585   0.0000       7.317346       199.1151 
 5586   0.0000       7.320939       199.2129 
 5587   0.0000       7.325088       199.3258 
 5588   0.0000       7.330556       199.4746 
 5589   0.0000       7.353833       200.1080 
 5590   0.0000       7.354261       200.1196 
 5591   0.0000       7.358293       200.2293 
 5592   0.0000       7.360715       200.2952 
 5593   0.0000       7.361745       200.3233 
 5594   0.0000       7.362679       200.3487 
 5595   0.0000       7.365240       200.4184 
 5596   0.0000       7.369567       200.5361 
 5597   0.0000       7.419747       201.9016 
 5598   0.0000       7.426575       202.0874 
 5599   0.0000       7.437371       202.3811 
 5600   0.0000       7.442224       202.5132 
 5601   0.0000       7.444172       202.5662 
 5602   0.0000       7.444607       202.5781 
 5603   0.0000       7.449089       202.7000 
 5604   0.0000      15.144651       412.1069 
 5605   0.0000      15.686538       426.8524 
 5606   0.0000      15.686833       426.8604 
 5607   0.0000      15.696628       427.1270 
 5608   0.0000      15.698181       427.1692 
 5609   0.0000      15.725369       427.9090 
 5610   0.0000      15.737855       428.2488 
 5611   0.0000      15.738929       428.2780 
 5612   0.0000      22.046865       599.9257 
 5613   0.0000      22.057974       600.2280 
 5614   0.0000      22.157964       602.9488 
 5615   0.0000      22.216601       604.5444 
 5616   0.0000      22.226401       604.8111 
 5617   0.0000      22.228464       604.8673 
 5618   0.0000      22.229290       604.8897 
 5619   0.0000      22.230163       604.9135 
 5620   0.0000      22.231422       604.9477 
 5621   0.0000      22.261508       605.7664 
 5622   0.0000      22.264249       605.8410 
 5623   0.0000      22.278248       606.2219 
 5624   0.0000      22.321668       607.4035 
 5625   0.0000      22.325356       607.5038 
 5626   0.0000      22.365546       608.5974 
 5627   0.0000      22.367995       608.6641 
 5628   0.0000      22.370419       608.7301 
 5629   0.0000      22.375896       608.8791 
 5630   0.0000      22.382320       609.0539 
 5631   0.0000      22.396879       609.4501 
 5632   0.0000      22.418935       610.0502 
 5633   0.0000      22.428489       610.3102 
 5634   0.0000      22.463474       611.2622 
 5635   0.0000      22.464881       611.3005 
 5636   0.0000      22.546272       613.5153 
 5637   0.0000      22.561678       613.9345 
 5638   0.0000      22.564694       614.0165 
 5639   0.0000      22.576225       614.3303 
 5640   0.0000      22.591556       614.7475 
 5641   0.0000      22.594236       614.8204 
 5642   0.0000      22.597023       614.8963 
 5643   0.0000      22.597675       614.9140 
 5644   0.0000      22.601575       615.0201 
 5645   0.0000      22.601942       615.0301 
 5646   0.0000      22.604956       615.1121 
 5647   0.0000      22.604988       615.1130 
 5648   0.0000      22.608070       615.1969 
 5649   0.0000      22.611084       615.2789 
 5650   0.0000      22.612944       615.3295 
 5651   0.0000      22.628899       615.7636 
 5652   0.0000      22.666687       616.7919 
 5653   0.0000      22.670728       616.9019 
 5654   0.0000      22.680284       617.1619 
 5655   0.0000      22.685002       617.2903 
 5656   0.0000      22.685694       617.3091 
 5657   0.0000      22.686522       617.3316 
 5658   0.0000      22.689963       617.4253 
 5659   0.0000      22.690268       617.4336 
 5660   0.0000      22.692002       617.4808 
 5661   0.0000      22.695697       617.5813 
 5662   0.0000      22.698364       617.6539 
 5663   0.0000      22.707713       617.9083 
 5664   0.0000      22.710254       617.9774 
 5665   0.0000      22.711951       618.0236 
 5666   0.0000      22.713203       618.0577 
 5667   0.0000      22.716658       618.1517 
 5668   0.0000      22.726566       618.4213 
 5669   0.0000      22.738452       618.7447 
 5670   0.0000      22.744463       618.9083 
 5671   0.0000      22.747753       618.9978 
 5672   0.0000      22.754882       619.1918 
 5673   0.0000      22.767161       619.5259 
 5674   0.0000      22.769794       619.5976 
 5675   0.0000      22.770753       619.6237 
 5676   0.0000      22.772817       619.6799 
 5677   0.0000      22.785351       620.0209 
 5678   0.0000      22.796179       620.3156 
 5679   0.0000      22.800247       620.4263 
 5680   0.0000      22.806147       620.5868 
 5681   0.0000      22.808572       620.6528 
 5682   0.0000      22.814109       620.8035 
 5683   0.0000      22.815942       620.8533 
 5684   0.0000      22.816817       620.8771 
 5685   0.0000      22.825137       621.1036 
 5686   0.0000      22.825495       621.1133 
 5687   0.0000      22.829922       621.2338 
 5688   0.0000      22.836261       621.4063 
 5689   0.0000      22.848049       621.7270 
 5690   0.0000      22.849131       621.7565 
 5691   0.0000      22.855882       621.9402 
 5692   0.0000      22.857913       621.9954 
 5693   0.0000      22.880198       622.6018 
 5694   0.0000      22.883011       622.6784 
 5695   0.0000      22.887410       622.7981 
 5696   0.0000      22.893083       622.9525 
 5697   0.0000      22.894599       622.9937 
 5698   0.0000      22.895403       623.0156 
 5699   0.0000      22.897042       623.0602 
 5700   0.0000      22.897286       623.0668 
 5701   0.0000      22.898502       623.0999 
 5702   0.0000      22.904333       623.2586 
 5703   0.0000      22.904592       623.2656 
 5704   0.0000      22.908391       623.3690 
 5705   0.0000      22.911856       623.4633 
 5706   0.0000      22.912105       623.4701 
 5707   0.0000      22.919998       623.6848 
 5708   0.0000      22.923155       623.7708 
 5709   0.0000      22.923333       623.7756 
 5710   0.0000      22.926342       623.8575 
 5711   0.0000      22.926749       623.8685 
 5712   0.0000      22.950212       624.5070 
 5713   0.0000      22.977342       625.2453 
 5714   0.0000      22.979008       625.2906 
 5715   0.0000      22.991693       625.6358 
 5716   0.0000      22.994773       625.7196 
 5717   0.0000      22.998531       625.8218 
 5718   0.0000      23.010967       626.1602 
 5719   0.0000      23.012998       626.2155 
 5720   0.0000      23.029090       626.6534 
 5721   0.0000      23.032614       626.7493 
 5722   0.0000      23.107820       628.7958 
 5723   0.0000      23.109200       628.8333 
 5724   0.0000      23.137013       629.5901 
 5725   0.0000      23.186823       630.9455 
 5726   0.0000      23.187702       630.9694 
 5727   0.0000      23.195595       631.1842 
 5728   0.0000      23.202099       631.3612 
 5729   0.0000      23.203093       631.3883 
 5730   0.0000      23.246699       632.5748 
 5731   0.0000      23.251318       632.7005 
 5732   0.0000      23.256059       632.8295 
 5733   0.0000      23.274007       633.3179 
 5734   0.0000      23.338741       635.0794 
 5735   0.0000      23.394623       636.6000 
 5736   0.0000      23.420489       637.3039 
 5737   0.0000      23.461384       638.4167 
 5738   0.0000      23.464387       638.4984 
 5739   0.0000      23.468226       638.6029 
 5740   0.0000      23.471303       638.6866 
 5741   0.0000      23.474882       638.7840 
 5742   0.0000      23.488123       639.1443 
 5743   0.0000      23.490194       639.2007 
 5744   0.0000      23.509597       639.7286 
 5745   0.0000      23.511066       639.7686 
 5746   0.0000      32.377543       881.0377 
 5747   0.0000      32.828568       893.3107 
 5748   0.0000      32.835064       893.4875 
 5749   0.0000      32.859652       894.1566 
 5750   0.0000      32.861260       894.2003 
 5751   0.0000      32.866188       894.3344 
 5752   0.0000      32.869735       894.4310 
 5753   0.0000      32.905418       895.4019 
 5754   0.0000      44.026648      1198.0260 
 5755   0.0000      44.191888      1202.5224 
 5756   0.0000      44.197085      1202.6638 
 5757   0.0000      44.209474      1203.0009 
 5758   0.0000      44.216205      1203.1841 
 5759   0.0000      44.217244      1203.2124 
 5760   0.0000      44.223008      1203.3692 
 5761   0.0000      44.230208      1203.5652
[truncated: 255,542 more chars]
