# Supplementary material for: Single crystals of purely organic free-standing two-dimensional woven polymer networks
Source: Nat Chem. 2024 Jul 18;16(11):1906–14. doi: 10.1038/s41557-024-01580-3 (PMC11527790; doi:10.1038/s41557-024-01580-3)
Supplement: Supplementary file 8 — Computational data for electrostatic potential calculations. [file 41557_2024_1580_MOESM8_ESM.zip › 2DWPN_Supplementary_Data_5/ESP-NWPN-1.out]

Job running at x10p1n17:/tmp/xiadasha/4904

                                 *****************
                                 * O   R   C   A *
                                 *****************

                                            #,                                       
                                            ###                                      
                                            ####                                     
                                            #####                                    
                                            ######                                   
                                           ########,                                 
                                     ,,################,,,,,                         
                               ,,#################################,,                 
                          ,,##########################################,,             
                       ,#########################################, ''#####,          
                    ,#############################################,,   '####,        
                  ,##################################################,,,,####,       
                ,###########''''           ''''###############################       
              ,#####''   ,,,,##########,,,,          '''####'''          '####       
            ,##' ,,,,###########################,,,                        '##       
           ' ,,###''''                  '''############,,,                           
         ,,##''                                '''############,,,,        ,,,,,,###''
      ,#''                                            '''#######################'''  
     '                                                          ''''####''''         
             ,#######,   #######,   ,#######,      ##                                
            ,#'     '#,  ##    ##  ,#'     '#,    #''#        ######   ,####,        
            ##       ##  ##   ,#'  ##            #'  '#       #        #'  '#        
            ##       ##  #######   ##           ,######,      #####,   #    #        
            '#,     ,#'  ##    ##  '#,     ,#' ,#      #,         ##   #,  ,#        
             '#######'   ##     ##  '#######'  #'      '#     #####' # '####'        


                  #######################################################
                  #                        -***-                        #
                  #          Department of theory and spectroscopy      #
                  #    Directorship and core code : Frank Neese         #
                  #        Max Planck Institute fuer Kohlenforschung    #
                  #                Kaiser Wilhelm Platz 1               #
                  #                 D-45470 Muelheim/Ruhr               #
                  #                      Germany                        #
                  #                                                     #
                  #                  All rights reserved                #
                  #                        -***-                        #
                  #######################################################


                         Program Version 5.0.4 -  RELEASE  -


 With contributions from (in alphabetic order):
   Daniel Aravena         : Magnetic Suceptibility
   Michael Atanasov       : Ab Initio Ligand Field Theory (pilot matlab implementation)
   Alexander A. Auer      : GIAO ZORA, VPT2 properties, NMR spectrum
   Ute Becker             : Parallelization
   Giovanni Bistoni       : ED, misc. LED, open-shell LED, HFLD
   Martin Brehm           : Molecular dynamics
   Dmytro Bykov           : SCF Hessian
   Vijay G. Chilkuri      : MRCI spin determinant printing, contributions to CSF-ICE
   Dipayan Datta          : RHF DLPNO-CCSD density
   Achintya Kumar Dutta   : EOM-CC, STEOM-CC
   Dmitry Ganyushin       : Spin-Orbit,Spin-Spin,Magnetic field MRCI
   Miquel Garcia          : C-PCM and meta-GGA Hessian, CC/C-PCM, Gaussian charge scheme
   Yang Guo               : DLPNO-NEVPT2, F12-NEVPT2, CIM, IAO-localization
   Andreas Hansen         : Spin unrestricted coupled pair/coupled cluster methods
   Benjamin Helmich-Paris : MC-RPA, TRAH-SCF, COSX integrals
   Lee Huntington         : MR-EOM, pCC
   Robert Izsak           : Overlap fitted RIJCOSX, COSX-SCS-MP3, EOM
   Marcus Kettner         : VPT2
   Christian Kollmar      : KDIIS, OOCD, Brueckner-CCSD(T), CCSD density, CASPT2, CASPT2-K
   Simone Kossmann        : Meta GGA functionals, TD-DFT gradient, OOMP2, MP2 Hessian
   Martin Krupicka        : Initial AUTO-CI
   Lucas Lang             : DCDCAS
   Marvin Lechner         : AUTO-CI (C++ implementation), FIC-MRCC
   Dagmar Lenk            : GEPOL surface, SMD
   Dimitrios Liakos       : Extrapolation schemes; Compound Job, initial MDCI parallelization
   Dimitrios Manganas     : Further ROCIS development; embedding schemes
   Dimitrios Pantazis     : SARC Basis sets
   Anastasios Papadopoulos: AUTO-CI, single reference methods and gradients
   Taras Petrenko         : DFT Hessian,TD-DFT gradient, ASA, ECA, R-Raman, ABS, FL, XAS/XES, NRVS
   Peter Pinski           : DLPNO-MP2, DLPNO-MP2 Gradient
   Christoph Reimann      : Effective Core Potentials
   Marius Retegan         : Local ZFS, SOC
   Christoph Riplinger    : Optimizer, TS searches, QM/MM, DLPNO-CCSD(T), (RO)-DLPNO pert. Triples
   Tobias Risthaus        : Range-separated hybrids, TD-DFT gradient, RPA, STAB
   Michael Roemelt        : Original ROCIS implementation
   Masaaki Saitow         : Open-shell DLPNO-CCSD energy and density
   Barbara Sandhoefer     : DKH picture change effects
   Avijit Sen             : IP-ROCIS
   Kantharuban Sivalingam : CASSCF convergence, NEVPT2, FIC-MRCI
   Bernardo de Souza      : ESD, SOC TD-DFT
   Georgi Stoychev        : AutoAux, RI-MP2 NMR, DLPNO-MP2 response
   Willem Van den Heuvel  : Paramagnetic NMR
   Boris Wezisla          : Elementary symmetry handling
   Frank Wennmohs         : Technical directorship


 We gratefully acknowledge several colleagues who have allowed us to
 interface, adapt or use parts of their codes:
   Stefan Grimme, W. Hujo, H. Kruse, P. Pracht,  : VdW corrections, initial TS optimization,
                  C. Bannwarth, S. Ehlert          DFT functionals, gCP, sTDA/sTD-DF
   Ed Valeev, F. Pavosevic, A. Kumar             : LibInt (2-el integral package), F12 methods
   Garnet Chan, S. Sharma, J. Yang, R. Olivares  : DMRG
   Ulf Ekstrom                                   : XCFun DFT Library
   Mihaly Kallay                                 : mrcc  (arbitrary order and MRCC methods)
   Jiri Pittner, Ondrej Demel                    : Mk-CCSD
   Frank Weinhold                                : gennbo (NPA and NBO analysis)
   Christopher J. Cramer and Donald G. Truhlar   : smd solvation model
   Lars Goerigk                                  : TD-DFT with DH, B97 family of functionals
   V. Asgeirsson, H. Jonsson                     : NEB implementation
   FAccTs GmbH                                   : IRC, NEB, NEB-TS, DLPNO-Multilevel, CI-OPT
                                                   MM, QMMM, 2- and 3-layer-ONIOM, Crystal-QMMM,
                                                   LR-CPCM, SF, NACMEs, symmetry and pop. for TD-DFT,
                                                   nearIR, NL-DFT gradient (VV10), updates on ESD,
                                                   ML-optimized integration grids
   S Lehtola, MJT Oliveira, MAL Marques          : LibXC Library
   Liviu Ungur et al                             : ANISO software


 Your calculation uses the libint2 library for the computation of 2-el integrals
 For citations please refer to: http://libint.valeyev.net

 Your ORCA version has been built with support for libXC version: 5.1.0
 For citations please refer to: https://tddft.org/programs/libxc/

 This ORCA versions uses:
   CBLAS   interface :  Fast vector & matrix operations
   LAPACKE interface :  Fast linear algebra routines
   SCALAPACK package :  Parallel linear algebra routines
   Shared memory     :  Shared parallel matrices
   BLAS/LAPACK       :  OpenBLAS 0.3.15  USE64BITINT DYNAMIC_ARCH NO_AFFINITY Haswell SINGLE_THREADED
        Core in use  :  Haswell
   Copyright (c) 2011-2014, The OpenBLAS Project


Your calculation utilizes the atom-pairwise dispersion correction
with the Becke-Johnson damping scheme (D3BJ)
Cite in your paper:
S.Grimme, S.Ehrlich, L.Goerigk, J Comput Chem, (2011), 32, 1456–1465 
S.Grimme, J.Antony, S.Ehrlich and H.Krieg, J.Chem.Phys., 132, (2010), 154104 
   

================================================================================

----- Orbital basis set information -----
Your calculation utilizes the basis: def2-TZVP
   F. Weigend and R. Ahlrichs, Phys. Chem. Chem. Phys. 7, 3297 (2005).

----- AuxJ basis set information -----
Your calculation utilizes the auxiliary basis: def2/J
   F. Weigend, Phys. Chem. Chem. Phys. 8, 1057 (2006).

================================================================================
                                        WARNINGS
                       Please study these warnings very carefully!
================================================================================


INFO   : the flag for use of the SHARK integral package has been found!

================================================================================
                                       INPUT FILE
================================================================================
NAME = 1fix.inp
|  1> ! B3LYP D3 def2-TZVP def2/J  
|  2> %maxcore  8000
|  3> %pal nprocs  8 end
|  4> * xyz   0   1
|  5>   O   3.44519956325349      7.08491202757509    -10.74114387261512
|  6>   O   4.86644991995312      6.42725866171250    -12.50307135915702
|  7>   N   4.15931727719322      8.81320787142475    -12.40678649982308
|  8>   C   3.72148786022615      5.69520179917918    -12.51032652609036
|  9>   C   2.88234034882949      6.07099672391030    -11.46737128660398
| 10>   C   1.69234213204196      5.43989830152735    -11.22261625096059
| 11>   H   1.05580291123994      5.74075762615523    -10.37925071705973
| 12>   C   1.33050257917996      4.42201780265360    -12.10681952639828
| 13>   H   0.37349278094446      3.89909870841189    -11.95702934647923
| 14>   C   2.14464894547131      4.05422067782915    -13.14377659862094
| 15>   H   1.82819412916034      3.24282161952757    -13.81731476734443
| 16>   C   3.37064566847245      4.67831858226456    -13.37352829016003
| 17>   H   4.03628533781667      4.38052942410825    -14.19530149408551
| 18>   C   5.79997667531207      8.90486580714848     -9.67957004870695
| 19>   H   4.83178817341583      9.40294184667981     -9.49860046300091
| 20>   C   5.89014619650836      7.91702159651424    -10.64971296427801
| 21>   C   7.13619686767438      7.33711165022117    -10.82264987681048
| 22>   H   7.25653876085737      6.54366736744487    -11.57735635603413
| 23>   C   4.90143288634345      9.14041270815961    -13.47964409481714
| 24>   H   5.73419718233762      8.45883101237304    -13.69742196537743
| 25>   C   4.62747206265507     10.23751870646168    -14.24850682002527
| 26>   H   5.27378133121077     10.44988638663527    -15.10914358847613
| 27>   C   3.55738958142042     11.06841339388671    -13.92050909550286
| 28>   C   2.80827130667978     10.71120290433730    -12.81365703959209
| 29>   H   1.94712889013001     11.31959131813612    -12.50316028304073
| 30>   C   3.12923847660814      9.58610552086624    -12.08479288708495
| 31>   H   2.55321152421474      9.25605524979816    -11.20867162017384
| 32>   C   3.21742261718614     12.27451527212973    -14.68436296013073
| 33>   H   2.38294765576270     12.85460172977517    -14.26022750997902
| 34>   B   4.62827404710986      7.48709194680950    -11.51093545200032
| 35>   O   17.47440012402056     -9.55372052331670     10.70199091423514
| 36>   O   18.89565050124839    -10.21137390778068      8.94006344744808
| 37>   N   18.18851794000878     -7.82442453471691      9.03534843692197
| 38>   C   17.75068838652829    -10.94243076293650      8.93280842699976
| 39>   C   16.91154091405387    -10.56763582801134      9.97576349861341
| 40>   C   15.72154264092745    -11.19773424604392     10.22051867408027
| 41>   H   15.08519014817262    -10.89703545045735     11.06400635265853
| 42>   C   15.35970314191476    -12.21661474796801      9.33631524667404
| 43>   H   14.40283036094835    -12.73955037197650      9.48641100695819
| 44>   C   16.17384952129442    -12.58441188274876      8.29935818801690
| 45>   H   15.85816382135534    -13.39611349238262      7.62597513337013
| 46>   C   17.40084620035780    -11.95931393003092      8.06960678705005
| 47>   H   18.06664466343035    -12.25735311213886      7.24811123462417
| 48>   C   19.83017723075868     -7.73376668615131     11.76356486773586
| 49>   H   18.86151952448303     -7.23641809872712     11.94561831735603
| 50>   C   19.91934671414168     -8.72061095720914     10.79342199605998
| 51>   C   21.16539738712292     -9.30052090530487     10.62048510578027
| 52>   H   21.28576424186318    -10.09422535765129      9.86597576245769
| 53>   C   18.93063356577699     -7.49721971071184      7.96249084970657
| 54>   H   19.76359519668856     -8.17872743319066      7.74505134748826
| 55>   C   18.65667263530141     -6.40011386706475      7.19462811554572
| 56>   H   19.30436093285269     -6.18793444996962      6.33489879453016
| 57>   C   17.58659015653094     -5.56921916953574      7.52262582168820
| 58>   C   16.83747186345171     -5.92642965071878      8.62947786805931
| 59>   H   15.97674275658665     -5.31800961604422      8.94126046239218
| 60>   C   17.15843901591913     -7.05152703468831      9.35834202808778
| 61>   H   16.58314349338254     -7.38197008728014     10.23482706070145
| 62>   C   17.24662321312771     -4.36311729058847      6.75877194890110
| 63>   H   16.41209610422732     -3.78362006180435      7.18412471822884
| 64>   B   18.65847456974911     -9.15054056203095      9.93219962329648
| 65>   O   10.58786068804535      9.55500309665490     -9.00487888307774
| 66>   O   9.16661045100469     10.21265661634641     -7.24395139598280
| 67>   N   9.87374301880084      7.82570724935129     -7.33923641203968
| 68>   C   10.31157243717083     10.94371331940419     -7.23569638611680
| 69>   C   11.15072002635952     10.56891855721016     -8.27965146524883
| 70>   C   12.34071816933307     11.19901682450223     -8.52340664643102
| 71>   H   12.97751307432139     10.89851656332859     -9.36667212310929
| 72>   C   12.70255766979427     12.21789732187954     -7.63920321398864
| 73>   H   13.65968729546246     12.74035687363787     -7.78957245073939
| 74>   C   11.88941129922750     12.58569449858798     -6.60224602467073
| 75>   H   12.20537390038579     13.39707907016152     -5.92861007572096
| 76>   C   10.66241462600210     11.96059653575485     -6.37249462059760
| 77>   H   9.99700028948702     12.25849136903211     -5.55058825122796
| 78>   C   8.23308357850585      7.73504931537121    -10.06645270522010
| 79>   H   9.20162393140910      7.23750626268108    -10.24823495514320
| 80>   C   8.14291410459301      8.72189352555728     -9.09630994758630
| 81>   C   6.89686355474472      9.30180362920576     -8.92437303160063
| 82>   H   6.77662538490973     10.09565001613349     -8.16992545623335
| 83>   C   9.13162740672041      7.49850241072208     -6.26637881975674
| 84>   H   8.29859859861033      8.17977658170828     -6.04862070263944
| 85>   C   9.40658834811714      6.40139661565434     -5.49851597527546
| 86>   H   8.75938716316379      6.18925058198855     -4.63833145913665
| 87>   C   10.47567070494900      5.57050172180698     -5.82551382063127
| 88>   C   11.22578898692670      5.92771226497366     -6.93236574766190
| 89>   H   12.08695069962101      5.31977691423142     -7.24369159835710
| 90>   C   10.90382182068634      7.05280959984014     -7.66123002114278
| 91>   H   11.47955595557664      7.38327608042296     -8.53745314363614
| 92>   C   10.81563778045747      4.36439999893167     -5.06265995468666
| 93>   H   11.65025020795614      3.78516573848074     -5.48823069198966
| 94>   B   9.40478625311776      9.15182317605877     -8.23508745898151
| 95>   O   24.61706123494512     -7.08362944120011     12.43825596224963
| 96>   O   23.19681097383491     -6.42597584113784     14.19918354450315
| 97>   N   23.90294350003585     -8.81192526365919     14.10389860087957
| 98>   C   24.34077291187607     -5.69391918892886     14.20743859468293
| 99>   C   25.18092056428880     -6.06971391993062     13.16348349587271
|100>   C   26.37091878452373     -5.43861549966649     12.91872847276893
|101>   H   27.00772557304436     -5.73920176093631     12.07549258099543
|102>   C   26.73275820018045     -4.42073514426938     13.80393174032566
|103>   H   27.68984301107835     -3.89793435013103     13.65431011207139
|104>   C   25.91861194029492     -4.05293784997657     14.83988879745847
|105>   H   26.23495953496561     -3.24155500096469     15.51351381916600
|106>   C   24.69161508988595     -4.67703596188099     15.07064035268590
|107>   H   24.02646116644983     -4.37857073191893     15.89251677716602
|108>   C   22.26228413623346     -8.90358322945776     11.37668213267122
|109>   H   23.23040282004416     -9.40187622030929     11.19596359013819
|110>   C   22.17211472252360     -7.91573885153978     12.34582503559248
|111>   C   20.92606404972695     -7.33582890231031     12.51876192788833
|112>   H   20.80597650122511     -6.54221561731432     13.27333349965727
|113>   C   23.16182787941031     -9.13913004119476     15.17675631337320
|114>   H   22.32927133169741     -8.45750588719869     15.39535535390142
|115>   C   23.43578881457145    -10.23623588005160     15.94461905337512
|116>   H   22.78974007642610    -10.44871137279516     16.80546496534760
|117>   C   24.50487129904982    -11.06713062224105     15.61662122495009
|118>   C   25.25498958913887    -10.70992009108111     14.50976929912882
|119>   H   26.11613108160537    -11.31846445166072     14.19962986354707
|120>   C   24.93402242908552     -9.58482271263736     13.78090513466422
|121>   H   25.50949039792987     -9.25409103053111     12.90473689837754
|122>   C   24.84483824783276    -12.27323249516548     16.38047510485274
|123>   H   25.67917497742137    -12.85324649964557     15.95588975171006
|124>   B   23.43398674102588     -7.48580934955853     13.20804753178284
|125>   O   10.46029989231783     -1.23440422794711     -0.01957645751946
|126>   O   11.88055027457230     -1.89205764586743     -1.78150404661670
|127>   N   11.17441774174302      0.49389177063112     -1.68621907977196
|128>   C   10.73658821803676     -2.62411445906033     -1.78875910105076
|129>   C   9.89644069031528     -2.24831958636923     -0.74580399913356
|130>   C   8.70644242200413     -2.87841801636954     -0.50104882593609
|131>   H   8.07530767128219     -2.59266166342896      0.35056707358089
|132>   C   8.34460293810734     -3.89729852048380     -1.38525225701965
|133>   H   7.38880994112572     -4.42161105364684     -1.23356323044111
|134>   C   9.15874932132567     -4.26509564408918     -2.42220931651774
|135>   H   8.84245415099197     -5.07655203538913     -3.09548148557038
|136>   C   10.38574604076058     -3.64099767875241     -2.65196086773914
|137>   H   11.05156291642545     -3.93965797707810     -3.47310377690939
|138>   C   12.81507699248675      0.58554956239276      1.04199738999064
|139>   H   11.84624962383936      1.08324303147263      1.22220604654763
|140>   C   12.90524647265503     -0.40129464916695      0.07185463066729
|141>   C   14.15129719506116     -0.98220459658406     -0.10108243160127
|142>   H   14.27173751237371     -1.77573697564963     -0.85560944142445
|143>   C   11.91553319082657      0.82209639920138     -2.75807663393181
|144>   H   12.74914437993361      0.14195303955092     -2.97721015899027
|145>   C   11.64157237509208      1.91920239529723     -3.52693936680331
|146>   H   12.28976835074017      2.12952906092281     -4.38684150282456
|147>   C   10.57248988926012      2.75009713369184     -3.19894153435279
|148>   C   9.82237164780425      2.39188659387206     -2.09208976714556
|149>   H   8.95714505141209      2.98814556247923     -1.77189097232190
|150>   C   10.14333880961588      1.26678921249434     -1.36322560799539
|151>   H   9.55543542277747      0.94810944871129     -0.49280736674332
|152>   C   10.23252298716957      3.95519900744608     -3.96279556237215
|153>   H   9.39774747116092      4.53366700052089     -3.53646560836738
|154>   B   11.64337433242254     -0.83122430572407     -0.78936786815930
|155>   C   7.65799728786309      1.17222519087898      1.44745352003306
|156>   C   7.62693068824643      2.54322718816866      1.42466342347468
|157>   H   8.12554243454617      3.10388123353272      2.23165846297948
|158>   C   8.38090215415971      0.41109265666572      2.53242394497211
|159>   H   7.69940286155414     -0.29378522555250      3.05257055653647
|160>   H   8.81481000293380      1.08917305110703      3.29192852686828
|161>   H   9.20304127108994     -0.19692806373049      2.09938296637446
|162>   N   25.20361820555748    -16.14374071260016     19.75691600087340
|163>   C   25.94573382735646    -15.81653588113732     18.68405841341427
|164>   H   26.79422899270184    -16.48100458034630     18.44716262861928
|165>   C   25.67077288980628    -14.71943009614958     17.91619555253422
|166>   H   26.31111390046572    -14.49475195960934     17.05106892457857
|167>   C   24.60169040294515    -13.88853535602946     18.24419337817574
|168>   C   23.85157211136140    -14.24574588920817     19.35104530219333
|169>   H   22.99384798489288    -13.62364436576100     19.65300302376368
|170>   C   24.17253927349231    -15.37084326721452     20.07990946633602
|171>   H   23.57857329958701    -15.66356384263783     20.96344107012337
|172>   C   24.26172345369733    -12.68243348347192     17.48033949790070
|173>   H   23.42685351361601    -12.10241251959919     17.90572264778632
|174>   C   6.37424960403452      1.17247946145078     -0.60070463283381
|175>   C   6.40417733735561      2.54347737575591     -0.57748721362290
|176>   H   5.90726239057679      3.10455576304368     -1.38629890954778
|177>   C   5.65042169545230      0.41161180826091     -1.68491244198311
|178>   H   6.14545443176961     -0.55543888946348     -1.90272199844988
|179>   H   5.59062237928513      0.99358011701298     -2.62583333173902
|180>   H   4.60670371414461      0.18124325806126     -1.37979537206396
|181>   N   2.85864258511019     16.14502351602324    -18.06080380581427
|182>   C   2.11752698429974     15.81781872135913    -16.98794608461759
|183>   H   1.26883231935890     16.48207079342857    -16.75087695043367
|184>   C   2.39148794299254     14.72071287673510    -16.22008336134126
|185>   H   1.75071039645845     14.49636631389851    -15.35521954104880
|186>   C   3.46157030235412     13.88981804495808    -16.54708109591941
|187>   C   4.21068857186936     14.24702854273744    -17.65393315299946
|188>   H   5.06866692152039     13.62537435843964    -17.95613055116285
|189>   C   3.88972139088307     15.37212592701414    -18.38279729935669
|190>   H   4.48386266122257     15.66423688066778    -19.26644414769545
|191>   C   3.80153739463879     12.68371632241407    -15.78422723692735
|192>   H   4.63663550286180     12.10382225877410    -16.20921610271943
|193>   O   17.60296100373888      1.23568684910411      1.71668858372450
|194>   O   16.18171075662206      1.89334037013491      3.47761605919743
|195>   N   16.88884327513064     -0.49260899876271      3.38233120853353
|196>   C   17.32667269052352      2.62539707361100      3.48587123571446
|197>   C   18.16582033517993      2.24960231043893      2.44191600593872
|198>   C   19.35581860335568      2.87970073790384      2.19716083042241
|199>   H   19.99259708592141      2.57934748419802      1.35389050881651
|200>   C   19.71765797046265      3.89858107625967      3.08236426643328
|201>   H   20.67468177099031      4.42126005910549      2.93257897944798
|202>   C   18.90351159309618      4.26637819910642      4.11932133053883
|203>   H   19.21972734245856      5.07785050923838      4.79271695579177
|204>   C   17.67651487203523      3.64228023702300      4.34907288229580
|205>   H   17.01086445674459      3.94048793481448      5.17061299950314
|206>   C   15.24718390131204     -0.58426698118683      0.65511462293133
|207>   H   16.21551703248708     -1.08237273144183      0.47384123740519
|208>   C   15.15801454210242      0.40257743493644      1.62425750594935
|209>   C   13.91196381940650      0.98348738019397      1.79719456810641
|210>   H   13.79198133778324      1.77734390914731      2.55149416230923
|211>   C   16.14672770344277     -0.82081382880089      4.45518864004060
|212>   H   15.31396636646934     -0.13926317101388      4.67324849858617
|213>   C   16.42068864010763     -1.91791967493864      5.22305136906036
|214>   H   15.77304112292133     -2.13000812233168      6.08281558839143
|215>   C   17.49077111789872     -2.74881436961604      4.89505365421200
|216>   C   18.23988923270085     -2.39060403811151      3.78920176525581
|217>   H   19.10128434360999     -2.99818538294526      3.47762625904192
|218>   C   17.91892207676138     -1.26550665323717      3.06033760874727
|219>   H   18.49505602581623     -0.93517264185929      2.18434359219323
|220>   C   17.83073800893851     -3.95391624870893      5.65890767872713
|221>   H   18.66537808430502     -4.53357168431424      5.23399644931396
|222>   B   16.41888656427374      0.83250687668997      2.48647987837757
|223>   C   7.01615687111896      0.51235233433474      0.42327155760318
|224>   H   7.02617479675402     -0.58862492349350      0.41385293136456
|225>   C   7.01602038503102      3.20735229756191      0.42369167666196
|226>   H   7.01548760354714      4.30949903120228      0.42514739018402
|227> *
|228> 
|229> 
|230> 
|231> 
|232>                          ****END OF INPUT****
================================================================================

                       ****************************
                       * Single Point Calculation *
                       ****************************

---------------------------------
CARTESIAN COORDINATES (ANGSTROEM)
---------------------------------
  O      3.445200    7.084912  -10.741144
  O      4.866450    6.427259  -12.503071
  N      4.159317    8.813208  -12.406786
  C      3.721488    5.695202  -12.510327
  C      2.882340    6.070997  -11.467371
  C      1.692342    5.439898  -11.222616
  H      1.055803    5.740758  -10.379251
  C      1.330503    4.422018  -12.106820
  H      0.373493    3.899099  -11.957029
  C      2.144649    4.054221  -13.143777
  H      1.828194    3.242822  -13.817315
  C      3.370646    4.678319  -13.373528
  H      4.036285    4.380529  -14.195301
  C      5.799977    8.904866   -9.679570
  H      4.831788    9.402942   -9.498600
  C      5.890146    7.917022  -10.649713
  C      7.136197    7.337112  -10.822650
  H      7.256539    6.543667  -11.577356
  C      4.901433    9.140413  -13.479644
  H      5.734197    8.458831  -13.697422
  C      4.627472   10.237519  -14.248507
  H      5.273781   10.449886  -15.109144
  C      3.557390   11.068413  -13.920509
  C      2.808271   10.711203  -12.813657
  H      1.947129   11.319591  -12.503160
  C      3.129238    9.586106  -12.084793
  H      2.553212    9.256055  -11.208672
  C      3.217423   12.274515  -14.684363
  H      2.382948   12.854602  -14.260228
  B      4.628274    7.487092  -11.510935
  O     17.474400   -9.553721   10.701991
  O     18.895651  -10.211374    8.940063
  N     18.188518   -7.824425    9.035348
  C     17.750688  -10.942431    8.932808
  C     16.911541  -10.567636    9.975763
  C     15.721543  -11.197734   10.220519
  H     15.085190  -10.897035   11.064006
  C     15.359703  -12.216615    9.336315
  H     14.402830  -12.739550    9.486411
  C     16.173850  -12.584412    8.299358
  H     15.858164  -13.396113    7.625975
  C     17.400846  -11.959314    8.069607
  H     18.066645  -12.257353    7.248111
  C     19.830177   -7.733767   11.763565
  H     18.861520   -7.236418   11.945618
  C     19.919347   -8.720611   10.793422
  C     21.165397   -9.300521   10.620485
  H     21.285764  -10.094225    9.865976
  C     18.930634   -7.497220    7.962491
  H     19.763595   -8.178727    7.745051
  C     18.656673   -6.400114    7.194628
  H     19.304361   -6.187934    6.334899
  C     17.586590   -5.569219    7.522626
  C     16.837472   -5.926430    8.629478
  H     15.976743   -5.318010    8.941260
  C     17.158439   -7.051527    9.358342
  H     16.583143   -7.381970   10.234827
  C     17.246623   -4.363117    6.758772
  H     16.412096   -3.783620    7.184125
  B     18.658475   -9.150541    9.932200
  O     10.587861    9.555003   -9.004879
  O      9.166610   10.212657   -7.243951
  N      9.873743    7.825707   -7.339236
  C     10.311572   10.943713   -7.235696
  C     11.150720   10.568919   -8.279651
  C     12.340718   11.199017   -8.523407
  H     12.977513   10.898517   -9.366672
  C     12.702558   12.217897   -7.639203
  H     13.659687   12.740357   -7.789572
  C     11.889411   12.585694   -6.602246
  H     12.205374   13.397079   -5.928610
  C     10.662415   11.960597   -6.372495
  H      9.997000   12.258491   -5.550588
  C      8.233084    7.735049  -10.066453
  H      9.201624    7.237506  -10.248235
  C      8.142914    8.721894   -9.096310
  C      6.896864    9.301804   -8.924373
  H      6.776625   10.095650   -8.169925
  C      9.131627    7.498502   -6.266379
  H      8.298599    8.179777   -6.048621
  C      9.406588    6.401397   -5.498516
  H      8.759387    6.189251   -4.638331
  C     10.475671    5.570502   -5.825514
  C     11.225789    5.927712   -6.932366
  H     12.086951    5.319777   -7.243692
  C     10.903822    7.052810   -7.661230
  H     11.479556    7.383276   -8.537453
  C     10.815638    4.364400   -5.062660
  H     11.650250    3.785166   -5.488231
  B      9.404786    9.151823   -8.235087
  O     24.617061   -7.083629   12.438256
  O     23.196811   -6.425976   14.199184
  N     23.902944   -8.811925   14.103899
  C     24.340773   -5.693919   14.207439
  C     25.180921   -6.069714   13.163483
  C     26.370919   -5.438615   12.918728
  H     27.007726   -5.739202   12.075493
  C     26.732758   -4.420735   13.803932
  H     27.689843   -3.897934   13.654310
  C     25.918612   -4.052938   14.839889
  H     26.234960   -3.241555   15.513514
  C     24.691615   -4.677036   15.070640
  H     24.026461   -4.378571   15.892517
  C     22.262284   -8.903583   11.376682
  H     23.230403   -9.401876   11.195964
  C     22.172115   -7.915739   12.345825
  C     20.926064   -7.335829   12.518762
  H     20.805977   -6.542216   13.273333
  C     23.161828   -9.139130   15.176756
  H     22.329271   -8.457506   15.395355
  C     23.435789  -10.236236   15.944619
  H     22.789740  -10.448711   16.805465
  C     24.504871  -11.067131   15.616621
  C     25.254990  -10.709920   14.509769
  H     26.116131  -11.318464   14.199630
  C     24.934022   -9.584823   13.780905
  H     25.509490   -9.254091   12.904737
  C     24.844838  -12.273232   16.380475
  H     25.679175  -12.853246   15.955890
  B     23.433987   -7.485809   13.208048
  O     10.460300   -1.234404   -0.019576
  O     11.880550   -1.892058   -1.781504
  N     11.174418    0.493892   -1.686219
  C     10.736588   -2.624114   -1.788759
  C      9.896441   -2.248320   -0.745804
  C      8.706442   -2.878418   -0.501049
  H      8.075308   -2.592662    0.350567
  C      8.344603   -3.897299   -1.385252
  H      7.388810   -4.421611   -1.233563
  C      9.158749   -4.265096   -2.422209
  H      8.842454   -5.076552   -3.095481
  C     10.385746   -3.640998   -2.651961
  H     11.051563   -3.939658   -3.473104
  C     12.815077    0.585550    1.041997
  H     11.846250    1.083243    1.222206
  C     12.905246   -0.401295    0.071855
  C     14.151297   -0.982205   -0.101082
  H     14.271738   -1.775737   -0.855609
  C     11.915533    0.822096   -2.758077
  H     12.749144    0.141953   -2.977210
  C     11.641572    1.919202   -3.526939
  H     12.289768    2.129529   -4.386842
  C     10.572490    2.750097   -3.198942
  C      9.822372    2.391887   -2.092090
  H      8.957145    2.988146   -1.771891
  C     10.143339    1.266789   -1.363226
  H      9.555435    0.948109   -0.492807
  C     10.232523    3.955199   -3.962796
  H      9.397747    4.533667   -3.536466
  B     11.643374   -0.831224   -0.789368
  C      7.657997    1.172225    1.447454
  C      7.626931    2.543227    1.424663
  H      8.125542    3.103881    2.231658
  C      8.380902    0.411093    2.532424
  H      7.699403   -0.293785    3.052571
  H      8.814810    1.089173    3.291929
  H      9.203041   -0.196928    2.099383
  N     25.203618  -16.143741   19.756916
  C     25.945734  -15.816536   18.684058
  H     26.794229  -16.481005   18.447163
  C     25.670773  -14.719430   17.916196
  H     26.311114  -14.494752   17.051069
  C     24.601690  -13.888535   18.244193
  C     23.851572  -14.245746   19.351045
  H     22.993848  -13.623644   19.653003
  C     24.172539  -15.370843   20.079909
  H     23.578573  -15.663564   20.963441
  C     24.261723  -12.682433   17.480339
  H     23.426854  -12.102413   17.905723
  C      6.374250    1.172479   -0.600705
  C      6.404177    2.543477   -0.577487
  H      5.907262    3.104556   -1.386299
  C      5.650422    0.411612   -1.684912
  H      6.145454   -0.555439   -1.902722
  H      5.590622    0.993580   -2.625833
  H      4.606704    0.181243   -1.379795
  N      2.858643   16.145024  -18.060804
  C      2.117527   15.817819  -16.987946
  H      1.268832   16.482071  -16.750877
  C      2.391488   14.720713  -16.220083
  H      1.750710   14.496366  -15.355220
  C      3.461570   13.889818  -16.547081
  C      4.210689   14.247029  -17.653933
  H      5.068667   13.625374  -17.956131
  C      3.889721   15.372126  -18.382797
  H      4.483863   15.664237  -19.266444
  C      3.801537   12.683716  -15.784227
  H      4.636636   12.103822  -16.209216
  O     17.602961    1.235687    1.716689
  O     16.181711    1.893340    3.477616
  N     16.888843   -0.492609    3.382331
  C     17.326673    2.625397    3.485871
  C     18.165820    2.249602    2.441916
  C     19.355819    2.879701    2.197161
  H     19.992597    2.579347    1.353891
  C     19.717658    3.898581    3.082364
  H     20.674682    4.421260    2.932579
  C     18.903512    4.266378    4.119321
  H     19.219727    5.077851    4.792717
  C     17.676515    3.642280    4.349073
  H     17.010864    3.940488    5.170613
  C     15.247184   -0.584267    0.655115
  H     16.215517   -1.082373    0.473841
  C     15.158015    0.402577    1.624258
  C     13.911964    0.983487    1.797195
  H     13.791981    1.777344    2.551494
  C     16.146728   -0.820814    4.455189
  H     15.313966   -0.139263    4.673248
  C     16.420689   -1.917920    5.223051
  H     15.773041   -2.130008    6.082816
  C     17.490771   -2.748814    4.895054
  C     18.239889   -2.390604    3.789202
  H     19.101284   -2.998185    3.477626
  C     17.918922   -1.265507    3.060338
  H     18.495056   -0.935173    2.184344
  C     17.830738   -3.953916    5.658908
  H     18.665378   -4.533572    5.233996
  B     16.418887    0.832507    2.486480
  C      7.016157    0.512352    0.423272
  H      7.026175   -0.588625    0.413853
  C      7.016020    3.207352    0.423692
  H      7.015488    4.309499    0.425147

----------------------------
CARTESIAN COORDINATES (A.U.)
----------------------------
  NO LB      ZA    FRAG     MASS         X           Y           Z
   0 O     8.0000    0    15.999    6.510484   13.388543  -20.297820
   1 O     8.0000    0    15.999    9.196258   12.145759  -23.627381
   2 N     7.0000    0    14.007    7.859971   16.654549  -23.445429
   3 C     6.0000    0    12.011    7.032593   10.762372  -23.641091
   4 C     6.0000    0    12.011    5.446834   11.472521  -21.670191
   5 C     6.0000    0    12.011    3.198063   10.279918  -21.207671
   6 H     1.0000    0     1.008    1.995178   10.848460  -19.613941
   7 C     6.0000    0    12.011    2.514285    8.356403  -22.878573
   8 H     1.0000    0     1.008    0.705799    7.368229  -22.595511
   9 C     6.0000    0    12.011    4.052799    7.661367  -24.838138
  10 H     1.0000    0     1.008    3.454786    6.128045  -26.110941
  11 C     6.0000    0    12.011    6.369597    8.840741  -25.272306
  12 H     1.0000    0     1.008    7.627474    8.278001  -26.825232
  13 C     6.0000    0    12.011   10.960367   16.827758  -18.291736
  14 H     1.0000    0     1.008    9.130756   17.768985  -17.949754
  15 C     6.0000    0    12.011   11.130763   14.961003  -20.125041
  16 C     6.0000    0    12.011   13.485458   13.865132  -20.451844
  17 H     1.0000    0     1.008   13.712871   12.365739  -21.878033
  18 C     6.0000    0    12.011    9.262366   17.272877  -25.472836
  19 H     1.0000    0     1.008   10.836062   15.984874  -25.884376
  20 C     6.0000    0    12.011    8.744655   19.346107  -26.925776
  21 H     1.0000    0     1.008    9.966002   19.747423  -28.552144
  22 C     6.0000    0    12.011    6.722492   20.916270  -26.305950
  23 C     6.0000    0    12.011    5.306864   20.241240  -24.214303
  24 H     1.0000    0     1.008    3.679540   21.390928  -23.627549
  25 C     6.0000    0    12.011    5.913404   18.115114  -22.836949
  26 H     1.0000    0     1.008    4.824871   17.491410  -21.181320
  27 C     6.0000    0    12.011    6.080048   23.195472  -27.749424
  28 H     1.0000    0     1.008    4.503118   24.291677  -26.947925
  29 B     5.0000    0    10.810    8.746170   14.148553  -21.752516
  30 O     8.0000    0    15.999   33.021831  -18.053915   20.223832
  31 O     8.0000    0    15.999   35.707605  -19.296700   16.894272
  32 N     7.0000    0    14.007   34.371318  -14.786020   17.074334
  33 C     6.0000    0    12.011   33.543940  -20.678197   16.880562
  34 C     6.0000    0    12.011   31.958181  -19.969938   18.851461
  35 C     6.0000    0    12.011   29.709410  -21.160651   19.313981
  36 H     1.0000    0     1.008   28.506878  -20.592413   20.907942
  37 C     6.0000    0    12.011   29.025632  -23.086056   17.643079
  38 H     1.0000    0     1.008   27.217405  -24.074261   17.926719
  39 C     6.0000    0    12.011   30.564146  -23.781092   15.683514
  40 H     1.0000    0     1.008   29.967587  -25.314986   14.411005
  41 C     6.0000    0    12.011   32.882834  -22.599828   15.249347
  42 H     1.0000    0     1.008   34.141011  -23.163041   13.696945
  43 C     6.0000    0    12.011   37.473604  -14.614701   22.229916
  44 H     1.0000    0     1.008   35.643106  -13.674848   22.573947
  45 C     6.0000    0    12.011   37.642110  -16.479566   20.396612
  46 C     6.0000    0    12.011   39.996805  -17.575437   20.069808
  47 H     1.0000    0     1.008   40.224265  -19.075321   18.643992
  48 C     6.0000    0    12.011   35.773713  -14.167692   15.046927
  49 H     1.0000    0     1.008   37.347782  -15.455555   14.636026
  50 C     6.0000    0    12.011   35.256002  -12.094462   13.595877
  51 H     1.0000    0     1.008   36.479955  -11.693501   11.971224
  52 C     6.0000    0    12.011   33.233839  -10.524299   14.215703
  53 C     6.0000    0    12.011   31.818211  -11.199329   16.307350
  54 H     1.0000    0     1.008   30.191668  -10.049582   16.896534
  55 C     6.0000    0    12.011   32.424751  -13.325455   17.684704
  56 H     1.0000    0     1.008   31.337600  -13.949902   19.341020
  57 C     6.0000    0    12.011   32.591395   -8.245097   12.772228
  58 H     1.0000    0     1.008   31.014367   -7.150006   13.576028
  59 B     5.0000    0    10.810   35.259407  -17.292016   18.769137
  60 O     8.0000    0    15.999   20.008157   18.056339  -17.016755
  61 O     8.0000    0    15.999   17.322383   19.299124  -13.689084
  62 N     7.0000    0    14.007   18.658670   14.788444  -13.869147
  63 C     6.0000    0    12.011   19.486048   20.680621  -13.673485
  64 C     6.0000    0    12.011   21.071807   19.972362  -15.646274
  65 C     6.0000    0    12.011   23.320578   21.163075  -16.106904
  66 H     1.0000    0     1.008   24.523946   20.595212  -17.700445
  67 C     6.0000    0    12.011   24.004355   23.088480  -14.436002
  68 H     1.0000    0     1.008   25.813068   24.075785  -14.720159
  69 C     6.0000    0    12.011   22.467731   23.783516  -12.476437
  70 H     1.0000    0     1.008   23.064814   25.316810  -11.203449
  71 C     6.0000    0    12.011   20.149044   22.602252  -12.042270
  72 H     1.0000    0     1.008   18.891593   23.165192  -10.489092
  73 C     6.0000    0    12.011   15.558273   14.617125  -19.022839
  74 H     1.0000    0     1.008   17.388549   13.676905  -19.366357
  75 C     6.0000    0    12.011   15.387878   16.481990  -17.189535
  76 C     6.0000    0    12.011   13.033183   17.577861  -16.864621
  77 H     1.0000    0     1.008   12.805966   19.078014  -15.438922
  78 C     6.0000    0    12.011   17.256275   14.170116  -11.841740
  79 H     1.0000    0     1.008   15.682079   15.457538  -11.430237
  80 C     6.0000    0    12.011   17.775876   12.096886  -10.390689
  81 H     1.0000    0     1.008   16.552843   11.695989   -8.765176
  82 C     6.0000    0    12.011   19.796149   10.526723  -11.008626
  83 C     6.0000    0    12.011   21.213667   11.201753  -13.100273
  84 H     1.0000    0     1.008   22.841027   10.052921  -13.688593
  85 C     6.0000    0    12.011   20.605237   13.327879  -14.477627
  86 H     1.0000    0     1.008   21.693217   13.952370  -16.133448
  87 C     6.0000    0    12.011   20.438593    8.247521   -9.567041
  88 H     1.0000    0     1.008   22.015782    7.152927  -10.371253
  89 B     5.0000    0    10.810   17.772470   17.294439  -15.562060
  90 O     8.0000    0    15.999   46.519504  -13.386120   23.504897
  91 O     8.0000    0    15.999   43.835620  -12.143334   26.832568
  92 N     7.0000    0    14.007   45.170017  -16.652125   26.652506
  93 C     6.0000    0    12.011   45.997395  -10.759948   26.848168
  94 C     6.0000    0    12.011   47.585044  -11.470097   24.875379
  95 C     6.0000    0    12.011   49.833814  -10.277494   24.412859
  96 H     1.0000    0     1.008   51.037205  -10.845520   22.819374
  97 C     6.0000    0    12.011   50.517592   -8.353979   26.085651
  98 H     1.0000    0     1.008   52.326220   -7.366028   25.802907
  99 C     6.0000    0    12.011   48.979078   -7.658943   28.043326
 100 H     1.0000    0     1.008   49.576889   -6.125651   29.316292
 101 C     6.0000    0    12.011   46.660390   -8.838317   28.479383
 102 H     1.0000    0     1.008   45.403432   -8.274300   30.032504
 103 C     6.0000    0    12.011   42.069620  -16.825334   21.498814
 104 H     1.0000    0     1.008   43.899099  -17.766971   21.157305
 105 C     6.0000    0    12.011   41.899225  -14.958579   23.330228
 106 C     6.0000    0    12.011   39.544530  -13.862708   23.657032
 107 H     1.0000    0     1.008   39.317598  -12.362996   25.082965
 108 C     6.0000    0    12.011   43.769511  -17.270453   28.679913
 109 H     1.0000    0     1.008   42.196208  -15.982370   29.093005
 110 C     6.0000    0    12.011   44.287223  -19.343682   30.130963
 111 H     1.0000    0     1.008   43.066367  -19.745203   31.757726
 112 C     6.0000    0    12.011   46.307496  -20.913846   29.511137
 113 C     6.0000    0    12.011   47.725014  -20.238816   27.419490
 114 H     1.0000    0     1.008   49.352335  -21.388798   26.833412
 115 C     6.0000    0    12.011   47.118474  -18.112690   26.042137
 116 H     1.0000    0     1.008   48.205951  -17.487698   24.386419
 117 C     6.0000    0    12.011   46.949940  -23.193048   30.954612
 118 H     1.0000    0     1.008   48.526608  -24.289116   30.152262
 119 B     5.0000    0    10.810   44.283817  -14.146130   24.959593
 120 O     8.0000    0    15.999   19.767102   -2.332686   -0.036994
 121 O     8.0000    0    15.999   22.450986   -3.575471   -3.366555
 122 N     7.0000    0    14.007   21.116589    0.933320   -3.186492
 123 C     6.0000    0    12.011   20.289211   -4.958858   -3.380265
 124 C     6.0000    0    12.011   18.701563   -4.248708   -1.409365
 125 C     6.0000    0    12.011   16.452792   -5.439422   -0.946845
 126 H     1.0000    0     1.008   15.260120   -4.899421    0.662476
 127 C     6.0000    0    12.011   15.769014   -7.364827   -2.617747
 128 H     1.0000    0     1.008   13.962827   -8.355634   -2.331097
 129 C     6.0000    0    12.011   17.307528   -8.059863   -4.577312
 130 H     1.0000    0     1.008   16.709817   -9.593293   -5.849612
 131 C     6.0000    0    12.011   19.626216   -6.880488   -5.011480
 132 H     1.0000    0     1.008   20.884427   -7.444875   -6.563215
 133 C     6.0000    0    12.011   24.216986    1.106528    1.969090
 134 H     1.0000    0     1.008   22.386168    2.047033    2.309635
 135 C     6.0000    0    12.011   24.387382   -0.758337    0.135786
 136 C     6.0000    0    12.011   26.742076   -1.856098   -0.191018
 137 H     1.0000    0     1.008   26.969675   -3.355657   -1.616868
 138 C     6.0000    0    12.011   22.517094    1.553537   -5.212009
 139 H     1.0000    0     1.008   24.092391    0.268252   -5.626112
 140 C     6.0000    0    12.011   21.999384    3.626767   -6.664949
 141 H     1.0000    0     1.008   23.224296    4.024227   -8.289929
 142 C     6.0000    0    12.011   19.979110    5.196930   -6.045123
 143 C     6.0000    0    12.011   18.561592    4.520011   -3.953477
 144 H     1.0000    0     1.008   16.926551    5.646777   -3.348389
 145 C     6.0000    0    12.011   19.168132    2.393885   -2.576123
 146 H     1.0000    0     1.008   18.057156    1.791667   -0.931271
 147 C     6.0000    0    12.011   19.336666    7.474243   -7.488598
 148 H     1.0000    0     1.008   17.759169    8.567389   -6.682951
 149 B     5.0000    0    10.810   22.002789   -1.570786   -1.491689
 150 C     6.0000    0    12.011   14.471518    2.215185    2.735291
 151 C     6.0000    0    12.011   14.412810    4.806003    2.692224
 152 H     1.0000    0     1.008   15.355050    5.865485    4.217223
 153 C     6.0000    0    12.011   15.837610    0.776853    4.785588
 154 H     1.0000    0     1.008   14.549763   -0.555174    5.768522
 155 H     1.0000    0     1.008   16.657577    2.058239    6.220843
 156 H     1.0000    0     1.008   17.391228   -0.372140    3.967259
 157 N     7.0000    0    14.007   47.627936  -30.507249   37.335160
 158 C     6.0000    0    12.011   49.030331  -29.888921   35.307753
 159 H     1.0000    0     1.008   50.633755  -31.144585   34.860085
 160 C     6.0000    0    12.011   48.510730  -27.815692   33.856703
 161 H     1.0000    0     1.008   49.720800  -27.391112   32.221851
 162 C     6.0000    0    12.011   46.490457  -26.245528   34.476529
 163 C     6.0000    0    12.011   45.072939  -26.920558   36.568176
 164 H     1.0000    0     1.008   43.452075  -25.744957   37.138793
 165 C     6.0000    0    12.011   45.679479  -29.046684   37.945530
 166 H     1.0000    0     1.008   44.557046  -29.599846   39.615162
 167 C     6.0000    0    12.011   45.848013  -23.966326   33.033054
 168 H     1.0000    0     1.008   44.270337  -22.870245   33.836912
 169 C     6.0000    0    12.011   12.045586    2.215665   -1.135167
 170 C     6.0000    0    12.011   12.102141    4.806476   -1.091293
 171 H     1.0000    0     1.008   11.163108    5.866760   -2.619725
 172 C     6.0000    0    12.011   10.677750    0.777834   -3.184023
 173 H     1.0000    0     1.008   11.613226   -1.049627   -3.595623
 174 H     1.0000    0     1.008   10.564745    1.877594   -4.962106
 175 H     1.0000    0     1.008    8.705408    0.342500   -2.607435
 176 N     7.0000    0    14.007    5.402052   30.509673  -34.129973
 177 C     6.0000    0    12.011    4.001546   29.891345  -32.102566
 178 H     1.0000    0     1.008    2.397746   31.146600  -31.654570
 179 C     6.0000    0    12.011    4.519257   27.818116  -30.651515
 180 H     1.0000    0     1.008    3.308363   27.394162  -29.017160
 181 C     6.0000    0    12.011    6.541420   26.247952  -31.269452
 182 C     6.0000    0    12.011    7.957048   26.922982  -33.361099
 183 H     1.0000    0     1.008    9.578392   25.748226  -33.932169
 184 C     6.0000    0    12.011    7.350508   29.049108  -34.738452
 185 H     1.0000    0     1.008    8.473272   29.601118  -36.408303
 186 C     6.0000    0    12.011    7.183865   23.968750  -29.827867
 187 H     1.0000    0     1.008    8.761971   22.872909  -30.630979
 188 O     8.0000    0    15.999   33.264775    2.335110    3.244071
 189 O     8.0000    0    15.999   30.579002    3.577895    6.571742
 190 N     7.0000    0    14.007   31.915289   -0.930896    6.391680
 191 C     6.0000    0    12.011   32.742666    4.961281    6.587342
 192 C     6.0000    0    12.011   34.328425    4.251132    4.614552
 193 C     6.0000    0    12.011   36.577196    5.441846    4.152032
 194 H     1.0000    0     1.008   37.780533    4.874260    2.558482
 195 C     6.0000    0    12.011   37.260974    7.367251    5.824824
 196 H     1.0000    0     1.008   39.069486    8.354971    5.541771
 197 C     6.0000    0    12.011   35.722460    8.062286    7.784389
 198 H     1.0000    0     1.008   36.320021    9.595747    9.056922
 199 C     6.0000    0    12.011   33.403772    6.882912    8.218557
 200 H     1.0000    0     1.008   32.145875    7.446443    9.771043
 201 C     6.0000    0    12.011   28.813002   -1.104105    1.237987
 202 H     1.0000    0     1.008   30.642886   -2.045388    0.895430
 203 C     6.0000    0    12.011   28.644496    0.760761    3.069402
 204 C     6.0000    0    12.011   26.289802    1.858522    3.396206
 205 H     1.0000    0     1.008   26.063068    3.358693    4.821625
 206 C     6.0000    0    12.011   30.512893   -1.551113    8.419086
 207 H     1.0000    0     1.008   28.939202   -0.263169    8.831160
 208 C     6.0000    0    12.011   31.030604   -3.624343    9.870137
 209 H     1.0000    0     1.008   29.806728   -4.025132   11.494856
 210 C     6.0000    0    12.011   33.052767   -5.194506    9.250311
 211 C     6.0000    0    12.011   34.468395   -4.517587    7.160554
 212 H     1.0000    0     1.008   36.096196   -5.665749    6.571761
 213 C     6.0000    0    12.011   33.861855   -2.391461    5.783200
 214 H     1.0000    0     1.008   34.950591   -1.767220    4.127811
 215 C     6.0000    0    12.011   33.695212   -7.471819   10.693786
 216 H     1.0000    0     1.008   35.272453   -8.567209    9.890820
 217 B     5.0000    0    10.810   31.027199    1.573210    4.698766
 218 C     6.0000    0    12.011   13.258615    0.968206    0.799867
 219 H     1.0000    0     1.008   13.277546   -1.112340    0.782069
 220 C     6.0000    0    12.011   13.258357    6.061017    0.800661
 221 H     1.0000    0     1.008   13.257350    8.143773    0.803412

--------------------------------
INTERNAL COORDINATES (ANGSTROEM)
--------------------------------
 O      0   0   0     0.000000000000     0.00000000     0.00000000
 O      1   0   0     2.357296967690     0.00000000     0.00000000
 N      2   1   0     2.490393739938    62.13578203     0.00000000
 C      2   1   3     1.359006256661    69.28719748   237.65882504
 C      1   2   3     1.368298576736    69.18083673   122.79156249
 C      5   1   2     1.369045653791   127.17545575   177.15835954
 H      6   5   1     1.098619104425   120.97238945     1.35172672
 C      6   5   1     1.396002866866   116.62697844   180.35370762
 H      8   6   5     1.100794817866   119.04669277   180.99994628
 C      8   6   5     1.368718013474   121.44051659     1.65042960
 H     10   8   6     1.100983990486   119.37639365   179.64667966
 C      4   2   1     1.379224059336   127.93796284   181.10651643
 H     12   4   2     1.098665440801   120.92055247   358.50089020
 C      1   2   3     3.159769926888    87.85018364   294.81272901
 H     14   1   2     1.103729453856    70.20137706   144.41241919
 C     14   1   2     1.387495586901    53.37670684   347.43364326
 C     16  14   1     1.385223807419   116.34692071   204.95786035
 H     17  16  14     1.101643259366   119.03282648   179.65022447
 C      3   2   1     1.344924533817    92.61167164   177.56296367
 H     19   3   2     1.097942248763   115.19607348   337.84515064
 C     19   3   2     1.367423122022   122.22008297   157.27537631
 H     21  19   3     1.097046648695   118.57996531   179.85218249
 C     21  19   3     1.393931492409   119.98292173     0.74553379
 C     23  21  19     1.383437384585   116.74605873   359.25140659
 H     24  23  21     1.099141009814   120.48642726   180.34476152
 C      3   2   1     1.327446043563   141.95622237   324.49551095
 H     26   3   2     1.099240058245   115.15982664    37.44222444
 C     23  21  19     1.467559880884   123.04135222   178.91979319
 H     28  23  21     1.101244586666   114.07823821   183.54768155
 B      1   2   3     1.467648799093    36.71727235   317.23300740
 O     17  16  14    29.248740473184   117.89362081    68.67180412
 O     31  17  16     2.357296970491    79.87282932   163.61391440
 N     32  31  17     2.491313508564    62.15914596    35.62119678
 C     32  31  17     1.358467888813    69.26602356   273.31963539
 C     31  17  16     1.368298576532    83.79622611    93.71976869
 C     35  31  17     1.368585036587   127.15114681   258.68888907
 H     36  35  31     1.098560751445   120.99512082     1.29776435
 C     36  35  31     1.396732258267   116.60863295   180.37704884
 H     38  36  35     1.100725180536   119.04146264   180.95520580
 C     38  36  35     1.368718013657   121.43515095     1.58860703
 H     40  38  36     1.100891321845   119.40427254   179.64065294
 C     34  32  31     1.378969906110   127.88007692   181.16143780
 H     42  34  32     1.098621813982   120.95578059   358.46504991
 C     31  17  16     3.160515306844   100.25924025   249.52858538
 H     44  31  17     1.103991316931    70.17191760    65.18336922
 C     44  31  17     1.386719150928    53.35564363   268.17472626
 C     46  44  31     1.385223807028   116.30203914   204.98980637
 H     47  46  44     1.101698364597   119.03758542   179.61037308
 C     33  32  31     1.344924533685    92.63467180   177.55829797
 H     49  33  32     1.097978957674   115.18692466   337.83365736
 C     49  33  32     1.366861003213   122.19540607   157.31318651
 H     51  49  33     1.097112000316   118.49778303   179.77634250
 C     51  49  33     1.393931492215   120.00790709     0.71633368
 C     53  51  49     1.383437384723   116.74605865   359.27914526
 H     54  53  51     1.099198762794   120.53286309   180.28340721
 C     33  32  31     1.327688967845   141.93115246   324.58260110
 H     56  33  32     1.099265009746   115.15154688    37.37102758
 C     53  51  49     1.467559880884   123.04135226   178.94753186
 H     58  53  51     1.101443376680   114.01063104   183.56600580
 B     31  17  16     1.468729044383    74.97258609   200.97991179
 O     17  16  14     4.487462198468   115.74834929   344.53508030
 O     61  17  16     2.356549596987    88.66643103    34.45220130
 N     62  61  17     2.491313505627    62.15059700    71.42472311
 C     62  61  17     1.358473407189    69.29279696   193.71204073
 C     61  17  16     1.367768256486   153.85615111     3.00119394
 C     65  61  17     1.368406370592   127.21092824   216.67827352
 H     66  65  61     1.098592200110   120.98768701   358.75256476
 C     66  65  61     1.396732258514   116.64202443   179.65902216
 H     68  66  65     1.100759742594   119.01344560   179.05531450
 C     68  66  65     1.368123530840   121.46309417   358.46039310
 H     70  68  66     1.100891765813   119.42861092   180.32948046
 C     64  62  61     1.379224059084   127.94951155   178.84658627
 H     72  64  62     1.098657203564   120.93409810     1.57430820
 C     17  16  14     1.390449209452   121.46017365   359.62714822
 H     74  17  16     1.103931289016   118.26685608   180.02331404
 C     74  17  16     1.386783688754   122.19635152     0.42867230
 C     76  74  17     1.385099275926   116.31245145   359.56040524
 H     77  76  74     1.101744275003   119.00292220   180.40837662
 C     63  62  61     1.344924533732    92.63467195   182.42620421
 H     79  63  62     1.097948126627   115.20775327    22.16534776
 C     79  63  62     1.367061810161   122.16278872   202.71628212
 H     81  79  63     1.097174879046   118.48270574   180.18742431
 C     81  79  63     1.392928928976   120.08119525   359.25179851
 C     83  81  79     1.383979045173   116.72934058     0.77920718
 H     84  83  81     1.099139968977   120.55873627   179.66990257
 C     63  62  61     1.327446043731   141.94187175    35.46754236
 H     86  63  62     1.099292886022   115.13291998   322.58993519
 C     83  81  79     1.467039535643   123.10654599   181.10956565
 H     88  83  81     1.101453896023   114.01831187   176.43348315
 B     61  17  16     1.467923023719    57.09529044    54.46912251
 O     47  46  44     4.486968015109   115.75732918   344.52088113
 O     91  47  46     2.355946733651    88.68109055    34.45552992
 N     92  91  47     2.490071688099    62.15851261    71.43038435
 C     92  91  47     1.358169357475    69.34409362   193.76855276
 C     91  47  46     1.368180179320   153.88551511     2.97554718
 C     95  91  47     1.369045653569   127.23432874   216.78189065
 H     96  95  91     1.098599906948   120.99338581   358.65200674
 C     96  95  91     1.396636318273   116.60573946   179.67779649
 H     98  96  95     1.100780921548   119.02865344   178.98890857
 C     98  96  95     1.367960528085   121.44936023   358.29397582
 H    100  98  96     1.100994367922   119.37203132   180.38203730
 C     94  92  91     1.379224059514   127.98535662   178.88889035
 H    102  94  92     1.098631918558   120.96335040     1.49898421
 C     47  46  44     1.390163300609   121.48761819   359.63899738
 H    104  47  46     1.103725003019   118.30192702   179.94195861
 C    104  47  46     1.386796670185   122.15617061     0.32599278
 C    106 104  47     1.385223807588   116.35546410   359.68976176
 H    107 106 104     1.101644825862   119.02237856   180.33407700
 C     93  92  91     1.344373088408    92.65627597   182.40739732
 H    109  93  92     1.097974240577   115.20121676    22.13636775
 C    109  93  92     1.366861003589   122.22030290   202.68546388
 H    111 109  93     1.097078160951   118.56969394   180.16697683
 C    111 109  93     1.393164027194   120.01661573   359.28492076
 C    113 111 109     1.383979045503   116.76130745     0.77563656
 H    114 113 111     1.099125733637   120.49157922   179.62215288
 C     93  92  91     1.328464904988   141.89408646    35.44880545
 H    116  93  92     1.099189522781   115.15621584   322.61352852
 C    113 111 109     1.467559880884   123.05051601   181.05076087
 H    118 113 111     1.101275054579   114.05896822   176.46483366
 B     91  47  46     1.467648799057    57.11142949    54.43273920
 O     89  88  83     7.517861633320    87.14156235   183.26252367
 O    121  89  88     2.356694294052    63.06975073   167.59906129
 N    122 121  89     2.490071685096    62.16706269     9.09481789
 C    122 121  89     1.358163834134    69.31730043   246.74238823
 C    121  89  88     1.368710340403   100.01184858   107.21440114
 C    125 121  89     1.368585037504   127.18376064   233.19305225
 H    126 125 121     1.097833050662   121.24940582     0.28066450
 C    126 125 121     1.396732258277   116.60863277   180.40189566
 H    128 126 125     1.100660459131   119.02642808   180.81542058
 C    128 126 125     1.368718013574   121.43515112     1.58860686
 H    130 128 126     1.100817661277   119.37582169   179.66297575
 C    124 122 121     1.379224059340   127.95205521   181.09692926
 H    132 124 122     1.098538011630   120.93686045   358.58648898
 C    121  89  88     3.159769932158    75.04019727   262.90875576
 H    134 121  89     1.103992943502    70.15377585    81.71177872
 C    134 121  89     1.386783691320    53.38449551   284.79387383
 C    136 134 121     1.385642810151   116.36644639   205.02478197
 H    137 136 134     1.101594533035   119.06481898   179.61027294
 C    123 122 121     1.343818813492    92.69989976   177.54282253
 H    139 123 122     1.097962707056   115.25298348   337.82256486
 C    139 123 122     1.367423122967   122.27199629   157.25680263
 H    141 139 123     1.097190508824   118.43155765   179.85507760
 C    141 139 123     1.393164026917   119.99161853     0.80156930
 C    143 141 139     1.384237335710   116.72826979   359.17140310
 H    144 143 141     1.098484906112   121.29500121   180.57884974
 C    123 122 121     1.328464904589   141.89408645   324.53569980
 H    146 123 122     1.097640696588   116.07804561    37.13935503
 C     88  83  81     1.310408331424   126.16091018   355.92463875
 H    148  88  83     1.101468388480   119.87534441     0.54193396
 B    121  89  88     1.467923021281    46.17792454   208.32030727
 C    147 146 123     2.723070261758   156.11257745   171.80125190
 C    151 147 146     1.371543290853    94.94581586   336.54208598
 H    152 151 147     1.101901822268   119.09021842   256.27997937
 C    151 147 146     1.509660558982    97.86980794   213.46813208
 H    154 151 147     1.109885855475   111.28326829   224.37018741
 H    154 151 147     1.106759347137   111.84108234   103.53974837
 H    154 151 147     1.110462252021   110.50660577   342.89525839
 N    119 118 113     5.049881875409    88.94802957   179.62177197
 C    158 119 118     1.344924533503    35.81393927   185.28661947
 H    159 158 119     1.103441122442   116.68314527   182.00137583
 C    159 158 119     1.367061810509   122.16278882     1.87750084
 H    161 159 158     1.099527606461   119.26171309   179.81085019
 C    161 159 158     1.393164027133   120.04889958     0.77542628
 C    163 161 159     1.383979045392   116.76130742   359.19505617
 H    164 163 161     1.101761974393   119.69622684   180.09481755
 C    158 119 118     1.328464905055    82.93460066     3.46293721
 H    166 158 119     1.104132695071   117.24769722   178.63108852
 C    118 113 111     1.310408331424   126.18666005   355.98393036
 H    168 118 113     1.101990453493   119.78558363     0.50034871
 C    151 147 146     2.417221545400    76.48681062    63.79899769
 C    170 151 147     1.371521052994    88.52004842   265.68731903
 H    171 170 151     1.102682991833   119.10331691   179.81145160
 C    170 151 147     1.509421412440   149.68312970    87.96455143
 H    173 170 151     1.108009686277   111.52480559   325.61680669
 H    173 170 151     1.107968948746   111.78393938   204.08411827
 H    173 170 151     1.111536468040   110.95173717    84.81383899
 N     29  28  23     5.049509023429    88.96767087   180.38207637
 C    177  29  28     1.344373088598    35.78817806   174.77528747
 H    178 177  29     1.103501347498   116.67420426   178.05918412
 C    178 177  29     1.366861003538   122.22030280   358.11681061
 H    180 178 177     1.099507467937   119.26505338   180.23449627
 C    180 178 177     1.393696522099   120.04016527   359.34088262
 C    182 180 178     1.383437384816   116.71409428     0.69515550
 H    183 182 180     1.101773134897   119.69821052   179.94272416
 C    177  29  28     1.328222118734    82.90051409   356.52740519
 H    185 177  29     1.104157783536   117.24386882   181.33208754
 C     28  23  21     1.310853538793   126.15988287     4.01018154
 H    187  28  23     1.101944423031   119.80261280   359.51100413
 O    137 136 134     4.487462197852   115.71730638   344.47876424
 O    189 137 136     2.356549594753    88.66643104    34.47565491
 N    190 189 137     2.490355394806    62.14621610    71.43028773
 C    190 189 137     1.359011771519    69.31396050   193.74255640
 C    189 137 136     1.367768256561   153.85615099     3.02464764
 C    193 189 137     1.368585036633   127.17739236   216.70830510
 H    194 193 189     1.098546197559   121.02543250   358.72612154
 C    194 193 189     1.397365376200   116.58742043   179.67937474
 H    196 194 193     1.100692284920   119.02449270   179.02111853
 C    196 194 193     1.368718013380   121.45569496   358.38476756
 H    198 196 194     1.100882091037   119.38259763   180.36380921
 C    192 190 189     1.378969906364   127.93508133   178.85707802
 H    200 192 190     1.098611155314   120.96765311     1.53099872
 C    137 136 134     1.389660391595   121.41213091   359.57448283
 H    202 137 136     1.103919576631   118.24079653   180.00975891
 C    202 137 136     1.386019842556   122.25185503     0.40634683
 C    204 202 137     1.385642809492   116.33485355   359.61304841
 H    205 204 202     1.101622377348   119.04591474   180.37640909
 C    191 190 189     1.345168019447    92.67046246   182.43779104
 H    207 191 190     1.097976705307   115.17443962    22.12109934
 C    207 191 190     1.366861003565   122.22927839   202.69657769
 H    209 207 191     1.097097684291   118.49550033   180.19004647
 C    209 207 191     1.393931491812   120.00790710   359.25570559
 C    211 209 207     1.382895871651   116.71879241     0.77319563
 H    212 211 209     1.099197854693   120.53080875   179.66139489
 C    191 190 189     1.327446044163   141.94829478    35.46827063
 H    214 191 190     1.099279947677   115.15234012   322.60966924
 C     58  53  51     1.310853538793   126.15988287     4.01018161
 H    216  58  53     1.101441797062   119.80591457   359.51860994
 B    189 137 136     1.468729044335    57.07989128    54.47207204
 C    151 147 146     1.377076613532    75.84186913    93.30470632
 H    219 151 147     1.101063118813   118.76823750    91.54973689
 C    152 151 147     1.347671323958   121.01146426    75.26248876
 H    221 152 151     1.102147823766   119.47423999   180.64141151

---------------------------
INTERNAL COORDINATES (A.U.)
---------------------------
 O      0   0   0     0.000000000000     0.00000000     0.00000000
 O      1   0   0     4.454645685257     0.00000000     0.00000000
 N      2   1   0     4.706162134114    62.13578203     0.00000000
 C      2   1   3     2.568149639375    69.28719748   237.65882504
 C      1   2   3     2.585709579464    69.18083673   122.79156249
 C      5   1   2     2.587121350501   127.17545575   177.15835954
 H      6   5   1     2.076089232856   120.97238945     1.35172672
 C      6   5   1     2.638063100545   116.62697844   180.35370762
 H      8   6   5     2.080200735407   119.04669277   180.99994628
 C      8   6   5     2.586502200030   121.44051659     1.65042960
 H     10   8   6     2.080558219850   119.37639365   179.64667966
 C      4   2   1     2.606355749459   127.93796284   181.10651643
 H     12   4   2     2.076176795917   120.92055247   358.50089020
 C      1   2   3     5.971099808019    87.85018364   294.81272901
 H     14   1   2     2.085746393731    70.20137706   144.41241919
 C     14   1   2     2.621986671267    53.37670684   347.43364326
 C     16  14   1     2.617693630209   116.34692071   204.95786035
 H     17  16  14     2.081804057483   119.03282648   179.65022447
 C      3   2   1     2.541539039706    92.61167164   177.56296367
 H     19   3   2     2.074810161025   115.19607348   337.84515064
 C     19   3   2     2.584055209813   122.22008297   157.27537631
 H     21  19   3     2.073117722170   118.57996531   179.85218249
 C     21  19   3     2.634148770100   119.98292173     0.74553379
 C     23  21  19     2.614317780295   116.74605873   359.25140659
 H     24  23  21     2.077075491110   120.48642726   180.34476152
 C      3   2   1     2.508509479891   141.95622237   324.49551095
 H     26   3   2     2.077262665518   115.15982664    37.44222444
 C     23  21  19     2.773286260000   123.04135222   178.91979319
 H     28  23  21     2.081050675262   114.07823821   183.54768155
 B      1   2   3     2.773454291065    36.71727235   317.23300740
 O     17  16  14    55.272109256457   117.89362081    68.67180412
 O     31  17  16     4.454645690550    79.87282932   163.61391440
 N     32  31  17     4.707900244925    62.15914596    35.62119678
 C     32  31  17     2.567132271583    69.26602356   273.31963539
 C     31  17  16     2.585709579079    83.79622611    93.71976869
 C     35  31  17     2.586250910131   127.15114681   258.68888907
 H     36  35  31     2.075978961706   120.99512082     1.29776435
 C     36  35  31     2.639441450538   116.60863295   180.37704884
 H     38  36  35     2.080069139925   119.04146264   180.95520580
 C     38  36  35     2.586502200376   121.43515095     1.58860703
 H     40  38  36     2.080383101498   119.40427254   179.64065294
 C     34  32  31     2.605875469467   127.88007692   181.16143780
 H     42  34  32     2.076094353178   120.95578059   358.46504991
 C     31  17  16     5.972508372001   100.25924025   249.52858538
 H     44  31  17     2.086241243226    70.17191760    65.18336922
 C     44  31  17     2.620519419917    53.35564363   268.17472626
 C     46  44  31     2.617693629471   116.30203914   204.98980637
 H     47  46  44     2.081908191277   119.03758542   179.61037308
 C     33  32  31     2.541539039456    92.63467180   177.55829797
 H     49  33  32     2.074879530811   115.18692466   337.83365736
 C     49  33  32     2.582992959210   122.19540607   157.31318651
 H     51  49  33     2.073241218836   118.49778303   179.77634250
 C     51  49  33     2.634148769734   120.00790709     0.71633368
 C     53  51  49     2.614317780554   116.74605865   359.27914526
 H     54  53  51     2.077184628425   120.53286309   180.28340721
 C     33  32  31     2.508968540256   141.93115246   324.58260110
 H     56  33  32     2.077309817023   115.15154688    37.37102758
 C     53  51  49     2.773286260000   123.04135226   178.94753186
 H     58  53  51     2.081426333947   114.01063104   183.56600580
 B     31  17  16     2.775495658820    74.97258609   200.97991179
 O     17  16  14     8.480074591428   115.74834929   344.53508030
 O     61  17  16     4.453233359307    88.66643103    34.45220130
 N     62  61  17     4.707900239375    62.15059700    71.42472311
 C     62  61  17     2.567142699802    69.29279696   193.71204073
 C     61  17  16     2.584707419430   153.85615111     3.00119394
 C     65  61  17     2.585913280333   127.21092824   216.67827352
 H     66  65  61     2.076038391069   120.98768701   358.75256476
 C     66  65  61     2.639441451004   116.64202443   179.65902216
 H     68  66  65     2.080134452749   119.01344560   179.05531450
 C     68  66  65     2.585378790661   121.46309417   358.46039310
 H     70  68  66     2.080383940476   119.42861092   180.32948046
 C     64  62  61     2.606355748983   127.94951155   178.84658627
 H     72  64  62     2.076161229796   120.93409810     1.57430820
 C     17  16  14     2.627568208991   121.46017365   359.62714822
 H     74  17  16     2.086127806908   118.26685608   180.02331404
 C     74  17  16     2.620641378733   122.19635152     0.42867230
 C     76  74  17     2.617458299792   116.31245145   359.56040524
 H     77  76  74     2.081994949371   119.00292220   180.40837662
 C     63  62  61     2.541539039546    92.63467195   182.42620421
 H     79  63  62     2.074821268578   115.20775327    22.16534776
 C     79  63  62     2.583372429346   122.16278872   202.71628212
 H     81  79  63     2.073360042416   118.48270574   180.18742431
 C     81  79  63     2.632254199781   120.08119525   359.25179851
 C     83  81  79     2.615341370463   116.72934058     0.77920718
 H     84  83  81     2.077073524214   120.55873627   179.66990257
 C     63  62  61     2.508509480209   141.94187175    35.46754236
 H     86  63  62     2.077362495550   115.13291998   322.58993519
 C     83  81  79     2.772302950000   123.10654599   181.10956565
 H     88  83  81     2.081446212624   114.01831187   176.43348315
 B     61  17  16     2.773972500506    57.09529044    54.46912251
 O     47  46  44     8.479140720221   115.75732918   344.52088113
 O     91  47  46     4.452094112706    88.68109055    34.45552992
 N     92  91  47     4.705553544337    62.15851261    71.43038435
 C     92  91  47     2.566568129111    69.34409362   193.76855276
 C     91  47  46     2.585485840774   153.88551511     2.97554718
 C     95  91  47     2.587121350081   127.23432874   216.78189065
 H     96  95  91     2.076052954882   120.99338581   358.65200674
 C     96  95  91     2.639260150224   116.60573946   179.67779649
 H     98  96  95     2.080174475172   119.02865344   178.98890857
 C     98  96  95     2.585070760095   121.44936023   358.29397582
 H    100  98  96     2.080577830362   119.37203132   180.38203730
 C     94  92  91     2.606355749796   127.98535662   178.88889035
 H    102  94  92     2.076113448060   120.96335040     1.49898421
 C     47  46  44     2.627027919579   121.48761819   359.63899738
 H    104  47  46     2.085737982868   118.30192702   179.94195861
 C    104  47  46     2.620665910083   122.15617061     0.32599278
 C    106 104  47     2.617693630529   116.35546410   359.68976176
 H    107 106 104     2.081807017731   119.02237856   180.33407700
 C     93  92  91     2.540496958904    92.65627597   182.40739732
 H    109  93  92     2.074870616790   115.20121676    22.13636775
 C    109  93  92     2.582992959919   122.22030290   202.68546388
 H    111 109  93     2.073177271703   118.56969394   180.16697683
 C    111 109  93     2.632698471028   120.01661573   359.28492076
 C    113 111 109     2.615341371087   116.76130745     0.77563656
 H    114 113 111     2.077046623320   120.49157922   179.62215288
 C     93  92  91     2.510434848953   141.89408646    35.44880545
 H    116  93  92     2.077167167332   115.15621584   322.61352852
 C    113 111 109     2.773286260000   123.05051601   181.05076087
 H    118 113 111     2.081108251273   114.05896822   176.46483366
 B     91  47  46     2.773454290996    57.11142949    54.43273920
 O     89  88  83    14.206699599688    87.14156235   183.26252367
 O    121  89  88     4.453506797134    63.06975073   167.59906129
 N    122 121  89     4.705553538663    62.16706269     9.09481789
 C    122 121  89     2.566557691510    69.31730043   246.74238823
 C    121  89  88     2.586487700028   100.01184858   107.21440114
 C    125 121  89     2.586250911865   127.18376064   233.19305225
 H    126 125 121     2.074603806518   121.24940582     0.28066450
 C    126 125 121     2.639441450556   116.60863277   180.40189566
 H    128 126 125     2.079946834194   119.02642808   180.81542058
 C    128 126 125     2.586502200220   121.43515112     1.58860686
 H    130 128 126     2.080243903197   119.37582169   179.66297575
 C    124 122 121     2.606355749467   127.95205521   181.09692926
 H    132 124 122     2.075935989684   120.93686045   358.58648898
 C    121  89  88     5.971099817978    75.04019727   262.90875576
 H    134 121  89     2.086244317001    70.15377585    81.71177872
 C    134 121  89     2.620641383583    53.38449551   284.79387383
 C    136 134 121     2.618485430622   116.36644639   205.02478197
 H    137 136 134     2.081711978061   119.06481898   179.61027294
 C    123 122 121     2.539449531111    92.69989976   177.54282253
 H    139 123 122     2.074848821595   115.25298348   337.82256486
 C    139 123 122     2.584055211600   122.27199629   157.25680263
 H    141 139 123     2.073389578415   118.43155765   179.85507760
 C    141 139 123     2.632698470505   119.99161853     0.80156930
 C    143 141 139     2.615829468840   116.72826979   359.17140310
 H    144 143 141     2.075835634797   121.29500121   180.57884974
 C    123 122 121     2.510434848200   141.89408645   324.53569980
 H    146 123 122     2.074240309997   116.07804561    37.13935503
 C     88  83  81     2.476312870000   126.16091018   355.92463875
 H    148  88  83     2.081473599399   119.87534441     0.54193396
 B    121  89  88     2.773972495900    46.17792454   208.32030727
 C    147 146 123     5.145857038147   156.11257745   171.80125190
 C    151 147 146     2.591841200530    94.94581586   336.54208598
 H    152 151 147     2.082292670554   119.09021842   256.27997937
 C    151 147 146     2.852845011658    97.86980794   213.46813208
 H    154 151 147     2.097380306761   111.28326829   224.37018741
 H    154 151 147     2.091472062246   111.84108234   103.53974837
 H    154 151 147     2.098469538376   110.50660577   342.89525839
 N    119 118 113     9.542893753175    88.94802957   179.62177197
 C    158 119 118     2.541539039113    35.81393927   185.28661947
 H    159 158 119     2.085201526323   116.68314527   182.00137583
 C    159 158 119     2.583372430004   122.16278882     1.87750084
 H    161 159 158     2.077806052897   119.26171309   179.81085019
 C    161 159 158     2.632698470913   120.04889958     0.77542628
 C    163 161 159     2.615341370876   116.76130742   359.19505617
 H    164 163 161     2.082028396370   119.69622684   180.09481755
 C    158 119 118     2.510434849080    82.93460066     3.46293721
 H    166 158 119     2.086508409192   117.24769722   178.63108852
 C    118 113 111     2.476312870000   126.18666005   355.98393036
 H    168 118 113     2.082460159298   119.78558363     0.50034871
 C    151 147 146     4.567886725819    76.48681062    63.79899769
 C    170 151 147     2.591799177066    88.52004842   265.68731903
 H    171 170 151     2.083768867098   119.10331691   179.81145160
 C    170 151 147     2.852393090189   149.68312970    87.96455143
 H    173 170 151     2.093834860795   111.52480559   325.61680669
 H    173 170 151     2.093757878018   111.78393938   204.08411827
 H    173 170 151     2.100499512461   110.95173717    84.81383899
 N     29  28  23     9.542189165044    88.96767087   180.38207637
 C    177  29  28     2.540496959265    35.78817806   174.77528747
 H    178 177  29     2.085315335185   116.67420426   178.05918412
 C    178 177  29     2.582992959824   122.22030280   358.11681061
 H    180 178 177     2.077767996603   119.26505338   180.23449627
 C    180 178 177     2.633704740565   120.04016527   359.34088262
 C    182 180 178     2.614317780731   116.71409428     0.69515550
 H    183 182 180     2.082049486668   119.69821052   179.94272416
 C    177  29  28     2.509976049424    82.90051409   356.52740519
 H    185 177  29     2.086555819521   117.24386882   181.33208754
 C     28  23  21     2.477154190000   126.15988287     4.01018154
 H    187  28  23     2.082373174331   119.80261280   359.51100413
 O    137 136 134     8.480074590265   115.71730638   344.47876424
 O    189 137 136     4.453233355086    88.66643104    34.47565491
 N    190 189 137     4.706089672317    62.14621610    71.43028773
 C    190 189 137     2.568160060946    69.31396050   193.74255640
 C    189 137 136     2.584707419571   153.85615099     3.02464764
 C    193 189 137     2.586250910220   127.17739236   216.70830510
 H    194 193 189     2.075951458847   121.02543250   358.72612154
 C    194 193 189     2.640637870041   116.58742043   179.67937474
 H    196 194 193     2.080006976219   119.02449270   179.02111853
 C    196 194 193     2.586502199854   121.45569496   358.38476756
 H    198 196 194     2.080365657798   119.38259763   180.36380921
 C    192 190 189     2.605875469946   127.93508133   178.85707802
 H    200 192 190     2.076074211214   120.96765311     1.53099872
 C    137 136 134     2.626077559273   121.41213091   359.57448283
 H    202 137 136     2.086105673706   118.24079653   180.00975891
 C    202 137 136     2.619197918612   122.25185503     0.40634683
 C    204 202 137     2.618485429378   116.33485355   359.61304841
 H    205 204 202     2.081764596186   119.04591474   180.37640909
 C    191 190 189     2.541999160863    92.67046246   182.43779104
 H    207 191 190     2.074875274455   115.17443962    22.12109934
 C    207 191 190     2.582992959874   122.22927839   202.69657769
 H    209 207 191     2.073214165470   118.49550033   180.19004647
 C    209 207 191     2.634148768972   120.00790710   359.25570559
 C    211 209 207     2.613294469151   116.71879241     0.77319563
 H    212 211 209     2.077182912363   120.53080875   179.66139489
 C    191 190 189     2.508509481026   141.94829478    35.46827063
 H    214 191 190     2.077338045621   115.15234012   322.60966924
 C     58  53  51     2.477154190000   126.15988287     4.01018161
 H    216  58  53     2.081423348902   119.80591457   359.51860994
 B    189 137 136     2.775495658730    57.07989128    54.47207204
 C    151 147 146     2.602297665003    75.84186913    93.30470632
 H    219 151 147     2.080707750717   118.76823750    91.54973689
 C    152 151 147     2.546729720820   121.01146426    75.26248876
 H    221 152 151     2.082757546015   119.47423999   180.64141151

---------------------
BASIS SET INFORMATION
---------------------
There are 5 groups of distinct atoms

 Group   1 Type O   : 11s6p2d1f contracted to 5s3p2d1f pattern {62111/411/11/1}
 Group   2 Type N   : 11s6p2d1f contracted to 5s3p2d1f pattern {62111/411/11/1}
 Group   3 Type C   : 11s6p2d1f contracted to 5s3p2d1f pattern {62111/411/11/1}
 Group   4 Type H   : 5s1p contracted to 3s1p pattern {311/1}
 Group   5 Type B   : 11s6p2d1f contracted to 5s3p2d1f pattern {62111/411/11/1}

Atom   0O    basis set group =>   1
Atom   1O    basis set group =>   1
Atom   2N    basis set group =>   2
Atom   3C    basis set group =>   3
Atom   4C    basis set group =>   3
Atom   5C    basis set group =>   3
Atom   6H    basis set group =>   4
Atom   7C    basis set group =>   3
Atom   8H    basis set group =>   4
Atom   9C    basis set group =>   3
Atom  10H    basis set group =>   4
Atom  11C    basis set group =>   3
Atom  12H    basis set group =>   4
Atom  13C    basis set group =>   3
Atom  14H    basis set group =>   4
Atom  15C    basis set group =>   3
Atom  16C    basis set group =>   3
Atom  17H    basis set group =>   4
Atom  18C    basis set group =>   3
Atom  19H    basis set group =>   4
Atom  20C    basis set group =>   3
Atom  21H    basis set group =>   4
Atom  22C    basis set group =>   3
Atom  23C    basis set group =>   3
Atom  24H    basis set group =>   4
Atom  25C    basis set group =>   3
Atom  26H    basis set group =>   4
Atom  27C    basis set group =>   3
Atom  28H    basis set group =>   4
Atom  29B    basis set group =>   5
Atom  30O    basis set group =>   1
Atom  31O    basis set group =>   1
Atom  32N    basis set group =>   2
Atom  33C    basis set group =>   3
Atom  34C    basis set group =>   3
Atom  35C    basis set group =>   3
Atom  36H    basis set group =>   4
Atom  37C    basis set group =>   3
Atom  38H    basis set group =>   4
Atom  39C    basis set group =>   3
Atom  40H    basis set group =>   4
Atom  41C    basis set group =>   3
Atom  42H    basis set group =>   4
Atom  43C    basis set group =>   3
Atom  44H    basis set group =>   4
Atom  45C    basis set group =>   3
Atom  46C    basis set group =>   3
Atom  47H    basis set group =>   4
Atom  48C    basis set group =>   3
Atom  49H    basis set group =>   4
Atom  50C    basis set group =>   3
Atom  51H    basis set group =>   4
Atom  52C    basis set group =>   3
Atom  53C    basis set group =>   3
Atom  54H    basis set group =>   4
Atom  55C    basis set group =>   3
Atom  56H    basis set group =>   4
Atom  57C    basis set group =>   3
Atom  58H    basis set group =>   4
Atom  59B    basis set group =>   5
Atom  60O    basis set group =>   1
Atom  61O    basis set group =>   1
Atom  62N    basis set group =>   2
Atom  63C    basis set group =>   3
Atom  64C    basis set group =>   3
Atom  65C    basis set group =>   3
Atom  66H    basis set group =>   4
Atom  67C    basis set group =>   3
Atom  68H    basis set group =>   4
Atom  69C    basis set group =>   3
Atom  70H    basis set group =>   4
Atom  71C    basis set group =>   3
Atom  72H    basis set group =>   4
Atom  73C    basis set group =>   3
Atom  74H    basis set group =>   4
Atom  75C    basis set group =>   3
Atom  76C    basis set group =>   3
Atom  77H    basis set group =>   4
Atom  78C    basis set group =>   3
Atom  79H    basis set group =>   4
Atom  80C    basis set group =>   3
Atom  81H    basis set group =>   4
Atom  82C    basis set group =>   3
Atom  83C    basis set group =>   3
Atom  84H    basis set group =>   4
Atom  85C    basis set group =>   3
Atom  86H    basis set group =>   4
Atom  87C    basis set group =>   3
Atom  88H    basis set group =>   4
Atom  89B    basis set group =>   5
Atom  90O    basis set group =>   1
Atom  91O    basis set group =>   1
Atom  92N    basis set group =>   2
Atom  93C    basis set group =>   3
Atom  94C    basis set group =>   3
Atom  95C    basis set group =>   3
Atom  96H    basis set group =>   4
Atom  97C    basis set group =>   3
Atom  98H    basis set group =>   4
Atom  99C    basis set group =>   3
Atom 100H    basis set group =>   4
Atom 101C    basis set group =>   3
Atom 102H    basis set group =>   4
Atom 103C    basis set group =>   3
Atom 104H    basis set group =>   4
Atom 105C    basis set group =>   3
Atom 106C    basis set group =>   3
Atom 107H    basis set group =>   4
Atom 108C    basis set group =>   3
Atom 109H    basis set group =>   4
Atom 110C    basis set group =>   3
Atom 111H    basis set group =>   4
Atom 112C    basis set group =>   3
Atom 113C    basis set group =>   3
Atom 114H    basis set group =>   4
Atom 115C    basis set group =>   3
Atom 116H    basis set group =>   4
Atom 117C    basis set group =>   3
Atom 118H    basis set group =>   4
Atom 119B    basis set group =>   5
Atom 120O    basis set group =>   1
Atom 121O    basis set group =>   1
Atom 122N    basis set group =>   2
Atom 123C    basis set group =>   3
Atom 124C    basis set group =>   3
Atom 125C    basis set group =>   3
Atom 126H    basis set group =>   4
Atom 127C    basis set group =>   3
Atom 128H    basis set group =>   4
Atom 129C    basis set group =>   3
Atom 130H    basis set group =>   4
Atom 131C    basis set group =>   3
Atom 132H    basis set group =>   4
Atom 133C    basis set group =>   3
Atom 134H    basis set group =>   4
Atom 135C    basis set group =>   3
Atom 136C    basis set group =>   3
Atom 137H    basis set group =>   4
Atom 138C    basis set group =>   3
Atom 139H    basis set group =>   4
Atom 140C    basis set group =>   3
Atom 141H    basis set group =>   4
Atom 142C    basis set group =>   3
Atom 143C    basis set group =>   3
Atom 144H    basis set group =>   4
Atom 145C    basis set group =>   3
Atom 146H    basis set group =>   4
Atom 147C    basis set group =>   3
Atom 148H    basis set group =>   4
Atom 149B    basis set group =>   5
Atom 150C    basis set group =>   3
Atom 151C    basis set group =>   3
Atom 152H    basis set group =>   4
Atom 153C    basis set group =>   3
Atom 154H    basis set group =>   4
Atom 155H    basis set group =>   4
Atom 156H    basis set group =>   4
Atom 157N    basis set group =>   2
Atom 158C    basis set group =>   3
Atom 159H    basis set group =>   4
Atom 160C    basis set group =>   3
Atom 161H    basis set group =>   4
Atom 162C    basis set group =>   3
Atom 163C    basis set group =>   3
Atom 164H    basis set group =>   4
Atom 165C    basis set group =>   3
Atom 166H    basis set group =>   4
Atom 167C    basis set group =>   3
Atom 168H    basis set group =>   4
Atom 169C    basis set group =>   3
Atom 170C    basis set group =>   3
Atom 171H    basis set group =>   4
Atom 172C    basis set group =>   3
Atom 173H    basis set group =>   4
Atom 174H    basis set group =>   4
Atom 175H    basis set group =>   4
Atom 176N    basis set group =>   2
Atom 177C    basis set group =>   3
Atom 178H    basis set group =>   4
Atom 179C    basis set group =>   3
Atom 180H    basis set group =>   4
Atom 181C    basis set group =>   3
Atom 182C    basis set group =>   3
Atom 183H    basis set group =>   4
Atom 184C    basis set group =>   3
Atom 185H    basis set group =>   4
Atom 186C    basis set group =>   3
Atom 187H    basis set group =>   4
Atom 188O    basis set group =>   1
Atom 189O    basis set group =>   1
Atom 190N    basis set group =>   2
Atom 191C    basis set group =>   3
Atom 192C    basis set group =>   3
Atom 193C    basis set group =>   3
Atom 194H    basis set group =>   4
Atom 195C    basis set group =>   3
Atom 196H    basis set group =>   4
Atom 197C    basis set group =>   3
Atom 198H    basis set group =>   4
Atom 199C    basis set group =>   3
Atom 200H    basis set group =>   4
Atom 201C    basis set group =>   3
Atom 202H    basis set group =>   4
Atom 203C    basis set group =>   3
Atom 204C    basis set group =>   3
Atom 205H    basis set group =>   4
Atom 206C    basis set group =>   3
Atom 207H    basis set group =>   4
Atom 208C    basis set group =>   3
Atom 209H    basis set group =>   4
Atom 210C    basis set group =>   3
Atom 211C    basis set group =>   3
Atom 212H    basis set group =>   4
Atom 213C    basis set group =>   3
Atom 214H    basis set group =>   4
Atom 215C    basis set group =>   3
Atom 216H    basis set group =>   4
Atom 217B    basis set group =>   5
Atom 218C    basis set group =>   3
Atom 219H    basis set group =>   4
Atom 220C    basis set group =>   3
Atom 221H    basis set group =>   4
---------------------------------
AUXILIARY/J BASIS SET INFORMATION
---------------------------------
There are 5 groups of distinct atoms

 Group   1 Type O   : 12s5p4d2f1g contracted to 6s4p3d1f1g pattern {711111/2111/211/2/1}
 Group   2 Type N   : 12s5p4d2f1g contracted to 6s4p3d1f1g pattern {711111/2111/211/2/1}
 Group   3 Type C   : 12s5p4d2f1g contracted to 6s4p3d1f1g pattern {711111/2111/211/2/1}
 Group   4 Type H   : 5s2p1d contracted to 3s1p1d pattern {311/2/1}
 Group   5 Type B   : 12s5p4d2f1g contracted to 6s4p3d1f1g pattern {711111/2111/211/2/1}

Atom   0O    basis set group =>   1
Atom   1O    basis set group =>   1
Atom   2N    basis set group =>   2
Atom   3C    basis set group =>   3
Atom   4C    basis set group =>   3
Atom   5C    basis set group =>   3
Atom   6H    basis set group =>   4
Atom   7C    basis set group =>   3
Atom   8H    basis set group =>   4
Atom   9C    basis set group =>   3
Atom  10H    basis set group =>   4
Atom  11C    basis set group =>   3
Atom  12H    basis set group =>   4
Atom  13C    basis set group =>   3
Atom  14H    basis set group =>   4
Atom  15C    basis set group =>   3
Atom  16C    basis set group =>   3
Atom  17H    basis set group =>   4
Atom  18C    basis set group =>   3
Atom  19H    basis set group =>   4
Atom  20C    basis set group =>   3
Atom  21H    basis set group =>   4
Atom  22C    basis set group =>   3
Atom  23C    basis set group =>   3
Atom  24H    basis set group =>   4
Atom  25C    basis set group =>   3
Atom  26H    basis set group =>   4
Atom  27C    basis set group =>   3
Atom  28H    basis set group =>   4
Atom  29B    basis set group =>   5
Atom  30O    basis set group =>   1
Atom  31O    basis set group =>   1
Atom  32N    basis set group =>   2
Atom  33C    basis set group =>   3
Atom  34C    basis set group =>   3
Atom  35C    basis set group =>   3
Atom  36H    basis set group =>   4
Atom  37C    basis set group =>   3
Atom  38H    basis set group =>   4
Atom  39C    basis set group =>   3
Atom  40H    basis set group =>   4
Atom  41C    basis set group =>   3
Atom  42H    basis set group =>   4
Atom  43C    basis set group =>   3
Atom  44H    basis set group =>   4
Atom  45C    basis set group =>   3
Atom  46C    basis set group =>   3
Atom  47H    basis set group =>   4
Atom  48C    basis set group =>   3
Atom  49H    basis set group =>   4
Atom  50C    basis set group =>   3
Atom  51H    basis set group =>   4
Atom  52C    basis set group =>   3
Atom  53C    basis set group =>   3
Atom  54H    basis set group =>   4
Atom  55C    basis set group =>   3
Atom  56H    basis set group =>   4
Atom  57C    basis set group =>   3
Atom  58H    basis set group =>   4
Atom  59B    basis set group =>   5
Atom  60O    basis set group =>   1
Atom  61O    basis set group =>   1
Atom  62N    basis set group =>   2
Atom  63C    basis set group =>   3
Atom  64C    basis set group =>   3
Atom  65C    basis set group =>   3
Atom  66H    basis set group =>   4
Atom  67C    basis set group =>   3
Atom  68H    basis set group =>   4
Atom  69C    basis set group =>   3
Atom  70H    basis set group =>   4
Atom  71C    basis set group =>   3
Atom  72H    basis set group =>   4
Atom  73C    basis set group =>   3
Atom  74H    basis set group =>   4
Atom  75C    basis set group =>   3
Atom  76C    basis set group =>   3
Atom  77H    basis set group =>   4
Atom  78C    basis set group =>   3
Atom  79H    basis set group =>   4
Atom  80C    basis set group =>   3
Atom  81H    basis set group =>   4
Atom  82C    basis set group =>   3
Atom  83C    basis set group =>   3
Atom  84H    basis set group =>   4
Atom  85C    basis set group =>   3
Atom  86H    basis set group =>   4
Atom  87C    basis set group =>   3
Atom  88H    basis set group =>   4
Atom  89B    basis set group =>   5
Atom  90O    basis set group =>   1
Atom  91O    basis set group =>   1
Atom  92N    basis set group =>   2
Atom  93C    basis set group =>   3
Atom  94C    basis set group =>   3
Atom  95C    basis set group =>   3
Atom  96H    basis set group =>   4
Atom  97C    basis set group =>   3
Atom  98H    basis set group =>   4
Atom  99C    basis set group =>   3
Atom 100H    basis set group =>   4
Atom 101C    basis set group =>   3
Atom 102H    basis set group =>   4
Atom 103C    basis set group =>   3
Atom 104H    basis set group =>   4
Atom 105C    basis set group =>   3
Atom 106C    basis set group =>   3
Atom 107H    basis set group =>   4
Atom 108C    basis set group =>   3
Atom 109H    basis set group =>   4
Atom 110C    basis set group =>   3
Atom 111H    basis set group =>   4
Atom 112C    basis set group =>   3
Atom 113C    basis set group =>   3
Atom 114H    basis set group =>   4
Atom 115C    basis set group =>   3
Atom 116H    basis set group =>   4
Atom 117C    basis set group =>   3
Atom 118H    basis set group =>   4
Atom 119B    basis set group =>   5
Atom 120O    basis set group =>   1
Atom 121O    basis set group =>   1
Atom 122N    basis set group =>   2
Atom 123C    basis set group =>   3
Atom 124C    basis set group =>   3
Atom 125C    basis set group =>   3
Atom 126H    basis set group =>   4
Atom 127C    basis set group =>   3
Atom 128H    basis set group =>   4
Atom 129C    basis set group =>   3
Atom 130H    basis set group =>   4
Atom 131C    basis set group =>   3
Atom 132H    basis set group =>   4
Atom 133C    basis set group =>   3
Atom 134H    basis set group =>   4
Atom 135C    basis set group =>   3
Atom 136C    basis set group =>   3
Atom 137H    basis set group =>   4
Atom 138C    basis set group =>   3
Atom 139H    basis set group =>   4
Atom 140C    basis set group =>   3
Atom 141H    basis set group =>   4
Atom 142C    basis set group =>   3
Atom 143C    basis set group =>   3
Atom 144H    basis set group =>   4
Atom 145C    basis set group =>   3
Atom 146H    basis set group =>   4
Atom 147C    basis set group =>   3
Atom 148H    basis set group =>   4
Atom 149B    basis set group =>   5
Atom 150C    basis set group =>   3
Atom 151C    basis set group =>   3
Atom 152H    basis set group =>   4
Atom 153C    basis set group =>   3
Atom 154H    basis set group =>   4
Atom 155H    basis set group =>   4
Atom 156H    basis set group =>   4
Atom 157N    basis set group =>   2
Atom 158C    basis set group =>   3
Atom 159H    basis set group =>   4
Atom 160C    basis set group =>   3
Atom 161H    basis set group =>   4
Atom 162C    basis set group =>   3
Atom 163C    basis set group =>   3
Atom 164H    basis set group =>   4
Atom 165C    basis set group =>   3
Atom 166H    basis set group =>   4
Atom 167C    basis set group =>   3
Atom 168H    basis set group =>   4
Atom 169C    basis set group =>   3
Atom 170C    basis set group =>   3
Atom 171H    basis set group =>   4
Atom 172C    basis set group =>   3
Atom 173H    basis set group =>   4
Atom 174H    basis set group =>   4
Atom 175H    basis set group =>   4
Atom 176N    basis set group =>   2
Atom 177C    basis set group =>   3
Atom 178H    basis set group =>   4
Atom 179C    basis set group =>   3
Atom 180H    basis set group =>   4
Atom 181C    basis set group =>   3
Atom 182C    basis set group =>   3
Atom 183H    basis set group =>   4
Atom 184C    basis set group =>   3
Atom 185H    basis set group =>   4
Atom 186C    basis set group =>   3
Atom 187H    basis set group =>   4
Atom 188O    basis set group =>   1
Atom 189O    basis set group =>   1
Atom 190N    basis set group =>   2
Atom 191C    basis set group =>   3
Atom 192C    basis set group =>   3
Atom 193C    basis set group =>   3
Atom 194H    basis set group =>   4
Atom 195C    basis set group =>   3
Atom 196H    basis set group =>   4
Atom 197C    basis set group =>   3
Atom 198H    basis set group =>   4
Atom 199C    basis set group =>   3
Atom 200H    basis set group =>   4
Atom 201C    basis set group =>   3
Atom 202H    basis set group =>   4
Atom 203C    basis set group =>   3
Atom 204C    basis set group =>   3
Atom 205H    basis set group =>   4
Atom 206C    basis set group =>   3
Atom 207H    basis set group =>   4
Atom 208C    basis set group =>   3
Atom 209H    basis set group =>   4
Atom 210C    basis set group =>   3
Atom 211C    basis set group =>   3
Atom 212H    basis set group =>   4
Atom 213C    basis set group =>   3
Atom 214H    basis set group =>   4
Atom 215C    basis set group =>   3
Atom 216H    basis set group =>   4
Atom 217B    basis set group =>   5
Atom 218C    basis set group =>   3
Atom 219H    basis set group =>   4
Atom 220C    basis set group =>   3
Atom 221H    basis set group =>   4


           ************************************************************
           *        Program running with 8 parallel MPI-processes     *
           *              working on a common directory               *
           ************************************************************
------------------------------------------------------------------------------
                           ORCA GTO INTEGRAL CALCULATION
                           -- RI-GTO INTEGRALS CHOSEN --
------------------------------------------------------------------------------
------------------------------------------------------------------------------
                   ___                                                        
                  /   \      - P O W E R E D   B Y -                         
                 /     \                                                     
                 |  |  |   _    _      __       _____    __    __             
                 |  |  |  | |  | |    /  \     |  _  \  |  |  /  |          
                  \  \/   | |  | |   /    \    | | | |  |  | /  /          
                 / \  \   | |__| |  /  /\  \   | |_| |  |  |/  /          
                |  |  |   |  __  | /  /__\  \  |    /   |      \           
                |  |  |   | |  | | |   __   |  |    \   |  |\   \          
                \     /   | |  | | |  |  |  |  | |\  \  |  | \   \       
                 \___/    |_|  |_| |__|  |__|  |_| \__\ |__|  \__/        
                                                                              
                      - O R C A' S   B I G   F R I E N D -                    
                                      &                                       
                       - I N T E G R A L  F E E D E R -                       
                                                                              
 v1 FN, 2020, v2 2021                                                         
------------------------------------------------------------------------------


Reading SHARK input file 1fix.SHARKINP.tmp ... ok
----------------------
SHARK INTEGRAL PACKAGE
----------------------

Number of atoms                             ...    222
Number of basis functions                   ...   4732
Number of shells                            ...   1840
Maximum angular momentum                    ...      3
Integral batch strategy                     ... SHARK/LIBINT Hybrid
RI-J (if used) integral strategy            ... SPLIT-RIJ (Revised 2003 algorithm where possible)
Printlevel                                  ...      1
Contraction scheme used                     ... SEGMENTED contraction
Coulomb Range Separation                    ... NOT USED
Exchange Range Separation                   ... NOT USED
Finite Nucleus Model                        ... NOT USED
Auxiliary Coulomb fitting basis             ... AVAILABLE
   # of basis functions in Aux-J            ...   7610
   # of shells in Aux-J                     ...   2470
   Maximum angular momentum in Aux-J        ...      4
Auxiliary J/K fitting basis                 ... NOT available
Auxiliary Correlation fitting basis         ... NOT available
Auxiliary 'external' fitting basis          ... NOT available
Integral threshold                          ...     1.000000e-10
Primitive cut-off                           ...     1.000000e-11
Primitive pair pre-selection threshold      ...     1.000000e-11

Calculating pre-screening integrals         ... done (  1.6 sec) Dimension = 1840
Organizing shell pair data                  ... done (  5.0 sec)
Shell pair information
Total number of shell pairs                 ...   1693720
Shell pairs after pre-screening             ...    267930
Total number of primitive shell pairs       ...   5240716
Primitive shell pairs kept                  ...    506446
          la=0 lb=0:  67339 shell pairs
          la=1 lb=0:  79851 shell pairs
          la=1 lb=1:  23835 shell pairs
          la=2 lb=0:  36702 shell pairs
          la=2 lb=1:  22266 shell pairs
          la=2 lb=2:   5243 shell pairs
          la=3 lb=0:  16833 shell pairs
          la=3 lb=1:  10236 shell pairs
          la=3 lb=2:   4547 shell pairs
          la=3 lb=3:   1078 shell pairs

Calculating one electron integrals          ... done (  2.1 sec)
Calculating RI/J V-Matrix + Cholesky decomp.... done (  5.6 sec)
Calculating Nuclear repulsion               ... done (  0.0 sec) ENN=  22499.301652789840 Eh

SHARK setup successfully completed in  19.2 seconds

Maximum memory used throughout the entire GTOINT-calculation: 766.0 MB


           ************************************************************
           *        Program running with 8 parallel MPI-processes     *
           *              working on a common directory               *
           ************************************************************
-------------------------------------------------------------------------------
                                 ORCA SCF
-------------------------------------------------------------------------------

------------
SCF SETTINGS
------------
Hamiltonian:
 Density Functional     Method          .... DFT(GTOs)
 Exchange Functional    Exchange        .... B88
   X-Alpha parameter    XAlpha          ....  0.666667
   Becke's b parameter  XBeta           ....  0.004200
 Correlation Functional Correlation     .... LYP
 LDA part of GGA corr.  LDAOpt          .... VWN-5
 Gradients option       PostSCFGGA      .... off
 Hybrid DFT is turned on
   Fraction HF Exchange ScalHFX         ....  0.200000
   Scaling of DF-GGA-X  ScalDFX         ....  0.720000
   Scaling of DF-GGA-C  ScalDFC         ....  0.810000
   Scaling of DF-LDA-C  ScalLDAC        ....  1.000000
   Perturbative correction              ....  0.000000
   Density functional embedding theory  .... OFF
   NL short-range parameter             ....  4.800000
 RI-approximation to the Coulomb term is turned on
   Number of AuxJ basis functions       .... 7610
   RIJ-COSX (HFX calculated with COS-X)).... on


General Settings:
 Integral files         IntName         .... 1fix
 Hartree-Fock type      HFTyp           .... RHF
 Total Charge           Charge          ....    0
 Multiplicity           Mult            ....    1
 Number of Electrons    NEL             ....  928
 Basis Dimension        Dim             .... 4732
 Nuclear Repulsion      ENuc            ....  22499.3016527898 Eh

Convergence Acceleration:
 DIIS                   CNVDIIS         .... on
   Start iteration      DIISMaxIt       ....    12
   Startup error        DIISStart       ....  0.200000
   # of expansion vecs  DIISMaxEq       ....     5
   Bias factor          DIISBfac        ....   1.050
   Max. coefficient     DIISMaxC        ....  10.000
 Trust-Rad. Augm. Hess. CNVTRAH         .... auto
   Auto Start mean grad. ratio tolernc. ....  1.125000
   Auto Start start iteration           ....    20
   Auto Start num. interpolation iter.  ....    10
   Max. Number of Micro iterations      ....    16
   Max. Number of Macro iterations      .... Maxiter - #DIIS iter
   Number of Davidson start vectors     ....     2
   Converg. threshold I  (grad. norm)   ....   5.000e-05
   Converg. threshold II (energy diff.) ....   1.000e-06
   Grad. Scal. Fac. for Micro threshold ....   0.100
   Minimum threshold for Micro iter.    ....   0.010
   NR start threshold (gradient norm)   ....   0.001
   Initial trust radius                 ....   0.400
   Minimum AH scaling param. (alpha)    ....   1.000
   Maximum AH scaling param. (alpha)    .... 1000.000
   Orbital update algorithm             .... Taylor
   White noise on init. David. guess    .... on
   Maximum white noise                  ....   0.010
   Quad. conv. algorithm                .... NR
 SOSCF                  CNVSOSCF        .... on
   Start iteration      SOSCFMaxIt      ....   150
   Startup grad/error   SOSCFStart      ....  0.003300
 Level Shifting         CNVShift        .... on
   Level shift para.    LevelShift      ....    0.2500
   Turn off err/grad.   ShiftErr        ....    0.0010
 Zerner damping         CNVZerner       .... off
 Static damping         CNVDamp         .... on
   Fraction old density DampFac         ....    0.7000
   Max. Damping (<1)    DampMax         ....    0.9800
   Min. Damping (>=0)   DampMin         ....    0.0000
   Turn off err/grad.   DampErr         ....    0.1000
 Fernandez-Rico         CNVRico         .... off

SCF Procedure:
 Maximum # iterations   MaxIter         ....   125
 SCF integral mode      SCFMode         .... Direct
   Integral package                     .... SHARK and LIBINT hybrid scheme
 Reset frequency        DirectResetFreq ....    20
 Integral Threshold     Thresh          ....  1.000e-10 Eh
 Primitive CutOff       TCut            ....  1.000e-11 Eh

Convergence Tolerance:
 Convergence Check Mode ConvCheckMode   .... Total+1el-Energy
 Convergence forced     ConvForced      .... 0
 Energy Change          TolE            ....  1.000e-06 Eh
 1-El. energy change                    ....  1.000e-03 Eh
 Orbital Gradient       TolG            ....  5.000e-05
 Orbital Rotation angle TolX            ....  5.000e-05
 DIIS Error             TolErr          ....  1.000e-06


Diagonalization of the overlap matrix:
Smallest eigenvalue                        ... 4.451e-06
Time for diagonalization                   ...    8.793 sec
Threshold for overlap eigenvalues          ... 1.000e-08
Number of eigenvalues below threshold      ... 0
Time for construction of square roots      ...    5.109 sec
Total time needed                          ...   14.032 sec

Time for model grid setup =   18.372 sec

------------------------------
INITIAL GUESS: MODEL POTENTIAL
------------------------------
Loading Hartree-Fock densities                     ... done
Calculating cut-offs                               ... done
Initializing the effective Hamiltonian             ... done
Setting up the integral package (SHARK)            ... done
Starting the Coulomb interaction                   ... done (  31.3 sec)
Reading the grid                                   ... done
Mapping shells                                     ... done
Starting the XC term evaluation                    ... done (   3.1 sec)
  promolecular density results
     # of electrons  =    927.885502855
     EX              =   -765.852321703
     EC              =    -31.697534088
     EX+EC           =   -797.549855791
Transforming the Hamiltonian                       ... done (   4.7 sec)
Diagonalizing the Hamiltonian                      ... done (   9.9 sec)
Back transforming the eigenvectors                 ... done (   2.4 sec)
Now organizing SCF variables                       ... done
                      ------------------
                      INITIAL GUESS DONE (  71.1 sec)
                      ------------------
-------------------
DFT GRID GENERATION
-------------------

General Integration Accuracy     IntAcc      ... 4.388
Radial Grid Type                 RadialGrid  ... OptM3 with GC (2021)
Angular Grid (max. ang.)         AngularGrid ... 4 (Lebedev-302)
Angular grid pruning method      GridPruning ... 4 (adaptive)
Weight generation scheme         WeightScheme... Becke
Basis function cutoff            BFCut       ... 1.0000e-10
Integration weight cutoff        WCut        ... 1.0000e-14
Angular grids for H and He will be reduced by one unit
Partially contracted basis set               ... off
Rotationally invariant grid construction     ... off

Total number of grid points                  ...  1082470
Total number of batches                      ...    17021
Average number of points per batch           ...       63
Average number of grid points per atom       ...     4876
Time for grid setup =   58.481 sec

--------------------
COSX GRID GENERATION
--------------------

GRIDX 1
-------
General Integration Accuracy     IntAcc      ... 3.816
Radial Grid Type                 RadialGrid  ... OptM3 with GC (2021)
Angular Grid (max. ang.)         AngularGrid ... 1 (Lebedev-50)
Angular grid pruning method      GridPruning ... 4 (adaptive)
Weight generation scheme         WeightScheme... Becke
Basis function cutoff            BFCut       ... 1.0000e-10
Integration weight cutoff        WCut        ... 1.0000e-14
Angular grids for H and He will be reduced by one unit
Partially contracted basis set               ... on
Rotationally invariant grid construction     ... off

Total number of grid points                  ...   137103
Total number of batches                      ...     2213
Average number of points per batch           ...       61
Average number of grid points per atom       ...      618
UseSFitting                                  ... on

GRIDX 2
-------
General Integration Accuracy     IntAcc      ... 4.020
Radial Grid Type                 RadialGrid  ... OptM3 with GC (2021)
Angular Grid (max. ang.)         AngularGrid ... 2 (Lebedev-110)
Angular grid pruning method      GridPruning ... 4 (adaptive)
Weight generation scheme         WeightScheme... Becke
Basis function cutoff            BFCut       ... 1.0000e-10
Integration weight cutoff        WCut        ... 1.0000e-14
Angular grids for H and He will be reduced by one unit
Partially contracted basis set               ... on
Rotationally invariant grid construction     ... off

Total number of grid points                  ...   297934
Total number of batches                      ...     4778
Average number of points per batch           ...       62
Average number of grid points per atom       ...     1342
UseSFitting                                  ... on

GRIDX 3
-------
General Integration Accuracy     IntAcc      ... 4.338
Radial Grid Type                 RadialGrid  ... OptM3 with GC (2021)
Angular Grid (max. ang.)         AngularGrid ... 3 (Lebedev-194)
Angular grid pruning method      GridPruning ... 4 (adaptive)
Weight generation scheme         WeightScheme... Becke
Basis function cutoff            BFCut       ... 1.0000e-10
Integration weight cutoff        WCut        ... 1.0000e-14
Angular grids for H and He will be reduced by one unit
Partially contracted basis set               ... on
Rotationally invariant grid construction     ... off

Total number of grid points                  ...   648720
Total number of batches                      ...    10226
Average number of points per batch           ...       63
Average number of grid points per atom       ...     2922
UseSFitting                                  ... on

Time for X-Grid setup             =   92.307 sec

--------------
SCF ITERATIONS
--------------
ITER       Energy         Delta-E        Max-DP      RMS-DP      [F,P]     Damp
               ***  Starting incremental Fock matrix formation  ***
  0  -5729.3468159785   0.000000000000 0.09166885  0.00036911  0.2167177 0.7000
  1  -5730.8001626413  -1.453346662850 0.10420257  0.00032790  0.0943307 0.7000
                               ***Turning on DIIS***
  2  -5731.4248074460  -0.624644804622 0.14221090  0.00055997  0.0352546 0.0000
  3  -5732.3463131336  -0.921505687591 0.11331384  0.00027915  0.0524811 0.0000
  4  -5732.5709417109  -0.224628577351 0.03629647  0.00009808  0.0081564 0.0000
  5  -5732.5809202636  -0.009978552653 0.01986605  0.00004339  0.0060882 0.0000
                      *** Initiating the SOSCF procedure ***
                           *** Shutting down DIIS ***
                      *** Re-Reading the Fockian *** 
                      *** Removing any level shift *** 
ITER      Energy       Delta-E        Grad      Rot      Max-DP    RMS-DP
  6  -5732.58194495  -0.0010246894  0.000262  0.000262  0.005726  0.000015
               *** Restarting incremental Fock matrix formation ***
  7  -5732.58165090   0.0002940535  0.000184  0.000716  0.008923  0.000034
  8  -5732.58164935   0.0000015523  0.000393  0.000559  0.002312  0.000009
  9  -5732.58166613  -0.0000167821  0.000057  0.000197  0.003996  0.000011
 10  -5732.58166543   0.0000006990  0.000069  0.000114  0.001574  0.000002
 11  -5732.58166678  -0.0000013448  0.000026  0.000080  0.002221  0.000004
 12  -5732.58166651   0.0000002674  0.000028  0.000040  0.000247  0.000001
                  ***Gradient check signals convergence***
              ***Rediagonalizing the Fockian in SOSCF/NRSCF***

               *****************************************************
               *                     SUCCESS                       *
               *           SCF CONVERGED AFTER  13 CYCLES          *
               *****************************************************

Old exchange energy                            =   -155.498988955 Eh
New exchange energy                            =   -155.498515529 Eh
Exchange energy change after final integration =      0.000473426 Eh
Total energy after final integration           =  -5732.581191922 Eh
Final COS-X integration done in                =   978.786 sec

----------------
TOTAL SCF ENERGY
----------------

Total Energy       :        -5732.58119192 Eh         -155991.46469 eV

Components:
Nuclear Repulsion  :        22499.30165279 Eh          612237.12351 eV
Electronic Energy  :       -28231.88284471 Eh         -768228.58819 eV
One Electron Energy:       -52638.29943039 Eh        -1432360.94732 eV
Two Electron Energy:        24406.41658567 Eh          664132.35913 eV
Max COSX asymmetry :            0.00000169 Eh               0.00005 eV

Virial components:
Potential Energy   :       -11440.91617590 Eh         -311323.15651 eV
Kinetic Energy     :         5708.33498398 Eh          155331.69182 eV
Virial Ratio       :            2.00424751


DFT components:
N(Alpha)           :      464.000919885765 electrons
N(Beta)            :      464.000919885765 electrons
N(Total)           :      928.001839771530 electrons
E(X)               :     -617.909654868303 Eh       
E(C)               :      -37.342343113659 Eh       
E(XC)              :     -655.251997981962 Eh       
DFET-embed. en.    :        0.000000000000 Eh       

---------------
SCF CONVERGENCE
---------------

  Last Energy change         ...    1.1599e-06  Tolerance :   1.0000e-06
  Last MAX-Density change    ...    2.6645e-15  Tolerance :   1.0000e-05
  Last RMS-Density change    ...    7.6719e-18  Tolerance :   1.0000e-06
  Last Orbital Gradient      ...    4.7476e-06  Tolerance :   5.0000e-05
  Last Orbital Rotation      ...    1.7393e-05  Tolerance :   5.0000e-05

             **** THE GBW FILE WAS UPDATED (1fix.gbw) ****
             **** DENSITY 1fix.scfp WAS UPDATED ****
             **** ENERGY FILE WAS UPDATED (1fix.en.tmp) ****
             **** THE GBW FILE WAS UPDATED (1fix.gbw) ****
             **** DENSITY 1fix.scfp WAS UPDATED ****
----------------
ORBITAL ENERGIES
----------------

  NO   OCC          E(Eh)            E(eV) 
   0   2.0000     -19.115762      -520.1663 
   1   2.0000     -19.115367      -520.1556 
   2   2.0000     -19.115116      -520.1488 
   3   2.0000     -19.114339      -520.1276 
   4   2.0000     -19.113330      -520.1002 
   5   2.0000     -19.112924      -520.0891 
   6   2.0000     -19.112558      -520.0791 
   7   2.0000     -19.111853      -520.0600 
   8   2.0000     -19.111214      -520.0426 
   9   2.0000     -19.111206      -520.0423 
  10   2.0000     -19.110213      -520.0153 
  11   2.0000     -19.109715      -520.0018 
  12   2.0000     -14.395176      -391.7127 
  13   2.0000     -14.394474      -391.6935 
  14   2.0000     -14.392038      -391.6273 
  15   2.0000     -14.390025      -391.5725 
  16   2.0000     -14.386495      -391.4764 
  17   2.0000     -14.385912      -391.4606 
  18   2.0000     -14.326671      -389.8485 
  19   2.0000     -14.326247      -389.8370 
  20   2.0000     -10.258602      -279.1508 
  21   2.0000     -10.258011      -279.1347 
  22   2.0000     -10.257352      -279.1167 
  23   2.0000     -10.256660      -279.0979 
  24   2.0000     -10.255599      -279.0690 
  25   2.0000     -10.254333      -279.0346 
  26   2.0000     -10.251984      -278.9707 
  27   2.0000     -10.250780      -278.9379 
  28   2.0000     -10.250245      -278.9234 
  29   2.0000     -10.250132      -278.9203 
  30   2.0000     -10.249897      -278.9139 
  31   2.0000     -10.249642      -278.9069 
  32   2.0000     -10.249236      -278.8959 
  33   2.0000     -10.248718      -278.8818 
  34   2.0000     -10.246957      -278.8339 
  35   2.0000     -10.243850      -278.7493 
  36   2.0000     -10.240421      -278.6560 
  37   2.0000     -10.239890      -278.6416 
  38   2.0000     -10.234350      -278.4908 
  39   2.0000     -10.233279      -278.4617 
  40   2.0000     -10.229927      -278.3705 
  41   2.0000     -10.228863      -278.3415 
  42   2.0000     -10.228403      -278.3290 
  43   2.0000     -10.228046      -278.3193 
  44   2.0000     -10.227996      -278.3179 
  45   2.0000     -10.227455      -278.3032 
  46   2.0000     -10.225344      -278.2457 
  47   2.0000     -10.224712      -278.2286 
  48   2.0000     -10.224665      -278.2273 
  49   2.0000     -10.224429      -278.2208 
  50   2.0000     -10.224270      -278.2165 
  51   2.0000     -10.223923      -278.2071 
  52   2.0000     -10.222516      -278.1688 
  53   2.0000     -10.222408      -278.1659 
  54   2.0000     -10.221951      -278.1534 
  55   2.0000     -10.219406      -278.0842 
  56   2.0000     -10.218994      -278.0730 
  57   2.0000     -10.218963      -278.0721 
  58   2.0000     -10.218923      -278.0710 
  59   2.0000     -10.218390      -278.0565 
  60   2.0000     -10.218300      -278.0541 
  61   2.0000     -10.217983      -278.0455 
  62   2.0000     -10.216099      -277.9942 
  63   2.0000     -10.215708      -277.9836 
  64   2.0000     -10.204943      -277.6906 
  65   2.0000     -10.203753      -277.6582 
  66   2.0000     -10.202787      -277.6319 
  67   2.0000     -10.202118      -277.6137 
  68   2.0000     -10.201940      -277.6089 
  69   2.0000     -10.201516      -277.5974 
  70   2.0000     -10.201443      -277.5954 
  71   2.0000     -10.201110      -277.5863 
  72   2.0000     -10.201054      -277.5848 
  73   2.0000     -10.200890      -277.5803 
  74   2.0000     -10.200410      -277.5673 
  75   2.0000     -10.200408      -277.5672 
  76   2.0000     -10.199825      -277.5513 
  77   2.0000     -10.199163      -277.5333 
  78   2.0000     -10.198706      -277.5209 
  79   2.0000     -10.198155      -277.5059 
  80   2.0000     -10.182618      -277.0831 
  81   2.0000     -10.181068      -277.0409 
  82   2.0000     -10.174000      -276.8486 
  83   2.0000     -10.171183      -276.7720 
  84   2.0000     -10.168741      -276.7055 
  85   2.0000     -10.167746      -276.6784 
  86   2.0000     -10.167439      -276.6701 
  87   2.0000     -10.167287      -276.6659 
  88   2.0000     -10.157234      -276.3924 
  89   2.0000     -10.156573      -276.3744 
  90   2.0000     -10.154483      -276.3175 
  91   2.0000     -10.153998      -276.3043 
  92   2.0000     -10.153810      -276.2992 
  93   2.0000     -10.153594      -276.2933 
  94   2.0000     -10.153349      -276.2867 
  95   2.0000     -10.152781      -276.2712 
  96   2.0000     -10.152736      -276.2700 
  97   2.0000     -10.152244      -276.2566 
  98   2.0000     -10.152015      -276.2504 
  99   2.0000     -10.151805      -276.2446 
 100   2.0000     -10.151640      -276.2402 
 101   2.0000     -10.151471      -276.2356 
 102   2.0000     -10.151387      -276.2333 
 103   2.0000     -10.151242      -276.2293 
 104   2.0000     -10.150896      -276.2199 
 105   2.0000     -10.150541      -276.2103 
 106   2.0000     -10.150226      -276.2017 
 107   2.0000     -10.149878      -276.1922 
 108   2.0000     -10.149339      -276.1775 
 109   2.0000     -10.149311      -276.1768 
 110   2.0000     -10.149227      -276.1745 
 111   2.0000     -10.149205      -276.1739 
 112   2.0000     -10.148885      -276.1652 
 113   2.0000     -10.148814      -276.1633 
 114   2.0000     -10.148562      -276.1564 
 115   2.0000     -10.148501      -276.1547 
 116   2.0000     -10.148280      -276.1487 
 117   2.0000     -10.148147      -276.1451 
 118   2.0000     -10.147874      -276.1377 
 119   2.0000     -10.147836      -276.1366 
 120   2.0000     -10.147053      -276.1153 
 121   2.0000     -10.146650      -276.1044 
 122   2.0000     -10.145842      -276.0824 
 123   2.0000     -10.145731      -276.0794 
 124   2.0000     -10.132122      -275.7091 
 125   2.0000     -10.132002      -275.7058 
 126   2.0000     -10.130052      -275.6527 
 127   2.0000     -10.129272      -275.6315 
 128   2.0000     -10.128815      -275.6191 
 129   2.0000     -10.128293      -275.6049 
 130   2.0000      -6.768704      -184.1858 
 131   2.0000      -6.768512      -184.1806 
 132   2.0000      -6.767668      -184.1576 
 133   2.0000      -6.766061      -184.1139 
 134   2.0000      -6.764603      -184.0742 
 135   2.0000      -6.763913      -184.0554 
 136   2.0000      -1.060959       -28.8702 
 137   2.0000      -1.059887       -28.8410 
 138   2.0000      -1.059093       -28.8194 
 139   2.0000      -1.057846       -28.7855 
 140   2.0000      -1.056708       -28.7545 
 141   2.0000      -1.055935       -28.7335 
 142   2.0000      -1.015719       -27.6391 
 143   2.0000      -1.014956       -27.6183 
 144   2.0000      -1.012730       -27.5578 
 145   2.0000      -1.010382       -27.4939 
 146   2.0000      -1.007702       -27.4210 
 147   2.0000      -1.007206       -27.4075 
 148   2.0000      -0.989410       -26.9232 
 149   2.0000      -0.987878       -26.8815 
 150   2.0000      -0.987084       -26.8599 
 151   2.0000      -0.985875       -26.8270 
 152   2.0000      -0.984911       -26.8008 
 153   2.0000      -0.984197       -26.7814 
 154   2.0000      -0.962020       -26.1779 
 155   2.0000      -0.961828       -26.1727 
 156   2.0000      -0.899832       -24.4857 
 157   2.0000      -0.895518       -24.3683 
 158   2.0000      -0.883366       -24.0376 
 159   2.0000      -0.882854       -24.0237 
 160   2.0000      -0.880218       -23.9519 
 161   2.0000      -0.874869       -23.8064 
 162   2.0000      -0.870295       -23.6819 
 163   2.0000      -0.851300       -23.1650 
 164   2.0000      -0.850912       -23.1545 
 165   2.0000      -0.837501       -22.7896 
 166   2.0000      -0.834951       -22.7202 
 167   2.0000      -0.834570       -22.7098 
 168   2.0000      -0.833563       -22.6824 
 169   2.0000      -0.832150       -22.6439 
 170   2.0000      -0.831537       -22.6273 
 171   2.0000      -0.831170       -22.6173 
 172   2.0000      -0.828841       -22.5539 
 173   2.0000      -0.827872       -22.5275 
 174   2.0000      -0.818211       -22.2646 
 175   2.0000      -0.817664       -22.2498 
 176   2.0000      -0.815062       -22.1790 
 177   2.0000      -0.811473       -22.0813 
 178   2.0000      -0.811102       -22.0712 
 179   2.0000      -0.809644       -22.0315 
 180   2.0000      -0.809008       -22.0142 
 181   2.0000      -0.806933       -21.9578 
 182   2.0000      -0.790645       -21.5146 
 183   2.0000      -0.790183       -21.5020 
 184   2.0000      -0.788975       -21.4691 
 185   2.0000      -0.785184       -21.3659 
 186   2.0000      -0.784749       -21.3541 
 187   2.0000      -0.770855       -20.9760 
 188   2.0000      -0.733688       -19.9647 
 189   2.0000      -0.731666       -19.9096 
 190   2.0000      -0.730663       -19.8823 
 191   2.0000      -0.729404       -19.8481 
 192   2.0000      -0.728889       -19.8341 
 193   2.0000      -0.728372       -19.8200 
 194   2.0000      -0.727070       -19.7846 
 195   2.0000      -0.726607       -19.7720 
 196   2.0000      -0.726309       -19.7639 
 197   2.0000      -0.720321       -19.6009 
 198   2.0000      -0.719955       -19.5910 
 199   2.0000      -0.717872       -19.5343 
 200   2.0000      -0.716743       -19.5036 
 201   2.0000      -0.715708       -19.4754 
 202   2.0000      -0.710535       -19.3346 
 203   2.0000      -0.708814       -19.2878 
 204   2.0000      -0.707592       -19.2546 
 205   2.0000      -0.704877       -19.1807 
 206   2.0000      -0.702788       -19.1238 
 207   2.0000      -0.701918       -19.1002 
 208   2.0000      -0.699188       -19.0259 
 209   2.0000      -0.698743       -19.0138 
 210   2.0000      -0.693077       -18.8596 
 211   2.0000      -0.692463       -18.8429 
 212   2.0000      -0.691637       -18.8204 
 213   2.0000      -0.689158       -18.7529 
 214   2.0000      -0.686060       -18.6687 
 215   2.0000      -0.685039       -18.6409 
 216   2.0000      -0.682105       -18.5610 
 217   2.0000      -0.681587       -18.5469 
 218   2.0000      -0.665061       -18.0972 
 219   2.0000      -0.660692       -17.9783 
 220   2.0000      -0.656347       -17.8601 
 221   2.0000      -0.655964       -17.8497 
 222   2.0000      -0.642388       -17.4803 
 223   2.0000      -0.641873       -17.4662 
 224   2.0000      -0.618113       -16.8197 
 225   2.0000      -0.613847       -16.7036 
 226   2.0000      -0.607937       -16.5428 
 227   2.0000      -0.606272       -16.4975 
 228   2.0000      -0.605028       -16.4637 
 229   2.0000      -0.604971       -16.4621 
 230   2.0000      -0.600982       -16.3535 
 231   2.0000      -0.600154       -16.3310 
 232   2.0000      -0.599204       -16.3052 
 233   2.0000      -0.595603       -16.2072 
 234   2.0000      -0.595071       -16.1927 
 235   2.0000      -0.594808       -16.1856 
 236   2.0000      -0.593390       -16.1469 
 237   2.0000      -0.592155       -16.1133 
 238   2.0000      -0.590824       -16.0771 
 239   2.0000      -0.589829       -16.0501 
 240   2.0000      -0.587123       -15.9764 
 241   2.0000      -0.586617       -15.9627 
 242   2.0000      -0.586079       -15.9480 
 243   2.0000      -0.585305       -15.9270 
 244   2.0000      -0.581088       -15.8122 
 245   2.0000      -0.578682       -15.7467 
 246   2.0000      -0.578498       -15.7417 
 247   2.0000      -0.577824       -15.7234 
 248   2.0000      -0.574135       -15.6230 
 249   2.0000      -0.570927       -15.5357 
 250   2.0000      -0.570208       -15.5162 
 251   2.0000      -0.569572       -15.4988 
 252   2.0000      -0.566970       -15.4280 
 253   2.0000      -0.565544       -15.3892 
 254   2.0000      -0.555919       -15.1273 
 255   2.0000      -0.555354       -15.1120 
 256   2.0000      -0.555061       -15.1040 
 257   2.0000      -0.552434       -15.0325 
 258   2.0000      -0.549492       -14.9524 
 259   2.0000      -0.548280       -14.9195 
 260   2.0000      -0.536708       -14.6046 
 261   2.0000      -0.535952       -14.5840 
 262   2.0000      -0.531544       -14.4640 
 263   2.0000      -0.530272       -14.4294 
 264   2.0000      -0.527294       -14.3484 
 265   2.0000      -0.523907       -14.2562 
 266   2.0000      -0.523445       -14.2437 
 267   2.0000      -0.522875       -14.2282 
 268   2.0000      -0.512610       -13.9488 
 269   2.0000      -0.512400       -13.9431 
 270   2.0000      -0.510560       -13.8930 
 271   2.0000      -0.510085       -13.8801 
 272   2.0000      -0.508220       -13.8294 
 273   2.0000      -0.507309       -13.8046 
 274   2.0000      -0.502696       -13.6790 
 275   2.0000      -0.500834       -13.6284 
 276   2.0000      -0.500317       -13.6143 
 277   2.0000      -0.500036       -13.6067 
 278   2.0000      -0.497229       -13.5303 
 279   2.0000      -0.493712       -13.4346 
 280   2.0000      -0.491700       -13.3798 
 281   2.0000      -0.490323       -13.3424 
 282   2.0000      -0.489738       -13.3264 
 283   2.0000      -0.487217       -13.2578 
 284   2.0000      -0.486371       -13.2348 
 285   2.0000      -0.484897       -13.1947 
 286   2.0000      -0.484389       -13.1809 
 287   2.0000      -0.483923       -13.1682 
 288   2.0000      -0.483453       -13.1554 
 289   2.0000      -0.482648       -13.1335 
 290   2.0000      -0.482483       -13.1290 
 291   2.0000      -0.482321       -13.1246 
 292   2.0000      -0.481544       -13.1035 
 293   2.0000      -0.481510       -13.1026 
 294   2.0000      -0.481308       -13.0971 
 295   2.0000      -0.479602       -13.0506 
 296   2.0000      -0.479015       -13.0347 
 297   2.0000      -0.478893       -13.0313 
 298   2.0000      -0.478248       -13.0138 
 299   2.0000      -0.475853       -12.9486 
 300   2.0000      -0.474884       -12.9222 
 301   2.0000      -0.473000       -12.8710 
 302   2.0000      -0.471733       -12.8365 
 303   2.0000      -0.470178       -12.7942 
 304   2.0000      -0.468472       -12.7478 
 305   2.0000      -0.467228       -12.7139 
 306   2.0000      -0.466671       -12.6988 
 307   2.0000      -0.465106       -12.6562 
 308   2.0000      -0.464507       -12.6399 
 309   2.0000      -0.463692       -12.6177 
 310   2.0000      -0.458538       -12.4775 
 311   2.0000      -0.456261       -12.4155 
 312   2.0000      -0.455081       -12.3834 
 313   2.0000      -0.449497       -12.2314 
 314   2.0000      -0.448981       -12.2174 
 315   2.0000      -0.446605       -12.1527 
 316   2.0000      -0.446177       -12.1411 
 317   2.0000      -0.444854       -12.1051 
 318   2.0000      -0.443518       -12.0687 
 319   2.0000      -0.441439       -12.0122 
 320   2.0000      -0.437839       -11.9142 
 321   2.0000      -0.435723       -11.8566 
 322   2.0000      -0.434824       -11.8322 
 323   2.0000      -0.432024       -11.7560 
 324   2.0000      -0.430947       -11.7267 
 325   2.0000      -0.429374       -11.6839 
 326   2.0000      -0.428894       -11.6708 
 327   2.0000      -0.428560       -11.6617 
 328   2.0000      -0.428162       -11.6509 
 329   2.0000      -0.427323       -11.6281 
 330   2.0000      -0.426312       -11.6005 
 331   2.0000      -0.423187       -11.5155 
 332   2.0000      -0.423025       -11.5111 
 333   2.0000      -0.422120       -11.4865 
 334   2.0000      -0.421400       -11.4669 
 335   2.0000      -0.420404       -11.4398 
 336   2.0000      -0.419965       -11.4278 
 337   2.0000      -0.419095       -11.4041 
 338   2.0000      -0.418947       -11.4001 
 339   2.0000      -0.418570       -11.3899 
 340   2.0000      -0.417986       -11.3740 
 341   2.0000      -0.417908       -11.3719 
 342   2.0000      -0.417068       -11.3490 
 343   2.0000      -0.415785       -11.3141 
 344   2.0000      -0.415535       -11.3073 
 345   2.0000      -0.414752       -11.2860 
 346   2.0000      -0.414385       -11.2760 
 347   2.0000      -0.413152       -11.2424 
 348   2.0000      -0.412693       -11.2300 
 349   2.0000      -0.411726       -11.2036 
 350   2.0000      -0.409767       -11.1503 
 351   2.0000      -0.407024       -11.0757 
 352   2.0000      -0.406391       -11.0585 
 353   2.0000      -0.405839       -11.0434 
 354   2.0000      -0.404592       -11.0095 
 355   2.0000      -0.401104       -10.9146 
 356   2.0000      -0.397579       -10.8187 
 357   2.0000      -0.396404       -10.7867 
 358   2.0000      -0.395886       -10.7726 
 359   2.0000      -0.394499       -10.7349 
 360   2.0000      -0.393270       -10.7014 
 361   2.0000      -0.391735       -10.6597 
 362   2.0000      -0.390948       -10.6382 
 363   2.0000      -0.390346       -10.6219 
 364   2.0000      -0.389415       -10.5965 
 365   2.0000      -0.389174       -10.5900 
 366   2.0000      -0.388901       -10.5825 
 367   2.0000      -0.387960       -10.5569 
 368   2.0000      -0.387893       -10.5551 
 369   2.0000      -0.387020       -10.5314 
 370   2.0000      -0.382331       -10.4038 
 371   2.0000      -0.381885       -10.3916 
 372   2.0000      -0.377914       -10.2836 
 373   2.0000      -0.376900       -10.2560 
 374   2.0000      -0.376139       -10.2353 
 375   2.0000      -0.376012       -10.2318 
 376   2.0000      -0.375530       -10.2187 
 377   2.0000      -0.374952       -10.2030 
 378   2.0000      -0.373887       -10.1740 
 379   2.0000      -0.370852       -10.0914 
 380   2.0000      -0.370326       -10.0771 
 381   2.0000      -0.363675        -9.8961 
 382   2.0000      -0.361099        -9.8260 
 383   2.0000      -0.359637        -9.7862 
 384   2.0000      -0.351781        -9.5724 
 385   2.0000      -0.349760        -9.5175 
 386   2.0000      -0.349143        -9.5007 
 387   2.0000      -0.347965        -9.4686 
 388   2.0000      -0.347639        -9.4597 
 389   2.0000      -0.347474        -9.4552 
 390   2.0000      -0.346980        -9.4418 
 391   2.0000      -0.346919        -9.4401 
 392   2.0000      -0.346651        -9.4329 
 393   2.0000      -0.345526        -9.4022 
 394   2.0000      -0.344862        -9.3842 
 395   2.0000      -0.344693        -9.3796 
 396   2.0000      -0.344540        -9.3754 
 397   2.0000      -0.344397        -9.3715 
 398   2.0000      -0.344055        -9.3622 
 399   2.0000      -0.343541        -9.3482 
 400   2.0000      -0.341654        -9.2969 
 401   2.0000      -0.340910        -9.2766 
 402   2.0000      -0.339926        -9.2499 
 403   2.0000      -0.338560        -9.2127 
 404   2.0000      -0.332442        -9.0462 
 405   2.0000      -0.331328        -9.0159 
 406   2.0000      -0.326916        -8.8958 
 407   2.0000      -0.324870        -8.8402 
 408   2.0000      -0.323691        -8.8081 
 409   2.0000      -0.323461        -8.8018 
 410   2.0000      -0.322438        -8.7740 
 411   2.0000      -0.320836        -8.7304 
 412   2.0000      -0.319995        -8.7075 
 413   2.0000      -0.319645        -8.6980 
 414   2.0000      -0.318733        -8.6732 
 415   2.0000      -0.317958        -8.6521 
 416   2.0000      -0.316717        -8.6183 
 417   2.0000      -0.315814        -8.5937 
 418   2.0000      -0.315335        -8.5807 
 419   2.0000      -0.315025        -8.5723 
 420   2.0000      -0.314233        -8.5507 
 421   2.0000      -0.313891        -8.5414 
 422   2.0000      -0.313058        -8.5187 
 423   2.0000      -0.311848        -8.4858 
 424   2.0000      -0.310511        -8.4494 
 425   2.0000      -0.308645        -8.3986 
 426   2.0000      -0.307811        -8.3760 
 427   2.0000      -0.307803        -8.3757 
 428   2.0000      -0.305588        -8.3155 
 429   2.0000      -0.304668        -8.2904 
 430   2.0000      -0.304481        -8.2853 
 431   2.0000      -0.302145        -8.2218 
 432   2.0000      -0.301203        -8.1961 
 433   2.0000      -0.291685        -7.9372 
 434   2.0000      -0.289889        -7.8883 
 435   2.0000      -0.289472        -7.8769 
 436   2.0000      -0.287299        -7.8178 
 437   2.0000      -0.279126        -7.5954 
 438   2.0000      -0.277558        -7.5527 
 439   2.0000      -0.275968        -7.5095 
 440   2.0000      -0.272412        -7.4127 
 441   2.0000      -0.272128        -7.4050 
 442   2.0000      -0.268493        -7.3061 
 443   2.0000      -0.267913        -7.2903 
 444   2.0000      -0.259538        -7.0624 
 445   2.0000      -0.252330        -6.8663 
 446   2.0000      -0.235073        -6.3967 
 447   2.0000      -0.233831        -6.3629 
 448   2.0000      -0.232778        -6.3342 
 449   2.0000      -0.231659        -6.3038 
 450   2.0000      -0.231246        -6.2925 
 451   2.0000      -0.230082        -6.2608 
 452   2.0000      -0.229498        -6.2449 
 453   2.0000      -0.226959        -6.1759 
 454   2.0000      -0.226446        -6.1619 
 455   2.0000      -0.225200        -6.1280 
 456   2.0000      -0.224673        -6.1137 
 457   2.0000      -0.224304        -6.1036 
 458   2.0000      -0.195007        -5.3064 
 459   2.0000      -0.192566        -5.2400 
 460   2.0000      -0.192492        -5.2380 
 461   2.0000      -0.191362        -5.2072 
 462   2.0000      -0.189840        -5.1658 
 463   2.0000      -0.189288        -5.1508 
 464   0.0000      -0.129268        -3.5176 
 465   0.0000      -0.124915        -3.3991 
 466   0.0000      -0.110396        -3.0040 
 467   0.0000      -0.109925        -2.9912 
 468   0.0000      -0.071009        -1.9323 
 469   0.0000      -0.066631        -1.8131 
 470   0.0000      -0.064225        -1.7476 
 471   0.0000      -0.060740        -1.6528 
 472   0.0000      -0.060622        -1.6496 
 473   0.0000      -0.056326        -1.5327 
 474   0.0000      -0.054771        -1.4904 
 475   0.0000      -0.054232        -1.4757 
 476   0.0000      -0.048135        -1.3098 
 477   0.0000      -0.047636        -1.2962 
 478   0.0000      -0.035954        -0.9784 
 479   0.0000      -0.035447        -0.9646 
 480   0.0000      -0.015357        -0.4179 
 481   0.0000      -0.011627        -0.3164 
 482   0.0000      -0.004960        -0.1350 
 483   0.0000      -0.000869        -0.0236 
 484   0.0000       0.002299         0.0626 
 485   0.0000       0.003943         0.1073 
 486   0.0000       0.005581         0.1519 
 487   0.0000       0.006446         0.1754 
 488   0.0000       0.008617         0.2345 
 489   0.0000       0.009476         0.2579 
 490   0.0000       0.011130         0.3029 
 491   0.0000       0.011950         0.3252 
 492   0.0000       0.012316         0.3351 
 493   0.0000       0.012894         0.3509 
 494   0.0000       0.013423         0.3653 
 495   0.0000       0.013900         0.3782 
 496   0.0000       0.015838         0.4310 
 497   0.0000       0.016559         0.4506 
 498   0.0000       0.017630         0.4797 
 499   0.0000       0.018116         0.4930 
 500   0.0000       0.019383         0.5274 
 501   0.0000       0.019520         0.5312 
 502   0.0000       0.020098         0.5469 
 503   0.0000       0.021093         0.5740 
 504   0.0000       0.027083         0.7370 
 505   0.0000       0.029205         0.7947 
 506   0.0000       0.029696         0.8081 
 507   0.0000       0.029967         0.8154 
 508   0.0000       0.030459         0.8288 
 509   0.0000       0.031395         0.8543 
 510   0.0000       0.031716         0.8630 
 511   0.0000       0.032243         0.8774 
 512   0.0000       0.032610         0.8874 
 513   0.0000       0.033113         0.9011 
 514   0.0000       0.041882         1.1397 
 515   0.0000       0.042194         1.1482 
 516   0.0000       0.043540         1.1848 
 517   0.0000       0.047418         1.2903 
 518   0.0000       0.049596         1.3496 
 519   0.0000       0.052000         1.4150 
 520   0.0000       0.055464         1.5093 
 521   0.0000       0.057986         1.5779 
 522   0.0000       0.060518         1.6468 
 523   0.0000       0.061027         1.6606 
 524   0.0000       0.062085         1.6894 
 525   0.0000       0.063171         1.7190 
 526   0.0000       0.064165         1.7460 
 527   0.0000       0.064674         1.7599 
 528   0.0000       0.065076         1.7708 
 529   0.0000       0.065848         1.7918 
 530   0.0000       0.065995         1.7958 
 531   0.0000       0.066512         1.8099 
 532   0.0000       0.066762         1.8167 
 533   0.0000       0.068183         1.8554 
 534   0.0000       0.068437         1.8623 
 535   0.0000       0.071397         1.9428 
 536   0.0000       0.071941         1.9576 
 537   0.0000       0.074514         2.0276 
 538   0.0000       0.076229         2.0743 
 539   0.0000       0.076425         2.0796 
 540   0.0000       0.077568         2.1107 
 541   0.0000       0.077776         2.1164 
 542   0.0000       0.078385         2.1330 
 543   0.0000       0.079927         2.1749 
 544   0.0000       0.081354         2.2138 
 545   0.0000       0.082355         2.2410 
 546   0.0000       0.082796         2.2530 
 547   0.0000       0.084172         2.2904 
 548   0.0000       0.084689         2.3045 
 549   0.0000       0.086364         2.3501 
 550   0.0000       0.087135         2.3711 
 551   0.0000       0.089511         2.4357 
 552   0.0000       0.089856         2.4451 
 553   0.0000       0.090802         2.4709 
 554   0.0000       0.091287         2.4840 
 555   0.0000       0.092060         2.5051 
 556   0.0000       0.092106         2.5063 
 557   0.0000       0.092638         2.5208 
 558   0.0000       0.092802         2.5253 
 559   0.0000       0.093382         2.5411 
 560   0.0000       0.093774         2.5517 
 561   0.0000       0.094321         2.5666 
 562   0.0000       0.094670         2.5761 
 563   0.0000       0.095340         2.5943 
 564   0.0000       0.096734         2.6323 
 565   0.0000       0.097428         2.6511 
 566   0.0000       0.097581         2.6553 
 567   0.0000       0.098147         2.6707 
 568   0.0000       0.099385         2.7044 
 569   0.0000       0.100933         2.7465 
 570   0.0000       0.101878         2.7722 
 571   0.0000       0.102210         2.7813 
 572   0.0000       0.103040         2.8039 
 573   0.0000       0.105067         2.8590 
 574   0.0000       0.105745         2.8775 
 575   0.0000       0.106164         2.8889 
 576   0.0000       0.107443         2.9237 
 577   0.0000       0.109844         2.9890 
 578   0.0000       0.111099         3.0231 
 579   0.0000       0.112189         3.0528 
 580   0.0000       0.113232         3.0812 
 581   0.0000       0.114299         3.1102 
 582   0.0000       0.116181         3.1615 
 583   0.0000       0.117680         3.2022 
 584   0.0000       0.117935         3.2092 
 585   0.0000       0.118419         3.2223 
 586   0.0000       0.118846         3.2340 
 587   0.0000       0.119331         3.2472 
 588   0.0000       0.119437         3.2500 
 589   0.0000       0.120550         3.2803 
 590   0.0000       0.120865         3.2889 
 591   0.0000       0.121403         3.3036 
 592   0.0000       0.122118         3.3230 
 593   0.0000       0.122249         3.3266 
 594   0.0000       0.122707         3.3390 
 595   0.0000       0.123298         3.3551 
 596   0.0000       0.124929         3.3995 
 597   0.0000       0.126400         3.4395 
 598   0.0000       0.126791         3.4502 
 599   0.0000       0.127302         3.4641 
 600   0.0000       0.128469         3.4958 
 601   0.0000       0.129973         3.5367 
 602   0.0000       0.130546         3.5523 
 603   0.0000       0.131831         3.5873 
 604   0.0000       0.132424         3.6034 
 605   0.0000       0.132745         3.6122 
 606   0.0000       0.133289         3.6270 
 607   0.0000       0.136563         3.7161 
 608   0.0000       0.137629         3.7451 
 609   0.0000       0.139618         3.7992 
 610   0.0000       0.141041         3.8379 
 611   0.0000       0.141291         3.8447 
 612   0.0000       0.142341         3.8733 
 613   0.0000       0.143349         3.9007 
 614   0.0000       0.143963         3.9174 
 615   0.0000       0.146142         3.9767 
 616   0.0000       0.147151         4.0042 
 617   0.0000       0.147590         4.0161 
 618   0.0000       0.148655         4.0451 
 619   0.0000       0.149827         4.0770 
 620   0.0000       0.150770         4.1027 
 621   0.0000       0.151421         4.1204 
 622   0.0000       0.152104         4.1390 
 623   0.0000       0.153101         4.1661 
 624   0.0000       0.154118         4.1938 
 625   0.0000       0.156612         4.2616 
 626   0.0000       0.158703         4.3185 
 627   0.0000       0.159811         4.3487 
 628   0.0000       0.161750         4.4014 
 629   0.0000       0.163451         4.4477 
 630   0.0000       0.165506         4.5037 
 631   0.0000       0.165649         4.5075 
 632   0.0000       0.167057         4.5458 
 633   0.0000       0.168820         4.5938 
 634   0.0000       0.170159         4.6303 
 635   0.0000       0.170508         4.6398 
 636   0.0000       0.170655         4.6438 
 637   0.0000       0.171576         4.6688 
 638   0.0000       0.172934         4.7058 
 639   0.0000       0.174481         4.7479 
 640   0.0000       0.175561         4.7773 
 641   0.0000       0.176588         4.8052 
 642   0.0000       0.176665         4.8073 
 643   0.0000       0.177311         4.8249 
 644   0.0000       0.177566         4.8318 
 645   0.0000       0.178912         4.8684 
 646   0.0000       0.179466         4.8835 
 647   0.0000       0.179686         4.8895 
 648   0.0000       0.180397         4.9088 
 649   0.0000       0.181310         4.9337 
 650   0.0000       0.181734         4.9452 
 651   0.0000       0.182555         4.9676 
 652   0.0000       0.183160         4.9840 
 653   0.0000       0.184147         5.0109 
 654   0.0000       0.184322         5.0156 
 655   0.0000       0.184636         5.0242 
 656   0.0000       0.185317         5.0427 
 657   0.0000       0.186501         5.0749 
 658   0.0000       0.186781         5.0826 
 659   0.0000       0.187282         5.0962 
 660   0.0000       0.187564         5.1039 
 661   0.0000       0.188214         5.1216 
 662   0.0000       0.188479         5.1288 
 663   0.0000       0.189040         5.1440 
 664   0.0000       0.189787         5.1644 
 665   0.0000       0.191146         5.2014 
 666   0.0000       0.191996         5.2245 
 667   0.0000       0.192443         5.2366 
 668   0.0000       0.193957         5.2778 
 669   0.0000       0.195924         5.3314 
 670   0.0000       0.196386         5.3439 
 671   0.0000       0.197251         5.3675 
 672   0.0000       0.198363         5.3977 
 673   0.0000       0.199723         5.4347 
 674   0.0000       0.200041         5.4434 
 675   0.0000       0.201077         5.4716 
 676   0.0000       0.202994         5.5237 
 677   0.0000       0.203291         5.5318 
 678   0.0000       0.204817         5.5734 
 679   0.0000       0.205357         5.5880 
 680   0.0000       0.205387         5.5889 
 681   0.0000       0.206101         5.6083 
 682   0.0000       0.207075         5.6348 
 683   0.0000       0.207954         5.6587 
 684   0.0000       0.208271         5.6673 
 685   0.0000       0.209043         5.6884 
 686   0.0000       0.209825         5.7096 
 687   0.0000       0.210536         5.7290 
 688   0.0000       0.211453         5.7539 
 689   0.0000       0.212110         5.7718 
 690   0.0000       0.212245         5.7755 
 691   0.0000       0.213304         5.8043 
 692   0.0000       0.215026         5.8512 
 693   0.0000       0.215122         5.8538 
 694   0.0000       0.215477         5.8634 
 695   0.0000       0.215548         5.8654 
 696   0.0000       0.215683         5.8690 
 697   0.0000       0.217002         5.9049 
 698   0.0000       0.217549         5.9198 
 699   0.0000       0.218450         5.9443 
 700   0.0000       0.218681         5.9506 
 701   0.0000       0.220152         5.9906 
 702   0.0000       0.220702         6.0056 
 703   0.0000       0.221092         6.0162 
 704   0.0000       0.221717         6.0332 
 705   0.0000       0.221844         6.0367 
 706   0.0000       0.222964         6.0672 
 707   0.0000       0.224313         6.1039 
 708   0.0000       0.225085         6.1249 
 709   0.0000       0.226098         6.1525 
 710   0.0000       0.226627         6.1668 
 711   0.0000       0.227257         6.1840 
 712   0.0000       0.227633         6.1942 
 713   0.0000       0.228391         6.2148 
 714   0.0000       0.228489         6.2175 
 715   0.0000       0.229190         6.2366 
 716   0.0000       0.229917         6.2564 
 717   0.0000       0.230560         6.2739 
 718   0.0000       0.230890         6.2828 
 719   0.0000       0.231082         6.2881 
 720   0.0000       0.232036         6.3140 
 721   0.0000       0.232224         6.3191 
 722   0.0000       0.233510         6.3541 
 723   0.0000       0.233789         6.3617 
 724   0.0000       0.234370         6.3775 
 725   0.0000       0.234832         6.3901 
 726   0.0000       0.235091         6.3971 
 727   0.0000       0.235646         6.4123 
 728   0.0000       0.236696         6.4408 
 729   0.0000       0.236765         6.4427 
 730   0.0000       0.237140         6.4529 
 731   0.0000       0.237959         6.4752 
 732   0.0000       0.238953         6.5022 
 733   0.0000       0.240358         6.5405 
 734   0.0000       0.241199         6.5633 
 735   0.0000       0.242538         6.5998 
 736   0.0000       0.242771         6.6061 
 737   0.0000       0.243931         6.6377 
 738   0.0000       0.244776         6.6607 
 739   0.0000       0.245362         6.6766 
 740   0.0000       0.246117         6.6972 
 741   0.0000       0.246816         6.7162 
 742   0.0000       0.247272         6.7286 
 743   0.0000       0.248609         6.7650 
 744   0.0000       0.250752         6.8233 
 745   0.0000       0.251428         6.8417 
 746   0.0000       0.253164         6.8889 
 747   0.0000       0.253826         6.9069 
 748   0.0000       0.256098         6.9688 
 749   0.0000       0.256884         6.9902 
 750   0.0000       0.258285         7.0283 
 751   0.0000       0.259439         7.0597 
 752   0.0000       0.260050         7.0763 
 753   0.0000       0.260244         7.0816 
 754   0.0000       0.261440         7.1142 
 755   0.0000       0.262104         7.1322 
 756   0.0000       0.262173         7.1341 
 757   0.0000       0.263262         7.1637 
 758   0.0000       0.263699         7.1756 
 759   0.0000       0.264659         7.2017 
 760   0.0000       0.265422         7.2225 
 761   0.0000       0.265620         7.2279 
 762   0.0000       0.266505         7.2520 
 763   0.0000       0.266774         7.2593 
 764   0.0000       0.268087         7.2950 
 765   0.0000       0.269340         7.3291 
 766   0.0000       0.269444         7.3320 
 767   0.0000       0.270905         7.3717 
 768   0.0000       0.272293         7.4095 
 769   0.0000       0.273135         7.4324 
 770   0.0000       0.273515         7.4427 
 771   0.0000       0.274814         7.4781 
 772   0.0000       0.276290         7.5182 
 773   0.0000       0.276394         7.5211 
 774   0.0000       0.277283         7.5452 
 775   0.0000       0.277704         7.5567 
 776   0.0000       0.278521         7.5789 
 777   0.0000       0.279310         7.6004 
 778   0.0000       0.280115         7.6223 
 779   0.0000       0.280931         7.6445 
 780   0.0000       0.281351         7.6560 
 781   0.0000       0.283035         7.7018 
 782   0.0000       0.284372         7.7382 
 783   0.0000       0.284622         7.7449 
 784   0.0000       0.285344         7.7646 
 785   0.0000       0.285649         7.7729 
 786   0.0000       0.286431         7.7942 
 787   0.0000       0.287108         7.8126 
 788   0.0000       0.287880         7.8336 
 789   0.0000       0.288356         7.8466 
 790   0.0000       0.289676         7.8825 
 791   0.0000       0.290652         7.9090 
 792   0.0000       0.291268         7.9258 
 793   0.0000       0.291636         7.9358 
 794   0.0000       0.292569         7.9612 
 795   0.0000       0.293347         7.9824 
 796   0.0000       0.294791         8.0217 
 797   0.0000       0.296278         8.0621 
 798   0.0000       0.296369         8.0646 
 799   0.0000       0.297280         8.0894 
 800   0.0000       0.298028         8.1098 
 801   0.0000       0.298586         8.1249 
 802   0.0000       0.299244         8.1428 
 803   0.0000       0.300274         8.1709 
 804   0.0000       0.301241         8.1972 
 805   0.0000       0.301874         8.2144 
 806   0.0000       0.303010         8.2453 
 807   0.0000       0.304051         8.2736 
 808   0.0000       0.304638         8.2896 
 809   0.0000       0.305237         8.3059 
 810   0.0000       0.305645         8.3170 
 811   0.0000       0.306682         8.3452 
 812   0.0000       0.307006         8.3541 
 813   0.0000       0.308384         8.3916 
 814   0.0000       0.309879         8.4322 
 815   0.0000       0.310368         8.4455 
 816   0.0000       0.310933         8.4609 
 817   0.0000       0.311790         8.4842 
 818   0.0000       0.312450         8.5022 
 819   0.0000       0.313465         8.5298 
 820   0.0000       0.313737         8.5372 
 821   0.0000       0.314425         8.5560 
 822   0.0000       0.315583         8.5874 
 823   0.0000       0.317136         8.6297 
 824   0.0000       0.317814         8.6482 
 825   0.0000       0.318461         8.6658 
 826   0.0000       0.318992         8.6802 
 827   0.0000       0.319656         8.6983 
 828   0.0000       0.320212         8.7134 
 829   0.0000       0.320587         8.7236 
 830   0.0000       0.322136         8.7658 
 831   0.0000       0.322507         8.7759 
 832   0.0000       0.322937         8.7876 
 833   0.0000       0.324150         8.8206 
 834   0.0000       0.324312         8.8250 
 835   0.0000       0.325287         8.8515 
 836   0.0000       0.326261         8.8780 
 837   0.0000       0.326735         8.8909 
 838   0.0000       0.327297         8.9062 
 839   0.0000       0.327478         8.9111 
 840   0.0000       0.328001         8.9254 
 841   0.0000       0.329998         8.9797 
 842   0.0000       0.330713         8.9992 
 843   0.0000       0.331277         9.0145 
 844   0.0000       0.331553         9.0220 
 845   0.0000       0.331783         9.0283 
 846   0.0000       0.333252         9.0682 
 847   0.0000       0.333795         9.0830 
 848   0.0000       0.334929         9.1139 
 849   0.0000       0.336777         9.1642 
 850   0.0000       0.337504         9.1840 
 851   0.0000       0.338703         9.2166 
 852   0.0000       0.339959         9.2508 
 853   0.0000       0.341006         9.2792 
 854   0.0000       0.341776         9.3002 
 855   0.0000       0.342667         9.3244 
 856   0.0000       0.342955         9.3323 
 857   0.0000       0.343664         9.3516 
 858   0.0000       0.344849         9.3838 
 859   0.0000       0.345422         9.3994 
 860   0.0000       0.346403         9.4261 
 861   0.0000       0.346558         9.4303 
 862   0.0000       0.347152         9.4465 
 863   0.0000       0.347988         9.4692 
 864   0.0000       0.348256         9.4765 
 865   0.0000       0.348690         9.4883 
 866   0.0000       0.349095         9.4994 
 867   0.0000       0.349253         9.5037 
 868   0.0000       0.350041         9.5251 
 869   0.0000       0.350434         9.5358 
 870   0.0000       0.350954         9.5499 
 871   0.0000       0.351166         9.5557 
 872   0.0000       0.351393         9.5619 
 873   0.0000       0.352300         9.5866 
 874   0.0000       0.353487         9.6189 
 875   0.0000       0.354394         9.6436 
 876   0.0000       0.355241         9.6666 
 877   0.0000       0.355964         9.6863 
 878   0.0000       0.356498         9.7008 
 879   0.0000       0.356796         9.7089 
 880   0.0000       0.358046         9.7429 
 881   0.0000       0.358914         9.7665 
 882   0.0000       0.360447         9.8083 
 883   0.0000       0.361352         9.8329 
 884   0.0000       0.362902         9.8751 
 885   0.0000       0.363241         9.8843 
 886   0.0000       0.363760         9.8984 
 887   0.0000       0.364622         9.9219 
 888   0.0000       0.365603         9.9486 
 889   0.0000       0.366128         9.9628 
 890   0.0000       0.366842         9.9823 
 891   0.0000       0.367343         9.9959 
 892   0.0000       0.368122        10.0171 
 893   0.0000       0.368357        10.0235 
 894   0.0000       0.368614        10.0305 
 895   0.0000       0.370057        10.0698 
 896   0.0000       0.370696        10.0872 
 897   0.0000       0.371689        10.1142 
 898   0.0000       0.372597        10.1389 
 899   0.0000       0.373397        10.1606 
 900   0.0000       0.374171        10.1817 
 901   0.0000       0.374509        10.1909 
 902   0.0000       0.374883        10.2011 
 903   0.0000       0.375016        10.2047 
 904   0.0000       0.375580        10.2201 
 905   0.0000       0.375666        10.2224 
 906   0.0000       0.376620        10.2484 
 907   0.0000       0.376853        10.2547 
 908   0.0000       0.377462        10.2713 
 909   0.0000       0.379049        10.3145 
 910   0.0000       0.379327        10.3220 
 911   0.0000       0.380235        10.3467 
 912   0.0000       0.380651        10.3580 
 913   0.0000       0.381389        10.3781 
 914   0.0000       0.381587        10.3835 
 915   0.0000       0.381860        10.3909 
 916   0.0000       0.382963        10.4209 
 917   0.0000       0.383210        10.4277 
 918   0.0000       0.383902        10.4465 
 919   0.0000       0.384867        10.4728 
 920   0.0000       0.386615        10.5203 
 921   0.0000       0.387302        10.5390 
 922   0.0000       0.388138        10.5618 
 923   0.0000       0.389498        10.5988 
 924   0.0000       0.391248        10.6464 
 925   0.0000       0.391965        10.6659 
 926   0.0000       0.392234        10.6732 
 927   0.0000       0.392655        10.6847 
 928   0.0000       0.393300        10.7022 
 929   0.0000       0.393824        10.7165 
 930   0.0000       0.394417        10.7326 
 931   0.0000       0.395992        10.7755 
 932   0.0000       0.396331        10.7847 
 933   0.0000       0.396757        10.7963 
 934   0.0000       0.397450        10.8152 
 935   0.0000       0.398048        10.8314 
 936   0.0000       0.398561        10.8454 
 937   0.0000       0.398750        10.8505 
 938   0.0000       0.399699        10.8764 
 939   0.0000       0.399924        10.8825 
 940   0.0000       0.400454        10.8969 
 941   0.0000       0.400636        10.9019 
 942   0.0000       0.401309        10.9202 
 943   0.0000       0.401793        10.9333 
 944   0.0000       0.402609        10.9555 
 945   0.0000       0.403026        10.9669 
 946   0.0000       0.403882        10.9902 
 947   0.0000       0.404352        11.0030 
 948   0.0000       0.405152        11.0248 
 949   0.0000       0.406089        11.0502 
 950   0.0000       0.406672        11.0661 
 951   0.0000       0.408076        11.1043 
 952   0.0000       0.408361        11.1121 
 953   0.0000       0.408962        11.1284 
 954   0.0000       0.409632        11.1467 
 955   0.0000       0.410029        11.1574 
 956   0.0000       0.410852        11.1799 
 957   0.0000       0.411070        11.1858 
 958   0.0000       0.411294        11.1919 
 959   0.0000       0.411982        11.2106 
 960   0.0000       0.412122        11.2144 
 961   0.0000       0.412535        11.2257 
 962   0.0000       0.412622        11.2280 
 963   0.0000       0.413351        11.2479 
 964   0.0000       0.414755        11.2861 
 965   0.0000       0.415497        11.3062 
 966   0.0000       0.416199        11.3254 
 967   0.0000       0.416416        11.3312 
 968   0.0000       0.417687        11.3659 
 969   0.0000       0.418490        11.3877 
 970   0.0000       0.421566        11.4714 
 971   0.0000       0.422174        11.4879 
 972   0.0000       0.422585        11.4991 
 973   0.0000       0.423386        11.5209 
 974   0.0000       0.424313        11.5462 
 975   0.0000       0.424642        11.5551 
 976   0.0000       0.425120        11.5681 
 977   0.0000       0.425640        11.5822 
 978   0.0000       0.426518        11.6061 
 979   0.0000       0.427517        11.6333 
 980   0.0000       0.428153        11.6506 
 981   0.0000       0.429069        11.6756 
 982   0.0000       0.429541        11.6884 
 983   0.0000       0.431088        11.7305 
 984   0.0000       0.432131        11.7589 
 985   0.0000       0.432992        11.7823 
 986   0.0000       0.433119        11.7858 
 987   0.0000       0.433809        11.8045 
 988   0.0000       0.433926        11.8077 
 989   0.0000       0.434496        11.8232 
 990   0.0000       0.435680        11.8555 
 991   0.0000       0.436854        11.8874 
 992   0.0000       0.437675        11.9098 
 993   0.0000       0.438434        11.9304 
 994   0.0000       0.438684        11.9372 
 995   0.0000       0.439278        11.9534 
 996   0.0000       0.440600        11.9893 
 997   0.0000       0.441274        12.0077 
 998   0.0000       0.442137        12.0312 
 999   0.0000       0.443000        12.0546 
 1000   0.0000       0.443458        12.0671 
 1001   0.0000       0.444138        12.0856 
 1002   0.0000       0.445134        12.1127 
 1003   0.0000       0.446140        12.1401 
 1004   0.0000       0.447002        12.1635 
 1005   0.0000       0.447735        12.1835 
 1006   0.0000       0.448345        12.2001 
 1007   0.0000       0.450231        12.2514 
 1008   0.0000       0.450633        12.2623 
 1009   0.0000       0.451843        12.2953 
 1010   0.0000       0.452476        12.3125 
 1011   0.0000       0.453464        12.3394 
 1012   0.0000       0.453702        12.3459 
 1013   0.0000       0.454210        12.3597 
 1014   0.0000       0.455386        12.3917 
 1015   0.0000       0.455691        12.4000 
 1016   0.0000       0.456197        12.4138 
 1017   0.0000       0.456892        12.4327 
 1018   0.0000       0.457841        12.4585 
 1019   0.0000       0.458268        12.4701 
 1020   0.0000       0.459878        12.5139 
 1021   0.0000       0.460676        12.5356 
 1022   0.0000       0.461013        12.5448 
 1023   0.0000       0.461799        12.5662 
 1024   0.0000       0.462242        12.5782 
 1025   0.0000       0.464062        12.6278 
 1026   0.0000       0.464763        12.6468 
 1027   0.0000       0.464873        12.6498 
 1028   0.0000       0.465668        12.6715 
 1029   0.0000       0.466086        12.6828 
 1030   0.0000       0.466195        12.6858 
 1031   0.0000       0.467046        12.7090 
 1032   0.0000       0.467324        12.7165 
 1033   0.0000       0.467981        12.7344 
 1034   0.0000       0.469023        12.7628 
 1035   0.0000       0.470520        12.8035 
 1036   0.0000       0.471005        12.8167 
 1037   0.0000       0.471645        12.8341 
 1038   0.0000       0.472213        12.8496 
 1039   0.0000       0.473705        12.8902 
 1040   0.0000       0.475266        12.9326 
 1041   0.0000       0.475843        12.9484 
 1042   0.0000       0.477841        13.0027 
 1043   0.0000       0.479127        13.0377 
 1044   0.0000       0.479252        13.0411 
 1045   0.0000       0.480011        13.0618 
 1046   0.0000       0.480659        13.0794 
 1047   0.0000       0.481179        13.0935 
 1048   0.0000       0.481510        13.1025 
 1049   0.0000       0.481701        13.1078 
 1050   0.0000       0.482422        13.1274 
 1051   0.0000       0.483057        13.1447 
 1052   0.0000       0.483505        13.1568 
 1053   0.0000       0.483954        13.1691 
 1054   0.0000       0.484273        13.1777 
 1055   0.0000       0.485762        13.2182 
 1056   0.0000       0.486563        13.2400 
 1057   0.0000       0.489184        13.3114 
 1058   0.0000       0.489556        13.3215 
 1059   0.0000       0.490118        13.3368 
 1060   0.0000       0.490807        13.3555 
 1061   0.0000       0.492018        13.3885 
 1062   0.0000       0.493101        13.4180 
 1063   0.0000       0.493228        13.4214 
 1064   0.0000       0.494223        13.4485 
 1065   0.0000       0.494343        13.4518 
 1066   0.0000       0.496327        13.5057 
 1067   0.0000       0.496461        13.5094 
 1068   0.0000       0.497265        13.5313 
 1069   0.0000       0.498880        13.5752 
 1070   0.0000       0.499120        13.5817 
 1071   0.0000       0.499639        13.5959 
 1072   0.0000       0.500237        13.6121 
 1073   0.0000       0.501028        13.6337 
 1074   0.0000       0.501477        13.6459 
 1075   0.0000       0.502579        13.6759 
 1076   0.0000       0.502782        13.6814 
 1077   0.0000       0.503352        13.6969 
 1078   0.0000       0.504323        13.7233 
 1079   0.0000       0.505351        13.7513 
 1080   0.0000       0.505708        13.7610 
 1081   0.0000       0.506075        13.7710 
 1082   0.0000       0.506466        13.7816 
 1083   0.0000       0.507215        13.8020 
 1084   0.0000       0.508692        13.8422 
 1085   0.0000       0.510130        13.8813 
 1086   0.0000       0.510912        13.9026 
 1087   0.0000       0.511041        13.9061 
 1088   0.0000       0.511535        13.9196 
 1089   0.0000       0.511746        13.9253 
 1090   0.0000       0.512664        13.9503 
 1091   0.0000       0.513377        13.9697 
 1092   0.0000       0.514145        13.9906 
 1093   0.0000       0.514376        13.9969 
 1094   0.0000       0.515935        14.0393 
 1095   0.0000       0.516359        14.0509 
 1096   0.0000       0.516655        14.0589 
 1097   0.0000       0.516813        14.0632 
 1098   0.0000       0.517887        14.0924 
 1099   0.0000       0.518359        14.1053 
 1100   0.0000       0.519862        14.1462 
 1101   0.0000       0.520073        14.1519 
 1102   0.0000       0.521610        14.1937 
 1103   0.0000       0.522095        14.2069 
 1104   0.0000       0.523107        14.2345 
 1105   0.0000       0.524048        14.2601 
 1106   0.0000       0.524239        14.2653 
 1107   0.0000       0.524681        14.2773 
 1108   0.0000       0.525043        14.2871 
 1109   0.0000       0.525507        14.2998 
 1110   0.0000       0.526382        14.3236 
 1111   0.0000       0.527452        14.3527 
 1112   0.0000       0.528212        14.3734 
 1113   0.0000       0.528991        14.3946 
 1114   0.0000       0.530967        14.4484 
 1115   0.0000       0.531544        14.4640 
 1116   0.0000       0.532107        14.4794 
 1117   0.0000       0.532273        14.4839 
 1118   0.0000       0.535129        14.5616 
 1119   0.0000       0.535826        14.5806 
 1120   0.0000       0.536040        14.5864 
 1121   0.0000       0.536463        14.5979 
 1122   0.0000       0.538120        14.6430 
 1123   0.0000       0.538567        14.6551 
 1124   0.0000       0.540389        14.7047 
 1125   0.0000       0.540715        14.7136 
 1126   0.0000       0.542036        14.7496 
 1127   0.0000       0.543549        14.7907 
 1128   0.0000       0.544347        14.8124 
 1129   0.0000       0.544595        14.8192 
 1130   0.0000       0.545248        14.8370 
 1131   0.0000       0.545616        14.8470 
 1132   0.0000       0.546196        14.8628 
 1133   0.0000       0.547906        14.9093 
 1134   0.0000       0.549506        14.9528 
 1135   0.0000       0.550060        14.9679 
 1136   0.0000       0.551192        14.9987 
 1137   0.0000       0.551467        15.0062 
 1138   0.0000       0.553062        15.0496 
 1139   0.0000       0.553909        15.0726 
 1140   0.0000       0.554359        15.0849 
 1141   0.0000       0.554536        15.0897 
 1142   0.0000       0.556238        15.1360 
 1143   0.0000       0.556821        15.1519 
 1144   0.0000       0.557368        15.1668 
 1145   0.0000       0.559240        15.2177 
 1146   0.0000       0.559702        15.2303 
 1147   0.0000       0.560079        15.2405 
 1148   0.0000       0.561474        15.2785 
 1149   0.0000       0.562751        15.3132 
 1150   0.0000       0.564149        15.3513 
 1151   0.0000       0.565712        15.3938 
 1152   0.0000       0.567999        15.4560 
 1153   0.0000       0.568727        15.4758 
 1154   0.0000       0.569406        15.4943 
 1155   0.0000       0.569930        15.5086 
 1156   0.0000       0.570770        15.5314 
 1157   0.0000       0.571208        15.5434 
 1158   0.0000       0.573025        15.5928 
 1159   0.0000       0.573724        15.6118 
 1160   0.0000       0.575612        15.6632 
 1161   0.0000       0.576430        15.6855 
 1162   0.0000       0.578611        15.7448 
 1163   0.0000       0.579569        15.7709 
 1164   0.0000       0.579884        15.7794 
 1165   0.0000       0.580561        15.7979 
 1166   0.0000       0.581425        15.8214 
 1167   0.0000       0.582188        15.8421 
 1168   0.0000       0.582707        15.8563 
 1169   0.0000       0.584059        15.8930 
 1170   0.0000       0.584346        15.9008 
 1171   0.0000       0.587218        15.9790 
 1172   0.0000       0.587476        15.9860 
 1173   0.0000       0.589849        16.0506 
 1174   0.0000       0.590391        16.0654 
 1175   0.0000       0.592135        16.1128 
 1176   0.0000       0.593899        16.1608 
 1177   0.0000       0.594631        16.1807 
 1178   0.0000       0.595564        16.2061 
 1179   0.0000       0.596034        16.2189 
 1180   0.0000       0.596746        16.2383 
 1181   0.0000       0.598394        16.2831 
 1182   0.0000       0.599792        16.3212 
 1183   0.0000       0.600679        16.3453 
 1184   0.0000       0.602133        16.3849 
 1185   0.0000       0.602971        16.4077 
 1186   0.0000       0.605194        16.4682 
 1187   0.0000       0.606267        16.4974 
 1188   0.0000       0.606815        16.5123 
 1189   0.0000       0.608098        16.5472 
 1190   0.0000       0.609720        16.5913 
 1191   0.0000       0.611107        16.6291 
 1192   0.0000       0.611205        16.6317 
 1193   0.0000       0.612033        16.6543 
 1194   0.0000       0.613064        16.6823 
 1195   0.0000       0.613958        16.7066 
 1196   0.0000       0.615158        16.7393 
 1197   0.0000       0.616369        16.7722 
 1198   0.0000       0.618986        16.8435 
 1199   0.0000       0.619543        16.8586 
 1200   0.0000       0.619772        16.8649 
 1201   0.0000       0.620125        16.8745 
 1202   0.0000       0.621200        16.9037 
 1203   0.0000       0.621969        16.9246 
 1204   0.0000       0.622519        16.9396 
 1205   0.0000       0.623354        16.9623 
 1206   0.0000       0.623938        16.9782 
 1207   0.0000       0.624509        16.9938 
 1208   0.0000       0.625404        17.0181 
 1209   0.0000       0.626465        17.0470 
 1210   0.0000       0.629073        17.1180 
 1211   0.0000       0.629386        17.1265 
 1212   0.0000       0.630418        17.1545 
 1213   0.0000       0.631689        17.1891 
 1214   0.0000       0.633687        17.2435 
 1215   0.0000       0.635346        17.2887 
 1216   0.0000       0.635434        17.2910 
 1217   0.0000       0.637103        17.3365 
 1218   0.0000       0.638620        17.3777 
 1219   0.0000       0.641530        17.4569 
 1220   0.0000       0.641867        17.4661 
 1221   0.0000       0.643516        17.5110 
 1222   0.0000       0.644195        17.5294 
 1223   0.0000       0.644825        17.5466 
 1224   0.0000       0.645180        17.5562 
 1225   0.0000       0.646202        17.5841 
 1226   0.0000       0.647688        17.6245 
 1227   0.0000       0.647905        17.6304 
 1228   0.0000       0.648842        17.6559 
 1229   0.0000       0.649268        17.6675 
 1230   0.0000       0.649744        17.6804 
 1231   0.0000       0.651669        17.7328 
 1232   0.0000       0.652020        17.7424 
 1233   0.0000       0.653812        17.7911 
 1234   0.0000       0.655201        17.8289 
 1235   0.0000       0.655958        17.8495 
 1236   0.0000       0.656562        17.8660 
 1237   0.0000       0.657537        17.8925 
 1238   0.0000       0.658937        17.9306 
 1239   0.0000       0.659681        17.9508 
 1240   0.0000       0.660586        17.9755 
 1241   0.0000       0.660808        17.9815 
 1242   0.0000       0.661866        18.0103 
 1243   0.0000       0.662705        18.0331 
 1244   0.0000       0.663924        18.0663 
 1245   0.0000       0.665256        18.1025 
 1246   0.0000       0.666491        18.1361 
 1247   0.0000       0.667424        18.1615 
 1248   0.0000       0.667716        18.1695 
 1249   0.0000       0.669162        18.2088 
 1250   0.0000       0.670158        18.2359 
 1251   0.0000       0.671416        18.2701 
 1252   0.0000       0.672380        18.2964 
 1253   0.0000       0.673743        18.3335 
 1254   0.0000       0.674345        18.3499 
 1255   0.0000       0.674774        18.3615 
 1256   0.0000       0.677101        18.4249 
 1257   0.0000       0.677567        18.4375 
 1258   0.0000       0.678054        18.4508 
 1259   0.0000       0.678323        18.4581 
 1260   0.0000       0.679033        18.4774 
 1261   0.0000       0.679771        18.4975 
 1262   0.0000       0.680432        18.5155 
 1263   0.0000       0.681420        18.5424 
 1264   0.0000       0.682427        18.5698 
 1265   0.0000       0.682882        18.5822 
 1266   0.0000       0.683579        18.6011 
 1267   0.0000       0.684591        18.6287 
 1268   0.0000       0.685718        18.6593 
 1269   0.0000       0.686469        18.6798 
 1270   0.0000       0.687116        18.6974 
 1271   0.0000       0.687818        18.7165 
 1272   0.0000       0.688964        18.7477 
 1273   0.0000       0.689378        18.7589 
 1274   0.0000       0.691335        18.8122 
 1275   0.0000       0.692060        18.8319 
 1276   0.0000       0.692578        18.8460 
 1277   0.0000       0.693154        18.8617 
 1278   0.0000       0.694594        18.9009 
 1279   0.0000       0.695087        18.9143 
 1280   0.0000       0.695863        18.9354 
 1281   0.0000       0.696593        18.9553 
 1282   0.0000       0.697415        18.9776 
 1283   0.0000       0.697853        18.9896 
 1284   0.0000       0.699294        19.0288 
 1285   0.0000       0.700185        19.0530 
 1286   0.0000       0.700705        19.0671 
 1287   0.0000       0.701687        19.0939 
 1288   0.0000       0.702148        19.1064 
 1289   0.0000       0.703138        19.1334 
 1290   0.0000       0.704082        19.1591 
 1291   0.0000       0.704588        19.1728 
 1292   0.0000       0.705932        19.2094 
 1293   0.0000       0.706961        19.2374 
 1294   0.0000       0.708101        19.2684 
 1295   0.0000       0.708625        19.2827 
 1296   0.0000       0.710458        19.3325 
 1297   0.0000       0.711999        19.3745 
 1298   0.0000       0.712569        19.3900 
 1299   0.0000       0.714730        19.4488 
 1300   0.0000       0.715113        19.4592 
 1301   0.0000       0.715654        19.4739 
 1302   0.0000       0.717399        19.5214 
 1303   0.0000       0.718278        19.5453 
 1304   0.0000       0.720228        19.5984 
 1305   0.0000       0.721487        19.6327 
 1306   0.0000       0.721648        19.6370 
 1307   0.0000       0.722304        19.6549 
 1308   0.0000       0.722401        19.6575 
 1309   0.0000       0.723708        19.6931 
 1310   0.0000       0.724220        19.7070 
 1311   0.0000       0.724834        19.7237 
 1312   0.0000       0.726032        19.7563 
 1313   0.0000       0.726926        19.7807 
 1314   0.0000       0.727835        19.8054 
 1315   0.0000       0.728303        19.8181 
 1316   0.0000       0.729262        19.8442 
 1317   0.0000       0.729665        19.8552 
 1318   0.0000       0.730743        19.8845 
 1319   0.0000       0.731337        19.9007 
 1320   0.0000       0.732318        19.9274 
 1321   0.0000       0.732698        19.9377 
 1322   0.0000       0.733420        19.9574 
 1323   0.0000       0.733981        19.9726 
 1324   0.0000       0.734208        19.9788 
 1325   0.0000       0.734723        19.9928 
 1326   0.0000       0.734856        19.9964 
 1327   0.0000       0.737351        20.0643 
 1328   0.0000       0.737667        20.0729 
 1329   0.0000       0.738221        20.0880 
 1330   0.0000       0.738495        20.0955 
 1331   0.0000       0.738649        20.0997 
 1332   0.0000       0.739483        20.1223 
 1333   0.0000       0.739666        20.1273 
 1334   0.0000       0.741154        20.1678 
 1335   0.0000       0.741970        20.1900 
 1336   0.0000       0.742935        20.2163 
 1337   0.0000       0.742994        20.2179 
 1338   0.0000       0.744243        20.2519 
 1339   0.0000       0.744936        20.2707 
 1340   0.0000       0.745509        20.2863 
 1341   0.0000       0.747276        20.3344 
 1342   0.0000       0.747799        20.3486 
 1343   0.0000       0.749014        20.3817 
 1344   0.0000       0.749628        20.3984 
 1345   0.0000       0.750364        20.4184 
 1346   0.0000       0.750742        20.4287 
 1347   0.0000       0.751315        20.4443 
 1348   0.0000       0.751970        20.4621 
 1349   0.0000       0.752822        20.4853 
 1350   0.0000       0.754072        20.5193 
 1351   0.0000       0.755627        20.5617 
 1352   0.0000       0.757955        20.6250 
 1353   0.0000       0.759071        20.6554 
 1354   0.0000       0.760183        20.6856 
 1355   0.0000       0.760738        20.7007 
 1356   0.0000       0.761868        20.7315 
 1357   0.0000       0.762355        20.7447 
 1358   0.0000       0.764014        20.7899 
 1359   0.0000       0.765703        20.8358 
 1360   0.0000       0.766393        20.8546 
 1361   0.0000       0.766794        20.8655 
 1362   0.0000       0.766993        20.8709 
 1363   0.0000       0.767577        20.8868 
 1364   0.0000       0.768713        20.9178 
 1365   0.0000       0.771783        21.0013 
 1366   0.0000       0.772619        21.0240 
 1367   0.0000       0.773585        21.0503 
 1368   0.0000       0.774200        21.0671 
 1369   0.0000       0.775630        21.1060 
 1370   0.0000       0.776298        21.1241 
 1371   0.0000       0.777102        21.1460 
 1372   0.0000       0.780336        21.2340 
 1373   0.0000       0.781484        21.2653 
 1374   0.0000       0.782841        21.3022 
 1375   0.0000       0.783569        21.3220 
 1376   0.0000       0.784206        21.3393 
 1377   0.0000       0.784780        21.3550 
 1378   0.0000       0.785774        21.3820 
 1379   0.0000       0.787297        21.4235 
 1380   0.0000       0.787645        21.4329 
 1381   0.0000       0.788998        21.4697 
 1382   0.0000       0.790198        21.5024 
 1383   0.0000       0.791328        21.5331 
 1384   0.0000       0.791799        21.5459 
 1385   0.0000       0.792583        21.5673 
 1386   0.0000       0.794648        21.6235 
 1387   0.0000       0.795433        21.6448 
 1388   0.0000       0.798154        21.7189 
 1389   0.0000       0.798639        21.7321 
 1390   0.0000       0.799249        21.7487 
 1391   0.0000       0.801090        21.7988 
 1392   0.0000       0.801237        21.8028 
 1393   0.0000       0.802813        21.8456 
 1394   0.0000       0.803600        21.8671 
 1395   0.0000       0.804415        21.8892 
 1396   0.0000       0.805275        21.9127 
 1397   0.0000       0.808415        21.9981 
 1398   0.0000       0.809451        22.0263 
 1399   0.0000       0.810657        22.0591 
 1400   0.0000       0.811375        22.0786 
 1401   0.0000       0.812372        22.1058 
 1402   0.0000       0.813055        22.1244 
 1403   0.0000       0.814133        22.1537 
 1404   0.0000       0.815089        22.1797 
 1405   0.0000       0.815749        22.1977 
 1406   0.0000       0.818100        22.2616 
 1407   0.0000       0.818383        22.2693 
 1408   0.0000       0.818786        22.2803 
 1409   0.0000       0.821392        22.3512 
 1410   0.0000       0.822105        22.3706 
 1411   0.0000       0.823051        22.3964 
 1412   0.0000       0.823818        22.4172 
 1413   0.0000       0.824975        22.4487 
 1414   0.0000       0.826280        22.4842 
 1415   0.0000       0.826692        22.4954 
 1416   0.0000       0.828502        22.5447 
 1417   0.0000       0.829364        22.5682 
 1418   0.0000       0.830469        22.5982 
 1419   0.0000       0.831104        22.6155 
 1420   0.0000       0.831877        22.6365 
 1421   0.0000       0.832736        22.6599 
 1422   0.0000       0.833761        22.6878 
 1423   0.0000       0.834420        22.7057 
 1424   0.0000       0.834669        22.7125 
 1425   0.0000       0.835778        22.7427 
 1426   0.0000       0.836732        22.7686 
 1427   0.0000       0.837787        22.7973 
 1428   0.0000       0.838350        22.8127 
 1429   0.0000       0.840852        22.8807 
 1430   0.0000       0.841625        22.9018 
 1431   0.0000       0.842153        22.9162 
 1432   0.0000       0.843178        22.9440 
 1433   0.0000       0.843927        22.9644 
 1434   0.0000       0.845201        22.9991 
 1435   0.0000       0.846134        23.0245 
 1436   0.0000       0.846504        23.0345 
 1437   0.0000       0.847487        23.0613 
 1438   0.0000       0.848609        23.0918 
 1439   0.0000       0.849143        23.1064 
 1440   0.0000       0.849511        23.1164 
 1441   0.0000       0.850009        23.1299 
 1442   0.0000       0.851240        23.1634 
 1443   0.0000       0.853413        23.2225 
 1444   0.0000       0.854086        23.2409 
 1445   0.0000       0.856169        23.2975 
 1446   0.0000       0.857347        23.3296 
 1447   0.0000       0.858053        23.3488 
 1448   0.0000       0.860236        23.4082 
 1449   0.0000       0.860826        23.4243 
 1450   0.0000       0.861329        23.4380 
 1451   0.0000       0.862156        23.4605 
 1452   0.0000       0.863639        23.5008 
 1453   0.0000       0.864045        23.5119 
 1454   0.0000       0.864757        23.5312 
 1455   0.0000       0.865398        23.5487 
 1456   0.0000       0.867804        23.6142 
 1457   0.0000       0.869144        23.6506 
 1458   0.0000       0.870619        23.6908 
 1459   0.0000       0.870762        23.6946 
 1460   0.0000       0.871943        23.7268 
 1461   0.0000       0.873557        23.7707 
 1462   0.0000       0.874018        23.7832 
 1463   0.0000       0.874155        23.7870 
 1464   0.0000       0.875058        23.8115 
 1465   0.0000       0.875755        23.8305 
 1466   0.0000       0.876774        23.8582 
 1467   0.0000       0.877161        23.8688 
 1468   0.0000       0.878697        23.9106 
 1469   0.0000       0.879210        23.9245 
 1470   0.0000       0.879905        23.9434 
 1471   0.0000       0.880338        23.9552 
 1472   0.0000       0.881476        23.9862 
 1473   0.0000       0.882687        24.0191 
 1474   0.0000       0.884370        24.0649 
 1475   0.0000       0.886044        24.1105 
 1476   0.0000       0.889322        24.1997 
 1477   0.0000       0.890332        24.2272 
 1478   0.0000       0.891763        24.2661 
 1479   0.0000       0.892919        24.2976 
 1480   0.0000       0.894500        24.3406 
 1481   0.0000       0.896015        24.3818 
 1482   0.0000       0.896664        24.3995 
 1483   0.0000       0.897658        24.4265 
 1484   0.0000       0.898952        24.4617 
 1485   0.0000       0.900413        24.5015 
 1486   0.0000       0.901801        24.5393 
 1487   0.0000       0.901916        24.5424 
 1488   0.0000       0.903823        24.5943 
 1489   0.0000       0.904454        24.6114 
 1490   0.0000       0.905564        24.6417 
 1491   0.0000       0.906270        24.6609 
 1492   0.0000       0.907386        24.6912 
 1493   0.0000       0.909155        24.7394 
 1494   0.0000       0.910883        24.7864 
 1495   0.0000       0.913646        24.8616 
 1496   0.0000       0.914488        24.8845 
 1497   0.0000       0.914831        24.8938 
 1498   0.0000       0.916048        24.9269 
 1499   0.0000       0.916530        24.9401 
 1500   0.0000       0.917150        24.9569 
 1501   0.0000       0.917943        24.9785 
 1502   0.0000       0.919834        25.0300 
 1503   0.0000       0.920813        25.0566 
 1504   0.0000       0.923409        25.1272 
 1505   0.0000       0.926846        25.2208 
 1506   0.0000       0.929174        25.2841 
 1507   0.0000       0.931285        25.3416 
 1508   0.0000       0.931945        25.3595 
 1509   0.0000       0.932665        25.3791 
 1510   0.0000       0.935667        25.4608 
 1511   0.0000       0.936365        25.4798 
 1512   0.0000       0.937950        25.5229 
 1513   0.0000       0.938512        25.5382 
 1514   0.0000       0.940185        25.5837 
 1515   0.0000       0.940490        25.5920 
 1516   0.0000       0.940696        25.5977 
 1517   0.0000       0.941933        25.6313 
 1518   0.0000       0.943168        25.6649 
 1519   0.0000       0.944311        25.6960 
 1520   0.0000       0.945177        25.7196 
 1521   0.0000       0.947072        25.7711 
 1522   0.0000       0.949235        25.8300 
 1523   0.0000       0.949663        25.8417 
 1524   0.0000       0.953775        25.9535 
 1525   0.0000       0.954312        25.9682 
 1526   0.0000       0.956590        26.0301 
 1527   0.0000       0.957375        26.0515 
 1528   0.0000       0.958518        26.0826 
 1529   0.0000       0.959588        26.1117 
 1530   0.0000       0.961552        26.1652 
 1531   0.0000       0.962823        26.1998 
 1532   0.0000       0.964356        26.2415 
 1533   0.0000       0.964820        26.2541 
 1534   0.0000       0.965830        26.2816 
 1535   0.0000       0.971102        26.4250 
 1536   0.0000       0.971760        26.4429 
 1537   0.0000       0.972435        26.4613 
 1538   0.0000       0.972999        26.4767 
 1539   0.0000       0.973585        26.4926 
 1540   0.0000       0.975716        26.5506 
 1541   0.0000       0.975932        26.5565 
 1542   0.0000       0.976396        26.5691 
 1543   0.0000       0.978422        26.6242 
 1544   0.0000       0.978692        26.6316 
 1545   0.0000       0.979703        26.6591 
 1546   0.0000       0.981899        26.7188 
 1547   0.0000       0.982017        26.7220 
 1548   0.0000       0.982785        26.7430 
 1549   0.0000       0.984684        26.7946 
 1550   0.0000       0.986071        26.8324 
 1551   0.0000       0.986572        26.8460 
 1552   0.0000       0.986951        26.8563 
 1553   0.0000       0.987546        26.8725 
 1554   0.0000       0.989731        26.9320 
 1555   0.0000       0.991550        26.9815 
 1556   0.0000       0.992591        27.0098 
 1557   0.0000       0.994219        27.0541 
 1558   0.0000       0.996940        27.1281 
 1559   0.0000       0.998510        27.1708 
 1560   0.0000       0.999484        27.1973 
 1561   0.0000       1.000333        27.2204 
 1562   0.0000       1.000876        27.2352 
 1563   0.0000       1.002971        27.2922 
 1564   0.0000       1.005179        27.3523 
 1565   0.0000       1.006000        27.3746 
 1566   0.0000       1.007179        27.4067 
 1567   0.0000       1.008202        27.4346 
 1568   0.0000       1.009592        27.4724 
 1569   0.0000       1.010528        27.4979 
 1570   0.0000       1.012924        27.5631 
 1571   0.0000       1.014663        27.6104 
 1572   0.0000       1.015635        27.6368 
 1573   0.0000       1.018968        27.7275 
 1574   0.0000       1.020588        27.7716 
 1575   0.0000       1.021638        27.8002 
 1576   0.0000       1.022823        27.8324 
 1577   0.0000       1.023820        27.8596 
 1578   0.0000       1.024480        27.8775 
 1579   0.0000       1.025782        27.9129 
 1580   0.0000       1.025993        27.9187 
 1581   0.0000       1.027211        27.9518 
 1582   0.0000       1.032435        28.0940 
 1583   0.0000       1.033316        28.1180 
 1584   0.0000       1.034430        28.1483 
 1585   0.0000       1.035643        28.1813 
 1586   0.0000       1.036611        28.2076 
 1587   0.0000       1.037021        28.2188 
 1588   0.0000       1.038598        28.2617 
 1589   0.0000       1.039222        28.2787 
 1590   0.0000       1.040895        28.3242 
 1591   0.0000       1.040982        28.3266 
 1592   0.0000       1.041848        28.3501 
 1593   0.0000       1.043217        28.3874 
 1594   0.0000       1.043589        28.3975 
 1595   0.0000       1.044790        28.4302 
 1596   0.0000       1.047104        28.4931 
 1597   0.0000       1.049679        28.5632 
 1598   0.0000       1.049911        28.5695 
 1599   0.0000       1.050564        28.5873 
 1600   0.0000       1.051787        28.6206 
 1601   0.0000       1.057118        28.7656 
 1602   0.0000       1.059103        28.8197 
 1603   0.0000       1.059648        28.8345 
 1604   0.0000       1.060560        28.8593 
 1605   0.0000       1.061394        28.8820 
 1606   0.0000       1.063018        28.9262 
 1607   0.0000       1.063525        28.9400 
 1608   0.0000       1.064341        28.9622 
 1609   0.0000       1.065107        28.9830 
 1610   0.0000       1.066401        29.0182 
 1611   0.0000       1.067581        29.0503 
 1612   0.0000       1.069517        29.1030 
 1613   0.0000       1.070860        29.1396 
 1614   0.0000       1.071882        29.1674 
 1615   0.0000       1.073104        29.2006 
 1616   0.0000       1.073626        29.2149 
 1617   0.0000       1.074479        29.2381 
 1618   0.0000       1.077050        29.3080 
 1619   0.0000       1.078781        29.3551 
 1620   0.0000       1.079865        29.3846 
 1621   0.0000       1.081542        29.4303 
 1622   0.0000       1.082137        29.4464 
 1623   0.0000       1.082663        29.4608 
 1624   0.0000       1.083982        29.4966 
 1625   0.0000       1.084420        29.5086 
 1626   0.0000       1.086076        29.5536 
 1627   0.0000       1.089518        29.6473 
 1628   0.0000       1.089781        29.6544 
 1629   0.0000       1.091394        29.6983 
 1630   0.0000       1.092725        29.7346 
 1631   0.0000       1.094767        29.7901 
 1632   0.0000       1.096077        29.8258 
 1633   0.0000       1.097424        29.8624 
 1634   0.0000       1.098666        29.8962 
 1635   0.0000       1.100377        29.9428 
 1636   0.0000       1.101932        29.9851 
 1637   0.0000       1.103087        30.0165 
 1638   0.0000       1.104431        30.0531 
 1639   0.0000       1.107076        30.1251 
 1640   0.0000       1.107633        30.1402 
 1641   0.0000       1.109130        30.1810 
 1642   0.0000       1.109831        30.2000 
 1643   0.0000       1.110693        30.2235 
 1644   0.0000       1.111991        30.2588 
 1645   0.0000       1.112687        30.2778 
 1646   0.0000       1.115950        30.3666 
 1647   0.0000       1.116190        30.3731 
 1648   0.0000       1.117436        30.4070 
 1649   0.0000       1.119232        30.4559 
 1650   0.0000       1.119874        30.4733 
 1651   0.0000       1.120076        30.4788 
 1652   0.0000       1.121087        30.5063 
 1653   0.0000       1.121280        30.5116 
 1654   0.0000       1.123786        30.5798 
 1655   0.0000       1.124852        30.6088 
 1656   0.0000       1.126789        30.6615 
 1657   0.0000       1.127667        30.6854 
 1658   0.0000       1.128602        30.7108 
 1659   0.0000       1.129899        30.7461 
 1660   0.0000       1.132610        30.8199 
 1661   0.0000       1.133943        30.8561 
 1662   0.0000       1.134257        30.8647 
 1663   0.0000       1.136131        30.9157 
 1664   0.0000       1.136445        30.9242 
 1665   0.0000       1.137762        30.9601 
 1666   0.0000       1.138535        30.9811 
 1667   0.0000       1.139846        31.0168 
 1668   0.0000       1.140678        31.0394 
 1669   0.0000       1.141062        31.0499 
 1670   0.0000       1.141679        31.0667 
 1671   0.0000       1.142038        31.0764 
 1672   0.0000       1.142653        31.0932 
 1673   0.0000       1.143473        31.1155 
 1674   0.0000       1.143984        31.1294 
 1675   0.0000       1.144915        31.1547 
 1676   0.0000       1.146414        31.1955 
 1677   0.0000       1.146878        31.2081 
 1678   0.0000       1.147660        31.2294 
 1679   0.0000       1.149082        31.2681 
 1680   0.0000       1.151184        31.3253 
 1681   0.0000       1.151891        31.3445 
 1682   0.0000       1.153100        31.3775 
 1683   0.0000       1.154410        31.4131 
 1684   0.0000       1.154467        31.4147 
 1685   0.0000       1.156731        31.4763 
 1686   0.0000       1.157018        31.4841 
 1687   0.0000       1.161073        31.5944 
 1688   0.0000       1.162220        31.6256 
 1689   0.0000       1.164225        31.6802 
 1690   0.0000       1.165764        31.7221 
 1691   0.0000       1.167838        31.7785 
 1692   0.0000       1.170197        31.8427 
 1693   0.0000       1.172348        31.9012 
 1694   0.0000       1.176182        32.0055 
 1695   0.0000       1.177453        32.0401 
 1696   0.0000       1.177909        32.0525 
 1697   0.0000       1.178679        32.0735 
 1698   0.0000       1.183463        32.2037 
 1699   0.0000       1.184583        32.2341 
 1700   0.0000       1.188566        32.3425 
 1701   0.0000       1.189543        32.3691 
 1702   0.0000       1.191636        32.4261 
 1703   0.0000       1.192625        32.4530 
 1704   0.0000       1.193697        32.4822 
 1705   0.0000       1.195236        32.5240 
 1706   0.0000       1.195637        32.5350 
 1707   0.0000       1.196428        32.5565 
 1708   0.0000       1.196601        32.5612 
 1709   0.0000       1.197357        32.5818 
 1710   0.0000       1.198245        32.6059 
 1711   0.0000       1.198513        32.6132 
 1712   0.0000       1.200540        32.6684 
 1713   0.0000       1.202469        32.7208 
 1714   0.0000       1.203737        32.7554 
 1715   0.0000       1.204765        32.7833 
 1716   0.0000       1.205182        32.7947 
 1717   0.0000       1.207687        32.8628 
 1718   0.0000       1.210861        32.9492 
 1719   0.0000       1.213607        33.0239 
 1720   0.0000       1.215286        33.0696 
 1721   0.0000       1.216381        33.0994 
 1722   0.0000       1.217694        33.1351 
 1723   0.0000       1.218611        33.1601 
 1724   0.0000       1.219847        33.1937 
 1725   0.0000       1.220479        33.2109 
 1726   0.0000       1.221092        33.2276 
 1727   0.0000       1.222272        33.2597 
 1728   0.0000       1.223121        33.2828 
 1729   0.0000       1.225212        33.3397 
 1730   0.0000       1.225523        33.3482 
 1731   0.0000       1.225923        33.3591 
 1732   0.0000       1.226371        33.3713 
 1733   0.0000       1.228081        33.4178 
 1734   0.0000       1.229472        33.4556 
 1735   0.0000       1.230643        33.4875 
 1736   0.0000       1.231611        33.5138 
 1737   0.0000       1.233758        33.5723 
 1738   0.0000       1.234709        33.5981 
 1739   0.0000       1.235498        33.6196 
 1740   0.0000       1.236215        33.6391 
 1741   0.0000       1.238506        33.7015 
 1742   0.0000       1.240218        33.7481 
 1743   0.0000       1.240505        33.7559 
 1744   0.0000       1.241554        33.7844 
 1745   0.0000       1.243019        33.8243 
 1746   0.0000       1.244707        33.8702 
 1747   0.0000       1.245851        33.9013 
 1748   0.0000       1.247131        33.9361 
 1749   0.0000       1.247711        33.9519 
 1750   0.0000       1.248301        33.9680 
 1751   0.0000       1.249154        33.9912 
 1752   0.0000       1.250612        34.0309 
 1753   0.0000       1.250983        34.0410 
 1754   0.0000       1.252657        34.0865 
 1755   0.0000       1.253863        34.1193 
 1756   0.0000       1.254023        34.1237 
 1757   0.0000       1.254681        34.1416 
 1758   0.0000       1.255502        34.1639 
 1759   0.0000       1.256223        34.1836 
 1760   0.0000       1.257513        34.2187 
 1761   0.0000       1.258362        34.2418 
 1762   0.0000       1.259237        34.2656 
 1763   0.0000       1.259776        34.2803 
 1764   0.0000       1.260723        34.3060 
 1765   0.0000       1.262444        34.3528 
 1766   0.0000       1.263478        34.3810 
 1767   0.0000       1.264272        34.4026 
 1768   0.0000       1.265147        34.4264 
 1769   0.0000       1.266819        34.4719 
 1770   0.0000       1.268579        34.5198 
 1771   0.0000       1.269582        34.5471 
 1772   0.0000       1.270299        34.5666 
 1773   0.0000       1.270874        34.5823 
 1774   0.0000       1.270986        34.5853 
 1775   0.0000       1.272282        34.6206 
 1776   0.0000       1.273327        34.6490 
 1777   0.0000       1.274982        34.6940 
 1778   0.0000       1.275211        34.7003 
 1779   0.0000       1.276346        34.7311 
 1780   0.0000       1.277771        34.7699 
 1781   0.0000       1.279081        34.8056 
 1782   0.0000       1.280595        34.8468 
 1783   0.0000       1.281322        34.8665 
 1784   0.0000       1.282007        34.8852 
 1785   0.0000       1.282319        34.8937 
 1786   0.0000       1.282871        34.9087 
 1787   0.0000       1.283775        34.9333 
 1788   0.0000       1.286405        35.0049 
 1789   0.0000       1.286908        35.0186 
 1790   0.0000       1.289041        35.0766 
 1791   0.0000       1.289976        35.1020 
 1792   0.0000       1.291237        35.1363 
 1793   0.0000       1.294164        35.2160 
 1794   0.0000       1.294582        35.2274 
 1795   0.0000       1.295657        35.2566 
 1796   0.0000       1.297045        35.2944 
 1797   0.0000       1.297528        35.3075 
 1798   0.0000       1.298182        35.3253 
 1799   0.0000       1.299302        35.3558 
 1800   0.0000       1.300099        35.3775 
 1801   0.0000       1.301068        35.4038 
 1802   0.0000       1.301802        35.4238 
 1803   0.0000       1.302955        35.4552 
 1804   0.0000       1.303439        35.4684 
 1805   0.0000       1.304332        35.4927 
 1806   0.0000       1.305557        35.5260 
 1807   0.0000       1.306645        35.5556 
 1808   0.0000       1.306961        35.5642 
 1809   0.0000       1.308241        35.5990 
 1810   0.0000       1.308464        35.6051 
 1811   0.0000       1.309466        35.6324 
 1812   0.0000       1.311721        35.6937 
 1813   0.0000       1.313209        35.7342 
 1814   0.0000       1.314147        35.7598 
 1815   0.0000       1.316027        35.8109 
 1816   0.0000       1.317196        35.8427 
 1817   0.0000       1.318187        35.8697 
 1818   0.0000       1.318923        35.8897 
 1819   0.0000       1.320281        35.9267 
 1820   0.0000       1.320672        35.9373 
 1821   0.0000       1.321669        35.9644 
 1822   0.0000       1.322334        35.9825 
 1823   0.0000       1.322960        35.9996 
 1824   0.0000       1.323879        36.0246 
 1825   0.0000       1.324923        36.0530 
 1826   0.0000       1.326237        36.0887 
 1827   0.0000       1.326831        36.1049 
 1828   0.0000       1.328086        36.1390 
 1829   0.0000       1.328985        36.1635 
 1830   0.0000       1.331498        36.2319 
 1831   0.0000       1.331828        36.2409 
 1832   0.0000       1.333613        36.2894 
 1833   0.0000       1.334923        36.3251 
 1834   0.0000       1.338571        36.4244 
 1835   0.0000       1.341491        36.5038 
 1836   0.0000       1.343760        36.5656 
 1837   0.0000       1.344081        36.5743 
 1838   0.0000       1.345921        36.6244 
 1839   0.0000       1.346078        36.6286 
 1840   0.0000       1.347639        36.6711 
 1841   0.0000       1.348014        36.6813 
 1842   0.0000       1.348981        36.7076 
 1843   0.0000       1.350721        36.7550 
 1844   0.0000       1.351719        36.7822 
 1845   0.0000       1.352564        36.8051 
 1846   0.0000       1.353748        36.8374 
 1847   0.0000       1.355087        36.8738 
 1848   0.0000       1.355565        36.8868 
 1849   0.0000       1.356802        36.9205 
 1850   0.0000       1.357864        36.9494 
 1851   0.0000       1.359979        37.0069 
 1852   0.0000       1.362566        37.0773 
 1853   0.0000       1.363518        37.1032 
 1854   0.0000       1.364147        37.1203 
 1855   0.0000       1.365332        37.1526 
 1856   0.0000       1.366558        37.1859 
 1857   0.0000       1.366719        37.1903 
 1858   0.0000       1.367809        37.2200 
 1859   0.0000       1.369825        37.2748 
 1860   0.0000       1.370195        37.2849 
 1861   0.0000       1.372005        37.3342 
 1862   0.0000       1.373828        37.3838 
 1863   0.0000       1.374060        37.3901 
 1864   0.0000       1.375957        37.4417 
 1865   0.0000       1.376605        37.4593 
 1866   0.0000       1.378461        37.5098 
 1867   0.0000       1.379685        37.5431 
 1868   0.0000       1.382140        37.6100 
 1869   0.0000       1.386332        37.7240 
 1870   0.0000       1.387536        37.7568 
 1871   0.0000       1.388070        37.7713 
 1872   0.0000       1.389612        37.8133 
 1873   0.0000       1.391001        37.8511 
 1874   0.0000       1.392211        37.8840 
 1875   0.0000       1.392538        37.8929 
 1876   0.0000       1.394909        37.9574 
 1877   0.0000       1.395363        37.9698 
 1878   0.0000       1.398929        38.0668 
 1879   0.0000       1.402046        38.1516 
 1880   0.0000       1.403900        38.2021 
 1881   0.0000       1.404679        38.2232 
 1882   0.0000       1.406878        38.2831 
 1883   0.0000       1.409063        38.3426 
 1884   0.0000       1.410021        38.3686 
 1885   0.0000       1.411862        38.4187 
 1886   0.0000       1.412149        38.4265 
 1887   0.0000       1.414874        38.5007 
 1888   0.0000       1.415489        38.5174 
 1889   0.0000       1.416478        38.5443 
 1890   0.0000       1.417548        38.5734 
 1891   0.0000       1.418260        38.5928 
 1892   0.0000       1.420668        38.6583 
 1893   0.0000       1.421369        38.6774 
 1894   0.0000       1.421789        38.6888 
 1895   0.0000       1.423080        38.7240 
 1896   0.0000       1.424076        38.7511 
 1897   0.0000       1.425879        38.8001 
 1898   0.0000       1.426635        38.8207 
 1899   0.0000       1.429129        38.8886 
 1900   0.0000       1.429782        38.9064 
 1901   0.0000       1.431740        38.9596 
 1902   0.0000       1.432053        38.9681 
 1903   0.0000       1.433493        39.0073 
 1904   0.0000       1.434128        39.0246 
 1905   0.0000       1.435741        39.0685 
 1906   0.0000       1.435948        39.0741 
 1907   0.0000       1.436966        39.1018 
 1908   0.0000       1.438437        39.1418 
 1909   0.0000       1.440529        39.1988 
 1910   0.0000       1.442057        39.2404 
 1911   0.0000       1.443449        39.2782 
 1912   0.0000       1.444347        39.3027 
 1913   0.0000       1.447916        39.3998 
 1914   0.0000       1.448197        39.4074 
 1915   0.0000       1.449821        39.4516 
 1916   0.0000       1.450055        39.4580 
 1917   0.0000       1.450779        39.4777 
 1918   0.0000       1.453959        39.5642 
 1919   0.0000       1.455308        39.6009 
 1920   0.0000       1.456148        39.6238 
 1921   0.0000       1.456947        39.6455 
 1922   0.0000       1.458984        39.7010 
 1923   0.0000       1.459301        39.7096 
 1924   0.0000       1.460606        39.7451 
 1925   0.0000       1.461073        39.7578 
 1926   0.0000       1.462214        39.7889 
 1927   0.0000       1.462903        39.8076 
 1928   0.0000       1.463749        39.8306 
 1929   0.0000       1.465089        39.8671 
 1930   0.0000       1.465833        39.8873 
 1931   0.0000       1.467663        39.9371 
 1932   0.0000       1.468694        39.9652 
 1933   0.0000       1.469216        39.9794 
 1934   0.0000       1.469622        39.9905 
 1935   0.0000       1.470553        40.0158 
 1936   0.0000       1.471643        40.0455 
 1937   0.0000       1.473409        40.0935 
 1938   0.0000       1.474370        40.1196 
 1939   0.0000       1.475087        40.1392 
 1940   0.0000       1.476891        40.1882 
 1941   0.0000       1.478483        40.2316 
 1942   0.0000       1.479656        40.2635 
 1943   0.0000       1.481319        40.3087 
 1944   0.0000       1.484095        40.3843 
 1945   0.0000       1.484987        40.4086 
 1946   0.0000       1.485940        40.4345 
 1947   0.0000       1.486321        40.4449 
 1948   0.0000       1.488357        40.5003 
 1949   0.0000       1.489090        40.5202 
 1950   0.0000       1.489949        40.5436 
 1951   0.0000       1.490648        40.5626 
 1952   0.0000       1.492672        40.6177 
 1953   0.0000       1.492935        40.6248 
 1954   0.0000       1.493537        40.6412 
 1955   0.0000       1.493956        40.6526 
 1956   0.0000       1.495007        40.6812 
 1957   0.0000       1.495629        40.6981 
 1958   0.0000       1.496489        40.7215 
 1959   0.0000       1.497933        40.7608 
 1960   0.0000       1.500152        40.8212 
 1961   0.0000       1.502183        40.8765 
 1962   0.0000       1.502689        40.8903 
 1963   0.0000       1.504006        40.9261 
 1964   0.0000       1.505191        40.9583 
 1965   0.0000       1.507248        41.0143 
 1966   0.0000       1.508663        41.0528 
 1967   0.0000       1.509346        41.0714 
 1968   0.0000       1.510667        41.1073 
 1969   0.0000       1.512814        41.1658 
 1970   0.0000       1.514412        41.2092 
 1971   0.0000       1.515904        41.2499 
 1972   0.0000       1.516904        41.2771 
 1973   0.0000       1.518889        41.3311 
 1974   0.0000       1.519992        41.3611 
 1975   0.0000       1.521560        41.4038 
 1976   0.0000       1.522658        41.4336 
 1977   0.0000       1.523349        41.4524 
 1978   0.0000       1.524043        41.4713 
 1979   0.0000       1.525020        41.4979 
 1980   0.0000       1.525755        41.5179 
 1981   0.0000       1.526258        41.5316 
 1982   0.0000       1.527943        41.5774 
 1983   0.0000       1.528078        41.5811 
 1984   0.0000       1.528690        41.5978 
 1985   0.0000       1.530136        41.6371 
 1986   0.0000       1.531592        41.6767 
 1987   0.0000       1.532153        41.6920 
 1988   0.0000       1.532891        41.7121 
 1989   0.0000       1.533602        41.7314 
 1990   0.0000       1.533810        41.7371 
 1991   0.0000       1.535365        41.7794 
 1992   0.0000       1.537541        41.8386 
 1993   0.0000       1.537706        41.8431 
 1994   0.0000       1.538998        41.8783 
 1995   0.0000       1.539889        41.9025 
 1996   0.0000       1.540275        41.9130 
 1997   0.0000       1.542462        41.9725 
 1998   0.0000       1.544698        42.0334 
 1999   0.0000       1.545560        42.0568 
 2000   0.0000       1.547511        42.1099 
 2001   0.0000       1.548963        42.1494 
 2002   0.0000       1.549825        42.1729 
 2003   0.0000       1.550306        42.1860 
 2004   0.0000       1.551785        42.2262 
 2005   0.0000       1.552389        42.2426 
 2006   0.0000       1.552646        42.2497 
 2007   0.0000       1.553277        42.2668 
 2008   0.0000       1.555150        42.3178 
 2009   0.0000       1.556185        42.3460 
 2010   0.0000       1.557493        42.3815 
 2011   0.0000       1.558537        42.4100 
 2012   0.0000       1.561115        42.4801 
 2013   0.0000       1.562199        42.5096 
 2014   0.0000       1.564256        42.5656 
 2015   0.0000       1.564861        42.5820 
 2016   0.0000       1.565251        42.5927 
 2017   0.0000       1.565621        42.6027 
 2018   0.0000       1.567475        42.6532 
 2019   0.0000       1.569377        42.7049 
 2020   0.0000       1.569763        42.7154 
 2021   0.0000       1.569944        42.7203 
 2022   0.0000       1.570635        42.7391 
 2023   0.0000       1.571903        42.7736 
 2024   0.0000       1.573614        42.8202 
 2025   0.0000       1.574283        42.8384 
 2026   0.0000       1.574601        42.8471 
 2027   0.0000       1.575119        42.8612 
 2028   0.0000       1.576047        42.8864 
 2029   0.0000       1.576406        42.8962 
 2030   0.0000       1.578855        42.9628 
 2031   0.0000       1.579714        42.9862 
 2032   0.0000       1.581570        43.0367 
 2033   0.0000       1.582577        43.0641 
 2034   0.0000       1.583687        43.0943 
 2035   0.0000       1.583927        43.1009 
 2036   0.0000       1.584587        43.1188 
 2037   0.0000       1.585806        43.1520 
 2038   0.0000       1.587863        43.2079 
 2039   0.0000       1.588247        43.2184 
 2040   0.0000       1.589573        43.2545 
 2041   0.0000       1.590272        43.2735 
 2042   0.0000       1.590414        43.2774 
 2043   0.0000       1.592066        43.3223 
 2044   0.0000       1.593818        43.3700 
 2045   0.0000       1.594276        43.3825 
 2046   0.0000       1.595649        43.4198 
 2047   0.0000       1.596862        43.4528 
 2048   0.0000       1.597359        43.4663 
 2049   0.0000       1.598867        43.5074 
 2050   0.0000       1.601014        43.5658 
 2051   0.0000       1.601413        43.5767 
 2052   0.0000       1.602533        43.6071 
 2053   0.0000       1.603123        43.6232 
 2054   0.0000       1.604184        43.6521 
 2055   0.0000       1.604278        43.6546 
 2056   0.0000       1.605730        43.6941 
 2057   0.0000       1.607249        43.7355 
 2058   0.0000       1.609346        43.7925 
 2059   0.0000       1.610319        43.8190 
 2060   0.0000       1.611089        43.8399 
 2061   0.0000       1.612665        43.8829 
 2062   0.0000       1.613441        43.9040 
 2063   0.0000       1.614655        43.9370 
 2064   0.0000       1.615174        43.9511 
 2065   0.0000       1.619109        44.0582 
 2066   0.0000       1.620195        44.0877 
 2067   0.0000       1.621882        44.1336 
 2068   0.0000       1.623589        44.1801 
 2069   0.0000       1.627695        44.2918 
 2070   0.0000       1.633164        44.4407 
 2071   0.0000       1.634061        44.4651 
 2072   0.0000       1.634840        44.4863 
 2073   0.0000       1.636344        44.5272 
 2074   0.0000       1.636669        44.5360 
 2075   0.0000       1.638140        44.5760 
 2076   0.0000       1.638668        44.5904 
 2077   0.0000       1.639999        44.6266 
 2078   0.0000       1.642467        44.6938 
 2079   0.0000       1.643390        44.7189 
 2080   0.0000       1.644173        44.7402 
 2081   0.0000       1.645240        44.7693 
 2082   0.0000       1.645792        44.7843 
 2083   0.0000       1.648435        44.8562 
 2084   0.0000       1.649528        44.8859 
 2085   0.0000       1.650981        44.9255 
 2086   0.0000       1.651266        44.9332 
 2087   0.0000       1.652431        44.9649 
 2088   0.0000       1.652906        44.9778 
 2089   0.0000       1.653331        44.9894 
 2090   0.0000       1.654951        45.0335 
 2091   0.0000       1.655888        45.0590 
 2092   0.0000       1.656544        45.0768 
 2093   0.0000       1.657311        45.0977 
 2094   0.0000       1.658662        45.1345 
 2095   0.0000       1.658864        45.1400 
 2096   0.0000       1.659481        45.1568 
 2097   0.0000       1.661098        45.2008 
 2098   0.0000       1.661716        45.2176 
 2099   0.0000       1.663397        45.2633 
 2100   0.0000       1.666003        45.3342 
 2101   0.0000       1.666274        45.3416 
 2102   0.0000       1.667964        45.3876 
 2103   0.0000       1.669423        45.4273 
 2104   0.0000       1.670824        45.4654 
 2105   0.0000       1.671856        45.4935 
 2106   0.0000       1.672569        45.5129 
 2107   0.0000       1.673623        45.5416 
 2108   0.0000       1.674614        45.5686 
 2109   0.0000       1.675488        45.5923 
 2110   0.0000       1.676344        45.6156 
 2111   0.0000       1.678476        45.6737 
 2112   0.0000       1.679083        45.6902 
 2113   0.0000       1.679608        45.7045 
 2114   0.0000       1.682033        45.7704 
 2115   0.0000       1.682277        45.7771 
 2116   0.0000       1.683463        45.8094 
 2117   0.0000       1.685481        45.8643 
 2118   0.0000       1.686457        45.8908 
 2119   0.0000       1.687301        45.9138 
 2120   0.0000       1.688872        45.9565 
 2121   0.0000       1.689418        45.9714 
 2122   0.0000       1.690416        45.9986 
 2123   0.0000       1.691952        46.0404 
 2124   0.0000       1.692937        46.0672 
 2125   0.0000       1.693326        46.0777 
 2126   0.0000       1.695685        46.1419 
 2127   0.0000       1.699921        46.2572 
 2128   0.0000       1.700414        46.2706 
 2129   0.0000       1.700858        46.2827 
 2130   0.0000       1.702152        46.3179 
 2131   0.0000       1.703261        46.3481 
 2132   0.0000       1.703755        46.3615 
 2133   0.0000       1.704999        46.3954 
 2134   0.0000       1.705622        46.4123 
 2135   0.0000       1.706433        46.4344 
 2136   0.0000       1.707653        46.4676 
 2137   0.0000       1.707873        46.4736 
 2138   0.0000       1.709004        46.5044 
 2139   0.0000       1.711716        46.5782 
 2140   0.0000       1.712585        46.6018 
 2141   0.0000       1.713467        46.6258 
 2142   0.0000       1.714487        46.6536 
 2143   0.0000       1.715209        46.6732 
 2144   0.0000       1.716417        46.7061 
 2145   0.0000       1.718048        46.7505 
 2146   0.0000       1.719590        46.7924 
 2147   0.0000       1.720076        46.8057 
 2148   0.0000       1.721883        46.8548 
 2149   0.0000       1.722761        46.8787 
 2150   0.0000       1.723320        46.8939 
 2151   0.0000       1.725121        46.9429 
 2152   0.0000       1.725447        46.9518 
 2153   0.0000       1.725878        46.9635 
 2154   0.0000       1.727223        47.0001 
 2155   0.0000       1.727679        47.0125 
 2156   0.0000       1.727994        47.0211 
 2157   0.0000       1.731040        47.1040 
 2158   0.0000       1.732803        47.1520 
 2159   0.0000       1.734450        47.1968 
 2160   0.0000       1.735523        47.2260 
 2161   0.0000       1.736096        47.2416 
 2162   0.0000       1.737323        47.2750 
 2163   0.0000       1.737955        47.2922 
 2164   0.0000       1.738738        47.3135 
 2165   0.0000       1.740133        47.3514 
 2166   0.0000       1.741078        47.3771 
 2167   0.0000       1.742658        47.4201 
 2168   0.0000       1.743432        47.4412 
 2169   0.0000       1.744352        47.4662 
 2170   0.0000       1.745677        47.5023 
 2171   0.0000       1.746287        47.5189 
 2172   0.0000       1.747344        47.5476 
 2173   0.0000       1.748901        47.5900 
 2174   0.0000       1.750047        47.6212 
 2175   0.0000       1.750216        47.6258 
 2176   0.0000       1.750764        47.6407 
 2177   0.0000       1.751705        47.6663 
 2178   0.0000       1.751961        47.6733 
 2179   0.0000       1.752559        47.6895 
 2180   0.0000       1.753712        47.7209 
 2181   0.0000       1.758058        47.8392 
 2182   0.0000       1.760440        47.9040 
 2183   0.0000       1.761207        47.9249 
 2184   0.0000       1.761456        47.9317 
 2185   0.0000       1.762366        47.9564 
 2186   0.0000       1.763244        47.9803 
 2187   0.0000       1.765328        48.0370 
 2188   0.0000       1.766193        48.0606 
 2189   0.0000       1.767060        48.0841 
 2190   0.0000       1.768173        48.1144 
 2191   0.0000       1.768237        48.1162 
 2192   0.0000       1.768850        48.1329 
 2193   0.0000       1.769837        48.1597 
 2194   0.0000       1.770553        48.1792 
 2195   0.0000       1.770781        48.1854 
 2196   0.0000       1.771286        48.1991 
 2197   0.0000       1.772924        48.2437 
 2198   0.0000       1.773351        48.2553 
 2199   0.0000       1.775589        48.3162 
 2200   0.0000       1.776325        48.3363 
 2201   0.0000       1.778787        48.4033 
 2202   0.0000       1.779190        48.4142 
 2203   0.0000       1.779740        48.4292 
 2204   0.0000       1.780534        48.4508 
 2205   0.0000       1.781238        48.4699 
 2206   0.0000       1.784815        48.5673 
 2207   0.0000       1.788589        48.6700 
 2208   0.0000       1.788699        48.6730 
 2209   0.0000       1.790481        48.7215 
 2210   0.0000       1.792479        48.7758 
 2211   0.0000       1.795883        48.8685 
 2212   0.0000       1.795921        48.8695 
 2213   0.0000       1.796749        48.8920 
 2214   0.0000       1.797663        48.9169 
 2215   0.0000       1.800041        48.9816 
 2216   0.0000       1.801905        49.0323 
 2217   0.0000       1.803370        49.0722 
 2218   0.0000       1.804717        49.1088 
 2219   0.0000       1.807541        49.1857 
 2220   0.0000       1.810088        49.2550 
 2221   0.0000       1.812352        49.3166 
 2222   0.0000       1.813882        49.3582 
 2223   0.0000       1.814895        49.3858 
 2224   0.0000       1.815274        49.3961 
 2225   0.0000       1.817074        49.4451 
 2226   0.0000       1.818397        49.4811 
 2227   0.0000       1.819747        49.5178 
 2228   0.0000       1.820343        49.5340 
 2229   0.0000       1.822026        49.5799 
 2230   0.0000       1.822841        49.6020 
 2231   0.0000       1.824609        49.6501 
 2232   0.0000       1.825516        49.6748 
 2233   0.0000       1.828096        49.7450 
 2234   0.0000       1.830826        49.8193 
 2235   0.0000       1.832719        49.8708 
 2236   0.0000       1.834518        49.9198 
 2237   0.0000       1.836068        49.9620 
 2238   0.0000       1.840280        50.0766 
 2239   0.0000       1.840862        50.0924 
 2240   0.0000       1.843256        50.1576 
 2241   0.0000       1.843759        50.1712 
 2242   0.0000       1.846189        50.2373 
 2243   0.0000       1.847236        50.2658 
 2244   0.0000       1.848278        50.2942 
 2245   0.0000       1.848519        50.3008 
 2246   0.0000       1.849648        50.3315 
 2247   0.0000       1.852406        50.4065 
 2248   0.0000       1.856861        50.5278 
 2249   0.0000       1.857925        50.5567 
 2250   0.0000       1.860427        50.6248 
 2251   0.0000       1.861155        50.6446 
 2252   0.0000       1.862303        50.6758 
 2253   0.0000       1.866612        50.7931 
 2254   0.0000       1.867702        50.8228 
 2255   0.0000       1.868558        50.8461 
 2256   0.0000       1.868957        50.8569 
 2257   0.0000       1.869744        50.8783 
 2258   0.0000       1.870386        50.8958 
 2259   0.0000       1.871446        50.9246 
 2260   0.0000       1.872155        50.9439 
 2261   0.0000       1.873062        50.9686 
 2262   0.0000       1.874382        51.0045 
 2263   0.0000       1.874828        51.0167 
 2264   0.0000       1.875446        51.0335 
 2265   0.0000       1.876720        51.0681 
 2266   0.0000       1.878093        51.1055 
 2267   0.0000       1.879016        51.1306 
 2268   0.0000       1.879455        51.1426 
 2269   0.0000       1.881636        51.2019 
 2270   0.0000       1.882562        51.2271 
 2271   0.0000       1.883212        51.2448 
 2272   0.0000       1.883770        51.2600 
 2273   0.0000       1.885829        51.3160 
 2274   0.0000       1.886236        51.3271 
 2275   0.0000       1.888358        51.3848 
 2276   0.0000       1.888441        51.3871 
 2277   0.0000       1.889682        51.4209 
 2278   0.0000       1.890032        51.4304 
 2279   0.0000       1.890403        51.4405 
 2280   0.0000       1.890820        51.4518 
 2281   0.0000       1.892306        51.4923 
 2282   0.0000       1.893541        51.5259 
 2283   0.0000       1.896161        51.5972 
 2284   0.0000       1.898060        51.6488 
 2285   0.0000       1.899666        51.6925 
 2286   0.0000       1.900573        51.7172 
 2287   0.0000       1.901442        51.7409 
 2288   0.0000       1.904030        51.8113 
 2289   0.0000       1.904716        51.8300 
 2290   0.0000       1.905046        51.8389 
 2291   0.0000       1.909339        51.9557 
 2292   0.0000       1.910734        51.9937 
 2293   0.0000       1.912373        52.0383 
 2294   0.0000       1.917659        52.1822 
 2295   0.0000       1.924048        52.3560 
 2296   0.0000       1.925691        52.4007 
 2297   0.0000       1.926933        52.4345 
 2298   0.0000       1.931008        52.5454 
 2299   0.0000       1.931675        52.5635 
 2300   0.0000       1.931897        52.5696 
 2301   0.0000       1.933941        52.6252 
 2302   0.0000       1.938607        52.7522 
 2303   0.0000       1.940270        52.7974 
 2304   0.0000       1.941964        52.8435 
 2305   0.0000       1.944810        52.9210 
 2306   0.0000       1.945400        52.9370 
 2307   0.0000       1.946465        52.9660 
 2308   0.0000       1.948344        53.0171 
 2309   0.0000       1.948613        53.0245 
 2310   0.0000       1.950422        53.0737 
 2311   0.0000       1.951668        53.1076 
 2312   0.0000       1.955290        53.2061 
 2313   0.0000       1.956535        53.2400 
 2314   0.0000       1.957201        53.2581 
 2315   0.0000       1.958574        53.2955 
 2316   0.0000       1.959032        53.3080 
 2317   0.0000       1.959697        53.3261 
 2318   0.0000       1.962359        53.3985 
 2319   0.0000       1.964238        53.4496 
 2320   0.0000       1.966030        53.4984 
 2321   0.0000       1.966742        53.5178 
 2322   0.0000       1.967230        53.5311 
 2323   0.0000       1.968171        53.5566 
 2324   0.0000       1.968874        53.5758 
 2325   0.0000       1.969099        53.5819 
 2326   0.0000       1.971126        53.6371 
 2327   0.0000       1.972160        53.6652 
 2328   0.0000       1.974487        53.7285 
 2329   0.0000       1.975202        53.7480 
 2330   0.0000       1.977428        53.8085 
 2331   0.0000       1.988689        54.1150 
 2332   0.0000       1.989000        54.1234 
 2333   0.0000       1.990141        54.1545 
 2334   0.0000       1.991674        54.1962 
 2335   0.0000       1.993039        54.2333 
 2336   0.0000       1.993574        54.2479 
 2337   0.0000       1.993861        54.2557 
 2338   0.0000       1.996538        54.3286 
 2339   0.0000       1.997018        54.3416 
 2340   0.0000       1.999475        54.4085 
 2341   0.0000       2.001356        54.4597 
 2342   0.0000       2.002598        54.4935 
 2343   0.0000       2.003102        54.5072 
 2344   0.0000       2.004988        54.5585 
 2345   0.0000       2.005884        54.5829 
 2346   0.0000       2.007106        54.6161 
 2347   0.0000       2.008108        54.6434 
 2348   0.0000       2.009279        54.6753 
 2349   0.0000       2.009593        54.6838 
 2350   0.0000       2.011557        54.7372 
 2351   0.0000       2.013729        54.7964 
 2352   0.0000       2.015393        54.8416 
 2353   0.0000       2.019702        54.9589 
 2354   0.0000       2.020202        54.9725 
 2355   0.0000       2.020505        54.9807 
 2356   0.0000       2.021808        55.0162 
 2357   0.0000       2.023891        55.0729 
 2358   0.0000       2.026748        55.1506 
 2359   0.0000       2.028207        55.1903 
 2360   0.0000       2.028359        55.1944 
 2361   0.0000       2.029930        55.2372 
 2362   0.0000       2.030662        55.2571 
 2363   0.0000       2.031565        55.2817 
 2364   0.0000       2.033131        55.3243 
 2365   0.0000       2.034443        55.3600 
 2366   0.0000       2.035423        55.3867 
 2367   0.0000       2.036927        55.4276 
 2368   0.0000       2.038644        55.4743 
 2369   0.0000       2.039519        55.4981 
 2370   0.0000       2.040165        55.5157 
 2371   0.0000       2.041948        55.5642 
 2372   0.0000       2.042619        55.5825 
 2373   0.0000       2.044901        55.6446 
 2374   0.0000       2.045765        55.6681 
 2375   0.0000       2.046661        55.6925 
 2376   0.0000       2.047413        55.7129 
 2377   0.0000       2.050251        55.7902 
 2378   0.0000       2.050583        55.7992 
 2379   0.0000       2.050811        55.8054 
 2380   0.0000       2.051406        55.8216 
 2381   0.0000       2.054912        55.9170 
 2382   0.0000       2.055712        55.9388 
 2383   0.0000       2.056889        55.9708 
 2384   0.0000       2.058726        56.0208 
 2385   0.0000       2.060272        56.0629 
 2386   0.0000       2.061964        56.1089 
 2387   0.0000       2.063202        56.1426 
 2388   0.0000       2.063801        56.1589 
 2389   0.0000       2.065677        56.2099 
 2390   0.0000       2.067371        56.2560 
 2391   0.0000       2.068770        56.2941 
 2392   0.0000       2.070029        56.3284 
 2393   0.0000       2.072179        56.3869 
 2394   0.0000       2.073145        56.4131 
 2395   0.0000       2.073579        56.4250 
 2396   0.0000       2.074114        56.4395 
 2397   0.0000       2.075410        56.4748 
 2398   0.0000       2.076226        56.4970 
 2399   0.0000       2.077646        56.5356 
 2400   0.0000       2.078360        56.5550 
 2401   0.0000       2.078564        56.5606 
 2402   0.0000       2.079320        56.5812 
 2403   0.0000       2.080040        56.6008 
 2404   0.0000       2.080750        56.6201 
 2405   0.0000       2.082520        56.6682 
 2406   0.0000       2.085995        56.7628 
 2407   0.0000       2.088291        56.8253 
 2408   0.0000       2.089613        56.8613 
 2409   0.0000       2.090487        56.8850 
 2410   0.0000       2.093701        56.9725 
 2411   0.0000       2.094558        56.9958 
 2412   0.0000       2.095449        57.0201 
 2413   0.0000       2.096322        57.0438 
 2414   0.0000       2.098086        57.0918 
 2415   0.0000       2.099643        57.1342 
 2416   0.0000       2.100475        57.1568 
 2417   0.0000       2.101723        57.1908 
 2418   0.0000       2.103222        57.2316 
 2419   0.0000       2.104078        57.2549 
 2420   0.0000       2.104943        57.2784 
 2421   0.0000       2.105334        57.2891 
 2422   0.0000       2.106189        57.3123 
 2423   0.0000       2.107372        57.3445 
 2424   0.0000       2.107537        57.3490 
 2425   0.0000       2.111174        57.4480 
 2426   0.0000       2.112562        57.4857 
 2427   0.0000       2.114531        57.5393 
 2428   0.0000       2.115418        57.5634 
 2429   0.0000       2.115952        57.5780 
 2430   0.0000       2.117696        57.6254 
 2431   0.0000       2.119007        57.6611 
 2432   0.0000       2.120478        57.7011 
 2433   0.0000       2.121674        57.7337 
 2434   0.0000       2.124872        57.8207 
 2435   0.0000       2.126743        57.8716 
 2436   0.0000       2.128549        57.9208 
 2437   0.0000       2.130256        57.9672 
 2438   0.0000       2.132095        58.0173 
 2439   0.0000       2.133636        58.0592 
 2440   0.0000       2.134509        58.0830 
 2441   0.0000       2.136110        58.1265 
 2442   0.0000       2.136390        58.1341 
 2443   0.0000       2.138589        58.1940 
 2444   0.0000       2.139532        58.2196 
 2445   0.0000       2.141338        58.2688 
 2446   0.0000       2.142002        58.2868 
 2447   0.0000       2.144896        58.3656 
 2448   0.0000       2.146989        58.4225 
 2449   0.0000       2.151429        58.5434 
 2450   0.0000       2.152558        58.5741 
 2451   0.0000       2.152831        58.5815 
 2452   0.0000       2.153749        58.6065 
 2453   0.0000       2.154898        58.6378 
 2454   0.0000       2.155198        58.6459 
 2455   0.0000       2.155941        58.6661 
 2456   0.0000       2.156565        58.6831 
 2457   0.0000       2.158824        58.7446 
 2458   0.0000       2.160653        58.7944 
 2459   0.0000       2.162295        58.8390 
 2460   0.0000       2.162919        58.8560 
 2461   0.0000       2.163252        58.8651 
 2462   0.0000       2.166841        58.9627 
 2463   0.0000       2.167740        58.9872 
 2464   0.0000       2.168694        59.0132 
 2465   0.0000       2.169778        59.0427 
 2466   0.0000       2.170052        59.0501 
 2467   0.0000       2.170378        59.0590 
 2468   0.0000       2.171489        59.0892 
 2469   0.0000       2.173001        59.1304 
 2470   0.0000       2.175560        59.2000 
 2471   0.0000       2.177336        59.2483 
 2472   0.0000       2.179792        59.3152 
 2473   0.0000       2.181049        59.3493 
 2474   0.0000       2.182443        59.3873 
 2475   0.0000       2.184662        59.4477 
 2476   0.0000       2.189746        59.5860 
 2477   0.0000       2.190711        59.6123 
 2478   0.0000       2.191284        59.6279 
 2479   0.0000       2.193950        59.7004 
 2480   0.0000       2.195230        59.7352 
 2481   0.0000       2.198644        59.8281 
 2482   0.0000       2.199684        59.8564 
 2483   0.0000       2.200470        59.8778 
 2484   0.0000       2.205572        60.0167 
 2485   0.0000       2.206919        60.0533 
 2486   0.0000       2.207928        60.0808 
 2487   0.0000       2.211930        60.1897 
 2488   0.0000       2.213824        60.2412 
 2489   0.0000       2.214815        60.2682 
 2490   0.0000       2.215193        60.2785 
 2491   0.0000       2.216417        60.3118 
 2492   0.0000       2.218423        60.3664 
 2493   0.0000       2.218788        60.3763 
 2494   0.0000       2.219782        60.4033 
 2495   0.0000       2.220520        60.4234 
 2496   0.0000       2.222042        60.4648 
 2497   0.0000       2.222625        60.4807 
 2498   0.0000       2.223128        60.4944 
 2499   0.0000       2.224186        60.5232 
 2500   0.0000       2.225086        60.5477 
 2501   0.0000       2.227184        60.6048 
 2502   0.0000       2.228338        60.6362 
 2503   0.0000       2.234967        60.8165 
 2504   0.0000       2.235733        60.8374 
 2505   0.0000       2.236424        60.8562 
 2506   0.0000       2.237803        60.8937 
 2507   0.0000       2.240406        60.9645 
 2508   0.0000       2.241024        60.9814 
 2509   0.0000       2.241863        61.0042 
 2510   0.0000       2.242135        61.0116 
 2511   0.0000       2.243532        61.0496 
 2512   0.0000       2.246087        61.1191 
 2513   0.0000       2.247523        61.1582 
 2514   0.0000       2.248443        61.1832 
 2515   0.0000       2.249445        61.2105 
 2516   0.0000       2.251905        61.2774 
 2517   0.0000       2.253016        61.3077 
 2518   0.0000       2.253998        61.3344 
 2519   0.0000       2.254594        61.3506 
 2520   0.0000       2.255386        61.3722 
 2521   0.0000       2.258261        61.4504 
 2522   0.0000       2.259269        61.4778 
 2523   0.0000       2.262196        61.5575 
 2524   0.0000       2.264310        61.6150 
 2525   0.0000       2.268427        61.7270 
 2526   0.0000       2.269741        61.7628 
 2527   0.0000       2.270428        61.7815 
 2528   0.0000       2.274654        61.8965 
 2529   0.0000       2.274972        61.9051 
 2530   0.0000       2.275419        61.9173 
 2531   0.0000       2.278962        62.0137 
 2532   0.0000       2.279266        62.0220 
 2533   0.0000       2.280210        62.0477 
 2534   0.0000       2.280909        62.0667 
 2535   0.0000       2.283184        62.1286 
 2536   0.0000       2.283490        62.1369 
 2537   0.0000       2.284236        62.1572 
 2538   0.0000       2.285688        62.1967 
 2539   0.0000       2.287400        62.2433 
 2540   0.0000       2.289035        62.2878 
 2541   0.0000       2.290154        62.3182 
 2542   0.0000       2.290462        62.3266 
 2543   0.0000       2.292273        62.3759 
 2544   0.0000       2.293309        62.4041 
 2545   0.0000       2.294337        62.4321 
 2546   0.0000       2.296210        62.4831 
 2547   0.0000       2.297496        62.5180 
 2548   0.0000       2.299122        62.5623 
 2549   0.0000       2.304062        62.6967 
 2550   0.0000       2.305891        62.7465 
 2551   0.0000       2.306845        62.7724 
 2552   0.0000       2.308163        62.8083 
 2553   0.0000       2.309995        62.8582 
 2554   0.0000       2.311200        62.8910 
 2555   0.0000       2.311297        62.8936 
 2556   0.0000       2.313781        62.9612 
 2557   0.0000       2.314679        62.9856 
 2558   0.0000       2.318234        63.0823 
 2559   0.0000       2.321592        63.1737 
 2560   0.0000       2.322749        63.2052 
 2561   0.0000       2.323870        63.2357 
 2562   0.0000       2.324386        63.2498 
 2563   0.0000       2.325004        63.2666 
 2564   0.0000       2.330144        63.4064 
 2565   0.0000       2.333514        63.4982 
 2566   0.0000       2.335059        63.5402 
 2567   0.0000       2.336074        63.5678 
 2568   0.0000       2.337705        63.6122 
 2569   0.0000       2.338681        63.6387 
 2570   0.0000       2.341401        63.7128 
 2571   0.0000       2.343382        63.7667 
 2572   0.0000       2.347251        63.8719 
 2573   0.0000       2.349086        63.9219 
 2574   0.0000       2.349874        63.9433 
 2575   0.0000       2.350129        63.9503 
 2576   0.0000       2.352352        64.0107 
 2577   0.0000       2.353010        64.0287 
 2578   0.0000       2.355284        64.0905 
 2579   0.0000       2.360344        64.2282 
 2580   0.0000       2.361884        64.2701 
 2581   0.0000       2.363849        64.3236 
 2582   0.0000       2.365717        64.3744 
 2583   0.0000       2.367904        64.4339 
 2584   0.0000       2.370959        64.5171 
 2585   0.0000       2.372977        64.5720 
 2586   0.0000       2.374174        64.6045 
 2587   0.0000       2.374611        64.6165 
 2588   0.0000       2.375627        64.6441 
 2589   0.0000       2.377288        64.6893 
 2590   0.0000       2.378707        64.7279 
 2591   0.0000       2.379576        64.7516 
 2592   0.0000       2.380186        64.7681 
 2593   0.0000       2.382770        64.8385 
 2594   0.0000       2.383833        64.8674 
 2595   0.0000       2.384856        64.8952 
 2596   0.0000       2.388204        64.9863 
 2597   0.0000       2.389080        65.0102 
 2598   0.0000       2.390169        65.0398 
 2599   0.0000       2.392141        65.0935 
 2600   0.0000       2.393246        65.1235 
 2601   0.0000       2.394283        65.1518 
 2602   0.0000       2.394693        65.1629 
 2603   0.0000       2.394832        65.1667 
 2604   0.0000       2.397224        65.2318 
 2605   0.0000       2.398622        65.2698 
 2606   0.0000       2.401977        65.3611 
 2607   0.0000       2.405076        65.4454 
 2608   0.0000       2.405871        65.4671 
 2609   0.0000       2.406174        65.4753 
 2610   0.0000       2.409119        65.5555 
 2611   0.0000       2.409867        65.5758 
 2612   0.0000       2.414135        65.6919 
 2613   0.0000       2.416740        65.7628 
 2614   0.0000       2.419390        65.8350 
 2615   0.0000       2.421218        65.8847 
 2616   0.0000       2.422919        65.9310 
 2617   0.0000       2.424540        65.9751 
 2618   0.0000       2.425029        65.9884 
 2619   0.0000       2.425880        66.0116 
 2620   0.0000       2.427122        66.0453 
 2621   0.0000       2.428180        66.0741 
 2622   0.0000       2.429845        66.1194 
 2623   0.0000       2.429857        66.1198 
 2624   0.0000       2.431838        66.1737 
 2625   0.0000       2.433130        66.2088 
 2626   0.0000       2.435465        66.2724 
 2627   0.0000       2.437560        66.3294 
 2628   0.0000       2.439182        66.3735 
 2629   0.0000       2.439945        66.3943 
 2630   0.0000       2.443087        66.4798 
 2631   0.0000       2.445571        66.5474 
 2632   0.0000       2.447597        66.6025 
 2633   0.0000       2.449507        66.6545 
 2634   0.0000       2.450495        66.6814 
 2635   0.0000       2.453981        66.7762 
 2636   0.0000       2.455427        66.8156 
 2637   0.0000       2.456399        66.8420 
 2638   0.0000       2.457774        66.8794 
 2639   0.0000       2.459191        66.9180 
 2640   0.0000       2.460714        66.9594 
 2641   0.0000       2.461038        66.9682 
 2642   0.0000       2.462085        66.9967 
 2643   0.0000       2.464830        67.0714 
 2644   0.0000       2.467648        67.1481 
 2645   0.0000       2.470175        67.2169 
 2646   0.0000       2.470917        67.2371 
 2647   0.0000       2.476437        67.3873 
 2648   0.0000       2.478628        67.4469 
 2649   0.0000       2.480278        67.4918 
 2650   0.0000       2.483297        67.5739 
 2651   0.0000       2.485377        67.6305 
 2652   0.0000       2.486323        67.6563 
 2653   0.0000       2.488360        67.7117 
 2654   0.0000       2.491656        67.8014 
 2655   0.0000       2.493160        67.8423 
 2656   0.0000       2.493490        67.8513 
 2657   0.0000       2.494820        67.8875 
 2658   0.0000       2.495263        67.8996 
 2659   0.0000       2.496681        67.9381 
 2660   0.0000       2.498155        67.9783 
 2661   0.0000       2.499268        68.0085 
 2662   0.0000       2.503989        68.1370 
 2663   0.0000       2.505256        68.1715 
 2664   0.0000       2.506124        68.1951 
 2665   0.0000       2.508233        68.2525 
 2666   0.0000       2.508432        68.2579 
 2667   0.0000       2.509074        68.2754 
 2668   0.0000       2.510208        68.3062 
 2669   0.0000       2.512043        68.3562 
 2670   0.0000       2.514751        68.4298 
 2671   0.0000       2.517485        68.5043 
 2672   0.0000       2.518219        68.5242 
 2673   0.0000       2.519488        68.5588 
 2674   0.0000       2.520489        68.5860 
 2675   0.0000       2.522568        68.6426 
 2676   0.0000       2.523735        68.6743 
 2677   0.0000       2.524343        68.6909 
 2678   0.0000       2.526095        68.7385 
 2679   0.0000       2.527144        68.7671 
 2680   0.0000       2.528463        68.8030 
 2681   0.0000       2.529715        68.8370 
 2682   0.0000       2.530395        68.8555 
 2683   0.0000       2.533747        68.9468 
 2684   0.0000       2.534791        68.9752 
 2685   0.0000       2.536299        69.0162 
 2686   0.0000       2.536410        69.0192 
 2687   0.0000       2.537488        69.0486 
 2688   0.0000       2.538858        69.0858 
 2689   0.0000       2.541495        69.1576 
 2690   0.0000       2.542568        69.1868 
 2691   0.0000       2.543095        69.2011 
 2692   0.0000       2.543851        69.2217 
 2693   0.0000       2.544652        69.2435 
 2694   0.0000       2.545224        69.2591 
 2695   0.0000       2.546117        69.2834 
 2696   0.0000       2.548728        69.3544 
 2697   0.0000       2.549367        69.3718 
 2698   0.0000       2.550729        69.4089 
 2699   0.0000       2.552784        69.4648 
 2700   0.0000       2.555103        69.5279 
 2701   0.0000       2.556333        69.5614 
 2702   0.0000       2.560399        69.6720 
 2703   0.0000       2.563788        69.7642 
 2704   0.0000       2.564956        69.7960 
 2705   0.0000       2.565863        69.8207 
 2706   0.0000       2.566883        69.8484 
 2707   0.0000       2.568542        69.8936 
 2708   0.0000       2.569995        69.9331 
 2709   0.0000       2.570618        69.9501 
 2710   0.0000       2.571702        69.9796 
 2711   0.0000       2.572607        70.0042 
 2712   0.0000       2.573153        70.0191 
 2713   0.0000       2.574755        70.0627 
 2714   0.0000       2.575087        70.0717 
 2715   0.0000       2.575570        70.0848 
 2716   0.0000       2.575969        70.0957 
 2717   0.0000       2.576258        70.1035 
 2718   0.0000       2.579341        70.1874 
 2719   0.0000       2.580790        70.2269 
 2720   0.0000       2.582599        70.2761 
 2721   0.0000       2.583746        70.3073 
 2722   0.0000       2.584337        70.3234 
 2723   0.0000       2.587303        70.4041 
 2724   0.0000       2.588554        70.4381 
 2725   0.0000       2.588956        70.4491 
 2726   0.0000       2.592815        70.5541 
 2727   0.0000       2.593501        70.5728 
 2728   0.0000       2.594954        70.6123 
 2729   0.0000       2.595709        70.6328 
 2730   0.0000       2.597318        70.6766 
 2731   0.0000       2.598531        70.7096 
 2732   0.0000       2.599987        70.7492 
 2733   0.0000       2.601627        70.7939 
 2734   0.0000       2.602665        70.8221 
 2735   0.0000       2.603373        70.8414 
 2736   0.0000       2.604082        70.8607 
 2737   0.0000       2.604297        70.8665 
 2738   0.0000       2.605973        70.9121 
 2739   0.0000       2.606460        70.9254 
 2740   0.0000       2.607612        70.9567 
 2741   0.0000       2.608682        70.9858 
 2742   0.0000       2.610788        71.0431 
 2743   0.0000       2.614064        71.1323 
 2744   0.0000       2.615727        71.1775 
 2745   0.0000       2.616933        71.2104 
 2746   0.0000       2.618147        71.2434 
 2747   0.0000       2.619338        71.2758 
 2748   0.0000       2.620164        71.2983 
 2749   0.0000       2.621257        71.3280 
 2750   0.0000       2.621761        71.3418 
 2751   0.0000       2.621854        71.3443 
 2752   0.0000       2.622984        71.3750 
 2753   0.0000       2.623668        71.3936 
 2754   0.0000       2.626631        71.4743 
 2755   0.0000       2.627754        71.5048 
 2756   0.0000       2.629115        71.5418 
 2757   0.0000       2.630748        71.5863 
 2758   0.0000       2.631530        71.6076 
 2759   0.0000       2.633794        71.6692 
 2760   0.0000       2.636702        71.7483 
 2761   0.0000       2.638575        71.7993 
 2762   0.0000       2.639652        71.8286 
 2763   0.0000       2.640790        71.8596 
 2764   0.0000       2.640986        71.8649 
 2765   0.0000       2.643148        71.9237 
 2766   0.0000       2.645182        71.9791 
 2767   0.0000       2.648367        72.0657 
 2768   0.0000       2.652032        72.1655 
 2769   0.0000       2.652545        72.1794 
 2770   0.0000       2.652879        72.1885 
 2771   0.0000       2.653705        72.2110 
 2772   0.0000       2.654429        72.2307 
 2773   0.0000       2.654542        72.2338 
 2774   0.0000       2.656113        72.2765 
 2775   0.0000       2.657167        72.3052 
 2776   0.0000       2.657941        72.3263 
 2777   0.0000       2.658509        72.3417 
 2778   0.0000       2.660177        72.3871 
 2779   0.0000       2.660539        72.3969 
 2780   0.0000       2.661575        72.4251 
 2781   0.0000       2.662197        72.4421 
 2782   0.0000       2.662757        72.4573 
 2783   0.0000       2.663856        72.4872 
 2784   0.0000       2.665056        72.5199 
 2785   0.0000       2.665669        72.5365 
 2786   0.0000       2.666210        72.5513 
 2787   0.0000       2.667386        72.5833 
 2788   0.0000       2.668310        72.6084 
 2789   0.0000       2.668631        72.6171 
 2790   0.0000       2.670124        72.6578 
 2791   0.0000       2.671527        72.6960 
 2792   0.0000       2.672760        72.7295 
 2793   0.0000       2.673181        72.7410 
 2794   0.0000       2.674443        72.7753 
 2795   0.0000       2.675230        72.7967 
 2796   0.0000       2.676848        72.8407 
 2797   0.0000       2.677628        72.8620 
 2798   0.0000       2.677823        72.8673 
 2799   0.0000       2.679445        72.9114 
 2800   0.0000       2.679639        72.9167 
 2801   0.0000       2.680491        72.9399 
 2802   0.0000       2.680992        72.9535 
 2803   0.0000       2.681202        72.9592 
 2804   0.0000       2.682428        72.9926 
 2805   0.0000       2.683241        73.0147 
 2806   0.0000       2.684330        73.0443 
 2807   0.0000       2.684945        73.0611 
 2808   0.0000       2.685388        73.0731 
 2809   0.0000       2.685691        73.0814 
 2810   0.0000       2.686351        73.0993 
 2811   0.0000       2.688725        73.1639 
 2812   0.0000       2.688930        73.1695 
 2813   0.0000       2.689683        73.1900 
 2814   0.0000       2.689742        73.1916 
 2815   0.0000       2.691747        73.2462 
 2816   0.0000       2.692760        73.2737 
 2817   0.0000       2.693472        73.2931 
 2818   0.0000       2.693684        73.2989 
 2819   0.0000       2.695166        73.3392 
 2820   0.0000       2.695791        73.3562 
 2821   0.0000       2.696726        73.3817 
 2822   0.0000       2.697107        73.3920 
 2823   0.0000       2.698723        73.4360 
 2824   0.0000       2.700286        73.4785 
 2825   0.0000       2.701563        73.5133 
 2826   0.0000       2.702354        73.5348 
 2827   0.0000       2.703314        73.5609 
 2828   0.0000       2.703988        73.5792 
 2829   0.0000       2.705209        73.6125 
 2830   0.0000       2.705645        73.6244 
 2831   0.0000       2.707329        73.6702 
 2832   0.0000       2.709509        73.7295 
 2833   0.0000       2.710183        73.7478 
 2834   0.0000       2.711366        73.7800 
 2835   0.0000       2.712412        73.8085 
 2836   0.0000       2.713502        73.8382 
 2837   0.0000       2.715303        73.8871 
 2838   0.0000       2.716353        73.9157 
 2839   0.0000       2.718950        73.9864 
 2840   0.0000       2.719018        73.9882 
 2841   0.0000       2.720850        74.0381 
 2842   0.0000       2.721258        74.0492 
 2843   0.0000       2.721489        74.0555 
 2844   0.0000       2.721723        74.0618 
 2845   0.0000       2.722154        74.0736 
 2846   0.0000       2.722456        74.0818 
 2847   0.0000       2.723160        74.1009 
 2848   0.0000       2.723431        74.1083 
 2849   0.0000       2.723667        74.1147 
 2850   0.0000       2.724444        74.1359 
 2851   0.0000       2.725639        74.1684 
 2852   0.0000       2.726169        74.1828 
 2853   0.0000       2.727600        74.2218 
 2854   0.0000       2.727812        74.2275 
 2855   0.0000       2.729212        74.2656 
 2856   0.0000       2.731656        74.3321 
 2857   0.0000       2.731890        74.3385 
 2858   0.0000       2.732927        74.3667 
 2859   0.0000       2.733410        74.3799 
 2860   0.0000       2.734527        74.4103 
 2861   0.0000       2.735131        74.4267 
 2862   0.0000       2.735727        74.4429 
 2863   0.0000       2.735992        74.4501 
 2864   0.0000       2.737718        74.4971 
 2865   0.0000       2.739549        74.5469 
 2866   0.0000       2.740303        74.5674 
 2867   0.0000       2.744136        74.6717 
 2868   0.0000       2.744381        74.6784 
 2869   0.0000       2.745566        74.7107 
 2870   0.0000       2.747346        74.7591 
 2871   0.0000       2.749894        74.8284 
 2872   0.0000       2.751086        74.8609 
 2873   0.0000       2.752042        74.8869 
 2874   0.0000       2.753419        74.9243 
 2875   0.0000       2.753889        74.9371 
 2876   0.0000       2.754940        74.9657 
 2877   0.0000       2.755871        74.9911 
 2878   0.0000       2.757085        75.0241 
 2879   0.0000       2.757220        75.0278 
 2880   0.0000       2.758655        75.0668 
 2881   0.0000       2.758689        75.0678 
 2882   0.0000       2.759722        75.0959 
 2883   0.0000       2.760719        75.1230 
 2884   0.0000       2.762967        75.1842 
 2885   0.0000       2.765270        75.2468 
 2886   0.0000       2.766443        75.2787 
 2887   0.0000       2.766870        75.2904 
 2888   0.0000       2.767245        75.3006 
 2889   0.0000       2.768980        75.3478 
 2890   0.0000       2.771078        75.4049 
 2891   0.0000       2.771497        75.4163 
 2892   0.0000       2.772121        75.4332 
 2893   0.0000       2.773026        75.4579 
 2894   0.0000       2.774636        75.5017 
 2895   0.0000       2.777005        75.5662 
 2896   0.0000       2.777887        75.5901 
 2897   0.0000       2.780277        75.6552 
 2898   0.0000       2.781529        75.6893 
 2899   0.0000       2.782441        75.7141 
 2900   0.0000       2.782930        75.7274 
 2901   0.0000       2.784229        75.7627 
 2902   0.0000       2.785639        75.8011 
 2903   0.0000       2.786876        75.8348 
 2904   0.0000       2.787076        75.8402 
 2905   0.0000       2.787709        75.8574 
 2906   0.0000       2.788923        75.8905 
 2907   0.0000       2.789960        75.9187 
 2908   0.0000       2.790385        75.9302 
 2909   0.0000       2.791963        75.9732 
 2910   0.0000       2.792598        75.9904 
 2911   0.0000       2.793325        76.0102 
 2912   0.0000       2.794467        76.0413 
 2913   0.0000       2.794649        76.0463 
 2914   0.0000       2.796794        76.1046 
 2915   0.0000       2.798675        76.1558 
 2916   0.0000       2.799715        76.1841 
 2917   0.0000       2.800578        76.2076 
 2918   0.0000       2.801008        76.2193 
 2919   0.0000       2.801303        76.2273 
 2920   0.0000       2.802168        76.2509 
 2921   0.0000       2.802567        76.2617 
 2922   0.0000       2.805296        76.3360 
 2923   0.0000       2.807205        76.3879 
 2924   0.0000       2.807971        76.4088 
 2925   0.0000       2.808040        76.4106 
 2926   0.0000       2.809382        76.4472 
 2927   0.0000       2.810542        76.4787 
 2928   0.0000       2.810615        76.4807 
 2929   0.0000       2.811469        76.5040 
 2930   0.0000       2.812149        76.5225 
 2931   0.0000       2.812865        76.5419 
 2932   0.0000       2.814820        76.5951 
 2933   0.0000       2.815759        76.6207 
 2934   0.0000       2.817048        76.6558 
 2935   0.0000       2.819470        76.7217 
 2936   0.0000       2.819784        76.7302 
 2937   0.0000       2.820034        76.7370 
 2938   0.0000       2.820646        76.7537 
 2939   0.0000       2.821369        76.7733 
 2940   0.0000       2.821711        76.7827 
 2941   0.0000       2.822404        76.8015 
 2942   0.0000       2.822935        76.8160 
 2943   0.0000       2.823211        76.8235 
 2944   0.0000       2.823792        76.8393 
 2945   0.0000       2.824639        76.8623 
 2946   0.0000       2.825109        76.8751 
 2947   0.0000       2.826550        76.9143 
 2948   0.0000       2.827366        76.9366 
 2949   0.0000       2.829134        76.9847 
 2950   0.0000       2.829477        76.9940 
 2951   0.0000       2.830374        77.0184 
 2952   0.0000       2.831117        77.0386 
 2953   0.0000       2.833124        77.0932 
 2954   0.0000       2.834696        77.1360 
 2955   0.0000       2.835585        77.1602 
 2956   0.0000       2.836925        77.1967 
 2957   0.0000       2.837354        77.2083 
 2958   0.0000       2.838519        77.2400 
 2959   0.0000       2.840742        77.3005 
 2960   0.0000       2.841348        77.3170 
 2961   0.0000       2.842198        77.3401 
 2962   0.0000       2.842901        77.3593 
 2963   0.0000       2.843762        77.3827 
 2964   0.0000       2.844682        77.4077 
 2965   0.0000       2.845411        77.4276 
 2966   0.0000       2.847800        77.4926 
 2967   0.0000       2.849251        77.5321 
 2968   0.0000       2.850154        77.5566 
 2969   0.0000       2.850351        77.5620 
 2970   0.0000       2.850674        77.5708 
 2971   0.0000       2.851718        77.5992 
 2972   0.0000       2.851817        77.6019 
 2973   0.0000       2.852053        77.6083 
 2974   0.0000       2.853157        77.6384 
 2975   0.0000       2.854095        77.6639 
 2976   0.0000       2.855872        77.7122 
 2977   0.0000       2.856215        77.7216 
 2978   0.0000       2.856767        77.7366 
 2979   0.0000       2.857309        77.7513 
 2980   0.0000       2.858846        77.7932 
 2981   0.0000       2.860308        77.8330 
 2982   0.0000       2.860840        77.8474 
 2983   0.0000       2.861191        77.8570 
 2984   0.0000       2.862932        77.9043 
 2985   0.0000       2.863957        77.9322 
 2986   0.0000       2.865122        77.9639 
 2987   0.0000       2.865300        77.9688 
 2988   0.0000       2.866979        78.0145 
 2989   0.0000       2.869818        78.0917 
 2990   0.0000       2.871366        78.1338 
 2991   0.0000       2.872354        78.1607 
 2992   0.0000       2.872533        78.1656 
 2993   0.0000       2.874112        78.2086 
 2994   0.0000       2.874502        78.2192 
 2995   0.0000       2.876842        78.2829 
 2996   0.0000       2.878464        78.3270 
 2997   0.0000       2.879141        78.3454 
 2998   0.0000       2.879792        78.3631 
 2999   0.0000       2.880818        78.3910 
 3000   0.0000       2.881573        78.4116 
 3001   0.0000       2.883005        78.4506 
 3002   0.0000       2.883470        78.4632 
 3003   0.0000       2.883916        78.4754 
 3004   0.0000       2.885453        78.5172 
 3005   0.0000       2.886290        78.5400 
 3006   0.0000       2.886561        78.5473 
 3007   0.0000       2.887191        78.5645 
 3008   0.0000       2.888672        78.6048 
 3009   0.0000       2.889172        78.6184 
 3010   0.0000       2.889648        78.6313 
 3011   0.0000       2.890445        78.6530 
 3012   0.0000       2.893692        78.7414 
 3013   0.0000       2.894995        78.7768 
 3014   0.0000       2.896198        78.8095 
 3015   0.0000       2.896753        78.8247 
 3016   0.0000       2.897247        78.8381 
 3017   0.0000       2.898990        78.8855 
 3018   0.0000       2.899159        78.8901 
 3019   0.0000       2.899774        78.9069 
 3020   0.0000       2.900434        78.9248 
 3021   0.0000       2.901324        78.9490 
 3022   0.0000       2.903183        78.9996 
 3023   0.0000       2.903594        79.0108 
 3024   0.0000       2.904894        79.0462 
 3025   0.0000       2.905986        79.0759 
 3026   0.0000       2.907241        79.1100 
 3027   0.0000       2.908261        79.1378 
 3028   0.0000       2.910255        79.1921 
 3029   0.0000       2.911566        79.2277 
 3030   0.0000       2.914632        79.3112 
 3031   0.0000       2.915928        79.3464 
 3032   0.0000       2.917523        79.3898 
 3033   0.0000       2.918745        79.4231 
 3034   0.0000       2.919335        79.4391 
 3035   0.0000       2.920034        79.4582 
 3036   0.0000       2.920521        79.4714 
 3037   0.0000       2.922051        79.5130 
 3038   0.0000       2.923962        79.5650 
 3039   0.0000       2.924894        79.5904 
 3040   0.0000       2.925511        79.6072 
 3041   0.0000       2.926160        79.6249 
 3042   0.0000       2.928588        79.6909 
 3043   0.0000       2.931960        79.7827 
 3044   0.0000       2.932118        79.7870 
 3045   0.0000       2.932895        79.8081 
 3046   0.0000       2.933878        79.8349 
 3047   0.0000       2.934967        79.8645 
 3048   0.0000       2.935879        79.8893 
 3049   0.0000       2.936848        79.9157 
 3050   0.0000       2.937623        79.9368 
 3051   0.0000       2.939731        79.9941 
 3052   0.0000       2.942356        80.0656 
 3053   0.0000       2.944623        80.1273 
 3054   0.0000       2.945941        80.1631 
 3055   0.0000       2.946819        80.1870 
 3056   0.0000       2.948563        80.2345 
 3057   0.0000       2.949262        80.2535 
 3058   0.0000       2.950732        80.2935 
 3059   0.0000       2.951601        80.3171 
 3060   0.0000       2.952437        80.3399 
 3061   0.0000       2.953269        80.3625 
 3062   0.0000       2.953838        80.3780 
 3063   0.0000       2.955481        80.4227 
 3064   0.0000       2.956122        80.4402 
 3065   0.0000       2.957097        80.4667 
 3066   0.0000       2.958524        80.5055 
 3067   0.0000       2.958826        80.5137 
 3068   0.0000       2.959654        80.5363 
 3069   0.0000       2.960763        80.5665 
 3070   0.0000       2.960974        80.5722 
 3071   0.0000       2.963208        80.6330 
 3072   0.0000       2.965069        80.6836 
 3073   0.0000       2.965115        80.6849 
 3074   0.0000       2.965899        80.7062 
 3075   0.0000       2.969364        80.8005 
 3076   0.0000       2.970834        80.8405 
 3077   0.0000       2.972644        80.8898 
 3078   0.0000       2.975244        80.9605 
 3079   0.0000       2.976753        81.0016 
 3080   0.0000       2.979049        81.0640 
 3081   0.0000       2.979123        81.0661 
 3082   0.0000       2.980015        81.0903 
 3083   0.0000       2.980678        81.1084 
 3084   0.0000       2.983831        81.1942 
 3085   0.0000       2.983934        81.1970 
 3086   0.0000       2.985162        81.2304 
 3087   0.0000       2.989731        81.3547 
 3088   0.0000       2.991688        81.4080 
 3089   0.0000       2.992115        81.4196 
 3090   0.0000       2.993907        81.4683 
 3091   0.0000       2.994730        81.4908 
 3092   0.0000       2.998495        81.5932 
 3093   0.0000       2.999306        81.6153 
 3094   0.0000       3.000322        81.6429 
 3095   0.0000       3.001732        81.6813 
 3096   0.0000       3.003554        81.7308 
 3097   0.0000       3.004398        81.7538 
 3098   0.0000       3.005454        81.7826 
 3099   0.0000       3.006141        81.8013 
 3100   0.0000       3.006455        81.8098 
 3101   0.0000       3.008296        81.8599 
 3102   0.0000       3.008567        81.8673 
 3103   0.0000       3.009211        81.8848 
 3104   0.0000       3.010085        81.9086 
 3105   0.0000       3.010744        81.9265 
 3106   0.0000       3.011856        81.9568 
 3107   0.0000       3.012555        81.9758 
 3108   0.0000       3.013462        82.0005 
 3109   0.0000       3.013903        82.0125 
 3110   0.0000       3.014922        82.0402 
 3111   0.0000       3.016062        82.0712 
 3112   0.0000       3.017361        82.1066 
 3113   0.0000       3.019156        82.1554 
 3114   0.0000       3.019911        82.1760 
 3115   0.0000       3.020707        82.1976 
 3116   0.0000       3.021347        82.2150 
 3117   0.0000       3.023202        82.2655 
 3118   0.0000       3.023839        82.2829 
 3119   0.0000       3.025530        82.3289 
 3120   0.0000       3.026391        82.3523 
 3121   0.0000       3.026948        82.3674 
 3122   0.0000       3.027768        82.3898 
 3123   0.0000       3.028048        82.3974 
 3124   0.0000       3.028690        82.4148 
 3125   0.0000       3.029066        82.4251 
 3126   0.0000       3.031096        82.4803 
 3127   0.0000       3.032373        82.5151 
 3128   0.0000       3.032824        82.5273 
 3129   0.0000       3.033501        82.5457 
 3130   0.0000       3.035020        82.5871 
 3131   0.0000       3.037247        82.6477 
 3132   0.0000       3.038015        82.6686 
 3133   0.0000       3.039630        82.7125 
 3134   0.0000       3.041250        82.7566 
 3135   0.0000       3.043392        82.8149 
 3136   0.0000       3.043892        82.8285 
 3137   0.0000       3.044727        82.8512 
 3138   0.0000       3.046192        82.8911 
 3139   0.0000       3.046966        82.9122 
 3140   0.0000       3.048110        82.9433 
 3141   0.0000       3.052544        83.0639 
 3142   0.0000       3.053246        83.0831 
 3143   0.0000       3.055797        83.1525 
 3144   0.0000       3.056609        83.1746 
 3145   0.0000       3.058678        83.2309 
 3146   0.0000       3.058864        83.2359 
 3147   0.0000       3.059829        83.2622 
 3148   0.0000       3.060235        83.2732 
 3149   0.0000       3.060838        83.2896 
 3150   0.0000       3.061120        83.2973 
 3151   0.0000       3.062988        83.3482 
 3152   0.0000       3.065398        83.4137 
 3153   0.0000       3.066526        83.4444 
 3154   0.0000       3.067570        83.4728 
 3155   0.0000       3.068952        83.5104 
 3156   0.0000       3.069467        83.5244 
 3157   0.0000       3.071685        83.5848 
 3158   0.0000       3.073807        83.6425 
 3159   0.0000       3.076043        83.7034 
 3160   0.0000       3.076941        83.7278 
 3161   0.0000       3.079207        83.7895 
 3162   0.0000       3.081781        83.8595 
 3163   0.0000       3.082980        83.8921 
 3164   0.0000       3.083264        83.8999 
 3165   0.0000       3.084452        83.9322 
 3166   0.0000       3.084802        83.9417 
 3167   0.0000       3.085464        83.9597 
 3168   0.0000       3.086972        84.0008 
 3169   0.0000       3.087925        84.0267 
 3170   0.0000       3.089538        84.0706 
 3171   0.0000       3.090742        84.1034 
 3172   0.0000       3.090973        84.1097 
 3173   0.0000       3.091908        84.1351 
 3174   0.0000       3.092721        84.1572 
 3175   0.0000       3.094977        84.2186 
 3176   0.0000       3.095714        84.2387 
 3177   0.0000       3.096866        84.2700 
 3178   0.0000       3.098182        84.3058 
 3179   0.0000       3.099879        84.3520 
 3180   0.0000       3.100299        84.3634 
 3181   0.0000       3.101461        84.3950 
 3182   0.0000       3.101800        84.4043 
 3183   0.0000       3.102646        84.4273 
 3184   0.0000       3.103177        84.4417 
 3185   0.0000       3.103262        84.4441 
 3186   0.0000       3.104760        84.4848 
 3187   0.0000       3.106411        84.5298 
 3188   0.0000       3.108131        84.5765 
 3189   0.0000       3.109103        84.6030 
 3190   0.0000       3.109546        84.6150 
 3191   0.0000       3.111549        84.6696 
 3192   0.0000       3.113672        84.7273 
 3193   0.0000       3.113733        84.7290 
 3194   0.0000       3.116165        84.7952 
 3195   0.0000       3.116428        84.8023 
 3196   0.0000       3.116715        84.8101 
 3197   0.0000       3.118000        84.8451 
 3198   0.0000       3.119152        84.8765 
 3199   0.0000       3.119620        84.8892 
 3200   0.0000       3.120197        84.9049 
 3201   0.0000       3.121488        84.9400 
 3202   0.0000       3.123090        84.9836 
 3203   0.0000       3.124176        85.0132 
 3204   0.0000       3.124664        85.0264 
 3205   0.0000       3.125667        85.0537 
 3206   0.0000       3.126046        85.0640 
 3207   0.0000       3.127013        85.0903 
 3208   0.0000       3.127510        85.1039 
 3209   0.0000       3.128222        85.1232 
 3210   0.0000       3.129204        85.1500 
 3211   0.0000       3.129996        85.1715 
 3212   0.0000       3.130323        85.1804 
 3213   0.0000       3.130776        85.1928 
 3214   0.0000       3.132607        85.2426 
 3215   0.0000       3.133169        85.2579 
 3216   0.0000       3.133554        85.2683 
 3217   0.0000       3.135530        85.3221 
 3218   0.0000       3.136323        85.3437 
 3219   0.0000       3.136987        85.3618 
 3220   0.0000       3.138119        85.3926 
 3221   0.0000       3.138688        85.4080 
 3222   0.0000       3.139300        85.4247 
 3223   0.0000       3.140114        85.4469 
 3224   0.0000       3.140957        85.4698 
 3225   0.0000       3.141274        85.4784 
 3226   0.0000       3.141635        85.4882 
 3227   0.0000       3.142775        85.5193 
 3228   0.0000       3.143397        85.5362 
 3229   0.0000       3.144695        85.5715 
 3230   0.0000       3.145132        85.5834 
 3231   0.0000       3.146160        85.6114 
 3232   0.0000       3.146372        85.6171 
 3233   0.0000       3.147140        85.6380 
 3234   0.0000       3.149591        85.7047 
 3235   0.0000       3.150212        85.7216 
 3236   0.0000       3.152457        85.7827 
 3237   0.0000       3.154686        85.8434 
 3238   0.0000       3.155464        85.8645 
 3239   0.0000       3.158096        85.9362 
 3240   0.0000       3.159921        85.9858 
 3241   0.0000       3.160406        85.9990 
 3242   0.0000       3.161344        86.0245 
 3243   0.0000       3.162507        86.0562 
 3244   0.0000       3.164959        86.1229 
 3245   0.0000       3.166436        86.1631 
 3246   0.0000       3.166835        86.1740 
 3247   0.0000       3.168404        86.2167 
 3248   0.0000       3.170569        86.2756 
 3249   0.0000       3.170977        86.2867 
 3250   0.0000       3.171361        86.2971 
 3251   0.0000       3.172162        86.3189 
 3252   0.0000       3.173063        86.3434 
 3253   0.0000       3.174380        86.3793 
 3254   0.0000       3.174806        86.3909 
 3255   0.0000       3.175817        86.4184 
 3256   0.0000       3.177458        86.4630 
 3257   0.0000       3.178487        86.4910 
 3258   0.0000       3.179193        86.5102 
 3259   0.0000       3.179714        86.5244 
 3260   0.0000       3.181031        86.5603 
 3261   0.0000       3.181459        86.5719 
 3262   0.0000       3.183318        86.6225 
 3263   0.0000       3.184023        86.6417 
 3264   0.0000       3.184625        86.6581 
 3265   0.0000       3.185184        86.6733 
 3266   0.0000       3.185491        86.6816 
 3267   0.0000       3.186072        86.6974 
 3268   0.0000       3.186315        86.7040 
 3269   0.0000       3.186918        86.7205 
 3270   0.0000       3.188038        86.7509 
 3271   0.0000       3.189201        86.7826 
 3272   0.0000       3.189960        86.8032 
 3273   0.0000       3.192902        86.8833 
 3274   0.0000       3.193753        86.9064 
 3275   0.0000       3.194973        86.9396 
 3276   0.0000       3.196416        86.9789 
 3277   0.0000       3.197131        86.9984 
 3278   0.0000       3.198282        87.0297 
 3279   0.0000       3.199133        87.0528 
 3280   0.0000       3.201005        87.1038 
 3281   0.0000       3.202349        87.1404 
 3282   0.0000       3.203008        87.1583 
 3283   0.0000       3.203821        87.1804 
 3284   0.0000       3.204538        87.1999 
 3285   0.0000       3.205609        87.2290 
 3286   0.0000       3.206696        87.2586 
 3287   0.0000       3.207094        87.2695 
 3288   0.0000       3.207573        87.2825 
 3289   0.0000       3.209086        87.3237 
 3290   0.0000       3.211002        87.3758 
 3291   0.0000       3.212166        87.4075 
 3292   0.0000       3.213924        87.4553 
 3293   0.0000       3.215135        87.4883 
 3294   0.0000       3.215811        87.5067 
 3295   0.0000       3.216782        87.5331 
 3296   0.0000       3.218121        87.5695 
 3297   0.0000       3.219011        87.5937 
 3298   0.0000       3.220111        87.6237 
 3299   0.0000       3.220235        87.6271 
 3300   0.0000       3.220902        87.6452 
 3301   0.0000       3.221714        87.6673 
 3302   0.0000       3.223412        87.7135 
 3303   0.0000       3.225255        87.7636 
 3304   0.0000       3.226892        87.8082 
 3305   0.0000       3.229746        87.8859 
 3306   0.0000       3.231215        87.9258 
 3307   0.0000       3.232336        87.9563 
 3308   0.0000       3.233119        87.9777 
 3309   0.0000       3.234486        88.0148 
 3310   0.0000       3.235194        88.0341 
 3311   0.0000       3.236777        88.0772 
 3312   0.0000       3.237910        88.1080 
 3313   0.0000       3.238453        88.1228 
 3314   0.0000       3.239236        88.1441 
 3315   0.0000       3.239434        88.1495 
 3316   0.0000       3.241071        88.1940 
 3317   0.0000       3.243306        88.2548 
 3318   0.0000       3.243602        88.2629 
 3319   0.0000       3.245359        88.3107 
 3320   0.0000       3.246233        88.3345 
 3321   0.0000       3.246457        88.3406 
 3322   0.0000       3.247411        88.3665 
 3323   0.0000       3.249449        88.4220 
 3324   0.0000       3.251172        88.4689 
 3325   0.0000       3.254641        88.5633 
 3326   0.0000       3.255376        88.5833 
 3327   0.0000       3.256879        88.6242 
 3328   0.0000       3.257859        88.6508 
 3329   0.0000       3.259265        88.6891 
 3330   0.0000       3.261449        88.7485 
 3331   0.0000       3.261965        88.7626 
 3332   0.0000       3.262992        88.7905 
 3333   0.0000       3.263637        88.8081 
 3334   0.0000       3.265276        88.8527 
 3335   0.0000       3.265929        88.8705 
 3336   0.0000       3.267364        88.9095 
 3337   0.0000       3.267734        88.9196 
 3338   0.0000       3.269631        88.9712 
 3339   0.0000       3.269661        88.9720 
 3340   0.0000       3.270336        88.9904 
 3341   0.0000       3.271013        89.0088 
 3342   0.0000       3.271681        89.0270 
 3343   0.0000       3.272726        89.0554 
 3344   0.0000       3.273132        89.0665 
 3345   0.0000       3.274478        89.1031 
 3346   0.0000       3.274715        89.1095 
 3347   0.0000       3.276829        89.1670 
 3348   0.0000       3.277434        89.1835 
 3349   0.0000       3.278732        89.2188 
 3350   0.0000       3.279618        89.2429 
 3351   0.0000       3.280921        89.2784 
 3352   0.0000       3.282477        89.3207 
 3353   0.0000       3.283382        89.3454 
 3354   0.0000       3.284210        89.3679 
 3355   0.0000       3.285421        89.4009 
 3356   0.0000       3.285910        89.4142 
 3357   0.0000       3.286180        89.4215 
 3358   0.0000       3.288700        89.4901 
 3359   0.0000       3.288974        89.4975 
 3360   0.0000       3.289963        89.5244 
 3361   0.0000       3.290673        89.5438 
 3362   0.0000       3.292276        89.5874 
 3363   0.0000       3.292955        89.6059 
 3364   0.0000       3.293748        89.6274 
 3365   0.0000       3.294666        89.6524 
 3366   0.0000       3.295326        89.6704 
 3367   0.0000       3.295487        89.6748 
 3368   0.0000       3.296390        89.6993 
 3369   0.0000       3.297572        89.7315 
 3370   0.0000       3.299488        89.7836 
 3371   0.0000       3.299935        89.7958 
 3372   0.0000       3.300681        89.8161 
 3373   0.0000       3.301351        89.8343 
 3374   0.0000       3.302154        89.8562 
 3375   0.0000       3.302833        89.8747 
 3376   0.0000       3.304126        89.9098 
 3377   0.0000       3.304555        89.9215 
 3378   0.0000       3.305807        89.9556 
 3379   0.0000       3.306382        89.9712 
 3380   0.0000       3.307178        89.9929 
 3381   0.0000       3.307631        90.0052 
 3382   0.0000       3.308476        90.0282 
 3383   0.0000       3.308566        90.0307 
 3384   0.0000       3.310844        90.0926 
 3385   0.0000       3.312095        90.1267 
 3386   0.0000       3.313627        90.1684 
 3387   0.0000       3.314749        90.1989 
 3388   0.0000       3.315720        90.2253 
 3389   0.0000       3.317376        90.2704 
 3390   0.0000       3.320064        90.3435 
 3391   0.0000       3.322157        90.4005 
 3392   0.0000       3.322643        90.4137 
 3393   0.0000       3.324064        90.4524 
 3394   0.0000       3.324635        90.4679 
 3395   0.0000       3.325494        90.4913 
 3396   0.0000       3.327965        90.5585 
 3397   0.0000       3.330865        90.6374 
 3398   0.0000       3.332886        90.6924 
 3399   0.0000       3.333327        90.7044 
 3400   0.0000       3.334775        90.7438 
 3401   0.0000       3.335340        90.7592 
 3402   0.0000       3.337704        90.8235 
 3403   0.0000       3.338580        90.8474 
 3404   0.0000       3.339552        90.8738 
 3405   0.0000       3.340358        90.8958 
 3406   0.0000       3.341145        90.9172 
 3407   0.0000       3.342206        90.9460 
 3408   0.0000       3.342450        90.9527 
 3409   0.0000       3.343751        90.9881 
 3410   0.0000       3.343839        90.9905 
 3411   0.0000       3.344834        91.0176 
 3412   0.0000       3.345322        91.0309 
 3413   0.0000       3.347651        91.0942 
 3414   0.0000       3.349254        91.1378 
 3415   0.0000       3.349502        91.1446 
 3416   0.0000       3.350382        91.1685 
 3417   0.0000       3.351928        91.2106 
 3418   0.0000       3.352951        91.2384 
 3419   0.0000       3.354945        91.2927 
 3420   0.0000       3.356121        91.3247 
 3421   0.0000       3.358759        91.3965 
 3422   0.0000       3.361074        91.4595 
 3423   0.0000       3.361697        91.4764 
 3424   0.0000       3.361845        91.4805 
 3425   0.0000       3.362906        91.5093 
 3426   0.0000       3.363534        91.5264 
 3427   0.0000       3.364413        91.5503 
 3428   0.0000       3.364490        91.5524 
 3429   0.0000       3.367709        91.6400 
 3430   0.0000       3.369233        91.6815 
 3431   0.0000       3.371170        91.7342 
 3432   0.0000       3.371517        91.7436 
 3433   0.0000       3.372473        91.7696 
 3434   0.0000       3.374200        91.8166 
 3435   0.0000       3.375790        91.8599 
 3436   0.0000       3.378672        91.9383 
 3437   0.0000       3.379746        91.9676 
 3438   0.0000       3.380918        91.9994 
 3439   0.0000       3.381820        92.0240 
 3440   0.0000       3.382421        92.0404 
 3441   0.0000       3.382621        92.0458 
 3442   0.0000       3.383395        92.0669 
 3443   0.0000       3.384598        92.0996 
 3444   0.0000       3.384994        92.1104 
 3445   0.0000       3.385918        92.1355 
 3446   0.0000       3.386424        92.1493 
 3447   0.0000       3.387169        92.1696 
 3448   0.0000       3.387926        92.1901 
 3449   0.0000       3.390220        92.2526 
 3450   0.0000       3.391969        92.3002 
 3451   0.0000       3.392130        92.3045 
 3452   0.0000       3.392607        92.3175 
 3453   0.0000       3.394148        92.3595 
 3454   0.0000       3.394833        92.3781 
 3455   0.0000       3.395520        92.3968 
 3456   0.0000       3.396154        92.4141 
 3457   0.0000       3.396581        92.4257 
 3458   0.0000       3.398069        92.4662 
 3459   0.0000       3.398632        92.4815 
 3460   0.0000       3.400003        92.5188 
 3461   0.0000       3.400985        92.5455 
 3462   0.0000       3.401764        92.5667 
 3463   0.0000       3.402779        92.5943 
 3464   0.0000       3.404355        92.6372 
 3465   0.0000       3.404625        92.6446 
 3466   0.0000       3.405363        92.6646 
 3467   0.0000       3.405740        92.6749 
 3468   0.0000       3.406008        92.6822 
 3469   0.0000       3.407658        92.7271 
 3470   0.0000       3.407839        92.7320 
 3471   0.0000       3.408929        92.7617 
 3472   0.0000       3.409210        92.7693 
 3473   0.0000       3.410304        92.7991 
 3474   0.0000       3.410495        92.8043 
 3475   0.0000       3.411223        92.8241 
 3476   0.0000       3.411842        92.8409 
 3477   0.0000       3.413072        92.8744 
 3478   0.0000       3.414313        92.9082 
 3479   0.0000       3.415658        92.9448 
 3480   0.0000       3.416174        92.9588 
 3481   0.0000       3.417478        92.9943 
 3482   0.0000       3.417905        93.0059 
 3483   0.0000       3.419152        93.0399 
 3484   0.0000       3.420146        93.0669 
 3485   0.0000       3.420460        93.0755 
 3486   0.0000       3.420672        93.0812 
 3487   0.0000       3.421952        93.1161 
 3488   0.0000       3.423200        93.1500 
 3489   0.0000       3.424020        93.1723 
 3490   0.0000       3.425258        93.2060 
 3491   0.0000       3.425686        93.2177 
 3492   0.0000       3.426925        93.2514 
 3493   0.0000       3.427343        93.2627 
 3494   0.0000       3.428287        93.2884 
 3495   0.0000       3.428949        93.3064 
 3496   0.0000       3.430411        93.3462 
 3497   0.0000       3.431308        93.3706 
 3498   0.0000       3.432001        93.3895 
 3499   0.0000       3.432424        93.4010 
 3500   0.0000       3.433625        93.4337 
 3501   0.0000       3.434582        93.4597 
 3502   0.0000       3.435781        93.4924 
 3503   0.0000       3.436150        93.5024 
 3504   0.0000       3.437190        93.5307 
 3505   0.0000       3.439873        93.6037 
 3506   0.0000       3.440675        93.6255 
 3507   0.0000       3.442398        93.6724 
 3508   0.0000       3.443283        93.6965 
 3509   0.0000       3.443951        93.7147 
 3510   0.0000       3.444751        93.7364 
 3511   0.0000       3.446691        93.7892 
 3512   0.0000       3.448239        93.8314 
 3513   0.0000       3.448935        93.8503 
 3514   0.0000       3.450040        93.8804 
 3515   0.0000       3.451693        93.9253 
 3516   0.0000       3.452155        93.9379 
 3517   0.0000       3.453265        93.9681 
 3518   0.0000       3.453721        93.9805 
 3519   0.0000       3.457699        94.0888 
 3520   0.0000       3.458003        94.0970 
 3521   0.0000       3.458878        94.1209 
 3522   0.0000       3.459578        94.1399 
 3523   0.0000       3.460285        94.1591 
 3524   0.0000       3.460624        94.1684 
 3525   0.0000       3.463843        94.2560 
 3526   0.0000       3.467836        94.3646 
 3527   0.0000       3.468693        94.3879 
 3528   0.0000       3.469574        94.4119 
 3529   0.0000       3.471868        94.4743 
 3530   0.0000       3.472930        94.5032 
 3531   0.0000       3.473889        94.5293 
 3532   0.0000       3.474642        94.5498 
 3533   0.0000       3.474967        94.5587 
 3534   0.0000       3.475882        94.5836 
 3535   0.0000       3.476946        94.6125 
 3536   0.0000       3.477965        94.6402 
 3537   0.0000       3.478305        94.6495 
 3538   0.0000       3.478622        94.6581 
 3539   0.0000       3.479989        94.6953 
 3540   0.0000       3.480775        94.7167 
 3541   0.0000       3.482894        94.7744 
 3542   0.0000       3.483328        94.7862 
 3543   0.0000       3.486001        94.8589 
 3544   0.0000       3.487856        94.9094 
 3545   0.0000       3.488869        94.9370 
 3546   0.0000       3.489416        94.9518 
 3547   0.0000       3.490821        94.9901 
 3548   0.0000       3.492609        95.0387 
 3549   0.0000       3.493156        95.0536 
 3550   0.0000       3.493801        95.0712 
 3551   0.0000       3.494638        95.0939 
 3552   0.0000       3.495943        95.1294 
 3553   0.0000       3.496505        95.1447 
 3554   0.0000       3.497328        95.1671 
 3555   0.0000       3.497737        95.1783 
 3556   0.0000       3.499046        95.2139 
 3557   0.0000       3.501334        95.2761 
 3558   0.0000       3.501806        95.2890 
 3559   0.0000       3.502438        95.3062 
 3560   0.0000       3.503171        95.3261 
 3561   0.0000       3.505038        95.3769 
 3562   0.0000       3.505836        95.3987 
 3563   0.0000       3.508322        95.4663 
 3564   0.0000       3.509366        95.4947 
 3565   0.0000       3.509998        95.5119 
 3566   0.0000       3.510494        95.5254 
 3567   0.0000       3.511275        95.5466 
 3568   0.0000       3.512493        95.5798 
 3569   0.0000       3.513740        95.6137 
 3570   0.0000       3.515890        95.6722 
 3571   0.0000       3.517252        95.7093 
 3572   0.0000       3.517850        95.7256 
 3573   0.0000       3.519159        95.7612 
 3574   0.0000       3.520784        95.8054 
 3575   0.0000       3.520880        95.8080 
 3576   0.0000       3.525157        95.9244 
 3577   0.0000       3.525949        95.9459 
 3578   0.0000       3.528606        96.0182 
 3579   0.0000       3.528883        96.0258 
 3580   0.0000       3.529692        96.0478 
 3581   0.0000       3.531494        96.0968 
 3582   0.0000       3.533264        96.1450 
 3583   0.0000       3.534152        96.1692 
 3584   0.0000       3.534368        96.1750 
 3585   0.0000       3.534506        96.1788 
 3586   0.0000       3.535302        96.2005 
 3587   0.0000       3.536613        96.2361 
 3588   0.0000       3.537042        96.2478 
 3589   0.0000       3.538044        96.2751 
 3590   0.0000       3.539034        96.3020 
 3591   0.0000       3.539539        96.3157 
 3592   0.0000       3.540047        96.3296 
 3593   0.0000       3.540642        96.3458 
 3594   0.0000       3.542561        96.3980 
 3595   0.0000       3.543726        96.4297 
 3596   0.0000       3.544553        96.4522 
 3597   0.0000       3.545667        96.4825 
 3598   0.0000       3.547958        96.5449 
 3599   0.0000       3.549666        96.5913 
 3600   0.0000       3.550614        96.6171 
 3601   0.0000       3.552550        96.6698 
 3602   0.0000       3.552691        96.6736 
 3603   0.0000       3.555193        96.7417 
 3604   0.0000       3.556009        96.7639 
 3605   0.0000       3.557132        96.7945 
 3606   0.0000       3.558685        96.8367 
 3607   0.0000       3.559286        96.8531 
 3608   0.0000       3.560207        96.8782 
 3609   0.0000       3.561049        96.9011 
 3610   0.0000       3.562056        96.9285 
 3611   0.0000       3.564561        96.9966 
 3612   0.0000       3.565626        97.0256 
 3613   0.0000       3.566073        97.0378 
 3614   0.0000       3.566248        97.0425 
 3615   0.0000       3.568158        97.0945 
 3616   0.0000       3.569556        97.1326 
 3617   0.0000       3.569959        97.1435 
 3618   0.0000       3.571756        97.1924 
 3619   0.0000       3.572937        97.2246 
 3620   0.0000       3.574919        97.2785 
 3621   0.0000       3.576367        97.3179 
 3622   0.0000       3.576888        97.3321 
 3623   0.0000       3.577938        97.3607 
 3624   0.0000       3.578375        97.3725 
 3625   0.0000       3.579937        97.4150 
 3626   0.0000       3.580971        97.4432 
 3627   0.0000       3.581823        97.4664 
 3628   0.0000       3.582529        97.4856 
 3629   0.0000       3.583153        97.5026 
 3630   0.0000       3.583436        97.5103 
 3631   0.0000       3.584998        97.5528 
 3632   0.0000       3.587448        97.6194 
 3633   0.0000       3.588365        97.6444 
 3634   0.0000       3.591749        97.7365 
 3635   0.0000       3.592544        97.7581 
 3636   0.0000       3.593267        97.7778 
 3637   0.0000       3.593387        97.7810 
 3638   0.0000       3.593602        97.7869 
 3639   0.0000       3.594350        97.8072 
 3640   0.0000       3.596512        97.8661 
 3641   0.0000       3.598413        97.9178 
 3642   0.0000       3.599463        97.9464 
 3643   0.0000       3.601345        97.9976 
 3644   0.0000       3.602172        98.0201 
 3645   0.0000       3.603188        98.0477 
 3646   0.0000       3.604668        98.0880 
 3647   0.0000       3.606126        98.1277 
 3648   0.0000       3.608556        98.1938 
 3649   0.0000       3.611637        98.2776 
 3650   0.0000       3.613612        98.3314 
 3651   0.0000       3.614749        98.3623 
 3652   0.0000       3.616023        98.3970 
 3653   0.0000       3.616942        98.4220 
 3654   0.0000       3.620950        98.5310 
 3655   0.0000       3.622616        98.5764 
 3656   0.0000       3.628849        98.7460 
 3657   0.0000       3.630202        98.7828 
 3658   0.0000       3.630482        98.7904 
 3659   0.0000       3.632929        98.8570 
 3660   0.0000       3.633042        98.8601 
 3661   0.0000       3.635769        98.9343 
 3662   0.0000       3.636951        98.9665 
 3663   0.0000       3.638631        99.0122 
 3664   0.0000       3.640196        99.0548 
 3665   0.0000       3.642805        99.1258 
 3666   0.0000       3.646903        99.2373 
 3667   0.0000       3.648126        99.2706 
 3668   0.0000       3.648566        99.2825 
 3669   0.0000       3.650882        99.3455 
 3670   0.0000       3.652452        99.3883 
 3671   0.0000       3.654446        99.4425 
 3672   0.0000       3.655822        99.4800 
 3673   0.0000       3.656691        99.5036 
 3674   0.0000       3.657373        99.5222 
 3675   0.0000       3.660140        99.5975 
 3676   0.0000       3.661717        99.6404 
 3677   0.0000       3.663643        99.6928 
 3678   0.0000       3.664744        99.7228 
 3679   0.0000       3.666643        99.7744 
 3680   0.0000       3.668163        99.8158 
 3681   0.0000       3.670111        99.8688 
 3682   0.0000       3.671944        99.9187 
 3683   0.0000       3.673236        99.9538 
 3684   0.0000       3.675938       100.0274 
 3685   0.0000       3.676490       100.0424 
 3686   0.0000       3.678047       100.0847 
 3687   0.0000       3.679520       100.1248 
 3688   0.0000       3.680082       100.1401 
 3689   0.0000       3.681396       100.1759 
 3690   0.0000       3.682128       100.1958 
 3691   0.0000       3.682412       100.2035 
 3692   0.0000       3.682922       100.2174 
 3693   0.0000       3.684328       100.2557 
 3694   0.0000       3.685332       100.2830 
 3695   0.0000       3.685997       100.3011 
 3696   0.0000       3.688270       100.3629 
 3697   0.0000       3.689576       100.3985 
 3698   0.0000       3.691113       100.4403 
 3699   0.0000       3.692435       100.4763 
 3700   0.0000       3.693466       100.5043 
 3701   0.0000       3.698431       100.6394 
 3702   0.0000       3.698885       100.6518 
 3703   0.0000       3.701697       100.7283 
 3704   0.0000       3.703361       100.7736 
 3705   0.0000       3.707565       100.8880 
 3706   0.0000       3.708019       100.9003 
 3707   0.0000       3.708983       100.9266 
 3708   0.0000       3.714997       101.0902 
 3709   0.0000       3.717516       101.1588 
 3710   0.0000       3.720346       101.2358 
 3711   0.0000       3.720752       101.2468 
 3712   0.0000       3.721958       101.2796 
 3713   0.0000       3.727645       101.4344 
 3714   0.0000       3.729919       101.4963 
 3715   0.0000       3.730143       101.5023 
 3716   0.0000       3.734474       101.6202 
 3717   0.0000       3.734838       101.6301 
 3718   0.0000       3.738167       101.7207 
 3719   0.0000       3.739280       101.7510 
 3720   0.0000       3.740465       101.7832 
 3721   0.0000       3.744393       101.8901 
 3722   0.0000       3.748582       102.0041 
 3723   0.0000       3.752613       102.1138 
 3724   0.0000       3.753121       102.1276 
 3725   0.0000       3.753750       102.1447 
 3726   0.0000       3.755005       102.1789 
 3727   0.0000       3.756304       102.2142 
 3728   0.0000       3.758487       102.2736 
 3729   0.0000       3.758969       102.2868 
 3730   0.0000       3.760196       102.3201 
 3731   0.0000       3.761355       102.3517 
 3732   0.0000       3.763582       102.4123 
 3733   0.0000       3.768592       102.5486 
 3734   0.0000       3.770609       102.6035 
 3735   0.0000       3.772389       102.6519 
 3736   0.0000       3.775278       102.7305 
 3737   0.0000       3.778883       102.8286 
 3738   0.0000       3.781967       102.9126 
 3739   0.0000       3.782121       102.9167 
 3740   0.0000       3.783160       102.9450 
 3741   0.0000       3.784222       102.9739 
 3742   0.0000       3.785086       102.9974 
 3743   0.0000       3.791959       103.1845 
 3744   0.0000       3.795057       103.2688 
 3745   0.0000       3.796122       103.2977 
 3746   0.0000       3.796592       103.3105 
 3747   0.0000       3.796918       103.3194 
 3748   0.0000       3.797280       103.3292 
 3749   0.0000       3.798391       103.3595 
 3750   0.0000       3.800391       103.4139 
 3751   0.0000       3.801146       103.4344 
 3752   0.0000       3.801589       103.4465 
 3753   0.0000       3.805918       103.5643 
 3754   0.0000       3.806237       103.5730 
 3755   0.0000       3.808351       103.6305 
 3756   0.0000       3.809494       103.6616 
 3757   0.0000       3.812629       103.7469 
 3758   0.0000       3.818290       103.9010 
 3759   0.0000       3.821500       103.9883 
 3760   0.0000       3.828757       104.1858 
 3761   0.0000       3.829640       104.2098 
 3762   0.0000       3.833680       104.3197 
 3763   0.0000       3.834735       104.3484 
 3764   0.0000       3.837447       104.4222 
 3765   0.0000       3.838329       104.4463 
 3766   0.0000       3.839941       104.4901 
 3767   0.0000       3.841207       104.5246 
 3768   0.0000       3.844630       104.6177 
 3769   0.0000       3.850780       104.7850 
 3770   0.0000       3.851090       104.7935 
 3771   0.0000       3.851806       104.8130 
 3772   0.0000       3.852804       104.8401 
 3773   0.0000       3.853209       104.8511 
 3774   0.0000       3.855661       104.9179 
 3775   0.0000       3.856282       104.9348 
 3776   0.0000       3.857087       104.9567 
 3777   0.0000       3.862024       105.0910 
 3778   0.0000       3.862775       105.1115 
 3779   0.0000       3.864200       105.1502 
 3780   0.0000       3.864284       105.1525 
 3781   0.0000       3.864916       105.1697 
 3782   0.0000       3.865402       105.1829 
 3783   0.0000       3.866108       105.2021 
 3784   0.0000       3.871533       105.3498 
 3785   0.0000       3.874025       105.4176 
 3786   0.0000       3.875109       105.4471 
 3787   0.0000       3.880280       105.5878 
 3788   0.0000       3.882523       105.6488 
 3789   0.0000       3.886344       105.7528 
 3790   0.0000       3.887205       105.7762 
 3791   0.0000       3.891157       105.8838 
 3792   0.0000       3.894384       105.9716 
 3793   0.0000       3.895910       106.0131 
 3794   0.0000       3.897590       106.0588 
 3795   0.0000       3.899810       106.1192 
 3796   0.0000       3.901391       106.1623 
 3797   0.0000       3.906115       106.2908 
 3798   0.0000       3.906932       106.3130 
 3799   0.0000       3.907146       106.3188 
 3800   0.0000       3.909652       106.3870 
 3801   0.0000       3.911261       106.4308 
 3802   0.0000       3.916571       106.5753 
 3803   0.0000       3.917015       106.5874 
 3804   0.0000       3.921478       106.7089 
 3805   0.0000       3.923021       106.7508 
 3806   0.0000       3.924777       106.7986 
 3807   0.0000       3.930707       106.9600 
 3808   0.0000       3.931457       106.9804 
 3809   0.0000       3.931975       106.9945 
 3810   0.0000       3.933515       107.0364 
 3811   0.0000       3.934338       107.0588 
 3812   0.0000       3.936387       107.1145 
 3813   0.0000       3.936961       107.1301 
 3814   0.0000       3.937380       107.1416 
 3815   0.0000       3.939319       107.1943 
 3816   0.0000       3.939683       107.2042 
 3817   0.0000       3.943150       107.2986 
 3818   0.0000       3.954041       107.5949 
 3819   0.0000       3.965121       107.8964 
 3820   0.0000       3.966926       107.9455 
 3821   0.0000       3.971139       108.0602 
 3822   0.0000       3.973590       108.1269 
 3823   0.0000       3.974570       108.1535 
 3824   0.0000       3.978007       108.2471 
 3825   0.0000       3.979122       108.2774 
 3826   0.0000       3.982448       108.3679 
 3827   0.0000       3.983618       108.3997 
 3828   0.0000       3.985627       108.4544 
 3829   0.0000       3.990479       108.5865 
 3830   0.0000       3.990990       108.6003 
 3831   0.0000       3.993901       108.6796 
 3832   0.0000       3.999481       108.8314 
 3833   0.0000       4.002882       108.9240 
 3834   0.0000       4.003254       108.9341 
 3835   0.0000       4.003789       108.9486 
 3836   0.0000       4.005426       108.9932 
 3837   0.0000       4.006652       109.0265 
 3838   0.0000       4.009923       109.1155 
 3839   0.0000       4.011923       109.1700 
 3840   0.0000       4.013465       109.2119 
 3841   0.0000       4.015722       109.2734 
 3842   0.0000       4.016011       109.2812 
 3843   0.0000       4.017140       109.3119 
 3844   0.0000       4.018761       109.3561 
 3845   0.0000       4.020574       109.4054 
 3846   0.0000       4.021414       109.4282 
 3847   0.0000       4.022205       109.4498 
 3848   0.0000       4.022790       109.4657 
 3849   0.0000       4.025016       109.5263 
 3850   0.0000       4.027740       109.6004 
 3851   0.0000       4.030268       109.6692 
 3852   0.0000       4.030763       109.6826 
 3853   0.0000       4.032694       109.7352 
 3854   0.0000       4.033759       109.7642 
 3855   0.0000       4.036812       109.8472 
 3856   0.0000       4.037852       109.8755 
 3857   0.0000       4.040560       109.9492 
 3858   0.0000       4.041395       109.9720 
 3859   0.0000       4.042693       110.0073 
 3860   0.0000       4.044407       110.0539 
 3861   0.0000       4.045324       110.0789 
 3862   0.0000       4.046937       110.1228 
 3863   0.0000       4.047557       110.1396 
 3864   0.0000       4.048242       110.1583 
 3865   0.0000       4.049823       110.2013 
 3866   0.0000       4.056205       110.3749 
 3867   0.0000       4.059508       110.4648 
 3868   0.0000       4.059671       110.4693 
 3869   0.0000       4.062533       110.5472 
 3870   0.0000       4.063073       110.5618 
 3871   0.0000       4.067543       110.6835 
 3872   0.0000       4.072926       110.8300 
 3873   0.0000       4.075785       110.9078 
 3874   0.0000       4.076803       110.9354 
 3875   0.0000       4.079936       111.0207 
 3876   0.0000       4.081494       111.0631 
 3877   0.0000       4.082372       111.0870 
 3878   0.0000       4.088238       111.2466 
 3879   0.0000       4.090564       111.3099 
 3880   0.0000       4.092056       111.3505 
 3881   0.0000       4.092467       111.3617 
 3882   0.0000       4.094015       111.4038 
 3883   0.0000       4.094941       111.4290 
 3884   0.0000       4.095947       111.4564 
 3885   0.0000       4.097816       111.5072 
 3886   0.0000       4.098304       111.5205 
 3887   0.0000       4.099237       111.5459 
 3888   0.0000       4.100086       111.5690 
 3889   0.0000       4.102489       111.6344 
 3890   0.0000       4.103641       111.6657 
 3891   0.0000       4.107600       111.7735 
 3892   0.0000       4.108519       111.7985 
 3893   0.0000       4.109693       111.8304 
 3894   0.0000       4.110491       111.8521 
 3895   0.0000       4.112396       111.9040 
 3896   0.0000       4.112977       111.9198 
 3897   0.0000       4.113926       111.9456 
 3898   0.0000       4.114340       111.9569 
 3899   0.0000       4.115938       112.0004 
 3900   0.0000       4.118981       112.0832 
 3901   0.0000       4.120015       112.1113 
 3902   0.0000       4.120685       112.1295 
 3903   0.0000       4.124958       112.2458 
 3904   0.0000       4.126283       112.2819 
 3905   0.0000       4.126908       112.2989 
 3906   0.0000       4.127387       112.3119 
 3907   0.0000       4.129450       112.3680 
 3908   0.0000       4.130960       112.4091 
 3909   0.0000       4.134331       112.5009 
 3910   0.0000       4.142627       112.7266 
 3911   0.0000       4.143180       112.7417 
 3912   0.0000       4.144362       112.7738 
 3913   0.0000       4.145797       112.8129 
 3914   0.0000       4.148349       112.8823 
 3915   0.0000       4.152136       112.9854 
 3916   0.0000       4.152824       113.0041 
 3917   0.0000       4.154575       113.0517 
 3918   0.0000       4.158832       113.1676 
 3919   0.0000       4.160446       113.2115 
 3920   0.0000       4.160802       113.2212 
 3921   0.0000       4.165278       113.3430 
 3922   0.0000       4.168547       113.4319 
 3923   0.0000       4.170036       113.4725 
 3924   0.0000       4.171643       113.5162 
 3925   0.0000       4.173847       113.5762 
 3926   0.0000       4.177049       113.6633 
 3927   0.0000       4.177509       113.6758 
 3928   0.0000       4.181445       113.7829 
 3929   0.0000       4.181915       113.7957 
 3930   0.0000       4.183086       113.8275 
 3931   0.0000       4.183886       113.8493 
 3932   0.0000       4.186459       113.9193 
 3933   0.0000       4.187282       113.9417 
 3934   0.0000       4.189062       113.9902 
 3935   0.0000       4.191200       114.0484 
 3936   0.0000       4.193544       114.1121 
 3937   0.0000       4.196145       114.1829 
 3938   0.0000       4.200122       114.2911 
 3939   0.0000       4.204204       114.4022 
 3940   0.0000       4.207189       114.4834 
 3941   0.0000       4.211730       114.6070 
 3942   0.0000       4.213242       114.6482 
 3943   0.0000       4.214147       114.6728 
 3944   0.0000       4.222147       114.8905 
 3945   0.0000       4.223158       114.9180 
 3946   0.0000       4.223817       114.9359 
 3947   0.0000       4.225443       114.9801 
 3948   0.0000       4.226669       115.0135 
 3949   0.0000       4.227563       115.0378 
 3950   0.0000       4.228395       115.0605 
 3951   0.0000       4.229065       115.0787 
 3952   0.0000       4.229233       115.0833 
 3953   0.0000       4.229987       115.1038 
 3954   0.0000       4.230039       115.1052 
 3955   0.0000       4.231346       115.1408 
 3956   0.0000       4.232521       115.1728 
 3957   0.0000       4.233531       115.2002 
 3958   0.0000       4.235232       115.2465 
 3959   0.0000       4.235824       115.2626 
 3960   0.0000       4.237676       115.3130 
 3961   0.0000       4.238056       115.3234 
 3962   0.0000       4.239605       115.3655 
 3963   0.0000       4.241033       115.4044 
 3964   0.0000       4.243474       115.4708 
 3965   0.0000       4.245059       115.5139 
 3966   0.0000       4.245913       115.5372 
 3967   0.0000       4.246349       115.5490 
 3968   0.0000       4.247503       115.5804 
 3969   0.0000       4.248331       115.6030 
 3970   0.0000       4.249182       115.6261 
 3971   0.0000       4.250158       115.6527 
 3972   0.0000       4.251436       115.6874 
 3973   0.0000       4.253039       115.7311 
 3974   0.0000       4.255031       115.7853 
 3975   0.0000       4.256039       115.8127 
 3976   0.0000       4.258038       115.8671 
 3977   0.0000       4.260318       115.9292 
 3978   0.0000       4.261305       115.9560 
 3979   0.0000       4.262759       115.9956 
 3980   0.0000       4.267720       116.1306 
 3981   0.0000       4.268833       116.1608 
 3982   0.0000       4.269730       116.1853 
 3983   0.0000       4.270327       116.2015 
 3984   0.0000       4.272124       116.2504 
 3985   0.0000       4.273651       116.2920 
 3986   0.0000       4.275853       116.3519 
 3987   0.0000       4.280275       116.4722 
 3988   0.0000       4.280589       116.4808 
 3989   0.0000       4.282110       116.5221 
 3990   0.0000       4.283462       116.5589 
 3991   0.0000       4.284405       116.5846 
 3992   0.0000       4.285655       116.6186 
 3993   0.0000       4.287370       116.6653 
 3994   0.0000       4.288226       116.6885 
 3995   0.0000       4.289223       116.7157 
 3996   0.0000       4.290693       116.7557 
 3997   0.0000       4.291645       116.7816 
 3998   0.0000       4.293091       116.8209 
 3999   0.0000       4.294636       116.8630 
 4000   0.0000       4.294817       116.8679 
 4001   0.0000       4.301716       117.0556 
 4002   0.0000       4.302364       117.0733 
 4003   0.0000       4.303762       117.1113 
 4004   0.0000       4.305748       117.1654 
 4005   0.0000       4.306980       117.1989 
 4006   0.0000       4.307511       117.2133 
 4007   0.0000       4.307974       117.2259 
 4008   0.0000       4.308109       117.2296 
 4009   0.0000       4.309610       117.2705 
 4010   0.0000       4.309866       117.2774 
 4011   0.0000       4.311173       117.3130 
 4012   0.0000       4.312250       117.3423 
 4013   0.0000       4.314946       117.4157 
 4014   0.0000       4.317389       117.4821 
 4015   0.0000       4.318137       117.5025 
 4016   0.0000       4.319363       117.5358 
 4017   0.0000       4.321269       117.5877 
 4018   0.0000       4.322537       117.6222 
 4019   0.0000       4.323943       117.6605 
 4020   0.0000       4.324636       117.6793 
 4021   0.0000       4.326228       117.7226 
 4022   0.0000       4.326773       117.7375 
 4023   0.0000       4.328883       117.7949 
 4024   0.0000       4.330806       117.8472 
 4025   0.0000       4.333290       117.9148 
 4026   0.0000       4.333910       117.9317 
 4027   0.0000       4.337119       118.0190 
 4028   0.0000       4.338285       118.0507 
 4029   0.0000       4.339058       118.0718 
 4030   0.0000       4.342674       118.1702 
 4031   0.0000       4.355169       118.5102 
 4032   0.0000       4.358103       118.5900 
 4033   0.0000       4.358314       118.5958 
 4034   0.0000       4.361039       118.6699 
 4035   0.0000       4.362145       118.7000 
 4036   0.0000       4.363262       118.7304 
 4037   0.0000       4.363905       118.7479 
 4038   0.0000       4.377660       119.1222 
 4039   0.0000       4.378584       119.1473 
 4040   0.0000       4.379968       119.1850 
 4041   0.0000       4.382539       119.2549 
 4042   0.0000       4.385458       119.3344 
 4043   0.0000       4.386304       119.3574 
 4044   0.0000       4.387146       119.3803 
 4045   0.0000       4.387384       119.3868 
 4046   0.0000       4.388281       119.4112 
 4047   0.0000       4.391030       119.4860 
 4048   0.0000       4.395122       119.5973 
 4049   0.0000       4.397119       119.6517 
 4050   0.0000       4.399681       119.7214 
 4051   0.0000       4.402032       119.7854 
 4052   0.0000       4.404698       119.8579 
 4053   0.0000       4.407284       119.9283 
 4054   0.0000       4.408397       119.9586 
 4055   0.0000       4.411238       120.0359 
 4056   0.0000       4.413233       120.0902 
 4057   0.0000       4.414356       120.1207 
 4058   0.0000       4.420699       120.2933 
 4059   0.0000       4.423351       120.3655 
 4060   0.0000       4.424180       120.3881 
 4061   0.0000       4.424445       120.3953 
 4062   0.0000       4.429523       120.5335 
 4063   0.0000       4.431223       120.5797 
 4064   0.0000       4.433467       120.6408 
 4065   0.0000       4.434745       120.6755 
 4066   0.0000       4.436851       120.7329 
 4067   0.0000       4.440515       120.8325 
 4068   0.0000       4.441510       120.8596 
 4069   0.0000       4.442278       120.8805 
 4070   0.0000       4.445013       120.9549 
 4071   0.0000       4.448862       121.0597 
 4072   0.0000       4.450289       121.0985 
 4073   0.0000       4.455765       121.2475 
 4074   0.0000       4.457435       121.2930 
 4075   0.0000       4.459473       121.3484 
 4076   0.0000       4.461114       121.3931 
 4077   0.0000       4.461805       121.4119 
 4078   0.0000       4.462295       121.4252 
 4079   0.0000       4.463938       121.4699 
 4080   0.0000       4.466886       121.5501 
 4081   0.0000       4.479044       121.8810 
 4082   0.0000       4.485984       122.0698 
 4083   0.0000       4.489756       122.1725 
 4084   0.0000       4.490519       122.1932 
 4085   0.0000       4.494899       122.3124 
 4086   0.0000       4.498933       122.4222 
 4087   0.0000       4.500407       122.4623 
 4088   0.0000       4.501732       122.4984 
 4089   0.0000       4.503000       122.5329 
 4090   0.0000       4.506874       122.6383 
 4091   0.0000       4.508014       122.6693 
 4092   0.0000       4.509511       122.7100 
 4093   0.0000       4.509967       122.7224 
 4094   0.0000       4.510744       122.7436 
 4095   0.0000       4.510893       122.7476 
 4096   0.0000       4.512589       122.7938 
 4097   0.0000       4.517234       122.9202 
 4098   0.0000       4.522561       123.0651 
 4099   0.0000       4.524517       123.1184 
 4100   0.0000       4.525442       123.1435 
 4101   0.0000       4.534678       123.3949 
 4102   0.0000       4.535565       123.4190 
 4103   0.0000       4.539521       123.5266 
 4104   0.0000       4.546173       123.7076 
 4105   0.0000       4.547880       123.7541 
 4106   0.0000       4.551148       123.8430 
 4107   0.0000       4.553929       123.9187 
 4108   0.0000       4.554860       123.9440 
 4109   0.0000       4.560491       124.0973 
 4110   0.0000       4.565373       124.2301 
 4111   0.0000       4.575686       124.5108 
 4112   0.0000       4.580500       124.6417 
 4113   0.0000       4.581345       124.6647 
 4114   0.0000       4.586093       124.7939 
 4115   0.0000       4.587451       124.8309 
 4116   0.0000       4.588124       124.8492 
 4117   0.0000       4.592578       124.9704 
 4118   0.0000       4.597785       125.1121 
 4119   0.0000       4.605764       125.3292 
 4120   0.0000       4.607936       125.3883 
 4121   0.0000       4.609677       125.4357 
 4122   0.0000       4.612007       125.4991 
 4123   0.0000       4.616577       125.6234 
 4124   0.0000       4.618100       125.6649 
 4125   0.0000       4.619823       125.7118 
 4126   0.0000       4.622496       125.7845 
 4127   0.0000       4.624956       125.8515 
 4128   0.0000       4.625340       125.8619 
 4129   0.0000       4.625916       125.8776 
 4130   0.0000       4.627362       125.9169 
 4131   0.0000       4.630429       126.0004 
 4132   0.0000       4.630780       126.0099 
 4133   0.0000       4.631171       126.0206 
 4134   0.0000       4.633511       126.0843 
 4135   0.0000       4.635516       126.1388 
 4136   0.0000       4.637389       126.1898 
 4137   0.0000       4.638356       126.2161 
 4138   0.0000       4.643231       126.3487 
 4139   0.0000       4.644895       126.3940 
 4140   0.0000       4.645921       126.4219 
 4141   0.0000       4.648114       126.4816 
 4142   0.0000       4.649558       126.5209 
 4143   0.0000       4.652787       126.6088 
 4144   0.0000       4.656375       126.7064 
 4145   0.0000       4.657408       126.7345 
 4146   0.0000       4.658127       126.7541 
 4147   0.0000       4.662449       126.8717 
 4148   0.0000       4.664713       126.9333 
 4149   0.0000       4.667131       126.9991 
 4150   0.0000       4.670096       127.0798 
 4151   0.0000       4.678749       127.3152 
 4152   0.0000       4.679075       127.3241 
 4153   0.0000       4.680151       127.3534 
 4154   0.0000       4.683666       127.4490 
 4155   0.0000       4.684331       127.4671 
 4156   0.0000       4.684896       127.4825 
 4157   0.0000       4.685307       127.4937 
 4158   0.0000       4.686478       127.5256 
 4159   0.0000       4.697498       127.8254 
 4160   0.0000       4.698280       127.8467 
 4161   0.0000       4.700035       127.8944 
 4162   0.0000       4.702567       127.9633 
 4163   0.0000       4.703224       127.9812 
 4164   0.0000       4.704187       128.0074 
 4165   0.0000       4.720410       128.4489 
 4166   0.0000       4.720702       128.4568 
 4167   0.0000       4.722053       128.4936 
 4168   0.0000       4.725230       128.5800 
 4169   0.0000       4.726346       128.6104 
 4170   0.0000       4.732661       128.7823 
 4171   0.0000       4.735452       128.8582 
 4172   0.0000       4.736629       128.8902 
 4173   0.0000       4.738003       128.9276 
 4174   0.0000       4.738306       128.9359 
 4175   0.0000       4.744590       129.1069 
 4176   0.0000       4.745887       129.1421 
 4177   0.0000       4.747004       129.1726 
 4178   0.0000       4.752492       129.3219 
 4179   0.0000       4.757218       129.4505 
 4180   0.0000       4.758213       129.4775 
 4181   0.0000       4.759193       129.5042 
 4182   0.0000       4.761844       129.5764 
 4183   0.0000       4.762639       129.5980 
 4184   0.0000       4.764406       129.6461 
 4185   0.0000       4.765731       129.6821 
 4186   0.0000       4.772334       129.8618 
 4187   0.0000       4.773373       129.8901 
 4188   0.0000       4.773695       129.8989 
 4189   0.0000       4.775979       129.9610 
 4190   0.0000       4.776933       129.9870 
 4191   0.0000       4.777159       129.9931 
 4192   0.0000       4.779576       130.0589 
 4193   0.0000       4.779670       130.0614 
 4194   0.0000       4.781107       130.1005 
 4195   0.0000       4.783711       130.1714 
 4196   0.0000       4.785704       130.2256 
 4197   0.0000       4.791267       130.3770 
 4198   0.0000       4.809001       130.8596 
 4199   0.0000       4.809690       130.8783 
 4200   0.0000       4.813152       130.9725 
 4201   0.0000       4.814643       131.0131 
 4202   0.0000       4.816107       131.0529 
 4203   0.0000       4.820313       131.1674 
 4204   0.0000       4.824368       131.2777 
 4205   0.0000       4.828201       131.3820 
 4206   0.0000       4.829801       131.4256 
 4207   0.0000       4.831645       131.4757 
 4208   0.0000       4.832170       131.4900 
 4209   0.0000       4.833938       131.5381 
 4210   0.0000       4.835071       131.5690 
 4211   0.0000       4.838447       131.6608 
 4212   0.0000       4.838812       131.6708 
 4213   0.0000       4.839701       131.6950 
 4214   0.0000       4.843390       131.7953 
 4215   0.0000       4.854111       132.0871 
 4216   0.0000       4.858651       132.2106 
 4217   0.0000       4.860119       132.2506 
 4218   0.0000       4.862090       132.3042 
 4219   0.0000       4.867204       132.4433 
 4220   0.0000       4.868458       132.4775 
 4221   0.0000       4.870617       132.5362 
 4222   0.0000       4.878148       132.7411 
 4223   0.0000       4.883531       132.8876 
 4224   0.0000       4.886670       132.9731 
 4225   0.0000       4.888680       133.0277 
 4226   0.0000       4.890140       133.0675 
 4227   0.0000       4.893489       133.1586 
 4228   0.0000       4.896030       133.2277 
 4229   0.0000       4.900249       133.3425 
 4230   0.0000       4.900444       133.3479 
 4231   0.0000       4.903964       133.4436 
 4232   0.0000       4.907426       133.5378 
 4233   0.0000       4.908425       133.5650 
 4234   0.0000       4.914223       133.7228 
 4235   0.0000       4.914925       133.7419 
 4236   0.0000       4.926193       134.0485 
 4237   0.0000       4.927092       134.0730 
 4238   0.0000       4.932135       134.2102 
 4239   0.0000       4.938241       134.3764 
 4240   0.0000       4.945036       134.5613 
 4241   0.0000       4.948723       134.6616 
 4242   0.0000       4.950418       134.7077 
 4243   0.0000       4.951882       134.7475 
 4244   0.0000       4.954274       134.8126 
 4245   0.0000       4.956771       134.8806 
 4246   0.0000       4.957324       134.8957 
 4247   0.0000       4.958400       134.9249 
 4248   0.0000       4.958984       134.9408 
 4249   0.0000       4.959468       134.9540 
 4250   0.0000       4.962380       135.0332 
 4251   0.0000       4.966228       135.1379 
 4252   0.0000       4.976450       135.4161 
 4253   0.0000       4.983803       135.6162 
 4254   0.0000       4.983907       135.6190 
 4255   0.0000       4.985083       135.6510 
 4256   0.0000       4.987634       135.7204 
 4257   0.0000       4.989522       135.7718 
 4258   0.0000       4.989758       135.7782 
 4259   0.0000       4.990066       135.7866 
 4260   0.0000       4.991235       135.8184 
 4261   0.0000       4.992315       135.8478 
 4262   0.0000       4.992563       135.8545 
 4263   0.0000       4.993478       135.8795 
 4264   0.0000       4.998792       136.0240 
 4265   0.0000       5.012785       136.4048 
 4266   0.0000       5.014284       136.4456 
 4267   0.0000       5.018066       136.5485 
 4268   0.0000       5.026461       136.7770 
 4269   0.0000       5.027385       136.8021 
 4270   0.0000       5.029517       136.8601 
 4271   0.0000       5.034184       136.9871 
 4272   0.0000       5.038571       137.1065 
 4273   0.0000       5.041989       137.1995 
 4274   0.0000       5.042909       137.2245 
 4275   0.0000       5.047539       137.3505 
 4276   0.0000       5.047813       137.3580 
 4277   0.0000       5.049126       137.3937 
 4278   0.0000       5.051150       137.4488 
 4279   0.0000       5.058944       137.6609 
 4280   0.0000       5.075928       138.1230 
 4281   0.0000       5.076434       138.1368 
 4282   0.0000       5.082551       138.3032 
 4283   0.0000       5.083336       138.3246 
 4284   0.0000       5.092175       138.5651 
 4285   0.0000       5.096521       138.6834 
 4286   0.0000       5.104775       138.9080 
 4287   0.0000       5.108029       138.9965 
 4288   0.0000       5.111238       139.0839 
 4289   0.0000       5.111934       139.1028 
 4290   0.0000       5.112391       139.1152 
 4291   0.0000       5.114091       139.1615 
 4292   0.0000       5.118111       139.2709 
 4293   0.0000       5.124962       139.4573 
 4294   0.0000       5.131632       139.6388 
 4295   0.0000       5.132685       139.6675 
 4296   0.0000       5.134121       139.7065 
 4297   0.0000       5.135306       139.7388 
 4298   0.0000       5.136672       139.7759 
 4299   0.0000       5.137296       139.7929 
 4300   0.0000       5.142530       139.9353 
 4301   0.0000       5.143949       139.9740 
 4302   0.0000       5.145158       140.0069 
 4303   0.0000       5.147261       140.0641 
 4304   0.0000       5.147933       140.0824 
 4305   0.0000       5.149804       140.1333 
 4306   0.0000       5.153682       140.2388 
 4307   0.0000       5.155802       140.2965 
 4308   0.0000       5.157341       140.3384 
 4309   0.0000       5.157414       140.3404 
 4310   0.0000       5.158379       140.3666 
 4311   0.0000       5.159079       140.3857 
 4312   0.0000       5.161385       140.4484 
 4313   0.0000       5.164918       140.5446 
 4314   0.0000       5.168348       140.6379 
 4315   0.0000       5.170779       140.7041 
 4316   0.0000       5.171759       140.7307 
 4317   0.0000       5.173324       140.7733 
 4318   0.0000       5.176992       140.8731 
 4319   0.0000       5.182125       141.0128 
 4320   0.0000       5.206146       141.6664 
 4321   0.0000       5.210317       141.7799 
 4322   0.0000       5.210427       141.7829 
 4323   0.0000       5.213366       141.8629 
 4324   0.0000       5.218936       142.0145 
 4325   0.0000       5.221085       142.0729 
 4326   0.0000       5.222808       142.1198 
 4327   0.0000       5.224354       142.1619 
 4328   0.0000       5.226197       142.2120 
 4329   0.0000       5.229262       142.2955 
 4330   0.0000       5.230688       142.3343 
 4331   0.0000       5.231480       142.3558 
 4332   0.0000       5.233750       142.4176 
 4333   0.0000       5.234541       142.4391 
 4334   0.0000       5.237620       142.5229 
 4335   0.0000       5.238468       142.5460 
 4336   0.0000       5.241126       142.6183 
 4337   0.0000       5.242540       142.6568 
 4338   0.0000       5.243749       142.6897 
 4339   0.0000       5.245601       142.7401 
 4340   0.0000       5.246306       142.7592 
 4341   0.0000       5.247339       142.7874 
 4342   0.0000       5.249948       142.8584 
 4343   0.0000       5.251757       142.9076 
 4344   0.0000       5.255948       143.0216 
 4345   0.0000       5.263406       143.2246 
 4346   0.0000       5.266296       143.3032 
 4347   0.0000       5.266597       143.3114 
 4348   0.0000       5.267476       143.3353 
 4349   0.0000       5.280854       143.6993 
 4350   0.0000       5.281117       143.7065 
 4351   0.0000       5.282053       143.7320 
 4352   0.0000       5.282250       143.7373 
 4353   0.0000       5.283311       143.7662 
 4354   0.0000       5.294777       144.0782 
 4355   0.0000       5.296105       144.1143 
 4356   0.0000       5.296365       144.1214 
 4357   0.0000       5.298571       144.1814 
 4358   0.0000       5.301596       144.2638 
 4359   0.0000       5.303766       144.3228 
 4360   0.0000       5.306594       144.3998 
 4361   0.0000       5.308013       144.4384 
 4362   0.0000       5.327177       144.9599 
 4363   0.0000       5.331722       145.0835 
 4364   0.0000       5.337247       145.2339 
 4365   0.0000       5.353786       145.6839 
 4366   0.0000       5.355011       145.7173 
 4367   0.0000       5.358369       145.8086 
 4368   0.0000       5.360718       145.8725 
 4369   0.0000       5.362030       145.9083 
 4370   0.0000       5.364047       145.9631 
 4371   0.0000       5.364146       145.9658 
 4372   0.0000       5.372820       146.2019 
 4373   0.0000       5.392507       146.7376 
 4374   0.0000       5.394476       146.7912 
 4375   0.0000       5.399781       146.9355 
 4376   0.0000       5.402631       147.0131 
 4377   0.0000       5.412782       147.2893 
 4378   0.0000       5.420660       147.5037 
 4379   0.0000       5.426258       147.6560 
 4380   0.0000       5.427643       147.6937 
 4381   0.0000       5.430432       147.7696 
 4382   0.0000       5.434607       147.8832 
 4383   0.0000       5.437466       147.9610 
 4384   0.0000       5.438249       147.9823 
 4385   0.0000       5.438532       147.9900 
 4386   0.0000       5.448966       148.2739 
 4387   0.0000       5.452214       148.3623 
 4388   0.0000       5.453227       148.3899 
 4389   0.0000       5.459577       148.5626 
 4390   0.0000       5.476012       149.0099 
 4391   0.0000       5.477660       149.0547 
 4392   0.0000       5.479531       149.1056 
 4393   0.0000       5.479933       149.1166 
 4394   0.0000       5.485263       149.2616 
 4395   0.0000       5.488438       149.3480 
 4396   0.0000       5.507487       149.8663 
 4397   0.0000       5.511904       149.9865 
 4398   0.0000       5.517852       150.1484 
 4399   0.0000       5.524905       150.3403 
 4400   0.0000       5.527393       150.4080 
 4401   0.0000       5.528232       150.4309 
 4402   0.0000       5.534078       150.5899 
 4403   0.0000       5.537183       150.6744 
 4404   0.0000       5.538842       150.7196 
 4405   0.0000       5.539692       150.7427 
 4406   0.0000       5.541305       150.7866 
 4407   0.0000       5.543118       150.8359 
 4408   0.0000       5.545091       150.8896 
 4409   0.0000       5.547568       150.9570 
 4410   0.0000       5.555127       151.1627 
 4411   0.0000       5.559046       151.2693 
 4412   0.0000       5.561312       151.3310 
 4413   0.0000       5.563295       151.3850 
 4414   0.0000       5.563848       151.4000 
 4415   0.0000       5.564111       151.4072 
 4416   0.0000       5.564331       151.4132 
 4417   0.0000       5.567901       151.5103 
 4418   0.0000       5.568813       151.5351 
 4419   0.0000       5.570368       151.5774 
 4420   0.0000       5.574483       151.6894 
 4421   0.0000       5.575888       151.7276 
 4422   0.0000       5.576333       151.7397 
 4423   0.0000       5.578409       151.7962 
 4424   0.0000       5.582006       151.8941 
 4425   0.0000       5.584249       151.9551 
 4426   0.0000       5.588936       152.0827 
 4427   0.0000       5.596088       152.2773 
 4428   0.0000       5.597603       152.3185 
 4429   0.0000       5.603135       152.4690 
 4430   0.0000       5.606515       152.5610 
 4431   0.0000       5.608711       152.6208 
 4432   0.0000       5.619373       152.9109 
 4433   0.0000       5.620141       152.9318 
 4434   0.0000       5.645578       153.6240 
 4435   0.0000       5.649118       153.7203 
 4436   0.0000       5.650656       153.7622 
 4437   0.0000       5.652683       153.8173 
 4438   0.0000       5.657645       153.9524 
 4439   0.0000       5.668800       154.2559 
 4440   0.0000       5.669572       154.2769 
 4441   0.0000       5.671454       154.3281 
 4442   0.0000       5.674669       154.4156 
 4443   0.0000       5.677634       154.4963 
 4444   0.0000       5.683008       154.6425 
 4445   0.0000       5.686520       154.7381 
 4446   0.0000       5.686940       154.7495 
 4447   0.0000       5.688657       154.7962 
 4448   0.0000       5.690516       154.8468 
 4449   0.0000       5.690929       154.8581 
 4450   0.0000       5.697641       155.0407 
 4451   0.0000       5.700471       155.1177 
 4452   0.0000       5.701757       155.1527 
 4453   0.0000       5.704354       155.2234 
 4454   0.0000       5.704604       155.2302 
 4455   0.0000       5.706544       155.2830 
 4456   0.0000       5.708080       155.3248 
 4457   0.0000       5.741808       156.2425 
 4458   0.0000       5.743573       156.2906 
 4459   0.0000       5.745514       156.3434 
 4460   0.0000       5.759074       156.7124 
 4461   0.0000       5.760126       156.7410 
 4462   0.0000       5.761065       156.7666 
 4463   0.0000       5.762353       156.8016 
 4464   0.0000       5.763546       156.8341 
 4465   0.0000       5.764398       156.8572 
 4466   0.0000       5.773690       157.1101 
 4467   0.0000       5.774510       157.1324 
 4468   0.0000       5.776039       157.1740 
 4469   0.0000       5.777300       157.2083 
 4470   0.0000       5.778870       157.2511 
 4471   0.0000       5.782055       157.3377 
 4472   0.0000       5.783607       157.3800 
 4473   0.0000       5.784795       157.4123 
 4474   0.0000       5.804488       157.9481 
 4475   0.0000       5.809949       158.0968 
 4476   0.0000       5.814409       158.2181 
 4477   0.0000       5.815532       158.2487 
 4478   0.0000       5.815729       158.2540 
 4479   0.0000       5.822718       158.4442 
 4480   0.0000       5.867771       159.6702 
 4481   0.0000       5.869948       159.7294 
 4482   0.0000       5.871448       159.7702 
 4483   0.0000       5.873807       159.8344 
 4484   0.0000       5.875604       159.8833 
 4485   0.0000       5.876616       159.9108 
 4486   0.0000       5.925491       161.2408 
 4487   0.0000       5.931337       161.3999 
 4488   0.0000       5.936423       161.5383 
 4489   0.0000       5.937629       161.5711 
 4490   0.0000       5.940104       161.6384 
 4491   0.0000       5.947566       161.8415 
 4492   0.0000       5.982674       162.7968 
 4493   0.0000       5.983661       162.8237 
 4494   0.0000       5.984889       162.8571 
 4495   0.0000       5.993899       163.1023 
 4496   0.0000       5.994513       163.1190 
 4497   0.0000       5.995499       163.1458 
 4498   0.0000       6.033797       164.1880 
 4499   0.0000       6.034907       164.2182 
 4500   0.0000       6.038207       164.3080 
 4501   0.0000       6.039947       164.3553 
 4502   0.0000       6.041029       164.3848 
 4503   0.0000       6.052160       164.6877 
 4504   0.0000       6.054528       164.7521 
 4505   0.0000       6.055085       164.7672 
 4506   0.0000       6.091131       165.7481 
 4507   0.0000       6.101784       166.0380 
 4508   0.0000       6.114891       166.3946 
 4509   0.0000       6.116052       166.4262 
 4510   0.0000       6.120818       166.5559 
 4511   0.0000       6.137503       167.0100 
 4512   0.0000       6.198929       168.6814 
 4513   0.0000       6.200566       168.7260 
 4514   0.0000       6.202007       168.7652 
 4515   0.0000       6.204060       168.8211 
 4516   0.0000       6.206293       168.8818 
 4517   0.0000       6.207174       168.9058 
 4518   0.0000       6.293915       171.2661 
 4519   0.0000       6.295307       171.3040 
 4520   0.0000       6.296192       171.3281 
 4521   0.0000       6.302772       171.5071 
 4522   0.0000       6.303645       171.5309 
 4523   0.0000       6.304641       171.5580 
 4524   0.0000       6.402035       174.2082 
 4525   0.0000       6.402914       174.2322 
 4526   0.0000       6.404375       174.2719 
 4527   0.0000       6.405385       174.2994 
 4528   0.0000       6.406170       174.3208 
 4529   0.0000       6.406923       174.3412 
 4530   0.0000       6.721561       182.9030 
 4531   0.0000       6.722984       182.9417 
 4532   0.0000       6.723758       182.9628 
 4533   0.0000       6.724533       182.9838 
 4534   0.0000       6.724884       182.9934 
 4535   0.0000       6.725454       183.0089 
 4536   0.0000       6.775600       184.3734 
 4537   0.0000       6.776513       184.3983 
 4538   0.0000       6.777459       184.4240 
 4539   0.0000       6.780038       184.4942 
 4540   0.0000       6.780413       184.5044 
 4541   0.0000       6.781399       184.5312 
 4542   0.0000       6.811911       185.3615 
 4543   0.0000       6.812621       185.3808 
 4544   0.0000       6.814120       185.4216 
 4545   0.0000       6.815871       185.4693 
 4546   0.0000       6.816804       185.4947 
 4547   0.0000       6.822764       185.6568 
 4548   0.0000       6.852479       186.4654 
 4549   0.0000       6.852839       186.4752 
 4550   0.0000       6.853685       186.4983 
 4551   0.0000       6.858539       186.6303 
 4552   0.0000       6.859217       186.6488 
 4553   0.0000       6.862215       186.7304 
 4554   0.0000       6.893726       187.5878 
 4555   0.0000       6.894445       187.6074 
 4556   0.0000       6.895833       187.6452 
 4557   0.0000       6.897022       187.6775 
 4558   0.0000       6.897650       187.6946 
 4559   0.0000       6.909285       188.0112 
 4560   0.0000       6.953979       189.2274 
 4561   0.0000       6.954741       189.2481 
 4562   0.0000       6.956296       189.2904 
 4563   0.0000       6.957631       189.3268 
 4564   0.0000       6.957902       189.3341 
 4565   0.0000       6.980755       189.9560 
 4566   0.0000       7.035837       191.4549 
 4567   0.0000       7.036216       191.4652 
 4568   0.0000       7.037707       191.5057 
 4569   0.0000       7.040328       191.5771 
 4570   0.0000       7.040390       191.5788 
 4571   0.0000       7.040762       191.5889 
 4572   0.0000       7.225883       196.6263 
 4573   0.0000       7.226860       196.6529 
 4574   0.0000       7.227441       196.6687 
 4575   0.0000       7.233404       196.8309 
 4576   0.0000       7.234111       196.8502 
 4577   0.0000       7.234728       196.8669 
 4578   0.0000       7.327677       199.3962 
 4579   0.0000       7.328395       199.4158 
 4580   0.0000       7.328911       199.4298 
 4581   0.0000       7.337562       199.6652 
 4582   0.0000       7.338424       199.6887 
 4583   0.0000       7.338788       199.6986 
 4584   0.0000       7.357885       200.2182 
 4585   0.0000       7.358786       200.2427 
 4586   0.0000       7.359590       200.2646 
 4587   0.0000       7.362557       200.3453 
 4588   0.0000       7.362848       200.3533 
 4589   0.0000       7.369210       200.5264 
 4590   0.0000       7.441737       202.5000 
 4591   0.0000       7.442585       202.5230 
 4592   0.0000       7.444076       202.5636 
 4593   0.0000       7.444879       202.5855 
 4594   0.0000       7.445446       202.6009 
 4595   0.0000       7.445899       202.6132 
 4596   0.0000      15.701071       427.2478 
 4597   0.0000      15.704764       427.3483 
 4598   0.0000      15.707539       427.4239 
 4599   0.0000      15.732649       428.1071 
 4600   0.0000      15.735502       428.1848 
 4601   0.0000      15.737820       428.2478 
 4602   0.0000      22.199193       604.0707 
 4603   0.0000      22.239535       605.1685 
 4604   0.0000      22.240343       605.1905 
 4605   0.0000      22.240732       605.2011 
 4606   0.0000      22.242608       605.2521 
 4607   0.0000      22.243220       605.2688 
 4608   0.0000      22.250701       605.4724 
 4609   0.0000      22.257334       605.6528 
 4610   0.0000      22.258098       605.6736 
 4611   0.0000      22.298954       606.7854 
 4612   0.0000      22.322236       607.4189 
 4613   0.0000      22.342214       607.9625 
 4614   0.0000      22.388827       609.2310 
 4615   0.0000      22.401220       609.5682 
 4616   0.0000      22.404186       609.6489 
 4617   0.0000      22.409354       609.7895 
 4618   0.0000      22.427194       610.2750 
 4619   0.0000      22.428265       610.3041 
 4620   0.0000      22.437563       610.5571 
 4621   0.0000      22.450713       610.9150 
 4622   0.0000      22.560595       613.9050 
 4623   0.0000      22.565193       614.0301 
 4624   0.0000      22.566234       614.0584 
 4625   0.0000      22.573965       614.2688 
 4626   0.0000      22.606640       615.1579 
 4627   0.0000      22.607322       615.1765 
 4628   0.0000      22.608776       615.2161 
 4629   0.0000      22.609908       615.2469 
 4630   0.0000      22.612002       615.3039 
 4631   0.0000      22.612685       615.3224 
 4632   0.0000      22.649450       616.3229 
 4633   0.0000      22.650982       616.3645 
 4634   0.0000      22.680639       617.1716 
 4635   0.0000      22.684391       617.2737 
 4636   0.0000      22.685546       617.3051 
 4637   0.0000      22.686858       617.3408 
 4638   0.0000      22.686995       617.3445 
 4639   0.0000      22.689063       617.4008 
 4640   0.0000      22.692633       617.4979 
 4641   0.0000      22.699927       617.6964 
 4642   0.0000      22.709591       617.9594 
 4643   0.0000      22.710473       617.9834 
 4644   0.0000      22.717203       618.1665 
 4645   0.0000      22.733119       618.5996 
 4646   0.0000      22.742145       618.8452 
 4647   0.0000      22.743112       618.8715 
 4648   0.0000      22.743782       618.8898 
 4649   0.0000      22.779112       619.8512 
 4650   0.0000      22.780771       619.8963 
 4651   0.0000      22.787525       620.0801 
 4652   0.0000      22.789338       620.1294 
 4653   0.0000      22.789499       620.1338 
 4654   0.0000      22.790388       620.1580 
 4655   0.0000      22.792749       620.2222 
 4656   0.0000      22.793196       620.2344 
 4657   0.0000      22.799856       620.4156 
 4658   0.0000      22.806168       620.5874 
 4659   0.0000      22.811991       620.7458 
 4660   0.0000      22.823796       621.0671 
 4661   0.0000      22.828994       621.2085 
 4662   0.0000      22.835353       621.3815 
 4663   0.0000      22.844155       621.6211 
 4664   0.0000      22.845278       621.6516 
 4665   0.0000      22.849671       621.7712 
 4666   0.0000      22.875536       622.4750 
 4667   0.0000      22.878238       622.5485 
 4668   0.0000      22.881548       622.6386 
 4669   0.0000      22.882339       622.6601 
 4670   0.0000      22.886301       622.7679 
 4671   0.0000      22.886818       622.7820 
 4672   0.0000      22.894661       622.9954 
 4673   0.0000      22.895733       623.0246 
 4674   0.0000      22.897270       623.0664 
 4675   0.0000      22.897791       623.0806 
 4676   0.0000      22.898308       623.0946 
 4677   0.0000      22.899442       623.1255 
 4678   0.0000      22.912473       623.4801 
 4679   0.0000      22.913868       623.5181 
 4680   0.0000      22.932870       624.0351 
 4681   0.0000      22.939229       624.2082 
 4682   0.0000      22.940193       624.2344 
 4683   0.0000      22.949266       624.4813 
 4684   0.0000      23.020255       626.4130 
 4685   0.0000      23.021784       626.4546 
 4686   0.0000      23.022531       626.4749 
 4687   0.0000      23.024147       626.5189 
 4688   0.0000      23.024781       626.5361 
 4689   0.0000      23.026178       626.5741 
 4690   0.0000      23.061376       627.5319 
 4691   0.0000      23.062437       627.5608 
 4692   0.0000      23.063104       627.5790 
 4693   0.0000      23.064299       627.6115 
 4694   0.0000      23.172151       630.5463 
 4695   0.0000      23.172973       630.5687 
 4696   0.0000      23.175840       630.6467 
 4697   0.0000      23.186169       630.9277 
 4698   0.0000      23.244767       632.5223 
 4699   0.0000      23.245868       632.5522 
 4700   0.0000      23.245964       632.5548 
 4701   0.0000      23.254730       632.7934 
 4702   0.0000      23.391731       636.5214 
 4703   0.0000      23.428384       637.5187 
 4704   0.0000      23.429246       637.5422 
 4705   0.0000      23.429733       637.5554 
 4706   0.0000      23.483697       639.0239 
 4707   0.0000      23.484761       639.0528 
 4708   0.0000      23.486615       639.1033 
 4709   0.0000      23.487310       639.1222 
 4710   0.0000      23.488600       639.1573 
 4711   0.0000      23.489051       639.1696 
 4712   0.0000      32.369407       880.8164 
 4713   0.0000      32.369998       880.8324 
 4714   0.0000      32.839980       893.6213 
 4715   0.0000      32.848952       893.8654 
 4716   0.0000      32.860471       894.1789 
 4717   0.0000      32.862951       894.2464 
 4718   0.0000      32.869411       894.4222 
 4719   0.0000      32.888737       894.9480 
 4720   0.0000      44.203380      1202.8351 
 4721   0.0000      44.205569      1202.8947 
 4722   0.0000      44.210791      1203.0368 
 4723   0.0000      44.226453      1203.4630 
 4724   0.0000      44.227191      1203.4830 
 4725   0.0000      44.239347      1203.8138 
 4726   0.0000      44.333451      1206.3745 
 4727   0.0000      44.334854      1206.4127 
 4728   0.0000      44.339368      1206.5355 
 4729   0.0000      44.356025      1206.9888 
 4730   0.0000      44.357036      1207.0163 
 4731   0.0000      44.369741      1207.3620 

                    ********************************
                    * MULLIKEN POPULATION ANALYSIS *
                    ********************************

-----------------------
MULLIKEN ATOMIC CHARGES
-----------------------
   0 O :   -0.421669
   1 O :   -0.428428
   2 N :    0.008479
   3 C :    0.261476
   4 C :    0.252997
   5 C :   -0.243387
   6 H :    0.097903
   7 C :   -0.103003
   8 H :    0.090459
   9 C :   -0.102692
  10 H :    0.089839
  11 C :   -0.242174
  12 H :    0.097165
  13 C :   -0.141425
  14 H :    0.067942
  15 C :    0.105713
  16 C :   -0.212377
  17 H :    0.105615
  18 C :   -0.053896
  19 H :    0.156110
  20 C :   -0.116533
  21 H :    0.119433
  22 C :    0.223971
  23 C :   -0.124795
  24 H :    0.125199
  25 C :   -0.072818
  26 H :    0.168369
  27 C :   -0.146798
  28 H :    0.104550
  29 B :    0.285997
  30 O :   -0.421488
  31 O :   -0.428090
  32 N :    0.013135
  33 C :    0.260439
  34 C :    0.252914
  35 C :   -0.243297
  36 H :    0.098844
  37 C :   -0.102754
  38 H :    0.091704
  39 C :   -0.103228
  40 H :    0.091136
  41 C :   -0.241650
  42 H :    0.097962
  43 C :   -0.141738
  44 H :    0.066383
  45 C :    0.106712
  46 C :   -0.211863
  47 H :    0.105808
  48 C :   -0.055217
  49 H :    0.159293
  50 C :   -0.112147
  51 H :    0.121022
  52 C :    0.214874
  53 C :   -0.120106
  54 H :    0.128597
  55 C :   -0.074446
  56 H :    0.171815
  57 C :   -0.123330
  58 H :    0.110347
  59 B :    0.283845
  60 O :   -0.421216
  61 O :   -0.427937
  62 N :    0.012545
  63 C :    0.259726
  64 C :    0.253464
  65 C :   -0.243191
  66 H :    0.098563
  67 C :   -0.102470
  68 H :    0.091288
  69 C :   -0.103342
  70 H :    0.090809
  71 C :   -0.241351
  72 H :    0.097583
  73 C :   -0.141616
  74 H :    0.066744
  75 C :    0.106333
  76 C :   -0.212044
  77 H :    0.105362
  78 C :   -0.056385
  79 H :    0.158736
  80 C :   -0.112378
  81 H :    0.120372
  82 C :    0.218179
  83 C :   -0.121954
  84 H :    0.128313
  85 C :   -0.073877
  86 H :    0.171047
  87 C :   -0.130807
  88 H :    0.109825
  89 B :    0.284443
  90 O :   -0.421623
  91 O :   -0.428197
  92 N :    0.008050
  93 C :    0.261476
  94 C :    0.252311
  95 C :   -0.243009
  96 H :    0.098030
  97 C :   -0.103263
  98 H :    0.090699
  99 C :   -0.102657
 100 H :    0.089965
 101 C :   -0.241963
 102 H :    0.097237
 103 C :   -0.141101
 104 H :    0.068427
 105 C :    0.105295
 106 C :   -0.212074
 107 H :    0.105784
 108 C :   -0.054109
 109 H :    0.156132
 110 C :   -0.116236
 111 H :    0.119345
 112 C :    0.224155
 113 C :   -0.124860
 114 H :    0.125398
 115 C :   -0.072768
 116 H :    0.168623
 117 C :   -0.146934
 118 H :    0.104486
 119 B :    0.286379
 120 O :   -0.452241
 121 O :   -0.424804
 122 N :    0.033017
 123 C :    0.258843
 124 C :    0.263330
 125 C :   -0.262956
 126 H :    0.123486
 127 C :   -0.119203
 128 H :    0.092775
 129 C :   -0.104775
 130 H :    0.091967
 131 C :   -0.236786
 132 H :    0.099310
 133 C :   -0.142556
 134 H :    0.090393
 135 C :    0.103338
 136 C :   -0.214546
 137 H :    0.105960
 138 C :   -0.057679
 139 H :    0.156557
 140 C :   -0.120494
 141 H :    0.118470
 142 C :    0.239600
 143 C :   -0.165152
 144 H :    0.154673
 145 C :   -0.137349
 146 H :    0.242850
 147 C :   -0.120361
 148 H :    0.113904
 149 B :    0.315783
 150 C :    0.170304
 151 C :   -0.158598
 152 H :    0.095727
 153 C :   -0.397576
 154 H :    0.117420
 155 H :    0.107175
 156 H :    0.166490
 157 N :   -0.204506
 158 C :   -0.050896
 159 H :    0.125162
 160 C :   -0.133357
 161 H :    0.095735
 162 C :    0.171335
 163 C :   -0.136205
 164 H :    0.105529
 165 C :   -0.047439
 166 H :    0.124089
 167 C :   -0.101204
 168 H :    0.104376
 169 C :    0.230998
 170 C :   -0.254339
 171 H :    0.090716
 172 C :   -0.377275
 173 H :    0.140894
 174 H :    0.108875
 175 H :    0.124023
 176 N :   -0.204241
 177 C :   -0.051141
 178 H :    0.124956
 179 C :   -0.133429
 180 H :    0.095710
 181 C :    0.171480
 182 C :   -0.136435
 183 H :    0.105444
 184 C :   -0.047259
 185 H :    0.123941
 186 C :   -0.101288
 187 H :    0.104473
 188 O :   -0.421662
 189 O :   -0.428612
 190 N :    0.012791
 191 C :    0.260387
 192 C :    0.252726
 193 C :   -0.243010
 194 H :    0.099133
 195 C :   -0.102876
 196 H :    0.092325
 197 C :   -0.102949
 198 H :    0.091622
 199 C :   -0.241600
 200 H :    0.097962
 201 C :   -0.142500
 202 H :    0.067451
 203 C :    0.111461
 204 C :   -0.231209
 205 H :    0.104773
 206 C :   -0.055377
 207 H :    0.158554
 208 C :   -0.112332
 209 H :    0.120720
 210 C :    0.215146
 211 C :   -0.120399
 212 H :    0.129100
 213 C :   -0.074153
 214 H :    0.171990
 215 C :   -0.123165
 216 H :    0.110499
 217 B :    0.284769
 218 C :   -0.263434
 219 H :    0.078203
 220 C :   -0.093011
 221 H :    0.097197
Sum of atomic charges:   -0.0000000

--------------------------------
MULLIKEN REDUCED ORBITAL CHARGES
--------------------------------
  0 O s       :     3.849853  s :     3.849853
      pz      :     1.578570  p :     4.538323
      px      :     1.488432
      py      :     1.471320
      dz2     :     0.005517  d :     0.032014
      dxz     :     0.007682
      dyz     :     0.008230
      dx2y2   :     0.006384
      dxy     :     0.004200
      f0      :     0.000114  f :     0.001480
      f+1     :     0.000134
      f-1     :     0.000206
      f+2     :     0.000262
      f-2     :     0.000300
      f+3     :     0.000244
      f-3     :     0.000219
  1 O s       :     3.848002  s :     3.848002
      pz      :     1.639515  p :     4.546251
      px      :     1.447005
      py      :     1.459732
      dz2     :     0.004952  d :     0.032659
      dxz     :     0.006247
      dyz     :     0.004421
      dx2y2   :     0.008288
      dxy     :     0.008751
      f0      :     0.000161  f :     0.001516
      f+1     :     0.000178
      f-1     :     0.000200
      f+2     :     0.000128
      f-2     :     0.000251
      f+3     :     0.000296
      f-3     :     0.000301
  2 N s       :     3.509112  s :     3.509112
      pz      :     1.127711  p :     3.402234
      px      :     1.071233
      py      :     1.203290
      dz2     :     0.014667  d :     0.075978
      dxz     :     0.016486
      dyz     :     0.014673
      dx2y2   :     0.017443
      dxy     :     0.012709
      f0      :     0.000629  f :     0.004197
      f+1     :     0.000634
      f-1     :     0.000406
      f+2     :     0.000559
      f-2     :     0.000823
      f+3     :     0.000684
      f-3     :     0.000462
  3 C s       :     3.076647  s :     3.076647
      pz      :     0.891344  p :     2.473681
      px      :     0.724288
      py      :     0.858050
      dz2     :     0.024809  d :     0.171219
      dxz     :     0.044369
      dyz     :     0.028083
      dx2y2   :     0.046539
      dxy     :     0.027419
      f0      :     0.002553  f :     0.016976
      f+1     :     0.001417
      f-1     :     0.002187
      f+2     :     0.001635
      f-2     :     0.003305
      f+3     :     0.003621
      f-3     :     0.002260
  4 C s       :     3.083623  s :     3.083623
      pz      :     0.828164  p :     2.476712
      px      :     0.827298
      py      :     0.821249
      dz2     :     0.037851  d :     0.169813
      dxz     :     0.033784
      dyz     :     0.021394
      dx2y2   :     0.041315
      dxy     :     0.035469
      f0      :     0.001796  f :     0.016855
      f+1     :     0.001944
      f-1     :     0.002339
      f+2     :     0.002609
      f-2     :     0.002927
      f+3     :     0.002996
      f-3     :     0.002244
  5 C s       :     3.285597  s :     3.285597
      pz      :     0.999128  p :     2.879073
      px      :     0.923070
      py      :     0.956875
      dz2     :     0.011676  d :     0.071450
      dxz     :     0.017611
      dyz     :     0.009087
      dx2y2   :     0.018809
      dxy     :     0.014266
      f0      :     0.000736  f :     0.007268
      f+1     :     0.000889
      f-1     :     0.001109
      f+2     :     0.000885
      f-2     :     0.001501
      f+3     :     0.001391
      f-3     :     0.000756
  6 H s       :     0.880350  s :     0.880350
      pz      :     0.010030  p :     0.021746
      px      :     0.007007
      py      :     0.004710
  7 C s       :     3.175533  s :     3.175533
      pz      :     0.933099  p :     2.837879
      px      :     0.980140
      py      :     0.924640
      dz2     :     0.025528  d :     0.082088
      dxz     :     0.012227
      dyz     :     0.016168
      dx2y2   :     0.014241
      dxy     :     0.013923
      f0      :     0.001056  f :     0.007502
      f+1     :     0.000941
      f-1     :     0.001239
      f+2     :     0.001240
      f-2     :     0.001470
      f+3     :     0.000525
      f-3     :     0.001032
  8 H s       :     0.887690  s :     0.887690
      pz      :     0.004077  p :     0.021851
      px      :     0.011381
      py      :     0.006394
  9 C s       :     3.176307  s :     3.176307
      pz      :     0.948964  p :     2.836385
      px      :     0.909312
      py      :     0.978109
      dz2     :     0.014293  d :     0.082490
      dxz     :     0.018157
      dyz     :     0.014643
      dx2y2   :     0.019585
      dxy     :     0.015811
      f0      :     0.001323  f :     0.007510
      f+1     :     0.000861
      f-1     :     0.000634
      f+2     :     0.001120
      f-2     :     0.001492
      f+3     :     0.001479
      f-3     :     0.000601
 10 H s       :     0.888319  s :     0.888319
      pz      :     0.007693  p :     0.021841
      px      :     0.004533
      py      :     0.009615
 11 C s       :     3.283826  s :     3.283826
      pz      :     0.968148  p :     2.880406
      px      :     0.951257
      py      :     0.961002
      dz2     :     0.010556  d :     0.070720
      dxz     :     0.017910
      dyz     :     0.009289
      dx2y2   :     0.020070
      dxy     :     0.012895
      f0      :     0.000758  f :     0.007222
      f+1     :     0.000867
      f-1     :     0.001068
      f+2     :     0.000990
      f-2     :     0.001382
      f+3     :     0.001351
      f-3     :     0.000805
 12 H s       :     0.881074  s :     0.881074
      pz      :     0.009628  p :     0.021762
      px      :     0.007439
      py      :     0.004694
 13 C s       :     3.275534  s :     3.275534
      pz      :     0.914076  p :     2.781717
      px      :     0.915562
      py      :     0.952079
      dz2     :     0.021624  d :     0.076825
      dxz     :     0.013257
      dyz     :     0.009809
      dx2y2   :     0.013618
      dxy     :     0.018516
      f0      :     0.000688  f :     0.007350
      f+1     :     0.001229
      f-1     :     0.001026
      f+2     :     0.001104
      f-2     :     0.001508
      f+3     :     0.000803
      f-3     :     0.000991
 14 H s       :     0.910479  s :     0.910479
      pz      :     0.004394  p :     0.021579
      px      :     0.011191
      py      :     0.005994
 15 C s       :     3.201093  s :     3.201093
      pz      :     0.918186  p :     2.592384
      px      :     0.845009
      py      :     0.829189
      dz2     :     0.017556  d :     0.093074
      dxz     :     0.019352
      dyz     :     0.015209
      dx2y2   :     0.021390
      dxy     :     0.019567
      f0      :     0.000984  f :     0.007736
      f+1     :     0.000710
      f-1     :     0.001086
      f+2     :     0.001069
      f-2     :     0.001482
      f+3     :     0.001517
      f-3     :     0.000888
 16 C s       :     3.292135  s :     3.292135
      pz      :     0.924873  p :     2.834313
      px      :     0.919883
      py      :     0.989558
      dz2     :     0.010273  d :     0.078611
      dxz     :     0.019089
      dyz     :     0.011583
      dx2y2   :     0.019304
      dxy     :     0.018363
      f0      :     0.000640  f :     0.007318
      f+1     :     0.001163
      f-1     :     0.000675
      f+2     :     0.001297
      f-2     :     0.001148
      f+3     :     0.001568
      f-3     :     0.000827
 17 H s       :     0.872636  s :     0.872636
      pz      :     0.008852  p :     0.021749
      px      :     0.003540
      py      :     0.009357
 18 C s       :     3.276278  s :     3.276278
      pz      :     0.830067  p :     2.658144
      px      :     0.923047
      py      :     0.905030
      dz2     :     0.032218  d :     0.108433
      dxz     :     0.016764
      dyz     :     0.021663
      dx2y2   :     0.015307
      dxy     :     0.022481
      f0      :     0.001698  f :     0.011041
      f+1     :     0.001675
      f-1     :     0.001916
      f+2     :     0.001530
      f-2     :     0.002220
      f+3     :     0.000886
      f-3     :     0.001116
 19 H s       :     0.821503  s :     0.821503
      pz      :     0.003555  p :     0.022387
      px      :     0.010146
      py      :     0.008686
 20 C s       :     3.187588  s :     3.187588
      pz      :     0.980661  p :     2.850988
      px      :     0.942467
      py      :     0.927860
      dz2     :     0.012566  d :     0.070627
      dxz     :     0.014151
      dyz     :     0.011194
      dx2y2   :     0.017056
      dxy     :     0.015659
      f0      :     0.000519  f :     0.007330
      f+1     :     0.000860
      f-1     :     0.001283
      f+2     :     0.000784
      f-2     :     0.001651
      f+3     :     0.001275
      f-3     :     0.000958
 21 H s       :     0.857816  s :     0.857816
      pz      :     0.010688  p :     0.022750
      px      :     0.007845
      py      :     0.004218
 22 C s       :     3.165383  s :     3.165383
      pz      :     0.849314  p :     2.481273
      px      :     0.816452
      py      :     0.815508
      dz2     :     0.027225  d :     0.119326
      dxz     :     0.021683
      dyz     :     0.020991
      dx2y2   :     0.026420
      dxy     :     0.023006
      f0      :     0.001420  f :     0.010046
      f+1     :     0.000969
      f-1     :     0.001557
      f+2     :     0.001377
      f-2     :     0.002014
      f+3     :     0.001654
      f-3     :     0.001056
 23 C s       :     3.183913  s :     3.183913
      pz      :     0.935005  p :     2.857890
      px      :     0.975048
      py      :     0.947838
      dz2     :     0.020336  d :     0.075559
      dxz     :     0.011446
      dyz     :     0.016437
      dx2y2   :     0.010623
      dxy     :     0.016718
      f0      :     0.001077  f :     0.007432
      f+1     :     0.000672
      f-1     :     0.001385
      f+2     :     0.001097
      f-2     :     0.001579
      f+3     :     0.000673
      f-3     :     0.000951
 24 H s       :     0.852679  s :     0.852679
      pz      :     0.004622  p :     0.022122
      px      :     0.010553
      py      :     0.006947
 25 C s       :     3.248081  s :     3.248081
      pz      :     0.972157  p :     2.701447
      px      :     0.865360
      py      :     0.863929
      dz2     :     0.018254  d :     0.112171
      dxz     :     0.020703
      dyz     :     0.018872
      dx2y2   :     0.031002
      dxy     :     0.023340
      f0      :     0.000781  f :     0.011118
      f+1     :     0.001280
      f-1     :     0.001733
      f+2     :     0.000985
      f-2     :     0.002290
      f+3     :     0.002305
      f-3     :     0.001745
 26 H s       :     0.809031  s :     0.809031
      pz      :     0.011313  p :     0.022600
      px      :     0.006266
      py      :     0.005020
 27 C s       :     3.186228  s :     3.186228
      pz      :     0.949485  p :     2.881887
      px      :     1.000412
      py      :     0.931991
      dz2     :     0.019330  d :     0.071499
      dxz     :     0.013112
      dyz     :     0.015068
      dx2y2   :     0.009561
      dxy     :     0.014428
      f0      :     0.001491  f :     0.007184
      f+1     :     0.000425
      f-1     :     0.001230
      f+2     :     0.001324
      f-2     :     0.001535
      f+3     :     0.000521
      f-3     :     0.000657
 28 H s       :     0.872919  s :     0.872919
      pz      :     0.005319  p :     0.022532
      px      :     0.010146
      py      :     0.007066
 29 B s       :     2.834846  s :     2.834846
      pz      :     0.531543  p :     1.537934
      px      :     0.556459
      py      :     0.449933
      dz2     :     0.062760  d :     0.293215
      dxz     :     0.066706
      dyz     :     0.052678
      dx2y2   :     0.059802
      dxy     :     0.051269
      f0      :     0.005519  f :     0.048008
      f+1     :     0.006771
      f-1     :     0.007309
      f+2     :     0.006957
      f-2     :     0.008922
      f+3     :     0.006405
      f-3     :     0.006125
 30 O s       :     3.850216  s :     3.850216
      pz      :     1.578537  p :     4.537786
      px      :     1.488132
      py      :     1.471117
      dz2     :     0.005519  d :     0.032008
      dxz     :     0.007695
      dyz     :     0.008232
      dx2y2   :     0.006372
      dxy     :     0.004190
      f0      :     0.000114  f :     0.001478
      f+1     :     0.000134
      f-1     :     0.000206
      f+2     :     0.000261
      f-2     :     0.000299
      f+3     :     0.000244
      f-3     :     0.000219
 31 O s       :     3.848215  s :     3.848215
      pz      :     1.639175  p :     4.545674
      px      :     1.447166
      py      :     1.459333
      dz2     :     0.004942  d :     0.032685
      dxz     :     0.006255
      dyz     :     0.004425
      dx2y2   :     0.008316
      dxy     :     0.008746
      f0      :     0.000162  f :     0.001516
      f+1     :     0.000178
      f-1     :     0.000200
      f+2     :     0.000128
      f-2     :     0.000251
      f+3     :     0.000297
      f-3     :     0.000300
 32 N s       :     3.509629  s :     3.509629
      pz      :     1.125574  p :     3.396916
      px      :     1.068591
      py      :     1.202751
      dz2     :     0.014684  d :     0.076126
      dxz     :     0.016541
      dyz     :     0.014677
      dx2y2   :     0.017461
      dxy     :     0.012764
      f0      :     0.000627  f :     0.004194
      f+1     :     0.000634
      f-1     :     0.000406
      f+2     :     0.000559
      f-2     :     0.000823
      f+3     :     0.000682
      f-3     :     0.000461
 33 C s       :     3.076766  s :     3.076766
      pz      :     0.891161  p :     2.474573
      px      :     0.724927
      py      :     0.858485
      dz2     :     0.024868  d :     0.171233
      dxz     :     0.044384
      dyz     :     0.028058
      dx2y2   :     0.046459
      dxy     :     0.027463
      f0      :     0.002555  f :     0.016988
      f+1     :     0.001419
      f-1     :     0.002187
      f+2     :     0.001636
      f-2     :     0.003307
      f+3     :     0.003622
      f-3     :     0.002262
 34 C s       :     3.082725  s :     3.082725
      pz      :     0.828306  p :     2.477733
      px      :     0.826998
      py      :     0.822428
      dz2     :     0.037850  d :     0.169771
      dxz     :     0.033814
      dyz     :     0.021371
      dx2y2   :     0.041297
      dxy     :     0.035439
      f0      :     0.001797  f :     0.016858
      f+1     :     0.001944
      f-1     :     0.002338
      f+2     :     0.002608
      f-2     :     0.002930
      f+3     :     0.002999
      f-3     :     0.002242
 35 C s       :     3.286107  s :     3.286107
      pz      :     0.998391  p :     2.878475
      px      :     0.923070
      py      :     0.957014
      dz2     :     0.011696  d :     0.071448
      dxz     :     0.017589
      dyz     :     0.009108
      dx2y2   :     0.018776
      dxy     :     0.014278
      f0      :     0.000735  f :     0.007267
      f+1     :     0.000890
      f-1     :     0.001108
      f+2     :     0.000885
      f-2     :     0.001501
      f+3     :     0.001392
      f-3     :     0.000755
 36 H s       :     0.879403  s :     0.879403
      pz      :     0.010039  p :     0.021752
      px      :     0.007009
      py      :     0.004705
 37 C s       :     3.175956  s :     3.175956
      pz      :     0.932910  p :     2.837284
      px      :     0.979115
      py      :     0.925259
      dz2     :     0.025476  d :     0.082015
      dxz     :     0.012227
      dyz     :     0.016160
      dx2y2   :     0.014263
      dxy     :     0.013889
      f0      :     0.001056  f :     0.007498
      f+1     :     0.000940
      f-1     :     0.001237
      f+2     :     0.001239
      f-2     :     0.001470
      f+3     :     0.000525
      f-3     :     0.001032
 38 H s       :     0.886436  s :     0.886436
      pz      :     0.004074  p :     0.021860
      px      :     0.011391
      py      :     0.006395
 39 C s       :     3.177269  s :     3.177269
      pz      :     0.950103  p :     2.836077
      px      :     0.909505
      py      :     0.976470
      dz2     :     0.014281  d :     0.082378
      dxz     :     0.018107
      dyz     :     0.014655
      dx2y2   :     0.019536
      dxy     :     0.015799
      f0      :     0.001321  f :     0.007503
      f+1     :     0.000861
      f-1     :     0.000634
      f+2     :     0.001119
      f-2     :     0.001490
      f+3     :     0.001474
      f-3     :     0.000604
 40 H s       :     0.887011  s :     0.887011
      pz      :     0.007697  p :     0.021853
      px      :     0.004530
      py      :     0.009625
 41 C s       :     3.283839  s :     3.283839
      pz      :     0.967779  p :     2.879935
      px      :     0.951285
      py      :     0.960871
      dz2     :     0.010552  d :     0.070657
      dxz     :     0.017910
      dyz     :     0.009282
      dx2y2   :     0.020052
      dxy     :     0.012860
      f0      :     0.000758  f :     0.007219
      f+1     :     0.000866
      f-1     :     0.001070
      f+2     :     0.000988
      f-2     :     0.001383
      f+3     :     0.001347
      f-3     :     0.000807
 42 H s       :     0.880271  s :     0.880271
      pz      :     0.009629  p :     0.021768
      px      :     0.007442
      py      :     0.004696
 43 C s       :     3.274853  s :     3.274853
      pz      :     0.913165  p :     2.782583
      px      :     0.916393
      py      :     0.953025
      dz2     :     0.021793  d :     0.076945
      dxz     :     0.013189
      dyz     :     0.009812
      dx2y2   :     0.013659
      dxy     :     0.018492
      f0      :     0.000691  f :     0.007358
      f+1     :     0.001231
      f-1     :     0.001024
      f+2     :     0.001107
      f-2     :     0.001510
      f+3     :     0.000803
      f-3     :     0.000990
 44 H s       :     0.912055  s :     0.912055
      pz      :     0.004409  p :     0.021563
      px      :     0.011164
      py      :     0.005989
 45 C s       :     3.199707  s :     3.199707
      pz      :     0.917530  p :     2.592820
      px      :     0.843724
      py      :     0.831566
      dz2     :     0.017490  d :     0.093024
      dxz     :     0.019412
      dyz     :     0.015157
      dx2y2   :     0.021514
      dxy     :     0.019451
      f0      :     0.000988  f :     0.007736
      f+1     :     0.000710
      f-1     :     0.001083
      f+2     :     0.001067
      f-2     :     0.001483
      f+3     :     0.001518
      f-3     :     0.000887
 46 C s       :     3.291867  s :     3.291867
      pz      :     0.925895  p :     2.834080
      px      :     0.919008
      py      :     0.989177
      dz2     :     0.010282  d :     0.078594
      dxz     :     0.019015
      dyz     :     0.011610
      dx2y2   :     0.019269
      dxy     :     0.018417
      f0      :     0.000641  f :     0.007322
      f+1     :     0.001165
      f-1     :     0.000674
      f+2     :     0.001298
      f-2     :     0.001147
      f+3     :     0.001571
      f-3     :     0.000826
 47 H s       :     0.872449  s :     0.872449
      pz      :     0.008837  p :     0.021743
      px      :     0.003543
      py      :     0.009363
 48 C s       :     3.279767  s :     3.279767
      pz      :     0.828607  p :     2.656161
      px      :     0.922596
      py      :     0.904957
      dz2     :     0.031923  d :     0.108242
      dxz     :     0.016815
      dyz     :     0.021691
      dx2y2   :     0.015458
      dxy     :     0.022354
      f0      :     0.001692  f :     0.011047
      f+1     :     0.001675
      f-1     :     0.001920
      f+2     :     0.001532
      f-2     :     0.002228
      f+3     :     0.000890
      f-3     :     0.001110
 49 H s       :     0.818274  s :     0.818274
      pz      :     0.003533  p :     0.022433
      px      :     0.010182
      py      :     0.008718
 50 C s       :     3.186323  s :     3.186323
      pz      :     0.980481  p :     2.847985
      px      :     0.939489
      py      :     0.928016
      dz2     :     0.012527  d :     0.070494
      dxz     :     0.014012
      dyz     :     0.011220
      dx2y2   :     0.017008
      dxy     :     0.015727
      f0      :     0.000518  f :     0.007345
      f+1     :     0.000862
      f-1     :     0.001285
      f+2     :     0.000785
      f-2     :     0.001653
      f+3     :     0.001282
      f-3     :     0.000960
 51 H s       :     0.856229  s :     0.856229
      pz      :     0.010665  p :     0.022749
      px      :     0.007891
      py      :     0.004193
 52 C s       :     3.168857  s :     3.168857
      pz      :     0.851216  p :     2.488145
      px      :     0.819642
      py      :     0.817287
      dz2     :     0.026773  d :     0.118081
      dxz     :     0.021250
      dyz     :     0.021224
      dx2y2   :     0.026175
      dxy     :     0.022659
      f0      :     0.001424  f :     0.010042
      f+1     :     0.000958
      f-1     :     0.001554
      f+2     :     0.001379
      f-2     :     0.002020
      f+3     :     0.001652
      f-3     :     0.001054
 53 C s       :     3.183040  s :     3.183040
      pz      :     0.932347  p :     2.854073
      px      :     0.974217
      py      :     0.947509
      dz2     :     0.020513  d :     0.075548
      dxz     :     0.011433
      dyz     :     0.016273
      dx2y2   :     0.010493
      dxy     :     0.016837
      f0      :     0.001086  f :     0.007446
      f+1     :     0.000674
      f-1     :     0.001385
      f+2     :     0.001096
      f-2     :     0.001582
      f+3     :     0.000671
      f-3     :     0.000953
 54 H s       :     0.849266  s :     0.849266
      pz      :     0.004629  p :     0.022137
      px      :     0.010580
      py      :     0.006927
 55 C s       :     3.251328  s :     3.251328
      pz      :     0.972136  p :     2.700236
      px      :     0.864789
      py      :     0.863311
      dz2     :     0.018305  d :     0.111767
      dxz     :     0.020648
      dyz     :     0.018839
      dx2y2   :     0.030677
      dxy     :     0.023298
      f0      :     0.000776  f :     0.011114
      f+1     :     0.001278
      f-1     :     0.001731
      f+2     :     0.000990
      f-2     :     0.002296
      f+3     :     0.002294
      f-3     :     0.001748
 56 H s       :     0.805528  s :     0.805528
      pz      :     0.011370  p :     0.022657
      px      :     0.006258
      py      :     0.005029
 57 C s       :     3.177749  s :     3.177749
      pz      :     0.945165  p :     2.865603
      px      :     0.990344
      py      :     0.930095
      dz2     :     0.020156  d :     0.072764
      dxz     :     0.013076
      dyz     :     0.015080
      dx2y2   :     0.009428
      dxy     :     0.015025
      f0      :     0.001507  f :     0.007213
      f+1     :     0.000428
      f-1     :     0.001234
      f+2     :     0.001322
      f-2     :     0.001538
      f+3     :     0.000519
      f-3     :     0.000666
 58 H s       :     0.867204  s :     0.867204
      pz      :     0.005335  p :     0.022449
      px      :     0.010140
      py      :     0.006974
 59 B s       :     2.835658  s :     2.835658
      pz      :     0.530961  p :     1.538514
      px      :     0.557811
      py      :     0.449742
      dz2     :     0.063102  d :     0.294051
      dxz     :     0.066875
      dyz     :     0.052679
      dx2y2   :     0.059699
      dxy     :     0.051697
      f0      :     0.005521  f :     0.047931
      f+1     :     0.006775
      f-1     :     0.007281
      f+2     :     0.006946
      f-2     :     0.008908
      f+3     :     0.006401
      f-3     :     0.006100
 60 O s       :     3.850051  s :     3.850051
      pz      :     1.578709  p :     4.537646
      px      :     1.488128
      py      :     1.470809
      dz2     :     0.005525  d :     0.032038
      dxz     :     0.007695
      dyz     :     0.008235
      dx2y2   :     0.006385
      dxy     :     0.004198
      f0      :     0.000114  f :     0.001481
      f+1     :     0.000134
      f-1     :     0.000206
      f+2     :     0.000262
      f-2     :     0.000300
      f+3     :     0.000245
      f-3     :     0.000220
 61 O s       :     3.848070  s :     3.848070
      pz      :     1.639377  p :     4.545653
      px      :     1.447070
      py      :     1.459206
      dz2     :     0.004944  d :     0.032698
      dxz     :     0.006260
      dyz     :     0.004420
      dx2y2   :     0.008316
      dxy     :     0.008758
      f0      :     0.000162  f :     0.001517
      f+1     :     0.000178
      f-1     :     0.000200
      f+2     :     0.000128
      f-2     :     0.000251
      f+3     :     0.000297
      f-3     :     0.000300
 62 N s       :     3.509457  s :     3.509457
      pz      :     1.126045  p :     3.397683
      px      :     1.069080
      py      :     1.202559
      dz2     :     0.014682  d :     0.076120
      dxz     :     0.016541
      dyz     :     0.014677
      dx2y2   :     0.017465
      dxy     :     0.012755
      f0      :     0.000628  f :     0.004196
      f+1     :     0.000634
      f-1     :     0.000406
      f+2     :     0.000559
      f-2     :     0.000824
      f+3     :     0.000683
      f-3     :     0.000461
 63 C s       :     3.077391  s :     3.077391
      pz      :     0.891203  p :     2.474739
      px      :     0.725168
      py      :     0.858368
      dz2     :     0.024847  d :     0.171161
      dxz     :     0.044400
      dyz     :     0.028036
      dx2y2   :     0.046463
      dxy     :     0.027415
      f0      :     0.002555  f :     0.016983
      f+1     :     0.001419
      f-1     :     0.002186
      f+2     :     0.001636
      f-2     :     0.003305
      f+3     :     0.003620
      f-3     :     0.002262
 64 C s       :     3.082316  s :     3.082316
      pz      :     0.827972  p :     2.477545
      px      :     0.827437
      py      :     0.822136
      dz2     :     0.037836  d :     0.169806
      dxz     :     0.033833
      dyz     :     0.021373
      dx2y2   :     0.041327
      dxy     :     0.035437
      f0      :     0.001797  f :     0.016869
      f+1     :     0.001943
      f-1     :     0.002341
      f+2     :     0.002608
      f-2     :     0.002930
      f+3     :     0.003003
      f-3     :     0.002247
 65 C s       :     3.285589  s :     3.285589
      pz      :     0.998135  p :     2.878876
      px      :     0.923623
      py      :     0.957119
      dz2     :     0.011688  d :     0.071458
      dxz     :     0.017597
      dyz     :     0.009094
      dx2y2   :     0.018804
      dxy     :     0.014274
      f0      :     0.000735  f :     0.007267
      f+1     :     0.000889
      f-1     :     0.001108
      f+2     :     0.000886
      f-2     :     0.001501
      f+3     :     0.001393
      f-3     :     0.000755
 66 H s       :     0.879687  s :     0.879687
      pz      :     0.010033  p :     0.021750
      px      :     0.007012
      py      :     0.004706
 67 C s       :     3.175740  s :     3.175740
      pz      :     0.933141  p :     2.837158
      px      :     0.978160
      py      :     0.925857
      dz2     :     0.025506  d :     0.082071
      dxz     :     0.012241
      dyz     :     0.016171
      dx2y2   :     0.014267
      dxy     :     0.013887
      f0      :     0.001058  f :     0.007501
      f+1     :     0.000939
      f-1     :     0.001238
      f+2     :     0.001240
      f-2     :     0.001470
      f+3     :     0.000525
      f-3     :     0.001031
 68 H s       :     0.886856  s :     0.886856
      pz      :     0.004075  p :     0.021856
      px      :     0.011391
      py      :     0.006391
 69 C s       :     3.177168  s :     3.177168
      pz      :     0.950400  p :     2.836255
      px      :     0.909709
      py      :     0.976146
      dz2     :     0.014299  d :     0.082415
      dxz     :     0.018119
      dyz     :     0.014668
      dx2y2   :     0.019539
      dxy     :     0.015790
      f0      :     0.001323  f :     0.007505
      f+1     :     0.000859
      f-1     :     0.000635
      f+2     :     0.001119
      f-2     :     0.001490
      f+3     :     0.001474
      f-3     :     0.000603
 70 H s       :     0.887341  s :     0.887341
      pz      :     0.007699  p :     0.021850
      px      :     0.004532
      py      :     0.009619
 71 C s       :     3.283625  s :     3.283625
      pz      :     0.967836  p :     2.879865
      px      :     0.951084
      py      :     0.960944
      dz2     :     0.010552  d :     0.070644
      dxz     :     0.017905
      dyz     :     0.009293
      dx2y2   :     0.020040
      dxy     :     0.012855
      f0      :     0.000757  f :     0.007217
      f+1     :     0.000867
      f-1     :     0.001068
      f+2     :     0.000988
      f-2     :     0.001382
      f+3     :     0.001347
      f-3     :     0.000808
 72 H s       :     0.880650  s :     0.880650
      pz      :     0.009634  p :     0.021767
      px      :     0.007437
      py      :     0.004697
 73 C s       :     3.274807  s :     3.274807
      pz      :     0.913395  p :     2.782566
      px      :     0.916080
      py      :     0.953092
      dz2     :     0.021750  d :     0.076892
      dxz     :     0.013221
      dyz     :     0.009798
      dx2y2   :     0.013620
      dxy     :     0.018502
      f0      :     0.000691  f :     0.007351
      f+1     :     0.001228
      f-1     :     0.001024
      f+2     :     0.001106
      f-2     :     0.001510
      f+3     :     0.000802
      f-3     :     0.000990
 74 H s       :     0.911687  s :     0.911687
      pz      :     0.004407  p :     0.021569
      px      :     0.011170
      py      :     0.005992
 75 C s       :     3.200058  s :     3.200058
      pz      :     0.917900  p :     2.592779
      px      :     0.843777
      py      :     0.831102
      dz2     :     0.017492  d :     0.093094
      dxz     :     0.019432
      dyz     :     0.015163
      dx2y2   :     0.021511
      dxy     :     0.019496
      f0      :     0.000988  f :     0.007736
      f+1     :     0.000709
      f-1     :     0.001083
      f+2     :     0.001067
      f-2     :     0.001483
      f+3     :     0.001518
      f-3     :     0.000888
 76 C s       :     3.292060  s :     3.292060
      pz      :     0.924892  p :     2.833994
      px      :     0.919175
      py      :     0.989927
      dz2     :     0.010290  d :     0.078666
      dxz     :     0.019032
      dyz     :     0.011612
      dx2y2   :     0.019304
      dxy     :     0.018428
      f0      :     0.000641  f :     0.007324
      f+1     :     0.001166
      f-1     :     0.000674
      f+2     :     0.001297
      f-2     :     0.001147
      f+3     :     0.001572
      f-3     :     0.000827
 77 H s       :     0.872897  s :     0.872897
      pz      :     0.008835  p :     0.021741
      px      :     0.003542
      py      :     0.009363
 78 C s       :     3.280535  s :     3.280535
      pz      :     0.828664  p :     2.656554
      px      :     0.923133
      py      :     0.904757
      dz2     :     0.031970  d :     0.108252
      dxz     :     0.016795
      dyz     :     0.021701
      dx2y2   :     0.015430
      dxy     :     0.022356
      f0      :     0.001693  f :     0.011044
      f+1     :     0.001675
      f-1     :     0.001918
      f+2     :     0.001532
      f-2     :     0.002225
      f+3     :     0.000888
      f-3     :     0.001112
 79 H s       :     0.818840  s :     0.818840
      pz      :     0.003538  p :     0.022424
      px      :     0.010177
      py      :     0.008708
 80 C s       :     3.185978  s :     3.185978
      pz      :     0.980101  p :     2.848459
      px      :     0.940050
      py      :     0.928307
      dz2     :     0.012523  d :     0.070592
      dxz     :     0.014097
      dyz     :     0.011211
      dx2y2   :     0.017065
      dxy     :     0.015696
      f0      :     0.000519  f :     0.007350
      f+1     :     0.000861
      f-1     :     0.001286
      f+2     :     0.000785
      f-2     :     0.001654
      f+3     :     0.001284
      f-3     :     0.000962
 81 H s       :     0.856880  s :     0.856880
      pz      :     0.010680  p :     0.022749
      px      :     0.007870
      py      :     0.004199
 82 C s       :     3.168476  s :     3.168476
      pz      :     0.849596  p :     2.484979
      px      :     0.817917
      py      :     0.817466
      dz2     :     0.026885  d :     0.118315
      dxz     :     0.021340
      dyz     :     0.021092
      dx2y2   :     0.026231
      dxy     :     0.022765
      f0      :     0.001422  f :     0.010051
      f+1     :     0.000961
      f-1     :     0.001556
      f+2     :     0.001378
      f-2     :     0.002022
      f+3     :     0.001656
      f-3     :     0.001056
 83 C s       :     3.184681  s :     3.184681
      pz      :     0.932887  p :     2.854409
      px      :     0.974723
      py      :     0.946799
      dz2     :     0.020450  d :     0.075425
      dxz     :     0.011425
      dyz     :     0.016263
      dx2y2   :     0.010504
      dxy     :     0.016784
      f0      :     0.001082  f :     0.007439
      f+1     :     0.000675
      f-1     :     0.001383
      f+2     :     0.001096
      f-2     :     0.001579
      f+3     :     0.000671
      f-3     :     0.000954
 84 H s       :     0.849548  s :     0.849548
      pz      :     0.004626  p :     0.022139
      px      :     0.010586
      py      :     0.006926
 85 C s       :     3.250417  s :     3.250417
      pz      :     0.972436  p :     2.700500
      px      :     0.864791
      py      :     0.863272
      dz2     :     0.018277  d :     0.111842
      dxz     :     0.020672
      dyz     :     0.018842
      dx2y2   :     0.030750
      dxy     :     0.023301
      f0      :     0.000778  f :     0.011118
      f+1     :     0.001278
      f-1     :     0.001731
      f+2     :     0.000989
      f-2     :     0.002295
      f+3     :     0.002298
      f-3     :     0.001750
 86 H s       :     0.806308  s :     0.806308
      pz      :     0.011354  p :     0.022645
      px      :     0.006264
      py      :     0.005027
 87 C s       :     3.179840  s :     3.179840
      pz      :     0.949283  p :     2.871161
      px      :     0.990686
      py      :     0.931192
      dz2     :     0.019956  d :     0.072600
      dxz     :     0.013198
      dyz     :     0.015101
      dx2y2   :     0.009476
      dxy     :     0.014868
      f0      :     0.001501  f :     0.007206
      f+1     :     0.000429
      f-1     :     0.001233
      f+2     :     0.001323
      f-2     :     0.001535
      f+3     :     0.000520
      f-3     :     0.000665
 88 H s       :     0.867731  s :     0.867731
      pz      :     0.005328  p :     0.022444
      px      :     0.010141
      py      :     0.006975
 89 B s       :     2.835387  s :     2.835387
      pz      :     0.530991  p :     1.538106
      px      :     0.557394
      py      :     0.449721
      dz2     :     0.063049  d :     0.294078
      dxz     :     0.066857
      dyz     :     0.052704
      dx2y2   :     0.059834
      dxy     :     0.051634
      f0      :     0.005525  f :     0.047987
      f+1     :     0.006776
      f-1     :     0.007294
      f+2     :     0.006954
      f-2     :     0.008914
      f+3     :     0.006409
      f-3     :     0.006115
 90 O s       :     3.849758  s :     3.849758
      pz      :     1.578950  p :     4.538370
      px      :     1.488038
      py      :     1.471382
      dz2     :     0.005511  d :     0.032014
      dxz     :     0.007684
      dyz     :     0.008223
      dx2y2   :     0.006391
      dxy     :     0.004205
      f0      :     0.000114  f :     0.001481
      f+1     :     0.000134
      f-1     :     0.000206
      f+2     :     0.000262
      f-2     :     0.000300
      f+3     :     0.000245
      f-3     :     0.000220
 91 O s       :     3.847930  s :     3.847930
      pz      :     1.639375  p :     4.546054
      px      :     1.447369
      py      :     1.459310
      dz2     :     0.004956  d :     0.032693
      dxz     :     0.006258
      dyz     :     0.004426
      dx2y2   :     0.008302
      dxy     :     0.008752
      f0      :     0.000162  f :     0.001520
      f+1     :     0.000178
      f-1     :     0.000201
      f+2     :     0.000128
      f-2     :     0.000252
      f+3     :     0.000297
      f-3     :     0.000301
 92 N s       :     3.509221  s :     3.509221
      pz      :     1.127699  p :     3.402593
      px      :     1.071502
      py      :     1.203392
      dz2     :     0.014680  d :     0.075940
      dxz     :     0.016458
      dyz     :     0.014675
      dx2y2   :     0.017411
      dxy     :     0.012716
      f0      :     0.000630  f :     0.004196
      f+1     :     0.000634
      f-1     :     0.000407
      f+2     :     0.000560
      f-2     :     0.000822
      f+3     :     0.000682
      f-3     :     0.000462
 93 C s       :     3.076544  s :     3.076544
      pz      :     0.891424  p :     2.473818
      px      :     0.724187
      py      :     0.858208
      dz2     :     0.024784  d :     0.171172
      dxz     :     0.044389
      dyz     :     0.028057
      dx2y2   :     0.046562
      dxy     :     0.027381
      f0      :     0.002553  f :     0.016989
      f+1     :     0.001418
      f-1     :     0.002186
      f+2     :     0.001632
      f-2     :     0.003310
      f+3     :     0.003626
      f-3     :     0.002263
 94 C s       :     3.084261  s :     3.084261
      pz      :     0.828276  p :     2.476862
      px      :     0.827494
      py      :     0.821091
      dz2     :     0.037786  d :     0.169716
      dxz     :     0.033769
      dyz     :     0.021393
      dx2y2   :     0.041321
      dxy     :     0.035447
      f0      :     0.001792  f :     0.016850
      f+1     :     0.001946
      f-1     :     0.002336
      f+2     :     0.002605
      f-2     :     0.002926
      f+3     :     0.002997
      f-3     :     0.002247
 95 C s       :     3.285434  s :     3.285434
      pz      :     0.999527  p :     2.878910
      px      :     0.922628
      py      :     0.956755
      dz2     :     0.011658  d :     0.071402
      dxz     :     0.017629
      dyz     :     0.009081
      dx2y2   :     0.018796
      dxy     :     0.014238
      f0      :     0.000736  f :     0.007264
      f+1     :     0.000889
      f-1     :     0.001107
      f+2     :     0.000886
      f-2     :     0.001500
      f+3     :     0.001390
      f-3     :     0.000755
 96 H s       :     0.880221  s :     0.880221
      pz      :     0.010029  p :     0.021749
      px      :     0.007011
      py      :     0.004710
 97 C s       :     3.175631  s :     3.175631
      pz      :     0.932899  p :     2.838006
      px      :     0.981450
      py      :     0.923657
      dz2     :     0.025522  d :     0.082123
      dxz     :     0.012234
      dyz     :     0.016193
      dx2y2   :     0.014264
      dxy     :     0.013910
      f0      :     0.001057  f :     0.007502
      f+1     :     0.000941
      f-1     :     0.001237
      f+2     :     0.001241
      f-2     :     0.001470
      f+3     :     0.000525
      f-3     :     0.001031
 98 H s       :     0.887449  s :     0.887449
      pz      :     0.004075  p :     0.021852
      px      :     0.011384
      py      :     0.006393
 99 C s       :     3.176209  s :     3.176209
      pz      :     0.948250  p :     2.836427
      px      :     0.908836
      py      :     0.979341
      dz2     :     0.014317  d :     0.082511
      dxz     :     0.018129
      dyz     :     0.014653
      dx2y2   :     0.019591
      dxy     :     0.015821
      f0      :     0.001323  f :     0.007509
      f+1     :     0.000862
      f-1     :     0.000634
      f+2     :     0.001120
      f-2     :     0.001490
      f+3     :     0.001476
      f-3     :     0.000604
100 H s       :     0.888192  s :     0.888192
      pz      :     0.007693  p :     0.021843
      px      :     0.004533
      py      :     0.009617
101 C s       :     3.283611  s :     3.283611
      pz      :     0.968588  p :     2.880489
      px      :     0.951031
      py      :     0.960870
      dz2     :     0.010556  d :     0.070648
      dxz     :     0.017867
      dyz     :     0.009292
      dx2y2   :     0.020036
      dxy     :     0.012896
      f0      :     0.000757  f :     0.007215
      f+1     :     0.000868
      f-1     :     0.001068
      f+2     :     0.000989
      f-2     :     0.001381
      f+3     :     0.001346
      f-3     :     0.000807
102 H s       :     0.880998  s :     0.880998
      pz      :     0.009632  p :     0.021765
      px      :     0.007434
      py      :     0.004699
103 C s       :     3.274929  s :     3.274929
      pz      :     0.913619  p :     2.781953
      px      :     0.915726
      py      :     0.952608
      dz2     :     0.021609  d :     0.076868
      dxz     :     0.013297
      dyz     :     0.009812
      dx2y2   :     0.013613
      dxy     :     0.018538
      f0      :     0.000688  f :     0.007351
      f+1     :     0.001228
      f-1     :     0.001027
      f+2     :     0.001103
      f-2     :     0.001510
      f+3     :     0.000804
      f-3     :     0.000990
104 H s       :     0.909993  s :     0.909993
      pz      :     0.004391  p :     0.021580
      px      :     0.011195
      py      :     0.005994
105 C s       :     3.201469  s :     3.201469
      pz      :     0.918113  p :     2.592388
      px      :     0.845191
      py      :     0.829084
      dz2     :     0.017578  d :     0.093111
      dxz     :     0.019363
      dyz     :     0.015200
      dx2y2   :     0.021359
      dxy     :     0.019611
      f0      :     0.000983  f :     0.007737
      f+1     :     0.000709
      f-1     :     0.001087
      f+2     :     0.001068
      f-2     :     0.001483
      f+3     :     0.001518
      f-3     :     0.000889
106 C s       :     3.292023  s :     3.292023
      pz      :     0.924328  p :     2.834046
      px      :     0.919963
      py      :     0.989756
      dz2     :     0.010301  d :     0.078681
      dxz     :     0.019080
      dyz     :     0.011586
      dx2y2   :     0.019360
      dxy     :     0.018354
      f0      :     0.000640  f :     0.007324
      f+1     :     0.001165
      f-1     :     0.000676
      f+2     :     0.001298
      f-2     :     0.001148
      f+3     :     0.001570
      f-3     :     0.000827
107 H s       :     0.872469  s :     0.872469
      pz      :     0.008850  p :     0.021747
      px      :     0.003537
      py      :     0.009360
108 C s       :     3.275958  s :     3.275958
      pz      :     0.830098  p :     2.658513
      px      :     0.923270
      py      :     0.905146
      dz2     :     0.032260  d :     0.108586
      dxz     :     0.016783
      dyz     :     0.021717
      dx2y2   :     0.015320
      dxy     :     0.022507
      f0      :     0.001702  f :     0.011052
      f+1     :     0.001675
      f-1     :     0.001920
      f+2     :     0.001531
      f-2     :     0.002222
      f+3     :     0.000886
      f-3     :     0.001116
109 H s       :     0.821488  s :     0.821488
      pz      :     0.003558  p :     0.022380
      px      :     0.010140
      py      :     0.008682
110 C s       :     3.187345  s :     3.187345
      pz      :     0.980790  p :     2.850842
      px      :     0.942300
      py      :     0.927752
      dz2     :     0.012583  d :     0.070711
      dxz     :     0.014156
      dyz     :     0.011218
      dx2y2   :     0.017075
      dxy     :     0.015680
      f0      :     0.000518  f :     0.007337
      f+1     :     0.000860
      f-1     :     0.001285
      f+2     :     0.000783
      f-2     :     0.001653
      f+3     :     0.001277
      f-3     :     0.000959
111 H s       :     0.857908  s :     0.857908
      pz      :     0.010691  p :     0.022747
      px      :     0.007840
      py      :     0.004216
112 C s       :     3.165278  s :     3.165278
      pz      :     0.849134  p :     2.481179
      px      :     0.816307
      py      :     0.815738
      dz2     :     0.027221  d :     0.119340
      dxz     :     0.021700
      dyz     :     0.020973
      dx2y2   :     0.026440
      dxy     :     0.023006
      f0      :     0.001417  f :     0.010048
      f+1     :     0.000971
      f-1     :     0.001556
      f+2     :     0.001377
      f-2     :     0.002015
      f+3     :     0.001655
      f-3     :     0.001056
113 C s       :     3.184224  s :     3.184224
      pz      :     0.934907  p :     2.857740
      px      :     0.975044
      py      :     0.947788
      dz2     :     0.020306  d :     0.075466
      dxz     :     0.011427
      dyz     :     0.016405
      dx2y2   :     0.010608
      dxy     :     0.016720
      f0      :     0.001074  f :     0.007430
      f+1     :     0.000673
      f-1     :     0.001385
      f+2     :     0.001095
      f-2     :     0.001579
      f+3     :     0.000673
      f-3     :     0.000951
114 H s       :     0.852477  s :     0.852477
      pz      :     0.004621  p :     0.022125
      px      :     0.010555
      py      :     0.006949
115 C s       :     3.248385  s :     3.248385
      pz      :     0.972355  p :     2.701288
      px      :     0.865069
      py      :     0.863865
      dz2     :     0.018244  d :     0.111993
      dxz     :     0.020649
      dyz     :     0.018840
      dx2y2   :     0.030941
      dxy     :     0.023318
      f0      :     0.000780  f :     0.011102
      f+1     :     0.001278
      f-1     :     0.001732
      f+2     :     0.000985
      f-2     :     0.002287
      f+3     :     0.002298
      f-3     :     0.001742
116 H s       :     0.808772  s :     0.808772
      pz      :     0.011316  p :     0.022606
      px      :     0.006262
      py      :     0.005028
117 C s       :     3.185943  s :     3.185943
      pz      :     0.949717  p :     2.882280
      px      :     1.000580
      py      :     0.931983
      dz2     :     0.019324  d :     0.071526
      dxz     :     0.013119
      dyz     :     0.015108
      dx2y2   :     0.009568
      dxy     :     0.014407
      f0      :     0.001492  f :     0.007186
      f+1     :     0.000425
      f-1     :     0.001230
      f+2     :     0.001325
      f-2     :     0.001536
      f+3     :     0.000521
      f-3     :     0.000656
118 H s       :     0.872983  s :     0.872983
      pz      :     0.005321  p :     0.022531
      px      :     0.010144
      py      :     0.007066
119 B s       :     2.834998  s :     2.834998
      pz      :     0.531398  p :     1.537321
      px      :     0.556092
      py      :     0.449831
      dz2     :     0.062756  d :     0.293272
      dxz     :     0.066676
      dyz     :     0.052750
      dx2y2   :     0.059833
      dxy     :     0.051256
      f0      :     0.005523  f :     0.048030
      f+1     :     0.006766
      f-1     :     0.007320
      f+2     :     0.006959
      f-2     :     0.008928
      f+3     :     0.006404
      f-3     :     0.006130
120 O s       :     3.852056  s :     3.852056
      pz      :     1.589493  p :     4.566801
      px      :     1.497044
      py      :     1.480265
      dz2     :     0.005452  d :     0.031899
      dxz     :     0.007634
      dyz     :     0.008216
      dx2y2   :     0.006376
      dxy     :     0.004220
      f0      :     0.000114  f :     0.001485
      f+1     :     0.000135
      f-1     :     0.000206
      f+2     :     0.000263
      f-2     :     0.000302
      f+3     :     0.000245
      f-3     :     0.000220
121 O s       :     3.849325  s :     3.849325
      pz      :     1.638091  p :     4.541279
      px      :     1.444146
      py      :     1.459042
      dz2     :     0.004958  d :     0.032682
      dxz     :     0.006261
      dyz     :     0.004409
      dx2y2   :     0.008306
      dxy     :     0.008748
      f0      :     0.000162  f :     0.001517
      f+1     :     0.000178
      f-1     :     0.000200
      f+2     :     0.000128
      f-2     :     0.000251
      f+3     :     0.000297
      f-3     :     0.000301
122 N s       :     3.509489  s :     3.509489
      pz      :     1.114134  p :     3.377399
      px      :     1.064982
      py      :     1.198283
      dz2     :     0.014726  d :     0.075920
      dxz     :     0.016695
      dyz     :     0.014606
      dx2y2   :     0.017291
      dxy     :     0.012601
      f0      :     0.000626  f :     0.004175
      f+1     :     0.000629
      f-1     :     0.000407
      f+2     :     0.000558
      f-2     :     0.000822
      f+3     :     0.000675
      f-3     :     0.000456
123 C s       :     3.082099  s :     3.082099
      pz      :     0.889211  p :     2.471257
      px      :     0.730755
      py      :     0.851290
      dz2     :     0.024816  d :     0.170822
      dxz     :     0.044419
      dyz     :     0.027887
      dx2y2   :     0.046424
      dxy     :     0.027277
      f0      :     0.002553  f :     0.016978
      f+1     :     0.001409
      f-1     :     0.002184
      f+2     :     0.001629
      f-2     :     0.003311
      f+3     :     0.003629
      f-3     :     0.002264
124 C s       :     3.111089  s :     3.111089
      pz      :     0.812457  p :     2.439357
      px      :     0.822134
      py      :     0.804766
      dz2     :     0.037359  d :     0.169326
      dxz     :     0.033180
      dyz     :     0.022341
      dx2y2   :     0.041321
      dxy     :     0.035125
      f0      :     0.001798  f :     0.016898
      f+1     :     0.001944
      f-1     :     0.002340
      f+2     :     0.002644
      f-2     :     0.002923
      f+3     :     0.002991
      f-3     :     0.002257
125 C s       :     3.262788  s :     3.262788
      pz      :     0.981682  p :     2.921677
      px      :     0.963290
      py      :     0.976704
      dz2     :     0.011166  d :     0.071245
      dxz     :     0.017150
      dyz     :     0.009365
      dx2y2   :     0.019205
      dxy     :     0.014359
      f0      :     0.000735  f :     0.007245
      f+1     :     0.000895
      f-1     :     0.001101
      f+2     :     0.000896
      f-2     :     0.001466
      f+3     :     0.001404
      f-3     :     0.000748
126 H s       :     0.854370  s :     0.854370
      pz      :     0.010452  p :     0.022144
      px      :     0.006969
      py      :     0.004723
127 C s       :     3.186020  s :     3.186020
      pz      :     0.936240  p :     2.842903
      px      :     0.957928
      py      :     0.948734
      dz2     :     0.025651  d :     0.082793
      dxz     :     0.012499
      dyz     :     0.016221
      dx2y2   :     0.014486
      dxy     :     0.013935
      f0      :     0.001054  f :     0.007487
      f+1     :     0.000939
      f-1     :     0.001235
      f+2     :     0.001248
      f-2     :     0.001463
      f+3     :     0.000520
      f-3     :     0.001027
128 H s       :     0.885357  s :     0.885357
      pz      :     0.004086  p :     0.021869
      px      :     0.011356
      py      :     0.006427
129 C s       :     3.181612  s :     3.181612
      pz      :     0.948860  p :     2.833295
      px      :     0.910210
      py      :     0.974226
      dz2     :     0.014352  d :     0.082362
      dxz     :     0.018262
      dyz     :     0.014656
      dx2y2   :     0.019436
      dxy     :     0.015656
      f0      :     0.001317  f :     0.007506
      f+1     :     0.000864
      f-1     :     0.000635
      f+2     :     0.001120
      f-2     :     0.001492
      f+3     :     0.001474
      f-3     :     0.000605
130 H s       :     0.886166  s :     0.886166
      pz      :     0.007704  p :     0.021867
      px      :     0.004528
      py      :     0.009634
131 C s       :     3.283138  s :     3.283138
      pz      :     0.976705  p :     2.875655
      px      :     0.944131
      py      :     0.954820
      dz2     :     0.010672  d :     0.070780
      dxz     :     0.017980
      dyz     :     0.009357
      dx2y2   :     0.019852
      dxy     :     0.012919
      f0      :     0.000756  f :     0.007214
      f+1     :     0.000862
      f-1     :     0.001070
      f+2     :     0.000990
      f-2     :     0.001383
      f+3     :     0.001346
      f-3     :     0.000807
132 H s       :     0.878912  s :     0.878912
      pz      :     0.009653  p :     0.021778
      px      :     0.007440
      py      :     0.004685
133 C s       :     3.245324  s :     3.245324
      pz      :     0.911519  p :     2.813525
      px      :     0.951525
      py      :     0.950480
      dz2     :     0.021624  d :     0.076368
      dxz     :     0.013330
      dyz     :     0.009733
      dx2y2   :     0.013520
      dxy     :     0.018161
      f0      :     0.000690  f :     0.007340
      f+1     :     0.001220
      f-1     :     0.001027
      f+2     :     0.001105
      f-2     :     0.001506
      f+3     :     0.000805
      f-3     :     0.000987
134 H s       :     0.887883  s :     0.887883
      pz      :     0.004367  p :     0.021724
      px      :     0.011278
      py      :     0.006079
135 C s       :     3.212749  s :     3.212749
      pz      :     0.923933  p :     2.583129
      px      :     0.830110
      py      :     0.829085
      dz2     :     0.017598  d :     0.093050
      dxz     :     0.019140
      dyz     :     0.015189
      dx2y2   :     0.021409
      dxy     :     0.019713
      f0      :     0.000985  f :     0.007734
      f+1     :     0.000709
      f-1     :     0.001085
      f+2     :     0.001068
      f-2     :     0.001481
      f+3     :     0.001519
      f-3     :     0.000888
136 C s       :     3.296572  s :     3.296572
      pz      :     0.923891  p :     2.832288
      px      :     0.921899
      py      :     0.986498
      dz2     :     0.010301  d :     0.078369
      dxz     :     0.019003
      dyz     :     0.011446
      dx2y2   :     0.019247
      dxy     :     0.018373
      f0      :     0.000640  f :     0.007317
      f+1     :     0.001163
      f-1     :     0.000676
      f+2     :     0.001296
      f-2     :     0.001149
      f+3     :     0.001569
      f-3     :     0.000825
137 H s       :     0.872289  s :     0.872289
      pz      :     0.008847  p :     0.021751
      px      :     0.003539
      py      :     0.009365
138 C s       :     3.280029  s :     3.280029
      pz      :     0.829046  p :     2.658158
      px      :     0.923338
      py      :     0.905774
      dz2     :     0.031935  d :     0.108422
      dxz     :     0.016839
      dyz     :     0.021878
      dx2y2   :     0.015452
      dxy     :     0.022317
      f0      :     0.001700  f :     0.011071
      f+1     :     0.001679
      f-1     :     0.001924
      f+2     :     0.001534
      f-2     :     0.002231
      f+3     :     0.000888
      f-3     :     0.001115
139 H s       :     0.821054  s :     0.821054
      pz      :     0.003567  p :     0.022389
      px      :     0.010168
      py      :     0.008654
140 C s       :     3.190992  s :     3.190992
      pz      :     0.979414  p :     2.851939
      px      :     0.940136
      py      :     0.932390
      dz2     :     0.012451  d :     0.070214
      dxz     :     0.014068
      dyz     :     0.011068
      dx2y2   :     0.016996
      dxy     :     0.015631
      f0      :     0.000520  f :     0.007349
      f+1     :     0.000866
      f-1     :     0.001282
      f+2     :     0.000787
      f-2     :     0.001649
      f+3     :     0.001285
      f-3     :     0.000960
141 H s       :     0.858798  s :     0.858798
      pz      :     0.010648  p :     0.022732
      px      :     0.007887
      py      :     0.004197
142 C s       :     3.165062  s :     3.165062
      pz      :     0.842395  p :     2.467773
      px      :     0.808399
      py      :     0.816979
      dz2     :     0.026360  d :     0.117566
      dxz     :     0.021188
      dyz     :     0.021621
      dx2y2   :     0.026194
      dxy     :     0.022203
      f0      :     0.001393  f :     0.009999
      f+1     :     0.000952
      f-1     :     0.001555
      f+2     :     0.001373
      f-2     :     0.002019
      f+3     :     0.001657
      f-3     :     0.001048
143 C s       :     3.241437  s :     3.241437
      pz      :     0.905762  p :     2.838457
      px      :     0.970694
      py      :     0.962001
      dz2     :     0.021032  d :     0.077811
      dxz     :     0.011824
      dyz     :     0.016612
      dx2y2   :     0.010693
      dxy     :     0.017650
      f0      :     0.001096  f :     0.007447
      f+1     :     0.000677
      f-1     :     0.001385
      f+2     :     0.001097
      f-2     :     0.001591
      f+3     :     0.000666
      f-3     :     0.000937
144 H s       :     0.822406  s :     0.822406
      pz      :     0.004877  p :     0.022921
      px      :     0.011323
      py      :     0.006721
145 C s       :     3.254547  s :     3.254547
      pz      :     1.015898  p :     2.759145
      px      :     0.858013
      py      :     0.885234
      dz2     :     0.018824  d :     0.112554
      dxz     :     0.020220
      dyz     :     0.018984
      dx2y2   :     0.030201
      dxy     :     0.024325
      f0      :     0.000777  f :     0.011104
      f+1     :     0.001270
      f-1     :     0.001718
      f+2     :     0.000998
      f-2     :     0.002285
      f+3     :     0.002292
      f-3     :     0.001764
146 H s       :     0.733504  s :     0.733504
      pz      :     0.011664  p :     0.023646
      px      :     0.007184
      py      :     0.004798
147 C s       :     3.172638  s :     3.172638
      pz      :     0.940315  p :     2.867706
      px      :     0.990496
      py      :     0.936895
      dz2     :     0.020495  d :     0.072801
      dxz     :     0.012971
      dyz     :     0.014976
      dx2y2   :     0.009332
      dxy     :     0.015026
      f0      :     0.001510  f :     0.007215
      f+1     :     0.000428
      f-1     :     0.001237
      f+2     :     0.001321
      f-2     :     0.001535
      f+3     :     0.000518
      f-3     :     0.000666
148 H s       :     0.863627  s :     0.863627
      pz      :     0.005363  p :     0.022469
      px      :     0.010162
      py      :     0.006943
149 B s       :     2.824549  s :     2.824549
      pz      :     0.526782  p :     1.519813
      px      :     0.538536
      py      :     0.454495
      dz2     :     0.062240  d :     0.291961
      dxz     :     0.066208
      dyz     :     0.052707
      dx2y2   :     0.059873
      dxy     :     0.050933
      f0      :     0.005519  f :     0.047895
      f+1     :     0.006728
      f-1     :     0.007317
      f+2     :     0.006879
      f-2     :     0.008892
      f+3     :     0.006478
      f-3     :     0.006082
150 C s       :     3.146533  s :     3.146533
      pz      :     0.840962  p :     2.541586
      px      :     0.865126
      py      :     0.835499
      dz2     :     0.028034  d :     0.131570
      dxz     :     0.016550
      dyz     :     0.036214
      dx2y2   :     0.019128
      dxy     :     0.031644
      f0      :     0.001661  f :     0.010006
      f+1     :     0.001106
      f-1     :     0.001211
      f+2     :     0.002507
      f-2     :     0.000994
      f+3     :     0.001703
      f-3     :     0.000823
151 C s       :     3.201216  s :     3.201216
      pz      :     0.957547  p :     2.866675
      px      :     0.991065
      py      :     0.918063
      dz2     :     0.015099  d :     0.083116
      dxz     :     0.008563
      dyz     :     0.025685
      dx2y2   :     0.013385
      dxy     :     0.020385
      f0      :     0.001293  f :     0.007590
      f+1     :     0.000751
      f-1     :     0.000802
      f+2     :     0.001951
      f-2     :     0.000674
      f+3     :     0.001513
      f-3     :     0.000607
152 H s       :     0.882577  s :     0.882577
      pz      :     0.009269  p :     0.021696
      px      :     0.006423
      py      :     0.006004
153 C s       :     3.339663  s :     3.339663
      pz      :     0.955100  p :     3.009174
      px      :     1.021228
      py      :     1.032845
      dz2     :     0.010875  d :     0.045125
      dxz     :     0.008543
      dyz     :     0.009582
      dx2y2   :     0.005403
      dxy     :     0.010722
      f0      :     0.000391  f :     0.003614
      f+1     :     0.000172
      f-1     :     0.000466
      f+2     :     0.000552
      f-2     :     0.001658
      f+3     :     0.000147
      f-3     :     0.000228
154 H s       :     0.861696  s :     0.861696
      pz      :     0.006168  p :     0.020884
      px      :     0.007006
[truncated: 144,338 more chars]
