# Supplementary material for: Single crystals of purely organic free-standing two-dimensional woven polymer networks
Source: Nat Chem. 2024 Jul 18;16(11):1906–14. doi: 10.1038/s41557-024-01580-3 (PMC11527790; doi:10.1038/s41557-024-01580-3)
Supplement: Supplementary file 9 — Source data for supplementary figures. [file 41557_2024_1580_MOESM9_ESM.zip]

Archive with 20 entries (19 files):
- 2DWPN_Supplementary_Data_6/
- 2DWPN_Supplementary_Data_6/Supplementary Fig.17.xls
- 2DWPN_Supplementary_Data_6/Supplementary Fig.18.xls
- 2DWPN_Supplementary_Data_6/Supplementary Fig.19.xls
- 2DWPN_Supplementary_Data_6/Supplementary Fig.32.xls
- 2DWPN_Supplementary_Data_6/Supplementary Fig.33.xls
- 2DWPN_Supplementary_Data_6/Supplementary Fig.4.xls
- 2DWPN_Supplementary_Data_6/Supplementary Fig.5.xls
- 2DWPN_Supplementary_Data_6/Supplementary Fig.50 .xls
- 2DWPN_Supplementary_Data_6/Supplementary Fig.51.xls
- 2DWPN_Supplementary_Data_6/Supplementary Fig.6.xls
- 2DWPN_Supplementary_Data_6/Supplementary Fig.61.xls
- 2DWPN_Supplementary_Data_6/Supplementary Fig.62.xls
- 2DWPN_Supplementary_Data_6/Supplementary Fig.64.xls
- 2DWPN_Supplementary_Data_6/Supplementary Fig.74.xls
- 2DWPN_Supplementary_Data_6/Supplementary Fig.75.xls
- 2DWPN_Supplementary_Data_6/Supplementary Fig.76.xls
- 2DWPN_Supplementary_Data_6/Supplementary Fig.9.xls
- 2DWPN_Supplementary_Data_6/Supplemnetary Fig.60.xls
- 2DWPN_Supplementary_Data_6/Supplemnetary Fig.65.xls
