# Supplementary material for: Single crystals of purely organic free-standing two-dimensional woven polymer networks
Source: Nat Chem. 2024 Jul 18;16(11):1906–14. doi: 10.1038/s41557-024-01580-3 (PMC11527790; doi:10.1038/s41557-024-01580-3)
Supplement: Supplementary file 9 — Source data for supplementary figures. [file 41557_2024_1580_MOESM9_ESM.zip › 2DWPN_Supplementary_Data_6/Supplementary Fig.17.xls]

## Sheet: NWPN-1
Supplementary Fig.17
Wavenumber (cm‒1)	Transmittance (a.u.)
400.157	27.5884
400.639	27.6213
401.121	27.6526
401.603	27.6754
402.085	27.6852
402.567	27.6823
403.05	27.6726
403.532	27.6642
404.014	27.6642
404.496	27.6752
404.978	27.6944
405.46	27.7157
405.942	27.7325
406.424	27.7416
406.906	27.7444
407.389	27.7456
407.871	27.75
408.353	27.7596
408.835	27.7682
409.317	27.7715
409.799	27.7726
410.281	27.7784
410.763	27.7709
411.245	27.769
411.728	27.7686
412.21	27.7796
412.692	27.7988
413.174	27.8198
413.656	27.8356
414.138	27.8559
414.62	27.8664
415.103	27.8624
415.585	27.8543
416.067	27.8453
416.549	27.8349
417.031	27.8201
417.513	27.8024
417.995	27.7752
418.477	27.7462
418.959	27.7078
419.442	27.6738
419.924	27.6488
420.406	27.6318
420.888	27.6191
421.37	27.6081
421.852	27.5991
422.334	27.5811
422.816	27.5528
423.298	27.5202
423.781	27.4954
424.263	27.4673
424.745	27.4408
425.227	27.4207
425.709	27.4074
426.191	27.3923
426.673	27.3785
427.155	27.365
427.637	27.3494
428.12	27.3298
428.602	27.3072
429.084	27.2795
429.566	27.2548
430.048	27.2317
430.53	27.2172
431.012	27.2111
431.494	27.2158
431.977	27.2285
432.459	27.2449
432.941	27.2616
433.423	27.2767
433.905	27.2903
434.387	27.3033
434.869	27.3192
435.351	27.3396
435.834	27.3633
436.316	27.3849
436.798	27.402
437.28	27.4242
437.762	27.439
438.244	27.4486
438.726	27.4529
439.208	27.4542
439.69	27.4519
440.173	27.4471
440.655	27.4361
441.137	27.4188
441.619	27.397
442.101	27.3789
442.583	27.3611
443.065	27.346
443.547	27.3341
444.029	27.3286
444.512	27.3259
444.994	27.3187
445.476	27.303
445.958	27.2818
446.44	27.2607
446.922	27.2423
447.404	27.2281
447.886	27.2174
448.368	27.2145
448.851	27.2045
449.333	27.1945
449.815	27.1945
450.297	27.1942
450.779	27.1965
451.261	27.2008
451.743	27.2034
452.226	27.2005
452.708	27.1905
453.19	27.1793
453.672	27.1616
454.154	27.1444
454.636	27.1316
455.118	27.1241
455.6	27.1189
456.082	27.1122
456.565	27.0991
457.047	27.0827
457.529	27.0511
458.011	27.0142
458.493	26.9799
458.975	26.9529
459.457	26.938
459.939	26.9378
460.421	26.9475
460.904	26.9656
461.386	26.9879
461.868	27.0123
462.35	27.035
462.832	27.0535
463.314	27.0645
463.796	27.065
464.278	27.0615
464.76	27.0522
465.243	27.0445
465.725	27.0323
466.207	27.0205
466.689	27.0118
467.171	27.0103
467.653	27.0115
468.135	27.0142
468.617	27.0173
469.099	27.0274
469.582	27.0297
470.064	27.0312
470.546	27.0294
471.028	27.0216
471.51	27.0162
471.992	27.0092
472.474	27.0049
472.957	27.0069
473.439	27.0082
473.921	27.0174
474.403	27.0325
474.885	27.048
475.367	27.0685
475.849	27.0934
476.331	27.1133
476.813	27.1297
477.296	27.1442
477.778	27.155
478.26	27.1646
478.742	27.1729
479.224	27.1802
479.706	27.1846
480.188	27.1907
480.67	27.195
481.152	27.2015
481.635	27.2111
482.117	27.2226
482.599	27.233
483.081	27.2386
483.563	27.2434
484.045	27.2473
484.527	27.2484
485.009	27.2498
485.491	27.2543
485.974	27.2665
486.456	27.2743
486.938	27.2843
487.42	27.2933
487.902	27.2982
488.384	27.2996
488.866	27.2998
489.348	27.3005
489.831	27.304
490.313	27.3091
490.795	27.3156
491.277	27.3218
491.759	27.329
492.241	27.3322
492.723	27.3329
493.205	27.3349
493.688	27.3353
494.17	27.339
494.652	27.3454
495.134	27.3529
495.616	27.3646
496.098	27.3775
496.58	27.3907
497.062	27.4039
497.544	27.4166
498.027	27.4272
498.509	27.4415
498.991	27.451
499.473	27.4551
499.955	27.4636
500.437	27.4699
500.919	27.4755
501.401	27.4796
501.884	27.4807
502.366	27.4855
502.848	27.4896
503.33	27.4947
503.812	27.5016
504.294	27.5085
504.776	27.515
505.258	27.5191
505.74	27.5214
506.223	27.5183
506.705	27.5111
507.187	27.5003
507.669	27.4902
508.151	27.4816
508.633	27.4757
509.115	27.4721
509.597	27.4678
510.079	27.4691
510.562	27.4653
511.044	27.4651
511.526	27.4652
512.008	27.4695
512.49	27.479
512.972	27.4945
513.454	27.516
513.936	27.5411
514.418	27.5677
514.901	27.5937
515.383	27.6176
515.865	27.6385
516.347	27.6551
516.829	27.668
517.311	27.6775
517.793	27.6778
518.275	27.6741
518.758	27.6682
519.24	27.6641
519.722	27.6605
520.204	27.658
520.686	27.656
521.168	27.6534
521.65	27.649
522.132	27.6419
522.615	27.6335
523.097	27.6225
523.579	27.6082
524.061	27.5984
524.543	27.594
525.025	27.5885
525.507	27.5865
525.989	27.5813
526.471	27.5749
526.954	27.571
527.436	27.568
527.918	27.5585
528.4	27.5457
528.882	27.5287
529.364	27.5081
529.846	27.4855
530.328	27.4634
530.811	27.4444
531.293	27.4306
531.775	27.4226
532.257	27.4194
532.739	27.4188
533.221	27.4181
533.703	27.4149
534.185	27.408
534.667	27.3973
535.149	27.3833
535.632	27.3668
536.114	27.3483
536.596	27.3282
537.078	27.3069
537.56	27.2848
538.042	27.2627
538.524	27.2419
539.006	27.223
539.489	27.2039
539.971	27.1885
540.453	27.1729
540.935	27.1553
541.417	27.1368
541.899	27.1103
542.381	27.0799
542.863	27.0452
543.346	27.0064
543.828	26.967
544.31	26.92
544.792	26.8684
545.274	26.8115
545.756	26.7557
546.238	26.7
546.72	26.6478
547.202	26.6025
547.685	26.5658
548.167	26.5385
548.649	26.5196
549.131	26.5085
549.613	26.5016
550.095	26.4969
550.577	26.4927
551.059	26.4876
551.542	26.4809
552.024	26.4705
552.506	26.4556
552.988	26.4413
553.47	26.4258
553.952	26.4091
554.434	26.3928
554.916	26.3785
555.398	26.3671
555.881	26.3592
556.363	26.3553
556.845	26.354
557.327	26.3541
557.809	26.3542
558.291	26.3534
558.773	26.3509
559.255	26.3487
559.737	26.3449
560.22	26.3424
560.702	26.3429
561.184	26.3473
561.666	26.3595
562.148	26.3777
562.63	26.403
563.112	26.434
563.594	26.4691
564.077	26.5066
564.559	26.545
565.041	26.5833
565.523	26.621
566.005	26.658
566.487	26.6943
566.969	26.7294
567.451	26.7628
567.933	26.7931
568.416	26.8236
568.898	26.8442
569.38	26.8597
569.862	26.8686
570.344	26.8721
570.826	26.8716
571.308	26.868
571.79	26.8627
572.273	26.8572
572.755	26.8537
573.237	26.8521
573.719	26.8542
574.201	26.8605
574.683	26.8714
575.165	26.8865
575.647	26.9053
576.13	26.9267
576.612	26.9494
577.094	26.9719
577.576	26.9929
578.058	27.0111
578.54	27.0255
579.022	27.0357
579.504	27.0418
579.986	27.0448
580.468	27.0464
580.951	27.0484
581.433	27.0525
581.915	27.06
582.397	27.0711
582.879	27.0856
583.361	27.1026
583.843	27.1214
584.325	27.1409
584.808	27.1602
585.29	27.1786
585.772	27.1953
586.254	27.2096
586.736	27.2209
587.218	27.2289
587.7	27.2337
588.182	27.236
588.664	27.2362
589.147	27.2348
589.629	27.2317
590.111	27.2268
590.593	27.22
591.075	27.2112
591.557	27.2014
592.039	27.1915
592.521	27.183
593.004	27.1765
593.486	27.1722
593.968	27.1693
594.45	27.1665
594.932	27.1628
595.414	27.1572
595.896	27.15
596.378	27.1418
596.861	27.1335
597.343	27.1262
597.825	27.1204
598.307	27.1161
598.789	27.1134
599.271	27.112
599.753	27.1118
600.235	27.113
600.717	27.1153
601.199	27.1185
601.682	27.1218
602.164	27.1242
602.646	27.1248
603.128	27.1228
603.61	27.1181
604.092	27.1108
604.574	27.1011
605.057	27.0894
605.539	27.076
606.021	27.0614
606.503	27.0459
606.985	27.0306
607.467	27.0162
607.949	27.0041
608.431	26.9949
608.913	26.9889
609.395	26.9859
609.878	26.9853
610.36	26.9861
610.842	26.9878
611.324	26.99
611.806	26.9926
612.288	26.9954
612.77	26.9983
613.252	27.001
613.735	27.0032
614.217	27.0047
614.699	27.006
615.181	27.0075
615.663	27.0097
616.145	27.0128
616.627	27.0166
617.109	27.0203
617.591	27.0226
618.074	27.0227
618.556	27.0203
619.038	27.0159
619.52	27.0105
620.002	27.0053
620.484	27.0013
620.966	26.999
621.448	26.9981
621.931	26.9981
622.413	26.998
622.895	26.9969
623.377	26.9941
623.859	26.9887
624.341	26.9806
624.823	26.9697
625.305	26.9564
625.788	26.9416
626.27	26.9268
626.752	26.9134
627.234	26.9023
627.716	26.8937
628.198	26.887
628.68	26.8804
629.162	26.8719
629.644	26.8593
630.126	26.841
630.609	26.8155
631.091	26.782
631.573	26.7401
632.055	26.6896
632.537	26.631
633.019	26.5661
633.501	26.4981
633.984	26.4317
634.466	26.3733
634.948	26.3294
635.43	26.3054
635.912	26.3047
636.394	26.3276
636.876	26.3711
637.358	26.4295
637.84	26.4956
638.322	26.5619
638.805	26.622
639.287	26.6711
639.769	26.7061
640.251	26.7261
640.733	26.7313
641.215	26.7231
641.697	26.7035
642.179	26.6746
642.662	26.6382
643.144	26.596
643.626	26.5492
644.108	26.4988
644.59	26.4459
645.072	26.3917
645.554	26.3371
646.036	26.2833
646.519	26.2309
647.001	26.1803
647.483	26.1313
647.965	26.0836
648.447	26.0369
648.929	25.9913
649.411	25.947
649.893	25.9045
650.375	25.8646
650.857	25.8278
651.34	25.7939
651.822	25.7627
652.304	25.7331
652.786	25.7041
653.268	25.675
653.75	25.6451
654.232	25.6141
654.715	25.5824
655.197	25.5501
655.679	25.5174
656.161	25.4847
656.643	25.4523
657.125	25.4211
657.607	25.3928
658.089	25.3698
658.571	25.3548
659.053	25.3508
659.536	25.3594
660.018	25.3809
660.5	25.4137
660.982	25.4548
661.464	25.5001
661.946	25.5456
662.428	25.5884
662.91	25.6267
663.393	25.6607
663.875	25.692
664.357	25.7241
664.839	25.7611
665.321	25.8077
665.803	25.8689
666.285	25.9486
666.767	26.0475
667.25	26.1583
667.732	26.263
668.214	26.3371
668.696	26.3668
669.178	26.3587
669.66	26.3324
670.142	26.3056
670.624	26.2885
671.106	26.2844
671.589	26.2921
672.071	26.308
672.553	26.3275
673.035	26.3459
673.517	26.3596
673.999	26.3666
674.481	26.3662
674.963	26.3584
675.446	26.3435
675.928	26.3214
676.41	26.2919
676.892	26.2551
677.374	26.2118
677.856	26.1632
678.338	26.1106
678.82	26.0555
679.302	25.9989
679.784	25.9417
680.267	25.885
680.749	25.83
681.231	25.7782
681.713	25.7312
682.195	25.6905
682.677	25.6574
683.159	25.6326
683.641	25.6167
684.124	25.6096
684.606	25.6107
685.088	25.6189
685.57	25.633
686.052	25.6511
686.534	25.6715
687.016	25.6922
687.498	25.7113
687.981	25.7272
688.463	25.7391
688.945	25.7468
689.427	25.7506
689.909	25.7515
690.391	25.7503
690.873	25.7476
691.355	25.7434
691.837	25.7375
692.32	25.7295
692.802	25.719
693.284	25.7059
693.766	25.6904
694.248	25.6726
694.73	25.6528
695.212	25.6315
695.694	25.6089
696.177	25.5852
696.659	25.5608
697.141	25.5359
697.623	25.5105
698.105	25.4847
698.587	25.4585
699.069	25.4318
699.551	25.4045
700.033	25.3769
700.516	25.3493
700.998	25.3221
701.48	25.2956
701.962	25.2704
702.444	25.2467
702.926	25.2245
703.408	25.2037
703.89	25.1842
704.372	25.1658
704.855	25.1481
705.337	25.1313
705.819	25.1154
706.301	25.1006
706.783	25.087
707.265	25.0747
707.747	25.0638
708.229	25.0542
708.712	25.046
709.194	25.0393
709.676	25.0344
710.158	25.0319
710.64	25.032
711.122	25.0354
711.604	25.0423
712.086	25.053
712.568	25.0677
713.051	25.0867
713.533	25.11
714.015	25.1373
714.497	25.1682
714.979	25.2018
715.461	25.2368
715.943	25.2722
716.425	25.307
716.908	25.3404
717.39	25.372
717.872	25.4009
718.354	25.4261
718.836	25.4461
719.318	25.4589
719.8	25.4626
720.282	25.456
720.764	25.4385
721.247	25.411
721.729	25.3751
722.211	25.3333
722.693	25.2882
723.175	25.2425
723.657	25.1984
724.139	25.1578
724.621	25.1221
725.104	25.0924
725.586	25.0692
726.068	25.0527
726.55	25.0425
727.032	25.0371
727.514	25.0344
727.996	25.0321
728.478	25.0274
728.96	25.0178
729.443	25.0014
729.925	24.9768
730.407	24.9435
730.889	24.9015
731.371	24.8513
731.853	24.7937
732.335	24.7297
732.817	24.6603
733.299	24.5867
733.782	24.51
734.264	24.4313
734.746	24.3514
735.228	24.2708
735.71	24.1899
736.192	24.109
736.674	24.0289
737.156	23.9504
737.639	23.8748
738.121	23.8037
738.603	23.7384
739.085	23.6798
739.567	23.6289
740.049	23.5863
740.531	23.5528
741.013	23.5295
741.495	23.5173
741.978	23.5168
742.46	23.5281
742.942	23.5506
743.424	23.583
743.906	23.6238
744.388	23.6714
744.87	23.7244
745.352	23.7818
745.835	23.8425
746.317	23.9058
746.799	23.9708
747.281	24.0371
747.763	24.1041
748.245	24.1712
748.727	24.2382
749.209	24.3046
749.692	24.3698
750.174	24.4334
750.656	24.4949
751.138	24.5542
751.62	24.6112
752.102	24.6662
752.584	24.7193
753.066	24.7711
753.548	24.8216
754.03	24.8711
754.513	24.9196
754.995	24.9672
755.477	25.0138
755.959	25.0588
756.441	25.1014
756.923	25.1401
757.405	25.173
757.888	25.1979
758.37	25.2125
758.852	25.2147
759.334	25.2026
759.816	25.1751
760.298	25.1317
760.78	25.0724
761.262	24.9983
761.744	24.9105
762.226	24.8109
762.709	24.7013
763.191	24.5834
763.673	24.4592
764.155	24.3301
764.637	24.198
765.119	24.0642
765.601	23.9302
766.083	23.7969
766.566	23.6652
767.048	23.5355
767.53	23.4086
768.012	23.285
768.494	23.1653
768.976	23.05
769.458	22.939
769.94	22.8317
770.423	22.727
770.905	22.6242
771.387	22.5226
771.869	22.4221
772.351	22.3236
772.833	22.2283
773.315	22.1378
773.797	22.054
774.279	21.9792
774.761	21.9161
775.244	21.8681
775.726	21.8387
776.208	21.8312
776.69	21.848
777.172	21.8901
777.654	21.9572
778.136	22.0475
778.619	22.1591
779.101	22.2895
779.583	22.4363
780.065	22.5966
780.547	22.7675
781.029	22.9452
781.511	23.1265
781.993	23.3082
782.475	23.488
782.957	23.6648
783.44	23.8379
783.922	24.0075
784.404	24.1733
784.886	24.3354
785.368	24.4935
785.85	24.6474
786.332	24.7968
786.814	24.9417
787.297	25.0818
787.779	25.2169
788.261	25.3466
788.743	25.4704
789.225	25.5881
789.707	25.6993
790.189	25.8039
790.671	25.9013
791.154	25.9911
791.636	26.0723
792.118	26.144
792.6	26.2052
793.082	26.2554
793.564	26.294
794.046	26.3206
794.528	26.335
795.01	26.3368
795.493	26.3258
795.975	26.3023
796.457	26.2671
796.939	26.2213
797.421	26.1667
797.903	26.105
798.385	26.0377
798.867	25.9663
799.35	25.8919
799.832	25.8158
800.314	25.7387
800.796	25.6613
801.278	25.5836
801.76	25.505
802.242	25.4243
802.724	25.3398
803.206	25.2495
803.688	25.1519
804.171	25.0456
804.653	24.9301
805.135	24.8056
805.617	24.673
806.099	24.5343
806.581	24.3922
807.063	24.2507
807.545	24.1143
808.028	23.9882
808.51	23.8769
808.992	23.7843
809.474	23.7129
809.956	23.6637
810.438	23.6355
810.92	23.6255
811.402	23.6293
811.885	23.6414
812.367	23.6565
812.849	23.6702
813.331	23.6797
813.813	23.6839
814.295	23.6838
814.777	23.6814
815.259	23.6793
815.741	23.6807
816.224	23.6883
816.706	23.7051
817.188	23.7336
817.67	23.7763
818.152	23.835
818.634	23.9103
819.116	24.0018
819.598	24.1074
820.081	24.2239
820.563	24.3478
821.045	24.4754
821.527	24.6032
822.009	24.7284
822.491	24.8484
822.973	24.9611
823.455	25.0648
823.937	25.1584
824.42	25.2411
824.902	25.3129
825.384	25.374
825.866	25.4249
826.348	25.4662
826.83	25.4986
827.312	25.5226
827.794	25.539
828.277	25.5484
828.759	25.5515
829.241	25.5488
829.723	25.5409
830.205	25.5283
830.687	25.5116
831.169	25.4916
831.651	25.4693
832.133	25.4457
832.615	25.4219
833.098	25.3987
833.58	25.3771
834.062	25.3575
834.544	25.3403
835.026	25.3255
835.508	25.313
835.99	25.3022
836.472	25.2927
836.955	25.2836
837.437	25.274
837.919	25.2626
838.401	25.2483
838.883	25.2299
839.365	25.2062
839.847	25.1769
840.329	25.1416
840.812	25.101
841.294	25.056
841.776	25.0082
842.258	24.9593
842.74	24.9111
843.222	24.8652
843.704	24.8224
844.186	24.7833
844.668	24.7479
845.151	24.7157
845.633	24.686
846.115	24.6583
846.597	24.6318
847.079	24.6056
847.561	24.5791
848.043	24.5517
848.525	24.5226
849.008	24.4913
849.49	24.4571
849.972	24.42
850.454	24.3802
850.936	24.3389
851.418	24.2978
851.9	24.2591
852.382	24.2258
852.864	24.2005
853.347	24.1857
853.829	24.1832
854.311	24.1939
854.793	24.2181
855.275	24.2554
855.757	24.3052
856.239	24.3668
856.721	24.439
857.203	24.5204
857.686	24.609
858.168	24.7023
858.65	24.7978
859.132	24.893
859.614	24.9859
860.096	25.075
860.578	25.1593
861.06	25.2384
861.543	25.312
862.025	25.3804
862.507	25.4444
862.989	25.5049
863.471	25.5632
863.953	25.6206
864.435	25.678
864.917	25.736
865.399	25.7948
865.882	25.8539
866.364	25.9126
866.846	25.9705
867.328	26.0269
867.81	26.0815
868.292	26.1342
868.774	26.1849
869.256	26.2334
869.739	26.2795
870.221	26.3232
870.703	26.3643
871.185	26.4023
871.667	26.4371
872.149	26.4683
872.631	26.4958
873.113	26.5195
873.596	26.5394
874.078	26.5559
874.56	26.5691
875.042	26.5792
875.524	26.5859
876.006	26.5891
876.488	26.5886
876.97	26.5847
877.452	26.5778
877.934	26.5687
878.417	26.558
878.899	26.5465
879.381	26.5345
879.863	26.5221
880.345	26.5092
880.827	26.496
881.309	26.4829
881.791	26.4704
882.274	26.4594
882.756	26.4506
883.238	26.4442
883.72	26.4405
884.202	26.4392
884.684	26.4401
885.166	26.4429
885.648	26.4474
886.13	26.4535
886.613	26.461
887.095	26.4694
887.577	26.4779
888.059	26.4856
888.541	26.4913
889.023	26.4945
889.505	26.4947
889.987	26.492
890.47	26.4868
890.952	26.4796
891.434	26.4705
891.916	26.4597
892.398	26.4474
892.88	26.4334
893.362	26.418
893.844	26.4014
894.326	26.384
894.808	26.3663
895.291	26.3488
895.773	26.3319
896.255	26.3161
896.737	26.3015
897.219	26.2881
897.701	26.2757
898.183	26.2638
898.665	26.2515
899.148	26.2383
899.63	26.2233
900.112	26.2063
900.594	26.1872
901.076	26.1664
901.558	26.1444
902.04	26.1216
902.522	26.0985
903.005	26.0753
903.487	26.0519
903.969	26.0285
904.451	26.0052
904.933	25.982
905.415	25.9594
905.897	25.9375
906.379	25.9164
906.861	25.8961
907.344	25.8768
907.826	25.8582
908.308	25.8406
908.79	25.824
909.272	25.8087
909.754	25.7947
910.236	25.782
910.718	25.7704
911.201	25.7597
911.683	25.7496
912.165	25.74
912.647	25.7309
913.129	25.7227
913.611	25.7157
914.093	25.71
914.575	25.7059
915.057	25.7035
915.54	25.7024
916.022	25.7025
916.504	25.7034
916.986	25.7048
917.468	25.7062
917.95	25.7074
918.432	25.7079
918.914	25.7073
919.396	25.7055
919.879	25.7023
920.361	25.6976
920.843	25.6916
921.325	25.6844
921.807	25.676
922.289	25.6665
922.771	25.6557
923.253	25.6436
923.736	25.6301
924.218	25.6152
924.7	25.5991
925.182	25.582
925.664	25.5641
926.146	25.5457
926.628	25.5269
927.11	25.508
927.592	25.4891
928.075	25.4702
928.557	25.4515
929.039	25.4328
929.521	25.4139
930.003	25.3945
930.485	25.3744
930.967	25.3534
931.449	25.3311
931.932	25.3076
932.414	25.2828
932.896	25.257
933.378	25.2302
933.86	25.2026
934.342	25.1742
934.824	25.1452
935.306	25.1155
935.788	25.0851
936.271	25.0543
936.753	25.0231
937.235	24.9919
937.717	24.9608
938.199	24.9301
938.681	24.8998
939.163	24.8697
939.645	24.8396
940.128	24.8093
940.61	24.7786
941.092	24.7474
941.574	24.7158
942.056	24.6841
942.538	24.6527
943.02	24.6215
943.502	24.5906
943.984	24.5598
944.467	24.5288
944.949	24.4975
945.431	24.4658
945.913	24.4339
946.395	24.402
946.877	24.3703
947.359	24.3391
947.841	24.3083
948.323	24.2778
948.806	24.2472
949.288	24.2164
949.77	24.1849
950.252	24.1525
950.734	24.1191
951.216	24.0843
951.698	24.0481
952.18	24.0103
952.663	23.9708
953.145	23.9298
953.627	23.8874
954.109	23.8438
954.591	23.799
955.073	23.7534
955.555	23.7074
956.037	23.6617
956.519	23.617
957.002	23.5745
957.484	23.5355
957.966	23.5008
958.448	23.4716
958.93	23.4484
959.412	23.4317
959.894	23.4218
960.376	23.4188
960.859	23.4229
961.341	23.4336
961.823	23.45
962.305	23.4709
962.787	23.4946
963.269	23.5194
963.751	23.5439
964.233	23.5669
964.716	23.5876
965.198	23.6055
965.68	23.6204
966.162	23.632
966.644	23.6401
967.126	23.6447
967.608	23.646
968.09	23.6442
968.572	23.64
969.054	23.6334
969.537	23.6247
970.019	23.6133
970.501	23.5985
970.983	23.5795
971.465	23.5554
971.947	23.5257
972.429	23.4901
972.911	23.4485
973.394	23.401
973.876	23.3475
974.358	23.2875
974.84	23.2204
975.322	23.1456
975.804	23.0623
976.286	22.97
976.768	22.8683
977.25	22.7569
977.733	22.6353
978.215	22.5031
978.697	22.36
979.179	22.2062
979.661	22.0421
980.143	21.8687
980.625	21.6875
981.107	21.4999
981.59	21.3069
982.072	21.1091
982.554	20.9066
983.036	20.6998
983.518	20.4892
984	20.2765
984.482	20.0637
984.964	19.8537
985.447	19.6493
985.929	19.4532
986.411	19.2682
986.893	19.0971
987.375	18.9431
987.857	18.8098
988.339	18.7006
988.821	18.618
989.303	18.5637
989.785	18.5378
990.268	18.54
990.75	18.5699
991.232	18.6275
991.714	18.7135
992.196	18.8285
992.678	18.9728
993.16	19.1454
993.643	19.3441
994.125	19.5653
994.607	19.8051
995.089	20.0585
995.571	20.3206
996.053	20.5855
996.535	20.8466
997.017	21.0971
997.499	21.3302
997.981	21.54
998.464	21.722
998.946	21.8735
999.428	21.9933
999.91	22.0815
1000.39	22.1388
1000.87	22.1663
1001.36	22.1652
1001.84	22.1367
1002.32	22.0818
1002.8	22.0021
1003.28	21.8995
1003.77	21.777
1004.25	21.6386
1004.73	21.4897
1005.21	21.3368
1005.7	21.1882
1006.18	21.0531
1006.66	20.9416
1007.14	20.863
1007.62	20.8254
1008.11	20.8338
1008.59	20.8896
1009.07	20.9905
1009.55	21.1317
1010.03	21.3061
1010.52	21.5065
1011	21.7253
1011.48	21.9556
1011.96	22.1906
1012.45	22.4239
1012.93	22.6498
1013.41	22.8637
1013.89	23.0621
1014.37	23.2427
1014.86	23.4046
1015.34	23.5474
1015.82	23.6715
1016.3	23.7778
1016.78	23.8676
1017.27	23.9425
1017.75	24.0048
1018.23	24.0566
1018.71	24.1001
1019.2	24.1371
1019.68	24.1692
1020.16	24.1969
1020.64	24.2208
1021.12	24.2406
1021.61	24.2561
1022.09	24.2669
1022.57	24.2724
1023.05	24.272
1023.53	24.2648
1024.02	24.2497
1024.5	24.2256
1024.98	24.1911
1025.46	24.1453
1025.94	24.0875
1026.43	24.0173
1026.91	23.9352
1027.39	23.8421
1027.87	23.7399
1028.36	23.6312
1028.84	23.5193
1029.32	23.4083
1029.8	23.3028
1030.28	23.2075
1030.77	23.1265
1031.25	23.0632
1031.73	23.0193
1032.21	22.9954
1032.69	22.9908
1033.18	23.0043
1033.66	23.0342
1034.14	23.079
1034.62	23.1369
1035.1	23.2056
1035.59	23.2822
1036.07	23.3637
1036.55	23.4465
1037.03	23.5277
1037.52	23.6046
1038	23.6753
1038.48	23.7385
1038.96	23.7934
1039.44	23.8392
1039.93	23.8756
1040.41	23.902
1040.89	23.9184
1041.37	23.9245
1041.85	23.9202
1042.34	23.9052
1042.82	23.8794
1043.3	23.8425
1043.78	23.7945
1044.27	23.7353
1044.75	23.6656
1045.23	23.5864
1045.71	23.4996
1046.19	23.4076
1046.67	23.3132
1047.16	23.2194
1047.64	23.1295
1048.12	23.0463
1048.6	22.973
1049.09	22.9123
1049.57	22.8669
1050.05	22.8388
1050.53	22.829
1051.01	22.8376
1051.5	22.8634
1051.98	22.9047
1052.46	22.9595
1052.94	23.0255
1053.42	23.101
1053.91	23.1836
1054.39	23.2711
1054.87	23.3609
1055.35	23.4503
1055.84	23.5366
1056.32	23.618
1056.8	23.6927
1057.28	23.7598
1057.76	23.8187
1058.25	23.8686
1058.73	23.9092
1059.21	23.9397
1059.69	23.9598
1060.17	23.9693
1060.66	23.9681
1061.14	23.9565
1061.62	23.9351
1062.1	23.9041
1062.59	23.8639
1063.07	23.8146
1063.55	23.7564
1064.03	23.6898
1064.51	23.6157
1065	23.5354
1065.48	23.4505
1065.96	23.3627
1066.44	23.2731
1066.92	23.1825
1067.41	23.0907
1067.89	22.9973
1068.37	22.9019
1068.85	22.8044
1069.34	22.7052
1069.82	22.6055
1070.3	22.5067
1070.78	22.4105
1071.26	22.319
1071.74	22.2343
1072.23	22.1589
1072.71	22.0953
1073.19	22.0459
1073.67	22.0125
1074.16	21.996
1074.64	21.9964
1075.12	22.0129
1075.6	22.0444
1076.08	22.0895
1076.57	22.147
1077.05	22.2153
1077.53	22.2929
1078.01	22.3775
1078.49	22.467
1078.98	22.5594
1079.46	22.6532
1079.94	22.7472
1080.42	22.8409
1080.91	22.9337
1081.39	23.0248
1081.87	23.1135
1082.35	23.1987
1082.83	23.2798
1083.32	23.3563
1083.8	23.4282
1084.28	23.4958
1084.76	23.5592
1085.24	23.6184
1085.73	23.6728
1086.21	23.7218
1086.69	23.7646
1087.17	23.8007
1087.65	23.8295
1088.14	23.8509
1088.62	23.8644
1089.1	23.8695
1089.58	23.8651
1090.07	23.8502
1090.55	23.8235
1091.03	23.7843
1091.51	23.7324
1091.99	23.6682
1092.48	23.5933
1092.96	23.5101
1093.44	23.4217
1093.92	23.3317
1094.4	23.2442
1094.89	23.1632
1095.37	23.0928
1095.85	23.0364
1096.33	22.9968
1096.82	22.9751
1097.3	22.9711
1097.78	22.9833
1098.26	23.0092
1098.74	23.0461
1099.23	23.0914
1099.71	23.1431
1100.19	23.1992
1100.67	23.2582
1101.15	23.3187
1101.64	23.3793
1102.12	23.4394
1102.6	23.4986
1103.08	23.5571
1103.57	23.6154
1104.05	23.6737
1104.53	23.7324
1105.01	23.7913
1105.49	23.8499
1105.98	23.9078
1106.46	23.9644
1106.94	24.0195
1107.42	24.0728
1107.9	24.124
1108.39	24.1724
1108.87	24.2176
1109.35	24.2588
1109.83	24.296
1110.32	24.3291
1110.8	24.3587
1111.28	24.3857
1111.76	24.4107
1112.24	24.4346
1112.72	24.4574
1113.21	24.4792
1113.69	24.4999
1114.17	24.5191
1114.65	24.5368
1115.14	24.553
1115.62	24.5677
1116.1	24.5812
1116.58	24.5936
1117.06	24.6052
1117.55	24.6162
1118.03	24.6269
1118.51	24.6375
1118.99	24.6484
1119.47	24.6594
1119.96	24.6707
1120.44	24.682
1120.92	24.6932
1121.4	24.7041
1121.88	24.7148
1122.37	24.7255
1122.85	24.7362
1123.33	24.7471
1123.81	24.7581
1124.3	24.7693
1124.78	24.7804
1125.26	24.7913
1125.74	24.8019
1126.22	24.8125
1126.71	24.8232
1127.19	24.8341
1127.67	24.8454
1128.15	24.8571
1128.63	24.8692
1129.12	24.8815
1129.6	24.894
1130.08	24.9064
1130.56	24.9186
1131.05	24.9307
1131.53	24.9425
1132.01	24.954
1132.49	24.9653
1132.97	24.9762
1133.46	24.987
1133.94	24.9975
1134.42	25.0076
1134.9	25.0172
1135.38	25.0262
1135.87	25.0343
1136.35	25.0418
1136.83	25.0485
1137.31	25.0547
1137.8	25.0606
1138.28	25.066
1138.76	25.0708
1139.24	25.0743
1139.72	25.0761
1140.21	25.0757
1140.69	25.0726
1141.17	25.0666
1141.65	25.058
1142.13	25.0467
1142.62	25.0333
1143.1	25.0181
1143.58	25.0015
1144.06	24.9838
1144.55	24.9655
1145.03	24.9469
1145.51	24.9281
1145.99	24.9096
1146.47	24.8918
1146.96	24.8749
1147.44	24.8596
1147.92	24.8465
1148.4	24.8363
1148.88	24.8297
1149.37	24.8271
1149.85	24.829
1150.33	24.8349
1150.81	24.8444
1151.3	24.8565
1151.78	24.8703
1152.26	24.8851
1152.74	24.9003
1153.22	24.9158
1153.7	24.9314
1154.19	24.9473
1154.67	24.9631
1155.15	24.9787
1155.63	24.9934
1156.12	25.0068
1156.6	25.0184
1157.08	25.028
1157.56	25.0354
1158.04	25.0406
1158.53	25.0439
1159.01	25.0454
1159.49	25.0452
1159.97	25.0434
1160.45	25.04
1160.94	25.0353
1161.42	25.0293
1161.9	25.0221
1162.38	25.0138
1162.87	25.0044
1163.35	24.9942
1163.83	24.9831
1164.31	24.9713
1164.79	24.959
1165.28	24.9464
1165.76	24.9338
1166.24	24.9212
1166.72	24.9088
1167.2	24.8967
1167.69	24.8847
1168.17	24.8729
1168.65	24.8612
1169.13	24.8496
1169.62	24.8383
1170.1	24.8273
1170.58	24.8166
1171.06	24.806
1171.54	24.7956
1172.03	24.7851
1172.51	24.7746
1172.99	24.7641
1173.47	24.7537
1173.95	24.7437
1174.44	24.7343
1174.92	24.7255
1175.4	24.7173
1175.88	24.7096
1176.37	24.702
1176.85	24.6943
1177.33	24.6857
1177.81	24.6759
1178.29	24.6644
1178.78	24.6507
1179.26	24.6347
1179.74	24.6162
1180.22	24.5955
1180.7	24.5726
1181.19	24.5478
1181.67	24.521
1182.15	24.4924
1182.63	24.4618
1183.11	24.429
1183.6	24.394
1184.08	24.3568
1184.56	24.3178
1185.04	24.2776
1185.53	24.2365
1186.01	24.195
1186.49	24.1531
1186.97	24.1107
1187.45	24.0673
1187.94	24.0227
1188.42	23.9764
1188.9	23.9283
1189.38	23.8779
1189.86	23.8249
1190.35	23.7689
1190.83	23.7094
1191.31	23.6456
1191.79	23.5771
1192.28	23.5033
1192.76	23.4235
1193.24	23.3371
1193.72	23.2433
1194.2	23.1413
1194.68	23.0306
1195.17	22.9113
1195.65	22.7841
1196.13	22.6508
1196.61	22.5141
1197.1	22.3769
1197.58	22.2421
1198.06	22.1119
1198.54	21.9878
1199.02	21.8708
1199.51	21.7614
1199.99	21.66
1200.47	21.5668
1200.95	21.4817
1201.43	21.4046
1201.92	21.335
1202.4	21.2723
1202.88	21.2167
1203.36	21.1683
1203.85	21.128
1204.33	21.0969
1204.81	21.0754
1205.29	21.0634
1205.77	21.0598
1206.26	21.063
1206.74	21.0711
1207.22	21.0824
1207.7	21.0953
1208.18	21.1085
1208.67	21.1203
1209.15	21.129
1209.63	21.1324
1210.11	21.1284
1210.6	21.1157
1211.08	21.0933
1211.56	21.0616
1212.04	21.0213
1212.52	20.9736
1213.01	20.9194
1213.49	20.8594
1213.97	20.7943
1214.45	20.7245
1214.93	20.651
1215.42	20.5747
1215.9	20.4968
1216.38	20.4179
1216.86	20.3379
1217.35	20.2558
1217.83	20.1702
1218.31	20.0796
1218.79	19.9828
1219.27	19.8796
1219.76	19.77
1220.24	19.6544
1220.72	19.5329
1221.2	19.4054
1221.68	19.2714
1222.17	19.1308
1222.65	18.984
1223.13	18.8321
1223.61	18.6768
1224.09	18.5195
1224.58	18.3611
1225.06	18.2017
1225.54	18.0411
1226.02	17.8788
1226.51	17.7151
1226.99	17.5506
1227.47	17.3867
1227.95	17.2242
1228.43	17.0634
1228.91	16.9036
1229.4	16.7438
1229.88	16.5831
1230.36	16.4216
1230.84	16.2604
1231.33	16.1014
1231.81	15.9465
1232.29	15.7967
1232.77	15.6521
1233.26	15.5123
1233.74	15.3774
1234.22	15.2483
1234.7	15.1275
1235.18	15.0181
1235.66	14.9233
1236.15	14.8453
1236.63	14.7853
1237.11	14.7436
1237.59	14.7207
1238.08	14.7179
1238.56	14.7376
1239.04	14.7822
1239.52	14.8536
1240	14.9525
1240.49	15.0776
1240.97	15.227
1241.45	15.3988
1241.93	15.592
1242.41	15.8061
1242.9	16.0411
1243.38	16.2964
1243.86	16.5699
1244.34	16.8584
1244.83	17.1578
1245.31	17.4646
1245.79	17.7759
1246.27	18.0895
1246.75	18.4037
1247.24	18.7164
1247.72	19.0249
1248.2	19.3259
1248.68	19.6161
1249.16	19.893
1249.65	20.1549
1250.13	20.4014
1250.61	20.6324
1251.09	20.8479
1251.58	21.0477
1252.06	21.2316
1252.54	21.3991
1253.02	21.5503
1253.5	21.6859
1253.98	21.8072
1254.47	21.9156
1254.95	22.0127
1255.43	22.0999
1255.91	22.1783
1256.4	22.2489
1256.88	22.3127
1257.36	22.3712
1257.84	22.4259
1258.33	22.478
1258.81	22.5287
1259.29	22.5785
1259.77	22.6272
1260.25	22.6748
1260.73	22.7211
1261.22	22.7663
1261.7	22.8112
1262.18	22.8565
1262.66	22.9028
1263.15	22.9503
1263.63	22.9987
1264.11	23.0475
1264.59	23.0963
1265.07	23.1446
1265.56	23.1924
1266.04	23.2398
1266.52	23.2867
1267	23.3328
1267.48	23.3777
1267.97	23.4209
1268.45	23.4622
1268.93	23.5014
1269.41	23.5387
1269.89	23.5743
1270.38	23.6086
1270.86	23.6416
1271.34	23.6733
1271.82	23.7039
1272.31	23.7333
1272.79	23.762
1273.27	23.7907
1273.75	23.8201
1274.23	23.8514
1274.72	23.8854
1275.2	23.923
1275.68	23.9648
1276.16	24.0114
1276.64	24.0629
1277.13	24.1193
1277.61	24.1804
1278.09	24.2456
1278.57	24.314
1279.06	24.3848
1279.54	24.4571
1280.02	24.5301
1280.5	24.6032
1280.98	24.6757
1281.47	24.747
1281.95	24.8165
1282.43	24.8834
1282.91	24.9473
1283.39	25.0076
1283.88	25.0642
1284.36	25.1171
1284.84	25.1663
1285.32	25.2119
1285.81	25.2539
1286.29	25.2923
1286.77	25.3273
1287.25	25.3587
1287.73	25.3868
1288.22	25.4116
1288.7	25.4333
1289.18	25.452
1289.66	25.4676
1290.14	25.4805
1290.63	25.4907
1291.11	25.4984
1291.59	25.5038
1292.07	25.5071
1292.56	25.5081
1293.04	25.507
1293.52	25.5037
1294	25.4983
1294.48	25.4911
1294.96	25.4824
1295.45	25.4726
1295.93	25.4617
1296.41	25.4501
1296.89	25.4379
1297.38	25.4252
1297.86	25.4123
1298.34	25.3997
1298.82	25.3878
1299.3	25.3772
1299.79	25.3681
1300.27	25.3609
1300.75	25.3558
1301.23	25.3528
1301.71	25.3521
1302.2	25.3535
1302.68	25.3572
1303.16	25.3629
1303.64	25.3703
1304.13	25.3793
1304.61	25.3892
1305.09	25.3997
1305.57	25.4102
1306.05	25.4204
1306.54	25.4302
1307.02	25.4394
1307.5	25.4477
1307.98	25.455
1308.46	25.461
1308.95	25.4655
1309.43	25.4683
1309.91	25.4695
1310.39	25.469
1310.88	25.4668
1311.36	25.463
1311.84	25.4573
1312.32	25.4496
1312.8	25.4399
1313.29	25.4282
1313.77	25.4149
1314.25	25.4003
1314.73	25.3848
1315.21	25.3689
1315.7	25.3525
1316.18	25.3357
1316.66	25.3183
1317.14	25.2999
1317.62	25.2805
1318.11	25.2596
1318.59	25.2373
1319.07	25.2133
1319.55	25.1876
1320.04	25.1601
1320.52	25.131
1321	25.1001
1321.48	25.0673
1321.96	25.0325
1322.45	24.9952
1322.93	24.9551
1323.41	24.9117
1323.89	24.8648
1324.38	24.8144
1324.86	24.7609
1325.34	24.7048
1325.82	24.6468
1326.3	24.5878
1326.79	24.5287
1327.27	24.4706
1327.75	24.4146
1328.23	24.3617
1328.71	24.3125
1329.2	24.2676
1329.68	24.2273
1330.16	24.1914
1330.64	24.1599
1331.12	24.1327
1331.61	24.1097
1332.09	24.0907
1332.57	24.0753
1333.05	24.063
1333.54	24.053
1334.02	24.0447
1334.5	24.0374
1334.98	24.0309
1335.46	24.0248
1335.94	24.0188
1336.43	24.0126
1336.91	24.0056
1337.39	23.9969
1337.87	23.9855
1338.36	23.9703
1338.84	23.9504
1339.32	23.9255
1339.8	23.8958
1340.28	23.8623
1340.77	23.8263
1341.25	23.7895
1341.73	23.7536
1342.21	23.72
1342.69	23.6901
1343.18	23.6649
1343.66	23.6452
1344.14	23.6314
1344.62	23.6231
1345.11	23.6199
1345.59	23.621
1346.07	23.6256
1346.55	23.6329
1347.03	23.6423
1347.52	23.6533
1348	23.665
1348.48	23.6765
1348.96	23.6871
1349.44	23.6961
1349.93	23.7032
1350.41	23.7084
1350.89	23.7121
1351.37	23.7147
1351.86	23.7163
1352.34	23.7169
1352.82	23.716
1353.3	23.713
1353.78	23.7074
1354.27	23.6985
1354.75	23.6861
1355.23	23.6699
1355.71	23.6495
1356.19	23.6245
1356.68	23.5944
1357.16	23.5589
1357.64	23.5175
1358.12	23.4706
1358.61	23.4185
1359.09	23.362
1359.57	23.3018
1360.05	23.2384
1360.53	23.1723
1361.02	23.1041
1361.5	23.0348
1361.98	22.9668
1362.46	22.9031
1362.94	22.8474
[truncated: 5,470 more rows]
