# Supplementary material for: Single crystals of purely organic free-standing two-dimensional woven polymer networks
Source: Nat Chem. 2024 Jul 18;16(11):1906–14. doi: 10.1038/s41557-024-01580-3 (PMC11527790; doi:10.1038/s41557-024-01580-3)
Supplement: Supplementary file 9 — Source data for supplementary figures. [file 41557_2024_1580_MOESM9_ESM.zip › 2DWPN_Supplementary_Data_6/Supplementary Fig.18.xls]

## Sheet: Sheet1
Supplementary Fig.18
Simulation		NWPN-1
2θ (o)	Intensity (a.u.)	2θ (o)	Intensity (a.u.)
3	0	3	2631
3.02	0	3.02	2409
3.04	0	3.04	2558
3.06	0	3.06	2503
3.08	0	3.08	2528
3.1	0	3.1	2572
3.12	0	3.12	2454
3.14	0	3.14	2575
3.16	0	3.16	2505
3.18	0	3.18	2412
3.2	0	3.2	2409
3.22	0	3.22	2422
3.24	0	3.24	2416
3.26	0	3.26	2403
3.28	0	3.28	2394
3.3	0	3.3	2436
3.32	0	3.32	2380
3.34	0	3.34	2336
3.36	0	3.36	2353
3.38	0	3.38	2377
3.4	0	3.4	2366
3.42	0	3.42	2247
3.44	0	3.44	2343
3.46	0	3.46	2282
3.48	0	3.48	2254
3.5	0	3.5	2367
3.52	0	3.52	2302
3.54	0	3.54	2335
3.56	0	3.56	2298
3.58	0	3.58	2344
3.6	0	3.6	2313
3.62	0	3.62	2289
3.64	0	3.64	2253
3.66	0	3.66	2363
3.68	0	3.68	2239
3.7	0	3.7	2362
3.72	0	3.72	2216
3.74	0	3.74	2234
3.76	0	3.76	2217
3.78	0	3.78	2236
3.8	0	3.8	2199
3.82	0	3.82	2202
3.84	0	3.84	2297
3.86	0	3.86	2339
3.88	0	3.88	2377
3.9	0	3.9	2233
3.92	0	3.92	2291
3.94	0	3.94	2229
3.96	0	3.96	2236
3.98	0	3.98	2267
4	0	4	2207
4.02	0	4.02	2233
4.04	0	4.04	2335
4.06	0	4.06	2237
4.08	0	4.08	2311
4.1	0	4.1	2388
4.12	0	4.12	2223
4.14	0	4.14	2337
4.16	0	4.16	2236
4.18	0	4.18	2207
4.2	0	4.2	2214
4.22	0	4.22	2215
4.24	0	4.24	2156
4.26	0	4.26	2240
4.28	0	4.28	2294
4.3	0	4.3	2343
4.32	0	4.32	2254
4.34	0	4.34	2275
4.36	0	4.36	2288
4.38	0	4.38	2276
4.4	0	4.4	2356
4.42	0	4.42	2231
4.44	0	4.44	2289
4.46	0	4.46	2248
4.48	0	4.48	2251
4.5	0	4.5	2319
4.52	0	4.52	2295
4.54	0	4.54	2273
4.56	0	4.56	2264
4.58	0	4.58	2343
4.6	0	4.6	2175
4.62	0	4.62	2228
4.64	0	4.64	2300
4.66	0	4.66	2313
4.68	0	4.68	2363
4.7	0	4.7	2232
4.72	0	4.72	2254
4.74	0	4.74	2305
4.76	0	4.76	2300
4.78	0	4.78	2297
4.8	0	4.8	2333
4.82	0	4.82	2258
4.84	0	4.84	2282
4.86	0	4.86	2195
4.88	0	4.88	2285
4.9	0	4.9	2232
4.92	0	4.92	2237
4.94	0	4.94	2368
4.96	0	4.96	2246
4.98	0	4.98	2323
5	0	5	2273
5.02	0	5.02	2350
5.04	0	5.04	2238
5.06	0	5.06	2365
5.08	0	5.08	2352
5.1	0	5.1	2281
5.12	0	5.12	2344
5.14	0	5.14	2299
5.16	0	5.16	2383
5.18	0	5.18	2464
5.2	0	5.2	2356
5.22	0	5.22	2337
5.24	0	5.24	2325
5.26	0	5.26	2344
5.28	0	5.28	2368
5.3	0	5.3	2374
5.32	0	5.32	2295
5.34	0	5.34	2410
5.36	0	5.36	2404
5.38	0	5.38	2362
5.4	0	5.4	2403
5.42	0	5.42	2352
5.44	0	5.44	2378
5.46	0	5.46	2343
5.48	0	5.48	2435
5.5	0	5.5	2366
5.52	0	5.52	2399
5.54	0	5.54	2366
5.56	0	5.56	2410
5.58	0	5.58	2378
5.6	0	5.6	2441
5.62	0	5.62	2418
5.64	0	5.64	2414
5.66	0	5.66	2354
5.68	0	5.68	2468
5.7	0	5.7	2421
5.72	0	5.72	2453
5.74	0	5.74	2488
5.76	0	5.76	2417
5.78	0	5.78	2434
5.8	0	5.8	2424
5.82	0	5.82	2499
5.84	0	5.84	2530
5.86	0	5.86	2425
5.88	0	5.88	2419
5.9	0	5.9	2491
5.92	0	5.92	2543
5.94	0	5.94	2450
5.96	0	5.96	2549
5.98	0	5.98	2473
6	0	6	2460
6.02	0	6.02	2480
6.04	0	6.04	2493
6.06	0	6.06	2501
6.08	0	6.08	2526
6.1	0	6.1	2542
6.12	0	6.12	2587
6.14	0	6.14	2504
6.16	0	6.16	2472
6.18	0	6.18	2543
6.2	0	6.2	2506
6.22	0	6.22	2453
6.24	0	6.24	2550
6.26	0	6.26	2527
6.28	0	6.28	2550
6.3	0	6.3	2586
6.32	0	6.32	2482
6.34	0	6.34	2432
6.36	0	6.36	2586
6.38	0	6.38	2596
6.4	0	6.4	2622
6.42	0	6.42	2534
6.44	0	6.44	2566
6.46	0	6.46	2580
6.48	0	6.48	2548
6.5	0	6.5	2554
6.52	0	6.52	2672
6.54	0	6.54	2538
6.56	0	6.56	2549
6.58	0	6.58	2476
6.6	0	6.6	2502
6.62	0	6.62	2567
6.64	0	6.64	2664
6.66	0	6.66	2540
6.68	0	6.68	2518
6.7	0	6.7	2674
6.72	0	6.72	2544
6.74	0	6.74	2529
6.76	0	6.76	2573
6.78	1.27867	6.78	2606
6.8	1.31447	6.8	2551
6.82	1.3518	6.82	2659
6.84	1.39074	6.84	2606
6.86	1.43138	6.86	2648
6.88	1.47384	6.88	2574
6.9	1.51821	6.9	2554
6.92	1.56461	6.92	2619
6.94	1.61317	6.94	2647
6.96	1.66402	6.96	2707
6.98	1.71732	6.98	2572
7	1.77322	7	2663
7.02	1.83189	7.02	2785
7.04	1.89352	7.04	2744
7.06	1.95831	7.06	2787
7.08	2.02649	7.08	2895
7.1	2.09828	7.1	2916
7.12	2.17396	7.12	3043
7.14	2.2538	7.14	3135
7.16	2.33811	7.16	3289
7.18	2.42725	7.18	3319
7.2	2.52158	7.2	3315
7.22	2.62151	7.22	3191
7.24	2.7275	7.24	3004
7.26	2.84004	7.26	2860
7.28	2.95968	7.28	2757
7.3	3.08704	7.3	2744
7.32	3.2228	7.32	2749
7.34	3.3677	7.34	2807
7.36	3.52258	7.36	2756
7.38	3.68839	7.38	2839
7.4	3.86617	7.4	2868
7.42	4.05711	7.42	2865
7.44	4.26253	7.44	2919
7.46	4.48393	7.46	3149
7.48	4.72301	7.48	3238
7.5	4.98171	7.5	3425
7.52	5.26222	7.52	3979
7.54	5.56706	7.54	4499
7.56	5.89914	7.56	5134
7.58	6.26177	7.58	5602
7.6	6.65883	7.6	6256
7.62	7.39966	7.62	5860
7.64	7.8884	7.64	4404
7.66	8.42782	7.66	3300
7.68	9.0252	7.68	2814
7.7	9.68919	7.7	2752
7.72	10.4301	7.72	2738
7.74	11.2603	7.74	2760
7.76	12.1947	7.76	2667
7.78	13.2517	7.78	2711
7.8	14.4536	7.8	2579
7.82	15.8282	7.82	2676
7.84	17.4102	7.84	2777
7.86	19.2434	7.86	2697
7.88	21.3839	7.88	2762
7.9	23.9041	7.9	2807
7.92	26.8988	7.92	2852
7.94	30.4944	7.94	2961
7.96	34.8616	7.96	3087
7.98	40.2353	7.98	3186
8	46.946	8	3356
8.02	55.469	8.02	3553
8.04	66.5083	8.04	3773
8.06	81.1531	8.06	4018
8.08	101.216	8.08	4832
8.1	130.037	8.1	5561
8.12	174.248	8.12	7410
8.14	246.693	8.14	9897
8.16	368.961	8.16	13639
8.18	568.979	8.18	18610
8.2	863.202	8.2	26297
8.22	1189.3	8.22	33881
8.24	1311.68	8.24	29434
8.26	1092.47	8.26	15577
8.28	759.764	8.28	6693
8.3	495.087	8.3	4118
8.32	323.077	8.32	3576
8.34	219.752	8.34	3355
8.36	158.361	8.36	3156
8.38	120.219	8.38	3049
8.4	94.8284	8.4	2904
8.42	76.8833	8.42	2906
8.44	63.6692	8.44	2846
8.46	53.6633	8.46	2912
8.48	45.9259	8.48	2709
8.5	39.8403	8.5	2802
8.52	34.9867	8.52	2793
8.54	31.0717	8.54	2823
8.56	27.8867	8.56	2809
8.58	25.2801	8.58	2816
8.6	23.1411	8.6	2772
8.62	21.3876	8.62	2883
8.64	19.9593	8.64	2841
8.66	18.8119	8.66	2685
8.68	17.9143	8.68	2744
8.7	17.2464	8.7	2738
8.72	16.798	8.72	2773
8.74	16.5684	8.74	2813
8.76	16.5674	8.76	2771
8.78	16.8172	8.78	2851
8.8	17.3557	8.8	2822
8.82	18.2423	8.82	2843
8.84	19.5675	8.84	2871
8.86	21.4691	8.86	2784
8.88	24.1617	8.88	2924
8.9	27.9968	8.9	2892
8.92	33.6057	8.92	2988
8.94	42.2269	8.94	3180
8.96	56.3145	8.96	3237
8.98	80.2388	8.98	3360
9	120.258	9	3594
9.02	181.979	9.02	3553
9.04	259.627	9.04	3577
9.06	310.702	9.06	3326
9.08	281.855	9.08	2840
9.1	205.381	9.1	2745
9.12	136.391	9.12	2777
9.14	89.4553	9.14	2661
9.16	63.7278	9.16	2776
9.18	46.738	9.18	2775
9.2	36.3644	9.2	2710
9.22	29.6019	9.22	2732
9.24	24.8986	9.24	2683
9.26	21.4731	9.26	2701
9.28	18.9011	9.28	2672
9.3	16.9277	9.3	2688
9.32	15.388	9.32	2671
9.34	14.1709	9.34	2700
9.36	13.1991	9.36	2665
9.38	12.4177	9.38	2607
9.4	11.7868	9.4	2620
9.42	11.2772	9.42	2671
9.44	10.8668	9.44	2772
9.46	10.539	9.46	2755
9.48	10.281	9.48	2638
9.5	10.0831	9.5	2704
9.52	9.93757	9.52	2647
9.54	9.83852	9.54	2647
9.56	9.78132	9.56	2645
9.58	9.76244	9.58	2603
9.6	9.77919	9.6	2569
9.62	9.82959	9.62	2531
9.64	9.91226	9.64	2575
9.66	10.0263	9.66	2608
9.68	10.1714	9.68	2605
9.7	9.07996	9.7	2512
9.72	9.32133	9.72	2585
9.74	9.59352	9.74	2657
9.76	9.89774	9.76	2507
9.78	10.2356	9.78	2578
9.8	10.609	9.8	2544
9.82	11.0204	9.82	2526
9.84	11.4726	9.84	2622
9.86	11.9689	9.86	2549
9.88	12.5134	9.88	2611
9.9	13.1105	9.9	2573
9.92	13.7655	9.92	2654
9.94	14.4846	9.94	2619
9.96	15.2749	9.96	2635
9.98	16.1447	9.98	2681
10	17.1038	10	2561
10.02	18.1634	10.02	2585
10.04	19.337	10.04	2557
10.06	20.6402	10.06	2686
10.08	22.0919	10.08	2726
10.1	23.7141	10.1	2749
10.12	25.5335	10.12	2833
10.14	27.5825	10.14	2830
10.16	29.9	10.16	2892
10.18	32.5339	10.18	2809
10.2	35.5432	10.2	2908
10.22	39.0014	10.22	2898
10.24	43.0009	10.24	2796
10.26	47.659	10.26	2869
10.28	53.1264	10.28	2792
10.3	59.5995	10.3	2808
10.32	67.3371	10.32	2761
10.34	76.6864	10.34	2927
10.36	88.1209	10.36	2982
10.38	102.299	10.38	3143
10.4	120.155	10.4	3327
10.42	143.053	10.42	3719
10.44	173.048	10.44	4304
10.46	213.418	10.46	5247
10.48	269.881	10.48	6826
10.5	353.454	10.5	9115
10.52	486.074	10.52	12014
10.54	707.709	10.54	15514
10.56	1079.78	10.56	18656
10.58	1665.17	10.58	19255
10.6	2445.61	10.6	16398
10.62	3080.07	10.62	11103
10.64	2958.71	10.64	6865
10.66	2221.57	10.66	4441
10.68	1480.53	10.68	3602
10.7	958.322	10.7	3196
10.72	634.496	10.72	2966
10.74	442.441	10.74	2830
10.76	326.436	10.76	2816
10.78	251.914	10.78	2852
10.8	200.671	10.8	2763
10.82	163.583	10.82	2668
10.84	135.794	10.84	2729
10.86	114.443	10.86	2691
10.88	98.7416	10.88	2712
10.9	85.4165	10.9	2678
10.92	74.6314	10.92	2687
10.94	65.7862	10.94	2662
10.96	58.4473	10.96	2613
10.98	52.2949	10.98	2567
11	47.0895	11	2575
11.02	42.6489	11.02	2597
11.04	38.8327	11.04	2573
11.06	35.5311	11.06	2570
11.08	32.6576	11.08	2543
11.1	30.1432	11.1	2612
11.12	27.9322	11.12	2615
11.14	35.6956	11.14	2518
11.16	34.2344	11.16	2561
11.18	32.9755	11.18	2595
11.2	31.8942	11.2	2604
11.22	30.9703	11.22	2509
11.24	30.1868	11.24	2649
11.26	29.5295	11.26	2676
11.28	29.0758	11.28	2742
11.3	28.6402	11.3	2693
11.32	28.3012	11.32	2726
11.34	28.0521	11.34	2800
11.36	27.8874	11.36	2782
11.38	27.8027	11.38	2726
11.4	27.7944	11.4	2663
11.42	27.86	11.42	2607
11.44	27.9976	11.44	2625
11.46	28.2058	11.46	2592
11.48	28.4843	11.48	2501
11.5	28.8331	11.5	2564
11.52	29.2531	11.52	2539
11.54	29.7455	11.54	2608
11.56	30.3123	11.56	2573
11.58	30.9562	11.58	2647
11.6	31.6806	11.6	2612
11.62	32.4895	11.62	2570
11.64	33.3878	11.64	2540
11.66	34.3813	11.66	2655
11.68	35.4767	11.68	2574
11.7	36.6819	11.7	2648
11.72	38.0061	11.72	2584
11.74	39.4598	11.74	2657
11.76	41.0554	11.76	2657
11.78	42.8072	11.78	2628
11.8	44.7317	11.8	2529
11.82	46.8485	11.82	2589
11.84	49.1802	11.84	2548
11.86	51.7536	11.86	2629
11.88	54.6007	11.88	2683
11.9	57.7591	11.9	2793
11.92	61.2745	11.92	2663
11.94	65.2019	11.94	2613
11.96	69.6088	11.96	2604
11.98	74.5784	11.98	2615
12	80.2149	12	2779
12.02	86.6505	12.02	2827
12.04	94.0555	12.04	2844
12.06	102.653	12.06	2865
12.08	112.741	12.08	2959
12.1	121.742	12.1	3026
12.12	136.283	12.12	3351
12.14	154.132	12.14	3450
12.16	176.585	12.16	3706
12.18	205.838	12.18	4177
12.2	246.011	12.2	4667
12.22	305.122	12.22	5366
12.24	397.561	12.24	6292
12.26	544.596	12.26	7235
12.28	767.433	12.28	8502
12.3	1056.3	12.3	9123
12.32	1286.82	12.32	8902
12.34	1262.02	12.34	7702
12.36	1055.05	12.36	6655
12.38	869.252	12.38	6052
12.4	774.165	12.4	6640
12.42	767.042	12.42	7935
12.44	836.14	12.44	11272
12.46	981.878	12.46	17793
12.48	1228.99	12.48	27261
12.5	1643	12.5	41558
12.52	2352.02	12.52	62187
12.54	3550.79	12.54	89673
12.56	5441.99	12.56	131629
12.58	7970.13	12.58	146360
12.6	10000	12.6	141002
12.62	9579.17	12.62	97241
12.64	7193.44	12.64	54870
12.66	4813.97	12.66	24748
12.68	3148.33	12.68	12882
12.7	2127.9	12.7	8819
12.72	1532.77	12.72	6954
12.74	1166.99	12.74	5671
12.76	910.892	12.76	4823
12.78	722.405	12.78	4427
12.8	584.457	12.8	4143
12.82	482.949	12.82	3969
12.84	406.971	12.84	3770
12.86	348.789	12.86	3648
12.88	303.177	12.88	3666
12.9	266.69	12.9	3426
12.92	237.031	12.92	3324
12.94	212.615	12.94	3394
12.96	192.309	12.96	3222
12.98	175.273	12.98	3387
13	160.879	13	3260
13.02	148.644	13.02	3230
13.04	138.197	13.04	3285
13.06	129.246	13.06	3197
13.08	121.558	13.08	3131
13.1	114.951	13.1	3190
13.12	109.276	13.12	3266
13.14	104.415	13.14	3046
13.16	100.27	13.16	3099
13.18	96.7638	13.18	3118
13.2	93.8335	13.2	3165
13.22	91.4284	13.22	3056
13.24	89.5088	13.24	2992
13.26	91.6474	13.26	2970
13.28	90.7155	13.28	2988
13.3	90.2042	13.3	2972
13.32	90.1052	13.32	2978
13.34	90.4164	13.34	2916
13.36	91.1421	13.36	2891
13.38	92.2933	13.38	2963
13.4	93.8878	13.4	3024
13.42	95.951	13.42	2890
13.44	98.5165	13.44	2942
13.46	101.628	13.46	2982
13.48	105.34	13.48	3016
13.5	109.72	13.5	3037
13.52	114.853	13.52	3018
13.54	120.843	13.54	2965
13.56	127.818	13.56	3116
13.58	135.939	13.58	3157
13.6	145.405	13.6	3145
13.62	156.466	13.62	3135
13.64	169.442	13.64	3119
13.66	184.737	13.66	3174
13.68	202.879	13.68	3205
13.7	224.558	13.7	3247
13.72	250.689	13.72	3239
13.74	282.511	13.74	3330
13.76	321.727	13.76	3429
13.78	370.731	13.78	3694
13.8	431.979	13.8	3932
13.82	512.66	13.82	4352
13.84	619.866	13.84	5214
13.86	767.15	13.86	6562
13.88	978.593	13.88	8641
13.9	1298.88	13.9	12137
13.92	1809.85	13.92	17287
13.94	2642.9	13.94	23666
13.96	3953.69	13.96	30153
13.98	5865.64	13.98	35681
14	8266.15	14	36353
14.02	9956.66	14.02	31637
14.04	9161.1	14.04	22717
14.06	6720.76	14.06	14408
14.08	4446.64	14.08	8614
14.1	2892.1	14.1	5638
14.12	1937.85	14.12	4574
14.14	1372.42	14.14	4000
14.16	1028.79	14.16	3654
14.18	806.293	14.18	3609
14.2	652.548	14.2	3326
14.22	541.423	14.22	3355
14.24	458.649	14.24	3273
14.26	395.771	14.26	3221
14.28	347.373	14.28	3059
14.3	309.84	14.3	3033
14.32	280.707	14.32	3044
14.34	258.28	14.34	2952
14.36	241.4	14.36	2997
14.38	229.304	14.38	3109
14.4	221.539	14.4	3160
14.42	221.755	14.42	3161
14.44	222.471	14.44	3252
14.46	227.786	14.46	3374
14.48	238.435	14.48	3500
14.5	255.65	14.5	4070
14.52	281.422	14.52	4729
14.54	319.001	14.54	5625
14.56	374.034	14.56	7446
14.58	457.279	14.58	9892
14.6	590.313	14.6	12893
14.62	814.102	14.62	15642
14.64	1194.44	14.64	17135
14.66	1809.32	14.66	17117
14.68	2680	14.68	14388
14.7	3535.68	14.7	10320
14.72	3655.04	14.72	7400
14.74	2897.41	14.74	5232
14.76	1982.32	14.76	4084
14.78	1299.18	14.78	3573
14.8	865.37	14.8	3377
14.82	606.269	14.82	3148
14.84	450.886	14.84	3170
14.86	352.478	14.86	2992
14.88	285.638	14.88	2937
14.9	237.613	14.9	2985
14.92	201.767	14.92	2878
14.94	174.288	14.94	2791
14.96	152.782	14.96	2814
14.98	135.656	14.98	2766
15	121.821	15	2808
15.02	110.506	15.02	2926
15.04	101.158	15.04	2866
15.06	95.4019	15.06	2888
15.08	88.9338	15.08	3100
15.1	83.5009	15.1	3418
15.12	78.9295	15.12	3786
15.14	75.0859	15.14	4388
15.16	71.8665	15.16	5184
15.18	69.1908	15.18	5904
15.2	66.9968	15.2	6437
15.22	65.2366	15.22	7028
15.24	63.8746	15.24	6883
15.26	62.8853	15.26	6098
15.28	62.2517	15.28	5019
15.3	61.9652	15.3	3884
15.32	62.0245	15.32	3311
15.34	62.4361	15.34	3034
15.36	63.2142	15.36	3004
15.38	64.3818	15.38	2967
15.4	65.9716	15.4	2901
15.42	68.0277	15.42	2857
15.44	70.2849	15.44	2816
15.46	73.4736	15.46	2848
15.48	77.3588	15.48	2907
15.5	72.7314	15.5	2886
15.52	78.6705	15.52	3000
15.54	85.7967	15.54	3026
15.56	94.3907	15.56	3266
15.58	104.827	15.58	3430
15.6	117.615	15.6	3952
15.62	133.455	15.62	4339
15.64	153.333	15.64	5071
15.66	178.669	15.66	5808
15.68	211.566	15.68	6399
15.7	255.277	15.7	7157
15.72	315.209	15.72	8409
15.74	404.954	15.74	10957
15.76	537.107	15.76	14636
15.78	753.51	15.78	18727
15.8	1118.66	15.8	21480
15.82	1716.3	15.82	21530
15.84	2596.7	15.84	18661
15.86	3576.9	15.86	14068
15.88	3954.16	15.88	9958
15.9	3304.66	15.9	6842
15.92	2306.9	15.92	5082
15.94	1510.87	15.94	4349
15.96	993.266	15.96	3786
15.98	682.625	15.98	3540
16	498.562	16	3388
16.02	384.787	16.02	3215
16.04	309.636	16.04	3169
16.06	257.112	16.06	3216
16.08	219.056	16.08	3196
16.1	190.919	16.1	3187
16.12	169.922	16.12	3214
16.14	154.479	16.14	3271
16.16	143.086	16.16	3245
16.18	135.009	16.18	3239
16.2	126.408	16.2	3125
16.22	123.981	16.22	3087
16.24	124.126	16.24	3043
16.26	126.959	16.26	3227
16.28	132.808	16.28	3361
16.3	142.277	16.3	3588
16.32	156.37	16.32	4077
16.34	176.732	16.34	4818
16.36	206.184	16.36	7257
16.38	250.013	16.38	11576
16.4	318.787	16.4	15022
16.42	433.011	16.42	21100
16.44	627.089	16.44	29530
16.46	945.342	16.46	39345
16.48	1413.19	16.48	48244
16.5	1928.86	16.5	40814
16.52	2115.75	16.52	28231
16.54	1762.52	16.54	17782
16.56	1234.95	16.56	8615
16.58	817.229	16.58	5001
16.6	546.484	16.6	4234
16.62	384.355	16.62	3791
16.64	288.521	16.64	3626
16.66	229.545	16.66	3523
16.68	190.934	16.68	3452
16.7	164.378	16.7	3403
16.72	145.649	16.72	3406
16.74	133.25	16.74	3342
16.76	124.093	16.76	3214
16.78	125.44	16.78	3174
16.8	122.303	16.8	3065
16.82	121.485	16.82	3167
16.84	122.844	16.84	3173
16.86	126.384	16.86	3223
16.88	134.258	16.88	3265
16.9	142.832	16.9	3381
16.92	154.566	16.92	3481
16.94	170.24	16.94	3638
16.96	191.028	16.96	4077
16.98	218.703	16.98	4807
17	256.017	17	6040
17.02	307.515	17.02	8048
17.04	381.453	17.04	11675
17.06	494.131	17.06	16945
17.08	677.56	17.08	21460
17.1	987.34	17.1	24942
17.12	1499.74	17.12	25949
17.14	2273.72	17.14	21406
17.16	3198.18	17.16	15786
17.18	3694.74	17.18	10795
17.2	3224.47	17.2	6996
17.22	2302.31	17.22	5228
17.24	1521.15	17.24	4329
17.26	1002.04	17.26	3898
17.28	687.998	17.28	3608
17.3	502.454	17.3	3312
17.32	389.064	17.32	3316
17.34	311.433	17.34	3202
17.36	260.668	17.36	3162
17.38	224.517	17.38	3196
17.4	198.475	17.4	3296
17.42	179.931	17.42	3255
17.44	167.402	17.44	3434
17.46	160.284	17.46	3684
17.48	158.956	17.48	3823
17.5	165.207	17.5	4084
17.52	182.692	17.52	4228
17.54	216.664	17.54	4331
17.56	271.013	17.56	4362
17.58	336.6	17.58	4230
17.6	374.499	17.6	3944
17.62	355.678	17.62	3717
17.64	300.859	17.64	3503
17.66	240.347	17.66	3455
17.68	194.559	17.68	3300
17.7	166.392	17.7	3363
17.72	151.262	17.72	3373
17.74	144.465	17.74	3543
17.76	142.883	17.76	3472
17.78	144.831	17.78	3434
17.8	149.529	17.8	3395
17.82	156.697	17.82	3393
17.84	166.332	17.84	3521
17.86	178.625	17.86	3651
17.88	193.942	17.88	3591
17.9	212.836	17.9	3763
17.92	244.873	17.92	3801
17.94	273.863	17.94	4050
17.96	309.901	17.96	4414
17.98	353.188	17.98	4735
18	411.009	18	5646
18.02	486.103	18.02	6981
18.04	586.056	18.04	8957
18.06	729.371	18.06	12447
18.08	928.84	18.08	18197
18.1	1235.34	18.1	25438
18.12	1731.49	18.12	33925
18.14	2546.39	18.14	41109
18.16	3821.51	18.16	45283
18.18	5565.48	18.18	43829
18.2	7415.22	18.2	36070
18.22	8312.95	18.22	28200
18.24	7350.36	18.24	22005
18.26	5641.52	18.26	18013
18.28	4405.37	18.28	16270
18.3	3817.44	18.3	15176
18.32	3439.29	18.32	13194
18.34	2799	18.34	10180
18.36	2048	18.36	7992
18.38	1451.95	18.38	6055
18.4	1048.29	18.4	4810
18.42	788.986	18.42	4173
18.44	621.875	18.44	3995
18.46	509.475	18.46	3768
18.48	429.538	18.48	3643
18.5	370.02	18.5	3570
18.52	324.317	18.52	3497
18.54	288.493	18.54	3444
18.56	260.003	18.56	3430
18.58	237.104	18.58	3458
18.6	218.566	18.6	3290
18.62	203.497	18.62	3368
18.64	187.705	18.64	3397
18.66	177.876	18.66	3478
18.68	170.006	18.68	3370
18.7	163.815	18.7	3444
18.72	159.097	18.72	3482
18.74	155.694	18.74	3527
18.76	153.79	18.76	3457
18.78	152.72	18.78	3335
18.8	152.723	18.8	3523
18.82	153.78	18.82	3489
18.84	155.894	18.84	3594
18.86	159.093	18.86	3599
18.88	163.433	18.88	3637
18.9	168.998	18.9	3732
18.92	175.904	18.92	3782
18.94	184.304	18.94	3745
18.96	194.402	18.96	3830
18.98	206.455	18.98	3919
19	220.798	19	3958
19.02	237.861	19.02	3990
19.04	258.202	19.04	4174
19.06	282.347	19.06	4312
19.08	311.677	19.08	4526
19.1	347.283	19.1	4696
19.12	392.375	19.12	5182
19.14	446.603	19.14	5665
19.16	514.882	19.16	6908
19.18	602.376	19.18	8816
19.2	716.972	19.2	11535
19.22	871.587	19.22	16196
19.24	1089.6	19.24	22865
19.26	1416.83	19.26	30447
19.28	1941.52	19.28	37551
19.3	2812.62	19.3	42755
19.32	4225.89	19.32	40951
19.34	6309.22	19.34	35448
19.36	8681.48	19.36	31460
19.38	9785.5	19.38	29555
19.4	8639.29	19.4	30331
19.42	6846.16	19.42	31975
19.44	5816.91	19.44	33624
19.46	5831.15	19.46	30381
19.48	6534.77	19.48	23803
19.5	6821.92	19.5	18469
19.52	5793.88	19.52	13142
19.54	4225.61	19.54	10078
19.56	2959.86	19.56	10037
19.58	2148.99	19.58	12919
19.6	1707.69	19.6	16286
19.62	1543.02	19.62	21850
19.64	1608.16	19.64	24222
19.66	1884.85	19.66	26940
19.68	2285.79	19.68	29782
19.7	2499.78	19.7	22263
19.72	2197.26	19.72	17185
19.74	1643.28	19.74	13373
19.76	1175.77	19.76	8869
19.78	867.017	19.78	6444
19.8	688.402	19.8	5505
19.82	581.826	19.82	5024
19.84	493.026	19.84	4544
19.86	407.868	19.86	4184
19.88	337.967	19.88	4010
19.9	285.84	19.9	3777
19.92	247.864	19.92	3672
19.94	219.879	19.94	3651
19.96	198.741	19.96	3559
19.98	182.457	19.98	3571
20	169.902	20	3638
20.02	160.504	20.02	3654
20.04	154.088	20.04	3550
20.06	150.89	20.06	3720
20.08	151.806	20.08	3918
20.1	158.937	20.1	4111
20.12	176.274	20.12	4071
20.14	209.755	20.14	4233
20.16	265.062	20.16	4223
20.18	338.068	20.18	4074
20.2	390.354	20.2	3877
20.22	366.583	20.22	3664
20.24	292.023	20.24	3540
20.26	222.973	20.26	3510
20.28	176.33	20.28	3416
20.3	149.055	20.3	3502
20.32	134.933	20.32	3461
20.34	129.164	20.34	3564
20.36	129.111	20.36	3667
20.38	133.841	20.38	3958
20.4	143.563	20.4	4340
20.42	159.478	20.42	4860
20.44	184.187	20.44	5740
20.46	223.039	20.46	6935
20.48	286.928	20.48	8185
20.5	395.982	20.5	9132
20.52	580.71	20.52	9026
20.54	872.869	20.54	7945
20.56	1263.49	20.56	6781
20.58	1581.7	20.58	5696
20.6	1520.5	20.6	4456
20.62	1148.84	20.62	3933
20.64	774.666	20.64	3695
20.66	510.555	20.66	3406
20.68	346.387	20.68	3331
20.7	248.658	20.7	3312
20.72	189.308	20.72	3329
20.74	150.916	20.74	3263
20.76	124.305	20.76	3179
20.78	104.87	20.78	3208
20.8	90.1632	20.8	3361
20.82	78.7401	20.82	3286
20.84	60.9656	20.84	3128
20.86	53.8777	20.86	3177
20.88	48.0937	20.88	3036
20.9	44.2965	20.9	3098
20.92	40.323	20.92	3226
20.94	36.9713	20.94	3090
20.96	28.6928	20.96	3188
20.98	26.3981	20.98	3141
21	24.4383	21	3094
21.02	23.2394	21.02	3161
21.04	21.817	21.04	3086
21.06	20.6071	21.06	3079
21.08	19.5884	21.08	3176
21.1	18.7477	21.1	3152
21.12	21.4209	21.12	3094
21.14	21.0249	21.14	3030
21.16	18.859	21.16	3142
21.18	18.9542	21.18	3178
21.2	19.3629	21.2	3222
21.22	20.243	21.22	3272
21.24	21.9174	21.24	3214
21.26	24.9852	21.26	3294
21.28	30.3557	21.28	3285
21.3	38.8698	21.3	3278
21.32	50.4716	21.32	3205
21.34	59.9412	21.34	3250
21.36	58.1077	21.36	3136
21.38	47.036	21.38	3133
21.4	35.925	21.4	3125
21.42	28.1352	21.42	3208
21.44	23.3636	21.44	3084
21.46	20.6092	21.46	3146
21.48	19.0345	21.48	3103
21.5	18.1197	21.5	3056
21.52	17.5919	21.52	3162
21.54	17.3149	21.54	3170
21.56	17.2172	21.56	3201
21.58	17.2576	21.58	3145
21.6	17.4112	21.6	3179
21.62	17.6621	21.62	3204
21.64	18.0009	21.64	3319
21.66	18.4224	21.66	3250
21.68	18.6382	21.68	3376
21.7	19.2288	21.7	3354
21.72	19.9024	21.72	3335
21.74	20.6631	21.74	3300
21.76	21.5171	21.76	3251
21.78	22.4719	21.78	3320
21.8	23.5374	21.8	3346
21.82	24.7253	21.82	3134
21.84	26.0502	21.84	3146
21.86	27.5294	21.86	3133
21.88	29.184	21.88	3108
21.9	31.1925	21.9	3192
21.92	33.284	21.92	3056
21.94	35.6454	21.94	3129
21.96	38.3236	21.96	3178
21.98	41.3769	21.98	3236
22	44.8791	22	3192
22.02	48.924	22.02	3244
22.04	53.6332	22.04	3314
22.06	57.664	22.06	3255
22.08	64.2747	22.08	3237
22.1	72.2134	22.1	3208
22.12	81.8882	22.12	3382
22.14	93.8862	22.14	3343
22.16	109.087	22.16	3483
22.18	129.404	22.18	3415
22.2	156.346	22.2	3639
22.22	195.232	22.22	3813
22.24	257.892	22.24	4469
22.26	355.353	22.26	5150
22.28	511.113	22.28	6295
22.3	740.912	22.3	7437
22.32	1010.18	22.32	8329
22.34	1159.37	22.34	8792
22.36	1052.77	22.36	8584
22.38	850.62	22.38	8691
22.4	713.908	22.4	9211
22.42	683.921	22.42	9702
22.44	763.49	22.44	10616
22.46	951.121	22.46	11537
22.48	1224.57	22.48	12753
22.5	1532.54	22.5	12535
22.52	1934.78	22.52	11217
22.54	2570.97	22.54	9349
22.56	3324.17	22.56	7783
22.58	3577.53	22.58	6361
22.6	2963.72	22.6	5219
22.62	2070.75	22.62	4409
22.64	1364.55	22.64	3910
22.66	905.011	22.66	3578
22.68	627.553	22.68	3604
22.7	461.396	22.7	3420
22.72	357.276	22.72	3439
22.74	287.493	22.74	3505
22.76	237.968	22.76	3318
22.78	201.34	22.78	3456
22.8	173.292	22.8	3528
22.82	151.263	22.82	3518
22.84	133.89	22.84	3770
22.86	120.066	22.86	4051
22.88	108.983	22.88	4118
22.9	100.038	22.9	4253
22.92	92.7929	22.92	4299
22.94	86.9238	22.94	4365
22.96	82.1937	22.96	4063
22.98	78.427	22.98	3868
23	75.4977	23	3638
23.02	73.3047	23.02	3505
23.04	71.7865	23.04	3473
23.06	70.9031	23.06	3320
23.08	70.6378	23.08	3273
23.1	70.9985	23.1	3284
23.12	72.0209	23.12	3234
23.14	73.7762	23.14	3183
23.16	76.387	23.16	3316
23.18	80.1595	23.18	3302
23.2	85.2709	23.2	3374
23.22	92.5344	23.22	3504
23.24	103.334	23.24	3616
23.26	120.061	23.26	3687
23.28	146.016	23.28	3820
23.3	183.886	23.3	4109
23.32	229.531	23.32	4240
23.34	265.035	23.34	4261
23.36	255.902	23.36	3971
23.38	228.727	23.38	3975
23.4	210.226	23.4	3897
23.42	205.277	23.42	3757
23.44	213.243	23.44	3778
23.46	232.074	23.46	3909
23.48	261.468	23.48	4282
23.5	303.072	23.5	4930
23.52	361.363	23.52	5687
23.54	445.352	23.54	6803
23.56	572.495	23.56	8405
23.58	774.482	23.58	10285
23.6	1101.12	23.6	12401
23.62	1609.2	23.62	13833
23.64	2305.72	23.64	14527
23.66	3052.17	23.66	14222
23.68	3518.95	23.68	14715
23.7	3391.35	23.7	16321
23.72	3007.42	23.72	17936
23.74	2881.74	23.74	17802
23.76	3179.73	23.76	15888
23.78	3661.84	23.78	13501
23.8	3640.23	23.8	11066
23.82	2897.44	23.82	8653
23.84	2016.68	23.84	6526
23.86	1355.22	23.86	5245
23.88	929.378	23.88	4639
23.9	670.348	23.9	4418
23.92	511.22	23.92	4230
23.94	408.279	23.94	4107
23.96	337.192	23.96	3999
23.98	285.053	23.98	4022
24	246.216	24	4039
24.02	216.351	24.02	3932
24.04	189.696	24.04	3807
24.06	171.315	24.06	3687
24.08	156.664	24.08	3597
24.1	144.933	24.1	3660
24.12	135.539	24.12	3586
24.14	128.052	24.14	3526
24.16	122.157	24.16	3445
24.18	119.84	24.18	3354
24.2	116.551	24.2	3277
24.22	114.325	24.22	3368
24.24	113.079	24.24	3307
24.26	112.759	24.26	3295
24.28	113.343	24.28	3268
24.3	114.84	24.3	3416
24.32	117.291	24.32	3205
24.34	120.782	24.34	3409
24.36	125.716	24.36	3379
24.38	131.768	24.38	3503
24.4	139.422	24.4	3378
24.42	148.796	24.42	3505
24.44	159.642	24.44	3567
24.46	171.883	24.46	3600
24.48	186.648	24.48	3651
24.5	205.452	24.5	3775
24.52	230.156	24.52	3840
24.54	262.672	24.54	3938
24.56	306.647	24.56	4073
24.58	366.207	24.58	4234
24.6	443.465	24.6	4308
24.62	531.469	24.62	4849
24.64	619.475	24.64	5348
24.66	729.18	24.66	6503
24.68	909.251	24.68	8596
24.7	1223.07	24.7	11929
24.72	1766.15	24.72	17101
24.74	2662.6	24.74	22677
24.76	3991.04	24.76	26758
24.78	5493.72	24.78	27695
24.8	6150.58	24.8	25530
24.82	5341.28	24.82	22545
24.84	4060.64	24.84	18359
24.86	3052.69	24.86	13856
24.88	2287.09	24.88	10155
24.9	1669.35	24.9	7562
24.92	1223.65	24.92	6037
24.94	929.763	24.94	5183
24.96	738.89	24.96	4585
24.98	616.119	24.98	4404
25	539.155	25	4494
25.02	493.391	25.02	4296
25.04	470.451	25.04	4390
25.06	466.303	25.06	4693
25.08	479.899	25.08	5122
25.1	512.707	25.1	5916
25.12	569.11	25.12	7577
25.14	657.711	25.14	9999
25.16	795.62	25.16	13101
25.18	1024.93	25.18	16257
25.2	1414.56	25.2	18548
25.22	2075.26	25.22	18628
25.24	3130.69	25.24	16578
25.26	4583.69	25.26	14563
25.28	5892.44	25.28	13236
25.3	5900	25.3	12062
25.32	4651.17	25.32	10480
25.34	3316.94	25.34	8939
25.36	2373.31	25.36	7935
25.38	1733.7	25.38	7112
25.4	1275.16	25.4	6243
25.42	964.99	25.42	5692
25.44	768.953	25.44	5725
25.46	651.84	25.46	6097
25.48	590.125	25.48	7246
25.5	573.71	25.5	8598
25.52	605.406	25.52	9928
25.54	703.992	25.54	10815
25.56	905.98	25.56	10474
25.58	1257.39	25.58	9274
25.6	1772.78	25.6	8007
25.62	2294.42	25.62	6873
25.64	2380.54	25.64	5612
25.66	1918.3	25.66	4755
25.68	1347.01	25.68	4356
25.7	919.216	25.7	4325
25.72	651.635	25.72	4357
25.74	501.88	25.74	4589
25.76	430.752	25.76	4813
25.78	415.014	25.78	4560
25.8	438.571	25.8	4353
25.82	470.164	25.82	4253
25.84	451.001	25.84	4184
25.86	376.975	25.86	4208
25.88	303.024	25.88	4165
25.9	256.77	25.9	4158
25.92	242.222	25.92	3978
25.94	258.678	25.94	3872
25.96	302.156	25.96	3802
25.98	350.276	25.98	3605
26	353.213	26	3382
26.02	300.596	26.02	3199
26.04	232.018	26.04	3212
26.06	173.717	26.06	3157
26.08	132.594	26.08	3200
26.1	105.831	26.1	3195
26.12	88.6192	26.12	3148
26.14	76.8862	26.14	3138
26.16	68.3767	26.16	3167
26.18	61.8426	26.18	3168
26.2	56.7797	26.2	3013
26.22	52.486	26.22	3044
26.24	48.8831	26.24	2975
26.26	40.1933	26.26	3084
26.28	37.694	26.28	3042
26.3	35.5299	26.3	2960
26.32	33.642	26.32	3030
26.34	31.3608	26.34	2984
26.36	29.8407	26.36	2927
26.38	28.5756	26.38	2961
26.4	27.4387	26.4	2932
26.42	26.5819	26.42	2940
26.44	25.7326	26.44	2974
26.46	24.9992	26.46	2972
26.48	24.3758	26.48	2946
26.5	23.8589	26.5	3012
26.52	23.4479	26.52	2935
26.54	23.1446	26.54	3069
26.56	24.6307	26.56	3057
26.58	24.6074	26.58	3097
26.6	24.7197	26.6	3224
26.62	24.986	26.62	3329
26.64	25.4326	26.64	3481
26.66	26.0962	26.66	3599
26.68	27.0291	26.68	3765
26.7	28.3113	26.7	3886
26.72	30.0416	26.72	3775
26.74	32.3905	26.74	3588
26.76	35.6208	26.76	3386
26.78	34.7039	26.78	3421
26.8	41.6342	26.8	3376
26.82	52.533	26.82	3343
26.84	70.5689	26.84	3303
26.86	100.214	26.86	3485
26.88	147.169	26.88	3373
26.9	209.562	26.9	3316
26.92	260.327	26.92	3166
26.94	251.596	26.94	3062
26.96	195.006	26.96	3065
26.98	138.738	26.98	3078
27	100.24	27	3017
27.02	78.0276	27.02	3005
27.04	67.1416	27.04	3191
27.06	63.6768	27.06	3454
27.08	65.777	27.08	3555
27.1	73.7013	27.1	3851
27.12	87.9034	27.12	4051
27.14	117.951	27.14	4223
27.16	169.051	27.16	4227
27.18	246.53	27.18	4129
27.2	337.459	27.2	3814
27.22	381.957	27.22	3780
27.24	331.289	27.24	3581
27.26	240.719	27.26	3345
27.28	166.174	27.28	3129
27.3	117.877	27.3	3078
27.32	89.6887	27.32	3018
27.34	74.7954	27.34	3092
27.36	67.7753	27.36	3234
27.38	65.9692	27.38	3473
27.4	68.5979	27.4	3676
27.42	76.3545	27.42	3896
27.44	91.6503	27.44	3889
27.46	119.015	27.46	3804
27.48	163.719	27.48	3897
27.5	227.397	27.5	3856
27.52	290.398	27.52	3783
27.54	308.01	27.54	3928
27.56	278.692	27.56	3773
27.58	238.835	27.58	3639
27.6	207.303	27.6	3502
27.62	198.383	27.62	3496
27.64	215.547	27.64	3398
27.66	241.788	27.66	3254
27.68	239.777	27.68	3269
27.7	203.488	27.7	3203
27.72	165.969	27.72	3242
27.74	144.506	27.74	3316
27.76	140.221	27.76	3429
27.78	148.915	27.78	3643
27.8	164.558	27.8	3939
27.82	180.239	27.82	4510
27.84	206.543	27.84	5163
27.86	249.716	27.86	5911
27.88	301.022	27.88	6714
27.9	341.178	27.9	6936
27.92	385.023	27.92	7161
27.94	479.706	27.94	6762
27.96	669.107	27.96	6149
27.98	986.989	27.98	5672
28	1415.21	28	4740
28.02	1748.41	28.02	4321
28.04	1652.22	28.04	3880
28.06	1232.52	28.06	3413
28.08	824.28	28.08	3185
28.1	539.993	28.1	3044
28.12	364.996	28.12	2979
28.14	261.357	28.14	2896
28.16	197.746	28.16	2858
28.18	156.174	28.18	2825
28.2	128.076	28.2	2840
28.22	109.045	28.22	2848
28.24	96.2195	28.24	2768
28.26	86.3208	28.26	2883
28.28	75.9205	28.28	2880
28.3	66.0509	28.3	2727
28.32	57.2248	28.32	2775
28.34	50.4857	28.34	2693
28.36	45.3261	28.36	2796
28.38	41.1043	28.38	2807
28.4	37.3568	28.4	2856
28.42	34.4987	28.42	3046
28.44	32.1848	28.44	3031
28.46	30.307	28.46	3024
28.48	28.7792	28.48	2942
28.5	27.5378	28.5	3046
28.52	26.5379	28.52	2883
28.54	25.7476	28.54	2833
28.56	25.1446	28.56	2786
28.58	24.7128	28.58	2736
28.6	24.4413	28.6	2827
28.62	24.3234	28.62	2719
28.64	24.356	28.64	2650
28.66	24.5398	28.66	2647
28.68	24.5292	28.68	2721
28.7	25.0404	28.7	2654
28.72	25.7262	28.72	2709
28.74	27.377	28.74	2633
28.76	28.4903	28.76	2700
28.78	30.1647	28.78	2670
28.8	31.8175	28.8	2679
28.82	34.2115	28.82	2694
28.84	36.6225	28.84	2663
28.86	39.5377	28.86	2690
28.88	43.0885	28.88	2721
28.9	47.4666	28.9	2763
28.92	52.9657	28.92	2967
28.94	60.0843	28.94	3120
28.96	69.7242	28.96	3177
28.98	83.4636	28.98	3215
29	103.695	29	3011
29.02	132.924	29.02	3122
29.04	172.079	29.04	3134
29.06	211.701	29.06	3110
29.08	232.137	29.08	3074
29.1	238.184	29.1	3489
29.12	256.425	29.12	4081
29.14	306.187	29.14	4937
29.16	407.073	29.16	6376
29.18	589.965	29.18	7316
29.2	892.897	29.2	7827
29.22	1330.67	29.22	7679
29.24	1781.5	29.24	6803
29.26	1884.73	29.26	5936
29.28	1525.66	29.28	5379
29.3	1061.68	29.3	4751
29.32	706.897	29.32	3864
29.34	474.373	29.34	3315
29.36	331.278	29.36	2944
29.38	244.668	29.38	2910
29.4	190.708	29.4	2797
29.42	155.222	29.42	2806
29.44	130.839	29.44	2727
29.46	113.671	29.46	2741
29.48	101.542	29.48	2671
29.5	91.5255	29.5	2762
29.52	86.2678	29.52	2782
29.54	83.9888	29.54	2797
29.56	83.9201	29.56	2893
29.58	86.5898	29.58	3052
29.6	92.5548	29.6	3362
29.62	104.186	29.62	3783
29.64	121.563	29.64	4456
29.66	150.78	29.66	4921
29.68	200.974	29.68	5082
29.7	286.269	29.7	4910
29.72	421.847	29.72	4611
29.74	604.893	29.74	4474
29.76	758.901	29.76	4165
29.78	739.54	29.78	3647
29.8	572.131	29.8	3352
29.82	400.164	29.82	3110
29.84	276.555	29.84	2897
29.86	197.964	29.86	2841
29.88	151.333	29.88	2805
29.9	124.428	29.9	2840
29.92	109.03	29.92	2845
29.94	100.695	29.94	2915
29.96	97.2814	29.96	2811
29.98	97.8833	29.98	3140
30	102.328	30	3191
30.02	111.034	30.02	3267
30.04	125.149	30.04	3601
30.06	147.079	30.06	4089
30.08	181.727	30.08	4680
30.1	238.572	30.1	5469
30.12	333.618	30.12	5855
30.14	488.35	30.14	5697
30.16	718.175	30.16	5705
30.18	986.326	30.18	5791
30.2	1151.9	30.2	5448
30.22	1143.86	30.22	5004
30.24	1052.21	30.24	4645
30.26	934.476	30.26	3972
30.28	784.494	30.28	3617
30.3	589.481	30.3	3354
30.32	412.145	30.32	3003
30.34	287.027	30.34	2935
30.36	207.178	30.36	2816
30.38	157.56	30.38	2700
30.4	126.16	30.4	2559
30.42	105.527	30.42	2576
30.44	91.186	30.44	2570
30.46	81.074	30.46	2604
30.48	74.2693	30.48	2554
30.5	69.6439	30.5	2610
30.52	67.1529	30.52	2590
30.54	66.8223	30.54	2606
30.56	69.0188	30.56	2544
30.58	75.1714	30.58	2677
30.6	87.6072	30.6	2806
30.62	110.02	30.62	3010
30.64	146.211	30.64	2987
30.66	194.608	30.66	3138
30.68	233.73	30.68	3011
30.7	225.418	30.7	3015
30.72	181.349	30.72	2967
30.74	137.341	30.74	2820
30.76	109.382	30.76	2850
30.78	94.5853	30.78	2867
30.8	89.234	30.8	2941
30.82	91.0401	30.82	3085
30.84	97.5505	30.84	3266
30.86	109.666	30.86	3589
30.88	129.385	30.88	3632
30.9	160.945	30.9	3858
30.92	211.311	30.92	3870
30.94	289.793	30.94	3998
30.96	404.594	30.96	4458
30.98	544.15	30.98	5320
31	653.791	31	6383
31.02	720.18	31.02	6589
31.04	836.976	31.04	6125
31.06	1060.69	31.06	5675
31.08	1300.02	31.08	5264
31.1	1300.35	31.1	4848
31.12	1019.07	31.12	4272
31.14	697.996	31.14	3646
31.16	461.163	31.16	3146
31.18	310.878	31.18	2860
31.2	220.673	31.2	2652
31.22	166.127	31.22	2603
31.24	131.303	31.24	2617
31.26	106.866	31.26	2501
31.28	89.8366	31.28	2540
31.3	77.2059	31.3	2491
31.32	67.6723	31.32	2404
31.34	60.3915	31.34	2478
31.36	55.1929	31.36	2431
31.38	50.98	31.38	2425
31.4	47.8848	31.4	2481
31.42	45.7742	31.42	2364
31.44	44.6054	31.44	2576
31.46	44.4444	31.46	2608
31.48	45.5339	31.48	2624
31.5	48.4345	31.5	2598
31.52	54.2203	31.52	2673
31.54	64.578	31.54	2600
31.56	81.4214	31.56	2665
31.58	104.86	31.58	2523
31.6	127.007	31.6	2623
31.62	136.592	31.62	2535
31.64	132.916	31.64	2421
31.66	115.912	31.66	2532
31.68	95.2409	31.68	2488
31.7	80.2063	31.7	2559
31.72	72.6936	31.72	2540
31.74	72.0248	31.74	2670
31.76	78.2877	31.76	2737
31.78	92.2632	31.78	2973
31.8	116.838	31.8	3388
31.82	155.476	31.82	3569
31.84	207.321	31.84	3846
31.86	256.01	31.86	3626
31.88	283.578	31.88	3388
31.9	310.631	31.9	3421
31.92	350.255	31.92	3636
31.94	362.873	31.94	3595
31.96	319.689	31.96	3847
31.98	263.76	31.98	4061
32	232.22	32	4097
32.02	234.959	32.02	4098
32.04	276.944	32.04	4199
32.06	365.897	32.06	4165
32.08	507.677	32.08	4036
32.1	682.465	32.1	3994
32.12	796.417	32.12	3607
32.14	777.035	32.14	3748
32.16	713.826	32.16	3953
32.18	666.434	32.18	4242
32.2	633.731	32.2	4408
32.22	653.675	32.22	4489
32.24	724.398	32.24	4142
32.26	737.833	32.26	3733
32.28	611.616	32.28	3621
32.3	437.544	32.3	3491
32.32	299.026	32.32	3217
32.34	207.396	32.34	2862
32.36	150.656	32.36	2708
32.38	115.706	32.38	2460
32.4	93.3119	32.4	2447
32.42	77.9837	32.42	2399
32.44	66.999	32.44	2309
32.46	58.5295	32.46	2403
32.48	52.5441	32.48	2238
32.5	48.0556	32.5	2317
32.52	44.7959	32.52	2379
32.54	42.5701	32.54	2402
32.56	41.2747	32.56	2400
32.58	39.7139	32.58	2469
32.6	40.3136	32.6	2511
32.62	42.0213	32.62	2576
32.64	45.1284	32.64	2887
32.66	50.1765	32.66	2917
32.68	58.2248	32.68	3041
32.7	71.4209	32.7	2916
32.72	93.883	32.72	2817
32.74	132.312	32.74	2725
32.76	194.846	32.76	2647
32.78	284.652	32.78	2689
32.8	375.827	32.8	2432
32.82	394.786	32.82	2413
32.84	320.436	32.84	2413
32.86	226.318	32.86	2441
32.88	156.043	32.88	2589
32.9	112.879	32.9	2714
32.92	89.8027	32.92	2827
32.94	80.6086	32.94	2711
32.96	82.1495	32.96	2558
32.98	95.0706	32.98	2474
33	121.477	33	2443
33.02	160.728	33.02	2440
33.04	198.523	33.04	2362
33.06	200.333	33.06	2291
33.08	161.183	33.08	2265
33.1	116.176	33.1	2212
33.12	83.2304	33.12	2263
33.14	63.0013	33.14	2364
33.16	51.8495	33.16	2346
33.18	46.5822	33.18	2426
33.2	45.3763	33.2	2547
33.22	47.9452	33.22	2550
33.24	55.3493	33.24	2679
33.26	69.8413	33.26	2819
33.28	94.1247	33.28	2965
33.3	128.211	33.3	3367
33.32	160.224	33.32	3561
33.34	169.279	33.34	3142
33.36	161.817	33.36	2841
33.38	153.884	33.38	2770
33.4	138.406	33.4	2835
33.42	115.926	33.42	2651
33.44	96.7161	33.44	2527
33.46	81.3511	33.46	2287
33.48	70.0712	33.48	2285
33.5	63.7947	33.5	2177
33.52	58.2503	33.52	2249
33.54	50.4684	33.54	2342
33.56	43.4804	33.56	2282
33.58	38.8082	33.58	2227
33.6	37.846	33.6	2356
33.62	39.9042	33.62	2380
33.64	45.2698	33.64	2408
33.66	56.1118	33.66	2377
33.68	75.3986	33.68	2424
33.7	107.407	33.7	2415
33.72	153.889	33.72	2389
33.74	205.901	33.74	2285
33.76	229.763	33.76	2368
33.78	206.921	33.78	2300
33.8	165.776	33.8	2298
33.82	136.911	33.82	2546
33.84	128.449	33.84	2664
33.86	131.684	33.86	2430
33.88	129.174	33.88	2335
33.9	119.103	33.9	2291
33.92	110.587	33.92	2338
33.94	98.6002	33.94	2251
33.96	79.0621	33.96	2162
33.98	60.4073	33.98	2097
34	47.4829	34	2106
34.02	39.9824	34.02	2101
34.04	36.8615	34.04	2089
34.06	36.2116	34.06	2079
34.08	38.0664	34.08	2123
34.1	42.8337	34.1	2050
34.12	52.01	34.12	2133
34.14	68.5703	34.14	2241
34.16	96.9031	34.16	2442
34.18	141.042	34.18	2883
34.2	197.03	34.2	2909
34.22	235.131	34.22	2794
34.24	217.464	34.24	2787
34.26	166.898	34.26	2767
34.28	123.772	34.28	2868
34.3	100.109	34.3	2645
34.32	96.8237	34.32	2431
34.34	111.101	34.34	2261
34.36	137.707	34.36	2234
34.38	157.429	34.38	2262
34.4	144.72	34.4	2091
34.42	110.425	34.42	2043
34.44	78.894	34.44	2069
34.46	56.8162	34.46	2142
34.48	42.7476	34.48	1962
34.5	34.3721	34.5	2000
34.52	29.754	34.52	1982
34.54	27.5831	34.54	2051
34.56	27.8017	34.56	2008
34.58	30.4361	34.58	2025
34.6	34.6417	34.6	2035
34.62	38.3218	34.62	2069
34.64	38.392	34.64	2114
34.66	36.9779	34.66	2165
34.68	38.5035	34.68	2149
34.7	45.4943	34.7	2068
34.72	59.1102	34.72	2058
34.74	77.4071	34.74	2027
34.76	89.3129	34.76	2014
34.78	81.67	34.78	1997
34.8	62.7298	34.8	2026
34.82	46.192	34.82	2049
34.84	35.4122	34.84	2002
34.86	29.7278	34.86	2011
34.88	27.0896	34.88	2049
34.9	26.969	34.9	2062
34.92	29.1321	34.92	1986
34.94	34.2032	34.94	2035
34.96	43.1121	34.96	2091
34.98	56.0813	34.98	1936
35	69.2845	35	1948
35.02	72.4152	35.02	1864
35.04	63.4924	35.04	1979
35.06	52.9679	35.06	2071
35.08	46.6448	35.08	2109
35.1	45.1099	35.1	2316
35.12	48.0384	35.12	2434
35.14	55.8056	35.14	2643
35.16	70.3937	35.16	2668
35.18	95.7919	35.18	2606
35.2	137.261	35.2	2570
35.22	197.341	35.22	2412
35.24	261.498	35.24	2462
35.26	283.583	35.26	2386
35.28	246.141	35.28	2386
35.3	196.242	35.3	2154
35.32	163.411	35.32	2163
35.34	147.523	35.34	2306
35.36	146.23	35.36	2276
35.38	164.024	35.38	2523
35.4	204.668	35.4	2649
35.42	270.9	35.42	3031
35.44	367.717	35.44	3282
35.46	479.249	35.46	3354
35.48	522.687	35.48	3093
35.5	441.365	35.5	2865
35.52	315.875	35.52	2724
35.54	216.433	35.54	2793
35.56	154.04	35.56	2746
35.58	120.468	35.58	2438
35.6	105.532	35.6	2211
35.62	99.3491	35.62	2154
35.64	93.6703	35.64	2127
35.66	89.0546	35.66	2087
35.68	89.6529	35.68	2084
35.7	95.1435	35.7	2275
35.72	108.494	35.72	2359
35.74	136.032	35.74	2595
35.76	179.821	35.76	2802
35.78	222.547	35.78	2654
35.8	224.859	35.8	2526
35.82	183.41	35.82	2386
35.84	135.58	35.84	2434
35.86	99.4089	35.86	2400
35.88	77.0547	35.88	2348
35.9	65.6278	35.9	2229
35.92	62.2179	35.92	2277
35.94	65.7772	35.94	2343
35.96	77.7118	35.96	2366
35.98	101.68	35.98	2457
36	142.087	36	2397
36.02	198.301	36.02	2292
36.04	247.434	36.04	2227
36.06	243.378	36.06	2128
36.08	190.769	36.08	2159
36.1	135.747	36.1	2053
36.12	97.8032	36.12	2134
36.14	75.3758	36.14	2167
36.16	64.3897	36.16	2093
36.18	61.3171	36.18	2120
36.2	64.9033	36.2	2108
36.22	76.4214	36.22	2079
36.24	99.4246	36.24	1988
36.26	138.92	36.26	2079
36.28	197.406	36.28	2049
36.3	261.404	36.3	2035
36.32	282.474	36.32	1914
36.34	235.469	36.34	1814
36.36	168.221	36.36	1900
36.38	116.068	36.38	1901
36.4	83.5455	36.4	1988
36.42	66.2431	36.42	2001
36.44	59.7146	36.44	1945
36.46	61.3225	36.46	1971
36.48	69.01	36.48	1937
36.5	77.8925	36.5	1893
36.52	81.2491	36.52	1780
36.54	75.0157	36.54	1815
36.56	60.6469	36.56	1785
36.58	46.2461	36.58	1810
36.6	35.9559	36.6	1798
36.62	29.5741	36.62	1780
36.64	25.9227	36.64	1833
36.66	24.0124	36.66	1777
36.68	23.2476	36.68	1858
36.7	23.3678	36.7	1768
36.72	24.1615	36.72	1879
36.74	26.2664	36.74	1926
36.76	30.0408	36.76	1892
36.78	36.5019	36.78	1919
36.8	47.0655	36.8	1894
36.82	62.8413	36.82	1949
36.84	82.0263	36.84	1920
36.86	96.0547	36.86	1940
36.88	99.2966	36.88	1858
36.9	99.6352	36.9	1987
36.92	98.6142	36.92	1873
36.94	88.5552	36.94	1917
36.96	75.0986	36.96	1849
36.98	66.3833	36.98	1842
37	64.7491	37	1937
37.02	70.6632	37.02	1956
37.04	85.5761	37.04	2136
37.06	113.36	37.06	2285
37.08	159.8	37.08	2642
37.1	229.091	37.1	2622
37.12	310.354	37.12	2594
37.14	365.654	37.14	2532
37.16	386.094	37.16	2471
37.18	403.073	37.18	2319
37.2	392.714	37.2	2276
37.22	320.164	37.22	2204
37.24	228.912	37.24	2050
37.26	158.863	37.26	1957
37.28	113.989	37.28	1940
37.3	87.2375	37.3	1815
37.32	71.0235	37.32	1817
37.34	61.2783	37.34	1789
37.36	55.9912	37.36	1746
37.38	54.1009	37.38	1855
37.4	55.9155	37.4	1822
37.42	60.217	37.42	1800
37.44	68.5702	37.44	1892
37.46	83.1407	37.46	2040
37.48	108.599	37.48	2318
37.5	152.984	37.5	2512
37.52	226.479	37.52	2603
37.54	334.35	37.54	2741
37.56	451.829	37.56	2735
37.58	490.782	37.58	2552
37.6	407.629	37.6	2511
37.62	288.576	37.62	2494
37.64	196.738	37.64	2523
37.66	140.291	37.66	2337
37.68	111.718	37.68	2132
37.7	103.452	37.7	2032
37.72	110.602	37.72	1947
37.74	127.219	37.74	1874
37.76	137.914	37.76	1838
37.78	126.943	37.78	1868
37.8	103.658	37.8	1826
37.82	79.689	37.82	1809
37.84	60.0549	37.84	1775
37.86	47.2197	37.86	1743
37.88	40.1677	37.88	1719
37.9	37.5655	37.9	1719
37.92	37.5075	37.92	1695
37.94	36.6145	37.94	1750
37.96	32.4628	37.96	1738
37.98	27.3047	37.98	1726
38	23.2825	38	1693
38.02	20.8394	38.02	1769
38.04	19.7334	38.04	1796
38.06	19.8378	38.06	1750
38.08	21.3361	38.08	1696
38.1	24.8018	38.1	1635
38.12	30.9827	38.12	1653
38.14	40.1341	38.14	1666
38.16	49.4319	38.16	1709
38.18	51.072	38.18	1740
38.2	43.1186	38.2	1710
38.22	33.3504	38.22	1603
38.24	26.215	38.24	1687
38.26	22.0111	38.26	1650
38.28	20.0062	38.28	1722
38.3	19.5452	38.3	1712
38.32	20.2553	38.32	1764
38.34	22.2643	38.34	1691
38.36	25.7239	38.36	1877
38.38	30.6437	38.38	1990
38.4	37.1165	38.4	2024
38.42	46.6327	38.42	1929
38.44	59.4208	38.44	1939
38.46	69.6393	38.46	1862
38.48	68.7925	38.48	1870
38.5	59.6723	38.5	1925
38.52	50.3836	38.52	1810
38.54	45.3671	38.54	1800
38.56	44.8687	38.56	1761
38.58	46.0847	38.58	1820
38.6	45.4371	38.6	1825
38.62	43.5896	38.62	1857
38.64	43.9422	38.64	1957
38.66	46.1673	38.66	1994
38.68	51.3237	38.68	2324
38.7	59.5396	38.7	2753
38.72	71.7549	38.72	3076
38.74	90.1086	38.74	3246
38.76	119.102	38.76	3051
38.78	167.317	38.78	2860
38.8	248.335	38.8	2737
38.82	377.772	38.82	2586
38.84	558.039	38.84	2550
38.86	728.093	38.86	2508
38.88	742.371	38.88	2295
38.9	590.688	38.9	2234
38.92	421.304	38.92	2225
38.94	308.131	38.94	2304
38.96	256.156	38.96	2198
38.98	251.933	38.98	2199
39	270.264	39	2176
39.02	269.041	39.02	2048
39.04	226.307	39.04	2004
39.06	168.544	39.06	2017
39.08	121.493	39.08	1964
39.1	90.2671	39.1	1879
39.12	71.4152	39.12	1803
39.14	60.7895	39.14	1921
39.16	55.6184	39.16	1798
39.18	54.7969	39.18	1875
39.2	58.9052	39.2	1819
39.22	69.7471	39.22	1861
39.24	91.009	39.24	1748
39.26	125.725	39.26	1792
39.28	170.23	39.28	1672
39.3	199.197	39.3	1723
39.32	181.568	39.32	1658
39.34	136.316	39.34	1666
39.36	94.8488	39.36	1624
39.38	66.0516	39.38	1617
39.4	48.2623	39.4	1662
39.42	37.7795	39.42	1692
39.44	31.6914	39.44	1617
39.46	28.3437	39.46	1625
39.48	27.0592	39.48	1659
39.5	27.681	39.5	1717
39.52	29.985	39.52	1691
39.54	32.5637	39.54	1612
39.56	32.8788	39.56	1697
39.58	30.9013	39.58	1583
39.6	27.7358	39.6	1597
39.62	24.089	39.62	1643
39.64	21.1101	39.64	1615
39.66	19.3045	39.66	1567
39.68	18.6315	39.68	1638
39.7	18.948	39.7	1591
39.72	20.1956	39.72	1683
39.74	22.6139	39.74	1591
39.76	26.3975	39.76	1623
39.78	31.0979	39.78	1664
39.8	34.4266	39.8	1686
39.82	34.3272	39.82	1696
39.84	32.9983	39.84	1723
39.86	32.9605	39.86	1905
39.88	34.9568	39.88	2040
39.9	39.1674	39.9	2343
39.92	45.9804	39.92	2592
39.94	56.354	39.94	2693
39.96	72.4948	39.96	2771
39.98	98.3356	39.98	2490
40	140.141	40	2365
40.02	205.436	40.02	2388
40.04	301.561	40.04	2349
40.06	420.828	40.06	2186
40.08	499.887	40.08	2132
40.1	468.465	40.1	1965
40.12	374.228	40.12	1871
40.14	275.996	40.14	1867
40.16	194.389	40.16	1794
40.18	139.398	40.18	1824
40.2	108.38	40.2	1836
40.22	95.3028	40.22	1811
40.24	96.36	40.24	1829
40.26	109.232	40.26	1984
40.28	129.054	40.28	1947
40.3	148.05	40.3	1922
40.32	158.202	40.32	1934
40.34	146.242	40.34	1857
40.36	118.214	40.36	1826
40.38	92.273	40.38	1864
40.4	73.5251	40.4	1780
40.42	61.3808	40.42	1803
40.44	53.2046	40.44	1704
40.46	45.303	40.46	1712
40.48	38.4848	40.48	1653
40.5	34.0262	40.5	1663
40.52	32.7862	40.52	1654
40.54	34.9757	40.54	1673
40.56	41.672	40.56	1668
40.58	54.6062	40.58	1755
40.6	74.95	40.6	1842
40.62	98.6124	40.62	1815
40.64	108.732	40.64	1838
40.66	93.4566	40.66	1759
40.68	68.7003	40.68	1742
40.7	48.8375	40.7	1835
40.72	36.2621	40.72	1769
40.74	29.4844	40.74	1700
40.76	26.8784	40.76	1711
40.78	27.4058	40.78	1663
40.8	31.1326	40.8	1716
40.82	37.1037	40.82	1642
40.84	41.5805	40.84	1735
40.86	39.5236	40.86	1687
40.88	33.3952	40.88	1706
40.9	28.4049	40.9	1727
40.92	26.3542	40.92	1627
40.94	27.6172	40.94	1635
40.96	32.7415	40.96	1694
40.98	43.1333	40.98	1640
41	59.1828	41	1614
41.02	78.7568	41.02	1584
41.04	91.8739	41.04	1652
41.06	92.069	41.06	1637
41.08	85.109	41.08	1622
41.1	77.1886	41.1	1572
41.12	73.2222	41.12	1594
41.14	68.6508	41.14	1587
41.16	56.6403	41.16	1551
41.18	42.1475	41.18	1518
41.2	30.8769	41.2	1488
41.22	23.5878	41.22	1583
41.24	19.0888	41.24	1632
41.26	16.3985	41.26	1584
41.28	14.8127	41.28	1550
41.3	13.9011	41.3	1648
41.32	13.4582	41.32	1650
41.34	13.4028	41.34	1588
41.36	13.7124	41.36	1661
41.38	14.4526	41.38	1693
41.4	15.766	41.4	1662
41.42	18.3235	41.42	1613
41.44	21.4578	41.44	1738
41.46	25.5002	41.46	1806
41.48	29.392	41.48	1725
41.5	32.5615	41.5	1713
41.52	37.2298	41.52	1726
41.54	44.8092	41.54	1726
41.56	56.2766	41.56	1790
41.58	66.6252	41.58	1802
41.6	70.0162	41.6	1907
41.62	71.8098	41.62	1931
41.64	81.599	41.64	2039
41.66	105.403	41.66	2037
41.68	146.043	41.68	2001
41.7	196.741	41.7	2023
41.72	226.007	41.72	2243
41.74	206.653	41.74	2435
41.76	168.191	41.76	2471
41.78	142.861	41.78	2339
41.8	136.493	41.8	2141
41.82	146.249	41.82	2036
41.84	167.932	41.84	2099
41.86	199.127	41.86	2115
41.88	232.933	41.88	1933
41.9	251.41	41.9	1920
41.92	242.425	41.92	1720
41.94	201.994	41.94	1726
41.96	151.261	41.96	1756
41.98	110.259	41.98	1683
42	82.4552	42	1694
42.02	66.1472	42.02	1704
42.04	57.3502	42.04	1729
42.06	51.3621	42.06	1596
42.08	45.4026	42.08	1652
42.1	39.2447	42.1	1681
42.12	33.8371	42.12	1718
42.14	30.0301	42.14	1693
42.16	27.8339	42.16	1719
42.18	26.9354	42.18	1717
42.2	27.0676	42.2	1817
42.22	28.123	42.22	1906
42.24	30.1465	42.24	2012
42.26	33.6216	42.26	2133
42.28	38.4669	42.28	2197
42.3	45.8352	42.3	2086
42.32	57.4444	42.32	2013
42.34	76.5762	42.34	1873
42.36	108.193	42.36	1937
42.38	157.863	42.38	1913
42.4	227.858	42.4	1907
42.42	303.211	42.42	1900
42.44	331.078	42.44	1780
42.46	286.31	42.46	1800
42.48	217.061	42.48	1766
42.5	155.917	42.5	1769
42.52	112.277	42.52	1750
42.54	85.9114	42.54	1755
42.56	72.459	42.56	1736
42.58	68.3393	42.58	1700
42.6	72.2526	42.6	1710
42.62	84.6509	42.62	1787
42.64	105.286	42.64	1800
42.66	127.456	42.66	1914
42.68	133.202	42.68	2124
42.7	118.565	42.7	2282
42.72	101.813	42.72	2447
42.74	93.8118	42.74	2521
42.76	96.3523	42.76	2442
42.78	109.539	42.78	2323
42.8	136.289	42.8	2311
42.82	185.096	42.82	2313
42.84	266.497	42.84	2345
42.86	383.711	42.86	2297
42.88	502.418	42.88	2213
42.9	532.603	42.9	2042
42.92	463.203	42.92	1916
[truncated: 354 more rows]
