# Supplementary material for: Single crystals of purely organic free-standing two-dimensional woven polymer networks
Source: Nat Chem. 2024 Jul 18;16(11):1906–14. doi: 10.1038/s41557-024-01580-3 (PMC11527790; doi:10.1038/s41557-024-01580-3)
Supplement: Supplementary file 9 — Source data for supplementary figures. [file 41557_2024_1580_MOESM9_ESM.zip › 2DWPN_Supplementary_Data_6/Supplementary Fig.19.xls]

## Sheet: NWPN-1
Supplementary Fig.19
TGA		DSC
Temperature ( oC)	Weight （%）	Temperature ( oC)	Heat Flow (W·g‒1)
22.7754	100	19.1355	-0.0039588
22.8216	100.002	19.1357	-0.0040749
22.8604	100.003	19.1353	-0.0041691
22.9016	100.004	19.1355	-0.0042377
22.9395	100.006	19.1357	-0.0042776
22.9792	100.006	19.1358	-0.0042952
23.0169	100.006	19.1356	-0.0042472
23.0625	100.006	19.1368	-0.0040509
23.0981	100.006	19.1372	-0.0035337
23.1393	100.005	19.1383	-0.0020577
23.179	100.004	19.1402	0.000335882
23.2215	100.003	19.142	0.00382099
23.2632	100.002	19.145	0.00889515
23.307	100.001	19.1489	0.0158292
23.3449	99.9996	19.1526	0.026331
23.3845	99.9982	19.1577	0.0405633
23.427	99.9972	19.1636	0.0556003
23.4689	99.9963	19.1707	0.0699725
23.5147	99.9956	19.1779	0.0825185
23.5615	99.9948	19.1879	0.095906
23.6007	99.9938	19.1986	0.109502
23.6438	99.9931	19.21	0.123322
23.6882	99.9923	19.2217	0.135908
23.7277	99.9915	19.2362	0.146721
23.7701	99.9904	19.2508	0.155537
23.8178	99.9895	19.2671	0.165504
23.8586	99.9889	19.2841	0.176639
23.9068	99.988	19.3015	0.184705
23.9464	99.9869	19.3193	0.192501
23.9966	99.9861	19.3401	0.200403
24.0384	99.9856	19.3605	0.208797
24.0839	99.9851	19.3818	0.214664
24.1312	99.9845	19.4026	0.220068
24.176	99.9835	19.4259	0.223566
24.2196	99.9828	19.4486	0.226921
24.2705	99.982	19.4733	0.229641
24.3122	99.981	19.4973	0.232017
24.3542	99.9799	19.5215	0.234041
24.4064	99.9792	19.5467	0.235546
24.457	99.9784	19.573	0.237542
24.5063	99.9774	19.5987	0.239096
24.5572	99.9768	19.6253	0.240875
24.6015	99.9762	19.6514	0.242718
24.6519	99.9759	19.6791	0.244469
24.7041	99.9757	19.7062	0.245683
24.7501	99.9752	19.7348	0.246692
24.8005	99.9748	19.7627	0.247062
24.8532	99.9743	19.7903	0.247205
24.9006	99.9739	19.819	0.24762
24.9531	99.9735	19.8482	0.24788
25.0045	99.9729	19.8774	0.248349
25.0575	99.9724	19.9071	0.248921
25.1072	99.9718	19.9366	0.249229
25.1579	99.9715	19.9657	0.249513
25.2161	99.971	19.9954	0.249843
25.27	99.9704	20.0251	0.250215
25.3218	99.9699	20.0558	0.250396
25.3741	99.9693	20.0861	0.250471
25.4264	99.9686	20.1154	0.250637
25.4825	99.9681	20.1465	0.250749
25.5373	99.9677	20.1771	0.250807
25.5965	99.9675	20.2089	0.250868
25.6473	99.9671	20.2393	0.250938
25.7096	99.9664	20.2714	0.251051
25.7618	99.9659	20.3025	0.251139
25.817	99.9653	20.3336	0.251201
25.8724	99.9649	20.3651	0.251311
25.9275	99.9647	20.3966	0.251408
25.9846	99.9641	20.4291	0.251473
26.0427	99.9638	20.4606	0.251533
26.1008	99.9634	20.4926	0.251614
26.1587	99.9625	20.5245	0.251676
26.2124	99.962	20.5565	0.251723
26.2755	99.9616	20.5888	0.251764
26.3329	99.9614	20.621	0.251789
26.3913	99.9612	20.6529	0.2518
26.4549	99.9607	20.6853	0.251806
26.5106	99.9603	20.7163	0.251821
26.5717	99.9601	20.7497	0.251847
26.6328	99.96	20.7825	0.251883
26.6931	99.9598	20.8143	0.251895
26.7551	99.9597	20.8469	0.251868
26.8189	99.9594	20.8797	0.251821
26.8779	99.959	20.9116	0.251779
26.9387	99.9586	20.944	0.251762
27.0058	99.9582	20.9769	0.251741
27.0703	99.9579	21.0092	0.251723
27.1331	99.9576	21.043	0.2517
27.1972	99.957	21.0759	0.251643
27.2549	99.9564	21.1061	0.251572
27.3212	99.956	21.1404	0.251512
27.3886	99.9559	21.1719	0.251447
27.4501	99.9556	21.2054	0.251376
27.5155	99.9553	21.2375	0.251323
27.5827	99.9552	21.2691	0.25129
27.6471	99.955	21.3026	0.251266
27.7102	99.9546	21.3355	0.25123
27.779	99.9543	21.3689	0.251172
27.8428	99.9538	21.4012	0.251111
27.9169	99.9534	21.4336	0.251061
27.9843	99.9528	21.4664	0.251021
28.0501	99.9524	21.4988	0.250981
28.1185	99.9523	21.5322	0.250916
28.1868	99.952	21.5647	0.250839
28.2526	99.9513	21.5979	0.250774
28.3193	99.9508	21.63	0.250703
28.39	99.9506	21.6642	0.250627
28.4539	99.9508	21.6958	0.250563
28.5208	99.9509	21.7293	0.250514
28.5899	99.9509	21.7613	0.250466
28.6665	99.9508	21.7948	0.250411
28.7367	99.9499	21.8268	0.250347
28.8125	99.9494	21.8597	0.250228
28.8824	99.949	21.8923	0.250109
28.9586	99.9486	21.9258	0.249995
29.027	99.9482	21.9577	0.249916
29.0922	99.9479	21.9911	0.249856
29.1661	99.9473	22.0243	0.249777
29.2383	99.9468	22.057	0.249672
29.3104	99.9461	22.09	0.249571
29.3812	99.946	22.1235	0.249496
29.4591	99.9461	22.1551	0.249407
29.5324	99.946	22.1883	0.249317
29.6045	99.946	22.2212	0.249224
29.6884	99.946	22.2542	0.249129
29.7612	99.9458	22.2868	0.249055
29.8323	99.9455	22.3204	0.24897
29.9042	99.9455	22.3527	0.248874
29.9825	99.9458	22.3859	0.248783
30.0548	99.946	22.4183	0.248692
30.1285	99.946	22.4515	0.248632
30.2049	99.9455	22.4838	0.248568
30.2787	99.9453	22.5173	0.248472
30.3549	99.9453	22.5499	0.248344
30.4371	99.9451	22.5826	0.248216
30.5114	99.945	22.6159	0.248097
30.5904	99.945	22.6482	0.247997
30.6653	99.9447	22.681	0.247896
30.7417	99.9443	22.7148	0.247791
30.8215	99.944	22.7476	0.247682
30.8984	99.9438	22.7802	0.247576
30.974	99.9432	22.8128	0.247465
31.0547	99.9427	22.8462	0.247338
31.1325	99.9424	22.8787	0.247226
31.2123	99.9421	22.9123	0.247116
31.2834	99.9418	22.9451	0.246985
31.3641	99.9414	22.9775	0.246871
31.4455	99.941	23.011	0.24677
31.5234	99.9407	23.044	0.246637
31.6042	99.9406	23.0766	0.246519
31.6785	99.9405	23.109	0.246384
31.7634	99.9406	23.1426	0.246259
31.8445	99.9407	23.1751	0.246157
31.9222	99.9402	23.2079	0.246028
32.0036	99.9396	23.2414	0.245896
32.0827	99.9396	23.2738	0.245755
32.1663	99.9394	23.3069	0.245601
32.2443	99.9389	23.3397	0.245473
32.3302	99.9389	23.3724	0.24535
32.4106	99.9387	23.4055	0.245212
32.4949	99.9384	23.4381	0.245062
32.5736	99.9383	23.4713	0.244925
32.6553	99.9381	23.5041	0.244809
32.7338	99.9383	23.5375	0.244707
32.8144	99.9383	23.5704	0.244617
32.8957	99.9378	23.6033	0.244512
32.98	99.9374	23.6357	0.24439
33.0638	99.9373	23.6693	0.244256
33.1443	99.9367	23.7019	0.244082
33.2255	99.9362	23.7349	0.243907
33.3135	99.9359	23.7676	0.243749
33.3942	99.9355	23.8013	0.243626
33.4815	99.935	23.8337	0.243495
33.5626	99.9344	23.8677	0.243367
33.6486	99.9343	23.9004	0.243246
33.7298	99.9343	23.9327	0.243104
33.8083	99.9343	23.9667	0.242953
33.8977	99.9341	23.9988	0.242801
33.9806	99.934	24.032	0.242643
34.0641	99.9339	24.066	0.242486
34.1454	99.9339	24.0978	0.242355
34.2332	99.934	24.1312	0.242218
34.3161	99.934	24.1644	0.242052
34.3974	99.934	24.1967	0.241911
34.4781	99.9334	24.2311	0.241796
34.564	99.9329	24.2635	0.24169
34.6529	99.9326	24.2965	0.241569
34.7332	99.9325	24.3296	0.24141
34.8162	99.9323	24.3627	0.241238
34.9056	99.9323	24.3957	0.241053
34.9881	99.9321	24.4289	0.240886
35.0749	99.9319	24.4615	0.240727
35.1626	99.9315	24.4944	0.240542
35.2418	99.9312	24.5273	0.240367
35.3272	99.9312	24.5607	0.240213
35.4109	99.9314	24.5929	0.240072
35.499	99.9314	24.6265	0.239926
35.5838	99.931	24.6595	0.239779
35.6702	99.9303	24.6924	0.239633
35.7597	99.93	24.7256	0.239487
35.8384	99.9296	24.7588	0.23935
35.929	99.9292	24.7906	0.239206
36.0136	99.9288	24.8241	0.239062
36.1024	99.9284	24.8581	0.238922
36.1856	99.9281	24.8904	0.238773
36.269	99.9279	24.9232	0.238614
36.351	99.9275	24.9559	0.238443
36.4399	99.9274	24.9896	0.238301
36.5271	99.9277	25.0219	0.238153
36.6088	99.9278	25.0556	0.238004
36.6977	99.9278	25.0888	0.23785
36.7828	99.9277	25.1217	0.237702
36.8644	99.9278	25.1551	0.237568
36.9558	99.9278	25.1883	0.237436
37.0415	99.9274	25.2212	0.237282
37.1307	99.9271	25.2541	0.237111
37.2132	99.9267	25.2879	0.236943
37.2961	99.9263	25.3211	0.236799
37.3816	99.9257	25.3537	0.236649
37.4706	99.9251	25.3871	0.236515
37.5594	99.9245	25.4205	0.236392
37.6401	99.9242	25.4535	0.236257
37.7271	99.924	25.4865	0.236107
37.8144	99.924	25.5194	0.235939
37.8991	99.9241	25.5527	0.235758
37.9884	99.9238	25.5855	0.235597
38.0742	99.924	25.6184	0.235427
38.1588	99.924	25.6523	0.235261
38.2476	99.9235	25.685	0.235111
38.3331	99.9233	25.7177	0.234979
38.4191	99.9231	25.7509	0.234858
38.5039	99.9227	25.7839	0.234738
38.5888	99.9223	25.817	0.234602
38.6781	99.9218	25.8498	0.234453
38.7642	99.9213	25.8829	0.2343
38.8481	99.9213	25.9158	0.234141
38.9354	99.9213	25.9496	0.233969
39.0219	99.9209	25.9832	0.233818
39.1052	99.9208	26.0158	0.233675
39.1957	99.9208	26.0492	0.233532
39.2816	99.9204	26.0816	0.233384
39.3701	99.9202	26.1156	0.233242
39.4553	99.9202	26.1482	0.233085
39.5438	99.9201	26.1811	0.232945
39.6285	99.92	26.2145	0.232833
39.7154	99.9197	26.248	0.232714
39.7995	99.9191	26.2805	0.232558
39.889	99.919	26.3143	0.232386
39.9719	99.9193	26.3468	0.232212
40.0549	99.9194	26.3807	0.232045
40.1414	99.9193	26.4134	0.231919
40.2317	99.9189	26.4465	0.23181
40.3104	99.9185	26.4789	0.231663
40.3994	99.9182	26.5136	0.231488
40.4848	99.9183	26.5458	0.231318
40.5737	99.9185	26.5793	0.231143
40.6577	99.918	26.6126	0.230993
40.7387	99.9178	26.646	0.230863
40.8279	99.9172	26.6799	0.230714
40.9123	99.9165	26.7121	0.230548
41.0016	99.9161	26.7456	0.230365
41.0867	99.9161	26.779	0.230216
41.1735	99.9158	26.8119	0.230059
41.2532	99.9154	26.8453	0.229897
41.3428	99.9149	26.8793	0.229748
41.4267	99.9143	26.9114	0.229603
41.5125	99.9139	26.9453	0.229488
41.5992	99.9135	26.979	0.229372
41.6818	99.9135	27.011	0.229228
41.7658	99.9132	27.0442	0.229064
41.8513	99.9127	27.0776	0.228887
41.9383	99.9119	27.1107	0.228717
42.0214	99.9117	27.1433	0.22859
42.1091	99.9116	27.177	0.228478
42.194	99.9113	27.2095	0.228372
42.2738	99.9114	27.2426	0.228235
42.362	99.9114	27.276	0.228089
42.4485	99.9112	27.3091	0.227906
42.5367	99.9108	27.3415	0.227715
42.6169	99.9105	27.3744	0.227547
42.701	99.9105	27.4087	0.227391
42.7847	99.9108	27.4417	0.227257
42.8682	99.9105	27.4753	0.227129
42.956	99.9099	27.5078	0.226989
43.0431	99.9097	27.5411	0.226857
43.1205	99.9091	27.5749	0.226736
43.2117	99.9084	27.6077	0.226607
43.2917	99.9083	27.6407	0.226455
43.3773	99.9081	27.674	0.2263
43.4614	99.908	27.7071	0.226162
43.5479	99.9077	27.7407	0.226046
43.6296	99.9076	27.7739	0.225932
43.7137	99.9077	27.8066	0.22581
43.8	99.9079	27.8396	0.225657
43.8813	99.9077	27.8729	0.22551
43.966	99.9073	27.9056	0.225383
44.045	99.907	27.9399	0.225255
44.1333	99.9069	27.9727	0.225147
44.2159	99.9068	28.006	0.225045
44.3005	99.9064	28.0401	0.224938
44.3817	99.9058	28.0731	0.224797
44.47	99.9054	28.1062	0.224626
44.5477	99.905	28.1398	0.224468
44.6328	99.9047	28.173	0.224332
44.7119	99.9044	28.2063	0.224191
44.8014	99.9044	28.2393	0.224044
44.8809	99.9046	28.2724	0.223876
44.9652	99.904	28.3054	0.223727
45.0487	99.9036	28.339	0.223607
45.1275	99.9037	28.3723	0.223498
45.2123	99.904	28.4057	0.223421
45.2977	99.904	28.4384	0.223348
45.3777	99.9037	28.4712	0.223264
45.4596	99.9032	28.5047	0.223171
45.5375	99.9028	28.5388	0.223058
45.6261	99.9024	28.5712	0.222927
45.7068	99.9025	28.6046	0.222773
45.7903	99.9025	28.6377	0.222626
45.8704	99.9022	28.6715	0.222481
45.9535	99.9017	28.7049	0.222357
46.0361	99.9009	28.7365	0.222235
46.12	99.9004	28.7712	0.222121
46.2016	99.9004	28.8037	0.221984
46.2849	99.9003	28.8369	0.221834
46.3659	99.9	28.8703	0.221712
46.4496	99.8998	28.903	0.221629
46.5265	99.8992	28.9368	0.221546
46.6142	99.8988	28.9699	0.221456
46.6983	99.8988	29.004	0.221333
46.7755	99.8989	29.0366	0.221212
46.8558	99.8991	29.07	0.221104
46.9442	99.8988	29.1036	0.221005
47.0254	99.8982	29.1367	0.220902
47.1079	99.8981	29.1692	0.220775
47.1856	99.8981	29.2026	0.220645
47.2678	99.8978	29.2361	0.220514
47.3543	99.8974	29.269	0.220375
47.428	99.8973	29.303	0.220248
47.5174	99.897	29.3367	0.220163
47.5934	99.8966	29.3691	0.220093
47.6721	99.8962	29.402	0.220039
47.7568	99.8959	29.4354	0.219976
47.8313	99.896	29.4689	0.219882
47.9171	99.896	29.5014	0.219764
48.001	99.8955	29.5352	0.219639
48.0827	99.8951	29.5688	0.219507
48.1585	99.8949	29.6009	0.219403
48.2388	99.8949	29.6346	0.219314
48.3195	99.8948	29.6676	0.21921
48.4068	99.8944	29.7013	0.219092
48.4879	99.8942	29.7348	0.218983
48.5647	99.8945	29.7684	0.218882
48.6476	99.8944	29.801	0.218804
48.7311	99.894	29.8355	0.218723
48.8084	99.894	29.8679	0.218629
48.89	99.8942	29.9015	0.218555
48.9732	99.894	29.9341	0.218479
49.0496	99.8934	29.9687	0.218408
49.127	99.8929	30.0019	0.218347
49.2105	99.8927	30.034	0.218271
49.2913	99.8923	30.0685	0.218197
49.3734	99.8919	30.1021	0.218094
49.4516	99.8914	30.1337	0.217975
49.5338	99.8912	30.1679	0.217857
49.6159	99.8911	30.2007	0.217758
49.6936	99.8908	30.2337	0.217664
49.7765	99.8907	30.2676	0.217552
49.8525	99.8907	30.3011	0.217444
49.9354	99.8908	30.3341	0.217369
50.0112	99.8909	30.3668	0.217324
50.0951	99.8911	30.4007	0.217275
50.1766	99.8911	30.4338	0.217192
50.2543	99.8908	30.4675	0.217084
50.3359	99.8904	30.5002	0.216978
50.415	99.8903	30.5335	0.216857
50.4964	99.8903	30.5666	0.216765
50.5724	99.8901	30.6	0.216674
50.6534	99.8897	30.6347	0.21657
50.7388	99.8892	30.6665	0.2165
50.8132	99.889	30.7008	0.216447
50.8922	99.8885	30.7324	0.216401
50.9687	99.8881	30.7669	0.216338
51.0467	99.8878	30.7991	0.216254
51.1279	99.8876	30.8339	0.216178
51.2145	99.8872	30.8673	0.216086
51.2962	99.8868	30.9002	0.21599
51.3732	99.8863	30.9329	0.215891
51.451	99.886	30.9666	0.21579
51.525	99.8857	31.0001	0.215702
51.6075	99.8854	31.0328	0.215639
51.6832	99.885	31.0659	0.215578
51.7613	99.8849	31.0993	0.215513
51.8417	99.8846	31.133	0.215446
51.9222	99.8845	31.1665	0.215397
52.004	99.8841	31.1997	0.21535
52.0787	99.8837	31.2325	0.215284
52.1617	99.8834	31.2659	0.215196
52.2406	99.8832	31.2986	0.215086
52.319	99.8835	31.3322	0.214957
52.3999	99.8834	31.3662	0.214846
52.4792	99.8834	31.3983	0.214757
52.5631	99.883	31.4323	0.214686
52.6435	99.8824	31.4662	0.214618
52.7227	99.8821	31.4991	0.214564
52.7951	99.882	31.5316	0.214488
52.8773	99.8819	31.5655	0.214415
52.9604	99.8816	31.5992	0.214315
53.0319	99.8812	31.6323	0.214193
53.1164	99.8808	31.6659	0.214061
53.1949	99.8806	31.6994	0.213926
53.2737	99.8802	31.732	0.213816
53.3511	99.8801	31.766	0.213748
53.4265	99.8799	31.7983	0.213686
53.5065	99.8795	31.8321	0.213616
53.5831	99.8793	31.866	0.213526
53.6638	99.8791	31.8986	0.213426
53.7417	99.8788	31.9325	0.213368
53.825	99.8784	31.9654	0.213331
53.8999	99.8779	31.9988	0.213262
53.9811	99.8776	32.0327	0.213187
54.057	99.8776	32.0652	0.213088
54.1352	99.8776	32.098	0.212974
54.2154	99.8772	32.1317	0.2129
54.2917	99.8771	32.1656	0.212813
54.3673	99.8768	32.1981	0.212714
54.4499	99.8765	32.2315	0.212627
54.5326	99.8765	32.2657	0.212561
54.6103	99.8764	32.2982	0.212479
54.6855	99.8764	32.3325	0.212384
54.7636	99.8758	32.3651	0.212279
54.843	99.8751	32.3988	0.212163
54.9188	99.8749	32.4307	0.212082
55.0013	99.8749	32.4644	0.212006
55.0799	99.8747	32.4985	0.21193
55.1568	99.8747	32.5311	0.211849
55.2388	99.8746	32.564	0.211753
55.3216	99.8744	32.5981	0.211666
55.3969	99.8743	32.6314	0.211599
55.4752	99.8743	32.665	0.211513
55.5502	99.8742	32.6979	0.211459
55.6301	99.8739	32.7313	0.211408
55.7097	99.8738	32.7648	0.211349
55.7863	99.8733	32.7976	0.211289
55.8667	99.8729	32.8309	0.211223
55.9399	99.8729	32.865	0.211153
56.0214	99.8729	32.8978	0.211079
56.1023	99.8727	32.9311	0.211002
56.1803	99.8722	32.9654	0.210914
56.2583	99.8718	32.998	0.210815
56.337	99.8716	33.0312	0.210719
56.417	99.8716	33.0644	0.210644
56.4886	99.8716	33.098	0.210568
56.5705	99.8716	33.1306	0.210467
56.6505	99.8714	33.1648	0.210375
56.7311	99.8709	33.198	0.210273
56.8085	99.8703	33.2312	0.210194
56.8892	99.8702	33.2654	0.210137
56.9647	99.8703	33.2977	0.210093
57.0486	99.8705	33.3304	0.21004
57.1239	99.87	33.364	0.209971
57.2022	99.8695	33.3978	0.209906
57.2811	99.8689	33.4317	0.209849
57.3623	99.8683	33.4634	0.209796
57.436	99.8681	33.4974	0.209726
57.5172	99.868	33.5311	0.209624
57.5931	99.8678	33.5643	0.209481
57.6713	99.8677	33.5973	0.209352
57.7512	99.8673	33.6314	0.209267
57.828	99.8667	33.6644	0.209215
57.907	99.8666	33.6972	0.209141
57.9912	99.8665	33.7308	0.20906
58.0656	99.8663	33.7644	0.208947
58.1491	99.8665	33.7977	0.208836
58.2249	99.8662	33.831	0.208728
58.3048	99.8656	33.8645	0.208637
58.3848	99.8654	33.8982	0.208585
58.4602	99.8651	33.9311	0.208519
58.5393	99.8647	33.9648	0.208476
58.6127	99.8643	33.9973	0.208433
58.6969	99.8641	34.0308	0.20834
58.776	99.8643	34.0641	0.208236
58.8554	99.8643	34.0978	0.208135
58.9342	99.8641	34.1308	0.208037
59.0138	99.864	34.1642	0.207966
59.0907	99.8639	34.1981	0.207894
59.1697	99.8636	34.2307	0.207819
59.2494	99.8632	34.264	0.207743
59.324	99.8626	34.2972	0.207651
59.4038	99.8625	34.331	0.207559
59.4799	99.8625	34.3638	0.207482
59.5609	99.8621	34.3972	0.207417
59.6412	99.8617	34.4311	0.207366
59.7244	99.8612	34.4641	0.207325
59.8043	99.8607	34.4974	0.207275
59.8809	99.8604	34.53	0.207213
59.962	99.8603	34.5647	0.207134
60.0395	99.86	34.5977	0.207034
60.1245	99.8597	34.631	0.206929
60.1963	99.8595	34.6639	0.206822
60.2728	99.859	34.6977	0.206729
60.3552	99.8586	34.7317	0.20666
60.4317	99.8581	34.7636	0.206615
60.5057	99.8579	34.7984	0.206571
60.5889	99.8579	34.8298	0.206498
60.6679	99.8578	34.8643	0.206412
60.7405	99.8578	34.8983	0.206357
60.8262	99.8578	34.9312	0.206297
60.9078	99.8575	34.9643	0.206217
60.9809	99.8573	34.9974	0.206143
61.0651	99.8568	35.0306	0.206069
61.1425	99.8567	35.0648	0.205994
61.2209	99.8567	35.098	0.205939
61.3019	99.8563	35.1309	0.205864
61.3767	99.8559	35.1642	0.20578
61.4557	99.856	35.1972	0.205711
61.5391	99.8559	35.2303	0.205646
61.6153	99.8556	35.2654	0.205576
61.6944	99.8556	35.2974	0.205494
61.7766	99.8557	35.3317	0.205414
61.8571	99.8559	35.3644	0.20535
61.9358	99.8559	35.3972	0.205282
62.0124	99.8559	35.4313	0.205233
62.0905	99.856	35.465	0.205179
62.1744	99.8555	35.4974	0.20509
62.2472	99.8546	35.5312	0.204993
62.3293	99.8544	35.5652	0.204904
62.4051	99.8542	35.5983	0.204818
62.4855	99.8538	35.6318	0.204736
62.5717	99.8534	35.6647	0.20467
62.6478	99.8529	35.6979	0.204594
62.7291	99.852	35.7313	0.204545
62.8026	99.8515	35.7649	0.204474
62.8847	99.8511	35.7979	0.204401
62.965	99.8511	35.8317	0.204312
63.0467	99.8509	35.8643	0.204227
63.1272	99.8505	35.898	0.204137
63.2074	99.8502	35.9325	0.204065
63.2878	99.8502	35.9647	0.203992
63.364	99.8501	35.9975	0.203937
63.4466	99.85	36.0318	0.203877
63.5241	99.8498	36.0646	0.203791
63.6096	99.8496	36.0984	0.203695
63.6851	99.8493	36.1319	0.2036
63.7622	99.849	36.165	0.203527
63.8432	99.8487	36.1979	0.203453
63.9281	99.8482	36.2318	0.203376
64.0072	99.8476	36.2652	0.203314
64.0856	99.8471	36.2976	0.20326
64.1634	99.8465	36.3315	0.203179
64.2492	99.8461	36.365	0.203059
64.3276	99.846	36.3985	0.202972
64.4056	99.8457	36.4322	0.202897
64.4852	99.8453	36.4649	0.202846
64.5671	99.8453	36.4983	0.202817
64.6505	99.8453	36.5314	0.202775
64.7234	99.8454	36.5655	0.202709
64.8073	99.8452	36.5988	0.202629
64.887	99.845	36.6311	0.202555
64.9661	99.8452	36.6652	0.202481
65.0488	99.845	36.6986	0.202412
65.1298	99.8447	36.7315	0.202306
65.204	99.8447	36.7658	0.202198
65.2888	99.8446	36.7983	0.202119
65.368	99.8442	36.8316	0.202062
65.4478	99.8436	36.8664	0.202024
65.5316	99.8431	36.8991	0.201957
65.6127	99.843	36.9324	0.201878
65.6923	99.8427	36.9647	0.201812
65.7737	99.8421	36.9988	0.201764
65.8546	99.8416	37.0323	0.201719
65.9315	99.8414	37.0646	0.201666
66.0167	99.8412	37.0991	0.201582
66.0919	99.8406	37.1319	0.201488
66.1755	99.8402	37.1658	0.201405
66.2543	99.8398	37.1995	0.20136
66.3349	99.8397	37.2329	0.2013
66.4164	99.8395	37.2659	0.201256
66.4964	99.8392	37.2987	0.201197
66.5771	99.8391	37.3321	0.201123
66.6607	99.8394	37.365	0.201052
66.7386	99.839	37.3988	0.200979
66.82	99.839	37.4317	0.200928
66.9046	99.839	37.4661	0.200891
66.9868	99.8391	37.4986	0.200832
67.0678	99.839	37.5325	0.200739
67.1438	99.8384	37.5665	0.200641
67.2274	99.838	37.5992	0.200563
67.306	99.8376	37.6335	0.200501
67.3919	99.8373	37.6666	0.200428
67.4698	99.837	37.6996	0.200352
67.5506	99.8368	37.7329	0.200284
67.6303	99.8362	37.7664	0.200215
67.7134	99.8355	37.7988	0.200146
67.7916	99.835	37.8327	0.200087
67.8766	99.8346	37.8655	0.200025
67.955	99.8346	37.8993	0.199989
68.0364	99.8342	37.9331	0.199946
68.1194	99.834	37.9663	0.199871
68.2019	99.8335	37.9994	0.1998
68.2792	99.8331	38.0324	0.199715
68.3646	99.8328	38.066	0.199637
68.4442	99.8324	38.0997	0.19958
68.5264	99.8318	38.133	0.199535
68.606	99.8314	38.1664	0.199467
68.6861	99.831	38.1998	0.199421
68.7705	99.8307	38.2333	0.199356
68.85	99.8304	38.2659	0.199273
68.9316	99.8299	38.2999	0.19919
69.0126	99.8293	38.3329	0.199133
69.0944	99.8292	38.3657	0.199084
69.1758	99.8291	38.3995	0.199032
69.2564	99.8287	38.433	0.198968
69.3373	99.8284	38.4669	0.198893
69.4234	99.8282	38.4993	0.198835
69.4988	99.8281	38.5326	0.198768
69.5797	99.8278	38.5667	0.198687
69.6651	99.8278	38.6	0.198593
69.745	99.8278	38.6347	0.198505
69.8287	99.8277	38.6669	0.198434
69.9108	99.8271	38.7001	0.198381
69.989	99.8265	38.7334	0.198342
70.0773	99.8266	38.7672	0.198309
70.1535	99.8267	38.8001	0.198259
70.2333	99.8265	38.8328	0.198212
70.3145	99.8262	38.8671	0.198138
70.4001	99.8258	38.9002	0.198051
70.4807	99.8252	38.9331	0.197974
70.561	99.8249	38.9671	0.197918
70.6438	99.8247	39.0007	0.197896
70.7258	99.8241	39.0339	0.197885
70.8076	99.8238	39.0672	0.197843
70.8866	99.8233	39.1003	0.197781
70.9733	99.8226	39.134	0.197734
71.0543	99.8223	39.1668	0.197668
71.1354	99.8219	39.2004	0.1976
71.2166	99.8216	39.2332	0.197564
71.3029	99.8214	39.2671	0.197514
71.3832	99.821	39.301	0.19747
71.4637	99.8207	39.3336	0.197441
71.5445	99.8207	39.3673	0.197377
71.6261	99.8208	39.4011	0.197297
71.7084	99.8208	39.4341	0.197238
71.7884	99.8205	39.4668	0.197178
71.8738	99.82	39.5007	0.197113
71.9546	99.8194	39.5342	0.197049
72.0368	99.819	39.5677	0.19696
72.1137	99.8186	39.6014	0.196869
72.1961	99.8183	39.6344	0.196804
72.2805	99.8179	39.6675	0.196756
72.3609	99.8175	39.6998	0.196717
72.4397	99.8168	39.7343	0.196669
72.5242	99.8161	39.7678	0.196635
72.6085	99.816	39.8013	0.196594
72.6897	99.8159	39.834	0.196533
72.7749	99.8155	39.8682	0.196468
72.8554	99.8152	39.8998	0.196392
72.9407	99.8149	39.9344	0.196325
73.0197	99.8145	39.9674	0.196275
73.1034	99.8142	40.0005	0.196231
73.1824	99.8135	40.0335	0.196159
73.2675	99.8131	40.0668	0.196078
73.347	99.8127	40.101	0.196014
73.4321	99.812	40.1347	0.195986
73.5121	99.8113	40.168	0.195977
73.5971	99.8108	40.2005	0.195982
73.6775	99.8102	40.235	0.195967
73.7575	99.8097	40.2677	0.19592
73.8387	99.8091	40.3008	0.195857
73.9206	99.8089	40.3351	0.195793
74.0049	99.8084	40.3678	0.195734
74.0891	99.8082	40.4013	0.195679
74.1722	99.8076	40.4346	0.195632
74.2506	99.8072	40.469	0.195572
74.3344	99.8068	40.5012	0.195524
74.4166	99.8064	40.5344	0.195487
74.5021	99.8058	40.5687	0.19544
74.5835	99.8053	40.6018	0.195406
74.668	99.8046	40.6354	0.195379
74.7495	99.8038	40.6682	0.195336
74.8287	99.8034	40.7021	0.195288
74.9097	99.8028	40.7357	0.195227
74.9952	99.802	40.7681	0.195184
75.0732	99.8014	40.8014	0.195141
75.1616	99.801	40.8353	0.195111
75.2391	99.8007	40.8681	0.19508
75.3237	99.8003	40.9014	0.19504
75.4033	99.7998	40.9348	0.195029
75.4877	99.7994	40.9693	0.195025
75.5712	99.7988	41.0018	0.195019
75.6525	99.7981	41.0356	0.194986
75.7317	99.7976	41.0686	0.194938
75.818	99.7974	41.1018	0.194867
75.9017	99.7972	41.1347	0.194802
75.9822	99.7969	41.1686	0.19475
76.0634	99.7962	41.2028	0.194707
76.1489	99.7958	41.2352	0.194666
76.2309	99.7958	41.2681	0.194627
76.3174	99.7957	41.3017	0.194579
76.3943	99.7955	41.3356	0.194546
76.48	99.7952	41.369	0.194547
76.5603	99.7951	41.4019	0.194546
76.6442	99.7948	41.4358	0.194524
76.731	99.7947	41.4694	0.194473
76.8081	99.7941	41.5021	0.19443
76.8948	99.7937	41.5358	0.194397
76.9725	99.7932	41.5688	0.194365
77.0541	99.7923	41.6021	0.194337
77.1354	99.7917	41.6352	0.194301
77.2189	99.791	41.6694	0.194268
77.3048	99.7904	41.7027	0.194234
77.387	99.7897	41.7354	0.194199
77.4678	99.7888	41.7685	0.194164
77.5533	99.7881	41.8029	0.194134
77.6329	99.7877	41.8354	0.194095
77.7197	99.7874	41.8695	0.194049
77.8001	99.787	41.9031	0.194032
77.8826	99.787	41.9353	0.19403
77.9656	99.7867	41.9693	0.194017
78.0483	99.7864	42.0023	0.193996
78.1287	99.7863	42.0357	0.193958
78.21	99.7863	42.07	0.193938
78.2928	99.7862	42.1026	0.193944
78.3748	99.7859	42.1357	0.193951
78.4607	99.7856	42.1687	0.193942
78.5426	99.7853	42.2027	0.193903
78.6276	99.7849	42.2369	0.193846
78.71	99.7845	42.2696	0.19381
78.7904	99.784	42.3028	0.193803
78.877	99.7835	42.3363	0.193817
78.9582	99.7833	42.3699	0.193814
79.0403	99.783	42.4029	0.193799
79.124	99.7824	42.4366	0.193762
79.208	99.7818	42.4699	0.193714
79.2904	99.7812	42.5031	0.19368
79.3739	99.7807	42.5357	0.193639
79.4518	99.7801	42.5706	0.193576
79.5367	99.7798	42.603	0.19353
79.6208	99.7796	42.6374	0.1935
79.7043	99.7791	42.6701	0.193493
79.7825	99.7785	42.7031	0.19347
79.8653	99.7779	42.7371	0.193439
79.9451	99.7774	42.7703	0.193416
80.0266	99.7769	42.8037	0.193395
80.1063	99.7767	42.8371	0.193371
80.1942	99.7763	42.8702	0.193359
80.279	99.7758	42.9033	0.193346
80.3636	99.7753	42.9359	0.193312
80.4411	99.7746	42.9704	0.193288
80.5279	99.7742	43.0036	0.193279
80.6113	99.7738	43.037	0.193264
80.6893	99.7734	43.071	0.193232
80.7744	99.7731	43.1036	0.193208
80.849	99.7725	43.1374	0.193184
80.9379	99.7719	43.1705	0.193151
81.02	99.7712	43.2038	0.193108
81.1029	99.7702	43.2372	0.193073
81.1891	99.7695	43.27	0.193025
81.2655	99.7686	43.3039	0.192981
81.3551	99.7675	43.337	0.192955
81.4316	99.7666	43.3704	0.192937
81.5164	99.7658	43.4033	0.192922
81.5979	99.7648	43.4373	0.192902
81.6817	99.7642	43.4699	0.192866
81.7644	99.7635	43.5034	0.19281
81.8508	99.7631	43.5374	0.192744
81.9292	99.7626	43.5707	0.192706
82.017	99.7624	43.6038	0.192686
82.098	99.7622	43.6376	0.192703
82.1777	99.7621	43.6709	0.19271
82.26	99.7621	43.7047	0.192673
82.3422	99.7621	43.7375	0.192635
82.4259	99.762	43.7705	0.192584
82.508	99.7617	43.8051	0.192512
82.5885	99.7614	43.8373	0.192464
82.6752	99.761	43.8711	0.19242
82.7557	99.7606	43.9049	0.192374
82.8424	99.7599	43.9382	0.192338
82.9261	99.7593	43.9716	0.192329
83.0035	99.7588	44.0049	0.192318
83.0871	99.7576	44.0383	0.192295
83.1675	99.7566	44.0711	0.192281
83.2514	99.7558	44.1048	0.192258
83.3359	99.7549	44.1386	0.192221
83.4186	99.7545	44.1716	0.19218
83.5018	99.7541	44.2053	0.192142
83.583	99.7536	44.2382	0.192127
83.6674	99.7529	44.2724	0.192112
83.7513	99.7522	44.3054	0.192101
83.8331	99.7514	44.3388	0.192073
83.9133	99.751	44.3723	0.192043
84.0003	99.7504	44.4062	0.192026
84.078	99.7497	44.439	0.191985
84.1669	99.749	44.4716	0.191945
84.2491	99.7483	44.5051	0.191904
84.3302	99.7475	44.5393	0.191841
84.4109	99.7467	44.5725	0.191794
84.4953	99.7461	44.6056	0.19177
84.5774	99.7455	44.6381	0.191738
84.6617	99.7449	44.6725	0.191704
84.7422	99.7445	44.706	0.191666
84.8274	99.7439	44.7385	0.191615
84.9074	99.7435	44.7723	0.191594
84.9919	99.743	44.8058	0.191579
85.0698	99.7422	44.8391	0.191544
85.1589	99.7413	44.8722	0.191506
85.2412	99.7406	44.9058	0.191488
85.3202	99.7401	44.94	0.191469
85.4002	99.7395	44.9724	0.191433
85.4824	99.739	45.0061	0.19139
85.5707	99.7383	45.0395	0.191345
85.6498	99.7376	45.0727	0.191285
85.7345	99.7371	45.1056	0.191252
85.8171	99.7365	45.1394	0.191226
85.8987	99.7358	45.1724	0.191205
85.9797	99.7353	45.2063	0.191173
86.0629	99.7347	45.2399	0.191156
86.1432	99.7338	45.2727	0.191135
86.2273	99.7329	45.3066	0.191113
86.3102	99.7323	45.3396	0.191103
86.3941	99.7318	45.3732	0.191115
86.4765	99.7312	45.407	0.191112
86.5579	99.7305	45.4408	0.191103
86.6441	99.7296	45.4738	0.191082
86.7259	99.729	45.5069	0.191059
86.807	99.7285	45.5395	0.191043
86.8881	99.7279	45.5742	0.191012
86.9731	99.7273	45.6064	0.190972
87.0533	99.7266	45.6403	0.19091
87.1393	99.7257	45.6738	0.190842
87.221	99.7244	45.7077	0.190797
87.3015	99.7235	45.7407	0.190763
87.383	99.7229	45.7743	0.190741
87.4641	99.7222	45.807	0.190731
87.5465	99.7214	45.8408	0.190683
87.6309	99.7207	45.8738	0.190611
87.7115	99.72	45.9073	0.190546
87.7959	99.7196	45.9401	0.190489
87.8779	99.7193	45.9734	0.190432
87.9608	99.7191	46.0073	0.190423
88.042	99.7186	46.0409	0.190427
88.129	99.7181	46.0742	0.190422
88.2081	99.7173	46.1074	0.190405
88.2928	99.7166	46.141	0.190387
88.3742	99.716	46.1742	0.190349
88.4501	99.7155	46.2078	0.190319
88.5379	99.7148	46.2414	0.190285
88.6212	99.7141	46.2748	0.190244
88.7016	99.7133	46.3079	0.190229
88.7842	99.7127	46.3404	0.190224
88.8643	99.7122	46.3739	0.190195
88.9462	99.7118	46.4087	0.190152
89.029	99.7111	46.4415	0.190079
89.1124	99.7108	46.4744	0.19002
89.1936	99.7105	46.5078	0.189993
89.2784	99.71	46.5416	0.189974
89.3564	99.7093	46.5744	0.189954
89.4412	99.7087	46.6071	0.189952
89.5208	99.7079	46.6414	0.189931
89.6081	99.7071	46.6753	0.1899
89.6895	99.7063	46.7084	0.189882
89.7677	99.7057	46.7416	0.189872
89.8559	99.7049	46.7752	0.189874
89.9392	99.7038	46.8082	0.189872
90.0206	99.7027	46.8415	0.189845
90.1001	99.7015	46.8752	0.189816
90.183	99.7008	46.9079	0.189773
90.2687	99.6999	46.9411	0.189752
90.3476	99.699	46.975	0.189744
90.4314	99.698	47.0084	0.18974
90.5161	99.6971	47.0416	0.189726
90.5929	99.6961	47.076	0.189712
90.6776	99.6954	47.1092	0.189683
90.7588	99.6946	47.1419	0.189634
90.8408	99.6939	47.175	0.189589
90.9241	99.6932	47.2094	0.189533
91.0051	99.6922	47.242	0.189483
91.0884	99.6917	47.2752	0.189451
91.1695	99.691	47.3089	0.189436
91.2524	99.6902	47.3415	0.189444
91.3351	99.6895	47.3758	0.189432
91.4169	99.6889	47.4093	0.189403
91.4988	99.6881	47.4427	0.18937
91.5828	99.6873	47.4755	0.189341
91.6665	99.6865	47.5093	0.189324
91.7484	99.6858	47.5422	0.189305
91.8297	99.6851	47.5761	0.189259
91.9141	99.6843	47.6093	0.189226
91.996	99.6837	47.6435	0.189193
92.0782	99.6832	47.6763	0.189168
92.158	99.6825	47.7093	0.189154
92.2429	99.6818	47.7425	0.189129
92.3227	99.681	47.7762	0.189094
92.4033	99.6803	47.8097	0.189068
92.4865	99.6796	47.843	0.189062
92.5723	99.6788	47.8762	0.18906
92.6506	99.6779	47.9093	0.189052
92.7321	99.677	47.9435	0.189012
92.8183	99.6759	47.9763	0.188956
92.898	99.675	48.0102	0.188911
92.9802	99.6741	48.0438	0.188897
93.062	99.6728	48.0765	0.18891
93.1395	99.672	48.1095	0.188916
93.2224	99.6715	48.1431	0.188917
93.3092	99.6706	48.1769	0.188906
93.3908	99.6697	48.21	0.188886
93.473	99.6689	48.2435	0.188861
93.555	99.668	48.2772	0.188836
93.6418	99.6671	48.3102	0.188818
93.7182	99.666	48.3437	0.188787
93.8014	99.6653	48.3772	0.188746
93.887	99.6647	48.4107	0.188714
93.9659	99.664	48.4437	0.188685
94.0508	99.6631	48.478	0.188683
94.1274	99.6624	48.511	0.188678
94.2175	99.6617	48.5435	0.188674
94.3014	99.6607	48.5775	0.18866
94.3788	99.6601	48.6103	0.188658
94.4651	99.6594	48.6445	0.188652
94.5455	99.6584	48.6775	0.188625
94.6268	99.6572	48.7111	0.188615
94.7128	99.6562	48.7449	0.188601
94.7943	99.6554	48.7777	0.188579
94.8775	99.6543	48.8105	0.188554
94.9602	99.6532	48.844	0.188522
95.0395	99.6519	48.8782	0.188504
95.1185	99.6507	48.9107	0.188465
95.2057	99.6499	48.9444	0.188429
95.2895	99.6489	48.9781	0.188417
95.3701	99.6481	49.0109	0.188378
95.4496	99.6473	49.0448	0.188363
95.5321	99.6464	49.0782	0.188359
95.6137	99.6451	49.1119	0.188331
95.6978	99.6438	49.1454	0.188295
95.784	99.643	49.179	0.188277
95.8614	99.6425	49.2121	0.188262
95.9462	99.6418	49.2451	0.188248
96.0252	99.6409	49.2784	0.188253
96.1096	99.64	49.3122	0.188243
96.1926	99.639	49.3456	0.188208
96.2764	99.6383	49.3789	0.188198
96.3559	99.6372	49.4119	0.188196
96.4389	99.6361	49.4451	0.188187
96.5217	99.635	49.4793	0.188175
96.6018	99.6338	49.5123	0.188168
96.6864	99.633	49.546	0.188165
96.7713	99.6323	49.5791	0.188161
96.8526	99.6315	49.6122	0.188171
96.9344	99.6305	49.6452	0.188165
97.0165	99.6295	49.6794	0.188137
97.0991	99.6286	49.7133	0.188112
97.1779	99.6279	49.7454	0.188106
97.2639	99.6275	49.7794	0.188082
97.3451	99.6269	49.8124	0.188016
97.4284	99.6261	49.8457	0.187984
97.5097	99.6247	49.8792	0.187974
97.5914	99.6232	49.9116	0.187966
97.6722	99.6221	49.9466	0.187974
97.7559	99.6213	49.9801	0.187949
97.8428	99.6205	50.0133	0.187932
97.9219	99.6192	50.0461	0.187936
98.0057	99.6178	50.0803	0.187953
98.0884	99.6167	50.1137	0.187969
98.1655	99.6154	50.1457	0.187965
98.2514	99.6143	50.1799	0.187915
98.3355	99.6134	50.213	0.187876
98.4156	99.6122	50.2467	0.187844
98.497	99.6108	50.2802	0.187829
98.5805	99.6093	50.3136	0.187842
98.6584	99.6081	50.3462	0.187849
98.7456	99.6068	50.3794	0.187837
98.8253	99.6056	50.4131	0.187815
98.9103	99.6042	50.4463	0.187779
98.9938	99.6027	50.4809	0.18776
99.0723	99.6015	50.5134	0.187753
99.1595	99.6002	50.5464	0.187754
99.2388	99.5991	50.5801	0.187765
99.3248	99.5979	50.6137	0.187777
99.4049	99.5967	50.6473	0.187761
99.4901	99.5956	50.6802	0.187742
99.5687	99.5947	50.7134	0.187722
99.6578	99.5938	50.747	0.187701
99.7401	99.5927	50.7809	0.187698
99.8191	99.5919	50.8133	0.187694
99.8986	99.5909	50.8466	0.187706
99.9799	99.5899	50.8811	0.187693
100.064	99.5891	50.9137	0.187655
100.148	99.5883	50.9473	0.187634
100.228	99.5873	50.9799	0.187624
100.311	99.5862	51.0138	0.18763
100.395	99.5848	51.0476	0.187639
100.479	99.5835	51.0805	0.18763
100.557	99.5824	51.1143	0.187616
100.646	99.581	51.148	0.187606
100.725	99.5795	51.1808	0.187579
100.806	99.578	51.2149	0.187564
100.892	99.5764	51.2477	0.187532
100.974	99.5751	51.281	0.187519
101.055	99.5738	51.3147	0.187524
101.136	99.5729	51.3477	0.187509
101.216	99.5718	51.3815	0.187485
101.3	99.5705	51.4144	0.187474
101.384	99.5692	51.4481	0.187435
101.471	99.5679	51.4813	0.187418
101.55	99.5668	51.515	0.187421
101.633	99.5654	51.5479	0.187427
101.718	99.5638	51.5814	0.187438
101.796	99.5623	51.6148	0.187427
101.881	99.5609	51.6481	0.18739
101.963	99.5595	51.682	0.187361
102.047	99.5583	51.7147	0.187314
102.129	99.5568	51.7488	0.187304
102.207	99.5557	51.7819	0.187309
102.292	99.5546	51.8155	0.187321
102.371	99.5532	51.8489	0.187324
102.454	99.552	51.882	0.187321
102.54	99.551	51.9153	0.1873
102.621	99.5496	51.9485	0.187286
102.703	99.5485	51.9827	0.187269
102.784	99.5472	52.0164	0.187255
102.869	99.5455	52.0485	0.187235
102.95	99.5445	52.0827	0.187217
103.032	99.5432	52.1159	0.18723
103.113	99.5417	52.1487	0.187256
103.198	99.5403	52.1822	0.187263
103.281	99.5392	52.2155	0.187236
103.363	99.5379	52.2488	0.187197
103.445	99.5366	52.2823	0.187147
103.535	99.5348	52.3167	0.187121
103.612	99.5333	52.3496	0.187096
103.696	99.532	52.3834	0.187104
103.777	99.5307	52.4164	0.187134
103.862	99.529	52.4492	0.187154
103.946	99.5274	52.482	0.187143
104.027	99.5257	52.5164	0.187138
104.113	99.5242	52.5505	0.18712
104.194	99.5225	52.5828	0.187106
104.276	99.5212	52.6166	0.187099
104.358	99.5198	52.6504	0.187091
104.441	99.518	52.6827	0.18708
104.523	99.5161	52.7163	0.187084
104.607	99.5143	52.7495	0.187094
104.692	99.5126	52.7826	0.187087
104.772	99.5113	52.8163	0.187072
104.855	99.51	52.8497	0.187065
104.937	99.5087	52.8831	0.187069
105.02	99.507	52.9162	0.187045
105.106	99.5056	52.9499	0.187023
105.187	99.5041	52.9828	0.187001
105.266	99.5025	53.0168	0.187002
105.349	99.5011	53.0499	0.187034
105.43	99.4997	53.0834	0.187062
105.514	99.4985	53.1164	0.187067
105.598	99.4968	53.1503	0.187051
105.681	99.495	53.1832	0.187028
105.763	99.4931	53.2175	0.187031
105.848	99.4913	53.251	0.187045
105.931	99.4893	53.2837	0.187035
106.011	99.4875	53.3175	0.187002
106.094	99.486	53.3507	0.186971
106.174	99.4843	53.3838	0.186946
106.263	99.4825	53.4172	0.186929
106.341	99.4805	53.4511	0.186904
106.427	99.4787	53.4841	0.186883
106.506	99.4767	53.5169	0.186874
106.592	99.4748	53.5514	0.186883
106.672	99.473	53.5839	0.18688
106.755	99.4711	53.6171	0.186884
106.836	99.4692	53.6514	0.186842
106.918	99.4674	53.6839	0.186821
107.003	99.4655	53.7183	0.186811
107.085	99.4637	53.7513	0.186805
107.165	99.4623	53.7841	0.186801
107.251	99.4609	53.8179	0.186805
107.331	99.4591	53.8519	0.186817
107.415	99.4575	53.8841	0.186838
107.5	99.456	53.9176	0.186852
107.58	99.4543	53.9505	0.186849
107.661	99.4525	53.9845	0.186846
107.746	99.4503	54.0184	0.186845
107.826	99.4484	54.0516	0.186866
107.91	99.4466	54.0851	0.186888
107.992	99.4446	54.1176	0.18688
108.077	99.4422	54.1511	0.186886
108.156	99.4404	54.1854	0.18689
108.243	99.4388	54.2184	0.186879
108.323	99.4369	54.2515	0.186886
108.41	99.4351	54.2844	0.186857
108.489	99.4334	54.3187	0.18683
108.575	99.4319	54.3516	0.186807
108.653	99.4301	54.3857	0.186805
108.739	99.4281	54.4183	0.186804
108.82	99.4263	54.4513	0.186806
108.903	99.4249	54.4849	0.186829
108.987	99.423	54.5178	0.186823
109.072	99.4211	54.5526	0.186806
109.155	99.4193	54.5849	0.186786
109.24	99.4173	54.6192	0.186776
109.323	99.4154	54.6521	0.186778
109.407	99.4134	54.6857	0.186789
109.486	99.4116	54.719	0.186823
109.574	99.4096	54.7531	0.186871
109.652	99.4072	54.7859	0.186905
109.735	99.4048	54.8185	0.186895
109.82	99.4028	54.8524	0.186868
109.906	99.4004	54.8858	0.186856
109.985	99.3982	54.9198	0.186844
110.069	99.3963	54.953	0.186834
110.151	99.3944	54.986	0.186817
110.236	99.3926	55.0195	0.18679
110.314	99.3905	55.0529	0.186773
110.402	99.3885	55.0861	0.186762
110.484	99.3865	55.1199	0.18676
110.567	99.3842	55.1533	0.186781
110.648	99.3817	55.1865	0.186827
110.731	99.3797	55.22	0.186847
110.814	99.3779	55.2531	0.186855
110.896	99.3755	55.2868	0.186842
110.982	99.3732	55.3199	0.186796
111.064	99.3709	55.3532	0.18676
111.146	99.3687	55.3871	0.186754
111.232	99.3666	55.4196	0.18676
111.313	99.3649	55.4541	0.186763
111.397	99.3633	55.4865	0.186739
111.478	99.3615	55.5203	0.186723
111.563	99.3596	55.5536	0.186729
111.647	99.3575	55.5865	0.186742
111.726	99.3552	55.6203	0.186766
111.808	99.3533	55.6536	0.186789
111.893	99.3509	55.6876	0.186809
111.979	99.3489	55.7201	0.186831
112.06	99.3464	55.7545	0.186858
112.148	99.3439	55.7873	0.186853
112.228	99.3417	55.8208	0.186852
112.308	99.3394	55.8546	0.186828
112.394	99.3369	55.8886	0.186796
112.476	99.3346	55.921	0.186757
112.558	99.3324	55.9541	0.186726
112.642	99.33	55.9882	0.1867
112.725	99.328	56.0207	0.186674
112.809	99.3255	56.0541	0.186661
112.893	99.323	56.0882	0.186657
112.976	99.3208	56.1212	0.186652
113.054	99.3185	56.1547	0.186666
113.14	99.3163	56.1876	0.186667
113.222	99.3139	56.222	0.186677
113.304	99.3115	56.2546	0.186666
113.386	99.3093	56.2882	0.186647
113.469	99.3071	56.3216	0.186626
113.551	99.3046	56.3551	0.18661
113.635	99.3024	56.3884	0.186604
113.719	99.3002	56.4222	0.186614
113.804	99.2977	56.455	0.186609
113.887	99.2952	56.4879	0.186585
113.969	99.293	56.5217	0.186551
114.053	99.2908	56.5555	0.186545
114.139	99.2886	56.5887	0.186571
114.217	99.286	56.6216	0.186622
114.303	99.2833	56.6562	0.186638
114.382	99.2809	56.689	0.186621
114.465	99.2786	56.7223	0.1866
114.547	99.2761	56.7552	0.186571
114.632	99.2732	56.7894	0.186548
114.713	99.2702	56.8225	0.186545
114.802	99.2673	56.8558	0.186535
114.879	99.2646	56.8899	0.186537
114.963	99.2618	56.9226	0.186545
115.043	99.2591	56.9556	0.186573
115.128	99.2567	56.9898	0.186587
115.217	99.2538	57.0228	0.1866
115.294	99.2508	57.0558	0.186616
115.379	99.2482	57.0896	0.186607
115.464	99.246	57.1223	0.186569
115.549	99.2439	57.1565	0.186524
115.626	99.2415	57.1901	0.186491
115.713	99.2387	57.2233	0.186477
115.793	99.2357	57.2576	0.186474
115.877	99.2329	57.2901	0.186459
115.96	99.2302	57.3237	0.186445
116.043	99.2277	57.3576	0.186438
116.128	99.225	57.3896	0.186441
116.207	99.2222	57.4238	0.186459
116.291	99.2193	57.4574	0.186454
116.376	99.2164	57.4908	0.18641
116.456	99.2137	57.5239	0.186391
116.542	99.2108	57.5579	0.186384
116.622	99.2079	57.5909	0.186391
116.704	99.2047	57.6245	0.186422
116.79	99.2017	57.6577	0.186435
116.871	99.1988	57.6906	0.186422
116.953	99.1961	57.7243	0.186397
117.032	99.1932	57.7573	0.186381
117.119	99.1903	57.7912	0.186371
117.204	99.1874	57.8241	0.186349
117.287	99.1845	57.857	0.186311
117.365	99.1819	57.8919	0.186289
117.448	99.1793	57.9241	0.186295
117.537	99.1764	57.9579	0.18631
117.616	99.1732	57.9919	0.186342
117.701	99.1704	58.0251	0.186353
117.78	99.1673	58.0586	0.186331
117.861	99.1642	58.0923	0.186295
117.944	99.161	58.1251	0.186287
118.034	99.158	58.1584	0.186283
118.111	99.1548	58.1917	0.186297
118.192	99.1519	58.2249	0.18629
118.278	99.1488	58.2585	0.186282
118.361	99.1457	58.2921	0.186281
118.443	99.1427	58.3254	0.186281
118.528	99.1391	58.3582	0.186273
118.61	99.1357	58.3924	0.186271
118.694	99.1325	58.4247	0.186263
118.778	99.1292	58.4584	0.186262
118.861	99.1259	58.4922	0.186245
118.942	99.1225	58.5255	0.186222
119.023	99.1189	58.5586	0.186181
119.107	99.1155	58.5917	0.186159
119.189	99.1119	58.6256	0.186141
119.276	99.1085	58.6584	0.186124
119.356	99.1052	58.6917	0.186113
119.44	99.1016	58.7257	0.186118
119.522	99.098	58.7586	0.186151
119.606	99.0946	58.792	0.186185
119.686	99.091	58.8255	0.186211
119.772	99.0873	58.8585	0.186219
119.855	99.0837	58.8921	0.186234
119.937	99.0799	58.9256	0.186254
120.02	99.0764	58.9594	0.186269
120.103	99.0731	58.993	0.186269
120.187	99.0697	59.0255	0.186262
120.269	99.0661	59.0593	0.186243
120.352	99.0625	59.0925	0.186246
120.433	99.0586	59.126	0.186267
120.519	99.0548	59.1602	0.186304
120.6	99.051	59.1932	0.186321
120.68	99.0471	59.2268	0.186318
120.764	99.0434	59.259	0.186327
120.85	99.0396	59.2925	0.186342
120.933	99.0355	59.326	0.186368
121.016	99.0313	59.3596	0.186382
121.101	99.0273	59.3923	0.186398
121.184	99.0236	59.4259	0.186411
121.267	99.0198	59.4604	0.186399
121.352	99.0158	59.493	0.186387
121.428	99.0118	59.526	0.186374
121.515	99.0078	59.5599	0.186357
121.598	99.0036	59.5928	0.186374
121.68	98.9993	59.6264	0.18638
121.766	98.9952	59.6598	0.186386
121.847	98.991	59.693	0.18638
121.929	98.9868	59.7261	0.18637
122.013	98.9825	59.7601	0.186369
122.092	98.978	59.7939	0.186345
122.177	98.9733	59.8271	0.186359
122.26	98.9689	59.8603	0.186378
122.35	98.9645	59.8936	0.186397
122.431	98.9601	59.9269	0.186434
122.512	98.9557	59.96	0.186442
122.595	98.951	59.9941	0.186444
122.677	98.9461	60.0273	0.186449
122.762	98.9414	60.06	0.18646
122.843	98.9369	60.0936	0.186484
122.922	98.9323	60.1266	0.186516
123.01	98.9275	60.1601	0.186571
123.09	98.9224	60.1941	0.186618
123.174	98.9172	60.2277	0.186646
123.257	98.9122	60.2608	0.186662
123.338	98.9072	60.2938	0.186701
123.421	98.9019	60.3272	0.18675
123.507	98.897	60.361	0.186788
123.588	98.8918	60.3936	0.186834
123.67	98.8863	60.4279	0.186846
123.752	98.8809	60.4612	0.186839
123.833	98.8757	60.4942	0.186869
123.916	98.8706	60.5279	0.186914
124.001	98.8652	60.5608	0.186961
124.081	98.8597	60.5939	0.187003
124.168	98.8543	60.6281	0.187041
124.254	98.8487	60.6617	0.187074
124.335	98.8428	60.694	0.187117
124.42	98.8367	60.7289	0.187172
124.5	98.831	60.7611	0.187198
124.585	98.8248	60.795	0.187215
124.668	98.8185	60.8278	0.187237
124.748	98.8125	60.8613	0.187264
124.829	98.8069	60.8948	0.187257
124.912	98.8014	60.9277	0.187262
124.999	98.7954	60.9615	0.187262
125.083	98.7889	60.9954	0.187287
125.161	98.7827	61.0281	0.187345
125.245	98.7767	61.0621	0.187402
125.329	98.7703	61.0949	0.187437
125.412	98.7641	61.1284	0.187432
125.498	98.7579	61.1616	0.187422
125.577	98.7513	61.1947	0.187421
125.661	98.7442	61.228	0.187418
125.742	98.7368	61.2622	0.187436
125.824	98.7296	61.296	0.187459
125.907	98.7227	61.3291	0.187475
125.989	98.7157	61.3622	0.187485
126.074	98.7086	61.3958	0.1875
126.156	98.7013	61.4284	0.187517
126.239	98.6935	61.4625	0.187552
126.321	98.6856	61.4958	0.187589
126.407	98.6775	61.529	0.187619
126.487	98.6695	61.5623	0.187633
126.572	98.6615	61.5963	0.187622
126.653	98.6534	61.629	0.187624
126.738	98.6452	61.6627	0.187638
126.818	98.6372	61.6958	0.187662
126.9	98.629	61.7288	0.187702
126.988	98.6202	61.7623	0.187746
127.068	98.6115	61.7957	0.187763
127.155	98.603	61.8285	0.18777
127.237	98.5944	61.8625	0.187794
127.319	98.5859	61.896	0.187817
127.4	98.5773	61.9299	0.187832
127.484	98.5685	61.9628	0.187827
127.566	98.5595	61.9961	0.187831
127.649	98.55	62.0294	0.187855
127.735	98.5407	62.0625	0.187883
127.816	98.5316	62.0961	0.187909
127.895	98.5225	62.1299	0.187922
127.98	98.5128	62.1628	0.187927
128.065	98.5027	62.1963	0.187939
128.145	98.4928	62.2294	0.187952
128.226	98.4826	62.2637	0.187981
128.31	98.4725	62.2971	0.188014
128.396	98.4624	62.33	0.188042
128.48	98.4521	62.3633	0.188052
128.56	98.4414	62.3961	0.188061
128.641	98.4302	62.4295	0.188075
128.722	98.4194	62.4637	0.188087
128.807	98.4087	62.4967	0.188103
128.887	98.3975	62.5303	0.188114
128.974	98.3861	62.5637	0.188126
129.054	98.3746	62.5971	0.188153
129.134	98.3627	62.6306	0.188189
129.218	98.3506	62.6634	0.188193
129.301	98.3388	62.6966	0.188179
129.384	98.3272	62.7307	0.188163
129.467	98.3154	62.7634	0.188168
129.551	98.3035	62.7973	0.188213
129.629	98.2911	62.8303	0.188284
129.714	98.2784	62.8646	0.18835
129.798	98.2654	62.897	0.188384
129.88	98.2523	62.9313	0.188417
129.962	98.2395	62.9652	0.18844
130.044	98.2266	62.9976	0.188461
130.129	98.2132	63.0317	0.188496
130.21	98.1995	63.0644	0.188518
130.295	98.1856	63.0979	0.188519
130.376	98.1716	63.1312	0.188515
130.46	98.1573	63.1652	0.188517
130.541	98.1434	63.1979	0.18853
130.625	98.1295	63.2304	0.188532
130.701	98.1152	63.265	0.188532
130.787	98.1003	63.2968	0.188518
130.868	98.0851	63.332	0.188507
130.951	98.0697	63.3656	0.188509
131.033	98.0541	63.3984	0.188499
131.115	98.0385	63.4322	0.188507
131.195	98.0231	63.4651	0.188504
131.279	98.0072	63.4981	0.188517
131.36	97.991	63.5318	0.188556
131.445	97.9749	63.5643	0.188581
131.526	97.9584	63.5983	0.188602
131.609	97.9418	63.6322	0.188612
131.692	97.9253	63.6659	0.188617
131.775	97.9085	63.6983	0.188614
131.858	97.8916	63.732	0.188614
131.94	97.8743	63.7657	0.18862
132.022	97.8567	63.7983	0.188651
132.105	97.8385	63.8324	0.188696
132.186	97.8201	63.8663	0.18874
132.265	97.8015	63.899	0.188766
132.352	97.7831	63.932	0.188761
132.436	97.7647	63.9661	0.188758
132.516	97.746	63.9992	0.188773
132.599	97.7267	64.0321	0.188817
132.681	97.7072	64.0653	0.18886
132.764	97.6877	64.0994	0.188878
132.842	97.6677	64.133	0.188884
132.929	97.6479	64.1656	0.188861
133.008	97.6281	64.1993	0.188843
133.091	97.6079	64.2329	0.188833
133.172	97.5874	64.2661	0.188828
133.256	97.5662	64.2993	0.188832
133.335	97.5451	64.3331	0.188834
133.42	97.5239	64.3661	0.188857
133.499	97.5024	64.3996	0.188877
133.581	97.4807	64.4334	0.188904
133.663	97.4588	64.4666	0.188942
133.743	97.4364	64.4993	0.188954
133.825	97.4136	64.5333	0.188965
133.908	97.3909	64.5657	0.18898
133.991	97.3679	64.5994	0.188983
134.07	97.3447	64.633	0.188979
134.155	97.3213	64.6663	0.188962
134.241	97.2978	64.6998	0.188962
134.318	97.2739	64.7335	0.188971
134.402	97.2495	64.7662	0.188981
134.481	97.2252	64.8004	0.188988
134.563	97.2008	64.8338	0.189002
134.648	97.1765	64.8678	0.189012
134.733	97.1513	64.8996	0.189025
134.815	97.1259	64.9333	0.189026
134.893	97.1003	64.9675	0.189006
134.975	97.0743	65.0001	0.189
135.055	97.0478	65.0333	0.188999
135.134	97.0212	65.0672	0.189015
135.217	96.9947	65.1006	0.189033
135.299	96.9676	65.1342	0.189035
135.382	96.94	65.1677	0.189031
135.466	96.9121	65.2003	0.189028
135.545	96.8843	65.2348	0.18902
135.629	96.8561	65.268	0.189058
135.708	96.8274	65.301	0.189099
135.788	96.7985	65.3347	0.189148
135.868	96.7696	65.368	0.189196
135.949	96.7406	65.4019	0.189221
136.032	96.7111	65.4348	0.189202
136.119	96.6813	65.4684	0.189167
136.198	96.6515	65.5016	0.189142
136.279	96.6216	65.5344	0.189147
136.362	96.5912	65.5676	0.189191
136.448	96.5607	65.6006	0.189219
136.527	96.5299	65.6345	0.189212
136.608	96.4987	65.6677	0.189194
136.693	96.4671	65.7019	0.189198
136.774	96.4353	65.7347	0.189211
136.853	96.4031	65.7677	0.189213
136.934	96.3708	65.801	0.189196
137.018	96.3379	65.8356	0.189156
137.1	96.3045	65.8685	0.189137
137.182	96.2708	65.9019	0.189146
137.259	96.237	65.9347	0.189157
137.344	96.2034	65.9687	0.18919
137.425	96.1696	66.0021	0.189208
137.503	96.135	66.0349	0.189211
137.587	96.0999	66.0692	0.189206
137.669	96.0647	66.1019	0.189219
137.752	96.0293	66.1355	0.189235
137.833	95.9939	66.1685	0.189256
137.916	95.9581	66.202	0.189275
138.001	95.9215	66.236	0.189268
138.078	95.8849	66.2698	0.189276
138.159	95.8478	66.3017	0.189273
138.24	95.8103	66.3361	0.189261
138.319	95.7727	66.3698	0.189258
138.405	95.7349	66.4027	0.189265
138.484	95.697	66.4364	0.189269
138.567	95.6585	66.4698	0.189266
138.648	95.6195	66.5035	0.189273
138.727	95.5806	66.5363	0.189287
138.811	95.5416	66.5696	0.189311
138.889	95.5017	66.6026	0.189312
138.977	95.4615	66.6361	0.189304
139.054	95.4215	66.6694	0.189296
139.137	95.3815	66.7031	0.189275
139.215	95.3408	66.7363	0.189264
139.302	95.2994	66.7694	0.189248
139.381	95.2576	66.8036	0.189231
139.464	95.2159	66.8365	0.189243
139.541	95.1736	66.8704	0.189259
139.627	95.1312	66.9033	0.189281
139.706	95.0885	66.9369	0.189307
139.784	95.0454	66.9707	0.189319
139.868	95.002	67.0029	0.18929
139.95	94.9581	67.0375	0.189267
140.032	94.9141	67.0713	0.189251
140.11	94.8699	67.1042	0.189258
140.193	94.8254	67.1368	0.189294
140.275	94.7804	67.1701	0.189323
140.356	94.735	67.2044	0.189332
140.438	94.6895	67.2374	0.189331
140.522	94.644	67.2712	0.189326
140.598	94.5979	67.3042	0.189321
140.682	94.5513	67.3376	0.189341
140.763	94.5043	67.3706	0.189348
140.845	94.4571	67.4044	0.189359
140.924	94.4099	67.4376	0.189369
141.008	94.3625	67.4703	0.189385
141.085	94.3148	67.5046	0.189401
141.166	94.2669	67.5375	0.189402
141.244	94.2184	67.5718	0.189403
141.329	94.1697	67.6044	0.189411
141.412	94.1207	67.6375	0.189422
141.49	94.0715	67.6708	0.189442
141.573	94.0219	67.7041	0.189468
141.653	93.9718	67.7377	0.189501
141.73	93.9211	67.7709	0.189523
141.817	93.8705	67.8042	0.18953
141.899	93.8197	67.8374	0.189532
141.979	93.7686	67.8717	0.18954
142.058	93.717	67.9043	0.189541
142.14	93.665	67.9385	0.189549
142.224	93.6129	67.9716	0.18957
142.303	93.5605	68.0045	0.189603
142.385	93.5077	68.0385	0.189634
142.465	93.4545	68.0718	0.189656
142.549	93.401	68.1056	0.189678
142.629	93.3469	68.1385	0.189679
142.71	93.2929	68.1724	0.189673
142.792	93.2384	68.2047	0.18967
142.874	93.184	68.2381	0.189658
142.957	93.129	68.2717	0.189658
143.03	93.0734	68.3057	0.189659
143.113	93.0179	68.3389	0.189662
143.196	92.9623	68.3721	0.189693
143.276	92.9063	68.4053	0.189734
143.356	92.8498	68.4387	0.189752
143.436	92.7926	68.4727	0.189767
143.518	92.7353	68.5054	0.189787
143.597	92.6779	68.5387	0.189833
143.681	92.6202	68.5733	0.189885
143.761	92.5624	68.6056	0.189947
143.845	92.5042	68.6392	0.189979
143.925	92.4458	68.6733	0.18997
144.005	92.3868	68.7072	0.189951
144.087	92.3278	68.7392	0.189937
144.168	92.2688	68.7724	0.189929
144.247	92.2097	68.8064	0.189954
144.329	92.1501	68.8409	0.189984
144.409	92.0899	68.8732	0.190001
144.492	92.0297	68.907	0.190014
144.571	91.969	68.9398	0.19003
144.653	91.908	68.9739	0.19005
144.737	91.8468	69.0067	0.190067
144.816	91.7856	69.0396	0.190097
144.895	91.7238	69.0738	0.190118
144.975	91.6621	69.1064	0.19014
145.059	91.6001	69.1405	0.190196
145.141	91.5378	69.1731	0.190246
145.222	91.4752	69.2073	0.19029
145.304	91.4122	69.2397	0.190313
145.383	91.3491	69.2737	0.190311
145.462	91.2858	69.3069	0.190297
145.548	91.2222	69.3407	0.190302
145.627	91.1579	69.3736	0.190334
145.707	91.0936	69.4068	0.190393
145.791	91.0291	69.4401	0.190457
145.871	90.9645	69.4743	0.190505
145.953	90.8994	69.5065	0.190538
146.032	90.834	69.5401	0.190564
146.114	90.7685	69.5735	0.190593
146.193	90.7028	69.6076	0.190621
146.272	90.6368	69.6415	0.190636
146.355	90.5706	69.674	0.190632
146.436	90.5043	69.7081	0.190639
146.515	90.438	69.7411	0.190676
146.598	90.3714	69.7741	0.190729
146.683	90.3042	69.8078	0.19079
146.761	90.237	69.8409	0.19084
146.842	90.1699	69.8746	0.190872
146.924	90.1025	69.908	0.190891
147.006	90.0347	69.9416	0.190907
147.089	89.9672	69.9741	0.190926
147.165	89.8994	70.0076	0.190943
147.244	89.8309	70.0417	0.190983
147.326	89.7619	70.0751	0.191029
147.409	89.693	70.1075	0.191079
147.491	89.6239	70.1424	0.191123
147.568	89.5549	70.1746	0.191135
147.653	89.4856	70.2085	0.191141
147.734	89.4162	70.2422	0.191165
147.816	89.3469	70.2755	0.191178
147.894	89.2769	70.3084	0.191201
147.976	89.207	70.3412	0.191228
148.059	89.1373	70.3761	0.191266
148.143	89.0671	70.4089	0.191312
148.223	88.997	70.4423	0.191355
148.304	88.9269	70.4757	0.191402
148.384	88.8565	70.5083	0.191434
148.466	88.7861	70.542	0.191465
148.549	88.7154	70.576	0.191501
148.627	88.6447	70.6085	0.191539
148.71	88.5741	70.6422	0.19157
148.794	88.5035	70.6759	0.191615
148.875	88.4325	70.7091	0.191655
148.958	88.3622	70.7424	0.191682
149.04	88.292	70.7759	0.191717
149.12	88.2211	70.8099	0.191746
149.2	88.1499	70.8429	0.191764
149.282	88.0789	70.8757	0.191793
149.365	88.008	70.9103	0.191832
149.446	87.9369	70.943	0.191863
149.525	87.8663	70.9764	0.191885
149.61	87.7954	71.0096	0.19192
149.69	87.7244	71.0439	0.191957
149.774	87.6535	71.0771	0.19198
149.854	87.5826	71.1103	0.191997
149.933	87.512	71.1436	0.192025
150.013	87.4416	71.1766	0.192055
150.098	87.3711	71.2102	0.192092
150.18	87.3005	71.2439	0.192148
150.26	87.2298	71.277	0.192202
150.342	87.159	71.3108	0.192237
150.424	87.0884	71.3441	0.192269
150.505	87.0183	71.3766	0.192288
150.588	86.9479	71.4107	0.192311
150.668	86.8775	71.4435	0.192354
150.751	86.8075	71.477	0.192391
150.836	86.7375	71.5102	0.19243
150.916	86.668	71.5438	0.192465
150.998	86.5986	71.5778	0.192488
151.081	86.5293	71.6108	0.19251
151.163	86.4602	71.6445	0.192544
151.243	86.3918	71.678	0.192591
151.326	86.3233	71.7113	0.192642
151.409	86.2551	71.7441	0.192681
151.49	86.1873	71.7777	0.192713
151.572	86.12	71.8109	0.192737
151.655	86.053	71.8438	0.192762
151.738	85.9864	71.8776	0.192789
151.823	85.9199	71.9113	0.192813
151.904	85.8538	71.9435	0.192837
151.988	85.7878	71.9782	0.192858
152.069	85.7225	72.0112	0.192884
152.15	85.6578	72.0445	0.192916
152.234	85.5932	72.0788	0.192945
152.316	85.5288	72.1108	0.192968
152.401	85.4653	72.1442	0.192992
152.483	85.4022	72.1783	0.193024
152.565	85.3396	72.2119	0.193052
152.648	85.2777	72.2447	0.193091
152.73	85.2165	72.2781	0.193118
152.814	85.1559	72.3115	0.193138
152.895	85.0958	72.345	0.193167
152.982	85.0364	72.3784	0.193197
153.064	84.9779	72.4124	0.193225
153.148	84.9202	72.4456	0.193263
153.232	84.8627	72.4776	0.193296
153.315	84.8063	72.5125	0.193327
153.4	84.7508	72.5452	0.193351
153.481	84.6956	72.5786	0.193383
153.566	84.6416	72.6124	0.193416
153.652	84.5886	72.6453	0.193452
153.733	84.5358	72.679	0.193498
153.817	84.484	72.7125	0.193549
153.904	84.4334	72.7465	0.193594
153.988	84.3836	72.7792	0.193632
154.069	84.3346	72.812	0.193665
154.156	84.2865	72.8461	0.19369
154.241	84.2393	72.8785	0.193722
154.321	84.1934	72.9129	0.193759
154.405	84.1484	72.9462	0.193795
154.489	84.1046	72.9795	0.193823
154.576	84.0617	73.0126	0.193837
154.66	84.0197	73.0466	0.193852
154.746	83.9787	73.0793	0.193875
154.833	83.9389	73.1129	0.193903
154.915	83.8998	73.1459	0.193928
155	83.8617	73.1785	0.193951
155.086	83.8247	73.2136	0.193972
155.171	83.7883	73.2464	0.193987
155.25	83.7528	73.2796	0.194009
155.339	83.7184	73.3135	0.194042
155.426	83.6853	73.346	0.194076
155.512	83.6534	73.3797	0.194112
155.598	83.6218	73.4131	0.194148
155.682	83.5912	73.4466	0.194176
155.772	83.5618	73.4797	0.194208
155.854	83.5331	73.5141	0.194232
155.941	83.5051	73.5474	0.194253
156.024	83.4785	73.5813	0.194273
156.112	83.4525	73.614	0.194295
156.199	83.4266	73.647	0.194317
156.282	83.4014	73.6804	0.194347
156.366	83.3771	73.7139	0.194385
156.456	83.3535	73.7471	0.194434
156.544	83.3306	73.7802	0.194485
156.629	83.3085	73.8142	0.194529
156.714	83.2874	73.8474	0.194565
156.799	83.2668	73.8804	0.194598
156.886	83.2469	73.9144	0.194628
156.97	83.2275	73.9473	0.194652
157.059	83.2088	73.9812	0.194671
157.146	83.1909	74.0152	0.194688
157.229	83.1741	74.0479	0.194702
157.319	83.1583	74.0815	0.194729
157.404	83.1429	74.1146	0.194763
157.488	83.1283	74.1476	0.194802
157.573	83.1143	74.1813	0.194831
157.662	83.1014	74.2152	0.194854
157.748	83.0896	74.2487	0.194873
157.834	83.0787	74.2813	0.194899
157.92	83.0688	74.3151	0.194923
158.009	83.0594	74.3482	0.194949
158.096	83.0508	74.3816	0.194972
158.184	83.0429	74.4146	0.194996
158.269	83.0361	74.4481	0.195027
158.353	83.0299	74.4815	0.195063
158.445	83.0242	74.5152	0.195104
158.532	83.0194	74.5483	0.195134
158.615	83.0153	74.5818	0.195162
158.701	83.0116	74.6154	0.195187
158.789	83.0087	74.6483	0.195213
158.879	83.0065	74.6821	0.195243
158.962	83.0043	74.715	0.195274
159.051	83.0022	74.7491	0.195298
159.139	83.0006	74.7823	0.195327
159.224	82.9992	74.8157	0.195357
159.314	82.9978	74.8485	0.195388
159.401	82.9965	74.8816	0.19542
159.484	82.9951	74.9158	0.195442
159.571	82.9937	74.9489	0.195469
159.656	82.9923	74.9815	0.195496
159.745	82.9912	75.0157	0.195523
159.831	82.9905	75.0493	0.195551
159.918	82.9899	75.0823	0.195579
160.006	82.9892	75.1157	0.19561
160.088	82.9885	75.1488	0.195642
160.176	82.9881	75.1821	0.195674
160.264	82.9877	75.2162	0.1957
160.349	82.9871	75.2485	0.195723
160.432	82.9868	75.283	0.195747
160.517	82.9866	75.3159	0.195775
160.604	82.9861	75.3494	0.195804
160.692	82.9857	75.3817	0.195827
160.775	82.9855	75.4164	0.195846
160.862	82.985	75.45	0.195863
160.952	82.9845	75.4832	0.195887
161.035	82.9837	75.5167	0.195916
161.12	82.983	75.5493	0.195949
161.21	82.9824	75.5841	0.195986
161.294	82.9819	75.6167	0.196025
161.379	82.9809	75.6496	0.196054
161.469	82.9804	75.6827	0.196079
161.552	82.98	75.7172	0.196106
161.637	82.979	75.7503	0.19613
161.722	82.9783	75.7842	0.196156
161.806	82.9778	75.8169	0.196183
161.892	82.9778	75.8503	0.196206
161.981	82.9775	75.8847	0.196235
162.061	82.9771	75.9169	0.196268
162.152	82.9768	75.9505	0.196296
162.238	82.9768	75.984	0.196317
162.323	82.9761	76.0177	0.196333
162.409	82.9753	76.0512	0.196346
162.493	82.9746	76.0846	0.196365
162.583	82.974	76.118	0.196391
162.668	82.9731	76.1516	0.196416
162.75	82.9721	76.1843	0.19644
162.84	82.9714	76.2183	0.196467
162.924	82.9707	76.2514	0.196491
163.007	82.9701	76.2843	0.196511
163.094	82.9695	76.3185	0.196529
163.178	82.9692	76.351	0.196551
163.264	82.9688	76.3851	0.196579
163.347	82.9685	76.4176	0.196608
163.432	82.9681	76.4513	0.196628
163.516	82.968	76.4847	0.19664
163.606	82.9679	76.5177	0.196653
163.687	82.9676	76.5524	0.196675
163.775	82.9673	76.585	0.196699
163.86	82.9669	76.6179	0.196728
163.944	82.9665	76.6513	0.196757
164.032	82.9658	76.6852	0.196787
164.113	82.965	76.7183	0.196806
164.201	82.9646	76.7514	0.196817
164.286	82.9641	76.7858	0.196831
164.367	82.9636	76.8187	0.196846
164.452	82.9632	76.8515	0.196867
164.539	82.9624	76.8848	0.196892
164.623	82.9617	76.9194	0.196918
164.71	82.9608	76.9522	0.196944
164.794	82.9599	76.9858	0.196972
164.882	82.9596	77.0194	0.196998
164.965	82.9596	77.0515	0.197022
165.047	82.9593	77.0857	0.197045
165.136	82.9586	77.1189	0.197067
165.217	82.958	77.1521	0.197089
165.301	82.9574	77.186	0.197111
165.386	82.957	77.2192	0.197132
165.474	82.9569	77.2525	0.197156
165.556	82.957	77.2857	0.197173
165.643	82.9569	77.3197	0.197191
165.724	82.9564	77.3525	0.197211
165.812	82.9558	77.3868	0.197233
165.893	82.9552	77.4195	0.197254
165.978	82.9548	77.4544	0.197275
166.067	82.9541	77.4871	0.19729
166.149	82.9536	77.5198	0.197305
166.232	82.953	77.5535	0.197326
166.318	82.9525	77.586	0.197349
166.402	82.9518	77.6205	0.197373
166.49	82.9511	77.6542	0.197395
166.568	82.9507	77.6868	0.197418
166.654	82.9498	77.7197	0.197439
166.742	82.9492	77.7539	0.197461
166.827	82.9485	77.787	0.197482
166.912	82.9481	77.82	0.197503
166.997	82.9476	77.8526	0.197519
167.08	82.9471	77.8875	0.197535
167.163	82.9464	77.9205	0.19755
167.249	82.946	77.9537	0.197567
167.334	82.9454	77.9874	0.197585
167.42	82.945	78.0204	0.197603
167.502	82.9445	78.0543	0.197621
167.585	82.9439	78.0875	0.19764
167.669	82.9434	78.121	0.197659
167.754	82.9431	78.1544	0.19768
167.839	82.9427	78.1877	0.1977
167.923	82.9424	78.2211	0.197721
168.007	82.9421	78.2548	0.197743
168.094	82.9417	78.2879	0.197766
168.177	82.9415	78.3212	0.197787
168.259	82.941	78.3545	0.197807
168.346	82.9406	78.3887	0.197826
168.429	82.9406	78.4209	0.197843
168.514	82.9404	78.4546	0.197862
168.599	82.9397	78.4884	0.197884
168.684	82.9391	78.5217	0.197907
168.767	82.9387	78.555	0.197929
168.85	82.938	78.5886	0.197949
168.932	82.9375	78.6215	0.197968
169.018	82.9368	78.6549	0.197988
169.099	82.9362	78.6891	0.198007
169.185	82.9357	78.7223	0.198027
169.269	82.9351	78.7553	0.198046
169.351	82.9347	78.7891	0.198065
169.435	82.9342	78.8222	0.198084
169.522	82.9336	78.8557	0.198104
169.603	82.9333	78.8885	0.198123
169.683	82.9329	78.9224	0.198143
169.773	82.9322	78.9552	0.198164
169.856	82.9314	78.9892	0.198186
169.937	82.9307	79.0224	0.198206
170.022	82.93	79.0555	0.198225
170.106	82.9292	79.0895	0.198244
170.194	82.9287	79.1225	0.198263
170.275	82.928	79.1562	0.198282
170.357	82.927	79.1887	0.198301
170.442	82.9263	79.2228	0.198322
170.525	82.9261	79.2561	0.198342
170.611	82.9256	79.2893	0.198362
170.691	82.9251	79.3221	0.198381
170.777	82.925	79.3566	0.198401
170.863	82.9244	79.3894	0.19842
170.944	82.9241	79.4229	0.198439
171.027	82.9237	79.4562	0.198459
171.114	82.9236	79.49	0.198479
171.196	82.9232	79.523	0.198499
171.28	82.9228	79.5565	0.198518
171.365	82.9218	79.5897	0.198537
171.449	82.921	79.6227	0.198555
171.528	82.9206	79.6564	0.198574
171.613	82.92	79.6905	0.198594
171.698	82.9195	79.723	0.198613
171.784	82.9189	79.7568	0.198632
171.868	82.9181	79.7899	0.198651
171.954	82.9174	79.8232	0.19867
172.034	82.9171	79.8571	0.198688
172.118	82.9168	79.8899	0.198707
172.2	82.9166	79.9234	0.198725
172.284	82.9162	79.9567	0.198744
172.367	82.9157	79.9904	0.198762
172.447	82.9152	80.0235	0.198781
172.533	82.9146	80.0568	0.1988
172.616	82.9137	80.091	0.198819
172.698	82.913	80.1243	0.198837
172.782	82.9124	80.1574	0.198855
172.872	82.912	80.1902	0.198874
172.955	82.9112	80.2245	0.198893
173.038	82.9105	80.2568	0.198911
173.123	82.9097	80.291	0.19893
173.204	82.9087	80.3242	0.198948
173.285	82.9079	80.3573	0.198966
173.368	82.9075	80.3909	0.198984
173.455	82.9071	80.424	0.199003
173.537	82.9065	80.4588	0.199022
173.626	82.9057	80.4912	0.19904
173.707	82.9046	80.5249	0.199059
173.791	82.9038	80.5577	0.199077
173.874	82.9031	80.5913	0.199096
173.958	82.9027	80.6247	0.199114
174.038	82.9023	80.6579	0.199132
174.124	82.9017	80.6916	0.199151
174.208	82.9006	80.7247	0.199169
174.292	82.8995	80.7584	0.199188
174.372	82.8988	80.7911	0.199206
174.46	82.8986	80.8245	0.199225
174.54	82.898	80.8582	0.199243
174.62	82.8975	80.8917	0.199262
174.705	82.897	80.9248	0.19928
174.788	82.8964	80.9589	0.199298
174.874	82.8957	80.9913	0.199316
174.96	82.895	81.0253	0.199334
175.041	82.8943	81.059	0.199352
175.125	82.8937	81.0918	0.19937
175.208	82.8931	81.1256	0.199388
175.291	82.8921	81.1585	0.199405
175.375	82.8914	81.1924	0.199423
175.461	82.8906	81.2258	0.199441
175.543	82.8893	81.2587	0.199459
175.626	82.8884	81.2918	0.199477
175.711	82.8877	81.3255	0.199495
175.794	82.8871	81.3584	0.199513
175.873	82.8864	81.3922	0.199531
175.958	82.8858	81.4252	0.199549
176.045	82.8852	81.4583	0.199567
176.126	82.8845	81.493	0.199586
176.211	82.8838	81.5254	0.199604
176.296	82.8831	81.5583	0.199622
176.378	82.8825	81.5927	0.19964
176.466	82.8815	81.6254	0.199658
176.547	82.8803	81.6589	0.199676
176.63	82.8796	81.6927	0.199694
176.713	82.879	81.7257	0.199712
176.797	82.8785	81.7585	0.19973
176.876	82.8778	81.7923	0.199748
176.965	82.8771	81.8266	0.199767
177.046	82.8761	81.8591	0.199785
177.127	82.8752	81.8929	0.199803
177.212	82.8743	81.9262	0.199822
177.298	82.8738	81.9594	0.199841
177.38	82.8734	81.9931	0.19986
177.465	82.8723	82.0263	0.199878
177.544	82.8715	82.0601	0.199898
177.628	82.8708	82.0932	0.199917
177.713	82.8702	82.126	0.199935
177.794	82.8697	82.1603	0.199955
177.879	82.8694	82.1927	0.199973
177.964	82.8691	82.2266	0.199992
178.046	82.8683	82.2596	0.200011
178.133	82.8675	82.2927	0.20003
178.211	82.8662	82.3263	0.200049
178.292	82.8654	82.3602	0.200068
178.382	82.8643	82.3935	0.200087
178.463	82.8631	82.4263	0.200106
178.549	82.8618	82.4603	0.200126
178.626	82.8606	82.4926	0.200144
178.709	82.8595	82.527	0.200163
178.79	82.8585	82.5602	0.200182
178.873	82.858	82.5938	0.200202
178.958	82.8572	82.6278	0.200221
179.041	82.8567	82.66	0.20024
179.125	82.8563	82.6934	0.200259
179.208	82.8556	82.7274	0.200279
179.288	82.855	82.7602	0.200298
179.371	82.8541	82.7931	0.200317
179.458	82.8533	82.8271	0.200337
179.541	82.8523	82.8602	0.200356
179.63	82.8512	82.8934	0.200375
179.71	82.8501	82.9278	0.200395
179.795	82.8492	82.9602	0.200414
179.877	82.8481	82.9934	0.200433
179.961	82.8471	83.0272	0.200453
180.042	82.8463	83.0601	0.200472
180.127	82.8453	83.0939	0.200492
180.209	82.8444	83.1271	0.200512
180.293	82.8433	83.1602	0.200532
180.374	82.8423	83.1945	0.200552
180.456	82.8413	83.2271	0.200571
180.537	82.8401	83.2611	0.200591
180.624	82.8391	83.2937	0.20061
180.705	82.8382	83.3282	0.20063
180.789	82.8371	83.3607	0.20065
180.869	82.8356	83.3948	0.20067
180.955	82.8343	83.4273	0.20069
181.038	82.8332	83.4605	0.20071
181.121	82.8324	83.4939	0.20073
181.202	82.8313	83.5277	0.20075
181.29	82.8302	83.5612	0.20077
181.374	82.8294	83.5942	0.20079
181.457	82.8287	83.6276	0.200811
181.537	82.8276	83.6614	0.200832
181.623	82.8266	83.6937	0.200852
181.705	82.8259	83.7278	0.200873
181.792	82.8253	83.7612	0.200894
181.875	82.8242	83.7941	0.200914
181.958	82.8229	83.8271	0.200934
182.038	82.8222	83.8617	0.200956
182.119	82.8213	83.8944	0.200976
182.204	82.8202	83.9272	0.200996
182.291	82.8191	83.9613	0.201017
182.373	82.818	83.9948	0.201038
182.46	82.8169	84.0282	0.201059
182.54	82.8159	84.0609	0.201079
182.627	82.8147	84.0949	0.2011
182.711	82.8134	84.1277	0.20112
182.797	82.8125	84.1607	0.20114
182.873	82.8112	84.1947	0.201161
182.958	82.8103	84.2277	0.201182
183.042	82.8094	84.2613	0.201203
183.125	82.8086	84.295	0.201223
183.208	82.8075	84.3279	0.201244
183.294	82.8064	84.3609	0.201264
183.377	82.8048	84.3946	0.201285
183.46	82.8034	84.4275	0.201305
183.543	82.8024	84.4617	0.201326
183.633	82.8012	84.495	0.201347
183.711	82.8	84.5275	0.201367
183.796	82.799	84.5616	0.201388
183.877	82.7976	84.594	0.201408
183.959	82.7961	84.6275	0.201429
184.041	82.7946	84.6612	0.20145
[truncated: 6,085 more rows]
