# Supplementary material for: Single crystals of purely organic free-standing two-dimensional woven polymer networks
Source: Nat Chem. 2024 Jul 18;16(11):1906–14. doi: 10.1038/s41557-024-01580-3 (PMC11527790; doi:10.1038/s41557-024-01580-3)
Supplement: Supplementary file 9 — Source data for supplementary figures. [file 41557_2024_1580_MOESM9_ESM.zip › 2DWPN_Supplementary_Data_6/Supplementary Fig.32.xls]

## Sheet: 2DWPN-2
Supplementary Fig.32
Wavenumber (cm-1)	Transmittance (a.u.)
400.157	30.1654
400.639	30.1958
401.121	30.2294
401.603	30.272
402.085	30.3281
402.567	30.3989
403.05	30.4828
403.532	30.5761
404.014	30.6742
404.496	30.7726
404.978	30.8663
405.46	30.9502
405.942	31.0196
406.424	31.0718
406.906	31.1077
407.389	31.1312
407.871	31.1472
408.353	31.1594
408.835	31.1645
409.317	31.1618
409.799	31.1576
410.281	31.1612
410.763	31.14
411.245	31.1098
411.728	31.0788
412.21	31.0619
412.692	31.0546
413.174	31.0606
413.656	31.0561
414.138	31.0683
414.62	31.0716
415.103	31.0684
415.585	31.0619
416.067	31.0521
416.549	31.035
417.031	31.0067
417.513	30.9781
417.995	30.9348
418.477	30.8979
418.959	30.8563
419.442	30.8314
419.924	30.821
420.406	30.8192
420.888	30.8213
421.37	30.8246
421.852	30.8208
422.334	30.7846
422.816	30.7321
423.298	30.6631
423.781	30.6068
424.263	30.531
424.745	30.448
425.227	30.3698
425.709	30.2969
426.191	30.2079
426.673	30.1145
427.155	30.0182
427.637	29.9194
428.12	29.8224
428.602	29.7381
429.084	29.6677
429.566	29.6283
430.048	29.5971
430.53	29.5843
431.012	29.6094
431.494	29.6655
431.977	29.7473
432.459	29.8462
432.941	29.9537
433.423	30.0593
433.905	30.1564
434.387	30.2406
434.869	30.3162
435.351	30.3889
435.834	30.4617
436.316	30.5336
436.798	30.6059
437.28	30.6803
437.762	30.7377
438.244	30.7733
438.726	30.8058
439.208	30.8291
439.69	30.8456
440.173	30.8637
440.655	30.8757
441.137	30.8789
441.619	30.8706
442.101	30.8645
442.583	30.8473
443.065	30.8304
443.547	30.8217
444.029	30.8263
444.512	30.8303
444.994	30.8339
445.476	30.8481
445.958	30.8472
446.44	30.836
446.922	30.813
447.404	30.7801
447.886	30.7397
448.368	30.7044
448.851	30.6571
449.333	30.6127
449.815	30.5919
450.297	30.5671
450.779	30.5432
451.261	30.5225
451.743	30.5004
452.226	30.4755
452.708	30.4502
453.19	30.4411
453.672	30.428
454.154	30.419
454.636	30.4137
455.118	30.408
455.6	30.3937
456.082	30.3662
456.565	30.3237
457.047	30.2717
457.529	30.2139
458.011	30.1644
458.493	30.1342
458.975	30.1237
459.457	30.1341
459.939	30.1559
460.421	30.178
460.904	30.1957
461.386	30.2037
461.868	30.2029
462.35	30.194
462.832	30.1818
463.314	30.1645
463.796	30.139
464.278	30.1199
464.76	30.098
465.243	30.0854
465.725	30.0585
466.207	30.0316
466.689	30.0096
467.171	29.9951
467.653	29.9896
468.135	29.9944
468.617	30.0095
469.099	30.0351
469.582	30.0629
470.064	30.0921
470.546	30.1132
471.028	30.1204
471.51	30.1337
471.992	30.129
472.474	30.1096
472.957	30.1126
473.439	30.1017
473.921	30.0994
474.403	30.1003
474.885	30.0985
475.367	30.1101
475.849	30.0992
476.331	30.092
476.813	30.0738
477.296	30.0502
477.778	30.0265
478.26	30.0098
478.742	29.9924
479.224	29.9854
479.706	29.9514
480.188	29.8837
480.67	29.8138
481.152	29.7219
481.635	29.6099
482.117	29.4809
482.599	29.3366
483.081	29.18
483.563	29.0335
484.045	28.8913
484.527	28.7792
485.009	28.6895
485.491	28.6225
485.974	28.5914
486.456	28.5608
486.938	28.5294
487.42	28.5182
487.902	28.5002
488.384	28.4944
488.866	28.5158
489.348	28.5794
489.831	28.6988
490.313	28.8745
490.795	29.0998
491.277	29.3563
491.759	29.6148
492.241	29.8699
492.723	30.0899
493.205	30.2734
493.688	30.41
494.17	30.5157
494.652	30.5906
495.134	30.6478
495.616	30.6924
496.098	30.7251
496.58	30.7521
497.062	30.7757
497.544	30.8003
498.027	30.8194
498.509	30.8425
498.991	30.8711
499.473	30.8921
499.955	30.9041
500.437	30.921
500.919	30.9349
501.401	30.9426
501.884	30.9413
502.366	30.9572
502.848	30.9758
503.33	30.9926
503.812	31.02
504.294	31.0324
504.776	31.0415
505.258	31.0493
505.74	31.0651
506.223	31.0794
506.705	31.0918
507.187	31.0975
507.669	31.1018
508.151	31.1031
508.633	31.1019
509.115	31.1217
509.597	31.1312
510.079	31.1194
510.562	31.1105
511.044	31.1165
511.526	31.1219
512.008	31.1291
512.49	31.1394
512.972	31.1523
513.454	31.1651
513.936	31.1779
514.418	31.1895
514.901	31.199
515.383	31.2055
515.865	31.2085
516.347	31.2296
516.829	31.2494
517.311	31.2461
517.793	31.257
518.275	31.2599
518.758	31.2501
519.24	31.2591
519.722	31.2699
520.204	31.2819
520.686	31.294
521.168	31.3046
521.65	31.3119
522.132	31.3151
522.615	31.3094
523.097	31.3207
523.579	31.3208
524.061	31.3065
524.543	31.2993
525.025	31.2811
525.507	31.2525
525.989	31.2305
526.471	31.2072
526.954	31.1879
527.436	31.1537
527.918	31.1266
528.4	31.114
528.882	31.1024
529.364	31.0894
529.846	31.0733
530.328	31.0537
530.811	31.0312
531.293	31.0072
531.775	30.9836
532.257	30.9615
532.739	30.941
533.221	30.9211
533.703	30.9009
534.185	30.879
534.667	30.8545
535.149	30.8273
535.632	30.7978
536.114	30.7661
536.596	30.732
537.078	30.695
537.56	30.6546
538.042	30.6107
538.524	30.5631
539.006	30.5331
539.489	30.4868
539.971	30.4316
540.453	30.3745
540.935	30.3155
541.417	30.2366
541.899	30.1581
542.381	30.0889
542.863	30.0181
543.346	29.9469
543.828	29.8852
544.31	29.8154
544.792	29.744
545.274	29.6649
545.756	29.5886
546.238	29.5127
546.72	29.4164
547.202	29.3098
547.685	29.1941
548.167	29.0752
548.649	28.9682
549.131	28.867
549.613	28.7827
550.095	28.7195
550.577	28.6787
551.059	28.6581
551.542	28.6532
552.024	28.6518
552.506	28.6447
552.988	28.6393
553.47	28.6318
553.952	28.6024
554.434	28.5552
554.916	28.4924
555.398	28.4124
555.881	28.3159
556.363	28.2127
556.845	28.0973
557.327	27.9738
557.809	27.8502
558.291	27.7378
558.773	27.6696
559.255	27.6344
559.737	27.636
560.22	27.6933
560.702	27.8052
561.184	27.9617
561.666	28.1355
562.148	28.3396
562.63	28.5569
563.112	28.7643
563.594	28.9511
564.077	29.11
564.559	29.2375
565.041	29.3344
565.523	29.4049
566.005	29.4548
566.487	29.4907
566.969	29.5178
567.451	29.5393
567.933	29.555
568.416	29.5748
568.898	29.571
569.38	29.5645
569.862	29.5273
570.344	29.474
570.826	29.4176
571.308	29.3583
571.79	29.3038
572.273	29.2621
572.755	29.2509
573.237	29.2508
573.719	29.272
574.201	29.3103
574.683	29.3577
575.165	29.4034
575.647	29.437
576.13	29.4505
576.612	29.4416
577.094	29.415
577.576	29.3813
578.058	29.3549
578.54	29.3504
579.022	29.3792
579.504	29.4464
579.986	29.5502
580.468	29.6819
580.951	29.8287
581.433	29.9766
581.915	30.1139
582.397	30.2324
582.879	30.3282
583.361	30.4011
583.843	30.453
584.325	30.487
584.808	30.5069
585.29	30.516
585.772	30.5175
586.254	30.5142
586.736	30.5082
587.218	30.5011
587.7	30.4938
588.182	30.4864
588.664	30.4785
589.147	30.4692
589.629	30.4577
590.111	30.4431
590.593	30.4252
591.075	30.4041
591.557	30.3804
592.039	30.3553
592.521	30.3297
593.004	30.3047
593.486	30.2809
593.968	30.2584
594.45	30.2374
594.932	30.2175
595.414	30.199
595.896	30.1819
596.378	30.1667
596.861	30.1539
597.343	30.1434
597.825	30.135
598.307	30.128
598.789	30.1212
599.271	30.1136
599.753	30.1043
600.235	30.0929
600.717	30.0796
601.199	30.0649
601.682	30.0494
602.164	30.0336
602.646	30.0178
603.128	30.0019
603.61	29.986
604.092	29.9699
604.574	29.9534
605.057	29.9364
605.539	29.9186
606.021	29.8994
606.503	29.8786
606.985	29.856
607.467	29.8317
607.949	29.8064
608.431	29.7813
608.913	29.7576
609.395	29.7364
609.878	29.7185
610.36	29.704
610.842	29.6927
611.324	29.6841
611.806	29.6776
612.288	29.6728
612.77	29.6696
613.252	29.6679
613.735	29.6678
614.217	29.669
614.699	29.6713
615.181	29.6742
615.663	29.6773
616.145	29.6796
616.627	29.6806
617.109	29.6794
617.591	29.6754
618.074	29.6681
618.556	29.6577
619.038	29.6445
619.52	29.6292
620.002	29.6127
620.484	29.5955
620.966	29.5782
621.448	29.5606
621.931	29.5425
622.413	29.5234
622.895	29.5029
623.377	29.4808
623.859	29.4572
624.341	29.432
624.823	29.4054
625.305	29.3774
625.788	29.348
626.27	29.3172
626.752	29.285
627.234	29.2519
627.716	29.2179
628.198	29.1833
628.68	29.1475
629.162	29.1097
629.644	29.0682
630.126	29.0209
630.609	28.9651
631.091	28.8977
631.573	28.8158
632.055	28.7173
632.537	28.6017
633.019	28.4714
633.501	28.3328
633.984	28.196
634.466	28.0749
634.948	27.9846
635.43	27.9391
635.912	27.9473
636.394	28.0113
636.876	28.124
637.358	28.2708
637.84	28.4324
638.322	28.5883
638.805	28.7217
639.287	28.8211
639.769	28.8823
640.251	28.9064
640.733	28.8985
641.215	28.8651
641.697	28.8121
642.179	28.7442
642.662	28.6645
643.144	28.5757
643.626	28.4801
644.108	28.3804
644.59	28.2792
645.072	28.1786
645.554	28.0795
646.036	27.9817
646.519	27.8847
647.001	27.788
647.483	27.6919
647.965	27.597
648.447	27.5046
648.929	27.4148
649.411	27.3268
649.893	27.2387
650.375	27.1481
650.857	27.053
651.34	26.9527
651.822	26.8471
652.304	26.737
652.786	26.6229
653.268	26.5047
653.75	26.3818
654.232	26.2544
654.715	26.1243
655.197	25.9954
655.679	25.8737
656.161	25.7665
656.643	25.681
657.125	25.6237
657.607	25.5994
658.089	25.6121
658.571	25.6645
659.053	25.7578
659.536	25.8904
660.018	26.0571
660.5	26.2489
660.982	26.4539
661.464	26.6588
661.946	26.8516
662.428	27.0228
662.91	27.1673
663.393	27.2843
663.875	27.3767
664.357	27.4496
664.839	27.5075
665.321	27.5535
665.803	27.5883
666.285	27.6109
666.767	27.6196
667.25	27.6163
667.732	27.6101
668.214	27.6176
668.696	27.6541
669.178	27.7232
669.66	27.8176
670.142	27.9262
670.624	28.0397
671.106	28.1515
671.589	28.2562
672.071	28.3492
672.553	28.4269
673.035	28.4872
673.517	28.5306
673.999	28.5594
674.481	28.5773
674.963	28.5876
675.446	28.592
675.928	28.591
676.41	28.5838
676.892	28.5695
677.374	28.5478
677.856	28.5191
678.338	28.4839
678.82	28.443
679.302	28.3967
679.784	28.345
680.267	28.2877
680.749	28.2253
681.231	28.1583
681.713	28.0873
682.195	28.013
682.677	27.9358
683.159	27.8557
683.641	27.7725
684.124	27.6859
684.606	27.5961
685.088	27.503
685.57	27.4068
686.052	27.3079
686.534	27.2065
687.016	27.1028
687.498	26.9974
687.981	26.8906
688.463	26.7829
688.945	26.6747
689.427	26.566
689.909	26.4565
690.391	26.3462
690.873	26.235
691.355	26.1229
691.837	26.0099
692.32	25.8958
692.802	25.7801
693.284	25.6623
693.766	25.5419
694.248	25.419
694.73	25.2941
695.212	25.1683
695.694	25.0426
696.177	24.9178
696.659	24.7941
697.141	24.6714
697.623	24.5498
698.105	24.4296
698.587	24.3119
699.069	24.1979
699.551	24.0888
700.033	23.9851
700.516	23.8863
700.998	23.7915
701.48	23.6999
701.962	23.6109
702.444	23.5247
702.926	23.4418
703.408	23.3624
703.89	23.2862
704.372	23.2124
704.855	23.1399
705.337	23.0684
705.819	22.9987
706.301	22.933
706.783	22.8741
707.265	22.8247
707.747	22.7866
708.229	22.7608
708.712	22.7475
709.194	22.7473
709.676	22.7615
710.158	22.7924
710.64	22.8423
711.122	22.9132
711.604	23.0061
712.086	23.1202
712.568	23.2542
713.051	23.4062
713.533	23.5742
714.015	23.756
714.497	23.949
714.979	24.1492
715.461	24.3519
715.943	24.552
716.425	24.7449
716.908	24.9269
717.39	25.0954
717.872	25.2482
718.354	25.383
718.836	25.4966
719.318	25.5856
719.8	25.6461
720.282	25.6755
720.764	25.6719
721.247	25.6347
721.729	25.5636
722.211	25.4577
722.693	25.3159
723.175	25.137
723.657	24.9217
724.139	24.6749
724.621	24.4068
725.104	24.1343
725.586	23.8796
726.068	23.6675
726.55	23.521
727.032	23.4568
727.514	23.4822
727.996	23.5932
728.478	23.776
728.96	24.0087
729.443	24.2651
729.925	24.518
730.407	24.7433
730.889	24.9227
731.371	25.0457
731.853	25.1098
732.335	25.1192
732.817	25.0821
733.299	25.0079
733.782	24.9048
734.264	24.7781
734.746	24.6298
735.228	24.4595
735.71	24.2656
736.192	24.0466
736.674	23.8026
737.156	23.5352
737.639	23.2478
738.121	22.9451
738.603	22.6326
739.085	22.3179
739.567	22.0107
740.049	21.7241
740.531	21.4749
741.013	21.2818
741.495	21.163
741.978	21.1325
742.46	21.1973
742.942	21.3556
743.424	21.5979
743.906	21.9089
744.388	22.2707
744.87	22.6648
745.352	23.0742
745.835	23.484
746.317	23.8819
746.799	24.2585
747.281	24.6071
747.763	24.923
748.245	25.2033
748.727	25.4465
749.209	25.6522
749.692	25.8213
750.174	25.9565
750.656	26.0619
751.138	26.1429
751.62	26.2051
752.102	26.2531
752.584	26.2897
753.066	26.3153
753.548	26.328
754.03	26.325
754.513	26.3029
754.995	26.2596
755.477	26.1941
755.959	26.1066
756.441	25.9974
756.923	25.8664
757.405	25.7116
757.888	25.5296
758.37	25.3155
758.852	25.0643
759.334	24.7723
759.816	24.4378
760.298	24.0623
760.78	23.6504
761.262	23.2095
761.744	22.7489
762.226	22.2798
762.709	21.8144
763.191	21.3661
763.673	20.9493
764.155	20.5781
764.637	20.2647
765.119	20.0175
765.601	19.8391
766.083	19.726
766.566	19.6701
767.048	19.6606
767.53	19.6861
768.012	19.7361
768.494	19.8012
768.976	19.8728
769.458	19.9427
769.94	20.0033
770.423	20.0484
770.905	20.0743
771.387	20.0798
771.869	20.0671
772.351	20.0405
772.833	20.0055
773.315	19.9678
773.797	19.9329
774.279	19.9064
774.761	19.8946
775.244	19.9046
775.726	19.9439
776.208	20.0195
776.69	20.1363
777.172	20.2961
777.654	20.498
778.136	20.7385
778.619	21.0133
779.101	21.3181
779.583	21.6485
780.065	22
780.547	22.3671
781.029	22.7437
781.511	23.1232
781.993	23.4998
782.475	23.8689
782.957	24.2278
783.44	24.575
783.922	24.9097
784.404	25.2313
784.886	25.5389
785.368	25.8317
785.85	26.1092
786.332	26.3712
786.814	26.6185
787.297	26.8517
787.779	27.071
788.261	27.2763
788.743	27.4664
789.225	27.6398
789.707	27.7943
790.189	27.9276
790.671	28.0371
791.154	28.1196
791.636	28.1717
792.118	28.1899
792.6	28.1707
793.082	28.1111
793.564	28.0088
794.046	27.8618
794.528	27.6683
795.01	27.4272
795.493	27.1385
795.975	26.8041
796.457	26.4291
796.939	26.0229
797.421	25.6002
797.903	25.1807
798.385	24.7886
798.867	24.4495
799.35	24.1871
799.832	24.0177
800.314	23.9477
800.796	23.9711
801.278	24.0713
801.76	24.2244
802.242	24.4031
802.724	24.5807
803.206	24.7331
803.688	24.8398
804.171	24.8847
804.653	24.856
805.135	24.7467
805.617	24.5559
806.099	24.2907
806.581	23.9676
807.063	23.6129
807.545	23.2608
808.028	22.9491
808.51	22.7128
808.992	22.5781
809.474	22.5579
809.956	22.6495
810.438	22.8348
810.92	23.0839
811.402	23.3601
811.885	23.6264
812.367	23.8523
812.849	24.0188
813.331	24.1197
813.813	24.1614
814.295	24.1596
814.777	24.1349
815.259	24.1089
815.741	24.1003
816.224	24.1228
816.706	24.1841
817.188	24.2865
817.67	24.4272
818.152	24.5997
818.634	24.7945
819.116	25.0001
819.598	25.2042
820.081	25.3954
820.563	25.5644
821.045	25.7058
821.527	25.8182
822.009	25.9044
822.491	25.9716
822.973	26.0297
823.455	26.0905
823.937	26.1653
824.42	26.2632
824.902	26.3894
825.384	26.5435
825.866	26.7204
826.348	26.9101
826.83	27.1004
827.312	27.2788
827.794	27.4344
828.277	27.5593
828.759	27.6483
829.241	27.6981
829.723	27.707
830.205	27.6744
830.687	27.6014
831.169	27.4929
831.651	27.3575
832.133	27.2086
832.615	27.0624
833.098	26.9358
833.58	26.8429
834.062	26.7922
834.544	26.7839
835.026	26.8101
835.508	26.8564
835.99	26.905
836.472	26.9381
836.955	26.9411
837.437	26.904
837.919	26.8216
838.401	26.6928
838.883	26.5194
839.365	26.3041
839.847	26.0505
840.329	25.7625
840.812	25.445
841.294	25.1056
841.776	24.7548
842.258	24.4063
842.74	24.0763
843.222	23.7816
843.704	23.5377
844.186	23.3568
844.668	23.2459
845.151	23.2051
845.633	23.2274
846.115	23.2984
846.597	23.3985
847.079	23.5056
847.561	23.5988
848.043	23.6612
848.525	23.6826
849.008	23.6598
849.49	23.5967
849.972	23.5028
850.454	23.3914
850.936	23.2781
851.418	23.1787
851.9	23.1077
852.382	23.0769
852.864	23.0944
853.347	23.1641
853.829	23.2848
854.311	23.4515
854.793	23.6566
855.275	23.8918
855.757	24.1495
856.239	24.4235
856.721	24.7088
857.203	25.0003
857.686	25.2928
858.168	25.5802
858.65	25.8562
859.132	26.1153
859.614	26.3534
860.096	26.5682
860.578	26.7594
861.06	26.928
861.543	27.0764
862.025	27.2078
862.507	27.3261
862.989	27.4354
863.471	27.5399
863.953	27.6433
864.435	27.7481
864.917	27.8557
865.399	27.9656
865.882	28.0762
866.364	28.1849
866.846	28.2888
867.328	28.3849
867.81	28.4705
868.292	28.5437
868.774	28.6037
869.256	28.6516
869.739	28.6907
870.221	28.7262
870.703	28.765
871.185	28.814
871.667	28.879
872.149	28.9627
872.631	29.064
873.113	29.1785
873.596	29.2989
874.078	29.4171
874.56	29.5259
875.042	29.62
875.524	29.6969
876.006	29.756
876.488	29.7985
876.97	29.8264
877.452	29.8419
877.934	29.8474
878.417	29.8447
878.899	29.8358
879.381	29.8222
879.863	29.8053
880.345	29.7861
880.827	29.7658
881.309	29.7453
881.791	29.7254
882.274	29.7069
882.756	29.6904
883.238	29.6762
883.72	29.6642
884.202	29.6544
884.684	29.6463
885.166	29.6397
885.648	29.6343
886.13	29.6301
886.613	29.6269
887.095	29.6243
887.577	29.6212
888.059	29.6164
888.541	29.6082
889.023	29.595
889.505	29.5756
889.987	29.5494
890.47	29.5164
890.952	29.4766
891.434	29.4305
891.916	29.3789
892.398	29.3225
892.88	29.2628
893.362	29.2012
893.844	29.1397
894.326	29.0799
894.808	29.0229
895.291	28.9692
895.773	28.9179
896.255	28.8674
896.737	28.8154
897.219	28.7593
897.701	28.6965
898.183	28.6244
898.665	28.541
899.148	28.4443
899.63	28.3333
900.112	28.2082
900.594	28.0713
901.076	27.9269
901.558	27.7816
902.04	27.6437
902.522	27.5218
903.005	27.4233
903.487	27.3533
903.969	27.3133
904.451	27.3009
904.933	27.3113
905.415	27.338
905.897	27.3749
906.379	27.4171
906.861	27.4619
907.344	27.5078
907.826	27.5545
908.308	27.6023
908.79	27.6509
909.272	27.6997
909.754	27.7476
910.236	27.793
910.718	27.8342
911.201	27.8693
911.683	27.8969
912.165	27.9159
912.647	27.9261
913.129	27.9282
913.611	27.924
914.093	27.9156
914.575	27.9057
915.057	27.8962
915.54	27.8888
916.022	27.8843
916.504	27.8828
916.986	27.8843
917.468	27.8883
917.95	27.8949
918.432	27.9038
918.914	27.9147
919.396	27.927
919.879	27.9401
920.361	27.9528
920.843	27.9644
921.325	27.9739
921.807	27.981
922.289	27.985
922.771	27.9858
923.253	27.9829
923.736	27.9758
924.218	27.9645
924.7	27.9489
925.182	27.9293
925.664	27.9065
926.146	27.8809
926.628	27.8532
927.11	27.8235
927.592	27.7918
928.075	27.7579
928.557	27.7216
929.039	27.6829
929.521	27.642
930.003	27.5989
930.485	27.5539
930.967	27.5069
931.449	27.4578
931.932	27.4062
932.414	27.3518
932.896	27.2947
933.378	27.235
933.86	27.1728
934.342	27.1083
934.824	27.0413
935.306	26.9712
935.788	26.8977
936.271	26.8203
936.753	26.7386
937.235	26.6529
937.717	26.5633
938.199	26.47
938.681	26.3728
939.163	26.2714
939.645	26.1651
940.128	26.0534
940.61	25.9362
941.092	25.8137
941.574	25.6863
942.056	25.5545
942.538	25.4182
943.02	25.2769
943.502	25.1301
943.984	24.9769
944.467	24.8175
944.949	24.6529
945.431	24.4852
945.913	24.3176
946.395	24.1537
946.877	23.9977
947.359	23.854
947.841	23.7272
948.323	23.6221
948.806	23.5432
949.288	23.4937
949.77	23.4748
950.252	23.4842
950.734	23.5163
951.216	23.5629
951.698	23.615
952.18	23.6644
952.663	23.7054
953.145	23.7358
953.627	23.7569
954.109	23.7721
954.591	23.7863
955.073	23.8042
955.555	23.8291
956.037	23.8631
956.519	23.9059
957.002	23.9556
957.484	24.009
957.966	24.0621
958.448	24.111
958.93	24.1532
959.412	24.1876
959.894	24.2152
960.376	24.2384
960.859	24.2597
961.341	24.2813
961.823	24.3039
962.305	24.3267
962.787	24.3482
963.269	24.367
963.751	24.3825
964.233	24.3951
964.716	24.4063
965.198	24.4171
965.68	24.428
966.162	24.4376
966.644	24.4434
967.126	24.442
967.608	24.4303
968.09	24.4058
968.572	24.3673
969.054	24.3143
969.537	24.247
970.019	24.1657
970.501	24.0705
970.983	23.9615
971.465	23.8388
971.947	23.7029
972.429	23.5538
972.911	23.3919
973.394	23.2172
973.876	23.0301
974.358	22.8318
974.84	22.6255
975.322	22.4166
975.804	22.2122
976.286	22.0202
976.768	21.8464
977.25	21.6928
977.733	21.556
978.215	21.4274
978.697	21.2949
979.179	21.146
979.661	20.9701
980.143	20.7609
980.625	20.5165
981.107	20.2388
981.59	19.9314
982.072	19.5982
982.554	19.2423
983.036	18.866
983.518	18.472
984	18.0634
984.482	17.645
984.964	17.2227
985.447	16.8027
985.929	16.3916
986.411	15.996
986.893	15.6232
987.375	15.282
987.857	14.9825
988.339	14.7352
988.821	14.55
989.303	14.434
989.785	14.3908
990.268	14.4201
990.75	14.519
991.232	14.6824
991.714	14.9047
992.196	15.1798
992.678	15.5019
993.16	15.8659
993.643	16.2674
994.125	16.7036
994.607	17.1724
995.089	17.6712
995.571	18.1952
996.053	18.736
996.535	19.2801
997.017	19.8103
997.499	20.3077
997.981	20.7541
998.464	21.1341
998.946	21.4369
999.428	21.656
999.91	21.7884
1000.39	21.8345
1000.87	21.7966
1001.36	21.679
1001.84	21.4872
1002.32	21.229
1002.8	20.9132
1003.28	20.5506
1003.77	20.1534
1004.25	19.735
1004.73	19.3101
1005.21	18.8947
1005.7	18.5065
1006.18	18.1643
1006.66	17.8881
1007.14	17.6961
1007.62	17.6029
1008.11	17.617
1008.59	17.7389
1009.07	17.9618
1009.55	18.2741
1010.03	18.662
1010.52	19.1115
1011	19.61
1011.48	20.1456
1011.96	20.7069
1012.45	21.2817
1012.93	21.8581
1013.41	22.4247
1013.89	22.9716
1014.37	23.4905
1014.86	23.975
1015.34	24.4201
1015.82	24.8215
1016.3	25.1764
1016.78	25.4832
1017.27	25.7423
1017.75	25.9561
1018.23	26.1286
1018.71	26.265
1019.2	26.3712
1019.68	26.4528
1020.16	26.5152
1020.64	26.5628
1021.12	26.5991
1021.61	26.6257
1022.09	26.6423
1022.57	26.6462
1023.05	26.633
1023.53	26.5969
1024.02	26.5322
1024.5	26.4341
1024.98	26.2988
1025.46	26.1238
1025.94	25.9062
1026.43	25.6426
1026.91	25.329
1027.39	24.9627
1027.87	24.5449
1028.36	24.0836
1028.84	23.5953
1029.32	23.1054
1029.8	22.6448
1030.28	22.2452
1030.77	21.9321
1031.25	21.7199
1031.73	21.6088
1032.21	21.5865
1032.69	21.6333
1033.18	21.7288
1033.66	21.8572
1034.14	22.0104
1034.62	22.1866
1035.1	22.3872
1035.59	22.613
1036.07	22.8608
1036.55	23.1235
1037.03	23.3907
1037.52	23.6515
1038	23.8967
1038.48	24.1194
1038.96	24.3158
1039.44	24.4835
1039.93	24.6213
1040.41	24.7277
1040.89	24.8016
1041.37	24.8419
1041.85	24.8484
1042.34	24.8217
1042.82	24.7628
1043.3	24.6732
1043.78	24.5542
1044.27	24.4071
1044.75	24.2339
1045.23	24.0378
1045.71	23.824
1046.19	23.599
1046.67	23.3708
1047.16	23.147
1047.64	22.9343
1048.12	22.7388
1048.6	22.5654
1049.09	22.4189
1049.57	22.3043
1050.05	22.2261
1050.53	22.1876
1051.01	22.1899
1051.5	22.2321
1051.98	22.311
1052.46	22.4224
1052.94	22.5619
1053.42	22.7248
1053.91	22.9065
1054.39	23.1015
1054.87	23.3034
1055.35	23.5052
1055.84	23.7002
1056.32	23.8825
1056.8	24.0483
1057.28	24.1954
1057.76	24.3234
1058.25	24.4324
1058.73	24.5223
1059.21	24.5927
1059.69	24.6427
1060.17	24.6714
1060.66	24.6782
1061.14	24.6633
1061.62	24.6276
1062.1	24.5721
1062.59	24.4974
1063.07	24.4042
1063.55	24.2925
1064.03	24.1626
1064.51	24.0157
1065	23.8535
1065.48	23.6789
1065.96	23.4943
1066.44	23.3019
1066.92	23.1024
1067.41	22.8959
1067.89	22.6821
1068.37	22.461
1068.85	22.2343
1069.34	22.0048
1069.82	21.7761
1070.3	21.5522
1070.78	21.3372
1071.26	21.1351
1071.74	20.9508
1072.23	20.7902
1072.71	20.6602
1073.19	20.5679
1073.67	20.5194
1074.16	20.5181
1074.64	20.5645
1075.12	20.6563
1075.6	20.7897
1076.08	20.9598
1076.57	21.1618
1077.05	21.3904
1077.53	21.6395
1078.01	21.9022
1078.49	22.1714
1078.98	22.4403
1079.46	22.7038
1079.94	22.9586
1080.42	23.2031
1080.91	23.4365
1081.39	23.6584
1081.87	23.8677
1082.35	24.0634
1082.83	24.2445
1083.32	24.4106
1083.8	24.5622
1084.28	24.7005
1084.76	24.8266
1085.24	24.9415
1085.73	25.0451
1086.21	25.1367
1086.69	25.215
1087.17	25.2789
1087.65	25.3273
1088.14	25.3593
1088.62	25.3741
1089.1	25.3703
1089.58	25.3459
1090.07	25.2982
1090.55	25.2246
1091.03	25.1226
1091.51	24.991
1091.99	24.8299
1092.48	24.6411
1092.96	24.4286
1093.44	24.1983
1093.92	23.9583
1094.4	23.7193
1094.89	23.4943
1095.37	23.2976
1095.85	23.1437
1096.33	23.044
1096.82	23.0051
1097.3	23.0263
1097.78	23.1004
1098.26	23.2148
1098.74	23.3548
1099.23	23.5066
1099.71	23.6591
1100.19	23.8051
1100.67	23.941
1101.15	24.0659
1101.64	24.1812
1102.12	24.2889
1102.6	24.3922
1103.08	24.494
1103.57	24.5974
1104.05	24.7044
1104.53	24.816
1105.01	24.9314
1105.49	25.0489
1105.98	25.1657
1106.46	25.2795
1106.94	25.3887
1107.42	25.4924
1107.9	25.5908
1108.39	25.6842
1108.87	25.773
1109.35	25.8574
1109.83	25.9377
1110.32	26.0142
1110.8	26.0877
1111.28	26.1591
1111.76	26.2294
1112.24	26.2991
1112.72	26.3683
1113.21	26.4364
1113.69	26.5021
1114.17	26.5645
1114.65	26.6228
1115.14	26.6763
1115.62	26.7248
1116.1	26.7679
1116.58	26.8051
1117.06	26.8358
1117.55	26.8596
1118.03	26.8766
1118.51	26.8875
1118.99	26.8938
1119.47	26.8975
1119.96	26.9007
1120.44	26.9051
1120.92	26.9116
1121.4	26.9209
1121.88	26.9332
1122.37	26.9489
1122.85	26.9688
1123.33	26.9936
1123.81	27.0242
1124.3	27.0609
1124.78	27.1032
1125.26	27.1496
1125.74	27.1983
1126.22	27.247
1126.71	27.2934
1127.19	27.3359
1127.67	27.3733
1128.15	27.4051
1128.63	27.4312
1129.12	27.4519
1129.6	27.4679
1130.08	27.4799
1130.56	27.4887
1131.05	27.4951
1131.53	27.4999
1132.01	27.5037
1132.49	27.507
1132.97	27.51
1133.46	27.5132
1133.94	27.5165
1134.42	27.5202
1134.9	27.5241
1135.38	27.5281
1135.87	27.532
1136.35	27.5354
1136.83	27.538
1137.31	27.5396
1137.8	27.5398
1138.28	27.538
1138.76	27.5334
1139.24	27.5249
1139.72	27.511
1140.21	27.4905
1140.69	27.4628
1141.17	27.4283
1141.65	27.3887
1142.13	27.3465
1142.62	27.3049
1143.1	27.2665
1143.58	27.2329
1144.06	27.2041
1144.55	27.1791
1145.03	27.156
1145.51	27.1328
1145.99	27.1083
1146.47	27.0823
1146.96	27.0556
1147.44	27.0301
1147.92	27.0078
1148.4	26.9909
1148.88	26.9812
1149.37	26.9803
1149.85	26.9889
1150.33	27.0073
1150.81	27.0346
1151.3	27.0695
1151.78	27.1096
1152.26	27.1525
1152.74	27.1957
1153.22	27.2371
1153.7	27.2752
1154.19	27.3093
1154.67	27.3392
1155.15	27.3648
1155.63	27.3864
1156.12	27.4043
1156.6	27.4184
1157.08	27.4289
1157.56	27.436
1158.04	27.4395
1158.53	27.4396
1159.01	27.4361
1159.49	27.4291
1159.97	27.4183
1160.45	27.4037
1160.94	27.3857
1161.42	27.3645
1161.9	27.3406
1162.38	27.3145
1162.87	27.2865
1163.35	27.2569
1163.83	27.2257
1164.31	27.1929
1164.79	27.1588
1165.28	27.124
1165.76	27.089
1166.24	27.0546
1166.72	27.0214
1167.2	26.9895
1167.69	26.959
1168.17	26.9295
1168.65	26.901
1169.13	26.8732
1169.62	26.8463
1170.1	26.8203
1170.58	26.7951
1171.06	26.7703
1171.54	26.7457
1172.03	26.7207
1172.51	26.695
1172.99	26.6684
1173.47	26.6409
1173.95	26.6124
1174.44	26.5829
1174.92	26.5522
1175.4	26.5201
1175.88	26.4864
1176.37	26.4509
1176.85	26.4136
1177.33	26.3743
1177.81	26.3327
1178.29	26.288
1178.78	26.2394
1179.26	26.1863
1179.74	26.1284
1180.22	26.0662
1180.7	26.0008
1181.19	25.9336
1181.67	25.8659
1182.15	25.7983
1182.63	25.7309
1183.11	25.6628
1183.6	25.5934
1184.08	25.5221
1184.56	25.4489
1185.04	25.3745
1185.53	25.2988
1186.01	25.2217
1186.49	25.1423
1186.97	25.0592
1187.45	24.9711
1187.94	24.8773
1188.42	24.7777
1188.9	24.6727
1189.38	24.5627
1189.86	24.4479
1190.35	24.3275
1190.83	24.2
1191.31	24.0637
1191.79	23.9167
1192.28	23.7575
1192.76	23.585
1193.24	23.3979
1193.72	23.1948
1194.2	22.9743
1194.68	22.7354
1195.17	22.4786
1195.65	22.2065
1196.13	21.9234
1196.61	21.6351
1197.1	21.347
1197.58	21.0632
1198.06	20.7859
1198.54	20.5157
1199.02	20.2536
1199.51	20.0027
1199.99	19.7692
1200.47	19.5617
1200.95	19.3897
1201.43	19.2609
1201.92	19.1784
1202.4	19.1404
1202.88	19.1398
1203.36	19.1664
1203.85	19.2094
1204.33	19.2592
1204.81	19.3091
1205.29	19.3561
1205.77	19.4005
1206.26	19.4447
1206.74	19.4923
1207.22	19.5461
1207.7	19.6071
1208.18	19.6736
1208.67	19.7405
1209.15	19.8009
1209.63	19.8466
1210.11	19.8703
1210.6	19.8668
1211.08	19.8341
1211.56	19.7731
1212.04	19.6872
1212.52	19.5805
1213.01	19.4574
1213.49	19.3212
1213.97	19.1744
1214.45	19.0189
1214.93	18.856
1215.42	18.6872
1215.9	18.5133
1216.38	18.3342
1216.86	18.1487
1217.35	17.9545
1217.83	17.7491
1218.31	17.5307
1218.79	17.299
1219.27	17.0554
1219.76	16.802
1220.24	16.5409
1220.72	16.2732
1221.2	15.9985
1221.68	15.7154
1222.17	15.4233
1222.65	15.1228
1223.13	14.8169
1223.61	14.5097
1224.09	14.206
1224.58	13.9095
1225.06	13.622
1225.54	13.3442
1226.02	13.0759
1226.51	12.8177
1226.99	12.5712
1227.47	12.3386
1227.95	12.1216
1228.43	11.9203
1228.91	11.7334
1229.4	11.5584
1229.88	11.3936
1230.36	11.2389
1230.84	11.0956
1231.33	10.9664
1231.81	10.8527
1232.29	10.7543
1232.77	10.6685
1233.26	10.5913
1233.74	10.5194
1234.22	10.4513
1234.7	10.3881
1235.18	10.3326
1235.66	10.2879
1236.15	10.2561
1236.63	10.2376
1237.11	10.2321
1237.59	10.2402
1238.08	10.2646
1238.56	10.3106
1239.04	10.3854
1239.52	10.4959
1240	10.6477
1240.49	10.8442
1240.97	11.0867
1241.45	11.3758
1241.93	11.7118
1242.41	12.0945
1242.9	12.5224
1243.38	12.9911
1243.86	13.4929
1244.34	14.0173
1244.83	14.5529
1245.31	15.0894
1245.79	15.6186
1246.27	16.1347
1246.75	16.634
1247.24	17.113
1247.72	17.5685
1248.2	17.9971
1248.68	18.3961
1249.16	18.7642
1249.65	19.1018
1250.13	19.4105
1250.61	19.692
1251.09	19.9475
1251.58	20.1771
1252.06	20.38
1252.54	20.5555
1253.02	20.7039
1253.5	20.8275
1253.98	20.9304
1254.47	21.0178
1254.95	21.0949
1255.43	21.1662
1255.91	21.2347
1256.4	21.3021
1256.88	21.3697
1257.36	21.4388
1257.84	21.5114
1258.33	21.5897
1258.81	21.6758
1259.29	21.7713
1259.77	21.8766
1260.25	21.9918
1260.73	22.1167
1261.22	22.2512
1261.7	22.3956
1262.18	22.5499
1262.66	22.7132
1263.15	22.8838
1263.63	23.0588
1264.11	23.2354
1264.59	23.4109
1265.07	23.5838
1265.56	23.7531
1266.04	23.9186
1266.52	24.0798
1267	24.2363
1267.48	24.3871
1267.97	24.5312
1268.45	24.6681
1268.93	24.7973
1269.41	24.9192
1269.89	25.0339
1270.38	25.1415
1270.86	25.2415
1271.34	25.3335
1271.82	25.4172
1272.31	25.4932
1272.79	25.5627
1273.27	25.6281
1273.75	25.6922
1274.23	25.7579
1274.72	25.8276
1275.2	25.9033
1275.68	25.9858
1276.16	26.0757
1276.64	26.1729
1277.13	26.2771
1277.61	26.3875
1278.09	26.503
1278.57	26.6224
1279.06	26.744
1279.54	26.8664
1280.02	26.9885
1280.5	27.1092
1280.98	27.2281
1281.47	27.3445
1281.95	27.458
1282.43	27.568
1282.91	27.6738
1283.39	27.7749
1283.88	27.8708
1284.36	27.9614
1284.84	28.0464
1285.32	28.1258
1285.81	28.1994
1286.29	28.267
1286.77	28.3283
1287.25	28.3831
1287.73	28.4312
1288.22	28.4728
1288.7	28.5081
1289.18	28.5376
1289.66	28.5622
1290.14	28.5826
1290.63	28.5995
1291.11	28.6134
1291.59	28.6247
1292.07	28.6334
1292.56	28.6395
1293.04	28.6427
1293.52	28.6431
1294	28.6404
1294.48	28.6346
1294.96	28.6254
1295.45	28.613
1295.93	28.5971
1296.41	28.5781
1296.89	28.5567
1297.38	28.5336
1297.86	28.5103
1298.34	28.4882
1298.82	28.4686
1299.3	28.4524
1299.79	28.4406
1300.27	28.4334
1300.75	28.4311
1301.23	28.4336
1301.71	28.4404
1302.2	28.4509
1302.68	28.4644
1303.16	28.4795
1303.64	28.4954
1304.13	28.5107
1304.61	28.5248
1305.09	28.5368
1305.57	28.5463
1306.05	28.5529
1306.54	28.5563
1307.02	28.5559
1307.5	28.5514
1307.98	28.5429
1308.46	28.5313
1308.95	28.5183
1309.43	28.5064
1309.91	28.4983
1310.39	28.4968
1310.88	28.5034
1311.36	28.5184
1311.84	28.5408
1312.32	28.5684
1312.8	28.5985
1313.29	28.6279
1313.77	28.6546
1314.25	28.6771
1314.73	28.695
1315.21	28.7083
1315.7	28.7175
1316.18	28.7227
1316.66	28.7241
1317.14	28.7216
1317.62	28.7147
1318.11	28.7032
1318.59	28.6866
1319.07	28.6648
1319.55	28.6377
1320.04	28.6059
1320.52	28.5702
1321	28.5313
1321.48	28.4901
1321.96	28.4468
1322.45	28.4011
1322.93	28.3523
1323.41	28.2997
1323.89	28.2427
1324.38	28.1809
1324.86	28.1149
1325.34	28.0452
1325.82	27.9729
1326.3	27.8992
1326.79	27.8251
1327.27	27.7519
1327.75	27.681
1328.23	27.6136
1328.71	27.5509
1329.2	27.4937
1329.68	27.4424
1330.16	27.397
1330.64	27.3573
1331.12	27.323
1331.61	27.2938
1332.09	27.2695
1332.57	27.2498
1333.05	27.2346
1333.54	27.2232
1334.02	27.2151
1334.5	27.2099
1334.98	27.2071
1335.46	27.2064
1335.94	27.2076
1336.43	27.2098
1336.91	27.2118
1337.39	27.2112
1337.87	27.2049
1338.36	27.1887
1338.84	27.159
1339.32	27.113
1339.8	27.0503
1340.28	26.973
1340.77	26.8854
1341.25	26.793
1341.73	26.7006
1342.21	26.612
1342.69	26.5294
1343.18	26.4539
1343.66	26.3857
1344.14	26.3244
1344.62	26.2697
1345.11	26.2218
1345.59	26.1818
1346.07	26.1524
1346.55	26.1368
1347.03	26.1383
1347.52	26.1593
1348	26.1994
1348.48	26.2559
1348.96	26.3233
1349.44	26.3948
1349.93	26.4637
1350.41	26.5246
1350.89	26.5742
1351.37	26.6116
1351.86	26.637
1352.34	26.6517
1352.82	26.6567
1353.3	26.6524
1353.78	26.6388
1354.27	26.6161
1354.75	26.5844
1355.23	26.5443
1355.71	26.4963
1356.19	26.4404
1356.68	26.3757
1357.16	26.3003
1357.64	26.2121
1358.12	26.1093
1358.61	25.9909
1359.09	25.8565
1359.57	25.7055
1360.05	25.5371
1360.53	25.3496
1361.02	25.1421
1361.5	24.9165
1361.98	24.6807
1362.46	24.45
1362.94	24.2459
[truncated: 5,470 more rows]
