# Supplementary material for: Single crystals of purely organic free-standing two-dimensional woven polymer networks
Source: Nat Chem. 2024 Jul 18;16(11):1906–14. doi: 10.1038/s41557-024-01580-3 (PMC11527790; doi:10.1038/s41557-024-01580-3)
Supplement: Supplementary file 9 — Source data for supplementary figures. [file 41557_2024_1580_MOESM9_ESM.zip › 2DWPN_Supplementary_Data_6/Supplementary Fig.33.xls]

## Sheet: Sheet1
Supplementary Fig.33
2DWPN-2		Simulation
2θ (o)	Intensity (a.u.)	2θ (o)	Intensity (a.u.)
3	2586	3	0
3.02	2558	3.02	0
3.04	2480	3.04	0
3.06	2447	3.06	0
3.08	2522	3.08	0
3.1	2537	3.1	0
3.12	2533	3.12	0
3.14	2508	3.14	0
3.16	2549	3.16	0
3.18	2594	3.18	0
3.2	2502	3.2	0
3.22	2508	3.22	0
3.24	2491	3.24	0
3.26	2561	3.26	0
3.28	2546	3.28	0
3.3	2506	3.3	0
3.32	2575	3.32	0
3.34	2559	3.34	0
3.36	2560	3.36	0
3.38	2599	3.38	0
3.4	2603	3.4	0
3.42	2546	3.42	0
3.44	2517	3.44	0
3.46	2644	3.46	0
3.48	2629	3.48	0
3.5	2602	3.5	0
3.52	2604	3.52	0
3.54	2645	3.54	0
3.56	2538	3.56	0
3.58	2657	3.58	0
3.6	2553	3.6	0
3.62	2626	3.62	0
3.64	2656	3.64	0
3.66	2673	3.66	0
3.68	2604	3.68	0
3.7	2629	3.7	0
3.72	2618	3.72	0
3.74	2686	3.74	0
3.76	2659	3.76	0
3.78	2608	3.78	0
3.8	2590	3.8	0
3.82	2616	3.82	0
3.84	2693	3.84	0
3.86	2648	3.86	0
3.88	2759	3.88	0
3.9	2730	3.9	0
3.92	2736	3.92	0
3.94	2669	3.94	0
3.96	2746	3.96	0
3.98	2804	3.98	0
4	2682	4	0
4.02	2808	4.02	0
4.04	2720	4.04	0
4.06	2835	4.06	0
4.08	2870	4.08	0
4.1	2828	4.1	0
4.12	2807	4.12	0
4.14	2967	4.14	0
4.16	2932	4.16	0
4.18	2942	4.18	0
4.2	2947	4.2	0
4.22	2922	4.22	0
4.24	2874	4.24	0
4.26	2923	4.26	0
4.28	2885	4.28	0
4.3	2890	4.3	0
4.32	2906	4.32	0
4.34	2871	4.34	0
4.36	2903	4.36	0
4.38	3031	4.38	0
4.4	3122	4.4	0
4.42	2984	4.42	0
4.44	3090	4.44	9.91143
4.46	3046	4.46	10.192
4.48	3029	4.48	10.4847
4.5	3081	4.5	10.7901
4.52	3096	4.52	11.1091
4.54	3026	4.54	11.4424
4.56	3047	4.56	11.791
4.58	3112	4.58	12.1557
4.6	3108	4.6	12.5376
4.62	3137	4.62	12.9377
4.64	3126	4.64	13.3574
4.66	3136	4.66	13.7977
4.68	3155	4.68	14.2602
4.7	3176	4.7	14.7463
4.72	3059	4.72	15.2577
4.74	3211	4.74	15.7962
4.76	3077	4.76	16.3636
4.78	3146	4.78	16.9622
4.8	3066	4.8	17.5942
4.82	3115	4.82	18.2622
4.84	3168	4.84	18.9689
4.86	3171	4.86	19.7173
4.88	3225	4.88	20.511
4.9	3233	4.9	21.3535
4.92	3224	4.92	22.2489
4.94	3084	4.94	23.2019
4.96	3298	4.96	24.2173
4.98	3198	4.98	25.3008
5	3337	5	26.4586
5.02	3247	5.02	27.6976
5.04	3423	5.04	29.0256
5.06	3295	5.06	30.4514
5.08	3272	5.08	36.5623
5.1	3331	5.1	38.3415
5.12	3347	5.12	40.2573
5.14	3355	5.14	42.3242
5.16	3358	5.16	44.5587
5.18	3307	5.18	46.9798
5.2	3420	5.2	49.6091
5.22	3279	5.22	52.4715
5.24	3421	5.24	55.5959
5.26	3400	5.26	59.0156
5.28	3437	5.28	62.7696
5.3	3347	5.3	66.9034
5.32	3429	5.32	71.4709
5.34	3476	5.34	76.5355
5.36	3482	5.36	82.1729
5.38	3262	5.38	88.474
5.4	3424	5.4	95.5483
5.42	3482	5.42	103.529
5.44	3588	5.44	112.579
5.46	3473	5.46	122.9
5.48	3453	5.48	134.743
5.5	3498	5.5	148.425
5.52	3535	5.52	164.838
5.54	3610	5.54	183.539
5.56	3703	5.56	205.681
5.58	3574	5.58	232.165
5.6	3728	5.6	264.203
5.62	3603	5.62	303.455
5.64	3574	5.64	352.246
5.66	3625	5.66	413.899
5.68	3712	5.68	493.301
5.7	3599	5.7	597.926
5.72	3696	5.72	739.972
5.74	3724	5.74	941.407
5.76	3751	5.76	1245.42
5.78	3808	5.78	1736.99
5.8	3853	5.8	2564.84
5.82	3915	5.82	3935.72
5.84	4009	5.84	6017.72
5.86	4028	5.86	8545.42
5.88	4243	5.88	10000
5.9	4276	5.9	8822.1
5.92	4902	5.92	6315.2
5.94	5215	5.94	4152.69
5.96	5776	5.96	2706.04
5.98	6273	5.98	1828.14
6	6999	6	1308.91
6.02	8267	6.02	991.477
6.04	10184	6.04	784.301
6.06	12555	6.06	640.518
6.08	15569	6.08	536.473
6.1	18674	6.1	460.013
6.12	24478	6.12	401.807
6.14	35103	6.14	357.602
6.16	49924	6.16	324.067
6.18	72026	6.18	298.963
6.2	94781	6.2	280.797
6.22	109393	6.22	268.615
6.24	118946	6.24	261.883
6.26	113027	6.26	260.434
6.28	64279	6.28	264.458
6.3	23082	6.3	274.55
6.32	10179	6.32	291.816
6.34	6980	6.34	318.09
6.36	6052	6.36	356.319
6.38	5494	6.38	411.368
6.4	5260	6.4	491.898
6.42	5122	6.42	614.763
6.44	4872	6.44	813.647
6.46	4749	6.46	1150.28
6.48	4766	6.48	1717.57
6.5	4839	6.5	2610.89
6.52	4676	6.52	3797.49
6.54	4566	6.54	4746.02
6.56	4696	6.56	4534.78
6.58	4702	6.58	3404.69
6.6	4936	6.6	2281.47
6.62	4857	6.62	1492.61
6.64	4718	6.64	1003.96
6.66	4495	6.66	714.131
6.68	4280	6.68	539.013
6.7	4173	6.7	426.652
6.72	4149	6.72	349.79
6.74	4247	6.74	294.824
6.76	4134	6.76	254.6
6.78	4126	6.78	225.024
6.8	4119	6.8	203.673
6.82	4149	6.82	189.236
6.84	3944	6.84	181.384
6.86	4155	6.86	181.927
6.88	4080	6.88	192.149
6.9	3952	6.9	219.103
6.92	3965	6.92	272.412
6.94	3973	6.94	361.871
6.96	3951	6.96	482.959
6.98	3955	6.98	576.79
7	3952	7	545.977
7.02	3945	7.02	420.543
7.04	3874	7.04	298.294
7.06	3921	7.06	212.344
7.08	3925	7.08	158.528
7.1	3926	7.1	125.984
7.12	3903	7.12	105.807
7.14	3922	7.14	92.5265
7.16	3996	7.16	83.2814
7.18	4007	7.18	76.6458
7.2	4084	7.2	71.8746
7.22	4192	7.22	68.5509
7.24	4419	7.24	66.4412
7.26	4594	7.26	65.4346
7.28	4583	7.28	65.5187
7.3	4567	7.3	67.5703
7.32	4335	7.32	70.2128
7.34	3989	7.34	64.8844
7.36	3865	7.36	71.7568
7.38	3720	7.38	81.8544
7.4	3821	7.4	96.973
7.42	3911	7.42	120.692
7.44	3904	7.44	160.039
7.46	3940	7.46	227.135
7.48	4030	7.48	338.679
7.5	4015	7.5	506.048
7.52	4257	7.52	702.606
7.54	4397	7.54	800.114
7.56	4265	7.56	691.003
7.58	3994	7.58	492.865
7.6	3670	7.6	327.866
7.62	3680	7.62	218.777
7.64	3712	7.64	152.794
7.66	3594	7.66	113.642
7.68	3710	7.68	89.507
7.7	3610	7.7	73.6053
7.72	3608	7.72	62.4836
7.74	3669	7.74	54.3912
7.76	3628	7.76	48.3614
7.78	3628	7.78	43.8108
7.8	3734	7.8	40.3508
7.82	3774	7.82	37.7317
7.84	3615	7.84	35.7809
7.86	3603	7.86	34.3816
7.88	3590	7.88	33.456
7.9	3588	7.9	32.9558
7.92	3625	7.92	32.8563
7.94	3635	7.94	33.1535
7.96	3765	7.96	33.8637
7.98	3654	7.98	35.6245
8	3740	8	37.317
8.02	3626	8.02	35.083
8.04	3718	8.04	38.2632
8.06	3913	8.06	42.4007
8.08	3780	8.08	47.7996
8.1	4069	8.1	55.3261
8.12	4099	8.12	64.8751
8.14	4328	8.14	78.0201
8.16	4571	8.16	96.9144
8.18	4645	8.18	125.829
8.2	4694	8.2	173.069
8.22	4545	8.22	252.735
8.24	4048	8.24	383.393
8.26	3820	8.26	577.066
8.28	3869	8.28	796.812
8.3	3774	8.3	890.345
8.32	3749	8.32	753.884
8.34	3893	8.34	532.469
8.36	3850	8.36	353.586
8.38	3959	8.38	237.078
8.4	4054	8.4	167.557
8.42	4281	8.42	127.04
8.44	4699	8.44	102.809
8.46	5037	8.46	87.2124
8.48	5790	8.48	77.6546
8.5	6594	8.5	71.8949
8.52	7311	8.52	69.0641
8.54	7478	8.54	68.767
8.56	6803	8.56	70.9404
8.58	5423	8.58	75.833
8.6	4524	8.6	84.0892
8.62	3982	8.62	97.0196
8.64	3946	8.64	117.288
8.66	3944	8.66	150.32
8.68	4107	8.68	206.346
8.7	4265	8.7	300.92
8.72	4349	8.72	451.335
8.74	4431	8.74	656.682
8.76	4580	8.76	837.442
8.78	4488	8.78	829.53
8.8	4302	8.8	646.597
8.82	4345	8.82	454.119
8.84	4464	8.84	322.735
8.86	4769	8.86	253.613
8.88	5078	8.88	235.138
8.9	5112	8.9	258.673
8.92	4895	8.92	314.966
8.94	4351	8.94	370.953
8.96	4125	8.96	361.55
8.98	3969	8.98	285.018
9	4065	9	202.343
9.02	3973	9.02	142.848
9.04	4016	9.04	105.172
9.06	3768	9.06	82.5428
9.08	3748	9.08	68.963
9.1	3806	9.1	60.605
9.12	3703	9.12	55.4687
9.14	3745	9.14	52.5815
9.16	3678	9.16	51.454
9.18	3625	9.18	52.0199
9.2	3676	9.2	54.36
9.22	3706	9.22	58.6395
9.24	3858	9.24	64.8361
9.26	3724	9.26	72.8305
9.28	3699	9.28	83.6899
9.3	3742	9.3	100.915
9.32	3748	9.32	129.937
9.34	3740	9.34	179.631
9.36	3744	9.36	262.48
9.38	3869	9.38	389.36
9.4	3904	9.4	547.36
9.42	4097	9.42	650.009
9.44	4028	9.44	598.003
9.46	3889	9.46	464.671
9.48	3694	9.48	361.051
9.5	3773	9.5	321.412
9.52	3691	9.52	346.194
9.54	3748	9.54	420.027
9.56	3765	9.56	486.38
9.58	3752	9.58	456.214
9.6	3628	9.6	346.068
9.62	3763	9.62	238.023
9.64	3800	9.64	161.559
9.66	3984	9.66	113.35
9.68	4122	9.68	83.971
9.7	4586	9.7	65.5989
9.72	4982	9.72	53.3669
9.74	5860	9.74	44.6861
9.76	6658	9.76	37.3889
9.78	7074	9.78	32.4738
9.8	6770	9.8	28.6402
9.82	5894	9.82	25.61
9.84	4855	9.84	23.1967
9.86	4189	9.86	21.2731
9.88	3844	9.88	19.7532
9.9	3709	9.9	18.5813
9.92	3625	9.92	17.7268
9.94	3588	9.94	17.1824
9.96	3611	9.96	16.9669
9.98	3648	9.98	17.1354
10	3632	10	17.8046
10.02	3641	10.02	19.2176
10.04	3644	10.04	21.8781
10.06	3763	10.06	26.7454
10.08	3796	10.08	35.3413
10.1	3956	10.1	49.4115
10.12	4129	10.12	69.1913
10.14	4194	10.14	87.7313
10.16	4235	10.16	88.5177
10.18	4179	10.18	70.3731
10.2	4019	10.2	49.8001
10.22	3943	10.22	34.7354
10.24	3975	10.24	25.262
10.26	3872	10.26	19.0497
10.28	3909	10.28	15.7798
10.3	4198	10.3	13.809
10.32	4786	10.32	12.6041
10.34	5432	10.34	12.4424
10.36	6058	10.36	12.161
10.38	6241	10.38	12.2364
10.4	5520	10.4	12.6811
10.42	4895	10.42	13.5671
10.44	4648	10.44	14.7684
10.46	4194	10.46	17.2265
10.48	3931	10.48	21.3053
10.5	4011	10.5	28.1136
10.52	3953	10.52	39.0976
10.54	3887	10.54	55.0559
10.56	3773	10.56	73.1017
10.58	3806	10.58	85.3068
10.6	3837	10.6	84.8161
10.62	4035	10.62	73.9101
10.64	4278	10.64	65.1362
10.66	4534	10.66	66.3081
10.68	4599	10.68	78.4984
10.7	4608	10.7	95.6551
10.72	4461	10.72	100.154
10.74	4431	10.74	82.7355
10.76	4334	10.76	58.9058
10.78	4338	10.78	40.2609
10.8	4226	10.8	28.1089
10.82	4185	10.82	20.7113
10.84	4278	10.84	16.2218
10.86	4410	10.86	13.3652
10.88	4551	10.88	10.8385
10.9	4809	10.9	9.75178
10.92	5269	10.92	8.74863
10.94	6119	10.94	7.99784
10.96	7625	10.96	7.43126
10.98	9409	10.98	7.00377
11	11736	11	7.16803
11.02	13155	11.02	6.94894
11.04	12988	11.04	6.39363
11.06	10967	11.06	7.38835
11.08	8254	11.08	7.39623
11.1	5894	11.1	7.45342
11.12	4673	11.12	7.55667
11.14	4460	11.14	10.6609
11.16	4301	11.16	10.936
11.18	4112	11.18	11.2593
11.2	4124	11.2	11.6329
11.22	4189	11.22	12.0601
11.24	3944	11.24	12.5456
11.26	4138	11.26	13.0956
11.28	4047	11.28	13.7184
11.3	4138	11.3	14.4246
11.32	4164	11.32	15.2272
11.34	4310	11.34	16.1394
11.36	4652	11.36	17.172
11.38	5172	11.38	18.3391
11.4	5402	11.4	19.6779
11.42	6243	11.42	21.2384
11.44	6298	11.44	23.0757
11.46	5285	11.46	25.2595
11.48	4613	11.48	27.8847
11.5	4044	11.5	31.0841
11.52	4057	11.52	35.0486
11.54	4147	11.54	40.0618
11.56	4059	11.56	46.5708
11.58	4166	11.58	55.3403
11.6	4261	11.6	67.7675
11.62	4432	11.62	86.3953
11.64	4646	11.64	115.386
11.66	4462	11.66	160.966
11.68	4318	11.68	229.014
11.7	4250	11.7	316.975
11.72	4200	11.72	402.079
11.74	4015	11.74	486.388
11.76	4109	11.76	579.893
11.78	3997	11.78	607.847
11.8	4062	11.8	507.147
11.82	4084	11.82	361.965
11.84	4129	11.84	247.029
11.86	4148	11.86	172.581
11.88	4095	11.88	128.204
11.9	4047	11.9	102.421
11.92	4016	11.92	87.2214
11.94	4144	11.94	78.1308
11.96	4158	11.96	72.9992
11.98	4214	11.98	70.9724
12	4279	12	71.9571
12.02	4258	12.02	76.3069
12.04	4335	12.04	84.2578
12.06	4394	12.06	94.7313
12.08	4559	12.08	100.939
12.1	4428	12.1	99.0605
12.12	4604	12.12	94.8059
12.14	4776	12.14	93.4212
12.16	5524	12.16	95.9597
12.18	6506	12.18	102.081
12.2	8020	12.2	111.769
12.22	10002	12.22	125.249
12.24	12006	12.24	143.632
12.26	13128	12.26	169.309
12.28	13755	12.28	206.682
12.3	13824	12.3	262.67
12.32	14072	12.32	345.786
12.34	14516	12.34	460.389
12.36	14985	12.36	587.042
12.38	15674	12.38	678.437
12.4	16847	12.4	751.27
12.42	18723	12.42	880.288
12.44	22167	12.44	1081.85
12.46	25419	12.46	1294.89
12.48	29565	12.48	1525.47
12.5	36101	12.5	1900.78
12.52	49379	12.52	2425.54
12.54	76527	12.54	2937.05
12.56	147085	12.56	3396.8
12.58	345167	12.58	3596.87
12.6	697810	12.6	3105.83
12.62	1049130	12.62	2235.78
12.64	1518956	12.64	1492.58
12.66	1835790	12.66	993.256
12.68	1574605	12.68	686.457
12.7	1059515	12.7	501.761
12.72	480785	12.72	386.789
12.74	186520	12.74	310.634
12.76	60849	12.76	257.164
12.78	37565	12.78	218.064
12.8	32269	12.8	188.817
12.82	29978	12.82	167.107
12.84	28545	12.84	150.498
12.86	28803	12.86	138.2
12.88	30333	12.88	129.492
12.9	33721	12.9	123.974
12.92	34927	12.92	121.523
12.94	33363	12.94	122.301
12.96	29300	12.96	126.833
12.98	25703	12.98	136.211
13	24923	13	152.632
13.02	25483	13.02	180.618
13.04	26321	13.04	229.134
13.06	25441	13.06	313.675
13.08	22036	13.08	455.168
13.1	17550	13.1	668.62
13.12	14081	13.12	919.068
13.14	11772	13.14	1044.06
13.16	10848	13.16	907.101
13.18	10403	13.18	654.026
13.2	10346	13.2	440.767
13.22	10136	13.22	299.241
13.24	10091	13.24	213.301
13.26	9760	13.26	163.274
13.28	9565	13.28	133.174
13.3	9121	13.3	114.257
13.32	8837	13.32	102.291
13.34	8895	13.34	95.4942
13.36	8925	13.36	92.5437
13.38	8965	13.38	93.6431
13.4	9452	13.4	99.687
13.42	10159	13.42	113.126
13.44	11028	13.44	138.992
13.46	11419	13.46	185.504
13.48	11110	13.48	262.313
13.5	10203	13.5	371.358
13.52	9295	13.52	476.296
13.54	8444	13.54	485.769
13.56	8072	13.56	387.716
13.58	7877	13.58	273.254
13.6	7968	13.6	188.857
13.62	8476	13.62	135.966
13.64	8965	13.64	104.848
13.66	9401	13.66	86.8364
13.68	9835	13.68	76.2356
13.7	10141	13.7	70.0114
13.72	10753	13.72	66.7562
13.74	10871	13.74	65.7285
13.76	10156	13.76	66.7238
13.78	8683	13.78	69.7703
13.8	7646	13.8	75.1522
13.82	6827	13.82	84.0493
13.84	6447	13.84	96.4576
13.86	6294	13.86	114.82
13.88	6200	13.88	144.058
13.9	6178	13.9	192.452
13.92	6047	13.92	274.225
13.94	6053	13.94	410.034
13.96	5916	13.96	613.242
13.98	5760	13.98	848.721
14	5630	14	959.584
14.02	5683	14.02	823.124
14.04	5738	14.04	587.983
14.06	5782	14.06	392.495
14.08	5637	14.08	267.312
14.1	5521	14.1	194.077
14.12	5605	14.12	153.967
14.14	5563	14.14	134.119
14.16	5524	14.16	128.529
14.18	5680	14.18	137.079
14.2	5864	14.2	164.061
14.22	5932	14.22	216.131
14.24	5795	14.24	295.871
14.26	5841	14.26	379.622
14.28	5678	14.28	397.209
14.3	5546	14.3	324.739
14.32	5352	14.32	231.216
14.34	5474	14.34	159.926
14.36	5335	14.36	114.323
14.38	5451	14.38	87.1872
14.4	5470	14.4	71.3902
14.42	5515	14.42	61.8931
14.44	5773	14.44	56.164
14.46	6044	14.46	52.9363
14.48	6535	14.48	51.6396
14.5	6902	14.5	52.0705
14.52	7808	14.52	54.2837
14.54	8284	14.54	58.6138
14.56	8430	14.56	65.8434
14.58	8443	14.58	77.598
14.6	8350	14.6	96.2
14.62	8065	14.62	128.659
14.64	7454	14.64	181.242
14.66	7626	14.66	258.742
14.68	7827	14.68	349.507
14.7	7709	14.7	411.428
14.72	7387	14.72	416.147
14.74	6491	14.74	395.274
14.76	5701	14.76	373.641
14.78	5140	14.78	366.109
14.8	5026	14.8	372.479
14.82	5180	14.82	345.07
14.84	5276	14.84	270.866
14.86	5210	14.86	195.368
14.88	4932	14.88	141.605
14.9	4643	14.9	108.676
14.92	4554	14.92	90.7722
14.94	4635	14.94	82.8405
14.96	4541	14.96	82.8723
14.98	4615	14.98	91.3117
15	4469	15	110.364
15.02	4541	15.02	141.392
15.04	4512	15.04	179.694
15.06	4781	15.06	200.646
15.08	4917	15.08	186.884
15.1	5060	15.1	162.146
15.12	5069	15.12	147.403
15.14	5132	15.14	146.47
15.16	5371	15.16	154.969
15.18	5812	15.18	166.996
15.2	6475	15.2	191.74
15.22	7497	15.22	247.096
15.24	8500	15.24	346.996
15.26	9255	15.26	489.535
15.28	9816	15.28	615.156
15.3	10205	15.3	604.805
15.32	10111	15.32	470.442
15.34	10223	15.34	331.541
15.36	9953	15.36	238.321
15.38	8935	15.38	190.517
15.4	7650	15.4	175.794
15.42	6176	15.42	173.565
15.44	5120	15.44	158.593
15.46	4479	15.46	127.465
15.48	4120	15.48	99.0811
15.5	3916	15.5	80.2932
15.52	3816	15.52	69.9648
15.54	3766	15.54	67.0958
15.56	3875	15.56	70.8195
15.58	3814	15.58	80.433
15.6	3909	15.6	92.6176
15.62	4150	15.62	100.059
15.64	4246	15.64	103.9
15.66	4442	15.66	115.357
15.68	4519	15.68	140.445
15.7	4654	15.7	173.388
15.72	4865	15.72	196.92
15.74	5238	15.74	208.982
15.76	6209	15.76	214.833
15.78	7391	15.78	198.264
15.8	8313	15.8	168.42
15.82	8328	15.82	150.149
15.84	7655	15.84	150.586
15.86	6499	15.86	156.29
15.88	5420	15.88	143.674
15.9	4568	15.9	115.019
15.92	4343	15.92	89.4558
15.94	3940	15.94	74.3534
15.96	3786	15.96	70.0936
15.98	3747	15.98	76.3476
16	3597	16	92.9297
16.02	3621	16.02	116.223
16.04	3649	16.04	130.542
16.06	3551	16.06	118.878
16.08	3490	16.08	93.6354
16.1	3383	16.1	72.6581
16.12	3346	16.12	60.8339
16.14	3340	16.14	57.3102
16.16	3400	16.16	61.5728
16.18	3438	16.18	73.6049
16.2	3479	16.2	92.7038
16.22	3425	16.22	110.384
16.24	3583	16.24	111.944
16.26	3711	16.26	100.177
16.28	4035	16.28	92.6676
16.3	4344	16.3	98.1527
16.32	5232	16.32	119.401
16.34	5866	16.34	151.946
16.36	6580	16.36	175.067
16.38	6553	16.38	162.546
16.4	6239	16.4	130.764
16.42	5579	16.42	103.168
16.44	5118	16.44	89.3329
16.46	4661	16.46	89.7885
16.48	4333	16.48	104.588
16.5	4091	16.5	133.579
16.52	3947	16.52	169.146
16.54	4078	16.54	189.33
16.56	4480	16.56	174.201
16.58	4709	16.58	141.353
16.6	4613	16.6	115.801
16.62	4547	16.62	102.924
16.64	4321	16.64	97.2556
16.66	4063	16.66	90.1756
16.68	4172	16.68	84.8366
16.7	3966	16.7	85.0765
16.72	3974	16.72	92.7432
16.74	3815	16.74	110.435
16.76	3806	16.76	143.322
16.78	3862	16.78	198.58
16.8	3858	16.8	283.933
16.82	3982	16.82	388.981
16.84	4381	16.84	456.783
16.86	4837	16.86	429.027
16.88	5374	16.88	362.65
16.9	5650	16.9	330.731
16.92	6291	16.92	357.398
16.94	6768	16.94	438.959
16.96	7046	16.96	529.093
16.98	6774	16.98	527.672
17	5792	17	420.52
17.02	4916	17.02	300.021
17.04	4354	17.04	212.589
17.06	3827	17.06	159.039
17.08	3685	17.08	129.653
17.1	3618	17.1	115.739
17.12	3667	17.12	112.62
17.14	3924	17.14	118.699
17.16	4133	17.16	134.924
17.18	4626	17.18	166.329
17.2	4931	17.2	221.856
17.22	5381	17.22	312.727
17.24	5693	17.24	437.056
17.26	6123	17.26	541.471
17.28	6387	17.28	525.594
17.3	6400	17.3	407.097
17.32	6385	17.32	286.303
17.34	5327	17.34	201.396
17.36	5420	17.36	149.858
17.38	5278	17.38	120.852
17.4	6376	17.4	105.355
17.42	8200	17.42	97.8975
17.44	11625	17.44	95.8856
17.46	16948	17.46	98.5321
17.48	18073	17.48	106.553
17.5	14259	17.5	122.102
17.52	11529	17.52	149.319
17.54	7746	17.54	192.817
17.56	5290	17.56	253.597
17.58	4366	17.58	314.48
17.6	4155	17.6	336.632
17.62	3955	17.62	324.215
17.64	3770	17.64	322.595
17.66	3660	17.66	347.724
17.68	3716	17.68	378.193
17.7	3795	17.7	391.424
17.72	3985	17.72	413.235
17.74	4175	17.74	484.298
17.76	4450	17.76	638.265
17.78	5102	17.78	896.486
17.8	6106	17.8	1239.89
17.82	7215	17.82	1573.03
17.84	7989	17.84	1696.34
17.86	7753	17.86	1473.06
17.88	7213	17.88	1107.14
17.9	6608	17.9	818.625
17.92	6049	17.92	658.675
17.94	6118	17.94	592.909
17.96	7104	17.96	551.078
17.98	8263	17.98	496.317
18	9143	18	465.013
18.02	9735	18.02	494.453
18.04	9095	18.04	606.109
18.06	7679	18.06	807.229
18.08	6338	18.08	1046.39
18.1	5378	18.1	1140.55
18.12	4585	18.12	974.373
18.14	4387	18.14	717.194
18.16	4155	18.16	515.256
18.18	4187	18.18	393.262
18.2	4229	18.2	337.314
18.22	4224	18.22	335.05
18.24	4415	18.24	385.137
18.26	4764	18.26	493.524
18.28	5182	18.28	652.421
18.3	6403	18.3	777.603
18.32	7868	18.32	738.136
18.34	9728	18.34	570.498
18.36	11007	18.36	408.846
18.38	11739	18.38	297.027
18.4	12624	18.4	231.47
18.42	12238	18.42	197.844
18.44	13491	18.44	186.052
18.46	19438	18.46	191.786
18.48	26407	18.48	218.885
18.5	25970	18.5	276.07
18.52	32268	18.52	375.835
18.54	29295	18.54	522.06
18.56	18444	18.56	675.01
18.58	15740	18.58	729.849
18.6	9513	18.6	636.831
18.62	7014	18.62	492.384
18.64	7111	18.64	386.004
18.66	9073	18.66	329.324
18.68	13145	18.68	290.603
18.7	13387	18.7	239.841
18.72	11245	18.72	186.585
18.74	10652	18.74	146.006
18.76	8062	18.76	118.992
18.78	6340	18.78	103.187
18.8	5647	18.8	94.9794
18.82	5106	18.82	92.4877
18.84	4599	18.84	94.721
18.86	4318	18.86	100.156
18.88	4272	18.88	106.292
18.9	4418	18.9	111.25
18.92	4328	18.92	110.364
18.94	4255	18.94	105.186
18.96	4392	18.96	102.201
18.98	4390	18.98	103.546
19	4375	19	109.934
19.02	4557	19.02	121.773
19.04	4858	19.04	140.977
19.06	5666	19.06	170.529
19.08	6932	19.08	217.605
19.1	9032	19.1	293.429
19.12	12065	19.12	409.861
19.14	14024	19.14	565.923
19.16	15328	19.16	718.855
19.18	15740	19.18	819.344
19.2	13833	19.2	868.589
19.22	11028	19.22	870.908
19.24	9079	19.24	904.58
19.26	7626	19.26	1026.41
19.28	6827	19.28	1141.53
19.3	6758	19.3	1059.59
19.32	6464	19.32	813.806
19.34	6227	19.34	579.401
19.36	5804	19.36	420.411
19.38	5626	19.38	330.502
19.4	5448	19.4	291.062
19.42	5153	19.42	286.148
19.44	4957	19.44	300.039
19.46	4961	19.46	307.545
19.48	4993	19.48	297.036
19.5	5524	19.5	281.533
19.52	6277	19.52	270.027
19.54	7185	19.54	271.184
19.56	7645	19.56	290.711
19.58	8765	19.58	335.808
19.6	10311	19.6	415.675
19.62	10347	19.62	550.349
19.64	11438	19.64	770.689
19.66	12167	19.66	1106.54
19.68	11734	19.68	1549.98
19.7	11341	19.7	2044.78
19.72	10059	19.72	2378.02
19.74	8420	19.74	2267.66
19.76	7244	19.76	1941.99
19.78	6475	19.78	1754.21
19.8	6855	19.8	1760.67
19.82	7651	19.82	1831.67
19.84	8470	19.84	1730.13
19.86	8808	19.86	1424.4
19.88	8773	19.88	1077.54
19.9	8584	19.9	769.651
19.92	8512	19.92	542.275
19.94	8060	19.94	393.513
19.96	7443	19.96	299.616
19.98	6743	19.98	239.499
20	5891	20	199.583
20.02	5063	20.02	171.722
20.04	4519	20.04	150.989
20.06	4144	20.06	136.719
20.08	4045	20.08	124.154
20.1	3926	20.1	115.351
20.12	4031	20.12	109.393
20.14	4184	20.14	106.156
20.16	4317	20.16	105.837
20.18	4216	20.18	108.643
20.2	4330	20.2	115.328
20.22	4344	20.22	127.527
20.24	4412	20.24	148.317
20.26	4248	20.26	183.362
20.28	4289	20.28	241.132
20.3	4339	20.3	330.519
20.32	4244	20.32	448.789
20.34	4185	20.34	556.775
20.36	4317	20.36	613.514
20.38	4485	20.38	634.293
20.4	4766	20.4	613.325
20.42	5477	20.42	539.805
20.44	5885	20.44	477.728
20.46	6377	20.46	473.294
20.48	6712	20.48	504.721
20.5	7545	20.5	490.246
20.52	8394	20.52	395.998
20.54	9991	20.54	287.425
20.56	11147	20.56	205.947
20.58	9388	20.58	153.639
20.6	8858	20.6	122.452
20.62	7860	20.62	104.547
20.64	6380	20.64	95.7877
20.66	5908	20.66	92.7438
20.68	6274	20.68	93.1184
20.7	7416	20.7	90.6416
20.72	10153	20.72	82.7867
20.74	13339	20.74	74.267
20.76	15705	20.76	67.329
20.78	16697	20.78	64.0473
20.8	16017	20.8	62.9347
20.82	13931	20.82	63.4744
20.84	11397	20.84	65.3723
20.86	9061	20.86	68.5551
20.88	6943	20.88	73.1234
20.9	5748	20.9	79.5748
20.92	5152	20.92	87.7414
20.94	4863	20.94	98.7332
20.96	4594	20.96	113.464
20.98	4539	20.98	133.782
21	4433	21	162.907
21.02	4417	21.02	207.112
21.04	4233	21.04	278.129
21.06	4289	21.06	394.101
21.08	4430	21.08	578.308
21.1	4793	21.1	842.281
21.12	5543	21.12	1124.7
21.14	6536	21.14	1259.69
21.16	7873	21.16	1211.85
21.18	8591	21.18	1059.5
21.2	8511	21.2	836.711
21.22	7619	21.22	640.209
21.24	6797	21.24	512.565
21.26	5757	21.26	442.583
21.28	5023	21.28	400.47
21.3	4616	21.3	356.336
21.32	4522	21.32	316.933
21.34	4436	21.34	302.544
21.36	4194	21.36	317.104
21.38	4291	21.38	359.867
21.4	4483	21.4	426.353
21.42	4585	21.42	525.685
21.44	4914	21.44	695.511
21.46	5321	21.46	981.831
21.48	5554	21.48	1406.83
21.5	5442	21.5	1896.4
21.52	5132	21.52	2163.27
21.54	4920	21.54	1947.61
21.56	4887	21.56	1451.26
21.58	5147	21.58	985.141
21.6	5475	21.6	660.112
21.62	6153	21.62	460.941
21.64	6953	21.64	342.928
21.66	8475	21.66	267.505
21.68	10716	21.68	215.081
21.7	13565	21.7	179.172
21.72	15888	21.72	156.33
21.74	16149	21.74	144.527
21.76	12275	21.76	142.801
21.78	10448	21.78	149.185
21.8	8700	21.8	158.516
21.82	6501	21.82	170.973
21.84	5725	21.84	189.734
21.86	5432	21.86	198.464
21.88	5216	21.88	175.917
21.9	4953	21.9	136.533
21.92	4650	21.92	103.147
21.94	4518	21.94	79.9215
21.96	4431	21.96	64.8403
21.98	4466	21.98	55.6659
22	4349	22	49.8277
22.02	4316	22.02	46.0559
22.04	4299	22.04	43.7487
22.06	4166	22.06	42.6013
22.08	4237	22.08	42.2566
22.1	4300	22.1	41.9306
22.12	4472	22.12	41.5717
22.14	4645	22.14	42.1058
22.16	4683	22.16	43.1806
22.18	4710	22.18	45.3645
22.2	4802	22.2	49.2408
22.22	4631	22.22	55.8187
22.24	4684	22.24	67.4752
22.26	4655	22.26	86.6422
22.28	4707	22.28	118.835
22.3	4669	22.3	168.822
22.32	4647	22.32	233.488
22.34	4479	22.34	280.673
22.36	4674	22.36	265.21
22.38	4757	22.38	208.974
22.4	4856	22.4	159.32
22.42	5202	22.42	132.264
22.44	5394	22.44	128.319
22.46	5385	22.46	145.44
22.48	5204	22.48	178.403
22.5	5295	22.5	207.146
22.52	5119	22.52	199.451
22.54	5157	22.54	161.961
22.56	5201	22.56	126.742
22.58	5377	22.58	105.1
22.6	6139	22.6	95.2996
22.62	7075	22.62	90.5874
22.64	9033	22.64	86.8595
22.66	12593	22.66	85.6456
22.68	18203	22.68	89.4972
22.7	24234	22.7	100.425
22.72	28557	22.72	120.665
22.74	30746	22.74	152.301
22.76	28223	22.76	196.279
22.78	22116	22.78	249.509
22.8	17880	22.8	299.026
22.82	12982	22.82	342.117
22.84	9155	22.84	408.004
22.86	6939	22.86	522.932
22.88	6100	22.88	683.397
22.9	5871	22.9	808.041
22.92	6271	22.92	794.863
22.94	7311	22.94	672.363
22.96	7861	22.96	540.153
22.98	7913	22.98	463.889
23	7747	23	439.816
23.02	7080	23.02	411.448
23.04	6442	23.04	344.523
23.06	6170	23.06	263.099
23.08	5639	23.08	196.268
23.1	5654	23.1	151.671
23.12	6171	23.12	125.345
23.14	6644	23.14	111.882
23.16	7646	23.16	107.327
23.18	8212	23.18	109.18
23.2	7732	23.2	115.282
23.22	6837	23.22	125.785
23.24	6169	23.24	145.99
23.26	5574	23.26	183.209
23.28	4793	23.28	243.887
23.3	4551	23.3	327.007
23.32	4533	23.32	421.454
23.34	4600	23.34	516.537
23.36	4851	23.36	559.149
23.38	5399	23.38	500.992
23.4	6503	23.4	393.789
23.42	7408	23.42	296.773
23.44	8564	23.44	233.438
23.46	8455	23.46	203.98
23.48	8377	23.48	201.988
23.5	8095	23.5	224.939
23.52	7562	23.52	274.247
23.54	7385	23.54	349.097
23.56	7544	23.56	435.69
23.58	7252	23.58	497.338
23.6	7466	23.6	497.937
23.62	7297	23.62	482.905
23.64	7069	23.64	517.435
23.66	6710	23.66	607.647
23.68	6805	23.68	681.913
23.7	6878	23.7	653.517
23.72	7538	23.72	576.024
23.74	8319	23.74	524.009
23.76	8829	23.76	481.306
23.78	8975	23.78	421.589
23.8	8815	23.8	374.012
23.82	8148	23.82	356.919
23.84	7409	23.84	350.805
23.86	6571	23.86	341.959
23.88	5951	23.88	356.783
23.9	5701	23.9	422.365
23.92	5628	23.92	547.876
23.94	6043	23.94	707.231
23.96	6853	23.96	845.923
23.98	8804	23.98	922.711
24	10859	24	855.412
24.02	12252	24.02	667.615
24.04	12892	24.04	485.232
24.06	12222	24.06	353.845
24.08	10842	24.08	263.526
24.1	9082	24.1	198.211
24.12	7737	24.12	152.617
24.14	6376	24.14	122.385
24.16	5605	24.16	102.627
24.18	5386	24.18	89.8388
24.2	5230	24.2	81.7931
24.22	5265	24.22	77.2728
24.24	4975	24.24	75.7373
24.26	4862	24.26	77.1226
24.28	4891	24.28	82.3402
24.3	4894	24.3	92.9278
24.32	4973	24.32	112.428
24.34	4603	24.34	146.548
24.36	4640	24.36	201.749
24.38	4642	24.38	281.782
24.4	4379	24.4	367.799
24.42	4278	24.42	407.139
24.44	4373	24.44	385.128
24.46	4514	24.46	364.053
24.48	4561	24.48	372.3
24.5	4656	24.5	375.078
24.52	4799	24.52	334.747
24.54	5264	24.54	262.586
24.56	5769	24.56	189.967
24.58	6511	24.58	135.831
24.6	6971	24.6	101.071
24.62	6950	24.62	80.174
24.64	6904	24.64	67.9406
24.66	6580	24.66	60.8675
24.68	6207	24.68	56.8191
24.7	5856	24.7	54.9462
24.72	5696	24.72	55.2795
24.74	5755	24.74	58.3366
24.76	5773	24.76	65.1498
24.78	6014	24.78	77.8438
24.8	6006	24.8	100.651
24.82	6015	24.82	138.967
24.84	6297	24.84	198.711
24.86	6835	24.86	274.125
24.88	7630	24.88	331.481
24.9	8577	24.9	324.697
24.92	9247	24.92	271.341
24.94	9820	24.94	216.06
24.96	9570	24.96	167.243
24.98	8804	24.98	129.683
25	8286	25	108.655
25.02	7955	25.02	102.669
25.04	7691	25.04	106.423
25.06	8133	25.06	109.783
25.08	9318	25.08	105.17
25.1	10786	25.1	97.6613
25.12	11171	25.12	97.4907
25.14	12026	25.14	110.249
25.16	12038	25.16	137.906
25.18	10831	25.18	180.009
25.2	9916	25.2	221.224
25.22	9770	25.22	232.618
25.24	9527	25.24	221.148
25.26	9583	25.26	222.995
25.28	10090	25.28	251.654
25.3	10895	25.3	289.109
25.32	12591	25.32	304.367
25.34	16148	25.34	289.894
25.36	22223	25.36	257.224
25.38	31913	25.38	205.746
25.4	49481	25.4	148.998
25.42	89171	25.42	104.425
25.44	167241	25.44	74.9789
25.46	309912	25.46	56.5581
25.48	423438	25.48	44.6137
25.5	342225	25.5	37.751
25.52	238034	25.52	33.882
25.54	223849	25.54	32.583
25.56	173454	25.56	33.8223
25.58	83753	25.58	37.5913
25.6	32518	25.6	42.1888
25.62	17645	25.62	43.591
25.64	13135	25.64	41.3775
25.66	10903	25.66	37.3628
25.68	9662	25.68	33.0169
25.7	8908	25.7	30.0882
25.72	8301	25.72	28.3173
25.74	8208	25.74	25.5672
25.76	8449	25.76	22.0793
25.78	9250	25.78	19.0181
25.8	9794	25.8	17.0367
25.82	10167	25.82	16.1228
25.84	10165	25.84	16.2128
25.86	9858	25.86	17.13
25.88	8581	25.88	19.1335
25.9	7835	25.9	22.7284
25.92	7190	25.92	27.7803
25.94	6469	25.94	32.7174
25.96	5984	25.96	34.6001
25.98	5910	25.98	34.1433
26	6070	26	35.1642
26.02	6623	26.02	40.504
26.04	7423	26.04	51.9441
26.06	7409	26.06	69.3053
26.08	6964	26.08	87.2442
26.1	6719	26.1	96.5056
26.12	6299	26.12	95.2166
26.14	5895	26.14	88.0221
26.16	5559	26.16	79.533
26.18	5148	26.18	67.6677
26.2	5013	26.2	53.8679
26.22	5048	26.22	43.9467
26.24	5087	26.24	39.5154
26.26	5032	26.26	40.426
26.28	5115	26.28	46.4648
26.3	5246	26.3	57.1237
26.32	5391	26.32	69.4907
26.34	5509	26.34	80.8153
26.36	5567	26.36	92.1325
26.38	5538	26.38	100.67
26.4	5428	26.4	103.346
26.42	5174	26.42	100.067
26.44	4905	26.44	95.2662
26.46	4856	26.46	93.0599
26.48	4734	26.48	91.8067
26.5	4610	26.5	87.0152
26.52	4572	26.52	74.787
26.54	4427	26.54	60.9564
26.56	4394	26.56	51.428
26.58	4307	26.58	48.0428
26.6	4558	26.6	50.9902
26.62	4632	26.62	61.1469
26.64	5006	26.64	80.1229
26.66	5178	26.66	106.69
26.68	5600	26.68	128.232
26.7	5703	26.7	124.462
26.72	5810	26.72	102.324
26.74	5677	26.74	82.9882
26.76	5476	26.76	73.7118
26.78	5170	26.78	72.5481
26.8	5036	26.8	70.8841
26.82	5523	26.82	62.6842
26.84	5762	26.84	53.06
26.86	5564	26.86	46.7098
26.88	5726	26.88	43.3249
26.9	5793	26.9	42.056
26.92	5863	26.92	43.2902
26.94	6438	26.94	47.8081
26.96	7393	26.96	56.881
26.98	7397	26.98	72.5508
27	7541	27	97.2036
27.02	7127	27.02	129.435
27.04	6548	27.04	157.253
27.06	6045	27.06	163.714
27.08	5598	27.08	161.195
27.1	5220	27.1	174.116
27.12	4995	27.12	212.656
27.14	4794	27.14	269.924
27.16	4723	27.16	309.417
27.18	4523	27.18	299.558
27.2	4577	27.2	272.944
27.22	4421	27.22	268.924
27.24	4331	27.24	300.444
27.26	4290	27.26	357.157
27.28	4041	27.28	397.1
27.3	3985	27.3	392.78
27.32	4009	27.32	376.237
27.34	4034	27.34	370.852
27.36	4025	27.36	346.025
27.38	4034	27.38	284.888
27.4	3885	27.4	214.579
27.42	3954	27.42	159.704
27.44	3959	27.44	126.314
27.46	3835	27.46	111.085
27.48	3765	27.48	109.105
27.5	3709	27.5	114.032
27.52	3721	27.52	117.437
27.54	3785	27.54	118.696
27.56	3847	27.56	126.724
27.58	3915	27.58	148.21
27.6	3978	27.6	186.66
27.62	4261	27.62	242.786
27.64	5011	27.64	298.609
27.66	6079	27.66	306.243
27.68	7738	27.68	261.487
27.7	7236	27.7	214.464
27.72	6234	27.72	187.717
27.74	6346	27.74	176.661
27.76	6540	27.76	180.11
27.78	5356	27.78	202.939
27.8	4543	27.8	238.652
27.82	4314	27.82	267.681
27.84	4311	27.84	277.157
27.86	4097	27.86	260.374
27.88	4138	27.88	224.009
27.9	4284	27.9	196.139
27.92	4648	27.92	190.074
27.94	4917	27.94	201.514
27.96	5592	27.96	217.7
27.98	5634	27.98	232.63
28	5627	28	229.925
28.02	5744	28.02	200.08
28.04	5414	28.04	168.804
28.06	5117	28.06	156.372
28.08	4573	28.08	168.935
28.1	4409	28.1	208.983
28.12	4114	28.12	273.102
28.14	3980	28.14	335.363
28.16	3860	28.16	358.543
28.18	3725	28.18	359.138
28.2	3771	28.2	354.803
28.22	3743	28.22	313.158
28.24	3790	28.24	238.821
28.26	3725	28.26	172.355
28.28	3577	28.28	127.66
28.3	3619	28.3	100.914
28.32	3505	28.32	86.6033
28.34	3531	28.34	81.3749
28.36	3361	28.36	84.2646
28.38	3325	28.38	96.6576
28.4	3347	28.4	122.186
28.42	3290	28.42	165.705
28.44	3267	28.44	227.024
28.46	3451	28.46	282.754
28.48	3341	28.48	285.641
28.5	3502	28.5	243.156
28.52	3510	28.52	206.794
28.54	3490	28.54	197.9
28.56	3499	28.56	209.471
28.58	3419	28.58	213.181
28.6	3359	28.6	187.215
28.62	3278	28.62	153.157
28.64	3124	28.64	131.787
28.66	3153	28.66	121.262
28.68	3151	28.68	112.987
28.7	3193	28.7	104.141
28.72	3253	28.72	92.4326
28.74	3217	28.74	80.7332
28.76	3262	28.76	70.4494
28.78	3182	28.78	58.855
28.8	3234	28.8	46.915
28.82	3314	28.82	36.8443
28.84	3829	28.84	29.3759
28.86	4958	28.86	24.6089
28.88	6339	28.88	21.5817
28.9	5706	28.9	19.7304
28.92	4791	28.92	18.7498
28.94	4791	28.94	18.5766
28.96	5183	28.96	19.2052
28.98	4439	28.98	20.7638
29	3766	29	23.3152
29.02	3566	29.02	26.6286
29.04	3380	29.04	29.8688
29.06	3370	29.06	34.0002
29.08	3299	29.08	41.6916
29.1	3271	29.1	53.3937
29.12	3463	29.12	64.1464
29.14	3737	29.14	63.7
29.16	3629	29.16	52.8976
29.18	3509	29.18	41.4551
29.2	3413	29.2	33.8889
29.22	3537	29.22	30.6893
29.24	3476	29.24	31.7282
29.26	3448	29.26	36.0299
29.28	3265	29.28	40.7332
29.3	3180	29.3	40.9921
29.32	3123	29.32	37.2503
29.34	3068	29.34	32.3893
29.36	3025	29.36	27.8641
29.38	3015	29.38	24.9493
29.4	2957	29.4	24.1445
29.42	2936	29.42	25.394
29.44	2943	29.44	28.7768
29.46	3033	29.46	34.973
29.48	3046	29.48	46.0243
29.5	3020	29.5	63.494
29.52	2963	29.52	86.1216
29.54	2979	29.54	103.948
29.56	3046	29.56	106.701
29.58	3125	29.58	101.321
29.6	3152	29.6	95.8282
29.62	3294	29.62	90.4377
29.64	3384	29.64	83.9344
29.66	3337	29.66	78.3267
29.68	3780	29.68	75.657
29.7	3871	29.7	77.2004
29.72	3943	29.72	79.3138
29.74	4067	29.74	76.9691
29.76	4049	29.76	72.4629
29.78	3796	29.78	70.4669
29.8	3734	29.8	72.3867
29.82	3640	29.82	79.9014
29.84	3385	29.84	92.7535
29.86	3225	29.86	101.531
29.88	3164	29.88	95.7168
29.9	3146	29.9	82.4694
29.92	3207	29.92	74.5038
29.94	3231	29.94	76.6076
29.96	3159	29.96	89.0007
29.98	3404	29.98	110.796
30	3441	30	142.802
30.02	3569	30.02	184.716
30.04	3509	30.04	218.199
30.06	3430	30.06	224.454
30.08	3545	30.08	203.807
30.1	3436	30.1	166.876
30.12	3154	30.12	132.88
30.14	3340	30.14	105.621
30.16	3277	30.16	83.0264
30.18	3380	30.18	64.5255
30.2	3491	30.2	50.71
30.22	3637	30.22	41.8582
30.24	3400	30.24	36.8048
30.26	3102	30.26	33.9535
30.28	3170	30.28	32.8596
30.3	3183	30.3	33.9404
30.32	2900	30.32	37.4117
30.34	2734	30.34	43.4328
30.36	2651	30.36	52.1443
30.38	2706	30.38	60.8249
30.4	2635	30.4	65.4004
30.42	2709	30.42	69.9915
30.44	2711	30.44	82.2252
30.46	2755	30.46	104.585
30.48	2684	30.48	131.215
30.5	2785	30.5	147.55
30.52	2776	30.52	146.857
30.54	2902	30.54	139.717
30.56	2885	30.56	139.804
30.58	2784	30.58	146.625
30.6	2845	30.6	142.378
30.62	2778	30.62	119.939
30.64	2767	30.64	94.4448
30.66	2709	30.66	78.2121
30.68	2785	30.68	72.7463
30.7	2824	30.7	73.4983
30.72	2774	30.72	72.9197
30.74	2932	30.74	70.6709
30.76	2958	30.76	72.562
30.78	2945	30.78	79.5535
30.8	2977	30.8	89.721
30.82	3151	30.82	103.291
30.84	3078	30.84	113.982
30.86	3188	30.86	113.022
30.88	3252	30.88	104.158
30.9	3045	30.9	96.0987
30.92	3185	30.92	91.9871
30.94	3190	30.94	94.1792
30.96	3328	30.96	101.444
30.98	3240	30.98	107.081
31	3137	31	108.414
31.02	3137	31.02	112.484
31.04	2917	31.04	129.243
31.06	3020	31.06	160.467
31.08	2995	31.08	193.436
31.1	2980	31.1	200.62
31.12	3074	31.12	171.943
31.14	3233	31.14	131.757
31.16	4002	31.16	102.553
31.18	4748	31.18	89.7645
31.2	4242	31.2	92.9191
31.22	3483	31.22	110.945
31.24	3475	31.24	139.721
31.26	3823	31.26	163.925
31.28	3376	31.28	164.927
31.3	2938	31.3	141.612
31.32	2809	31.32	109.71
31.34	2835	31.34	83.6452
31.36	2820	31.36	65.8772
31.38	2818	31.38	54.3772
31.4	2900	31.4	47.1902
31.42	2836	31.42	41.7888
31.44	2793	31.44	35.6503
31.46	2755	31.46	30.1628
31.48	2628	31.48	26.9783
31.5	2591	31.5	25.795
31.52	2426	31.52	24.9858
31.54	2538	31.54	22.4021
31.56	2504	31.56	18.8106
31.58	2529	31.58	15.9912
31.6	2511	31.6	14.177
31.62	2596	31.62	13.2821
31.64	2527	31.64	13.1949
31.66	2490	31.66	13.7471
31.68	2667	31.68	14.9729
31.7	2818	31.7	16.7355
31.72	2931	31.72	19.0271
31.74	3254	31.74	22.6185
31.76	3712	31.76	28.4059
31.78	4173	31.78	35.7724
31.8	4240	31.8	40.572
31.82	4443	31.82	39.2054
31.84	4231	31.84	36.0285
31.86	3873	31.86	35.8569
31.88	3647	31.88	39.6366
31.9	3628	31.9	44.9131
31.92	3408	31.92	48.2393
31.94	3173	31.94	51.1712
31.96	2994	31.96	57.3477
31.98	2967	31.98	65.0271
32	2892	32	68.9434
32.02	2905	32.02	71.8361
32.04	2750	32.04	77.4492
32.06	2783	32.06	81.4043
32.08	2754	32.08	80.9905
32.1	2803	32.1	81.737
32.12	2831	32.12	89.5333
32.14	2824	32.14	99.6999
32.16	2785	32.16	98.4602
32.18	2807	32.18	83.7871
32.2	2672	32.2	67.449
32.22	2537	32.22	54.8996
32.24	2547	32.24	45.1547
32.26	2527	32.26	37.8435
32.28	2489	32.28	32.9947
32.3	2429	32.3	30.6369
32.32	2538	32.32	30.9351
32.34	2520	32.34	33.5895
32.36	2589	32.36	37.8891
32.38	2577	32.38	44.3717
32.4	2643	32.4	55.3398
32.42	2695	32.42	72.9748
32.44	2807	32.44	100.031
32.46	2839	32.46	138.399
32.48	3073	32.48	179.569
32.5	3111	32.5	194.021
32.52	3034	32.52	165.787
32.54	3026	32.54	123.743
32.56	2965	32.56	90.4848
32.58	2963	32.58	71.0541
32.6	2799	32.6	63.3008
32.62	2817	32.62	60.4139
32.64	2649	32.64	54.1324
32.66	2573	32.66	44.4338
32.68	2426	32.68	36.398
32.7	2417	32.7	32.2576
32.72	2392	32.72	32.0925
32.74	2480	32.74	35.3663
32.76	2403	32.76	39.9559
32.78	2487	32.78	42.4436
32.8	2512	32.8	44.1791
32.82	2699	32.82	49.172
32.84	2886	32.84	56.8564
32.86	2869	32.86	60.0974
32.88	2889	32.88	53.1794
32.9	2775	32.9	42.0343
32.92	2785	32.92	33.7194
32.94	2715	32.94	29.8936
32.96	2580	32.96	29.6158
32.98	2442	32.98	30.5812
33	2632	33	31.1329
33.02	2516	33.02	33.2445
33.04	2607	33.04	39.7509
33.06	2758	33.06	52.2249
33.08	2883	33.08	69.8249
33.1	2987	33.1	85.4919
33.12	2989	33.12	86.5557
33.14	2853	33.14	74.4668
33.16	2772	33.16	62.7157
33.18	2772	33.18	56.1614
33.2	2761	33.2	52.1021
33.22	2615	33.22	49.6267
33.24	2526	33.24	48.5728
33.26	2471	33.26	45.4733
33.28	2423	33.28	38.9388
33.3	2353	33.3	31.0008
33.32	2369	33.32	24.5508
33.34	2280	33.34	20.3297
33.36	2198	33.36	18.0749
33.38	2251	33.38	17.3257
33.4	2301	33.4	17.7115
33.42	2274	33.42	19.5605
33.44	2352	33.44	22.9896
33.46	2467	33.46	26.6408
33.48	3008	33.48	29.0977
33.5	3491	33.5	29.7772
33.52	3201	33.52	27.0013
33.54	2903	33.54	22.1337
33.56	2777	33.56	18.2535
33.58	3035	33.58	16.3513
33.6	2875	33.6	15.7319
33.62	2682	33.62	15.0952
33.64	2516	33.64	14.1099
33.66	2286	33.66	12.8597
33.68	2273	33.68	11.3441
33.7	2230	33.7	10.1923
33.72	2201	33.72	9.85846
33.74	2243	33.74	10.3819
33.76	2190	33.76	11.5931
33.78	2157	33.78	13.1607
33.8	2225	33.8	14.6558
33.82	2154	33.82	16.4436
33.84	2196	33.84	19.1355
33.86	2202	33.86	21.8949
33.88	2253	33.88	22.9524
33.9	2316	33.9	23.2361
33.92	2249	33.92	25.4917
33.94	2119	33.94	31.7222
33.96	2176	33.96	42.5302
33.98	2300	33.98	55.8605
34	2402	34	62.641
34.02	2455	34.02	57.3922
34.04	2475	34.04	47.7093
34.06	2502	34.06	39.5431
34.08	2408	34.08	34.8362
34.1	2306	34.1	34.8977
34.12	2316	34.12	39.3867
34.14	2356	34.14	44.3063
34.16	2290	34.16	44.5432
34.18	2249	34.18	41.1254
34.2	2294	34.2	36.3875
34.22	2403	34.22	32.5375
34.24	2452	34.24	31.7044
34.26	2639	34.26	32.7381
34.28	3211	34.28	32.5103
34.3	4217	34.3	30.4821
34.32	5947	34.32	28.0388
34.34	5802	34.34	26.7698
34.36	4469	34.36	28.0011
34.38	3773	34.38	31.7923
34.4	4223	34.4	36.387
34.42	4356	34.42	39.4713
34.44	3678	34.44	40.2622
34.46	2806	34.46	38.9183
34.48	2547	34.48	36.1196
34.5	2409	34.5	35.1268
34.52	2250	34.52	37.1249
34.54	2342	34.54	38.7852
34.56	2319	34.56	36.4788
34.58	2415	34.58	32.0615
34.6	2749	34.6	29.9034
34.62	3336	34.62	31.6417
34.64	3488	34.64	36.5823
34.66	3360	34.66	41.1103
34.68	3131	34.68	39.6096
34.7	3075	34.7	33.8342
34.72	3043	34.72	29.4617
34.74	2898	34.74	27.578
34.76	2814	34.76	25.8488
34.78	2561	34.78	22.9381
34.8	2309	34.8	20.3156
34.82	2139	34.82	19.1056
34.84	2164	34.84	19.747
34.86	2233	34.86	22.3691
34.88	2393	34.88	27.3916
34.9	2417	34.9	35.8432
34.92	2514	34.92	47.2021
34.94	2577	34.94	55.9889
34.96	2669	34.96	54.1051
34.98	2674	34.98	43.8785
35	2607	35	33.4174
35.02	2624	35.02	26.3528
35.04	2478	35.04	23.2735
35.06	2415	35.06	23.4091
35.08	2373	35.08	25.0399
35.1	2251	35.1	26.0575
35.12	2256	35.12	27.1139
35.14	2281	35.14	29.9454
35.16	2147	35.16	33.3993
35.18	2083	35.18	34.9152
35.2	1968	35.2	35.6962
35.22	2069	35.22	38.8055
35.24	2083	35.24	43.1141
35.26	2091	35.26	42.4454
35.28	2066	35.28	35.4087
35.3	2094	35.3	27.8771
35.32	2164	35.32	23.136
35.34	2339	35.34	21.4101
35.36	2632	35.36	21.7983
35.38	2547	35.38	22.4154
35.4	2380	35.4	21.7019
35.42	2284	35.42	20.7868
35.44	2339	35.44	21.1851
35.46	2481	35.46	23.1481
35.48	2402	35.48	25.7172
35.5	2185	35.5	27.9286
35.52	2146	35.52	31.6905
35.54	2113	35.54	39.5736
35.56	2159	35.56	52.4982
35.58	2044	35.58	67.5237
35.6	2112	35.6	77.5838
35.62	2076	35.62	82.2163
35.64	2111	35.64	83.9832
35.66	2055	35.66	78.066
35.68	1959	35.68	66.9119
35.7	2098	35.7	60.0122
35.72	2046	35.72	60.6818
35.74	1997	35.74	67.452
35.76	2091	35.76	74.1902
35.78	1983	35.78	72.7515
35.8	2040	35.8	64.6778
35.82	1952	35.82	56.697
35.84	1989	35.84	52.9904
35.86	1974	35.86	53.7001
35.88	1991	35.88	56.2598
35.9	2007	35.9	56.4599
35.92	1950	35.92	51.9838
35.94	2000	35.94	45.702
35.96	2050	35.96	41.403
35.98	2005	35.98	39.192
36	1961	36	37.8083
36.02	1952	36.02	37.4783
36.04	1937	36.04	38.8176
36.06	1955	36.06	41.885
36.08	1942	36.08	47.5762
36.1	2040	36.1	58.4515
36.12	1966	36.12	75.2362
36.14	2016	36.14	93.2366
36.16	1972	36.16	101.703
36.18	1927	36.18	91.7601
36.2	1878	36.2	73.7773
36.22	1859	36.22	60.0792
36.24	1911	36.24	52.9951
36.26	1880	36.26	50.8748
36.28	1879	36.28	53.9057
36.3	1928	36.3	65.0071
36.32	1925	36.32	86.3255
36.34	1950	36.34	114.608
36.36	1851	36.36	132.89
36.38	1956	36.38	122.672
36.4	1872	36.4	94.0913
36.42	1878	36.42	67.1696
36.44	1949	36.44	49.3958
36.46	1930	36.46	39.864
36.48	1971	36.48	35.0455
36.5	1961	36.5	31.5748
36.52	1991	36.52	28.9391
36.54	2008	36.54	27.2463
36.56	1964	36.56	25.8231
36.58	2060	36.58	24.6084
36.6	1970	36.6	24.6948
36.62	2007	36.62	27.6373
36.64	1923	36.64	34.1926
36.66	1986	36.66	43.1542
36.68	1922	36.68	50.0619
36.7	1892	36.7	48.8881
36.72	1872	36.72	40.3976
36.74	1885	36.74	31.315
36.76	1845	36.76	24.637
36.78	1912	36.78	20.3534
36.8	1873	36.8	17.3473
36.82	1892	36.82	14.8418
36.84	1913	36.84	13.0948
36.86	1955	36.86	12.1498
36.88	2093	36.88	11.6248
36.9	2328	36.9	11.2449
36.92	2447	36.92	11.2621
36.94	2642	36.94	11.9867
36.96	2514	36.96	13.6343
36.98	2243	36.98	16.4467
37	2282	37	20.8744
37.02	2241	37.02	27.742
37.04	2372	37.04	37.4199
37.06	2317	37.06	48.6326
37.08	2234	37.08	55.7832
37.1	2263	37.1	54.3555
37.12	2220	37.12	48.7985
37.14	2258	37.14	45.0081
37.16	2223	37.16	42.8657
37.18	2109	37.18	39.4196
37.2	2144	37.2	36.1983
37.22	2220	37.22	34.6203
37.24	2199	37.24	32.7966
37.26	2134	37.26	30.2509
37.28	2254	37.28	29.2322
37.3	2242	37.3	30.0709
37.32	2266	37.32	30.6736
37.34	2218	37.34	29.3758
37.36	2248	37.36	28.1121
37.38	2380	37.38	29.698
37.4	2546	37.4	35.2504
37.42	3050	37.42	43.5292
37.44	4235	37.44	49.3875
37.46	4815	37.46	47.3154
37.48	3726	37.48	40.5586
37.5	2709	37.5	34.4613
37.52	2650	37.52	30.0881
37.54	3200	37.54	28.4246
37.56	3294	37.56	30.6449
37.58	2679	37.58	37.4356
37.6	2116	37.6	48.7308
37.62	1999	37.62	62.01
37.64	1959	37.64	73.9312
37.66	1877	37.66	82.1725
37.68	1899	37.68	80.179
37.7	1874	37.7	68.2179
37.72	1867	37.72	54.3467
37.74	1881	37.74	43.4591
37.76	1923	37.76	37.7433
37.78	1901	37.78	37.5336
37.8	1835	37.8	42.2081
37.82	1971	37.82	49.5889
37.84	2050	37.84	55.3087
37.86	2190	37.86	55.8722
37.88	2561	37.88	55.0668
37.9	3211	37.9	54.7785
37.92	3671	37.92	50.7699
37.94	3324	37.94	44.6044
37.96	2744	37.96	41.4119
37.98	2548	37.98	41.0169
38	2663	38	39.6077
38.02	2825	38.02	35.9187
38.04	2455	38.04	32.3011
38.06	2129	38.06	30.3227
38.08	1928	38.08	30.1116
38.1	1956	38.1	29.6907
38.12	1919	38.12	27.0102
38.14	1898	38.14	23.8368
38.16	1914	38.16	22.5329
38.18	1934	38.18	23.7687
38.2	1855	38.2	26.9357
38.22	2032	38.22	29.918
38.24	2108	38.24	32.0738
38.26	2068	38.26	35.5083
38.28	2123	38.28	40.1738
38.3	2111	38.3	44.359
38.32	2146	38.32	48.0461
38.34	2134	38.34	51.1915
38.36	2146	38.36	53.3276
38.38	2104	38.38	53.2124
38.4	2175	38.4	49.8901
38.42	2219	38.42	46.4552
38.44	2323	38.44	47.0896
38.46	2290	38.46	52.7968
38.48	2480	38.48	59.2375
38.5	2477	38.5	57.6439
38.52	2752	38.52	49.0716
38.54	3136	38.54	41.9545
38.56	4123	38.56	39.4784
38.58	5394	38.58	40.4462
38.6	8119	38.6	42.6537
38.62	12543	38.62	47.1686
38.64	16758	38.64	55.6622
38.66	15708	38.66	63.9687
38.68	11210	38.68	65.0621
38.7	8250	38.7	60.5102
38.72	8442	38.72	55.2789
38.74	9819	38.74	51.3422
38.76	8605	38.76	48.7182
38.78	6022	38.78	46.756
38.8	3939	38.8	44.2933
38.82	2920	38.82	42.8241
38.84	2677	38.84	42.2977
38.86	2587	38.86	38.4526
38.88	2631	38.88	30.8766
38.9	2738	38.9	23.5951
38.92	2612	38.92	18.5582
38.94	2505	38.94	15.7268
38.96	2474	38.96	14.4326
38.98	2362	38.98	14.0611
39	2282	39	14.5632
39.02	2284	39.02	16.1934
39.04	2190	39.04	18.7965
39.06	2144	39.06	21.0891
39.08	2015	39.08	21.9712
39.1	1950	39.1	22.7873
39.12	1950	39.12	24.3278
39.14	1971	39.14	25.7223
39.16	1937	39.16	26.5744
39.18	1973	39.18	27.4549
39.2	1986	39.2	28.9798
39.22	1991	39.22	32.3802
39.24	2008	39.24	37.7151
39.26	1937	39.26	43.8997
39.28	1980	39.28	50.4401
39.3	1943	39.3	53.8262
39.32	1974	39.32	52.7596
39.34	2031	39.34	53.334
39.36	2056	39.36	58.6645
39.38	2105	39.38	65.7072
39.4	2117	39.4	71.1739
39.42	2115	39.42	75.6327
39.44	2025	39.44	81.758
39.46	2018	39.46	92.0026
39.48	1984	39.48	103.495
39.5	1924	39.5	102.786
39.52	1900	39.52	88.2171
39.54	1923	39.54	74.9912
39.56	1861	39.56	70.5755
39.58	1898	39.58	72.5915
39.6	1872	39.6	72.9487
39.62	1845	39.62	66.1684
39.64	1829	39.64	55.9679
39.66	1825	39.66	47.6218
39.68	1811	39.68	41.9142
39.7	1813	39.7	39.3704
39.72	1754	39.72	39.9893
39.74	1815	39.74	40.8127
39.76	1742	39.76	39.6244
39.78	1804	39.78	39.3255
39.8	1784	39.8	43.1766
39.82	1721	39.82	51.4705
39.84	1716	39.84	60.2993
39.86	1668	39.86	63.7533
39.88	1738	39.88	65.2544
39.9	1772	39.9	70.7998
39.92	1776	39.92	76.9096
39.94	1705	39.94	76.0654
39.96	1744	39.96	71.013
39.98	1710	39.98	67.0765
40	1726	40	67.5784
40.02	1758	40.02	73.9803
40.04	1720	40.04	85.5876
40.06	1806	40.06	97.4661
40.08	1728	40.08	102.377
40.1	1725	40.1	104.616
40.12	1697	40.12	106.654
40.14	1745	40.14	99.9169
40.16	1801	40.16	85.3629
40.18	1681	40.18	73.3043
40.2	1789	40.2	67.9977
40.22	1723	40.22	65.3984
40.24	1650	40.24	61.4899
40.26	1751	40.26	55.5238
40.28	1752	40.28	48.1465
40.3	1750	40.3	40.3556
40.32	1723	40.32	33.3904
40.34	1726	40.34	28.9511
40.36	1828	40.36	27.825
40.38	1749	40.38	29.9151
40.4	1755	40.4	34.719
40.42	1688	40.42	39.8288
40.44	1705	40.44	39.9763
40.46	1698	40.46	35.3527
40.48	1745	40.48	31.6504
40.5	1769	40.5	31.8576
40.52	1705	40.52	36.149
40.54	1743	40.54	42.262
40.56	1668	40.56	45.4997
40.58	1841	40.58	45.5292
40.6	1732	40.6	46.7076
40.62	1735	40.62	50.2838
40.64	1648	40.64	51.7867
40.66	1683	40.66	47.0292
40.68	1796	40.68	41.0451
40.7	1693	40.7	38.8581
40.72	1722	40.72	40.4602
40.74	1687	40.74	42.74
40.76	1691	40.76	43.7004
40.78	1665	40.78	45.321
40.8	1710	40.8	49.9448
40.82	1667	40.82	55.7504
40.84	1694	40.84	56.8657
40.86	1676	40.86	49.4444
40.88	1693	40.88	38.1066
40.9	1716	40.9	29.2148
40.92	1783	40.92	24.3249
40.94	1762	40.94	22.4952
40.96	1744	40.96	21.5239
40.98	1718	40.98	19.4972
41	1776	41	17.3662
41.02	1715	41.02	16.4008
41.04	1728	41.04	17.1366
41.06	1750	41.06	19.8834
41.08	1736	41.08	24.8486
41.1	1722	41.1	31.4152
41.12	1696	41.12	37.5651
41.14	1685	41.14	42.9279
41.16	1678	41.16	47.312
41.18	1631	41.18	48.5288
41.2	1709	41.2	49.5099
41.22	1767	41.22	52.7783
41.24	1709	41.24	55.2064
41.26	1784	41.26	52.8022
41.28	1702	41.28	46.3833
41.3	1644	41.3	40.8424
41.32	1687	41.32	37.8654
41.34	1755	41.34	36.9589
41.36	1744	41.36	36.749
41.38	1678	41.38	36.9761
41.4	1711	41.4	37.5103
41.42	1718	41.42	37.5726
41.44	1819	41.44	37.2044
41.46	1718	41.46	36.4701
41.48	1643	41.48	35.4546
41.5	1738	41.5	36.7318
41.52	1710	41.52	41.9336
41.54	1763	41.54	49.0494
41.56	1816	41.56	54.4384
41.58	1820	41.58	55.316
41.6	2000	41.6	48.7056
41.62	2213	41.62	37.9844
41.64	2317	41.64	28.916
41.66	1980	41.66	22.7222
41.68	1854	41.68	18.5339
41.7	1776	41.7	16.1609
41.72	1911	41.72	15.416
41.74	2002	41.74	15.8202
41.76	1851	41.76	16.6322
41.78	1744	41.78	17.847
41.8	1714	41.8	20.6013
41.82	1690	41.82	25.8182
41.84	1764	41.84	32.8908
41.86	1784	41.86	38.171
41.88	1705	41.88	38.7311
41.9	1768	41.9	37.1882
41.92	1737	41.92	36.197
41.94	1739	41.94	37.5264
41.96	1685	41.96	39.6402
41.98	1783	41.98	37.8794
42	1716	42	32.4543
42.02	1709	42.02	27.5204
42.04	1888	42.04	25.1441
42.06	1831	42.06	25.7935
42.08	1814	42.08	28.6366
42.1	1788	42.1	30.9994
42.12	1802	42.12	30.9625
42.14	1697	42.14	29.4776
42.16	1765	42.16	28.7261
42.18	1824	42.18	30.8262
42.2	1716	42.2	36.1115
42.22	1777	42.22	43.7811
42.24	1756	42.24	53.2282
42.26	1741	42.26	62.4295
42.28	1693	42.28	70.3568
42.3	1747	42.3	76.7797
42.32	1667	42.32	75.9718
42.34	1750	42.34	66.5031
42.36	1674	42.36	55.2383
42.38	1720	42.38	47.0465
42.4	1770	42.4	41.8859
42.42	1686	42.42	37.6076
42.44	1686	42.44	32.1529
42.46	1636	42.46	26.3712
42.48	1731	42.48	21.7268
42.5	1724	42.5	18.7183
42.52	1691	42.52	17.0981
42.54	1654	42.54	16.2402
42.56	1712	42.56	15.5965
42.58	1644	42.58	14.7744
42.6	1650	42.6	14.2065
42.62	1737	42.62	14.7308
42.64	1632	42.64	16.5812
42.66	1684	42.66	19.3366
42.68	1654	42.68	21.4489
42.7	1697	42.7	21.7835
42.72	1684	42.72	22.1368
42.74	1665	42.74	24.6792
42.76	1638	42.76	29.6862
42.78	1626	42.78	35.8441
42.8	1777	42.8	41.598
42.82	1723	42.82	45.4713
42.84	1670	42.84	45.2423
42.86	1697	42.86	41.1376
42.88	1625	42.88	35.9598
42.9	1665	42.9	32.6787
42.92	1655	42.92	32.1988
[truncated: 354 more rows]
