# Supplementary material for: Single crystals of purely organic free-standing two-dimensional woven polymer networks
Source: Nat Chem. 2024 Jul 18;16(11):1906–14. doi: 10.1038/s41557-024-01580-3 (PMC11527790; doi:10.1038/s41557-024-01580-3)
Supplement: Supplementary file 9 — Source data for supplementary figures. [file 41557_2024_1580_MOESM9_ESM.zip › 2DWPN_Supplementary_Data_6/Supplementary Fig.4.xls]

## Sheet: Infrared spectra of 2DWPN-1
Supplementary Fig.4
Wavenumber (cm‒1)	Transmittance (a.u.)
400.157	23.4461
400.639	23.4869
401.121	23.5095
401.603	23.5191
402.085	23.5273
402.567	23.5445
403.05	23.5727
403.532	23.6055
404.014	23.631
404.496	23.6398
404.978	23.6299
405.46	23.6089
405.942	23.5907
406.424	23.5883
406.906	23.6073
407.389	23.6432
407.871	23.6857
408.353	23.7241
408.835	23.7546
409.317	23.782
409.799	23.8109
410.281	23.8469
410.763	23.8945
411.245	23.9421
411.728	24.0018
412.21	24.0598
412.692	24.1091
413.174	24.1525
413.656	24.1896
414.138	24.2185
414.62	24.237
415.103	24.2626
415.585	24.2811
416.067	24.2876
416.549	24.2798
417.031	24.2606
417.513	24.241
417.995	24.2238
418.477	24.2228
418.959	24.2398
419.442	24.2717
419.924	24.3047
420.406	24.331
420.888	24.3513
421.37	24.3692
421.852	24.382
422.334	24.389
422.816	24.3941
423.298	24.393
423.781	24.3928
424.263	24.3821
424.745	24.3684
425.227	24.3599
425.709	24.3596
426.191	24.3602
426.673	24.3606
427.155	24.3561
427.637	24.3432
428.12	24.324
428.602	24.3072
429.084	24.2979
429.566	24.3033
430.048	24.3204
430.53	24.3495
431.012	24.3836
431.494	24.4165
431.977	24.4458
432.459	24.4734
432.941	24.5041
433.423	24.5425
433.905	24.5899
434.387	24.644
434.869	24.6986
435.351	24.7478
435.834	24.7894
436.316	24.828
436.798	24.8657
437.28	24.8894
437.762	24.9239
438.244	24.966
438.726	25.0068
439.208	25.0392
439.69	25.0596
440.173	25.0709
440.655	25.0729
441.137	25.0693
441.619	25.068
442.101	25.0791
442.583	25.0911
443.065	25.105
443.547	25.1182
444.029	25.1185
444.512	25.132
444.994	25.1368
445.476	25.129
445.958	25.1195
446.44	25.106
446.922	25.0855
447.404	25.0569
447.886	25.0228
448.368	24.9873
448.851	24.9491
449.333	24.919
449.815	24.8989
450.297	24.8768
450.779	24.8501
451.261	24.8164
451.743	24.7752
452.226	24.7301
452.708	24.688
453.19	24.6597
453.672	24.6393
454.154	24.6276
454.636	24.6205
455.118	24.6133
455.6	24.6022
456.082	24.585
456.565	24.5612
457.047	24.5207
457.529	24.4848
458.011	24.4457
458.493	24.399
458.975	24.3552
459.457	24.3128
459.939	24.2666
460.421	24.2272
460.904	24.1889
461.386	24.1482
461.868	24.1011
462.35	24.0459
462.832	23.9837
463.314	23.9168
463.796	23.8508
464.278	23.7955
464.76	23.7505
465.243	23.7202
465.725	23.6938
466.207	23.6789
466.689	23.6747
467.171	23.6757
467.653	23.6919
468.135	23.7249
468.617	23.7724
469.099	23.8161
469.582	23.8707
470.064	23.9162
470.546	23.9451
471.028	23.955
471.51	23.9538
471.992	23.9451
472.474	23.9334
472.957	23.932
473.439	23.9299
473.921	23.9332
474.403	23.9383
474.885	23.9434
475.367	23.9569
475.849	23.9705
476.331	23.9918
476.813	24.0157
477.296	24.0401
477.778	24.0624
478.26	24.0822
478.742	24.0956
479.224	24.1093
479.706	24.1181
480.188	24.1268
480.67	24.1356
481.152	24.1451
481.635	24.1538
482.117	24.1661
482.599	24.1805
483.081	24.1984
483.563	24.2239
484.045	24.249
484.527	24.2762
485.009	24.3014
485.491	24.3246
485.974	24.3506
486.456	24.379
486.938	24.4139
487.42	24.4592
487.902	24.5131
488.384	24.5726
488.866	24.6317
489.348	24.6833
489.831	24.7261
490.313	24.7608
490.795	24.7902
491.277	24.8181
491.759	24.8458
492.241	24.8792
492.723	24.9141
493.205	24.951
493.688	24.9876
494.17	25.0259
494.652	25.0629
495.134	25.101
495.616	25.1446
496.098	25.1898
496.58	25.2348
497.062	25.2757
497.544	25.3161
498.027	25.3551
498.509	25.3943
498.991	25.4409
499.473	25.4866
499.955	25.5331
500.437	25.5827
500.919	25.6304
501.401	25.6727
501.884	25.7085
502.366	25.7444
502.848	25.7795
503.33	25.8142
503.812	25.8502
504.294	25.8864
504.776	25.9221
505.258	25.9563
505.74	25.9921
506.223	26.0309
506.705	26.0694
507.187	26.111
507.669	26.1559
508.151	26.2017
508.633	26.2463
509.115	26.2878
509.597	26.3249
510.079	26.3591
510.562	26.3906
511.044	26.4181
511.526	26.451
512.008	26.4835
512.49	26.5117
512.972	26.5364
513.454	26.5649
513.936	26.5911
514.418	26.6157
514.901	26.6394
515.383	26.6625
515.865	26.6844
516.347	26.7047
516.829	26.7252
517.311	26.7402
517.793	26.7521
518.275	26.7575
518.758	26.7676
519.24	26.7811
519.722	26.7957
520.204	26.8112
520.686	26.8278
521.168	26.8461
521.65	26.8669
522.132	26.8913
522.615	26.9192
523.097	26.9496
523.579	26.9789
524.061	27.005
524.543	27.0283
525.025	27.04
525.507	27.0435
525.989	27.0397
526.471	27.0319
526.954	27.0269
527.436	27.0236
527.918	27.0219
528.4	27.0219
528.882	27.0224
529.364	27.0226
529.846	27.022
530.328	27.0204
530.811	27.0177
531.293	27.0138
531.775	27.0089
532.257	27.0035
532.739	26.9986
533.221	26.9953
533.703	26.9947
534.185	26.9971
534.667	27.0015
535.149	27.0064
535.632	27.0099
536.114	27.0105
536.596	27.0077
537.078	27.0023
537.56	26.9955
538.042	26.9884
538.524	26.9815
539.006	26.9749
539.489	26.9667
539.971	26.957
540.453	26.9451
540.935	26.9313
541.417	26.9159
541.899	26.8982
542.381	26.8785
542.863	26.8549
543.346	26.8262
543.828	26.7953
544.31	26.7553
544.792	26.7109
545.274	26.6628
545.756	26.6182
546.238	26.5733
546.72	26.5287
547.202	26.4833
547.685	26.4358
548.167	26.3853
548.649	26.3321
549.131	26.2766
549.613	26.2197
550.095	26.1623
550.577	26.1047
551.059	26.0478
551.542	25.9929
552.024	25.9404
552.506	25.8924
552.988	25.8574
553.47	25.8333
553.952	25.8194
554.434	25.8132
554.916	25.8112
555.398	25.8091
555.881	25.8029
556.363	25.7896
556.845	25.7663
557.327	25.7306
557.809	25.6807
558.291	25.6157
558.773	25.537
559.255	25.4514
559.737	25.3596
560.22	25.2745
560.702	25.2064
561.184	25.1632
561.666	25.15
562.148	25.1704
562.63	25.2184
563.112	25.2869
563.594	25.3673
564.077	25.4514
564.559	25.5325
565.041	25.6059
565.523	25.6691
566.005	25.7209
566.487	25.7612
566.969	25.7905
567.451	25.8098
567.933	25.8199
568.416	25.8264
568.898	25.8201
569.38	25.8068
569.862	25.7863
570.344	25.7599
570.826	25.7296
571.308	25.6983
571.79	25.6693
572.273	25.6458
572.755	25.6299
573.237	25.6215
573.719	25.6201
574.201	25.6242
574.683	25.6323
575.165	25.6442
575.647	25.6601
576.13	25.6807
576.612	25.7061
577.094	25.735
577.576	25.7651
578.058	25.7929
578.54	25.815
579.022	25.8288
579.504	25.8332
579.986	25.8285
580.468	25.8163
580.951	25.7986
581.433	25.7777
581.915	25.7551
582.397	25.7322
582.879	25.7095
583.361	25.6874
583.843	25.6659
584.325	25.6447
584.808	25.623
585.29	25.6
585.772	25.5754
586.254	25.5491
586.736	25.5218
587.218	25.4945
587.7	25.4679
588.182	25.4419
588.664	25.4155
589.147	25.3871
589.629	25.355
590.111	25.3186
590.593	25.2783
591.075	25.2357
591.557	25.1933
592.039	25.1534
592.521	25.1173
593.004	25.0851
593.486	25.056
593.968	25.0289
594.45	25.0027
594.932	24.9768
595.414	24.9507
595.896	24.9239
596.378	24.8958
596.861	24.8654
597.343	24.832
597.825	24.7954
598.307	24.7562
598.789	24.7157
599.271	24.6753
599.753	24.6363
600.235	24.5992
600.717	24.5638
601.199	24.5296
601.682	24.496
602.164	24.4627
602.646	24.43
603.128	24.3979
603.61	24.3667
604.092	24.3363
604.574	24.3063
605.057	24.2766
605.539	24.2474
606.021	24.2193
606.503	24.1931
606.985	24.1691
607.467	24.1472
607.949	24.1266
608.431	24.1058
608.913	24.0842
609.395	24.0616
609.878	24.039
610.36	24.0178
610.842	23.9998
611.324	23.9859
611.806	23.976
612.288	23.9692
612.77	23.9641
613.252	23.9593
613.735	23.954
614.217	23.9479
614.699	23.9408
615.181	23.9324
615.663	23.922
616.145	23.9088
616.627	23.892
617.109	23.872
617.591	23.8497
618.074	23.8268
618.556	23.8052
619.038	23.7862
619.52	23.7703
620.002	23.7571
620.484	23.7459
620.966	23.736
621.448	23.7269
621.931	23.7188
622.413	23.712
622.895	23.7066
623.377	23.7028
623.859	23.7007
624.341	23.7002
624.823	23.7017
625.305	23.7053
625.788	23.7114
626.27	23.7196
626.752	23.7294
627.234	23.7395
627.716	23.7487
628.198	23.7561
628.68	23.7613
629.162	23.7643
629.644	23.7651
630.126	23.763
630.609	23.756
631.091	23.7413
631.573	23.715
632.055	23.674
632.537	23.6171
633.019	23.5459
633.501	23.4661
633.984	23.3869
634.466	23.32
634.948	23.2782
635.43	23.2724
635.912	23.31
636.394	23.3923
636.876	23.5142
637.358	23.6646
637.84	23.8285
638.322	23.99
638.805	24.1353
639.287	24.2551
639.769	24.3458
640.251	24.4084
640.733	24.4474
641.215	24.4687
641.697	24.4771
642.179	24.4759
642.662	24.4662
643.144	24.448
643.626	24.4214
644.108	24.3874
644.59	24.3479
645.072	24.305
645.554	24.2606
646.036	24.2151
646.519	24.168
647.001	24.1179
647.483	24.0641
647.965	24.0068
648.447	23.9472
648.929	23.8871
649.411	23.8278
649.893	23.7697
650.375	23.7118
650.857	23.6528
651.34	23.5911
651.822	23.5258
652.304	23.4565
652.786	23.3827
653.268	23.3033
653.75	23.2168
654.232	23.1214
654.715	23.0164
655.197	22.9031
655.679	22.7857
656.161	22.6711
656.643	22.5682
657.125	22.4868
657.607	22.4361
658.089	22.4249
658.571	22.4599
659.053	22.5453
659.536	22.6814
660.018	22.8636
660.5	23.083
660.982	23.3273
661.464	23.5826
661.946	23.8352
662.428	24.0733
662.91	24.2881
663.393	24.4748
663.875	24.6324
664.357	24.7628
664.839	24.8693
665.321	24.9544
665.803	25.0194
666.285	25.0638
666.767	25.0878
667.25	25.0959
667.732	25.1025
668.214	25.1304
668.696	25.1976
669.178	25.3045
669.66	25.4374
670.142	25.5802
670.624	25.7211
671.106	25.8529
671.589	25.9716
672.071	26.0745
672.553	26.1603
673.035	26.2294
673.517	26.2835
673.999	26.3252
674.481	26.357
674.963	26.3807
675.446	26.3972
675.928	26.4072
676.41	26.4113
676.892	26.4109
677.374	26.4074
677.856	26.4019
678.338	26.3947
678.82	26.3852
679.302	26.3722
679.784	26.3547
680.267	26.3325
680.749	26.3062
681.231	26.2766
681.713	26.2447
682.195	26.2104
682.677	26.173
683.159	26.1311
683.641	26.0839
684.124	26.031
684.606	25.9728
685.088	25.9101
685.57	25.8437
686.052	25.7739
686.534	25.7004
687.016	25.6228
687.498	25.5408
687.981	25.4543
688.463	25.3636
688.945	25.269
689.427	25.1705
689.909	25.0677
690.391	24.9603
690.873	24.8483
691.355	24.7325
691.837	24.6144
692.32	24.4961
692.802	24.38
693.284	24.2684
693.766	24.1643
694.248	24.0708
694.73	23.9919
695.212	23.9318
695.694	23.8937
696.177	23.8795
696.659	23.8883
697.141	23.9169
697.623	23.9605
698.105	24.0138
698.587	24.0719
699.069	24.1312
699.551	24.189
700.033	24.244
700.516	24.295
700.998	24.3413
701.48	24.3822
701.962	24.4173
702.444	24.4463
702.926	24.4696
703.408	24.4876
703.89	24.501
704.372	24.5101
704.855	24.5148
705.337	24.5148
705.819	24.5098
706.301	24.4997
706.783	24.4847
707.265	24.4654
707.747	24.4423
708.229	24.4158
708.712	24.3861
709.194	24.3533
709.676	24.318
710.158	24.2816
710.64	24.2462
711.122	24.2147
711.604	24.1903
712.086	24.176
712.568	24.1739
713.051	24.1855
713.533	24.2113
714.015	24.251
714.497	24.3033
714.979	24.366
715.461	24.4355
715.943	24.5072
716.425	24.576
716.908	24.6365
717.39	24.6834
717.872	24.7121
718.354	24.7187
718.836	24.7002
719.318	24.6545
719.8	24.5806
720.282	24.4787
720.764	24.3504
721.247	24.1987
721.729	24.0282
722.211	23.8448
722.693	23.6557
723.175	23.4689
723.657	23.2927
724.139	23.1354
724.621	23.0043
725.104	22.9054
725.586	22.8427
726.068	22.8169
726.55	22.8254
727.032	22.8623
727.514	22.9192
727.996	22.9864
728.478	23.0545
728.96	23.1156
729.443	23.1641
729.925	23.1968
730.407	23.2127
730.889	23.213
731.371	23.2003
731.853	23.1783
732.335	23.1519
732.817	23.1263
733.299	23.1067
733.782	23.0969
734.264	23.0993
734.746	23.1136
735.228	23.1372
735.71	23.1663
736.192	23.1961
736.674	23.223
737.156	23.2443
737.639	23.2593
738.121	23.2683
738.603	23.2724
739.085	23.273
739.567	23.2714
740.049	23.2698
740.531	23.2704
741.013	23.2769
741.495	23.2931
741.978	23.3233
742.46	23.371
742.942	23.4381
743.424	23.5248
743.906	23.6293
744.388	23.7479
744.87	23.8763
745.352	24.0094
745.835	24.1428
746.317	24.2732
746.799	24.3985
747.281	24.5185
747.763	24.634
748.245	24.7462
748.727	24.856
749.209	24.9634
749.692	25.0675
750.174	25.1662
750.656	25.2573
751.138	25.3386
751.62	25.4085
752.102	25.4662
752.584	25.5116
753.066	25.5452
753.548	25.5679
754.03	25.5812
754.513	25.5871
754.995	25.5877
755.477	25.5857
755.959	25.5831
756.441	25.5812
756.923	25.5792
757.405	25.5745
757.888	25.5623
758.37	25.5364
758.852	25.4904
759.334	25.4188
759.816	25.3184
760.298	25.1883
760.78	25.0302
761.262	24.8475
761.744	24.6443
762.226	24.4246
762.709	24.1915
763.191	23.9475
763.673	23.6948
764.155	23.436
764.637	23.1741
765.119	22.9125
765.601	22.6543
766.083	22.4019
766.566	22.1568
767.048	21.9198
767.53	21.6915
768.012	21.4725
768.494	21.2635
768.976	21.0643
769.458	20.8737
769.94	20.6896
770.423	20.5089
770.905	20.3287
771.387	20.1474
771.869	19.9648
772.351	19.7822
772.833	19.602
773.315	19.4272
773.797	19.2614
774.279	19.1086
774.761	18.9747
775.244	18.8668
775.726	18.7937
776.208	18.764
776.69	18.7845
777.172	18.859
777.654	18.9873
778.136	19.1664
778.619	19.3907
779.101	19.6541
779.583	19.9504
780.065	20.2731
780.547	20.6153
781.029	20.9697
781.511	21.3292
781.993	21.6872
782.475	22.0387
782.957	22.3805
783.44	22.7111
783.922	23.0303
784.404	23.3384
784.886	23.6356
785.368	23.9222
785.85	24.1985
786.332	24.4652
786.814	24.7227
787.297	24.9718
787.779	25.2131
788.261	25.4465
788.743	25.6714
789.225	25.8866
789.707	26.0906
790.189	26.2818
790.671	26.4587
791.154	26.6202
791.636	26.765
792.118	26.8925
792.6	27.0018
793.082	27.0923
793.564	27.163
794.046	27.2125
794.528	27.2394
795.01	27.2422
795.493	27.2199
795.975	27.1724
796.457	27.1008
796.939	27.0074
797.421	26.8957
797.903	26.7697
798.385	26.6342
798.867	26.494
799.35	26.3539
799.832	26.2182
800.314	26.0897
800.796	25.9693
801.278	25.8557
801.76	25.7452
802.242	25.6327
802.724	25.5115
803.206	25.3751
803.688	25.2169
804.171	25.0321
804.653	24.8181
805.135	24.5754
805.617	24.3088
806.099	24.0273
806.581	23.7441
807.063	23.4756
807.545	23.2386
808.028	23.0486
808.51	22.9164
808.992	22.8474
809.474	22.8413
809.956	22.8919
810.438	22.9884
810.92	23.1162
811.402	23.2584
811.885	23.3974
812.367	23.5169
812.849	23.6035
813.331	23.6488
813.813	23.6497
814.295	23.6086
814.777	23.5328
815.259	23.4334
815.741	23.3237
816.224	23.218
816.706	23.13
817.188	23.0725
817.67	23.0563
818.152	23.0895
818.634	23.1764
819.116	23.317
819.598	23.5068
820.081	23.7376
820.563	23.9989
821.045	24.2796
821.527	24.5693
822.009	24.859
822.491	25.1412
822.973	25.4098
823.455	25.6599
823.937	25.8881
824.42	26.0917
824.902	26.2697
825.384	26.4221
825.866	26.5498
826.348	26.6546
826.83	26.7386
827.312	26.8041
827.794	26.8529
828.277	26.887
828.759	26.9074
829.241	26.9156
829.723	26.9129
830.205	26.9007
830.687	26.8807
831.169	26.8547
831.651	26.824
832.133	26.7894
832.615	26.7514
833.098	26.7105
833.58	26.6669
834.062	26.6212
834.544	26.5741
835.026	26.5258
835.508	26.4763
835.99	26.4247
836.472	26.3693
836.955	26.308
837.437	26.2384
837.919	26.1584
838.401	26.0661
838.883	25.96
839.365	25.8393
839.847	25.7036
840.329	25.554
840.812	25.3933
841.294	25.2263
841.776	25.0599
842.258	24.9018
842.74	24.7596
843.222	24.6388
843.704	24.5419
844.186	24.4683
844.668	24.4143
845.151	24.3743
845.633	24.3421
846.115	24.3116
846.597	24.278
847.079	24.2382
847.561	24.1901
848.043	24.1331
848.525	24.0672
849.008	23.9925
849.49	23.9094
849.972	23.8185
850.454	23.7206
850.936	23.6174
851.418	23.5116
851.9	23.4076
852.382	23.3111
852.864	23.2291
853.347	23.1684
853.829	23.1356
854.311	23.1353
854.793	23.1699
855.275	23.2402
855.757	23.3448
856.239	23.4811
856.721	23.6453
857.203	23.8323
857.686	24.0357
858.168	24.2485
858.65	24.463
859.132	24.6724
859.614	24.8709
860.096	25.0543
860.578	25.2203
861.06	25.3679
861.543	25.4973
862.025	25.6097
862.507	25.7072
862.989	25.7919
863.471	25.8665
863.953	25.9339
864.435	25.9967
864.917	26.057
865.399	26.1166
865.882	26.1762
866.364	26.2359
866.846	26.2953
867.328	26.3537
867.81	26.4103
868.292	26.4647
868.774	26.5168
869.256	26.5666
869.739	26.6147
870.221	26.6613
870.703	26.7069
871.185	26.7516
871.667	26.7955
872.149	26.8382
872.631	26.8793
873.113	26.918
873.596	26.9535
874.078	26.985
874.56	27.0117
875.042	27.033
875.524	27.0488
876.006	27.0593
876.488	27.0649
876.97	27.0665
877.452	27.0648
877.934	27.0605
878.417	27.0542
878.899	27.0462
879.381	27.0366
879.863	27.026
880.345	27.0148
880.827	27.0037
881.309	26.9936
881.791	26.9852
882.274	26.9788
882.756	26.9748
883.238	26.9732
883.72	26.9739
884.202	26.9769
884.684	26.9821
885.166	26.9893
885.648	26.9983
886.13	27.0084
886.613	27.019
887.095	27.0288
887.577	27.037
888.059	27.0425
888.541	27.0448
889.023	27.0433
889.505	27.0379
889.987	27.0285
890.47	27.015
890.952	26.9974
891.434	26.9755
891.916	26.9494
892.398	26.9191
892.88	26.8847
893.362	26.8465
893.844	26.8048
894.326	26.7605
894.808	26.7148
895.291	26.6691
895.773	26.6253
896.255	26.5849
896.737	26.5492
897.219	26.5184
897.701	26.4919
898.183	26.4687
898.665	26.4476
899.148	26.4279
899.63	26.4093
900.112	26.3924
900.594	26.3781
901.076	26.3672
901.558	26.3601
902.04	26.3563
902.522	26.3545
903.005	26.3531
903.487	26.3502
903.969	26.3443
904.451	26.3342
904.933	26.3196
905.415	26.3005
905.897	26.2774
906.379	26.2511
906.861	26.2223
907.344	26.1919
907.826	26.1607
908.308	26.1294
908.79	26.0986
909.272	26.0691
909.754	26.0415
910.236	26.0166
910.718	25.9957
911.201	25.9798
911.683	25.9703
912.165	25.9683
912.647	25.9742
913.129	25.9884
913.611	26.0105
914.093	26.04
914.575	26.0759
915.057	26.1168
915.54	26.1611
916.022	26.2068
916.504	26.252
916.986	26.2947
917.468	26.3332
917.95	26.3665
918.432	26.3938
918.914	26.4151
919.396	26.4307
919.879	26.4413
920.361	26.4473
920.843	26.4492
921.325	26.4474
921.807	26.442
922.289	26.4335
922.771	26.4222
923.253	26.4087
923.736	26.3936
924.218	26.3774
924.7	26.3604
925.182	26.3428
925.664	26.3245
926.146	26.3054
926.628	26.2854
927.11	26.2644
927.592	26.2423
928.075	26.2192
928.557	26.195
929.039	26.1696
929.521	26.1431
930.003	26.1155
930.485	26.0871
930.967	26.058
931.449	26.028
931.932	25.997
932.414	25.9646
932.896	25.9306
933.378	25.8947
933.86	25.857
934.342	25.8179
934.824	25.7778
935.306	25.737
935.788	25.6955
936.271	25.653
936.753	25.609
937.235	25.5632
937.717	25.5153
938.199	25.4655
938.681	25.4143
939.163	25.362
939.645	25.3089
940.128	25.2548
940.61	25.1991
941.092	25.1414
941.574	25.0813
942.056	25.0187
942.538	24.9539
943.02	24.8872
943.502	24.8191
943.984	24.7497
944.467	24.6796
944.949	24.6089
945.431	24.5384
945.913	24.4689
946.395	24.4012
946.877	24.3362
947.359	24.2743
947.841	24.2157
948.323	24.1602
948.806	24.1072
949.288	24.0563
949.77	24.0068
950.252	23.9578
950.734	23.9081
951.216	23.8561
951.698	23.8003
952.18	23.7393
952.663	23.6723
953.145	23.599
953.627	23.5204
954.109	23.4375
954.591	23.3521
955.073	23.2657
955.555	23.1799
956.037	23.096
956.519	23.0153
957.002	22.9392
957.484	22.869
957.966	22.806
958.448	22.7518
958.93	22.7075
959.412	22.6748
959.894	22.6551
960.376	22.6502
960.859	22.6609
961.341	22.6874
961.823	22.7281
962.305	22.7798
962.787	22.8381
963.269	22.8981
963.751	22.955
964.233	23.0054
964.716	23.047
965.198	23.0786
965.68	23.1003
966.162	23.1124
966.644	23.1156
967.126	23.1112
967.608	23.1006
968.09	23.0856
968.572	23.0684
969.054	23.0506
969.537	23.0331
970.019	23.0155
970.501	22.9961
970.983	22.9722
971.465	22.9408
971.947	22.8996
972.429	22.8469
972.911	22.782
973.394	22.7052
973.876	22.6166
974.358	22.5166
974.84	22.4049
975.322	22.2811
975.804	22.1446
976.286	21.9948
976.768	21.8312
977.25	21.653
977.733	21.4594
978.215	21.2495
978.697	21.0226
979.179	20.7785
979.661	20.5186
980.143	20.2451
980.625	19.9613
981.107	19.6707
981.59	19.376
982.072	19.079
982.554	18.7801
983.036	18.4794
983.518	18.1774
984	17.875
984.482	17.5742
984.964	17.2775
985.447	16.9871
985.929	16.7056
986.411	16.4353
986.893	16.1793
987.375	15.9416
987.857	15.727
988.339	15.5408
988.821	15.3871
989.303	15.2688
989.785	15.1869
990.268	15.1417
990.75	15.1337
991.232	15.1641
991.714	15.2357
992.196	15.3514
992.678	15.513
993.16	15.7208
993.643	15.9726
994.125	16.2647
994.607	16.5922
995.089	16.9498
995.571	17.3314
996.053	17.7301
996.535	18.1368
997.017	18.5409
997.499	18.9301
997.981	19.2925
998.464	19.6172
998.946	19.8958
999.428	20.1225
999.91	20.2942
1000.39	20.4096
1000.87	20.4689
1001.36	20.4731
1001.84	20.424
1002.32	20.3242
1002.8	20.1774
1003.28	19.9891
1003.77	19.7669
1004.25	19.5205
1004.73	19.2615
1005.21	19.0034
1005.7	18.7607
1006.18	18.5486
1006.66	18.3818
1007.14	18.2733
1007.62	18.2325
1008.11	18.2637
1008.59	18.3656
1009.07	18.5321
1009.55	18.7533
1010.03	19.0185
1010.52	19.3174
1011	19.6405
1011.48	19.9795
1011.96	20.3261
1012.45	20.6719
1012.93	21.0082
1013.41	21.3273
1013.89	21.6226
1014.37	21.8901
1014.86	22.1281
1015.34	22.3368
1015.82	22.5179
1016.3	22.6738
1016.78	22.8069
1017.27	22.9197
1017.75	23.0145
1018.23	23.0939
1018.71	23.1603
1019.2	23.2161
1019.68	23.2633
1020.16	23.3028
1020.64	23.3352
1021.12	23.3602
1021.61	23.377
1022.09	23.3851
1022.57	23.3838
1023.05	23.3728
1023.53	23.3512
1024.02	23.3178
1024.5	23.2709
1024.98	23.2083
1025.46	23.1275
1025.94	23.0266
1026.43	22.9044
1026.91	22.7606
1027.39	22.5965
1027.87	22.4148
1028.36	22.2203
1028.84	22.0191
1029.32	21.8196
1029.8	21.6311
1030.28	21.4633
1030.77	21.3246
1031.25	21.2208
1031.73	21.1541
1032.21	21.1234
1032.69	21.1247
1033.18	21.1536
1033.66	21.2056
1034.14	21.2778
1034.62	21.3678
1035.1	21.4732
1035.59	21.5913
1036.07	21.7177
1036.55	21.8478
1037.03	21.9764
1037.52	22.0994
1038	22.2134
1038.48	22.3163
1038.96	22.4066
1039.44	22.483
1039.93	22.5439
1040.41	22.5879
1040.89	22.6137
1041.37	22.6206
1041.85	22.6081
1042.34	22.5767
1042.82	22.5264
1043.3	22.4574
1043.78	22.3695
1044.27	22.2623
1044.75	22.1363
1045.23	21.9931
1045.71	21.836
1046.19	21.67
1046.67	21.5012
1047.16	21.336
1047.64	21.1808
1048.12	21.0418
1048.6	20.9245
1049.09	20.8345
1049.57	20.7769
1050.05	20.7556
1050.53	20.7729
1051.01	20.8281
1051.5	20.918
1051.98	21.0376
1052.46	21.1808
1052.94	21.3416
1053.42	21.5147
1053.91	21.6951
1054.39	21.8781
1054.87	22.0589
1055.35	22.2329
1055.84	22.3958
1056.32	22.5442
1056.8	22.6762
1057.28	22.7908
1057.76	22.8883
1058.25	22.9691
1058.73	23.0337
1059.21	23.0821
1059.69	23.114
1060.17	23.1294
1060.66	23.1286
1061.14	23.112
1061.62	23.081
1062.1	23.0363
1062.59	22.9788
1063.07	22.9084
1063.55	22.8247
1064.03	22.7274
1064.51	22.6163
1065	22.4923
1065.48	22.3568
1065.96	22.2114
1066.44	22.0577
1066.92	21.8965
1067.41	21.7282
1067.89	21.5532
1068.37	21.3724
1068.85	21.1875
1069.34	21.0012
1069.82	20.8164
1070.3	20.636
1070.78	20.4624
1071.26	20.2978
1071.74	20.1446
1072.23	20.0065
1072.71	19.8878
1073.19	19.7932
1073.67	19.727
1074.16	19.6917
1074.64	19.6875
1075.12	19.7128
1075.6	19.7652
1076.08	19.8417
1076.57	19.9399
1077.05	20.0573
1077.53	20.191
1078.01	20.3373
1078.49	20.4917
1078.98	20.65
1079.46	20.8083
1079.94	20.9643
1080.42	21.1171
1080.91	21.2666
1081.39	21.4128
1081.87	21.5554
1082.35	21.6932
1082.83	21.8247
1083.32	21.9486
1083.8	22.064
1084.28	22.1709
1084.76	22.2697
1085.24	22.3608
1085.73	22.444
1086.21	22.5187
1086.69	22.5837
1087.17	22.638
1087.65	22.6811
1088.14	22.7128
1088.62	22.7335
1089.1	22.7428
1089.58	22.7397
1090.07	22.7219
1090.55	22.6867
1091.03	22.6312
1091.51	22.554
1091.99	22.4561
1092.48	22.3412
1092.96	22.2153
1093.44	22.0861
1093.92	21.9618
1094.4	21.8497
1094.89	21.7558
1095.37	21.6843
1095.85	21.6375
1096.33	21.6155
1096.82	21.6167
1097.3	21.638
1097.78	21.675
1098.26	21.7232
1098.74	21.7788
1099.23	21.8391
1099.71	21.9022
1100.19	21.967
1100.67	22.0324
1101.15	22.0976
1101.64	22.1615
1102.12	22.2236
1102.6	22.2842
1103.08	22.3446
1103.57	22.4064
1104.05	22.4717
1104.53	22.5415
1105.01	22.6156
1105.49	22.6929
1105.98	22.7713
1106.46	22.8489
1106.94	22.9242
1107.42	22.9963
1107.9	23.065
1108.39	23.1299
1108.87	23.1904
1109.35	23.2458
1109.83	23.2952
1110.32	23.3383
1110.8	23.3755
1111.28	23.4078
1111.76	23.4367
1112.24	23.4636
1112.72	23.4894
1113.21	23.5141
1113.69	23.5373
1114.17	23.5586
1114.65	23.5776
1115.14	23.5947
1115.62	23.6108
1116.1	23.6267
1116.58	23.6429
1117.06	23.6595
1117.55	23.676
1118.03	23.6919
1118.51	23.7067
1118.99	23.7203
1119.47	23.7333
1119.96	23.7461
1120.44	23.759
1120.92	23.7723
1121.4	23.7856
1121.88	23.7988
1122.37	23.8118
1122.85	23.8248
1123.33	23.8383
1123.81	23.8529
1124.3	23.8685
1124.78	23.8851
1125.26	23.902
1125.74	23.9186
1126.22	23.9347
1126.71	23.9502
1127.19	23.9656
1127.67	23.9812
1128.15	23.9973
1128.63	24.0139
1129.12	24.0306
1129.6	24.0468
1130.08	24.0624
1130.56	24.0772
1131.05	24.0916
1131.53	24.1058
1132.01	24.1201
1132.49	24.1347
1132.97	24.1493
1133.46	24.1636
1133.94	24.1775
1134.42	24.1907
1134.9	24.2035
1135.38	24.2161
1135.87	24.2283
1136.35	24.24
1136.83	24.2509
1137.31	24.2605
1137.8	24.2686
1138.28	24.2749
1138.76	24.2795
1139.24	24.2821
1139.72	24.2827
1140.21	24.2808
1140.69	24.2761
1141.17	24.2682
1141.65	24.2571
1142.13	24.2433
1142.62	24.2271
1143.1	24.209
1143.58	24.1893
1144.06	24.168
1144.55	24.145
1145.03	24.1203
1145.51	24.0945
1145.99	24.0686
1146.47	24.0441
1146.96	24.0223
1147.44	24.0046
1147.92	23.9916
1148.4	23.9833
1148.88	23.9796
1149.37	23.9805
1149.85	23.9857
1150.33	23.9953
1150.81	24.0093
1151.3	24.0271
1151.78	24.0481
1152.26	24.0713
1152.74	24.0954
1153.22	24.1197
1153.7	24.1435
1154.19	24.1668
1154.67	24.1894
1155.15	24.2112
1155.63	24.2319
1156.12	24.2512
1156.6	24.2684
1157.08	24.2833
1157.56	24.2957
1158.04	24.3056
1158.53	24.3133
1159.01	24.3189
1159.49	24.3223
1159.97	24.3234
1160.45	24.322
1160.94	24.3181
1161.42	24.3122
1161.9	24.3047
1162.38	24.2964
1162.87	24.2879
1163.35	24.2793
1163.83	24.2707
1164.31	24.2618
1164.79	24.2524
1165.28	24.2426
1165.76	24.2324
1166.24	24.2222
1166.72	24.2123
1167.2	24.203
1167.69	24.1944
1168.17	24.1867
1168.65	24.1801
1169.13	24.1748
1169.62	24.1712
1170.1	24.1693
1170.58	24.1688
1171.06	24.169
1171.54	24.1692
1172.03	24.1683
1172.51	24.1658
1172.99	24.1613
1173.47	24.1548
1173.95	24.1464
1174.44	24.1363
1174.92	24.1245
1175.4	24.1111
1175.88	24.0966
1176.37	24.0812
1176.85	24.0656
1177.33	24.0504
1177.81	24.0359
1178.29	24.022
1178.78	24.0078
1179.26	23.9924
1179.74	23.9749
1180.22	23.9546
1180.7	23.9315
1181.19	23.9061
1181.67	23.8787
1182.15	23.8497
1182.63	23.8189
1183.11	23.7857
1183.6	23.7495
1184.08	23.7099
1184.56	23.667
1185.04	23.6216
1185.53	23.5747
1186.01	23.527
1186.49	23.4786
1186.97	23.4295
1187.45	23.3791
1187.94	23.327
1188.42	23.2727
1188.9	23.2159
1189.38	23.156
1189.86	23.0921
1190.35	23.0227
1190.83	22.946
1191.31	22.8601
1191.79	22.7633
1192.28	22.6545
1192.76	22.5326
1193.24	22.3971
1193.72	22.2473
1194.2	22.0828
1194.68	21.9038
1195.17	21.7116
1195.65	21.5096
1196.13	21.3029
1196.61	21.0982
1197.1	20.9026
1197.58	20.7219
1198.06	20.5597
1198.54	20.4172
1199.02	20.2931
1199.51	20.185
1199.99	20.0897
1200.47	20.0044
1200.95	19.9266
1201.43	19.8544
1201.92	19.7865
1202.4	19.7224
1202.88	19.6629
1203.36	19.6099
1203.85	19.5665
1204.33	19.5361
1204.81	19.5213
1205.29	19.5234
1205.77	19.5417
1206.26	19.5742
1206.74	19.618
1207.22	19.6699
1207.7	19.7266
1208.18	19.7854
1208.67	19.8426
1209.15	19.8947
1209.63	19.9374
1210.11	19.9667
1210.6	19.9796
1211.08	19.9746
1211.56	19.952
1212.04	19.9135
1212.52	19.8618
1213.01	19.7997
1213.49	19.7294
1213.97	19.6524
1214.45	19.5698
1214.93	19.4824
1215.42	19.3908
1215.9	19.2952
1216.38	19.1952
1216.86	19.0895
1217.35	18.9758
1217.83	18.8513
1218.31	18.7138
1218.79	18.5619
1219.27	18.3957
1219.76	18.2163
1220.24	18.0254
1220.72	17.8243
1221.2	17.6139
1221.68	17.3946
1222.17	17.1669
1222.65	16.9322
1223.13	16.6928
1223.61	16.4517
1224.09	16.2119
1224.58	15.9752
1225.06	15.7423
1225.54	15.5126
1226.02	15.2856
1226.51	15.0609
1226.99	14.8393
1227.47	14.6222
1227.95	14.4105
1228.43	14.2042
1228.91	14.0018
1229.4	13.8015
1229.88	13.6017
1230.36	13.4021
1230.84	13.2042
1231.33	13.0105
1231.81	12.8234
1232.29	12.6446
1232.77	12.4739
1233.26	12.3109
1233.74	12.1559
1234.22	12.0111
1234.7	11.8812
1235.18	11.7726
1235.66	11.6914
1236.15	11.6426
1236.63	11.6282
1237.11	11.6483
1237.59	11.7016
1238.08	11.7868
1238.56	11.9033
1239.04	12.0507
1239.52	12.2282
1240	12.4339
1240.49	12.665
1240.97	12.9181
1241.45	13.1907
1241.93	13.4815
1242.41	13.7905
1242.9	14.118
1243.38	14.4631
1243.86	14.8235
1244.34	15.1951
1244.83	15.573
1245.31	15.9525
1245.79	16.3306
1246.27	16.7053
1246.75	17.0756
1247.24	17.44
1247.72	17.7967
1248.2	18.1427
1248.68	18.475
1249.16	18.7914
1249.65	19.0903
1250.13	19.3715
1250.61	19.6354
1251.09	19.8822
1251.58	20.1118
1252.06	20.3234
1252.54	20.5163
1253.02	20.69
1253.5	20.8453
1253.98	20.9834
1254.47	21.1064
1254.95	21.2165
1255.43	21.3157
1255.91	21.4052
1256.4	21.4864
1256.88	21.5603
1257.36	21.6287
1257.84	21.6935
1258.33	21.7568
1258.81	21.8201
1259.29	21.8844
1259.77	21.9494
1260.25	22.0148
1260.73	22.0799
1261.22	22.1447
1261.7	22.2099
1262.18	22.2767
1262.66	22.3459
1263.15	22.4182
1263.63	22.4932
1264.11	22.5703
1264.59	22.6485
1265.07	22.7275
1265.56	22.8073
1266.04	22.8883
1266.52	22.9706
1267	23.0543
1267.48	23.1386
1267.97	23.2225
1268.45	23.3049
1268.93	23.385
1269.41	23.4622
1269.89	23.5362
1270.38	23.6069
1270.86	23.6739
1271.34	23.7371
1271.82	23.7964
1272.31	23.852
1272.79	23.9047
1273.27	23.9557
1273.75	24.0066
1274.23	24.059
1274.72	24.1143
1275.2	24.1733
1275.68	24.2367
1276.16	24.3046
1276.64	24.3773
1277.13	24.4547
1277.61	24.5367
1278.09	24.6228
1278.57	24.7123
1279.06	24.8041
1279.54	24.897
1280.02	24.99
1280.5	25.0823
1280.98	25.1733
1281.47	25.2627
1281.95	25.3501
1282.43	25.4351
1282.91	25.517
1283.39	25.5952
1283.88	25.6691
1284.36	25.7384
1284.84	25.8028
1285.32	25.8626
1285.81	25.9177
1286.29	25.9683
1286.77	26.0142
1287.25	26.0553
1287.73	26.0912
1288.22	26.1218
1288.7	26.1472
1289.18	26.1677
1289.66	26.1841
1290.14	26.1968
1290.63	26.2066
1291.11	26.2138
1291.59	26.2186
1292.07	26.2209
1292.56	26.2207
1293.04	26.2182
1293.52	26.2134
1294	26.2062
1294.48	26.1967
1294.96	26.1843
1295.45	26.1688
1295.93	26.1498
1296.41	26.1273
1296.89	26.1016
1297.38	26.0737
1297.86	26.0446
1298.34	26.0159
1298.82	25.9887
1299.3	25.9644
1299.79	25.944
1300.27	25.9287
1300.75	25.9195
1301.23	25.9168
1301.71	25.9209
1302.2	25.9313
1302.68	25.947
1303.16	25.9667
1303.64	25.989
1304.13	26.0129
1304.61	26.0375
1305.09	26.0626
1305.57	26.0879
1306.05	26.1131
1306.54	26.1377
1307.02	26.1607
1307.5	26.1814
1307.98	26.199
1308.46	26.2134
1308.95	26.225
1309.43	26.2344
1309.91	26.2424
1310.39	26.2492
1310.88	26.2548
1311.36	26.2584
1311.84	26.2592
1312.32	26.2567
1312.8	26.2509
1313.29	26.2422
1313.77	26.2318
1314.25	26.2209
1314.73	26.2103
1315.21	26.2007
1315.7	26.1921
1316.18	26.1843
1316.66	26.1766
1317.14	26.1684
1317.62	26.1588
1318.11	26.1469
1318.59	26.1319
1319.07	26.1132
1319.55	26.0907
1320.04	26.065
1320.52	26.0372
1321	26.0085
1321.48	25.9798
1321.96	25.9514
1322.45	25.9231
1322.93	25.894
1323.41	25.8633
1323.89	25.8302
1324.38	25.7945
1324.86	25.7565
1325.34	25.7165
1325.82	25.6749
1326.3	25.6321
1326.79	25.5882
1327.27	25.5435
1327.75	25.4987
1328.23	25.4547
1328.71	25.4123
1329.2	25.3722
1329.68	25.3347
1330.16	25.2993
1330.64	25.2656
1331.12	25.2331
1331.61	25.2019
1332.09	25.1724
1332.57	25.1454
1333.05	25.1217
1333.54	25.1017
1334.02	25.0852
1334.5	25.0718
1334.98	25.061
1335.46	25.0522
1335.94	25.0451
1336.43	25.0389
1336.91	25.0323
1337.39	25.023
1337.87	25.0076
1338.36	24.9822
1338.84	24.9433
1339.32	24.8888
1339.8	24.8196
1340.28	24.7391
1340.77	24.6532
1341.25	24.568
1341.73	24.489
1342.21	24.4206
1342.69	24.3656
1343.18	24.3256
1343.66	24.3015
1344.14	24.293
1344.62	24.2985
1345.11	24.3153
1345.59	24.3398
1346.07	24.3683
1346.55	24.3971
1347.03	24.4235
1347.52	24.4454
1348	24.4615
1348.48	24.4714
1348.96	24.4748
1349.44	24.4721
1349.93	24.4638
1350.41	24.451
1350.89	24.4352
1351.37	24.4178
1351.86	24.3999
1352.34	24.3819
1352.82	24.3631
1353.3	24.3419
1353.78	24.3162
1354.27	24.2836
1354.75	24.2421
1355.23	24.1906
1355.71	24.1283
1356.19	24.0547
1356.68	23.9695
1357.16	23.8724
1357.64	23.7638
1358.12	23.6452
1358.61	23.5196
1359.09	23.3913
1359.57	23.2652
1360.05	23.1461
1360.53	23.038
1361.02	22.9435
1361.5	22.8646
1361.98	22.8025
1362.46	22.7581
1362.94	22.7322
[truncated: 5,470 more rows]
