# Supplementary material for: Single crystals of purely organic free-standing two-dimensional woven polymer networks
Source: Nat Chem. 2024 Jul 18;16(11):1906–14. doi: 10.1038/s41557-024-01580-3 (PMC11527790; doi:10.1038/s41557-024-01580-3)
Supplement: Supplementary file 9 — Source data for supplementary figures. [file 41557_2024_1580_MOESM9_ESM.zip › 2DWPN_Supplementary_Data_6/Supplementary Fig.5.xls]

## Sheet: 2DWPN-1
Supplementary Fig.5
Simulation			2DWPN-1
2θ (o)	Intensity (a.u.)		2θ (o)	Intensity (a.u.)
3	0		3	616
3.02	0		3.02049	645
3.04	0		3.04098	648
3.06	0		3.06147	646
3.08	0		3.08196	656
3.1	0		3.10246	626
3.12	0		3.12295	656
3.14	0		3.14344	691
3.16	0		3.16393	595
3.18	0		3.18442	625
3.2	0		3.20491	623
3.22	0		3.2254	628
3.24	0		3.24589	560
3.26	0		3.26638	636
3.28	0		3.28687	577
3.3	0		3.30736	597
3.32	0		3.32786	580
3.34	0		3.34835	591
3.36	0		3.36884	621
3.38	0		3.38933	616
3.4	0		3.40982	534
3.42	0		3.43031	586
3.44	0		3.4508	579
3.46	0		3.47129	544
3.48	0		3.49178	576
3.5	0		3.51227	568
3.52	0		3.53276	576
3.54	0		3.55326	519
3.56	0		3.57375	519
3.58	0		3.59424	616
3.6	0		3.61473	526
3.62	0		3.63522	562
3.64	0		3.65571	518
3.66	0		3.6762	535
3.68	0		3.69669	576
3.7	0		3.71718	595
3.72	0		3.73767	562
3.74	0		3.75817	585
3.76	0		3.77866	571
3.78	0		3.79915	571
3.8	0		3.81964	566
3.82	0		3.84013	574
3.84	0		3.86062	560
3.86	0		3.88111	566
3.88	0		3.9016	603
3.9	0		3.92209	566
3.92	0		3.94258	565
3.94	0		3.96307	596
3.96	0		3.98357	602
3.98	0		4.00406	594
4	0		4.02455	635
4.02	0		4.04504	651
4.04	0		4.06553	611
4.06	0		4.08602	641
4.08	0		4.10651	731
4.1	0		4.127	710
4.12	0		4.14749	699
4.14	0		4.16798	720
4.16	0		4.18847	650
4.18	0		4.20897	659
4.2	0		4.22946	651
4.22	0		4.24995	612
4.24	0		4.27044	609
4.26	0		4.29093	566
4.28	0		4.31142	571
4.3	0		4.33191	576
4.32	0		4.3524	564
4.34	0		4.37289	545
4.36	0		4.39338	525
4.38	0		4.41388	568
4.4	0		4.43437	573
4.42	0		4.45486	569
4.44	0		4.47535	606
4.46	0		4.49584	560
4.48	0		4.51633	532
4.5	0		4.53682	541
4.52	0		4.55731	557
4.54	0		4.5778	529
4.56	0		4.59829	570
4.58	0		4.61878	503
4.6	0		4.63928	515
4.62	0		4.65977	573
4.64	0		4.68026	538
4.66	0		4.70075	540
4.68	0		4.72124	533
4.7	9.92418		4.74173	544
4.72	10.2055		4.76222	576
4.74	10.4989		4.78271	549
4.76	10.8052		4.8032	530
4.78	11.1251		4.82369	524
4.8	11.4594		4.84418	552
4.82	11.809		4.86468	532
4.84	12.1748		4.88517	535
4.86	12.5578		4.90566	538
4.88	12.9593		4.92615	549
4.9	13.3802		4.94664	519
4.92	13.8221		4.96713	539
4.94	14.2861		4.98762	540
4.96	14.7739		5.00811	513
4.98	15.2871		5.0286	538
5	15.8275		5.04909	533
5.02	16.3971		5.06958	483
5.04	16.9979		5.09008	503
5.06	17.6324		5.11057	528
5.08	18.303		5.13106	559
5.1	19.0126		5.15155	559
5.12	19.7642		5.17204	542
5.14	20.5612		5.19253	582
5.16	24.8157		5.21302	537
5.18	25.8106		5.23351	521
5.2	26.8675		5.254	578
5.22	27.9915		5.27449	568
5.24	29.1887		5.29498	567
5.26	30.4655		5.31548	607
5.28	31.8293		5.33597	596
5.3	33.2881		5.35646	575
5.32	34.8512		5.37695	553
5.34	36.5288		5.39744	595
5.36	38.3326		5.41793	626
5.38	40.2755		5.43842	635
5.4	42.3725		5.45891	628
5.42	44.6404		5.4794	635
5.44	47.0987		5.49989	622
5.46	49.7693		5.52039	639
5.48	52.6778		5.54088	682
5.5	55.8535		5.56137	658
5.52	59.3306		5.58186	701
5.54	63.149		5.60235	706
5.56	67.355		5.62284	765
5.58	72.0038		5.64333	720
5.6	77.1601		5.66382	786
5.62	82.9015		5.68431	881
5.64	89.3208		5.7048	867
5.66	96.5299		5.72529	871
5.68	104.665		5.74579	892
5.7	113.893		5.76628	1006
5.72	124.421		5.78677	1114
5.74	136.506		5.80726	1225
5.76	151.104		5.82775	1355
5.78	167.384		5.84824	1485
5.8	186.494		5.86873	1765
5.82	209.132		5.88922	1798
5.84	236.225		5.90971	2036
5.86	269.02		5.9302	2297
5.88	309.233		5.9507	2528
5.9	359.265		5.97119	2764
5.92	422.559		5.99168	3043
5.94	504.192		6.01217	3185
5.96	611.965		6.03266	3404
5.98	758.711		6.05315	3504
6	967.768		6.07364	3968
6.02	1285.24		6.09413	4366
6.04	1801.29		6.11462	5027
6.06	2671.45		6.13511	6108
6.08	4104.16		6.1556	7233
6.1	6251.34		6.1761	9279
6.12	8764.03		6.19659	12293
6.14	10000		6.21708	17118
6.16	8603.12		6.23757	23884
6.18	6085		6.25806	33803
6.2	3994.05		6.27855	38989
6.22	2615.1		6.29904	38738
6.24	1784.07		6.31953	32202
6.26	1293.9		6.34002	23107
6.28	994.673		6.36051	18462
6.3	800.503		6.381	17171
6.32	667.899		6.4015	18771
6.34	575.053		6.42199	23561
6.36	510.262		6.44248	31227
6.38	466.871		6.46297	44425
6.4	441.225		6.48346	55190
6.42	431.861		6.50395	54718
6.44	439.352		6.52444	43787
6.46	466.877		6.54493	32623
6.48	522.152		6.56542	21306
6.5	622.019		6.58591	11618
6.52	800.147		6.6064	6301
6.54	1113.68		6.6269	3773
6.56	1636.66		6.64739	2705
6.58	2412.15		6.66788	2081
6.6	3271.71		6.68837	1736
6.62	3585.26		6.70886	1429
6.64	2990.57		6.72935	1227
6.66	2098.25		6.74984	1121
6.68	1389.15		6.77033	1014
6.7	927.413		6.79082	937
6.72	648.825		6.81131	812
6.74	482.114		6.8318	791
6.76	377.579		6.8523	685
6.78	307.312		6.87279	626
6.8	257.2		6.89328	618
6.82	220.021		6.91377	527
6.84	191.723		6.93426	559
6.86	169.815		6.95475	485
6.88	152.673		6.97524	504
6.9	139.215		6.99573	436
6.92	128.718		7.01622	422
6.94	120.71		7.03671	427
6.96	114.914		7.05721	438
6.98	111.225		7.0777	417
7	109.71		7.09819	366
7.02	111.525		7.11868	415
7.04	115.568		7.13917	422
7.06	123.938		7.15966	397
7.08	139.212		7.18015	421
7.1	166.583		7.20064	393
7.12	215.272		7.22113	432
7.14	298.314		7.24162	444
7.16	426.834		7.26211	479
7.18	586.3		7.28261	519
7.2	684.031		7.3031	664
7.22	615.247		7.32359	784
7.24	455.722		7.34408	826
7.26	315.676		7.36457	907
7.28	221.773		7.38506	812
7.3	165.933		7.40555	846
7.32	133.78		7.42604	669
7.34	115.929		7.44653	506
7.36	106.816		7.46702	469
7.38	104.135		7.48751	431
7.4	107.835		7.50801	386
7.42	120.081		7.5285	372
7.44	145.926		7.54899	389
7.46	193.545		7.56948	339
7.48	271.767		7.58997	332
7.5	378.838		7.61046	337
7.52	469.534		7.63095	334
7.54	455.545		7.65144	364
7.56	351.178		7.67193	376
7.58	243.774		7.69242	355
7.6	157.57		7.71291	371
7.62	109.853		7.73341	377
7.64	81.3011		7.7539	382
7.66	63.8935		7.77439	368
7.68	52.6044		7.79488	366
7.7	44.7715		7.81537	362
7.72	39.0576		7.83586	389
7.74	34.7521		7.85635	391
7.76	31.4366		7.87684	356
7.78	28.8439		7.89733	368
7.8	26.7952		7.91782	331
7.82	25.167		7.93832	385
7.84	23.8885		7.95881	358
7.86	22.8662		7.9793	350
7.88	22.0708		7.99979	310
7.9	21.4701		8.02028	323
7.92	21.0409		8.04077	335
7.94	20.7673		8.06126	334
7.96	20.6389		8.08175	334
7.98	20.6504		8.10224	342
8	20.8004		8.12273	324
8.02	21.092		8.14322	338
8.04	21.5321		8.16372	316
8.06	22.7521		8.18421	348
8.08	20.1692		8.2047	344
8.1	21.2546		8.22519	308
8.12	22.5678		8.24568	350
8.14	24.1495		8.26617	320
8.16	26.054		8.28666	333
8.18	28.3531		8.30715	312
8.2	31.1434		8.32764	360
8.22	34.5565		8.34813	304
8.24	38.7744		8.36863	369
8.26	44.0541		8.38912	330
8.28	50.959		8.40961	360
8.3	59.6656		8.4301	364
8.32	71.23		8.45059	369
8.34	87.1322		8.47108	404
8.36	110.165		8.49157	454
8.38	145.891		8.51206	507
8.4	204.784		8.53255	570
8.42	303.48		8.55304	587
8.44	461.3		8.57353	497
8.46	682.02		8.59403	467
8.48	893.134		8.61452	474
8.5	914.251		8.63501	473
8.52	723.831		8.6555	620
8.54	502.334		8.67599	758
8.56	340.821		8.69648	795
8.58	241.865		8.71697	739
8.6	187.287		8.73746	749
8.62	160.696		8.75795	647
8.64	152.662		8.77844	587
8.66	160.219		8.79893	697
8.68	188.569		8.81943	704
8.7	246.425		8.83992	728
8.72	345.117		8.86041	679
8.74	484.632		8.8809	665
8.76	612.198		8.90139	626
8.78	612.001		8.92188	596
8.8	484.793		8.94237	592
8.82	347.034		8.96286	585
8.84	251.185		8.98335	649
8.86	198.029		9.00384	672
8.88	178.472		9.02433	698
8.9	187.579		9.04483	710
8.92	227.865		9.06532	791
8.94	306.639		9.08581	872
8.96	424.263		9.1063	900
8.98	538.578		9.12679	1048
9	545.796		9.14728	1033
9.02	431.866		9.16777	1183
9.04	300.471		9.18826	1248
9.06	203.385		9.20875	1274
9.08	141.898		9.22924	1339
9.1	105.223		9.24974	1327
9.12	83.3575		9.27023	1207
9.14	69.8021		9.29072	1150
9.16	61.0838		9.31121	1053
9.18	55.5456		9.3317	982
9.2	52.4768		9.35219	933
9.22	51.6885		9.37268	880
9.24	53.2792		9.39317	813
9.26	57.2757		9.41366	790
9.28	62.6221		9.43415	748
9.3	66.3731		9.45464	736
9.32	68.0612		9.47514	671
9.34	71.4783		9.49563	732
9.36	79.7035		9.51612	718
9.38	95.3868		9.53661	703
9.4	123.252		9.5571	723
9.42	171.956		9.57759	680
9.44	254.127		9.59808	683
9.46	380.82		9.61857	684
9.48	539.308		9.63906	637
9.5	641.42		9.65955	624
9.52	580.823		9.68004	676
9.54	426.789		9.70054	811
9.56	290.16		9.72103	932
9.58	199.605		9.74152	1108
9.6	147.856		9.76201	1324
9.62	123.366		9.7825	1651
9.64	118.934		9.80299	1350
9.66	132.562		9.82348	929
9.68	164.136		9.84397	710
9.7	205.672		9.86446	610
9.72	225.022		9.88495	564
9.74	194.654		9.90544	538
9.76	142.725		9.92594	536
9.78	99.4178		9.94643	474
9.8	70.3904		9.96692	491
9.82	52.4202		9.98741	464
9.84	41.4144		10.0079	452
9.86	34.3931		10.0284	456
9.88	29.6349		10.0489	473
9.9	26.2582		10.0694	461
9.92	23.8155		10.0899	441
9.94	22.0652		10.1104	464
9.96	20.8714		10.1309	491
9.98	19.3118		10.1513	517
10	19.0918		10.1718	460
10.02	19.3633		10.1923	430
10.04	20.2103		10.2128	395
10.06	21.8076		10.2333	403
10.08	24.4797		10.2538	405
10.1	28.9085		10.2743	368
10.12	36.4559		10.2948	398
10.14	49.5658		10.3153	391
10.16	71.7607		10.3358	399
10.18	106.244		10.3562	402
10.2	149.954		10.3767	351
10.22	179.258		10.3972	346
10.24	163.53		10.4177	375
10.26	119.697		10.4382	379
10.28	80.382		10.4587	349
10.3	53.5216		10.4792	360
10.32	37.0379		10.4997	369
10.34	27.2277		10.5202	361
10.36	21.2118		10.5407	359
10.38	17.2714		10.5611	420
10.4	14.5176		10.5816	388
10.42	12.5034		10.6021	377
10.44	10.9869		10.6226	378
10.46	9.82358		10.6431	390
10.48	8.43325		10.6636	382
10.5	7.74233		10.6841	371
10.52	7.20867		10.7046	387
10.54	6.80476		10.7251	378
10.56	6.51324		10.7456	412
10.58	6.32522		10.7661	420
10.6	6.24023		10.7866	418
10.62	6.26774		10.8071	429
10.64	6.4286		10.8275	434
10.66	6.75364		10.848	427
10.68	7.34615		10.8685	416
10.7	8.03892		10.889	481
10.72	8.81388		10.9095	438
10.74	9.74982		10.93	483
10.76	11.1945		10.9505	490
10.78	13.5966		10.971	462
10.8	17.7253		10.9915	528
10.82	24.7969		11.012	560
10.84	36.8848		11.0325	563
10.86	54.3289		11.0529	684
10.88	74.5287		11.0734	830
10.9	85.8333		11.0939	1067
10.92	80.4575		11.1144	1262
10.94	63.9529		11.1349	1392
10.96	45.1442		11.1554	1243
10.98	29.9412		11.1759	1017
11	20.4628		11.1964	792
11.02	14.6956		11.2169	694
11.04	11.1878		11.2374	627
11.06	8.95869		11.2578	572
11.08	8.8709		11.2783	561
11.1	7.83871		11.2988	493
11.12	7.08929		11.3193	470
11.14	6.53549		11.3398	515
11.16	6.12322		11.3603	541
11.18	5.63058		11.3808	462
11.2	5.4111		11.4013	467
11.22	5.25657		11.4218	538
11.24	5.15542		11.4423	513
11.26	5.0997		11.4628	519
11.28	5.93132		11.4832	513
11.3	5.97668		11.5037	544
11.32	6.05916		11.5242	536
11.34	6.17986		11.5447	566
11.36	6.34254		11.5652	570
11.38	6.55514		11.5857	561
11.4	6.92518		11.6062	605
11.42	10.8235		11.6267	595
11.44	11.4577		11.6472	651
11.46	12.3452		11.6677	686
11.48	13.5898		11.6882	703
11.5	15.2017		11.7087	742
11.52	16.7657		11.7291	802
11.54	17.3744		11.7496	777
11.56	17.085		11.7701	846
11.58	16.8731		11.7906	939
11.6	17.2321		11.8111	960
11.62	18.3268		11.8316	1110
11.64	20.3927		11.8521	1085
11.66	23.9029		11.8726	1253
11.68	29.5261		11.8931	1173
11.7	37.4997		11.9136	1234
11.72	46.553		11.934	1166
11.74	50.4525		11.9545	1189
11.76	45.6188		11.975	1100
11.78	37.9227		11.9955	1050
11.8	32.0943		12.016	955
11.82	28.74		12.0365	969
11.84	27.2837		12.057	874
11.86	27.057		12.0775	812
11.88	27.6054		12.098	851
11.9	28.6947		12.1185	811
11.92	30.2378		12.139	785
11.94	32.2336		12.1594	849
11.96	35.2519		12.1799	851
11.98	38.4196		12.2004	817
12	42.4825		12.2209	772
12.02	47.9241		12.2414	792
12.04	55.6419		12.2619	792
12.06	67.0858		12.2824	826
12.08	84.0621		12.3029	843
12.1	107.495		12.3234	831
12.12	132.962		12.3439	868
12.14	146.452		12.3644	937
12.16	144.102		12.3849	898
12.18	142.676		12.4053	912
12.2	155.87		12.4258	1028
12.22	190.902		12.4463	1125
12.24	255.749		12.4668	1180
12.26	354.101		12.4873	1362
12.28	463.862		12.5078	1334
12.3	507.674		12.5283	1385
12.32	444.345		12.5488	1461
12.34	349.532		12.5693	1667
12.36	280.968		12.5898	1675
12.38	247.322		12.6103	1989
12.4	243.076		12.6307	2274
12.42	264.295		12.6512	2683
12.44	314.113		12.6717	3013
12.46	406.325		12.6922	3322
12.48	566.452		12.7127	3351
12.5	825.359		12.7332	2992
12.52	1189.44		12.7537	2552
12.54	1542.17		12.7742	2244
12.56	1591		12.7947	2244
12.58	1299.32		12.8152	2257
12.6	962.893		12.8356	2064
12.62	736.04		12.8561	2205
12.64	632.792		12.8766	2078
12.66	638.878		12.8971	2190
12.68	746.057		12.9176	2249
12.7	945.577		12.9381	2294
12.72	1175.72		12.9586	2382
12.74	1272.15		12.9791	2330
12.76	1192.65		12.9996	2495
12.78	1128.11		13.0201	2763
12.8	1227.52		13.0406	2920
12.82	1570.05		13.061	3523
12.84	2207.46		13.0815	4049
12.86	3081.62		13.102	4539
12.88	3776.35		13.1225	4943
12.9	3607.99		13.143	5156
12.92	2725.71		13.1635	5295
12.94	1835.78		13.184	5339
12.96	1206.02		13.2045	4723
12.98	814.558		13.225	4223
13	580.372		13.2455	3565
13.02	438.009		13.266	2799
13.04	346.123		13.2865	2451
13.06	282.836		13.3069	2113
13.08	237.159		13.3274	1986
13.1	203.266		13.3479	1992
13.12	177.78		13.3684	1771
13.14	158.662		13.3889	1742
13.16	144.748		13.4094	1502
13.18	135.537		13.4299	1455
13.2	130.959		13.4504	1371
13.22	131.046		13.4709	1438
13.24	134.301		13.4914	1409
13.26	136.167		13.5119	1408
13.28	135.055		13.5323	1438
13.3	137.172		13.5528	1368
13.32	149.359		13.5733	1367
13.34	177.622		13.5938	1306
13.36	231.546		13.6143	1299
13.38	321.765		13.6348	1090
13.4	449.036		13.6553	1071
13.42	567.372		13.6758	951
13.44	571.089		13.6963	893
13.46	456.321		13.7168	857
13.48	329.138		13.7372	751
13.5	239.652		13.7577	649
13.52	189.242		13.7782	674
13.54	169.984		13.7987	673
13.56	177.169		13.8192	616
13.58	211.505		13.8397	580
13.6	274.632		13.8602	561
13.62	353.076		13.8807	536
13.64	389.604		13.9012	502
13.66	337.365		13.9217	498
13.68	247.795		13.9422	565
13.7	173.361		13.9627	469
13.72	123.792		13.9831	486
13.74	93.3678		14.0036	531
13.76	74.5161		14.0241	447
13.78	62.8742		14.0446	450
13.8	55.1972		14.0651	410
13.82	49.6383		14.0856	505
13.84	45.7187		14.1061	473
13.86	42.7171		14.1266	504
13.88	40.6088		14.1471	503
13.9	39.0315		14.1676	472
13.92	37.9705		14.1881	462
13.94	37.356		14.2085	489
13.96	37.147		14.229	508
13.98	37.3252		14.2495	478
14	37.8916		14.27	485
14.02	38.8656		14.2905	499
14.04	38.9699		14.311	444
14.06	40.9371		14.3315	497
14.08	43.5013		14.352	477
14.1	46.7911		14.3725	517
14.12	50.9877		14.393	545
14.14	56.3489		14.4134	584
14.16	63.2479		14.4339	513
14.18	72.2413		14.4544	566
14.2	84.2056		14.4749	558
14.22	99.8305		14.4954	540
14.24	123.541		14.5159	467
14.26	160.625		14.5364	444
14.28	218.284		14.5569	455
14.3	309.936		14.5774	435
14.32	448.313		14.5979	456
14.34	626.78		14.6184	436
14.36	784.512		14.6388	436
14.38	879.021		14.6593	431
14.4	996.938		14.6798	459
14.42	1135.69		14.7003	433
14.44	1112.91		14.7208	437
14.46	873.879		14.7413	464
14.48	602.887		14.7618	478
14.5	402.711		14.7823	501
14.52	275.638		14.8028	526
14.54	199.632		14.8233	530
14.56	154.335		14.8438	521
14.58	126.47		14.8643	473
14.6	108.799		14.8847	440
14.62	97.9216		14.9052	449
14.64	92.4128		14.9257	488
14.66	92.1913		14.9462	511
14.68	98.6523		14.9667	551
14.7	115.177		14.9872	581
14.72	147.18		15.0077	517
14.74	200.318		15.0282	614
14.76	271.997		15.0487	564
14.78	328.458		15.0692	628
14.8	313.883		15.0897	675
14.82	245.916		15.1101	721
14.84	181.606		15.1306	726
14.86	141.809		15.1511	790
14.88	125.31		15.1716	848
14.9	127.944		15.1921	836
14.92	142.002		15.2126	935
14.94	151.857		15.2331	854
14.96	140.687		15.2536	864
14.98	119.743		15.2741	824
15	105.797		15.2946	847
15.02	104.582		15.315	779
15.04	118.01		15.3355	872
15.06	146.56		15.356	918
15.08	185.92		15.3765	950
15.1	221.139		15.397	1023
15.12	235.139		15.4175	1193
15.14	216.727		15.438	1155
15.16	187.625		15.4585	1077
15.18	176.001		15.479	928
15.2	192.868		15.4995	880
15.22	240.6		15.52	772
15.24	308.861		15.5404	751
15.26	363.156		15.5609	747
15.28	374.591		15.5814	749
15.3	345.084		15.6019	705
15.32	291.737		15.6224	650
15.34	227.682		15.6429	636
15.36	170.766		15.6634	608
15.38	132.931		15.6839	611
15.4	113.662		15.7044	601
15.42	109.368		15.7249	593
15.44	117.006		15.7454	567
15.46	131.366		15.7659	558
15.48	139.821		15.7863	548
15.5	132.27		15.8068	551
15.52	120.536		15.8273	509
15.54	115.634		15.8478	524
15.56	120.605		15.8683	610
15.58	136.727		15.8888	574
15.6	167.768		15.9093	642
15.62	222.78		15.9298	658
15.64	318.159		15.9503	707
15.66	475.749		15.9708	709
15.68	708.973		15.9913	698
15.7	970.528		16.0117	673
15.72	1082.32		16.0322	674
15.74	943.3		16.0527	677
15.76	715.923		16.0732	602
15.78	521.056		16.0937	634
15.8	369.944		16.1142	649
15.82	258.745		16.1347	671
15.84	185.417		16.1552	665
15.86	139.612		16.1757	680
15.88	110.017		16.1962	667
15.9	90.6857		16.2167	684
15.92	76.85		16.2371	726
15.94	68.3771		16.2576	780
15.96	63.451		16.2781	704
15.98	61.9759		16.2986	739
16	64.2349		16.3191	751
16.02	70.0449		16.3396	739
16.04	76.3226		16.3601	804
16.06	76.1059		16.3806	762
16.08	68.9802		16.4011	823
16.1	61.9426		16.4216	881
16.12	58.629		16.442	859
16.14	59.2468		16.4625	853
16.16	63.9963		16.483	877
16.18	73.8265		16.5035	760
16.2	91.5172		16.524	668
16.22	122.572		16.5445	750
16.24	175.133		16.565	684
16.26	256.391		16.5855	622
16.28	359.836		16.606	604
16.3	430.195		16.6265	533
16.32	396.235		16.647	549
16.34	299.005		16.6674	530
16.36	212.659		16.6879	521
16.38	158.728		16.7084	544
16.4	134.228		16.7289	509
16.42	134.928		16.7494	539
16.44	154.261		16.7699	530
16.46	183.208		16.7904	565
16.48	194.564		16.8109	604
16.5	169.661		16.8314	617
16.52	132.015		16.8519	593
16.54	103.158		16.8724	679
16.56	86.9926		16.8928	772
16.58	81.973		16.9133	892
16.6	87.4348		16.9338	1002
16.62	102.257		16.9543	1085
16.64	126.142		16.9748	1015
16.66	151.58		16.9953	834
16.68	167.18		17.0158	680
16.7	179.35		17.0363	654
16.72	194.944		17.0568	610
16.74	200.17		17.0773	632
16.76	194.911		17.0978	595
16.78	198.089		17.1182	615
16.8	209.322		17.1387	607
16.82	216.149		17.1592	589
16.84	230.775		17.1797	553
16.86	276.638		17.2002	584
16.88	365.875		17.2207	544
16.9	479.883		17.2412	491
16.92	535.888		17.2617	493
16.94	465.99		17.2822	504
16.96	344.394		17.3027	512
16.98	247.365		17.3232	515
17	188.692		17.3437	483
17.02	156.999		17.3641	469
17.04	134.739		17.3846	484
17.06	114.875		17.4051	497
17.08	101.082		17.4256	513
17.1	95.4331		17.4461	579
17.12	97.9894		17.4666	551
17.14	108.124		17.4871	630
17.16	122.527		17.5076	593
17.18	132.425		17.5281	624
17.2	138.162		17.5486	641
17.22	151.977		17.5691	657
17.24	185.529		17.5895	615
17.26	252.379		17.61	621
17.28	365.708		17.6305	588
17.3	528.546		17.651	618
17.32	688.265		17.6715	551
17.34	708.558		17.692	676
17.36	565.62		17.7125	637
17.38	395.139		17.733	678
17.4	269.143		17.7535	787
17.42	190.643		17.774	785
17.44	145.57		17.7945	815
17.46	121.112		17.8149	837
17.48	109.339		17.8354	824
17.5	107.01		17.8559	852
17.52	114.128		17.8764	890
17.54	132.215		17.8969	884
17.56	161.318		17.9174	902
17.58	191.212		17.9379	907
17.6	196.383		17.9584	931
17.62	173.381		17.9789	861
17.64	147.782		17.9994	806
17.66	133.086		18.0199	781
17.68	130.56		18.0403	761
17.7	139.043		18.0608	717
17.72	158.63		18.0813	723
17.74	192.558		18.1018	783
17.76	249.897		18.1223	741
17.78	347.632		18.1428	824
17.8	509.981		18.1633	823
17.82	752.718		18.1838	857
17.84	1035.48		18.2043	908
17.86	1182.35		18.2248	975
17.88	1046.69		18.2452	919
17.9	783.889		18.2658	998
17.92	569.366		18.2862	1079
17.94	444.129		18.3067	1081
17.96	402.72		18.3272	1180
17.98	436.499		18.3477	1223
18	540.151		18.3682	1303
18.02	682.304		18.3887	1321
18.04	759.245		18.4092	1282
18.06	674.235		18.4297	1079
18.08	514.939		18.4502	1002
18.1	385.335		18.4707	954
18.12	308.582		18.4912	910
18.14	278.444		18.5116	861
18.16	289.019		18.5321	926
18.18	343.246		18.5526	908
18.2	453.583		18.5731	874
18.22	631.997		18.5936	959
18.24	853.456		18.6141	916
18.26	1026.2		18.6346	870
18.28	1033.1		18.6551	877
18.3	844.846		18.6756	902
18.32	602.807		18.696	871
18.34	414.623		18.7166	921
18.36	295.065		18.737	930
18.38	223.916		18.7575	1028
18.4	185.24		18.778	1002
18.42	166.821		18.7985	1060
18.44	163.8		18.819	1120
18.46	170.733		18.8395	1165
18.48	181.626		18.86	1191
18.5	184.734		18.8805	1263
18.52	181.632		18.901	1201
18.54	186.581		18.9215	1306
18.56	209.838		18.9419	1153
18.58	260.159		18.9624	1150
18.6	350.595		18.9829	1078
18.62	494.138		19.0034	1081
18.64	683.165		19.0239	1051
18.66	875.653		19.0444	1085
18.68	1024.44		19.0649	1039
18.7	1016.08		19.0854	1087
18.72	812.04		19.1059	1112
18.74	570.694		19.1264	1084
18.76	391.42		19.1469	1130
18.78	280.57		19.1673	1159
18.8	220.313		19.1878	1274
18.82	193.529		19.2083	1369
18.84	190.131		19.2288	1454
18.86	196.944		19.2493	1561
18.88	192.25		19.2698	1706
18.9	167.491		19.2903	1924
18.92	140.581		19.3108	1966
18.94	124.235		19.3313	2113
18.96	120.724		19.3518	2011
18.98	130.132		19.3723	1985
19	149.888		19.3927	1927
19.02	168.451		19.4132	1858
19.04	169.691		19.4337	1943
19.06	156.769		19.4542	2256
19.08	137.931		19.4747	2365
19.1	117.959		19.4952	2206
19.12	102.068		19.5157	2235
19.14	93.5626		19.5362	2115
19.16	90.1255		19.5567	2103
19.18	90.8183		19.5772	1858
19.2	95.1102		19.5977	1403
19.22	102.002		19.6181	1250
19.24	112.121		19.6386	992
19.26	126.271		19.6591	937
19.28	145.987		19.6796	812
19.3	174.133		19.7001	855
19.32	215.323		19.7206	843
19.34	281.745		19.7411	840
19.36	390.73		19.7616	923
19.38	566.322		19.7821	976
19.4	825.835		19.8026	1012
19.42	1144.44		19.8231	1114
19.44	1388.56		19.8436	1322
19.46	1359.67		19.864	1536
19.48	1142.47		19.8845	1608
19.5	937.584		19.905	1625
19.52	764.022		19.9255	1526
19.54	612.369		19.946	1462
19.56	514.81		19.9665	1249
19.58	478.991		19.987	1180
19.6	504.813		20.0075	1091
19.62	599.196		20.028	988
19.64	751.637		20.0485	936
19.66	885.391		20.069	901
19.68	882.134		20.0894	804
19.7	775.467		20.1099	844
19.72	699.908		20.1304	772
19.74	725.947		20.1509	760
19.76	884.124		20.1714	737
19.78	1178.75		20.1919	688
19.8	1540.79		20.2124	730
19.82	1746.75		20.2329	731
19.84	1712.52		20.2534	655
19.86	1650.3		20.2739	684
19.88	1575.89		20.2944	637
19.9	1335.19		20.3148	666
19.92	1009.35		20.3353	670
19.94	744.134		20.3558	683
19.96	566.676		20.3763	690
19.98	468.669		20.3968	737
20	433.819		20.4173	711
20.02	426.161		20.4378	736
20.04	390.567		20.4583	716
20.06	317.955		20.4788	747
20.08	246.99		20.4993	766
20.1	195.381		20.5197	813
20.12	161.95		20.5402	724
20.14	140.884		20.5607	702
20.16	128.017		20.5812	701
20.18	120.562		20.6017	731
20.2	117.912		20.6222	722
20.22	119.325		20.6427	725
20.24	125.183		20.6632	748
20.26	136		20.6837	651
20.28	151.239		20.7042	639
20.3	168.963		20.7247	609
20.32	192.496		20.7451	603
20.34	230.857		20.7656	596
20.36	289.527		20.7861	599
20.38	359.483		20.8066	645
20.4	411.217		20.8271	575
20.42	446.479		20.8476	639
20.44	515.954		20.8681	592
20.46	661.491		20.8886	616
20.48	887.924		20.9091	649
20.5	1140.33		20.9296	617
20.52	1343.38		20.9501	676
20.54	1422.92		20.9705	676
20.56	1359.83		20.991	772
20.58	1278.66		21.0115	912
20.6	1185.07		21.032	1041
20.62	1042.96		21.0525	1016
20.64	889.977		21.073	1037
20.66	705.523		21.0935	981
20.68	514.836		21.114	844
20.7	368.605		21.1345	840
20.72	272.052		21.155	722
20.74	211.772		21.1755	772
20.76	174.508		21.1959	689
20.78	152.099		21.2164	674
20.8	139.374		21.2369	669
20.82	134.906		21.2574	671
20.84	138.123		21.2779	650
20.86	146.943		21.2984	641
20.88	154.572		21.3189	683
20.9	157.549		21.3394	663
20.92	160.819		21.3599	698
20.94	163.785		21.3804	730
20.96	157.549		21.4009	687
20.98	146.361		21.4214	694
21	141.027		21.4418	657
21.02	145.092		21.4623	756
21.04	159.028		21.4828	681
21.06	184.83		21.5033	685
21.08	228.126		21.5238	676
21.1	300.496		21.5443	663
21.12	421.526		21.5648	692
21.14	616.068		21.5853	667
21.16	898.637		21.6058	638
21.18	1210.78		21.6263	679
21.2	1422.27		21.6468	760
21.22	1477.17		21.6672	711
21.24	1307.78		21.6877	767
21.26	970.479		21.7082	748
21.28	657.813		21.7287	759
21.3	442.744		21.7492	857
21.32	309.628		21.7697	837
21.34	229.209		21.7902	918
21.36	181.077		21.8107	995
21.38	150.727		21.8312	1005
21.4	131.297		21.8517	1033
21.42	119.632		21.8722	1059
21.44	114.719		21.8926	1013
21.46	117.374		21.9131	1071
21.48	130.174		21.9336	1069
21.5	156.613		21.9541	1074
21.52	197.866		21.9746	1060
21.54	245.02		21.9951	1118
21.56	267.788		22.0156	1091
21.58	240.542		22.0361	1171
21.6	189.47		22.0566	1176
21.62	147.331		22.0771	1309
21.64	121.893		22.0975	1297
21.66	110.206		22.118	1219
21.68	107.228		22.1385	1240
21.7	110.105		22.159	1278
21.72	116.942		22.1795	1165
21.74	126.916		22.2	1234
21.76	143.934		22.2205	1142
21.78	175.884		22.241	1135
21.8	233.873		22.2615	1091
21.82	333.446		22.282	1095
21.84	489.254		22.3025	1104
21.86	692.838		22.3229	1075
21.88	863.568		22.3434	1094
21.9	849.596		22.3639	1091
21.92	663.276		22.3844	1079
21.94	465.462		22.4049	1147
21.96	322.961		22.4254	1132
21.98	233.231		22.4459	1234
22	180.456		22.4664	1270
22.02	152.491		22.4869	1331
22.04	140.422		22.5074	1328
22.06	138.823		22.5279	1265
22.08	146.001		22.5483	1324
22.1	158.494		22.5688	1260
22.12	181.394		22.5893	1288
22.14	226.652		22.6098	1254
22.16	303.288		22.6303	1202
22.18	406.834		22.6508	1116
22.2	500.233		22.6713	1180
22.22	521.946		22.6918	1049
22.24	454.575		22.7123	965
22.26	366.203		22.7328	1031
22.28	313.073		22.7533	908
22.3	308.031		22.7737	932
22.32	358.899		22.7942	859
22.34	478.91		22.8147	879
22.36	682.466		22.8352	843
22.38	950.343		22.8557	779
22.4	1139.04		22.8762	816
22.42	1049.75		22.8967	827
22.44	780.723		22.9172	846
22.46	533.719		22.9377	832
22.48	367.798		22.9582	825
22.5	272.079		22.9787	804
22.52	226.571		22.9992	846
22.54	217.446		23.0196	893
22.56	237.742		23.0401	865
22.58	277.448		23.0606	998
22.6	302.966		23.0811	1066
22.62	272.979		23.1016	1082
22.64	211.134		23.1221	1171
22.66	156.877		23.1426	1190
22.68	121.789		23.1631	1124
22.7	101.374		23.1836	1057
22.72	86.926		23.2041	922
22.74	74.9649		23.2246	797
22.76	64.9982		23.245	761
22.78	57.9909		23.2655	719
22.8	53.7071		23.286	665
22.82	51.7277		23.3065	641
22.84	51.9243		23.327	617
22.86	54.5998		23.3475	633
22.88	60.4107		23.368	674
22.9	69.876		23.3885	675
22.92	81.5778		23.409	673
22.94	89.9258		23.4295	689
22.96	92.616		23.45	691
22.98	98.0489		23.4704	714
23	114.023		23.4909	738
23.02	143.754		23.5114	753
23.04	182.775		23.5319	722
23.06	212.516		23.5524	762
23.08	224.218		23.5729	734
23.1	241.105		23.5934	723
23.12	271.04		23.6139	709
23.14	289.851		23.6344	713
23.16	285.085		23.6549	711
23.18	258.438		23.6754	773
23.2	211.945		23.6958	763
23.22	168.124		23.7163	736
23.24	142.024		23.7368	819
23.26	132.293		23.7573	798
23.28	129.809		23.7778	754
23.3	126.347		23.7983	749
23.32	126.232		23.8188	790
23.34	135.757		23.8393	803
23.36	154.168		23.8598	794
23.38	172.202		23.8803	872
23.4	188.276		23.9007	843
23.42	211.951		23.9212	902
23.44	243.292		23.9417	935
23.46	270.786		23.9622	909
23.48	302.696		23.9827	912
23.5	360.653		24.0032	959
23.52	455.333		24.0237	908
23.54	565.182		24.0442	844
23.56	619.908		24.0647	823
23.58	600.22		24.0852	882
23.6	547.171		24.1057	808
23.62	471.701		24.1261	775
23.64	413.555		24.1466	795
23.66	409.91		24.1671	828
23.68	477.714		24.1876	896
23.7	632.393		24.2081	868
23.72	874.993		24.2286	799
23.74	1131.34		24.2491	846
23.76	1217.41		24.2696	875
23.78	1105.46		24.2901	898
23.8	945.336		24.3106	915
23.82	808.044		24.3311	918
23.84	718.811		24.3515	954
23.86	636.283		24.372	934
23.88	529.512		24.3925	1036
23.9	447.399		24.413	1185
23.92	415.617		24.4335	1102
23.94	415.206		24.454	1092
23.96	404.196		24.4745	1039
23.98	385.082		24.495	900
24	399.591		24.5155	923
24.02	465.848		24.536	803
24.04	559.756		24.5565	798
24.06	588.842		24.577	788
24.08	498.584		24.5974	738
24.1	370.579		24.6179	800
24.12	265.457		24.6384	768
24.14	190.817		24.6589	764
24.16	142.17		24.6794	774
24.18	111.811		24.6999	732
24.2	92.6756		24.7204	776
24.22	80.2518		24.7409	813
24.24	72.1007		24.7614	831
24.26	67.1484		24.7819	915
24.28	65.1087		24.8024	932
24.3	66.3384		24.8228	1081
24.32	71.65		24.8433	1136
24.34	81.6707		24.8638	1345
24.36	94.579		24.8843	1534
24.38	102.866		24.9048	1497
24.4	101.818		24.9253	1581
24.42	99.8688		24.9458	1650
24.44	104.549		24.9663	1541
24.46	114.547		24.9868	1458
24.48	118.837		25.0073	1338
24.5	111.989		25.0278	1251
24.52	104.617		25.0482	1203
24.54	106.008		25.0687	1072
24.56	120.484		25.0892	1037
24.58	153.176		25.1097	1033
24.6	210.894		25.1302	958
24.62	296.952		25.1507	885
24.64	391.378		25.1712	874
24.66	428.024		25.1917	857
24.68	380.427		25.2122	853
24.7	316.576		25.2327	911
24.72	278.872		25.2532	926
24.74	255.825		25.2736	895
24.76	222.094		25.2941	860
24.78	181.41		25.3146	862
24.8	150.474		25.3351	822
24.82	134.258		25.3556	815
24.84	131.102		25.3761	806
24.86	138.803		25.3966	781
24.88	155.863		25.4171	823
24.9	184.812		25.4376	803
24.92	234.926		25.4581	758
24.94	322.237		25.4785	806
24.96	466.734		25.499	843
24.98	680.553		25.5195	858
25	944.35		25.54	853
25.02	1167.13		25.5605	952
25.04	1157.14		25.581	952
25.06	917.433		25.6015	1014
25.08	659.984		25.622	984
25.1	470.331		25.6425	972
25.12	337.119		25.663	949
25.14	248.388		25.6835	908
25.16	195.472		25.7039	846
25.18	168.985		25.7245	824
25.2	163.294		25.7449	851
25.22	174.746		25.7654	891
25.24	194.094		25.7859	855
25.26	199.809		25.8064	896
25.28	177.548		25.8269	909
25.3	148.539		25.8474	1001
25.32	130.635		25.8679	1105
25.34	129.663		25.8884	1014
25.36	148.241		25.9089	958
25.38	190.865		25.9293	942
25.4	261.775		25.9498	897
25.42	353.483		25.9703	829
25.44	413.524		25.9908	711
25.46	375.455		26.0113	696
25.48	278.607		26.0318	643
25.5	191.787		26.0523	599
25.52	132.874		26.0728	621
25.54	98.237		26.0933	587
25.56	79.385		26.1138	544
25.58	69.9611		26.1343	527
25.6	66.0615		26.1547	559
25.62	65.378		26.1752	622
25.64	65.2578		26.1957	634
25.66	63.4309		26.2162	602
25.68	56.8253		26.2367	676
25.7	47.8585		26.2572	649
25.72	40.3808		26.2777	722
25.74	35.8965		26.2982	767
25.76	34.2186		26.3187	838
25.78	35.2339		26.3392	786
25.8	39.2285		26.3597	776
25.82	46.8891		26.3802	965
25.84	57.939		26.4006	963
25.86	70.5393		26.4211	1074
25.88	82.1811		26.4416	1326
25.9	87.6033		26.4621	1660
25.92	85.4915		26.4826	2003
25.94	79.5742		26.5031	2561
25.96	69.0671		26.5236	2902
25.98	58.0161		26.5441	2990
26	52.1266		26.5646	3268
26.02	53.463		26.5851	3118
26.04	62.6287		26.6056	2895
26.06	79.5582		26.626	2621
26.08	99.1436		26.6465	2246
26.1	106.704		26.667	1874
26.12	95.568		26.6875	1579
26.14	81.2523		26.708	1362
26.16	74.8354		26.7285	1172
26.18	78.139		26.749	1055
26.2	85.8659		26.7695	891
26.22	88.664		26.79	782
26.24	82.0251		26.8105	732
26.26	74.1542		26.831	712
26.28	73.4841		26.8514	614
26.3	83.913		26.8719	633
26.32	107.751		26.8924	544
26.34	145.06		26.9129	611
26.36	184.092		26.9334	543
26.38	198.476		26.9539	563
26.4	187.375		26.9744	564
26.42	166.202		26.9949	533
26.44	134.03		27.0154	530
26.46	100.35		27.0359	555
26.48	76.1177		27.0564	537
26.5	62.3436		27.0769	521
26.52	55.1345		27.0973	574
26.54	54.3118		27.1178	459
26.56	58.732		27.1383	478
26.58	70.1692		27.1588	477
26.6	91.3113		27.1793	495
26.62	122.256		27.1998	477
26.64	151.898		27.2203	465
26.66	161.343		27.2408	417
26.68	154.458		27.2613	441
26.7	140.05		27.2818	428
26.72	114.968		27.3023	386
26.74	88.2214		27.3227	417
26.76	69.7647		27.3432	421
26.78	61.3258		27.3637	433
26.8	61.7776		27.3842	412
26.82	69.1351		27.4047	465
26.84	77.9349		27.4252	500
26.86	78.88		27.4457	567
26.88	72.4981		27.4662	531
26.9	68.1288		27.4867	618
26.92	69.0255		27.5072	530
26.94	73.6038		27.5277	504
26.96	78.3042		27.5481	485
26.98	85.2697		27.5686	457
27	99.4472		27.5891	402
27.02	122.488		27.6096	432
27.04	149.587		27.6301	475
27.06	170.435		27.6506	418
27.08	191.126		27.6711	413
27.1	230.704		27.6916	391
27.12	285.044		27.7121	399
27.14	307.902		27.7326	347
27.16	264.603		27.7531	374
27.18	198		27.7735	367
27.2	148.248		27.794	343
27.22	122.16		27.8145	331
27.24	113.261		27.835	327
27.26	111.39		27.8555	324
27.28	109.454		27.876	344
27.3	100.791		27.8965	285
27.32	85.8487		27.917	293
27.34	73.5487		27.9375	338
27.36	67.853		27.958	352
27.38	67.8508		27.9784	335
27.4	72.4643		27.9989	348
27.42	83.1841		28.0194	337
27.44	100.53		28.0399	376
27.46	117.748		28.0604	369
27.48	122.637		28.0809	392
27.5	118.589		28.1014	366
27.52	121.153		28.1219	413
27.54	139.792		28.1424	402
27.56	178.132		28.1629	393
27.58	232.262		28.1834	352
27.6	286.205		28.2038	376
27.62	340.586		28.2243	370
27.64	413.508		28.2448	329
27.66	478.581		28.2653	328
27.68	467.803		28.2858	336
27.7	374.42		28.3063	291
27.72	269.811		28.3268	286
27.74	190.261		28.3473	289
27.76	138.009		28.3678	323
27.78	107.59		28.3883	318
27.8	92.617		28.4088	307
27.82	89.1894		28.4292	331
27.84	95.9717		28.4497	325
27.86	113.078		28.4702	335
27.88	139.715		28.4907	347
27.9	167.864		28.5112	316
27.92	176.295		28.5317	285
27.94	163.225		28.5522	300
27.96	154.396		28.5727	322
27.98	162.773		28.5932	298
28	183.175		28.6137	282
28.02	201.834		28.6342	284
28.04	203.437		28.6547	273
28.06	192.581		28.6751	263
28.08	187.307		28.6956	250
28.1	187.343		28.7161	279
28.12	187.952		28.7366	255
28.14	182.425		28.7571	213
28.16	169.207		28.7776	234
28.18	155.691		28.7981	247
28.2	146.978		28.8186	235
28.22	152.202		28.8391	238
28.24	169.888		28.8596	239
28.26	178.013		28.8801	238
28.28	157.484		28.9005	254
28.3	124.572		28.921	219
28.32	99.5031		28.9415	226
28.34	87.5865		28.962	217
28.36	85.3638		28.9825	247
28.38	82.5731		29.003	232
28.4	72.5422		29.0235	237
28.42	61.6296		29.044	231
28.44	56.1422		29.0645	262
28.46	58.0743		29.085	244
28.48	68.0996		29.1055	259
28.5	84.6835		29.1259	242
28.52	99.9824		29.1464	263
28.54	102.228		29.1669	221
28.56	88.0918		29.1874	222
28.58	67.1381		29.2079	230
28.6	49.7059		29.2284	234
28.62	38.7702		29.2489	208
28.64	33.0305		29.2694	225
28.66	30.9039		29.2899	233
28.68	31.9222		29.3104	210
28.7	36.4153		29.3309	203
28.72	45.2238		29.3513	218
28.74	58.7796		29.3718	244
28.76	73.3008		29.3923	220
28.78	79.0281		29.4128	223
28.8	74.7954		29.4333	242
28.82	70.519		29.4538	252
28.84	70.8131		29.4743	238
28.86	69.4069		29.4948	252
28.88	60.28		29.5153	251
28.9	49.1069		29.5358	250
28.92	41.704		29.5562	245
28.94	39.3124		29.5767	251
28.96	42.263		29.5972	236
28.98	51.0551		29.6177	221
29	65.8504		29.6382	211
29.02	83.2665		29.6587	226
29.04	92.1116		29.6792	236
29.06	86.6106		29.6997	242
29.08	76.5446		29.7202	214
29.1	71.0128		29.7407	205
29.12	73.4154		29.7612	214
29.14	82.7397		29.7816	226
29.16	91.8264		29.8021	229
29.18	95.8809		29.8226	216
29.2	100.244		29.8431	211
29.22	107.912		29.8636	236
29.24	120.896		29.8841	255
29.26	144.679		29.9046	226
29.28	171.955		29.9251	194
29.3	181.375		29.9456	230
29.32	171.776		29.9661	243
29.34	155.785		29.9866	222
29.36	136.647		30.007	204
29.38	115.786		30.0275	229
29.4	101.681		30.048	226
29.42	99.7452		30.0685	225
29.44	106.106		30.089	258
29.46	109.229		30.1095	217
29.48	102.673		30.13	239
29.5	95.9465		30.1505	250
29.52	99.9488		30.171	225
29.54	121.005		30.1915	237
29.56	163.242		30.212	234
29.58	224.93		30.2325	227
29.6	280.312		30.2529	238
29.62	278.863		30.2734	228
29.64	227.408		30.2939	209
29.66	178.508		30.3144	246
29.68	153.721		30.3349	193
29.7	148.363		30.3554	205
29.72	145		30.3759	202
29.74	130.038		30.3964	208
29.76	110.409		30.4169	198
29.78	96.8047		30.4374	185
29.8	88.7686		30.4579	183
29.82	80.4487		30.4783	188
29.84	69.3628		30.4988	185
29.86	60.249		30.5193	203
29.88	55.9676		30.5398	209
29.9	54.8252		30.5603	168
29.92	53.7289		30.5808	196
29.94	52.9039		30.6013	197
29.96	53.445		30.6218	179
29.98	56.9141		30.6423	205
30	66.3561		30.6628	204
30.02	84.2505		30.6833	198
30.04	111.845		30.7037	181
30.06	145.573		30.7242	195
30.08	167.97		30.7447	200
30.1	165.242		30.7652	199
30.12	158.552		30.7857	184
30.14	169.762		30.8062	190
30.16	203.618		30.8267	200
30.18	250.908		30.8472	203
30.2	274.267		30.8677	193
30.22	244.623		30.8882	181
30.24	196.974		30.9087	210
30.26	163.185		30.9291	186
30.28	140.455		30.9496	209
30.3	118.951		30.9701	176
30.32	102.41		30.9906	187
30.34	93.2901		31.0111	222
30.36	86.0633		31.0316	211
30.38	79.9579		31.0521	178
30.4	80.2086		31.0726	190
30.42	88.7521		31.0931	204
30.44	101.176		31.1136	187
30.46	109.482		31.134	217
30.48	117.52		31.1545	205
30.5	135.335		31.175	204
30.52	159.817		31.1955	219
30.54	176.173		31.216	224
30.56	174.417		31.2365	242
30.58	151.239		31.257	274
30.6	119.295		31.2775	310
30.62	94.7813		31.298	313
30.64	79.313		31.3185	367
30.66	68.0825		31.339	394
30.68	61.3032		31.3594	423
30.7	61.677		31.3799	419
30.72	70.8386		31.4004	418
30.74	89.3704		31.4209	407
30.76	112.904		31.4414	368
30.78	125.823		31.4619	343
30.8	117.153		31.4824	325
30.82	99.2517		31.5029	286
30.84	85.4592		31.5234	275
30.86	77.3503		31.5439	242
30.88	75.0948		31.5644	238
30.9	79.832		31.5848	240
30.92	86.2195		31.6053	196
30.94	85.8675		31.6258	207
30.96	82.603		31.6463	190
30.98	85.3316		31.6668	183
31	95.3459		31.6873	201
31.02	106.134		31.7078	200
31.04	113.059		31.7283	201
31.06	119.792		31.7488	182
31.08	124.02		31.7693	178
31.1	112.207		31.7898	163
31.12	87.2387		31.8102	194
31.14	64.2376		31.8307	203
31.16	48.9883		31.8512	183
31.18	40.1211		31.8717	184
31.2	35.1775		31.8922	171
31.22	33.1303		31.9127	170
31.24	34.1527		31.9332	192
31.26	38.3073		31.9537	157
31.28	45.8257		31.9742	194
31.3	55.6507		31.9947	192
31.32	66.4883		32.0152	176
31.34	80.7678		32.0356	180
31.36	99.6274		32.0561	188
31.38	119.068		32.0766	194
31.4	129.737		32.0971	166
31.42	118.661		32.1176	190
31.44	93.4853		32.1381	157
31.46	70.794		32.1586	149
31.48	55.2859		32.1791	197
31.5	45.7484		32.1996	193
31.52	41.3441		32.2201	176
31.54	40.0267		32.2406	178
31.56	38.7591		32.261	165
31.58	37.0383		32.2815	165
31.6	37.3391		32.302	202
31.62	40.6182		32.3225	173
31.64	45.9748		32.343	167
31.66	53.511		32.3635	164
31.68	66.9897		32.384	212
31.7	87.145		32.4045	194
31.72	108.447		32.425	190
31.74	116.111		32.4455	218
31.76	100.633		32.466	213
31.78	77.5106		32.4864	196
31.8	60.8553		32.5069	197
31.82	53.5211		32.5274	220
31.84	54.7513		32.5479	217
31.86	62.7391		32.5684	237
31.88	71.927		32.5889	184
31.9	74.711		32.6094	172
31.92	74.6287		32.6299	179
31.94	79.7976		32.6504	188
31.96	88.0906		32.6709	183
31.98	89.8742		32.6914	153
32	82.2773		32.7118	169
32.02	67.9022		32.7323	149
32.04	52.4527		32.7528	171
32.06	41.6291		32.7733	163
32.08	36.2359		32.7938	173
32.1	35.2884		32.8143	187
32.12	38.0473		32.8348	179
32.14	44.9184		32.8553	180
32.16	56.1615		32.8758	180
32.18	68.4628		32.8963	170
32.2	75.7042		32.9168	187
32.22	77.92		32.9372	168
32.24	79.9772		32.9577	167
32.26	82.6284		32.9782	178
32.28	81.4076		32.9987	170
32.3	73.4476		33.0192	185
32.32	62.6629		33.0397	183
32.34	56.0448		33.0602	201
32.36	56.1692		33.0807	235
32.38	61.71		33.1012	270
32.4	65.817		33.1217	292
32.42	62.0989		33.1422	275
32.44	54.2535		33.1626	256
32.46	46.5209		33.1831	262
32.48	40.1458		33.2036	241
32.5	36.7961		33.2241	176
32.52	37.2674		33.2446	199
32.54	41.7055		33.2651	195
32.56	50.4905		33.2856	185
32.58	64.6238		33.3061	174
32.6	85.7829		33.3266	171
32.62	111.545		33.3471	146
32.64	133.643		33.3676	171
32.66	153.499		33.388	144
32.68	173.973		33.4085	148
32.7	175.702		33.429	174
32.72	152.91		33.4495	182
32.74	129.996		33.47	177
32.76	117.195		33.4905	175
32.78	106.695		33.511	164
32.8	96.9557		33.5315	174
32.82	96.8986		33.552	168
32.84	111.104		33.5725	174
32.86	135.624		33.593	148
32.88	153.743		33.6135	173
32.9	148.309		33.6339	150
32.92	123.087		33.6544	162
32.94	92.3794		33.6749	153
32.96	66.5913		33.6954	151
32.98	49.3404		33.7159	167
33	39.2965		33.7364	143
33.02	34.3141		33.7569	151
33.04	32.865		33.7774	157
33.06	34.4937		33.7979	143
33.08	39.3931		33.8184	139
33.1	48.3067		33.8389	147
33.12	63.2321		33.8593	136
33.14	86.1542		33.8798	150
33.16	113.87		33.9003	149
33.18	133.955		33.9208	136
33.2	129.497		33.9413	153
33.22	103.463		33.9618	150
33.24	76.8505		33.9823	144
33.26	59.1688		34.0028	139
33.28	48.9		34.0233	135
33.3	42.8261		34.0438	127
33.32	38.9072		34.0643	165
33.34	36.5631		34.0847	147
33.36	36.2227		34.1052	146
33.38	36.1918		34.1257	151
33.4	35.235		34.1462	143
33.42	33.6401		34.1667	129
33.44	30.7753		34.1872	130
33.46	26.8225		34.2077	133
33.48	23.2683		34.2282	125
33.5	21.5974		34.2487	128
33.52	21.4418		34.2692	124
33.54	20.843		34.2897	158
33.56	18.7836		34.3102	157
33.58	16.9059		34.3306	130
33.6	16.3716		34.3511	139
33.62	17.0114		34.3716	126
33.64	17.9712		34.3921	147
33.66	18.1644		34.4126	129
33.68	16.853		34.4331	144
33.7	15.0863		34.4536	148
33.72	13.9086		34.4741	152
33.74	13.9967		34.4946	133
33.76	15.8237		34.5151	137
33.78	19.7403		34.5356	151
33.8	25.8479		34.556	124
33.82	32.2182		34.5765	155
33.84	33.778		34.597	151
33.86	29.3468		34.6175	171
33.88	24.2205		34.638	138
33.9	21.4893		34.6585	150
33.92	21.6667		34.679	159
33.94	24.7608		34.6995	136
33.96	30.8525		34.72	155
33.98	39.129		34.7405	147
34	48.1625		34.761	126
34.02	56.7126		34.7814	173
34.04	59.6795		34.8019	185
34.06	55.9511		34.8224	195
34.08	53.1819		34.8429	177
34.1	53.6585		34.8634	146
34.12	51.7108		34.8839	131
34.14	45.357		34.9044	169
34.16	39.2835		34.9249	154
34.18	36.7019		34.9454	160
34.2	38.3538		34.9659	148
34.22	40.6333		34.9864	173
34.24	38.094		35.0068	161
34.26	31.9926		35.0273	152
34.28	27.016		35.0478	171
34.3	23.5611		35.0683	147
34.32	20.4864		35.0888	140
34.34	18.1861		35.1093	183
34.36	17.4286		35.1298	154
34.38	18.5894		35.1503	147
34.4	22.1366		35.1708	164
34.42	28.2305		35.1913	158
34.44	36.7066		35.2118	177
34.46	45.3086		35.2322	158
34.48	47.6462		35.2527	146
34.5	41.3295		35.2732	167
34.52	33.2942		35.2937	190
34.54	28.3763		35.3142	172
34.56	27.5122		35.3347	192
34.58	30.615		35.3552	152
34.6	37.4655		35.3757	186
34.62	47.8679		35.3962	164
34.64	59.8285		35.4167	152
34.66	67.5782		35.4372	156
34.68	70.1824		35.4576	183
34.7	71.9914		35.4781	151
34.72	77.3559		35.4986	160
34.74	88.1556		35.5191	169
34.76	97.6398		35.5396	188
34.78	96.8697		35.5601	149
34.8	86.0957		35.5806	154
34.82	71.0636		35.6011	157
34.84	57.518		35.6216	159
34.86	48.9237		35.6421	158
34.88	44.9252		35.6626	171
34.9	43.4357		35.683	145
34.92	44.3725		35.7035	166
34.94	45.395		35.724	148
34.96	42.6975		35.7445	155
34.98	38.8482		35.765	135
35	37.6617		35.7855	167
35.02	39.7593		35.806	163
35.04	45.3391		35.8265	148
35.06	52.4006		35.847	176
35.08	53.7532		35.8675	141
35.1	47.2916		35.8879	192
35.12	40.0343		35.9084	175
35.14	35.6725		35.9289	150
35.16	33.4904		35.9494	191
35.18	33.568		35.9699	184
35.2	35.434		35.9904	176
35.22	35.9707		36.0109	189
35.24	33.5519		36.0314	195
35.26	29.9282		36.0519	189
35.28	27.1525		36.0724	195
35.3	26.7099		36.0929	179
35.32	29.3532		36.1133	164
35.34	35.9451		36.1338	169
35.36	46.2197		36.1543	171
35.38	56.3102		36.1748	173
35.4	60.6983		36.1953	189
35.42	60.2623		36.2158	169
35.44	56.8665		36.2363	165
35.46	52.6886		36.2568	147
35.48	50.1363		36.2773	152
35.5	46.2886		36.2978	175
35.52	39.6118		36.3183	163
35.54	32.8431		36.3387	159
35.56	28.3831		36.3592	145
35.58	26.9967		36.3797	157
35.6	28.6993		36.4002	149
35.62	34.0666		36.4207	153
35.64	44.379		36.4412	139
35.66	61.672		36.4617	139
35.68	87.807		36.4822	157
35.7	119.825		36.5027	148
35.72	144.133		36.5232	133
35.74	142.917		36.5437	148
35.76	117.5		36.5641	147
35.78	86.2678		36.5846	143
35.8	62.0668		36.6051	146
35.82	47.6918		36.6256	147
35.84	40.737		36.6461	151
35.86	37.4312		36.6666	161
35.88	35.9281		36.6871	144
35.9	36.7445		36.7076	164
35.92	38.1779		36.7281	150
35.94	36.2238		36.7486	137
35.96	31.5199		36.7691	136
35.98	26.8031		36.7895	137
36	23.0263		36.81	127
36.02	20.8762		36.8305	142
36.04	20.7586		36.851	128
36.06	22.9989		36.8715	157
36.08	28.3363		36.892	128
36.1	37.9539		36.9125	146
36.12	52.5572		36.933	123
36.14	69.1565		36.9535	117
36.16	78.0974		36.974	108
36.18	73.6131		36.9945	143
36.2	62.4128		37.0149	135
36.22	54.4601		37.0354	123
36.24	54.558		37.0559	127
36.26	61.5682		37.0764	136
36.28	67.6518		37.0969	137
36.3	62.9337		37.1174	141
36.32	51.7312		37.1379	148
36.34	42.782		37.1584	151
36.36	37.3623		37.1789	148
36.38	33.1978		37.1994	155
36.4	29.1431		37.2199	165
36.42	25.3869		37.2403	153
36.44	23.0603		37.2608	148
36.46	23.0758		37.2813	149
36.48	26.0915		37.3018	150
36.5	32.7783		37.3223	139
36.52	43.5228		37.3428	161
36.54	55.5712		37.3633	122
36.56	61.5733		37.3838	147
36.58	58.8697		37.4043	193
36.6	52.1027		37.4248	151
36.62	44.1346		37.4453	149
36.64	35.8012		37.4657	135
36.66	28.3239		37.4862	155
36.68	22.8341		37.5067	125
36.7	19.5827		37.5272	131
36.72	18.3434		37.5477	135
36.74	19.0576		37.5682	128
36.76	22.1044		37.5887	157
36.78	28.3806		37.6092	140
36.8	39.0259		37.6297	130
36.82	54.0702		37.6502	167
36.84	67.9648		37.6707	133
36.86	70.2453		37.6912	169
36.88	62.0663		37.7116	142
36.9	52.0569		37.7321	133
36.92	43.2937		37.7526	148
36.94	38.0584		37.7731	130
36.96	36.8144		37.7936	137
36.98	37.8851		37.8141	135
37	39.8989		37.8346	131
37.02	39.9986		37.8551	145
37.04	35.88		37.8756	133
37.06	31.0896		37.8961	141
37.08	28.5972		37.9166	125
37.1	27.8184		37.937	125
37.12	28.0443		37.9575	152
37.14	29.7682		37.978	144
37.16	31.3033		37.9985	160
37.18	30.4188		38.019	161
37.2	28.2694		38.0395	157
37.22	27.2463		38.06	174
37.24	29.1643		38.0805	153
37.26	34.8778		38.101	158
37.28	43.8155		38.1215	151
37.3	52.9522		38.142	151
37.32	60.9325		38.1624	148
37.34	71.6384		38.1829	154
37.36	83.275		38.2034	160
37.38	84.6788		38.2239	157
37.4	72.8295		38.2444	146
37.42	58.3864		38.2649	164
37.44	47.8822		38.2854	148
37.46	42.138		38.3059	158
37.48	38.8942		38.3264	152
37.5	34.7639		38.3469	160
37.52	28.9456		38.3674	156
37.54	23.512		38.3878	117
37.56	20.061		38.4083	132
37.58	18.7692		38.4288	154
37.6	19.152		38.4493	134
37.62	20.1155		38.4698	151
37.64	20.5971		38.4903	137
37.66	21.3493		38.5108	133
37.68	23.1818		38.5313	142
37.7	26.3566		38.5518	136
37.72	32.0787		38.5723	170
37.74	41.9705		38.5928	134
37.76	55.7505		38.6132	130
37.78	70.0229		38.6337	129
37.8	80.9655		38.6542	146
37.82	85.873		38.6747	142
37.84	80.6058		38.6952	150
37.86	69.9968		38.7157	138
37.88	63.8928		38.7362	117
37.9	63.7308		38.7567	130
37.92	65.4937		38.7772	132
37.94	67.7149		38.7977	161
37.96	70.2195		38.8182	119
37.98	65.6365		38.8386	131
38	52.2855		38.8591	153
38.02	38.698		38.8796	166
38.04	28.9669		38.9001	157
38.06	23.102		38.9206	127
38.08	20.2627		38.9411	142
38.1	19.523		38.9616	127
38.12	20.1506		38.9821	162
38.14	20.8266		39.0026	136
38.16	21.1785		39.0231	170
38.18	22.4608		39.0436	136
38.2	26.2917		39.064	152
38.22	34.155		39.0845	171
38.24	47.5208		39.105	163
38.26	66.2778		39.1255	167
38.28	83.7332		39.146	146
38.3	87.0085		39.1665	164
38.32	76.3136		39.187	156
38.34	61.3838		39.2075	155
38.36	48.6672		39.228	127
38.38	39.9462		39.2485	150
38.4	33.8547		39.2689	153
38.42	30.7403		39.2894	146
38.44	31.226		39.3099	145
38.46	34.4539		39.3304	169
38.48	37.159		39.3509	146
38.5	36.4562		39.3714	134
38.52	34.9232		39.3919	124
38.54	36.2062		39.4124	121
38.56	42.2827		39.4329	125
38.58	52.7794		39.4534	134
38.6	63.1995		39.4739	147
38.62	66.1173		39.4943	145
38.64	63.329		39.5148	139
38.66	59.3349		39.5353	147
38.68	52.8703		39.5558	140
38.7	46.3804		39.5763	149
38.72	43.3885		39.5968	148
38.74	44.3559		39.6173	146
38.76	48.2779		39.6378	147
38.78	54.5871		39.6583	137
38.8	62.6679		39.6788	155
38.82	69.5939		39.6993	166
38.84	71.4317		39.7197	156
38.86	69.7543		39.7402	175
38.88	66.2019		39.7607	196
38.9	60.8802		39.7812	165
38.92	56.0668		39.8017	156
38.94	54.8756		39.8222	157
38.96	56.6131		39.8427	181
38.98	56.5224		39.8632	140
39	50.4043		39.8837	149
39.02	41.0376		39.9042	132
39.04	33.4742		39.9247	147
39.06	29.7719		39.9451	144
39.08	29.6677		39.9656	129
39.1	31.558		39.9861	119
39.12	33.2522		40.0066	127
39.14	34.8233		40.0271	167
39.16	37.641		40.0476	145
39.18	41.4632		40.0681	153
39.2	43.4198		40.0886	147
39.22	40.2814		40.1091	118
39.24	34.4389		40.1296	137
39.26	30.1276		40.1501	152
39.28	28.7232		40.1705	135
39.3	30.1997		40.191	146
39.32	34.8915		40.2115	140
39.34	43.8988		40.232	135
39.36	58.9256		40.2525	148
39.38	80.8024		40.273	137
39.4	105.654		40.2935	134
39.42	121.245		40.314	135
39.44	124.605		40.3345	142
39.46	127.758		40.355	149
39.48	132.045		40.3755	163
39.5	136.614		40.3959	170
39.52	151.475		40.4164	130
39.54	175.759		40.4369	123
39.56	190.432		40.4574	148
39.58	182.398		40.4779	147
39.6	156.443		40.4984	153
39.62	122.403		40.5189	125
39.64	90.1467		40.5394	131
39.66	67.3416		40.5599	135
39.68	54.6176		40.5804	146
39.7	49.6096		40.6009	130
39.72	49.887		40.6213	140
39.74	51.3786		40.6418	129
39.76	48.6877		40.6623	124
39.78	42.3983		40.6828	127
39.8	36.4115		40.7033	158
39.82	33.2274		40.7238	116
39.84	33.4015		40.7443	144
39.86	36.2589		40.7648	145
39.88	40.3174		40.7853	110
39.9	45.427		40.8058	147
39.92	54.3756		40.8263	131
39.94	70.4341		40.8468	125
39.96	93.0306		40.8672	130
39.98	112.852		40.8877	133
40	112.392		40.9082	137
40.02	91.3708		40.9287	158
40.04	68.4556		40.9492	142
40.06	53.1346		40.9697	146
40.08	45.6243		40.9902	144
40.1	44.4024		41.0107	149
40.12	47.2365		41.0312	132
40.14	50.4476		41.0517	125
40.16	51.4219		41.0722	115
40.18	53.0607		41.0926	137
40.2	60.6383		41.1131	108
40.22	75.8906		41.1336	150
40.24	93.4647		41.1541	145
40.26	98.4048		41.1746	134
40.28	84.9561		41.1951	114
40.3	68.2926		41.2156	141
40.32	59.156		41.2361	119
40.34	58.4558		41.2566	123
40.36	61.8857		41.2771	140
40.38	62.6013		41.2976	135
40.4	58.6088		41.318	127
40.42	52.6002		41.3385	125
40.44	47.2415		41.359	134
40.46	42.8139		41.3795	128
40.48	39.6721		41.4	144
40.5	38.5595		41.4205	142
40.52	37.9545		41.441	155
40.54	37.3725		41.4615	132
40.56	39.4944		41.482	125
40.58	45.7486		41.5025	133
40.6	53.84		41.523	137
40.62	58.5745		41.5434	139
40.64	56.1999		41.5639	124
40.66	50.9796		41.5844	149
40.68	48.8244		41.6049	144
40.7	49.2803		41.6254	124
40.72	47.1928		41.6459	123
40.74	42.1696		41.6664	129
40.76	38.6369		41.6869	134
40.78	36.4552		41.7074	131
40.8	32.2121		41.7279	134
40.82	26.4385		41.7484	128
40.84	22.1607		41.7688	151
40.86	20.5797		41.7893	161
40.88	21.7998		41.8098	128
40.9	25.243		41.8303	136
40.92	28.8411		41.8508	134
40.94	28.4416		41.8713	155
40.96	24.1579		41.8918	136
40.98	19.7997		41.9123	129
41	17.4236		41.9328	140
41.02	17.3466		41.9533	154
41.04	19.2796		41.9738	159
41.06	22.7394		41.9943	137
41.08	25.7547		42.0147	151
41.1	27.4739		42.0352	136
41.12	28.4462		42.0557	132
41.14	29.5034		42.0762	122
41.16	32.2882		42.0967	145
41.18	36.8986		42.1172	123
41.2	39.5905		42.1377	124
41.22	38.5196		42.1582	129
41.24	38.2035		42.1787	124
41.26	41.6017		42.1992	132
41.28	46.9329		42.2197	132
41.3	48.7968		42.2401	155
41.32	44.2284		42.2606	130
41.34	36.1147		42.2811	114
41.36	29.0577		42.3016	151
41.38	24.7637		42.3221	128
41.4	22.6302		42.3426	136
41.42	21.2815		42.3631	146
41.44	20.7361		42.3836	140
41.46	21.6111		42.4041	128
41.48	23.8315		42.4246	129
41.5	26.9444		42.4451	144
41.52	31.0257		42.4655	154
41.54	37.4127		42.486	113
41.56	44.8195		42.5065	118
41.58	47.782		42.527	158
41.6	45.4771		42.5475	162
41.62	42.4059		42.568	131
41.64	40.1928		42.5885	145
41.66	40.4877		42.609	132
41.68	44.7763		42.6295	134
41.7	52.6991		42.65	139
41.72	62.1821		42.6705	129
41.74	71.4752		42.6909	162
41.76	77.8342		42.7114	144
41.78	79.5059		42.7319	171
41.8	77.1227		42.7524	147
41.82	73.3849		42.7729	147
41.84	72.9029		42.7934	127
41.86	74.1616		42.8139	123
41.88	71.3493		42.8344	146
41.9	67.1256		42.8549	162
41.92	65.2945		42.8753	130
41.94	62.81		42.8959	119
41.96	59.9828		42.9163	131
41.98	61.33		42.9368	131
42	67.3953		42.9573	142
42.02	75.8245		42.9778	131
42.04	81.2937		42.9983	138
42.06	76.4385		43.0188	127
42.08	63.4079		43.0393	121
42.1	52.0167		43.0598	141
42.12	46.6153		43.0803	152
42.14	45.9075		43.1008	143
42.16	46.7858		43.1213	112
42.18	45.5965		43.1417	132
42.2	41.0602		43.1622	136
42.22	36.6883		43.1827	141
42.24	33.573		43.2032	125
42.26	32.1041		43.2237	125
42.28	32.664		43.2442	124
42.3	32.799		43.2647	125
42.32	30.7926		43.2852	116
42.34	29.4584		43.3057	106
42.36	31.0743		43.3262	129
42.38	35.0664		43.3466	140
42.4	39.0659		43.3671	147
42.42	40.8797		43.3876	128
42.44	38.2038		43.4081	127
42.46	33.3499		43.4286	129
42.48	31.1131		43.4491	134
42.5	33.5616		43.4696	124
42.52	40.7012		43.4901	143
42.54	49.7717		43.5106	122
42.56	54.2275		43.5311	149
42.58	50.0721		43.5516	125
42.6	41.3652		43.572	147
42.62	33.9794		43.5925	125
42.64	30.2295		43.613	144
42.66	29.4776		43.6335	115
42.68	30.2399		43.654	127
42.7	31.5517		43.6745	138
42.72	31.1538		43.695	128
42.74	28.6447		43.7155	120
42.76	27.1299		43.736	143
42.78	27.9016		43.7565	139
42.8	29.7362		43.777	152
42.82	30.3489		43.7974	164
42.84	28.7968		43.8179	117
42.86	26.0545		43.8384	128
42.88	23.0879		43.8589	137
42.9	21.3296		43.8794	129
42.92	21.5855		43.8999	147
[truncated: 354 more rows]
