# Supplementary material for: Single crystals of purely organic free-standing two-dimensional woven polymer networks
Source: Nat Chem. 2024 Jul 18;16(11):1906–14. doi: 10.1038/s41557-024-01580-3 (PMC11527790; doi:10.1038/s41557-024-01580-3)
Supplement: Supplementary file 9 — Source data for supplementary figures. [file 41557_2024_1580_MOESM9_ESM.zip › 2DWPN_Supplementary_Data_6/Supplementary Fig.50 .xls]

## Sheet: NWPN-2
Supplementary Fig.50
Wavenumber (cm-1)	Transmittance (a.u.)
400.157	30.2534
400.639	30.292
401.121	30.338
401.603	30.3849
402.085	30.4275
402.567	30.4634
403.05	30.4951
403.532	30.5283
404.014	30.5702
404.496	30.6248
404.978	30.6909
405.46	30.7608
405.942	30.8222
406.424	30.863
406.906	30.8768
407.389	30.865
407.871	30.8356
408.353	30.799
408.835	30.762
409.317	30.7285
409.799	30.7077
410.281	30.7109
410.763	30.7106
411.245	30.7234
411.728	30.7378
412.21	30.7621
412.692	30.7923
413.174	30.8249
413.656	30.8471
414.138	30.8753
414.62	30.8937
415.103	30.8937
415.585	30.8858
416.067	30.8707
416.549	30.8435
417.031	30.795
417.513	30.7219
417.995	30.6167
418.477	30.4987
418.959	30.3676
419.442	30.2552
419.924	30.1738
420.406	30.1221
420.888	30.0896
421.37	30.0645
421.852	30.0443
422.334	30.0047
422.816	29.9458
423.298	29.8732
423.781	29.8008
424.263	29.7213
424.745	29.6412
425.227	29.5647
425.709	29.4911
426.191	29.4128
426.673	29.3323
427.155	29.2497
427.637	29.165
428.12	29.0793
428.602	28.9954
429.084	28.9114
429.566	28.8343
430.048	28.7613
430.53	28.7028
431.012	28.6598
431.494	28.6397
431.977	28.6455
432.459	28.6765
432.941	28.7284
433.423	28.7973
433.905	28.8752
434.387	28.9591
434.869	29.0466
435.351	29.1377
435.834	29.2323
436.316	29.3262
436.798	29.4172
437.28	29.5181
437.762	29.611
438.244	29.699
438.726	29.7805
439.208	29.8587
439.69	29.9342
440.173	30.0076
440.655	30.0703
441.137	30.1161
441.619	30.146
442.101	30.1706
442.583	30.1802
443.065	30.1772
443.547	30.1675
444.029	30.1607
444.512	30.1875
444.994	30.1903
445.476	30.1737
445.958	30.1518
446.44	30.1298
446.922	30.1093
447.404	30.0932
447.886	30.0822
448.368	30.084
448.851	30.078
449.333	30.0722
449.815	30.0783
450.297	30.0808
450.779	30.0806
451.261	30.0749
451.743	30.0614
452.226	30.0383
452.708	30.0067
453.19	29.9748
453.672	29.9393
454.154	29.9066
454.636	29.8783
455.118	29.8534
455.6	29.8299
456.082	29.8035
456.565	29.7714
457.047	29.742
457.529	29.7033
458.011	29.6664
458.493	29.6384
458.975	29.6196
459.457	29.6094
459.939	29.6041
460.421	29.6003
460.904	29.5953
461.386	29.5887
461.868	29.5815
462.35	29.577
462.832	29.5778
463.314	29.5816
463.796	29.5885
464.278	29.601
464.76	29.6145
465.243	29.6324
465.725	29.646
466.207	29.6588
466.689	29.6717
467.171	29.692
467.653	29.7119
468.135	29.7289
468.617	29.7411
469.099	29.7564
469.582	29.7569
470.064	29.7522
470.546	29.7419
471.028	29.7222
471.51	29.7062
471.992	29.6881
472.474	29.6742
472.957	29.6662
473.439	29.6568
473.921	29.6548
474.403	29.6582
474.885	29.6627
475.367	29.6749
475.849	29.6958
476.331	29.7135
476.813	29.73
477.296	29.7474
477.778	29.7639
478.26	29.7849
478.742	29.8065
479.224	29.829
479.706	29.8479
480.188	29.8632
480.67	29.8711
481.152	29.8758
481.635	29.8798
482.117	29.8842
482.599	29.8869
483.081	29.8876
483.563	29.8895
484.045	29.8937
484.527	29.8944
485.009	29.8945
485.491	29.8989
485.974	29.9101
486.456	29.9216
486.938	29.9393
487.42	29.9626
487.902	29.9804
488.384	29.9933
488.866	30.0006
489.348	30.0042
489.831	30.0055
490.313	30.008
490.795	30.0127
491.277	30.02
491.759	30.0354
492.241	30.0528
492.723	30.069
493.205	30.0909
493.688	30.1062
494.17	30.1197
494.652	30.1334
495.134	30.143
495.616	30.1496
496.098	30.1514
496.58	30.1526
497.062	30.1559
497.544	30.1618
498.027	30.1709
498.509	30.1892
498.991	30.2034
499.473	30.2141
499.955	30.2295
500.437	30.2379
500.919	30.2418
501.401	30.2402
501.884	30.2351
502.366	30.2351
502.848	30.2341
503.33	30.2345
503.812	30.24
504.294	30.2447
504.776	30.2515
505.258	30.2616
505.74	30.2729
506.223	30.2852
506.705	30.2974
507.187	30.3068
507.669	30.3163
508.151	30.3263
508.633	30.3379
509.115	30.3553
509.597	30.3696
510.079	30.391
510.562	30.4049
511.044	30.4232
511.526	30.4405
512.008	30.4547
512.49	30.4597
512.972	30.4576
513.454	30.4619
513.936	30.4615
514.418	30.4573
514.901	30.4508
515.383	30.4443
515.865	30.44
516.347	30.4414
516.829	30.4429
517.311	30.4483
517.793	30.4494
518.275	30.4566
518.758	30.4536
519.24	30.4555
519.722	30.4581
520.204	30.4618
520.686	30.4663
521.168	30.471
521.65	30.4748
522.132	30.477
522.615	30.4791
523.097	30.4821
523.579	30.4776
524.061	30.4759
524.543	30.4745
525.025	30.4646
525.507	30.4492
525.989	30.4201
526.471	30.3815
526.954	30.3407
527.436	30.2985
527.918	30.25
528.4	30.2056
528.882	30.1622
529.364	30.1197
529.846	30.078
530.328	30.0373
530.811	29.999
531.293	29.9645
531.775	29.9349
532.257	29.9108
532.739	29.8914
533.221	29.8753
533.703	29.8604
534.185	29.8452
534.667	29.8287
535.149	29.8104
535.632	29.7898
536.114	29.7667
536.596	29.7408
537.078	29.7116
537.56	29.6785
538.042	29.6412
538.524	29.5995
539.006	29.5563
539.489	29.501
539.971	29.4424
540.453	29.3765
540.935	29.3028
541.417	29.2232
541.899	29.1313
542.381	29.038
542.863	28.9425
543.346	28.8476
543.828	28.7591
544.31	28.6732
544.792	28.5949
545.274	28.5238
545.756	28.465
546.238	28.4163
546.72	28.3706
547.202	28.327
547.685	28.2812
548.167	28.2291
548.649	28.1688
549.131	28.0984
549.613	28.016
550.095	27.9236
550.577	27.8247
551.059	27.7238
551.542	27.6264
552.024	27.5359
552.506	27.4561
552.988	27.3947
553.47	27.3523
553.952	27.3237
554.434	27.3072
554.916	27.2991
555.398	27.2932
555.881	27.2837
556.363	27.2673
556.845	27.2363
557.327	27.1864
557.809	27.1148
558.291	27.0214
558.773	26.9127
559.255	26.7901
559.737	26.6666
560.22	26.5562
560.702	26.4729
561.184	26.4278
561.666	26.4303
562.148	26.4791
562.63	26.575
563.112	26.7067
563.594	26.862
564.077	27.0283
564.559	27.1943
565.041	27.3519
565.523	27.4965
566.005	27.6265
566.487	27.7417
566.969	27.8421
567.451	27.9266
567.933	27.9935
568.416	28.0454
568.898	28.0732
569.38	28.0854
569.862	28.0782
570.344	28.0595
570.826	28.0368
571.308	28.0135
571.79	27.9943
572.273	27.9831
572.755	27.9863
573.237	28.0003
573.719	28.0299
574.201	28.0762
574.683	28.139
575.165	28.2165
575.647	28.3054
576.13	28.4009
576.612	28.4979
577.094	28.5918
577.576	28.6792
578.058	28.7578
578.54	28.8268
579.022	28.8862
579.504	28.9369
579.986	28.9807
580.468	29.02
580.951	29.0576
581.433	29.0961
581.915	29.1371
582.397	29.1811
582.879	29.2268
583.361	29.272
583.843	29.3142
584.325	29.3513
584.808	29.3819
585.29	29.4058
585.772	29.4231
586.254	29.4344
586.736	29.4402
587.218	29.4409
587.7	29.4364
588.182	29.4269
588.664	29.4126
589.147	29.3943
589.629	29.3724
590.111	29.3479
590.593	29.3214
591.075	29.2941
591.557	29.2673
592.039	29.2431
592.521	29.2233
593.004	29.2097
593.486	29.2034
593.968	29.2041
594.45	29.2107
594.932	29.2208
595.414	29.2321
595.896	29.2426
596.378	29.2509
596.861	29.2566
597.343	29.2598
597.825	29.261
598.307	29.2603
598.789	29.2579
599.271	29.2533
599.753	29.2462
600.235	29.2363
600.717	29.2235
601.199	29.2081
601.682	29.1901
602.164	29.1696
602.646	29.1468
603.128	29.1219
603.61	29.095
604.092	29.0669
604.574	29.038
605.057	29.0091
605.539	28.9805
606.021	28.9522
606.503	28.9242
606.985	28.8965
607.467	28.8692
607.949	28.8431
608.431	28.8192
608.913	28.7986
609.395	28.7824
609.878	28.7711
610.36	28.7647
610.842	28.7626
611.324	28.7641
611.806	28.768
612.288	28.7735
612.77	28.7798
613.252	28.7863
613.735	28.7926
614.217	28.7981
614.699	28.8022
615.181	28.8044
615.663	28.8038
616.145	28.7998
616.627	28.7915
617.109	28.7786
617.591	28.7611
618.074	28.7394
618.556	28.7147
619.038	28.6887
619.52	28.6631
620.002	28.6391
620.484	28.6176
620.966	28.5986
621.448	28.5814
621.931	28.5649
622.413	28.5478
622.895	28.5293
623.377	28.5087
623.859	28.4862
624.341	28.4617
624.823	28.4356
625.305	28.4077
625.788	28.3776
626.27	28.3441
626.752	28.3061
627.234	28.2622
627.716	28.2112
628.198	28.1524
628.68	28.0851
629.162	28.0092
629.644	27.9242
630.126	27.8287
630.609	27.7204
631.091	27.5958
631.573	27.4505
632.055	27.2809
632.537	27.0861
633.019	26.8699
633.501	26.6426
633.984	26.4214
634.466	26.2283
634.948	26.0876
635.43	26.0206
635.912	26.0411
636.394	26.1509
636.876	26.3387
637.358	26.5811
637.84	26.847
638.322	27.1043
638.805	27.325
639.287	27.4902
639.769	27.5911
640.251	27.6289
640.733	27.6113
641.215	27.5497
641.697	27.4551
642.179	27.3368
642.662	27.2007
643.144	27.0509
643.626	26.8899
644.108	26.7204
644.59	26.5449
645.072	26.3657
645.554	26.1842
646.036	26.0008
646.519	25.8155
647.001	25.6282
647.483	25.4396
647.965	25.2517
648.447	25.067
648.929	24.8878
649.411	24.7147
649.893	24.5468
650.375	24.3818
650.857	24.2171
651.34	24.0507
651.822	23.8817
652.304	23.7099
652.786	23.5356
653.268	23.358
653.75	23.1767
654.232	22.9916
654.715	22.8042
655.197	22.619
655.679	22.4433
656.161	22.2868
656.643	22.1602
657.125	22.0746
657.607	22.0401
658.089	22.0659
658.571	22.1591
659.053	22.323
659.536	22.5554
660.018	22.8475
660.5	23.1842
660.982	23.5461
661.464	23.9123
661.946	24.2628
662.428	24.581
662.91	24.855
663.393	25.0789
663.875	25.253
664.357	25.3821
664.839	25.4737
665.321	25.536
665.803	25.5774
666.285	25.6071
666.767	25.638
667.25	25.6887
667.732	25.7808
668.214	25.9272
668.696	26.1206
669.178	26.3376
669.66	26.5559
670.142	26.7636
670.624	26.9574
671.106	27.1367
671.589	27.2999
672.071	27.4438
672.553	27.5638
673.035	27.6567
673.517	27.7218
673.999	27.7617
674.481	27.7811
674.963	27.7846
675.446	27.7753
675.928	27.7545
676.41	27.7224
676.892	27.6793
677.374	27.626
677.856	27.5642
678.338	27.4953
678.82	27.42
679.302	27.338
679.784	27.2482
680.267	27.15
680.749	27.0432
681.231	26.929
681.713	26.8089
682.195	26.6848
682.677	26.5574
683.159	26.4272
683.641	26.2938
684.124	26.1568
684.606	26.016
685.088	25.8716
685.57	25.724
686.052	25.574
686.534	25.4221
687.016	25.2692
687.498	25.1163
687.981	24.9642
688.463	24.8141
688.945	24.6668
689.427	24.5231
689.909	24.3834
690.391	24.2488
690.873	24.1202
691.355	23.9989
691.837	23.8857
692.32	23.7813
692.802	23.6855
693.284	23.598
693.766	23.5183
694.248	23.4467
694.73	23.3834
695.212	23.3294
695.694	23.2849
696.177	23.2497
696.659	23.2223
697.141	23.201
697.623	23.1841
698.105	23.1702
698.587	23.1588
699.069	23.15
699.551	23.1439
700.033	23.1405
700.516	23.1397
700.998	23.1409
701.48	23.1441
701.962	23.149
702.444	23.1558
702.926	23.164
703.408	23.1729
703.89	23.1807
704.372	23.1857
704.855	23.1863
705.337	23.1815
705.819	23.1714
706.301	23.1572
706.783	23.14
707.265	23.1209
707.747	23.1006
708.229	23.079
708.712	23.056
709.194	23.0319
709.676	23.0076
710.158	22.9851
710.64	22.967
711.122	22.9558
711.604	22.9543
712.086	22.9647
712.568	22.9887
713.051	23.028
713.533	23.0835
714.015	23.155
714.497	23.2407
714.979	23.3366
715.461	23.4368
715.943	23.5342
716.425	23.6212
716.908	23.691
717.39	23.7379
717.872	23.7569
718.354	23.744
718.836	23.6957
719.318	23.6096
719.8	23.4846
720.282	23.3218
720.764	23.1242
721.247	22.897
721.729	22.6469
722.211	22.3812
722.693	22.1081
723.175	21.8363
723.657	21.5751
724.139	21.335
724.621	21.1268
725.104	20.9614
725.586	20.8472
726.068	20.7886
726.55	20.784
727.032	20.8255
727.514	20.9002
727.996	20.9928
728.478	21.0882
728.96	21.1742
729.443	21.2421
729.925	21.2874
730.407	21.3084
730.889	21.3059
731.371	21.2827
731.853	21.2426
732.335	21.1912
732.817	21.1347
733.299	21.0795
733.782	21.0307
734.264	20.9908
734.746	20.959
735.228	20.9315
735.71	20.9024
736.192	20.8655
736.674	20.8162
737.156	20.7521
737.639	20.6736
738.121	20.5835
738.603	20.4857
739.085	20.3854
739.567	20.288
740.049	20.1995
740.531	20.1264
741.013	20.0749
741.495	20.05
741.978	20.055
742.46	20.0904
742.942	20.154
743.424	20.2422
743.906	20.3504
744.388	20.4742
744.87	20.6099
745.352	20.7541
745.835	20.9035
746.317	21.0549
746.799	21.2053
747.281	21.3524
747.763	21.4948
748.245	21.632
748.727	21.764
749.209	21.8902
749.692	22.0096
750.174	22.1204
750.656	22.2206
751.138	22.3092
751.62	22.3861
752.102	22.4528
752.584	22.5121
753.066	22.5667
753.548	22.6197
754.03	22.6731
754.513	22.7287
754.995	22.7881
755.477	22.8521
755.959	22.9208
756.441	22.9922
756.923	23.0614
757.405	23.1202
757.888	23.1578
758.37	23.1624
758.852	23.1231
759.334	23.0325
759.816	22.8874
760.298	22.6894
760.78	22.4436
761.262	22.1575
761.744	21.8391
762.226	21.4959
762.709	21.1341
763.191	20.7593
763.673	20.3771
764.155	19.9932
764.637	19.6135
765.119	19.2431
765.601	18.8855
766.083	18.5426
766.566	18.2147
767.048	17.9016
767.53	17.6038
768.012	17.3227
768.494	17.0599
768.976	16.8159
769.458	16.5893
769.94	16.3767
770.423	16.1735
770.905	15.9754
771.387	15.7802
771.869	15.5881
772.351	15.4017
772.833	15.2245
773.315	15.0602
773.797	14.9123
774.279	14.7846
774.761	14.6826
775.244	14.6137
775.726	14.587
776.208	14.6116
776.69	14.6946
777.172	14.8393
777.654	15.045
778.136	15.3082
778.619	15.6235
779.101	15.9859
779.583	16.3902
780.065	16.8309
780.547	17.3012
781.029	17.7931
781.511	18.2976
781.993	18.8069
782.475	19.3147
782.957	19.8174
783.44	20.3135
783.922	20.8021
784.404	21.2822
784.886	21.752
785.368	22.2096
785.85	22.6532
786.332	23.0819
786.814	23.496
787.297	23.8961
787.779	24.2827
788.261	24.6552
788.743	25.0119
789.225	25.3505
789.707	25.6685
790.189	25.9636
790.671	26.2337
791.154	26.4766
791.636	26.6902
792.118	26.872
792.6	27.0196
793.082	27.1312
793.564	27.2055
794.046	27.2418
794.528	27.2402
795.01	27.2006
795.493	27.1235
795.975	27.0096
796.457	26.8607
796.939	26.6798
797.421	26.4714
797.903	26.242
798.385	25.9995
798.867	25.7528
799.35	25.5106
799.832	25.2802
800.314	25.0658
800.796	24.8678
801.278	24.6824
801.76	24.5023
802.242	24.3177
802.724	24.1175
803.206	23.8908
803.688	23.6281
804.171	23.3227
804.653	22.9723
805.135	22.58
805.617	22.1551
806.099	21.7134
806.581	21.2761
807.063	20.868
807.545	20.5133
808.028	20.2328
808.51	20.0403
808.992	19.9415
809.474	19.9339
809.956	20.0075
810.438	20.1462
810.92	20.3289
811.402	20.5311
811.885	20.7272
812.367	20.8937
812.849	21.0117
813.331	21.0695
813.813	21.0634
814.295	20.9977
814.777	20.8831
815.259	20.7351
815.741	20.5719
816.224	20.4124
816.706	20.2752
817.188	20.1776
817.67	20.1348
818.152	20.1591
818.634	20.2584
819.116	20.4348
819.598	20.684
820.081	20.9966
820.563	21.3597
821.045	21.7589
821.527	22.1799
822.009	22.6093
822.491	23.0349
822.973	23.4452
823.455	23.8307
823.937	24.1837
824.42	24.4994
824.902	24.7761
825.384	25.0143
825.866	25.2165
826.348	25.3859
826.83	25.5257
827.312	25.6388
827.794	25.7277
828.277	25.7942
828.759	25.8401
829.241	25.8668
829.723	25.8757
830.205	25.8678
830.687	25.8443
831.169	25.8063
831.651	25.7549
832.133	25.6919
832.615	25.6193
833.098	25.5394
833.58	25.4549
834.062	25.3679
834.544	25.2798
835.026	25.1914
835.508	25.1021
835.99	25.0108
836.472	24.9154
836.955	24.8138
837.437	24.7035
837.919	24.5819
838.401	24.4459
838.883	24.2929
839.365	24.1208
839.847	23.9291
840.329	23.7196
840.812	23.4971
841.294	23.2692
841.776	23.0452
842.258	22.8348
842.74	22.6462
843.222	22.4846
843.704	22.3517
844.186	22.2453
844.668	22.1608
845.151	22.0917
845.633	22.0305
846.115	21.9696
846.597	21.902
847.079	21.8223
847.561	21.7265
848.043	21.6129
848.525	21.4817
849.008	21.335
849.49	21.1764
849.972	21.01
850.454	20.8408
850.936	20.6742
851.418	20.5169
851.9	20.3766
852.382	20.2623
852.864	20.183
853.347	20.1473
853.829	20.161
854.311	20.227
854.793	20.345
855.275	20.5122
855.757	20.7242
856.239	20.976
856.721	21.2618
857.203	21.5747
857.686	21.9067
858.168	22.2485
858.65	22.5905
859.132	22.9244
859.614	23.2433
860.096	23.5429
860.578	23.8211
861.06	24.0772
861.543	24.3119
862.025	24.5265
862.507	24.7233
862.989	24.9055
863.471	25.077
863.953	25.2421
864.435	25.4052
864.917	25.5695
865.399	25.7372
865.882	25.909
866.364	26.0844
866.846	26.2624
867.328	26.4414
867.81	26.6198
868.292	26.796
868.774	26.968
869.256	27.134
869.739	27.2918
870.221	27.44
870.703	27.5774
871.185	27.7032
871.667	27.817
872.149	27.9187
872.631	28.0082
873.113	28.0854
873.596	28.151
874.078	28.206
874.56	28.2517
875.042	28.2899
875.524	28.3217
876.006	28.3481
876.488	28.3691
876.97	28.3847
877.452	28.3943
877.934	28.3983
878.417	28.3971
878.899	28.392
879.381	28.3844
879.863	28.3759
880.345	28.368
880.827	28.3617
881.309	28.3578
881.791	28.3566
882.274	28.3583
882.756	28.3628
883.238	28.3694
883.72	28.3774
884.202	28.3855
884.684	28.3926
885.166	28.398
885.648	28.4009
886.13	28.4015
886.613	28.3999
887.095	28.3962
887.577	28.3902
888.059	28.3814
888.541	28.3688
889.023	28.3511
889.505	28.3274
889.987	28.297
890.47	28.2594
890.952	28.2146
891.434	28.1627
891.916	28.104
892.398	28.0387
892.88	27.9673
893.362	27.8908
893.844	27.8103
894.326	27.7277
894.808	27.6453
895.291	27.5655
895.773	27.4909
896.255	27.4238
896.737	27.3653
897.219	27.3161
897.701	27.2754
898.183	27.2418
898.665	27.2135
899.148	27.1885
899.63	27.1651
900.112	27.1423
900.594	27.1196
901.076	27.0972
901.558	27.0755
902.04	27.0548
902.522	27.0351
903.005	27.0157
903.487	26.9953
903.969	26.972
904.451	26.9442
904.933	26.9104
905.415	26.8701
905.897	26.8235
906.379	26.7715
906.861	26.7157
907.344	26.6581
907.826	26.6006
908.308	26.545
908.79	26.4928
909.272	26.4453
909.754	26.4038
910.236	26.3692
910.718	26.3426
911.201	26.3251
911.683	26.3174
912.165	26.3205
912.647	26.335
913.129	26.3615
913.611	26.4005
914.093	26.4519
914.575	26.5149
915.057	26.5877
915.54	26.6678
916.022	26.7519
916.504	26.8364
916.986	26.918
917.468	26.994
917.95	27.0621
918.432	27.1209
918.914	27.1692
919.396	27.2068
919.879	27.2336
920.361	27.2503
920.843	27.2578
921.325	27.2575
921.807	27.2508
922.289	27.2389
922.771	27.223
923.253	27.2036
923.736	27.1814
924.218	27.1567
924.7	27.1299
925.182	27.1013
925.664	27.0712
926.146	27.0395
926.628	27.006
927.11	26.9703
927.592	26.9319
928.075	26.8905
928.557	26.8461
929.039	26.7988
929.521	26.7492
930.003	26.6973
930.485	26.6436
930.967	26.5877
931.449	26.5296
931.932	26.4689
932.414	26.4056
932.896	26.3394
933.378	26.2709
933.86	26.2003
934.342	26.1279
934.824	26.0541
935.306	25.9787
935.788	25.9017
936.271	25.8231
936.753	25.7429
937.235	25.661
937.717	25.5776
938.199	25.4927
938.681	25.4059
939.163	25.3168
939.645	25.2248
940.128	25.1296
940.61	25.031
941.092	24.9294
941.574	24.8254
942.056	24.7196
942.538	24.6124
943.02	24.504
943.502	24.3943
943.984	24.2835
944.467	24.1719
944.949	24.0608
945.431	23.9516
945.913	23.8459
946.395	23.7449
946.877	23.649
947.359	23.5579
947.841	23.4707
948.323	23.3863
948.806	23.3038
949.288	23.2223
949.77	23.141
950.252	23.0589
950.734	22.9746
951.216	22.8866
951.698	22.7935
952.18	22.6948
952.663	22.5909
953.145	22.4833
953.627	22.374
954.109	22.2655
954.591	22.1594
955.073	22.057
955.555	21.9588
956.037	21.8651
956.519	21.7762
957.002	21.6924
957.484	21.6143
957.966	21.5424
958.448	21.4775
958.93	21.4212
959.412	21.3755
959.894	21.3437
960.376	21.33
960.859	21.3383
961.341	21.3711
961.823	21.4286
962.305	21.5082
962.787	21.6043
963.269	21.7098
963.751	21.8172
964.233	21.9197
964.716	22.012
965.198	22.0901
965.68	22.1515
966.162	22.1947
966.644	22.2196
967.126	22.227
967.608	22.2194
968.09	22.2001
968.572	22.1726
969.054	22.1401
969.537	22.1043
970.019	22.0645
970.501	22.0184
970.983	21.9623
971.465	21.8923
971.947	21.8053
972.429	21.6999
972.911	21.576
973.394	21.4345
973.876	21.2765
974.358	21.1029
974.84	20.9135
975.322	20.7078
975.804	20.4848
976.286	20.2433
976.768	19.9823
977.25	19.7006
977.733	19.3971
978.215	19.0709
978.697	18.7218
979.179	18.351
979.661	17.9617
980.143	17.5585
980.625	17.1469
981.107	16.7325
981.59	16.3191
982.072	15.9093
982.554	15.5038
983.036	15.1032
983.518	14.7085
984	14.3221
984.482	13.9474
984.964	13.588
985.447	13.247
985.929	12.9268
986.411	12.6292
986.893	12.3568
987.375	12.1131
987.857	11.903
988.339	11.7316
988.821	11.6032
989.303	11.5198
989.785	11.4817
990.268	11.4878
990.75	11.5379
991.232	11.6329
991.714	11.7757
992.196	11.9697
992.678	12.218
993.16	12.5213
993.643	12.8785
994.125	13.2871
994.607	13.7434
995.089	14.2433
995.571	14.7815
996.053	15.35
996.535	15.9376
997.017	16.5291
997.499	17.1065
997.981	17.6513
998.464	18.1461
998.946	18.5765
999.428	18.9318
999.91	19.2048
1000.39	19.3915
1000.87	19.4909
1001.36	19.5039
1001.84	19.4334
1002.32	19.2841
1002.8	19.0629
1003.28	18.7788
1003.77	18.4437
1004.25	18.0727
1004.73	17.6841
1005.21	17.2988
1005.7	16.9405
1006.18	16.6337
1006.66	16.4022
1007.14	16.2666
1007.62	16.2411
1008.11	16.3315
1008.59	16.5345
1009.07	16.8391
1009.55	17.2295
1010.03	17.689
1010.52	18.2015
1011	18.7533
1011.48	19.3317
1011.96	19.9246
1012.45	20.5191
1012.93	21.1021
1013.41	21.6614
1013.89	22.1864
1014.37	22.6694
1014.86	23.1056
1015.34	23.4932
1015.82	23.8324
1016.3	24.125
1016.78	24.3743
1017.27	24.5843
1017.75	24.7598
1018.23	24.9053
1018.71	25.0252
1019.2	25.1232
1019.68	25.2024
1020.16	25.2647
1020.64	25.3119
1021.12	25.3452
1021.61	25.3654
1022.09	25.3734
1022.57	25.369
1023.05	25.3515
1023.53	25.3189
1024.02	25.2681
1024.5	25.195
1024.98	25.0949
1025.46	24.9626
1025.94	24.7934
1026.43	24.5839
1026.91	24.3325
1027.39	24.0407
1027.87	23.714
1028.36	23.3619
1028.84	22.9979
1029.32	22.6383
1029.8	22.3007
1030.28	22.0018
1030.77	21.7553
1031.25	21.5694
1031.73	21.4467
1032.21	21.3844
1032.69	21.3764
1033.18	21.416
1033.66	21.4968
1034.14	21.6144
1034.62	21.7647
1035.1	21.9433
1035.59	22.1444
1036.07	22.3603
1036.55	22.5824
1037.03	22.8019
1037.52	23.0111
1038	23.2037
1038.48	23.3747
1038.96	23.5201
1039.44	23.6367
1039.93	23.7217
1040.41	23.7728
1040.89	23.7883
1041.37	23.7674
1041.85	23.7098
1042.34	23.6157
1042.82	23.4856
1043.3	23.32
1043.78	23.12
1044.27	22.8871
1044.75	22.6246
1045.23	22.3376
1045.71	22.0335
1046.19	21.7215
1046.67	21.4116
1047.16	21.1141
1047.64	20.8386
1048.12	20.5935
1048.6	20.3869
1049.09	20.2262
1049.57	20.1182
1050.05	20.0682
1050.53	20.0786
1051.01	20.1484
1051.5	20.273
1051.98	20.4453
1052.46	20.6567
1052.94	20.8985
1053.42	21.1623
1053.91	21.4396
1054.39	21.7221
1054.87	22.0012
1055.35	22.269
1055.84	22.5183
1056.32	22.7443
1056.8	22.9438
1057.28	23.1157
1057.76	23.26
1058.25	23.3769
1058.73	23.4665
1059.21	23.5285
1059.69	23.5624
1060.17	23.5675
1060.66	23.544
1061.14	23.4921
1061.62	23.4127
1062.1	23.3067
1062.59	23.1748
1063.07	23.0177
1063.55	22.8363
1064.03	22.6318
1064.51	22.4065
1065	22.1637
1065.48	21.9074
1065.96	21.6416
1066.44	21.3695
1066.92	21.0934
1067.41	20.8146
1067.89	20.5341
1068.37	20.2537
1068.85	19.9764
1069.34	19.7062
1069.82	19.4476
1070.3	19.2049
1070.78	18.982
1071.26	18.7822
1071.74	18.6094
1072.23	18.4682
1072.71	18.3637
1073.19	18.3012
1073.67	18.2846
1074.16	18.3155
1074.64	18.3931
1075.12	18.5144
1075.6	18.6759
1076.08	18.8739
1076.57	19.1049
1077.05	19.365
1077.53	19.6492
1078.01	19.9512
1078.49	20.2638
1078.98	20.58
1079.46	20.8942
1079.94	21.2024
1080.42	21.502
1080.91	21.7915
1081.39	22.0695
1081.87	22.3343
1082.35	22.5842
1082.83	22.8178
1083.32	23.0344
1083.8	23.2342
1084.28	23.4181
1084.76	23.5866
1085.24	23.74
1085.73	23.8778
1086.21	23.9989
1086.69	24.102
1087.17	24.1859
1087.65	24.2498
1088.14	24.2929
1088.62	24.3144
1089.1	24.3124
1089.58	24.2847
1090.07	24.2279
1090.55	24.1389
1091.03	24.015
1091.51	23.8558
1091.99	23.6637
1092.48	23.4444
1092.96	23.2073
1093.44	22.9646
1093.92	22.73
1094.4	22.517
1094.89	22.3377
1095.37	22.2018
1095.85	22.1148
1096.33	22.0781
1096.82	22.0885
1097.3	22.1392
1097.78	22.2211
1098.26	22.3251
1098.74	22.4435
1099.23	22.5706
1099.71	22.703
1100.19	22.8383
1100.67	22.9747
1101.15	23.1105
1101.64	23.2439
1102.12	23.3741
1102.6	23.5015
1103.08	23.6282
1103.57	23.7569
1104.05	23.8903
1104.53	24.0301
1105.01	24.1764
1105.49	24.3274
1105.98	24.4803
1106.46	24.6317
1106.94	24.7786
1107.42	24.9183
1107.9	25.0487
1108.39	25.1683
1108.87	25.2762
1109.35	25.3722
1109.83	25.4568
1110.32	25.5311
1110.8	25.5968
1111.28	25.6553
1111.76	25.7082
1112.24	25.7563
1112.72	25.7996
1113.21	25.8383
1113.69	25.8718
1114.17	25.9002
1114.65	25.9234
1115.14	25.9417
1115.62	25.9555
1116.1	25.9651
1116.58	25.9713
1117.06	25.975
1117.55	25.9777
1118.03	25.9812
1118.51	25.9877
1118.99	25.9991
1119.47	26.0166
1119.96	26.0407
1120.44	26.0706
1120.92	26.1051
1121.4	26.1424
1121.88	26.181
1122.37	26.2198
1122.85	26.2579
1123.33	26.2949
1123.81	26.3303
1124.3	26.3637
1124.78	26.3948
1125.26	26.4232
1125.74	26.449
1126.22	26.4725
1126.71	26.4941
1127.19	26.5139
1127.67	26.5321
1128.15	26.5487
1128.63	26.5634
1129.12	26.5762
1129.6	26.5871
1130.08	26.5964
1130.56	26.6049
1131.05	26.6129
1131.53	26.621
1132.01	26.6293
1132.49	26.6378
1132.97	26.6462
1133.46	26.6544
1133.94	26.6624
1134.42	26.6701
1134.9	26.6775
1135.38	26.6845
1135.87	26.6909
1136.35	26.6966
1136.83	26.7012
1137.31	26.7045
1137.8	26.7063
1138.28	26.7062
1138.76	26.7038
1139.24	26.6984
1139.72	26.6894
1140.21	26.676
1140.69	26.6576
1141.17	26.6338
1141.65	26.6042
1142.13	26.5689
1142.62	26.5276
1143.1	26.4806
1143.58	26.428
1144.06	26.3702
1144.55	26.308
1145.03	26.2429
1145.51	26.1766
1145.99	26.1116
1146.47	26.0505
1146.96	25.9959
1147.44	25.9498
1147.92	25.914
1148.4	25.8894
1148.88	25.8765
1149.37	25.8755
1149.85	25.886
1150.33	25.907
1150.81	25.9371
1151.3	25.9744
1151.78	26.0166
1152.26	26.0615
1152.74	26.107
1153.22	26.1516
1153.7	26.1944
1154.19	26.2345
1154.67	26.2715
1155.15	26.305
1155.63	26.3349
1156.12	26.3608
1156.6	26.3827
1157.08	26.4005
1157.56	26.4142
1158.04	26.4238
1158.53	26.4292
1159.01	26.4304
1159.49	26.4272
1159.97	26.4196
1160.45	26.4077
1160.94	26.3915
1161.42	26.3711
1161.9	26.3465
1162.38	26.3176
1162.87	26.2841
1163.35	26.2459
1163.83	26.2028
1164.31	26.1548
1164.79	26.1024
1165.28	26.046
1165.76	25.9867
1166.24	25.9254
1166.72	25.8635
1167.2	25.8024
1167.69	25.7435
1168.17	25.6882
1168.65	25.6378
1169.13	25.5931
1169.62	25.5546
1170.1	25.522
1170.58	25.4945
1171.06	25.4709
1171.54	25.4498
1172.03	25.4301
1172.51	25.4109
1172.99	25.3916
1173.47	25.3721
1173.95	25.3518
1174.44	25.3305
1174.92	25.3075
1175.4	25.2823
1175.88	25.2545
1176.37	25.2237
1176.85	25.1898
1177.33	25.1522
1177.81	25.1106
1178.29	25.0638
1178.78	25.0108
1179.26	24.9505
1179.74	24.8823
1180.22	24.8063
1180.7	24.7231
1181.19	24.6336
1181.67	24.5392
1182.15	24.4407
1182.63	24.3387
1183.11	24.2335
1183.6	24.1254
1184.08	24.0146
1184.56	23.9019
1185.04	23.788
1185.53	23.6735
1186.01	23.5583
1186.49	23.4419
1186.97	23.3235
1187.45	23.2023
1187.94	23.0776
1188.42	22.9491
1188.9	22.8162
1189.38	22.6781
1189.86	22.5334
1190.35	22.3798
1190.83	22.2148
1191.31	22.0359
1191.79	21.841
1192.28	21.6286
1192.76	21.3978
1193.24	21.1478
1193.72	20.8783
1194.2	20.5893
1194.68	20.2824
1195.17	19.9609
1195.65	19.6312
1196.13	19.3017
1196.61	18.9822
1197.1	18.6819
1197.58	18.4079
1198.06	18.1634
1198.54	17.9484
1199.02	17.7602
1199.51	17.5949
1199.99	17.4485
1200.47	17.3173
1200.95	17.1978
1201.43	17.087
1201.92	16.9826
1202.4	16.8834
1202.88	16.7904
1203.36	16.7067
1203.85	16.6372
1204.33	16.5871
1204.81	16.5603
1205.29	16.5584
1205.77	16.5798
1206.26	16.6207
1206.74	16.6759
1207.22	16.7405
1207.7	16.8098
1208.18	16.8795
1208.67	16.9453
1209.15	17.0021
1209.63	17.0444
1210.11	17.0671
1210.6	17.0665
1211.08	17.0413
1211.56	16.9925
1212.04	16.923
1212.52	16.8365
1213.01	16.7364
1213.49	16.6253
1213.97	16.5048
1214.45	16.3759
1214.93	16.2398
1215.42	16.0976
1215.9	15.9504
1216.38	15.7979
1216.86	15.6388
1217.35	15.4702
1217.83	15.2888
1218.31	15.0921
1218.79	14.8793
1219.27	14.6512
1219.76	14.4102
1220.24	14.159
1220.72	13.8995
1221.2	13.6325
1221.68	13.3586
1222.17	13.0786
1222.65	12.7948
1223.13	12.5109
1223.61	12.2311
1224.09	11.959
1224.58	11.6961
1225.06	11.4417
1225.54	11.1932
1226.02	10.9481
1226.51	10.7049
1226.99	10.4639
1227.47	10.2264
1227.95	9.99367
1228.43	9.76573
1228.91	9.54106
1229.4	9.31755
1229.88	9.09394
1230.36	8.87107
1230.84	8.65214
1231.33	8.44173
1231.81	8.24409
1232.29	8.06172
1232.77	7.89499
1233.26	7.74309
1233.74	7.60582
1234.22	7.48506
1234.7	7.38511
1235.18	7.31161
1235.66	7.26969
1236.15	7.2622
1236.63	7.2892
1237.11	7.34883
1237.59	7.43897
1238.08	7.55866
1238.56	7.70853
1239.04	7.88987
1239.52	8.1032
1240	8.34715
1240.49	8.61854
1240.97	8.91359
1241.45	9.22965
1241.93	9.56618
1242.41	9.92466
1242.9	10.3072
1243.38	10.7145
1243.86	11.145
1244.34	11.5944
1244.83	12.0571
1245.31	12.5277
1245.79	13.0025
1246.27	13.4791
1246.75	13.9557
1247.24	14.4302
1247.72	14.899
1248.2	15.3571
1248.68	15.7997
1249.16	16.2228
1249.65	16.6245
1250.13	17.0045
1250.61	17.3635
1251.09	17.702
1251.58	18.0199
1252.06	18.3161
1252.54	18.5894
1253.02	18.8393
1253.5	19.0662
1253.98	19.2718
1254.47	19.4584
1254.95	19.6283
1255.43	19.783
1255.91	19.9235
1256.4	20.0506
1256.88	20.1655
1257.36	20.2703
1257.84	20.368
1258.33	20.4617
1258.81	20.5542
1259.29	20.6468
1259.77	20.7398
1260.25	20.833
1260.73	20.926
1261.22	21.0193
1261.7	21.1141
1262.18	21.2118
1262.66	21.3133
1263.15	21.4187
1263.63	21.5274
1264.11	21.6381
1264.59	21.7501
1265.07	21.8632
1265.56	21.9779
1266.04	22.0948
1266.52	22.2144
1267	22.3363
1267.48	22.4594
1267.97	22.5825
1268.45	22.7044
1268.93	22.8244
1269.41	22.9422
1269.89	23.0578
1270.38	23.1708
1270.86	23.2806
1271.34	23.3864
1271.82	23.4877
1272.31	23.5847
1272.79	23.6786
1273.27	23.7712
1273.75	23.8651
1274.23	23.9626
1274.72	24.0658
1275.2	24.1761
1275.68	24.2943
1276.16	24.421
1276.64	24.5564
1277.13	24.7002
1277.61	24.8516
1278.09	25.0091
1278.57	25.1708
1279.06	25.3345
1279.54	25.4982
1280.02	25.6603
1280.5	25.8197
1280.98	25.9758
1281.47	26.1279
1281.95	26.2751
1282.43	26.4164
1282.91	26.5507
1283.39	26.6772
1283.88	26.7952
1284.36	26.9047
1284.84	27.0057
1285.32	27.0983
1285.81	27.1826
1286.29	27.2586
1286.77	27.3262
1287.25	27.3854
1287.73	27.4366
1288.22	27.48
1288.7	27.5164
1289.18	27.5465
1289.66	27.5707
1290.14	27.5897
1290.63	27.604
1291.11	27.6139
1291.59	27.62
1292.07	27.6224
1292.56	27.6214
1293.04	27.6173
1293.52	27.6102
1294	27.5998
1294.48	27.5861
1294.96	27.5685
1295.45	27.5465
1295.93	27.5201
1296.41	27.4891
1296.89	27.4542
1297.38	27.4165
1297.86	27.3778
1298.34	27.34
1298.82	27.3053
1299.3	27.2757
1299.79	27.2532
1300.27	27.2393
1300.75	27.2352
1301.23	27.2415
1301.71	27.2582
1302.2	27.2848
1302.68	27.3205
1303.16	27.3637
1303.64	27.4127
1304.13	27.4656
1304.61	27.5202
1305.09	27.5749
1305.57	27.6278
1306.05	27.6778
1306.54	27.7239
1307.02	27.7657
1307.5	27.8026
1307.98	27.8345
1308.46	27.8614
1308.95	27.8835
1309.43	27.9012
1309.91	27.915
1310.39	27.9251
1310.88	27.9319
1311.36	27.935
1311.84	27.934
1312.32	27.9286
1312.8	27.9185
1313.29	27.9042
1313.77	27.8867
1314.25	27.8671
1314.73	27.8466
1315.21	27.8261
1315.7	27.8059
1316.18	27.7858
1316.66	27.7653
1317.14	27.7433
1317.62	27.7191
1318.11	27.6915
1318.59	27.6597
1319.07	27.6231
1319.55	27.5815
1320.04	27.5348
1320.52	27.4836
1321	27.4283
1321.48	27.3691
1321.96	27.3059
1322.45	27.238
1322.93	27.1643
1323.41	27.0837
1323.89	26.9956
1324.38	26.8998
1324.86	26.7969
1325.34	26.688
1325.82	26.5747
1326.3	26.4587
1326.79	26.3421
1327.27	26.2271
1327.75	26.1162
1328.23	26.0118
1328.71	25.9162
1329.2	25.8311
1329.68	25.7578
1330.16	25.6966
1330.64	25.6477
1331.12	25.611
1331.61	25.5859
1332.09	25.5716
1332.57	25.567
1333.05	25.5706
1333.54	25.5804
1334.02	25.5948
1334.5	25.6121
1334.98	25.6311
1335.46	25.6505
1335.94	25.6694
1336.43	25.686
1336.91	25.6983
1337.39	25.703
1337.87	25.696
1338.36	25.673
1338.84	25.6299
1339.32	25.5646
1339.8	25.478
1340.28	25.3747
1340.77	25.2619
1341.25	25.1481
1341.73	25.0416
1342.21	24.9495
1342.69	24.8771
1343.18	24.8279
1343.66	24.8037
1344.14	24.8039
1344.62	24.8256
1345.11	24.8645
1345.59	24.915
1346.07	24.9717
1346.55	25.0294
1347.03	25.0843
1347.52	25.1335
1348	25.1751
1348.48	25.208
1348.96	25.2317
1349.44	25.2467
1349.93	25.2538
1350.41	25.2542
1350.89	25.2495
1351.37	25.2407
1351.86	25.2288
1352.34	25.2134
1352.82	25.1938
1353.3	25.1683
1353.78	25.1347
1354.27	25.0909
1354.75	25.0347
1355.23	24.9642
1355.71	24.8777
1356.19	24.7737
1356.68	24.651
1357.16	24.5088
1357.64	24.3479
1358.12	24.1706
1358.61	23.9814
1359.09	23.7864
1359.57	23.5925
1360.05	23.407
1360.53	23.2368
1361.02	23.0881
1361.5	22.9667
1361.98	22.8773
1362.46	22.8234
1362.94	22.806
[truncated: 5,470 more rows]
