# Supplementary material for: Single crystals of purely organic free-standing two-dimensional woven polymer networks
Source: Nat Chem. 2024 Jul 18;16(11):1906–14. doi: 10.1038/s41557-024-01580-3 (PMC11527790; doi:10.1038/s41557-024-01580-3)
Supplement: Supplementary file 9 — Source data for supplementary figures. [file 41557_2024_1580_MOESM9_ESM.zip › 2DWPN_Supplementary_Data_6/Supplementary Fig.51.xls]

## Sheet: Sheet1
Supplementary Fig.51
Simulation		NWPN-2
2θ (o)	Intensity (a.u.)	2θ (o)	Intensity (a.u.)
3	0	3	2368
3.02	0	3.02	2375
3.04	0	3.04	2414
3.06	0	3.06	2372
3.08	0	3.08	2466
3.1	0	3.1	2406
3.12	0	3.12	2487
3.14	0	3.14	2445
3.16	0	3.16	2394
3.18	0	3.18	2304
3.2	0	3.2	2398
3.22	0	3.22	2378
3.24	0	3.24	2315
3.26	0	3.26	2384
3.28	0	3.28	2360
3.3	0	3.3	2409
3.32	0	3.32	2380
3.34	0	3.34	2365
3.36	0	3.36	2344
3.38	0	3.38	2309
3.4	0	3.4	2298
3.42	0	3.42	2428
3.44	0	3.44	2365
3.46	0	3.46	2401
3.48	0	3.48	2427
3.5	0	3.5	2374
3.52	0	3.52	2321
3.54	0	3.54	2262
3.56	0	3.56	2398
3.58	0	3.58	2396
3.6	0	3.6	2389
3.62	9.93298	3.62	2443
3.64	10.2141	3.64	2398
3.66	10.5073	3.66	2294
3.68	10.8133	3.68	2302
3.7	11.1329	3.7	2373
3.72	11.4669	3.72	2362
3.74	11.8161	3.74	2326
3.76	12.1815	3.76	2296
3.78	12.5641	3.78	2435
3.8	12.965	3.8	2466
3.82	13.3854	3.82	2417
3.84	13.8265	3.84	2378
3.86	14.2899	3.86	2419
3.88	14.7769	3.88	2351
3.9	15.2892	3.9	2465
3.92	15.8286	3.92	2443
3.94	16.397	3.94	2438
3.96	16.9966	3.96	2367
3.98	17.6297	3.98	2411
4	18.2988	4	2535
4.02	19.0067	4.02	2533
4.04	19.7564	4.04	2490
4.06	20.5513	4.06	2460
4.08	21.3952	4.08	2531
4.1	22.2921	4.1	2566
4.12	23.2465	4.12	2542
4.14	24.2635	4.14	2557
4.16	25.3486	4.16	2593
4.18	26.5082	4.18	2711
4.2	27.749	4.2	2691
4.22	29.079	4.22	2702
4.24	30.5068	4.24	2631
4.26	32.0422	4.26	2741
4.28	33.6964	4.28	2606
4.3	35.4819	4.3	2484
4.32	37.4129	4.32	2581
4.34	39.5057	4.34	2600
4.36	41.7788	4.36	2672
4.38	44.2535	4.38	2601
4.4	46.9543	4.4	2546
4.42	49.9097	4.42	2449
4.44	53.1524	4.44	2577
4.46	56.721	4.46	2573
4.48	60.6605	4.48	2498
4.5	65.0239	4.5	2593
4.52	69.8742	4.52	2625
4.54	75.2864	4.54	2551
4.56	81.3504	4.56	2494
4.58	88.1748	4.58	2511
4.6	95.8918	4.6	2635
4.62	104.663	4.62	2498
4.64	114.69	4.64	2528
4.66	126.221	4.66	2487
4.68	139.571	4.68	2586
4.7	155.143	4.7	2548
4.72	173.453	4.72	2537
4.74	195.177	4.74	2505
4.76	221.211	4.76	2549
4.78	252.762	4.78	2542
4.8	291.484	4.8	2597
4.82	339.69	4.82	2503
4.84	400.688	4.84	2460
4.86	479.343	4.86	2556
4.88	583.086	4.88	2595
4.9	724.033	4.9	2596
4.92	923.965	4.92	2542
4.94	1225.67	4.94	2515
4.96	1713.43	4.96	2470
4.98	2535.16	4.98	2578
5	3897.56	5	2568
5.02	5971.77	5.02	2515
5.04	8505.69	5.04	2469
5.06	10000	5.06	2573
5.08	8859.1	5.08	2458
5.1	6348.6	5.1	2565
5.12	4166.97	5.12	2517
5.14	2703.08	5.14	2523
5.16	1812.91	5.16	2546
5.18	1285.39	5.18	2521
5.2	962.043	5.2	2578
5.22	750.063	5.22	2499
5.24	601.85	5.24	2543
5.26	493.361	5.26	2498
5.28	411.432	5.28	2587
5.3	348.096	5.3	2609
5.32	298.178	5.32	2602
5.34	258.174	5.34	2644
5.36	225.647	5.36	2573
5.38	198.856	5.38	2613
5.4	176.536	5.4	2552
5.42	157.753	5.42	2489
5.44	141.799	5.44	2673
5.46	128.137	5.46	2756
5.48	116.35	5.48	2683
5.5	106.111	5.5	2725
5.52	97.1613	5.52	2724
5.54	89.2943	5.54	2695
5.56	82.3425	5.56	2735
5.58	76.1697	5.58	2635
5.6	70.664	5.6	2738
5.62	65.7329	5.62	2739
5.64	61.2993	5.64	2806
5.66	57.2986	5.66	2763
5.68	53.6764	5.68	2730
5.7	50.3864	5.7	2800
5.72	47.3894	5.72	2779
5.74	44.6515	5.74	2833
5.76	42.1439	5.76	2942
5.78	39.8414	5.78	2911
5.8	37.7222	5.8	3044
5.82	35.7676	5.82	3033
5.84	33.9608	5.84	3111
5.86	32.2874	5.86	3204
5.88	30.7345	5.88	3277
5.9	29.2909	5.9	3413
5.92	27.9466	5.92	3486
5.94	26.6926	5.94	3683
5.96	25.5211	5.96	3604
5.98	24.425	5.98	3610
6	23.3979	6	3812
6.02	22.4343	6.02	3874
6.04	21.5289	6.04	3993
6.06	20.6772	6.06	4332
6.08	19.875	6.08	4454
6.1	19.1186	6.1	4684
6.12	18.4045	6.12	4751
6.14	17.7297	6.14	5111
6.16	17.0913	6.16	5206
6.18	16.4867	6.18	5300
6.2	15.9136	6.2	5401
6.22	15.3699	6.22	5672
6.24	14.8536	6.24	5900
6.26	14.3628	6.26	6365
6.28	13.896	6.28	6976
6.3	13.4515	6.3	7769
6.32	13.028	6.32	8999
6.34	12.6242	6.34	10448
6.36	12.2389	6.36	12475
6.38	11.8709	6.38	15410
6.4	11.5193	6.4	18602
6.42	11.1831	6.42	22946
6.44	10.8614	6.44	29848
6.46	10.5533	6.46	40025
6.48	10.2582	6.48	55691
6.5	9.97524	6.5	76820
6.52	0	6.52	102012
6.54	0	6.54	130184
6.56	0	6.56	152196
6.58	0	6.58	155043
6.6	0	6.6	121340
6.62	0	6.62	63487
6.64	0	6.64	26175
6.66	0	6.66	13312
6.68	0	6.68	9478
6.7	0	6.7	7671
6.72	0	6.72	6588
6.74	0	6.74	5982
6.76	0	6.76	5439
6.78	0	6.78	5101
6.8	0	6.8	4732
6.82	0	6.82	4624
6.84	0	6.84	4423
6.86	0	6.86	4187
6.88	0	6.88	4268
6.9	0	6.9	4107
6.92	0	6.92	3983
6.94	0	6.94	3898
6.96	0	6.96	3796
6.98	0	6.98	3838
7	0	7	3830
7.02	0	7.02	3700
7.04	0	7.04	3587
7.06	0	7.06	3694
7.08	0	7.08	3506
7.1	0	7.1	3463
7.12	0.36495	7.12	3464
7.14	0.37516	7.14	3568
7.16	0.38581	7.16	3526
7.18	0.39693	7.18	3430
7.2	0.40852	7.2	3316
7.22	0.42064	7.22	3452
7.24	0.4333	7.24	3418
7.26	0.44654	7.26	3300
7.28	0.4604	7.28	3238
7.3	0.47491	7.3	3232
7.32	0.54365	7.32	3225
7.34	0.56109	7.34	3229
7.36	0.57937	7.36	3196
7.38	0.59857	7.38	3176
7.4	0.61874	7.4	3225
7.42	0.63995	7.42	3303
7.44	0.66228	7.44	3176
7.46	0.68579	7.46	3180
7.48	0.71058	7.48	3118
7.5	0.73673	7.5	3196
7.52	0.76437	7.52	3172
7.54	0.79359	7.54	3088
7.56	0.82452	7.56	3263
7.58	0.8573	7.58	3262
7.6	0.89208	7.6	3119
7.62	0.92902	7.62	3230
7.64	0.96831	7.64	3242
7.66	1.08137	7.66	3220
7.68	1.128	7.68	3221
7.7	1.17776	7.7	3113
7.72	1.54702	7.72	3136
7.74	1.61286	7.74	3252
7.76	1.68316	7.76	3254
7.78	1.75836	7.78	3250
7.8	1.83892	7.8	3234
7.82	1.9254	7.82	3363
7.84	2.0184	7.84	3286
7.86	2.11861	7.86	3327
7.88	2.22683	7.88	3244
7.9	2.34396	7.9	3227
7.92	2.59759	7.92	3189
7.94	2.73935	7.94	3147
7.96	2.89378	7.96	3140
7.98	3.0625	7.98	3167
8	3.2474	8	3067
8.02	3.4507	8.02	3003
8.04	3.67502	8.04	3049
8.06	3.92347	8.06	3092
8.08	4.19979	8.08	3029
8.1	4.50845	8.1	3123
8.12	4.85492	8.12	2995
8.14	5.24585	8.14	3043
8.16	5.68946	8.16	3075
8.18	6.196	8.18	3114
8.2	6.77837	8.2	3030
8.22	7.45298	8.22	3121
8.24	8.24099	8.24	3006
8.26	9.17005	8.26	3127
8.28	10.2768	8.28	3117
8.3	11.6107	8.3	3072
8.32	13.2395	8.32	3027
8.34	15.2584	8.34	3022
8.36	17.8039	8.36	3192
8.38	21.0778	8.38	3041
8.4	25.3914	8.4	3040
8.42	31.2612	8.42	3063
8.44	39.6362	8.44	3241
8.46	52.3978	8.46	3258
8.48	73.1908	8.48	3219
8.5	108.154	8.5	3226
8.52	165.263	8.52	3177
8.54	249.345	8.54	3196
8.56	343.116	8.56	3186
8.58	379.832	8.58	3344
8.6	318.893	8.6	3180
8.62	224.765	8.62	3251
8.64	150.053	8.64	3310
8.66	102.32	8.66	3193
8.68	75.4486	8.68	3337
8.7	61.8409	8.7	3347
8.72	57.4816	8.72	3412
8.74	60.5284	8.74	3582
8.76	69.5323	8.76	3670
8.78	78.76	8.78	3814
8.8	76.6773	8.8	4136
8.82	62.968	8.82	4330
8.84	48.6052	8.84	4443
8.86	38.5433	8.86	4675
8.88	32.7146	8.88	4600
8.9	29.9809	8.9	4344
8.92	29.3852	8.92	4131
8.94	30.4243	8.94	4148
8.96	33.0361	8.96	4094
8.98	37.582	8.98	4123
9	44.9724	9	4129
9.02	56.9472	9.02	4232
9.04	76.3974	9.04	4313
9.06	107.329	9.06	4384
9.08	152.682	9.08	4615
9.1	208.154	9.1	4886
9.12	267.607	9.12	5060
9.14	330.19	9.14	5359
9.16	356.712	9.16	5627
9.18	304.656	9.18	5838
9.2	219.416	9.2	6353
9.22	150.217	9.22	6619
9.24	106.308	9.24	6752
9.26	82.357	9.26	7022
9.28	72.9462	9.28	6898
9.3	75.3254	9.3	6824
9.32	89.3612	9.32	6676
9.34	114.587	9.34	6314
9.36	141.678	9.36	5942
9.38	145.23	9.38	5672
9.4	117.619	9.4	5670
9.42	83.5062	9.42	5396
9.44	57.5821	9.44	5324
9.46	40.8041	9.46	5216
9.48	30.5427	9.48	5035
9.5	24.2183	9.5	5017
9.52	20.104	9.52	5003
9.54	17.2474	9.54	4844
9.56	15.1641	9.56	4903
9.58	13.5997	9.58	4861
9.6	12.4067	9.6	4830
9.62	11.4922	9.62	4622
9.64	10.7949	9.64	4463
9.66	10.2734	9.66	4403
9.68	9.89969	9.68	4396
9.7	9.65574	9.7	4240
9.72	9.53066	9.72	4183
9.74	9.51963	9.74	4196
9.76	9.62324	9.76	4190
9.78	9.84746	9.78	4296
9.8	10.2042	9.8	4126
9.82	10.7124	9.82	4118
9.84	11.4003	9.84	4089
9.86	12.3081	9.86	4123
9.88	13.4938	9.88	4234
9.9	15.0536	9.9	4335
9.92	17.0836	9.92	4341
9.94	19.7795	9.94	4366
9.96	23.4288	9.96	4146
9.98	28.5196	9.98	4192
10	35.97	10	4232
10.02	47.6119	10.02	3998
10.04	66.567	10.04	3964
10.06	99.1979	10.06	3929
10.08	151.893	10.08	3898
10.1	226.846	10.1	3820
10.12	301.901	10.12	3796
10.14	315.173	10.14	3866
10.16	251.4	10.16	3725
10.18	172.173	10.18	3730
10.2	112.601	10.2	3686
10.22	74.7302	10.22	3592
10.24	52.1777	10.24	3711
10.26	38.7581	10.26	3667
10.28	30.3162	10.28	3865
10.3	24.7201	10.3	3676
10.32	20.7958	10.32	3736
10.34	17.9655	10.34	3746
10.36	15.9029	10.36	3688
10.38	14.5734	10.38	3607
10.4	13.5276	10.4	3651
10.42	12.8489	10.42	3688
10.44	12.4953	10.44	3627
10.46	12.4537	10.46	3608
10.48	12.7383	10.48	3600
10.5	13.3953	10.5	3743
10.52	14.5133	10.52	3625
10.54	16.25	10.54	3725
10.56	19.0627	10.56	3713
10.58	23.1851	10.58	3657
10.6	29.9162	10.6	3871
10.62	41.0964	10.62	3750
10.64	60.524	10.64	3802
10.66	91.4104	10.66	3799
10.68	133.305	10.68	3674
10.7	169.156	10.7	3693
10.72	165.343	10.72	3667
10.74	126.149	10.74	3696
10.76	85.2284	10.76	3873
10.78	56.023	10.78	3800
10.8	37.8071	10.8	3756
10.82	26.9802	10.82	3837
10.84	20.4475	10.84	3871
10.86	16.1424	10.86	3976
10.88	13.2781	10.88	3863
10.9	11.2133	10.9	3953
10.92	9.67461	10.92	3820
10.94	8.50179	10.94	3864
10.96	7.6812	10.96	3910
10.98	6.97137	10.98	3932
11	6.41148	11	4028
11.02	5.96901	11.02	4202
11.04	5.62094	11.04	4500
11.06	5.35096	11.06	4803
11.08	5.14764	11.08	5311
11.1	5.00337	11.1	5892
11.12	4.91376	11.12	6571
11.14	4.87737	11.14	7146
11.16	4.89598	11.16	7589
11.18	4.97537	11.18	7343
11.2	5.12719	11.2	6623
11.22	5.37363	11.22	5693
11.24	5.75852	11.24	4871
11.26	6.37017	11.26	4316
11.28	7.3736	11.28	4130
11.3	9.02627	11.3	4040
11.32	11.6167	11.32	3943
11.34	15.16	11.34	3972
11.36	18.4327	11.36	3893
11.38	18.7394	11.38	3830
11.4	16.1311	11.4	3771
11.42	13.3395	11.42	3929
11.44	11.6051	11.44	3889
11.46	10.9735	11.46	3770
11.48	11.28	11.48	3913
11.5	12.5022	11.5	3969
11.52	14.8823	11.52	4164
11.54	18.9077	11.54	3914
11.56	25.0541	11.56	4093
11.58	32.8073	11.58	4125
11.6	38.4341	11.6	4179
11.62	37.1069	11.62	4135
11.64	32.5031	11.64	4204
11.66	29.3306	11.66	4433
11.68	29.2332	11.68	4456
11.7	32.668	11.7	4496
11.72	40.6216	11.72	4595
11.74	55.3056	11.74	4779
11.76	79.985	11.76	4885
11.78	116.944	11.78	4967
11.8	159.703	11.8	5214
11.82	180.257	11.82	5503
11.84	158.177	11.84	5733
11.86	120.272	11.86	5886
11.88	91.7468	11.88	6013
11.9	77.9303	11.9	6422
11.92	78.4181	11.92	6358
11.94	93.9212	11.94	6426
11.96	127.439	11.96	6112
11.98	181.167	11.98	6001
12	243.834	12	5604
12.02	272.23	12.02	5371
12.04	239.338	12.04	5044
12.06	184.661	12.06	4893
12.08	135.736	12.08	4846
12.1	95.5631	12.1	4596
12.12	66.6569	12.12	4600
12.14	48.0353	12.14	4620
12.16	36.4214	12.16	4621
12.18	29.1061	12.18	4519
12.2	24.2322	12.2	4588
12.22	21.1642	12.22	4625
12.24	19.2431	12.24	4433
12.26	18.2448	12.26	4525
12.28	18.1322	12.28	4591
12.3	19.0703	12.3	4654
12.32	21.5475	12.32	4584
12.34	26.5784	12.34	4793
12.36	35.8141	12.36	4600
12.38	51.1629	12.38	4843
12.4	72.8689	12.4	5026
12.42	93.231	12.42	5093
12.44	93.9593	12.44	5338
12.46	73.7292	12.46	5401
12.48	50.7986	12.48	5529
12.5	33.9495	12.5	5596
12.52	23.2674	12.52	5687
12.54	16.84	12.54	5773
12.56	12.9335	12.56	5829
12.58	10.3987	12.58	5903
12.6	8.63762	12.6	5913
12.62	7.3444	12.62	6059
12.64	6.35846	12.64	5949
12.66	5.58632	12.66	5922
12.68	4.96865	12.68	6295
12.7	4.46572	12.7	6335
12.72	4.05001	12.72	6520
12.74	3.702	12.74	6577
12.76	3.40749	12.76	6776
12.78	3.15599	12.78	6874
12.8	2.93961	12.8	6726
12.82	2.75233	12.82	7082
12.84	2.5895	12.84	7076
12.86	2.43481	12.86	7200
12.88	2.31113	12.88	7134
12.9	2.20321	12.9	7043
12.92	2.14729	12.92	7107
12.94	2.07452	12.94	7444
12.96	2.00624	12.96	7699
12.98	1.94895	12.98	7904
13	1.90221	13	8306
13.02	1.86582	13.02	8661
13.04	1.83985	13.04	9052
13.06	1.82467	13.06	10120
13.08	1.79546	13.08	11604
13.1	1.80499	13.1	13946
13.12	1.82865	13.12	16557
13.14	1.86866	13.14	19288
13.16	1.92815	13.16	21314
13.18	2.01145	13.18	22635
13.2	2.12463	13.2	21791
13.22	2.27632	13.22	19219
13.24	2.47894	13.24	15556
13.26	2.7509	13.26	12605
13.28	2.96124	13.28	11584
13.3	3.47901	13.3	11222
13.32	4.22422	13.32	12205
13.34	5.36175	13.34	13306
13.36	7.21568	13.36	14245
13.38	10.3513	13.38	15105
13.4	15.55	13.4	14905
13.42	23.4336	13.42	13791
13.44	32.9409	13.44	11865
13.46	38.2503	13.46	10027
13.48	33.391	13.48	8824
13.5	23.9261	13.5	8189
13.52	15.8272	13.52	7788
13.54	10.4252	13.54	7371
13.56	7.11782	13.56	7360
13.58	5.18394	13.58	7213
13.6	4.00284	13.6	6958
13.62	3.23391	13.62	6742
13.64	2.73957	13.64	6347
13.66	2.36032	13.66	5951
13.68	2.08379	13.68	5707
13.7	1.98664	13.7	5486
13.72	1.86572	13.72	5266
13.74	1.76804	13.74	5006
13.76	1.70843	13.76	4821
13.78	1.73516	13.78	4758
13.8	1.74591	13.8	4730
13.82	1.96004	13.82	4610
13.84	2.05731	13.84	4519
13.86	2.21399	13.86	4485
13.88	2.45955	13.88	4517
13.9	2.85431	13.9	4445
13.92	3.42819	13.92	4294
13.94	4.54366	13.94	4407
13.96	6.34047	13.96	4283
13.98	8.89868	13.98	4423
14	11.494	14	4359
14.02	12.0537	14.02	4244
14.04	10.2462	14.04	4259
14.06	7.67838	14.06	4294
14.08	5.78529	14.08	4257
14.1	4.64969	14.1	4235
14.12	4.06431	14.12	4232
14.14	3.82887	14.14	4301
14.16	3.8166	14.16	4380
14.18	3.96944	14.18	4377
14.2	4.27612	14.2	4343
14.22	4.75902	14.22	4320
14.24	5.47798	14.24	4309
14.26	6.55902	14.26	4340
14.28	8.26196	14.28	4244
14.3	11.0868	14.3	4269
14.32	15.8489	14.32	4251
14.34	23.5431	14.34	4437
14.36	34.5357	14.36	4584
14.38	45.7746	14.38	4495
14.4	48.5329	14.4	4643
14.42	39.9556	14.42	4690
14.44	28.3108	14.44	4808
14.46	19.2405	14.46	4884
14.48	13.4151	14.48	4791
14.5	9.96242	14.5	4630
14.52	7.95258	14.52	4485
14.54	6.74845	14.54	4499
14.56	5.99531	14.56	4465
14.58	5.51421	14.58	4247
14.6	5.21384	14.6	4068
14.62	5.0437	14.62	4202
14.64	4.9737	14.64	4122
14.66	4.99746	14.66	4071
14.68	5.08029	14.68	4168
14.7	5.26365	14.7	4166
14.72	5.47578	14.72	4054
14.74	5.75277	14.74	4081
14.76	6.09932	14.76	4074
14.78	6.52345	14.78	4119
14.8	7.03702	14.8	4020
14.82	7.65668	14.82	4198
14.84	8.40544	14.84	4252
14.86	9.3151	14.86	4278
14.88	10.4301	14.88	4434
14.9	11.8139	14.9	4394
14.92	13.5241	14.92	4338
14.94	15.7826	14.94	4491
14.96	18.8037	14.96	4445
14.98	23.0398	14.98	4472
15	29.3633	15	4486
15.02	38.9177	15.02	4466
15.04	53.5499	15.04	4655
15.06	74.6876	15.06	4608
15.08	100.499	15.08	4623
15.1	126.906	15.1	4690
15.12	155.572	15.12	4946
15.14	178.735	15.14	5143
15.16	179.261	15.16	5389
15.18	169.354	15.18	5439
15.2	172.992	15.2	5615
15.22	194.06	15.22	5806
15.24	219.854	15.24	5856
15.26	231.362	15.26	5992
15.28	204.948	15.28	6032
15.3	155.085	15.3	5929
15.32	112.404	15.32	5841
15.34	85.6712	15.34	5516
15.36	73.0956	15.36	5558
15.38	72.3607	15.38	5416
15.4	83.6078	15.4	5290
15.42	109.72	15.42	5190
15.44	153.893	15.44	5284
15.46	210.757	15.46	5427
15.48	246.725	15.48	5846
15.5	221.745	15.5	6281
15.52	161.946	15.52	6653
15.54	108.728	15.54	7093
15.56	72.5554	15.56	7431
15.58	50.3074	15.58	7457
15.6	36.9715	15.6	6901
15.62	28.706	15.62	6574
15.64	23.2365	15.64	5983
15.66	19.389	15.66	5594
15.68	16.5733	15.68	5356
15.7	14.4758	15.7	5299
15.72	12.9249	15.72	5195
15.74	11.8382	15.74	5135
15.76	11.2606	15.76	5097
15.78	11.0596	15.78	5065
15.8	11.1902	15.8	5133
15.82	11.169	15.82	5252
15.84	10.4459	15.84	5164
15.86	9.3786	15.86	5155
15.88	8.47116	15.88	5363
15.9	7.92559	15.9	5712
15.92	7.62563	15.92	5822
15.94	7.84177	15.94	6141
15.96	8.00074	15.96	6469
15.98	8.43551	15.98	6846
16	9.25359	16	6874
16.02	10.6498	16.02	7002
16.04	13.0217	16.04	6691
16.06	16.9782	16.06	6386
16.08	23.2019	16.08	6244
16.1	31.6316	16.1	6085
16.12	40.3616	16.12	6227
16.14	47.11	16.14	6313
16.16	47.8042	16.16	6412
16.18	39.7805	16.18	6202
16.2	29.3353	16.2	6336
16.22	21.4131	16.22	6321
16.24	16.5508	16.24	6427
16.26	13.9766	16.26	6446
16.28	12.9246	16.28	6510
16.3	12.9414	16.3	6654
16.32	13.9233	16.32	6587
16.34	16.1357	16.34	6595
16.36	20.3107	16.36	6473
16.38	27.7849	16.38	6744
16.4	40.0505	16.4	6998
16.42	57.7783	16.42	7088
16.44	76.0498	16.44	6985
16.46	80.2226	16.46	6965
16.48	65.63	16.48	6939
16.5	46.8738	16.5	6718
16.52	32.763	16.52	6493
16.54	24.0588	16.54	6211
16.56	19.2863	16.56	5814
16.58	17.1337	16.58	5629
16.6	16.7871	16.6	5344
16.62	18.0258	16.62	4939
16.64	21.6402	16.64	5015
16.66	28.5743	16.66	4952
16.68	39.9372	16.68	4955
16.7	54.9679	16.7	4881
16.72	66.3545	16.72	4604
16.74	62.523	16.74	4931
16.76	48.2965	16.76	4827
16.78	35.188	16.78	4835
16.8	27.0344	16.8	4893
16.82	23.309	16.82	4883
16.84	21.9754	16.84	5008
16.86	20.2075	16.86	4806
16.88	17.1449	16.88	4901
16.9	14.2575	16.9	4952
16.92	12.3022	16.92	4913
16.94	11.27	16.94	4965
16.96	10.66	16.96	4925
16.98	10.7975	16.98	4964
17	11.3824	17	5002
17.02	12.4073	17.02	5059
17.04	13.8548	17.04	5067
17.06	15.6492	17.06	5161
17.08	18.0026	17.08	5162
17.1	21.6921	17.1	5386
17.12	27.8959	17.12	5218
17.14	37.9594	17.14	5048
17.16	53.1911	17.16	5085
17.18	72.33	17.18	4890
17.2	86.1507	17.2	4696
17.22	83.8091	17.22	4752
17.24	73.4678	17.24	4705
17.26	68.1703	17.26	4675
17.28	73.5221	17.28	4610
17.3	93.2587	17.3	4534
17.32	132.297	17.32	4451
17.34	194.467	17.34	4440
17.36	269.644	17.36	4533
17.38	309.594	17.38	4507
17.4	270.447	17.4	4565
17.42	195.387	17.42	4613
17.44	132.91	17.44	4625
17.46	91.8984	17.46	4617
17.48	65.8669	17.48	4676
17.5	48.6228	17.5	4649
17.52	37.2788	17.52	4707
17.54	29.9421	17.54	4888
17.56	25.3209	17.56	4657
17.58	22.6622	17.58	4817
17.6	21.4606	17.6	4929
17.62	21.0898	17.62	5024
17.64	20.2423	17.64	5062
17.66	18.6911	17.66	5153
17.68	17.5101	17.68	5113
17.7	17.4428	17.7	5299
17.72	18.9387	17.72	5425
17.74	22.6722	17.74	5634
17.76	29.6504	17.76	5837
17.78	40.7257	17.78	5983
17.8	54.4764	17.8	6151
17.82	62.7954	17.82	6353
17.84	57.3988	17.84	6433
17.86	45.5747	17.86	6627
17.88	36.9265	17.88	6637
17.9	34.3753	17.9	6651
17.92	38.1544	17.92	6769
17.94	47.1191	17.94	6804
17.96	56.2131	17.96	7016
17.98	55.1121	17.98	6851
18	43.6052	18	6942
18.02	31.0877	18.02	6693
18.04	22.031	18.04	6631
18.06	16.3606	18.06	6614
18.08	13.0358	18.08	6414
18.1	11.1406	18.1	6329
18.12	10.1083	18.12	6472
18.14	9.67785	18.14	6535
18.16	9.80346	18.16	6578
18.18	10.5997	18.18	6478
18.2	12.5341	18.2	6714
18.22	15.348	18.22	6997
18.24	18.9703	18.24	6951
18.26	21.659	18.26	7266
18.28	21.9782	18.28	7372
18.3	22.1907	18.3	7430
18.32	25.0037	18.32	7365
18.34	31.3503	18.34	7598
18.36	39.7455	18.36	7690
18.38	43.9169	18.38	7525
18.4	38.9971	18.4	7472
18.42	30.6178	18.42	7257
18.44	24.4566	18.44	7027
18.46	21.8825	18.46	6999
18.48	23.0036	18.48	6878
18.5	28.0383	18.5	6737
18.52	37.1213	18.52	6795
18.54	48.2078	18.54	6901
18.56	53.3872	18.56	6760
18.58	46.674	18.58	6872
18.6	35.2844	18.6	6991
18.62	26.2237	18.62	7100
18.64	20.7498	18.64	6967
18.66	18.2019	18.66	7097
18.68	17.8072	18.68	7081
18.7	19.5009	18.7	7182
18.72	23.7578	18.72	7503
18.74	31.7587	18.74	7425
18.76	44.931	18.76	7676
18.78	63.0517	18.78	7802
18.8	79.2746	18.8	8127
18.82	79.237	18.82	8310
18.84	62.5737	18.84	8691
18.86	44.5959	18.86	8999
18.88	31.8993	18.88	9070
18.9	24.3136	18.9	9250
18.92	20.428	18.92	9121
18.94	18.9958	18.94	9024
18.96	19.4595	18.96	8765
18.98	21.8423	18.98	8509
19	27.004	19	8167
19.02	36.4821	19.02	8033
19.04	51.946	19.04	7677
19.06	72.9816	19.06	7532
19.08	90.5913	19.08	7471
19.1	87.9832	19.1	7320
19.12	68.2159	19.12	7171
19.14	48.1171	19.14	7246
19.16	34.0785	19.16	7185
19.18	25.7101	19.18	7090
19.2	21.103	19.2	7185
19.22	18.7946	19.22	7546
19.24	17.8096	19.24	7513
19.26	17.6829	19.26	7588
19.28	18.2894	19.28	7736
19.3	19.8398	19.3	8011
19.32	22.5603	19.32	8134
19.34	27.087	19.34	8496
19.36	34.6958	19.36	8576
19.38	47.5108	19.38	8657
19.4	68.181	19.4	8905
19.42	97.9026	19.42	8814
19.44	129.37	19.44	8888
19.46	139.267	19.46	8564
19.48	119.372	19.48	8363
19.5	93.146	19.5	8230
19.52	76.2044	19.52	8055
19.54	71.4433	19.54	7602
19.56	79.4455	19.56	7238
19.58	102.748	19.58	6966
19.6	145.355	19.6	6665
19.62	208.455	19.62	6455
19.64	274.656	19.64	6336
19.66	300.64	19.66	6328
19.68	261.036	19.68	6265
19.7	188.868	19.7	6276
19.72	126.282	19.72	6133
19.74	84.1369	19.74	6429
19.76	58.352	19.76	6540
19.78	42.9462	19.78	6917
19.8	33.4542	19.8	7277
19.82	27.2507	19.82	7760
19.84	23.0016	19.84	8059
19.86	19.9776	19.86	8459
19.88	17.8393	19.88	8779
19.9	16.397	19.9	8788
19.92	15.585	19.92	8703
19.94	15.4654	19.94	8648
19.96	16.243	19.96	8558
19.98	18.2279	19.98	8357
20	21.6131	20	8086
20.02	25.6031	20.02	7596
20.04	27.4039	20.04	7470
20.06	25.2677	20.06	7232
20.08	22.1731	20.08	6978
20.1	20.6803	20.1	6936
20.12	21.418	20.12	6770
20.14	24.2388	20.14	6680
20.16	27.7056	20.16	6648
20.18	29.9961	20.18	6676
20.2	30.0602	20.2	6515
20.22	29.5748	20.22	6508
20.24	31.3902	20.24	6339
20.26	37.4917	20.26	6408
20.28	49.8386	20.28	6385
20.3	70.4089	20.3	6208
20.32	98.9775	20.32	6406
20.34	124.954	20.34	6456
20.36	130.196	20.36	6259
20.38	120.965	20.38	6396
20.4	114.493	20.4	6613
20.42	107.37	20.42	6535
20.44	91.3097	20.44	6641
20.46	71.2222	20.46	6962
20.48	53.1051	20.48	7202
20.5	40.1868	20.5	7219
20.52	32.6515	20.52	7547
20.54	29.4698	20.54	7537
20.56	30.0775	20.56	7726
20.58	34.7111	20.58	7580
20.6	44.3752	20.6	7790
20.62	58.8402	20.62	8098
20.64	72.431	20.64	8371
20.66	72.4356	20.66	8655
20.68	58.4745	20.68	8495
20.7	43.1847	20.7	8399
20.72	32.4392	20.72	8051
20.74	26.2538	20.74	7571
20.76	23.4266	20.76	7124
20.78	22.9941	20.78	6519
20.8	24.7336	20.8	6443
20.82	29.0255	20.82	6409
20.84	37.052	20.84	6307
20.86	50.1436	20.86	6252
20.88	68.1123	20.88	6247
20.9	84.3536	20.9	6208
20.92	86.797	20.92	6055
20.94	79.7935	20.94	5801
20.96	78.2982	20.96	5944
20.98	89.9088	20.98	5923
21	115.199	21	5674
21.02	144.099	21.02	5747
21.04	150.311	21.04	5796
21.06	124.691	21.06	5652
21.08	92.7387	21.08	5620
21.1	71.1579	21.1	5821
21.12	61.97	21.12	5774
21.14	62.4157	21.14	5796
21.16	65.8983	21.16	5757
21.18	62.3381	21.18	6018
21.2	52.4597	21.2	5969
21.22	44.6612	21.22	6043
21.24	42.9891	21.24	6198
21.26	48.3722	21.26	6305
21.28	59.9534	21.28	6219
21.3	71.6058	21.3	6323
21.32	70.6472	21.32	6437
21.34	56.4419	21.34	6475
21.36	41.0452	21.36	6483
21.38	30.0454	21.38	6561
21.4	23.4365	21.4	6817
21.42	19.9875	21.42	6749
21.44	18.6616	21.44	6745
21.46	18.9216	21.46	6931
21.48	20.7294	21.48	7056
21.5	24.4858	21.5	7043
21.52	31.1982	21.52	6954
21.54	42.8286	21.54	6991
21.56	61.8761	21.56	6995
21.58	88.3123	21.58	7038
21.6	111.529	21.6	7079
21.62	109.645	21.62	7155
21.64	84.3924	21.64	7106
21.66	57.5813	21.66	7201
21.68	38.3278	21.68	7464
21.7	26.2737	21.7	7474
21.72	19.0934	21.72	7849
21.74	14.7636	21.74	8513
21.76	12.0051	21.76	9066
21.78	10.1407	21.78	9899
21.8	8.83806	21.8	10800
21.82	7.84584	21.82	11431
21.84	7.26779	21.84	11868
21.86	7.01698	21.86	12221
21.88	7.00289	21.88	11894
21.9	7.27112	21.9	11136
21.92	7.41938	21.92	10803
21.94	7.06997	21.94	10301
21.96	6.52504	21.96	10293
21.98	6.15309	21.98	10364
22	6.05856	22	10528
22.02	6.24142	22.02	10903
22.04	6.7252	22.04	11257
22.06	7.56003	22.06	11350
22.08	8.93728	22.08	11744
22.1	11.1737	22.1	11947
22.12	14.7378	22.12	12008
22.14	19.9097	22.14	12107
22.16	26.4263	22.16	12094
22.18	32.4758	22.18	11683
22.2	38.5952	22.2	11565
22.22	47.8854	22.22	11073
22.24	58.2292	22.24	11080
22.26	59.4117	22.26	10983
22.28	48.4703	22.28	10773
22.3	35.5684	22.3	10823
22.32	26.7761	22.32	10773
22.34	22.8059	22.34	10442
22.36	23.0326	22.36	10838
22.38	26.3669	22.38	10809
22.4	30.213	22.4	11095
22.42	29.6294	22.42	11400
22.44	24.4574	22.44	11777
22.46	19.2128	22.46	12038
22.48	16.0752	22.48	12394
22.5	15.23	22.5	12645
22.52	17.1031	22.52	13159
22.54	22.0605	22.54	13576
22.56	30.6567	22.56	13556
22.58	41.8414	22.58	13645
22.6	49.0846	22.6	13549
22.62	44.3671	22.62	13017
22.64	32.6256	22.64	12449
22.66	22.065	22.66	11939
22.68	14.9135	22.68	11357
22.7	10.5351	22.7	10960
22.72	7.94524	22.72	10418
22.74	6.39044	22.74	10221
22.76	5.4494	22.76	9607
22.78	4.93038	22.78	9503
22.8	4.70974	22.8	9172
22.82	4.85831	22.82	8918
22.84	5.14372	22.84	8716
22.86	5.02167	22.86	8592
22.88	4.36097	22.88	8491
22.9	3.62203	22.9	8227
22.92	3.08341	22.92	8176
22.94	2.76633	22.94	8085
22.96	2.61884	22.96	7830
22.98	2.57005	22.98	7937
23	2.57618	23	8014
23.02	2.69246	23.02	7905
23.04	3.00367	23.04	7904
23.06	3.55931	23.06	7924
23.08	4.26875	23.08	8035
23.1	4.57825	23.1	7932
23.12	4.28219	23.12	8055
23.14	3.68155	23.14	7925
23.16	3.24455	23.16	7798
23.18	3.11463	23.18	7980
23.2	3.23414	23.2	7736
23.22	3.72765	23.22	7816
23.24	4.57202	23.24	7629
23.26	6.04618	23.26	7631
23.28	8.38249	23.28	7550
23.3	11.5096	23.3	7570
23.32	14.1085	23.32	7611
23.34	13.9039	23.34	7585
23.36	11.528	23.36	7674
23.38	9.37055	23.38	7696
23.4	8.41127	23.4	8090
23.42	8.79716	23.42	8127
23.44	10.5959	23.44	8396
23.46	13.8045	23.46	8515
23.48	17.712	23.48	8669
23.5	20.2106	23.5	8927
23.52	20.9163	23.52	8852
23.54	22.7667	23.54	9001
23.56	27.3765	23.56	9117
23.58	32.6206	23.58	8793
23.6	33.0122	23.6	8842
23.62	27.9724	23.62	8799
23.64	22.0629	23.64	8965
23.66	16.6333	23.66	8680
23.68	12.0315	23.68	8557
23.7	8.80899	23.7	8506
23.72	6.84829	23.72	8667
23.74	5.70061	23.74	8691
23.76	5.05302	23.76	8680
23.78	4.43318	23.78	8852
23.8	3.85992	23.8	8863
23.82	3.38464	23.82	8941
23.84	3.06303	23.84	8938
23.86	2.88267	23.86	8994
23.88	2.82186	23.88	9219
23.9	2.8536	23.9	9252
23.92	3.02988	23.92	9568
23.94	3.33151	23.94	9491
23.96	3.69546	23.96	9480
23.98	3.97865	23.98	9572
24	4.09059	24	9646
24.02	4.22316	24.02	9429
24.04	4.69143	24.04	9310
24.06	5.454	24.06	9172
24.08	6.78267	24.08	8950
24.1	9.05801	24.1	8771
24.12	12.5224	24.12	8732
24.14	16.9237	24.14	8703
24.16	20.6975	24.16	8720
24.18	22.0156	24.18	8654
24.2	21.1257	24.2	8530
24.22	20.6218	24.22	8399
24.24	22.7122	24.24	8445
24.26	27.2201	24.26	8495
24.28	30.3478	24.28	8486
24.3	27.3748	24.3	8450
24.32	20.7749	24.32	8448
24.34	14.9895	24.34	8266
24.36	11.1708	24.36	8376
24.38	8.97525	24.38	8293
24.4	7.86003	24.4	8159
24.42	7.41982	24.42	8291
24.44	7.44653	24.44	8271
24.46	7.83562	24.46	8212
24.48	8.61122	24.48	8192
24.5	9.87092	24.5	8088
24.52	11.8246	24.52	8122
24.54	14.8934	24.54	8151
24.56	19.8807	24.56	8282
24.58	28.0228	24.58	8370
24.6	40.5922	24.6	8548
24.62	57.1557	24.62	8599
24.64	73.2517	24.64	8518
24.66	85.292	24.66	8493
24.68	89.9983	24.68	8433
24.7	80.3721	24.7	8380
24.72	61.6319	24.72	8460
24.74	45.0281	24.74	8550
24.76	33.5896	24.76	8719
24.78	25.9462	24.78	9003
24.8	21.3721	24.8	9438
24.82	19.1821	24.82	10171
24.84	17.8492	24.84	11048
24.86	16.0061	24.86	12233
24.88	14.13	24.88	14001
24.9	13.1238	24.9	16073
24.92	13.3538	24.92	17737
24.94	15.1106	24.94	18176
24.96	18.7908	24.96	18251
24.98	24.6754	24.98	17139
25	31.5747	25	16235
25.02	35.3158	25.02	14657
25.04	33.6804	25.04	13036
25.06	30.5895	25.06	11715
25.08	28.9131	25.08	10342
25.1	27.5876	25.1	9686
25.12	25.746	25.12	9002
25.14	25.4921	25.14	8445
25.16	28.8211	25.16	8236
25.18	37.0096	25.18	7884
25.2	50.5548	25.2	7767
25.22	66.4771	25.22	7556
25.24	75.2254	25.24	7456
25.26	69.8381	25.26	7425
25.28	57.0508	25.28	7422
25.3	44.5083	25.3	7411
25.32	34.5818	25.32	7283
25.34	28.5991	25.34	7316
25.36	26.5518	25.36	7282
25.38	28.149	25.38	6998
25.4	33.5947	25.4	7208
25.42	43.6684	25.42	7102
25.44	58.4546	25.44	7030
25.46	77.2075	25.46	6791
25.48	100.882	25.48	6852
25.5	122.497	25.5	6715
25.52	120.974	25.52	6696
25.54	96.1525	25.54	6606
25.56	69.6121	25.56	6646
25.58	49.9768	25.58	6589
25.6	35.8393	25.6	6540
25.62	25.9507	25.62	6365
25.64	19.4897	25.64	6537
25.66	15.3413	25.66	6527
25.68	12.6722	25.68	6591
25.7	10.9007	25.7	6769
25.72	9.72826	25.72	6796
25.74	8.98676	25.74	6725
25.76	8.58011	25.76	6675
25.78	8.56508	25.78	6682
25.8	9.01667	25.8	6683
25.82	10.1426	25.82	6557
25.84	12.2251	25.84	6610
25.86	15.4179	25.86	6613
25.88	19.0031	25.88	6562
25.9	20.5274	25.9	6522
25.92	18.8457	25.92	6353
25.94	16.2443	25.94	6310
25.96	14.5098	25.96	6347
25.98	14.1624	25.98	6207
26	15.3084	26	6261
26.02	18.2465	26.02	6270
26.04	23.865	26.04	6198
26.06	33.8384	26.06	6418
26.08	50.3311	26.08	6349
26.1	74.284	26.1	6285
26.12	99.5917	26.12	6220
26.14	106.655	26.14	6355
26.16	87.2552	26.16	6429
26.18	60.7495	26.18	6402
26.2	40.2982	26.2	6433
26.22	27.171	26.22	6406
26.24	19.3625	26.24	6394
26.26	14.7827	26.26	6545
26.28	12.0198	26.28	6665
26.3	10.2878	26.3	6671
26.32	9.24836	26.32	6715
26.34	8.74624	26.34	6979
26.36	8.72091	26.36	7233
26.38	9.04501	26.38	7454
26.4	9.41346	26.4	8086
26.42	9.71331	26.42	9007
26.44	10.4623	26.44	10555
26.46	12.1996	26.46	12929
26.48	15.0188	26.48	16458
26.5	18.206	26.5	21182
26.52	20.3639	26.52	26588
26.54	20.3583	26.54	31921
26.56	18.4548	26.56	35669
26.58	16.8693	26.58	36722
26.6	17.0033	26.6	35493
26.62	19.4058	26.62	31899
26.64	24.5962	26.64	27461
26.66	32.7869	26.66	22682
26.68	43.1717	26.68	17961
26.7	55.5134	26.7	14580
26.72	69.1379	26.72	11502
26.74	77.3394	26.74	9588
26.76	74.2917	26.76	8187
26.78	62.3477	26.78	7524
26.8	50.996	26.8	6978
26.82	45.6146	26.82	6639
26.84	43.6022	26.84	6278
26.86	38.2892	26.86	6169
26.88	29.2483	26.88	6004
26.9	21.042	26.9	5900
26.92	15.3342	26.92	5732
26.94	11.8432	26.94	5963
26.96	9.83308	26.96	5793
26.98	8.67879	26.98	5759
27	7.81883	27	5641
27.02	7.40305	27.02	5726
27.04	7.53896	27.04	5623
27.06	8.5085	27.06	5716
27.08	10.5928	27.08	5439
27.1	13.8558	27.1	5385
27.12	17.3573	27.12	5226
27.14	18.3834	27.14	5068
27.16	15.4825	27.16	5179
27.18	11.3213	27.18	5043
27.2	8.02654	27.2	5010
27.22	5.88145	27.22	4925
27.24	4.59656	27.24	4873
27.26	3.85587	27.26	4694
27.28	3.44091	27.28	4758
27.3	3.21621	27.3	4696
27.32	3.06395	27.32	4643
27.34	2.9014	27.34	4708
27.36	2.7555	27.36	4703
27.38	2.70764	27.38	4563
27.4	2.77038	27.4	4829
27.42	2.97524	27.42	4710
27.44	3.39915	27.44	4755
27.46	4.17838	27.46	4619
27.48	5.50118	27.48	4578
27.5	7.50311	27.5	4570
27.52	9.85725	27.52	4710
27.54	11.0623	27.54	4562
27.56	9.93836	27.56	4612
27.58	7.94933	27.58	4528
27.6	6.38494	27.6	4572
27.62	5.79537	27.62	4614
27.64	6.12778	27.64	4596
27.66	7.45344	27.66	4461
27.68	9.86088	27.68	4610
27.7	13.0253	27.7	4582
27.72	15.1492	27.72	4547
27.74	14.402	27.74	4492
27.76	12.2976	27.76	4411
27.78	11.0881	27.78	4444
27.8	11.3505	27.8	4396
27.82	12.3335	27.82	4362
27.84	12.5628	27.84	4448
27.86	11.9104	27.86	4432
27.88	10.7305	27.88	4399
27.9	9.01848	27.9	4422
27.92	7.52236	27.92	4404
27.94	6.73497	27.94	4506
27.96	6.74485	27.96	4390
27.98	7.69225	27.98	4518
28	9.7642	28	4471
28.02	13.0629	28.02	4757
28.04	16.7472	28.04	4742
28.06	18.1924	28.06	4858
28.08	16.3811	28.08	4889
28.1	14.1292	28.1	5006
28.12	13.5177	28.12	4965
28.14	15.1165	28.14	5067
28.16	18.8082	28.16	5078
28.18	22.8178	28.18	4971
28.2	23.881	28.2	5094
28.22	21.6818	28.22	4830
28.24	17.9965	28.24	4707
28.26	14.137	28.26	4688
28.28	11.4139	28.28	4686
28.3	10.3086	28.3	4557
28.32	10.8619	28.32	4630
28.34	13.118	28.34	4549
28.36	17.075	28.36	4634
28.38	21.615	28.38	4638
28.4	23.9487	28.4	4825
28.42	23.1586	28.42	4654
28.44	22.4027	28.44	4777
28.46	23.2464	28.46	4639
28.48	23.456	28.48	4595
28.5	20.5989	28.5	4752
28.52	15.7013	28.52	4718
28.54	11.1891	28.54	4611
28.56	8.02457	28.56	4545
28.58	6.04943	28.58	4538
28.6	4.83882	28.6	4459
28.62	4.11604	28.62	4270
28.64	3.66985	28.64	4259
28.66	3.39839	28.66	4248
28.68	3.25232	28.68	4188
28.7	3.20073	28.7	4158
28.72	3.24463	28.72	4048
28.74	3.39676	28.74	4041
28.76	3.68717	28.76	4051
28.78	4.1553	28.78	3977
28.8	4.81684	28.8	4027
28.82	5.55397	28.82	3932
28.84	6.081	28.84	3893
28.86	6.44231	28.86	3961
28.88	6.98162	28.88	4009
28.9	7.95956	28.9	3953
28.92	9.70017	28.92	3942
28.94	12.7142	28.94	3878
28.96	17.8097	28.96	3985
28.98	25.992	28.98	3997
29	37.5998	29	3926
29.02	50.182	29.02	3976
29.04	57.4487	29.04	3838
29.06	53.7942	29.06	3980
29.08	44.2593	29.08	3939
29.1	37.6019	29.1	4009
29.12	36.0514	29.12	3980
29.14	36.3692	29.14	4046
29.16	33.5536	29.16	3961
29.18	28.5506	29.18	3834
29.2	25.0098	29.2	3901
29.22	24.4389	29.22	3938
29.24	27.3996	29.24	3722
29.26	32.829	29.26	3736
29.28	36.9736	29.28	3884
29.3	37.2466	29.3	3804
29.32	33.6196	29.32	3668
29.34	27.226	29.34	3746
29.36	20.7865	29.36	3786
29.38	16.1271	29.38	3714
29.4	13.313	29.4	3706
29.42	11.3421	29.42	3750
29.44	9.77254	29.44	3772
29.46	8.78852	29.46	3803
29.48	8.34571	29.48	3719
29.5	8.42331	29.5	3803
29.52	9.362	29.52	3768
29.54	11.4899	29.54	3878
29.56	14.5665	29.56	3903
29.58	17.2056	29.58	3763
29.6	17.3217	29.6	3797
29.62	15.0596	29.62	3726
29.64	12.7548	29.64	3663
29.66	11.3477	29.66	3733
29.68	9.98086	29.68	3820
29.7	8.07937	29.7	3721
29.72	6.34662	29.72	3684
29.74	5.18066	29.74	3770
29.76	4.56321	29.76	3746
29.78	4.37995	29.78	3575
29.8	4.61023	29.8	3613
29.82	5.31867	29.82	3583
29.84	6.63373	29.84	3708
29.86	8.59659	29.86	3678
29.88	10.7435	29.88	3524
29.9	12.0148	29.9	3595
29.92	12.7264	29.92	3651
29.94	13.8809	29.94	3641
29.96	14.8159	29.96	3596
29.98	14.7841	29.98	3676
30	14.7389	30	3584
30.02	14.3956	30.02	3501
30.04	12.6774	30.04	3684
30.06	10.7143	30.06	3531
30.08	9.84744	30.08	3705
30.1	10.1978	30.1	3596
30.12	10.7336	30.12	3606
30.14	9.91219	30.14	3525
30.16	8.04206	30.16	3477
30.18	6.44271	30.18	3592
30.2	5.57812	30.2	3454
30.22	5.43387	30.22	3527
30.24	5.85077	30.24	3511
30.26	6.36085	30.26	3393
30.28	6.33905	30.28	3464
30.3	6.0347	30.3	3462
30.32	6.15985	30.32	3508
30.34	7.0312	30.34	3421
30.36	8.52086	30.36	3519
30.38	10.0234	30.38	3463
30.4	11.1944	30.4	3348
30.42	11.9863	30.42	3632
30.44	11.9826	30.44	3626
30.46	10.8911	30.46	3653
30.48	9.21366	30.48	3604
30.5	7.84825	30.5	3649
30.52	7.28409	30.52	3610
30.54	7.73509	30.54	3561
30.56	8.90133	30.56	3677
30.58	10.1599	30.58	3645
30.6	10.6035	30.6	3568
30.62	10.3753	30.62	3632
30.64	10.77	30.64	3653
30.66	12.3263	30.66	3458
30.68	15.1031	30.68	3491
30.7	19.1148	30.7	3461
30.72	22.5862	30.72	3467
30.74	22.2603	30.74	3513
30.76	19.3648	30.76	3450
30.78	17.4235	30.78	3325
30.8	16.9954	30.8	3363
30.82	16.6516	30.82	3488
30.84	16.0593	30.84	3376
30.86	16.2727	30.86	3430
30.88	17.7382	30.88	3289
30.9	19.1135	30.9	3345
30.92	17.4759	30.92	3412
30.94	13.3409	30.94	3449
30.96	9.45041	30.96	3392
30.98	6.74937	30.98	3421
31	5.08872	31	3338
31.02	4.13246	31.02	3496
31.04	3.61286	31.04	3405
31.06	3.37213	31.06	3398
31.08	3.37563	31.08	3457
31.1	3.64548	31.1	3397
31.12	4.24458	31.12	3432
31.14	5.35692	31.14	3513
31.16	7.19253	31.16	3574
31.18	9.66156	31.18	3524
31.2	11.5868	31.2	3693
31.22	11.1601	31.22	3793
31.24	9.08748	31.24	3836
31.26	7.29452	31.26	4015
31.28	6.43944	31.28	4395
31.3	6.45643	31.3	4904
31.32	6.99131	31.32	5353
31.34	7.92567	31.34	5687
31.36	9.44599	31.36	5918
31.38	10.8756	31.38	6084
31.4	10.5764	31.4	5687
31.42	8.69849	31.42	5553
31.44	6.96595	31.44	5309
31.46	6.13429	31.46	5025
31.48	6.28376	31.48	4629
31.5	7.26921	31.5	4413
31.52	8.76791	31.52	4081
31.54	10.3459	31.54	3938
31.56	11.0083	31.56	3813
31.58	10.1347	31.58	3561
31.6	8.46216	31.6	3523
31.62	6.63688	31.62	3358
31.64	5.26043	31.64	3441
31.66	4.53589	31.66	3233
31.68	4.25384	31.68	3378
31.7	3.98227	31.7	3286
31.72	3.53443	31.72	3335
31.74	3.13223	31.74	3217
31.76	2.92664	31.76	3149
31.78	2.92755	31.78	3130
31.8	3.13661	31.8	3210
31.82	3.56555	31.82	3177
31.84	4.31777	31.84	3099
31.86	5.61266	31.86	3014
31.88	7.8498	31.88	3044
31.9	11.5494	31.9	2992
31.92	17.0925	31.92	3020
31.94	23.4997	31.94	3072
31.96	26.6828	31.96	3006
31.98	23.6847	31.98	2984
32	17.787	32	2924
32.02	12.5828	32.02	2994
32.04	9.18613	32.04	2982
32.06	7.30104	32.06	2857
32.08	6.40608	32.08	3007
32.1	6.19424	32.1	2947
32.12	6.18649	32.12	2952
32.14	5.83229	32.14	2918
32.16	5.3408	32.16	2910
32.18	5.14561	32.18	2905
32.2	5.19501	32.2	3010
32.22	5.38154	32.22	2964
32.24	5.52153	32.24	2920
32.26	5.23868	32.26	2809
32.28	4.51421	32.28	2952
32.3	3.78234	32.3	3007
32.32	3.36495	32.32	2986
32.34	3.30226	32.34	2884
32.36	3.52988	32.36	2990
32.38	3.85084	32.38	2964
32.4	4.00957	32.4	2903
32.42	4.04227	32.42	2870
32.44	4.28198	32.44	2879
32.46	4.98094	32.46	2857
32.48	6.37303	32.48	2828
32.5	8.73326	32.5	2742
32.52	12.2153	32.52	2825
32.54	16.2406	32.54	2900
32.56	18.9043	32.56	2827
32.58	19.3107	32.58	2798
32.6	19.0402	32.6	2809
32.62	19.1548	32.62	2843
32.64	20.2715	32.64	2874
32.66	20.9204	32.66	2792
32.68	18.6135	32.68	2746
32.7	14.8185	32.7	2722
32.72	11.9943	32.72	2730
32.74	10.5626	32.74	2815
32.76	9.76297	32.76	2711
32.78	9.21389	32.78	2737
32.8	9.40525	32.8	2604
32.82	10.4892	32.82	2630
32.84	11.6443	32.84	2637
32.86	11.8413	32.86	2700
32.88	11.8646	32.88	2750
32.9	12.9786	32.9	2642
32.92	15.0361	32.92	2724
32.94	16.9745	32.94	2674
32.96	18.4858	32.96	2794
32.98	18.5494	32.98	2679
33	16.0536	33	2665
33.02	12.4197	33.02	2677
33.04	9.20344	33.04	2761
33.06	6.79537	33.06	2689
33.08	5.15384	33.08	2604
33.1	4.15518	33.1	2704
33.12	3.63465	33.12	2684
33.14	3.47855	33.14	2736
33.16	3.68764	33.16	2653
33.18	4.35898	33.18	2722
33.2	5.65173	33.2	2655
33.22	7.6233	33.22	2699
33.24	9.6995	33.24	2662
33.26	10.172	33.26	2699
33.28	8.44659	33.28	2655
33.3	6.22727	33.3	2645
33.32	4.59558	33.32	2649
33.34	3.68193	33.34	2823
33.36	3.36369	33.36	2708
33.38	3.52545	33.38	2696
33.4	4.08523	33.4	2744
33.42	4.8734	33.42	2598
33.44	5.35226	33.44	2658
33.46	4.87748	33.46	2693
33.48	3.95841	33.48	2674
33.5	3.25709	33.5	2568
33.52	2.88561	33.52	2634
33.54	2.65566	33.54	2585
33.56	2.41362	33.56	2595
33.58	2.24648	33.58	2615
33.6	2.24965	33.6	2615
33.62	2.48629	33.62	2579
33.64	3.03011	33.64	2523
33.66	3.98382	33.66	2612
33.68	5.38255	33.68	2531
33.7	6.90954	33.7	2572
33.72	7.92872	33.72	2567
33.74	8.36294	33.74	2524
33.76	8.10362	33.76	2512
33.78	7.51104	33.78	2509
33.8	7.50842	33.8	2462
33.82	8.26702	33.82	2578
33.84	9.20255	33.84	2494
33.86	9.40105	33.86	2520
33.88	8.28358	33.88	2519
33.9	6.59504	33.9	2538
33.92	5.28711	33.92	2499
33.94	4.47364	33.94	2496
33.96	4.00691	33.96	2474
33.98	3.88709	33.98	2513
34	4.06859	34	2432
34.02	4.49413	34.02	2549
34.04	5.35458	34.04	2406
34.06	6.58136	34.06	2406
34.08	7.36034	34.08	2566
34.1	6.68761	34.1	2570
34.12	5.14539	34.12	2512
34.14	3.79793	34.14	2478
34.16	2.99463	34.16	2451
34.18	2.6968	34.18	2465
34.2	2.84971	34.2	2521
34.22	3.41125	34.22	2432
34.24	4.20908	34.24	2505
34.26	4.63485	34.26	2513
34.28	4.10321	34.28	2478
34.3	3.12151	34.3	2506
34.32	2.29609	34.32	2478
34.34	1.76928	34.34	2469
34.36	1.47942	34.36	2461
34.38	1.34379	34.38	2516
34.4	1.27951	34.4	2492
34.42	1.25139	34.42	2394
34.44	1.25989	34.44	2468
34.46	1.35998	34.46	2504
34.48	1.57278	34.48	2564
34.5	1.94606	34.5	2491
34.52	2.53687	34.52	2452
34.54	3.40658	34.54	2520
34.56	4.389	34.56	2468
34.58	4.84817	34.58	2496
34.6	4.49736	34.6	2491
34.62	4.07077	34.62	2435
34.64	4.15827	34.64	2386
34.66	4.96224	34.66	2489
34.68	6.39231	34.68	2463
34.7	7.76825	34.7	2417
34.72	8.04444	34.72	2462
34.74	7.47225	34.74	2530
34.76	6.6273	34.76	2468
34.78	5.61888	34.78	2605
34.8	4.79514	34.8	2484
34.82	4.12226	34.82	2473
34.84	3.46305	34.84	2489
34.86	2.93378	34.86	2406
34.88	2.54432	34.88	2532
34.9	2.20172	34.9	2491
34.92	1.96768	34.92	2477
34.94	1.90465	34.94	2496
34.96	2.02232	34.96	2520
34.98	2.27731	34.98	2444
35	2.58831	35	2530
35.02	2.84944	35.02	2493
35.04	2.95838	35.04	2432
35.06	3.09347	35.06	2466
35.08	3.54172	35.08	2443
35.1	4.48843	35.1	2404
35.12	6.10477	35.12	2580
35.14	8.36905	35.14	2594
35.16	10.3358	35.16	2641
35.18	10.1832	35.18	2454
35.2	8.2291	35.2	2509
35.22	6.29766	35.22	2457
35.24	5.10773	35.24	2513
35.26	4.72529	35.26	2488
35.28	5.07135	35.28	2486
35.3	5.9683	35.3	2628
35.32	7.20184	35.32	2508
35.34	8.81531	35.34	2582
35.36	10.349	35.36	2481
35.38	10.9686	35.38	2499
35.4	10.7341	35.4	2508
35.42	9.65987	35.42	2595
35.44	8.13225	35.44	2537
35.46	6.94219	35.46	2504
35.48	6.50358	35.48	2432
35.5	6.4339	35.5	2448
35.52	5.85007	35.52	2452
35.54	4.68945	35.54	2372
35.56	3.61552	35.56	2500
35.58	2.94919	35.58	2449
35.6	2.64527	35.6	2466
35.62	2.52055	35.62	2468
35.64	2.41977	35.64	2483
35.66	2.35643	35.66	2358
35.68	2.40161	35.68	2431
35.7	2.44177	35.7	2430
35.72	2.22969	35.72	2405
35.74	1.86765	35.74	2437
35.76	1.57523	35.76	2514
35.78	1.42585	35.78	2465
35.8	1.38738	35.8	2538
35.82	1.3801	35.82	2483
35.84	1.36314	35.84	2499
35.86	1.37848	35.86	2530
35.88	1.46558	35.88	2570
35.9	1.61951	35.9	2550
35.92	1.86376	35.92	2542
35.94	2.27837	35.94	2543
35.96	2.97086	35.96	2616
35.98	4.00149	35.98	2472
36	5.23938	36	2523
36.02	6.39345	36.02	2539
36.04	7.57042	36.04	2547
36.06	8.74193	36.06	2584
36.08	9.32426	36.08	2575
36.1	9.27397	36.1	2539
36.12	8.35895	36.12	2618
36.14	6.82146	36.14	2576
36.16	5.59417	36.16	2539
36.18	4.90878	36.18	2552
36.2	4.38	36.2	2560
36.22	3.70172	36.22	2490
36.24	2.96079	36.24	2447
36.26	2.34169	36.26	2472
36.28	1.94675	36.28	2474
36.3	1.77057	36.3	2545
36.32	1.80576	36.32	2410
36.34	2.05014	36.34	2456
36.36	2.52598	36.36	2479
36.38	3.14541	36.38	2320
36.4	3.5302	36.4	2430
36.42	3.30013	36.42	2375
36.44	2.78745	36.44	2386
36.46	2.43776	36.46	2387
36.48	2.38579	36.48	2371
36.5	2.61588	36.5	2408
36.52	3.03553	36.52	2417
36.54	3.59623	36.54	2298
36.56	4.51327	36.56	2353
36.58	5.9341	36.58	2309
36.6	7.41816	36.6	2263
36.62	7.99887	36.62	2308
36.64	7.24116	36.64	2335
36.66	5.68366	36.66	2406
36.68	4.29339	36.68	2340
36.7	3.49173	36.7	2275
36.72	3.27407	36.72	2297
36.74	3.51637	36.74	2256
36.76	3.95206	36.76	2328
36.78	4.16701	36.78	2284
36.8	4.12821	36.8	2338
36.82	4.16118	36.82	2193
36.84	4.4699	36.84	2275
36.86	5.1011	36.86	2250
36.88	5.83413	36.88	2228
36.9	6.50257	36.9	2188
36.92	6.94355	36.92	2233
36.94	6.49072	36.94	2256
36.96	5.17163	36.96	2277
36.98	3.8097	36.98	2199
37	2.81799	37	2234
37.02	2.19587	37.02	2269
37.04	1.85216	37.04	2307
37.06	1.7036	37.06	2266
37.08	1.70342	37.08	2284
37.1	1.85438	37.1	2359
37.12	2.21008	37.12	2336
37.14	2.86971	37.14	2380
37.16	3.94318	37.16	2240
37.18	5.39356	37.18	2302
37.2	6.61155	37.2	2397
37.22	6.54792	37.22	2380
37.24	5.53515	37.24	2344
37.26	4.71778	37.26	2354
37.28	4.60853	37.28	2388
37.3	5.34581	37.3	2436
37.32	6.86905	37.32	2445
37.34	8.54152	37.34	2432
37.36	8.86151	37.36	2391
37.38	7.4457	37.38	2359
37.4	5.59789	37.4	2343
37.42	4.15181	37.42	2354
37.44	3.26678	37.44	2384
37.46	2.89031	37.46	2313
37.48	2.87038	37.48	2304
37.5	2.97063	37.5	2313
37.52	2.86512	37.52	2264
37.54	2.56369	37.54	2307
37.56	2.35149	37.56	2287
37.58	2.34588	37.58	2263
37.6	2.5876	37.6	2276
37.62	3.07169	37.62	2199
37.64	3.79814	37.64	2243
37.66	4.89633	37.66	2332
37.68	6.45773	37.68	2358
37.7	8.22751	37.7	2253
37.72	10.0264	37.72	2251
37.74	11.8427	37.74	2229
37.76	12.7581	37.76	2217
37.78	11.524	37.78	2307
37.8	9.08053	37.8	2230
37.82	7.20151	37.82	2277
37.84	6.39587	37.84	2233
37.86	6.33025	37.86	2234
37.88	6.3236	37.88	2217
37.9	6.01774	37.9	2217
37.92	5.49071	37.92	2248
37.94	5.07377	37.94	2296
37.96	4.89662	37.96	2273
37.98	4.49471	37.98	2220
38	3.66617	38	2214
38.02	2.85569	38.02	2257
38.04	2.34955	38.04	2275
38.06	2.17949	38.06	2255
38.08	2.26515	38.08	2261
38.1	2.43886	38.1	2179
38.12	2.39526	38.12	2191
38.14	2.07173	38.14	2218
38.16	1.69825	38.16	2293
38.18	1.42125	38.18	2204
38.2	1.26086	38.2	2206
38.22	1.23238	38.22	2214
38.24	1.34828	38.24	2227
38.26	1.60978	38.26	2245
38.28	1.92941	38.28	2203
38.3	2.05801	38.3	2285
38.32	1.88706	38.32	2145
38.34	1.63052	38.34	2170
38.36	1.38185	38.36	2251
38.38	1.16778	38.38	2110
38.4	1.04453	38.4	2091
38.42	1.03442	38.42	2093
38.44	1.13532	38.44	2075
38.46	1.30621	38.46	2161
38.48	1.42096	38.48	2089
38.5	1.43172	38.5	2065
38.52	1.44032	38.52	2140
38.54	1.50424	38.54	2035
38.56	1.52797	38.56	2109
38.58	1.45584	38.58	2025
38.6	1.38113	38.6	2107
38.62	1.41573	38.62	2065
38.64	1.62443	38.64	2049
38.66	2.05189	38.66	2064
38.68	2.68781	38.68	2077
38.7	3.32956	38.7	2027
38.72	3.53122	38.72	2020
38.74	3.28237	38.74	2089
38.76	2.9832	38.76	2060
38.78	2.87445	38.78	2086
38.8	3.11425	38.8	2029
38.82	3.83568	38.82	2124
38.84	5.08143	38.84	2178
38.86	6.8103	38.86	2139
38.88	8.78895	38.88	2149
38.9	9.86507	38.9	2094
38.92	8.90489	38.92	2150
38.94	7.09863	38.94	2054
38.96	5.69769	38.96	2128
38.98	4.84725	38.98	2057
39	4.44201	39	1998
39.02	4.30811	39.02	2087
39.04	4.34476	39.04	2108
39.06	4.75891	39.06	2039
39.08	5.55339	39.08	1996
39.1	6.2619	39.1	2080
39.12	6.3936	39.12	2077
39.14	5.84751	39.14	2087
39.16	4.87604	39.16	2040
39.18	3.86039	39.18	2078
39.2	3.17802	39.2	2160
39.22	2.91487	39.22	2093
39.24	2.87651	39.24	2088
39.26	2.72038	39.26	2083
39.28	2.35845	39.28	2018
39.3	2.00056	39.3	2117
39.32	1.74192	39.32	2049
39.34	1.61095	39.34	2022
39.36	1.62801	39.36	2060
39.38	1.81359	39.38	2090
39.4	2.21115	39.4	2061
39.42	2.86438	39.42	2007
39.44	3.78066	39.44	2068
39.46	4.99646	39.46	2085
39.48	6.4018	39.48	2037
39.5	7.14187	39.5	2091
39.52	6.40715	39.52	2010
39.54	5.0003	39.54	2066
39.56	3.72673	39.56	2150
39.58	2.78502	39.58	2061
39.6	2.20205	39.6	2112
39.62	1.90663	39.62	2069
39.64	1.81045	39.64	2130
39.66	1.87392	39.66	2147
39.68	2.09818	39.68	2065
39.7	2.49526	39.7	2095
39.72	3.09523	39.72	2010
39.74	3.92209	39.74	2003
39.76	4.71602	39.76	2008
39.78	4.96674	39.78	2110
39.8	4.68257	39.8	2086
39.82	4.4895	39.82	2076
39.84	4.89165	39.84	2043
39.86	6.09703	39.86	2132
39.88	8.03228	39.88	2182
39.9	10.063	39.9	2154
39.92	11.573	39.92	2123
39.94	12.4771	39.94	2167
39.96	11.9136	39.96	2021
39.98	9.83135	39.98	2143
40	7.7162	40	2202
40.02	6.10644	40.02	2155
40.04	4.70774	40.04	2157
40.06	3.54637	40.06	2227
40.08	2.74926	40.08	2118
40.1	2.28529	40.1	2163
40.12	2.07626	40.12	2163
40.14	2.04445	40.14	2130
40.16	2.09386	40.16	2180
40.18	2.19324	40.18	2152
40.2	2.27069	40.2	2177
40.22	2.24294	40.22	2162
40.24	2.2331	40.24	2319
40.26	2.35061	40.26	2158
40.28	2.51164	40.28	2273
40.3	2.62718	40.3	2283
40.32	2.78041	40.32	2280
40.34	3.14942	40.34	2274
40.36	3.89882	40.36	2265
40.38	5.18006	40.38	2161
40.4	7.04329	40.4	2230
40.42	8.89569	40.42	2245
40.44	9.12556	40.44	2130
40.46	7.37199	40.46	2164
40.48	5.2654	40.48	2249
40.5	3.72279	40.5	2154
40.52	2.79521	40.52	2116
40.54	2.30899	40.54	2133
40.56	2.1001	40.56	2058
40.58	2.05307	40.58	1987
40.6	2.17875	40.6	2082
40.62	2.53297	40.62	2038
40.64	3.16519	40.64	2040
40.66	4.02328	40.66	2139
40.68	4.83682	40.68	2036
40.7	5.5232	40.7	1970
40.72	6.21876	40.72	1998
40.74	6.6487	40.74	2079
40.76	6.53802	40.76	2090
40.78	6.12007	40.78	2130
40.8	5.77341	40.8	2107
40.82	5.66286	40.82	2056
40.84	5.87057	40.84	1932
40.86	6.4977	40.86	2033
40.88	7.12297	40.88	1957
40.9	6.89837	40.9	1996
40.92	5.82258	40.92	2054
40.94	4.79186	40.94	2010
40.96	4.18293	40.96	2025
40.98	3.8272	40.98	2066
41	3.54966	41	2032
41.02	3.45152	41.02	2094
41.04	3.51394	41.04	2008
41.06	3.66823	41.06	1983
41.08	3.93424	41.08	2036
41.1	4.02653	41.1	2010
41.12	3.62828	41.12	2077
41.14	3.02864	41.14	2139
41.16	2.59254	41.16	2006
41.18	2.41222	41.18	2077
41.2	2.47771	41.2	2051
41.22	2.74752	41.22	2059
41.24	3.15421	41.24	2127
41.26	3.62637	41.26	2089
41.28	4.27142	41.28	2083
41.3	5.37312	41.3	2022
41.32	7.10282	41.32	2116
41.34	9.21698	41.34	2093
41.36	11.1252	41.36	2076
41.38	12.7946	41.38	2160
41.4	13.8868	41.4	2102
41.42	13.219	41.42	2258
41.44	10.698	41.44	2077
41.46	8.01179	41.46	2188
41.48	6.2171	41.48	2110
41.5	5.40748	41.5	2152
41.52	5.33557	41.52	2285
41.54	5.7973	41.54	2230
41.56	6.82958	41.56	2183
41.58	8.14628	41.58	2128
41.6	8.60581	41.6	2102
41.62	7.75589	41.62	2178
41.64	6.77745	41.64	2145
41.66	6.42634	41.66	2085
41.68	6.44693	41.68	2086
41.7	5.98283	41.7	2029
41.72	4.98483	41.72	2114
41.74	4.12559	41.74	2079
41.76	3.63869	41.76	2012
41.78	3.44268	41.78	2051
41.8	3.4429	41.8	2048
41.82	3.64438	41.82	2039
41.84	4.05942	41.84	2067
41.86	4.50511	41.86	2039
41.88	4.82638	41.88	1976
41.9	5.01381	41.9	2130
41.92	5.10003	41.92	2062
41.94	5.43192	41.94	2029
41.96	6.40497	41.96	2018
41.98	7.91496	41.98	2041
42	9.23528	42	2056
42.02	9.58206	42.02	2032
42.04	8.97724	42.04	2083
42.06	7.89039	42.06	2027
42.08	6.53731	42.08	2012
42.1	5.20448	42.1	2031
42.12	4.19874	42.12	1978
42.14	3.52758	42.14	2103
42.16	2.98368	42.16	2094
42.18	2.56611	42.18	2059
42.2	2.39702	42.2	2020
42.22	2.45671	42.22	2025
42.24	2.62459	42.24	1973
42.26	2.74487	42.26	2022
42.28	2.91564	42.28	1992
42.3	3.22462	42.3	2085
42.32	3.34205	42.32	2060
42.34	2.93114	42.34	1957
42.36	2.3142	42.36	2084
42.38	1.84137	42.38	2009
42.4	1.59173	42.4	2026
42.42	1.5306	42.42	2074
42.44	1.64133	42.44	2057
42.46	1.91502	42.46	2051
42.48	2.27953	42.48	2091
42.5	2.60413	42.5	2095
42.52	2.86758	42.52	2027
42.54	2.96274	42.54	2138
42.56	2.76448	42.56	1987
42.58	2.3511	42.58	2036
42.6	1.94017	42.6	2069
42.62	1.67792	42.62	2079
42.64	1.60657	42.64	2032
42.66	1.73493	42.66	2001
42.68	2.09391	42.68	2031
42.7	2.74038	42.7	2064
42.72	3.68334	42.72	2077
42.74	4.66053	42.74	1986
42.76	5.16965	42.76	2003
42.78	5.32923	42.78	2000
42.8	5.59398	42.8	1930
42.82	5.70956	42.82	1991
42.84	5.0674	42.84	1938
42.86	4.06019	42.86	2033
42.88	3.3211	42.88	2056
42.9	2.95306	42.9	1928
42.92	2.73637	42.92	1961
[truncated: 355 more rows]
