# Supplementary material for: Single crystals of purely organic free-standing two-dimensional woven polymer networks
Source: Nat Chem. 2024 Jul 18;16(11):1906–14. doi: 10.1038/s41557-024-01580-3 (PMC11527790; doi:10.1038/s41557-024-01580-3)
Supplement: Supplementary file 9 — Source data for supplementary figures. [file 41557_2024_1580_MOESM9_ESM.zip › 2DWPN_Supplementary_Data_6/Supplementary Fig.6.xls]

## Sheet: Supplementary Fig. 6d
Supplementary Fig.6d
TGA		DSC
Temperature (oC)	Weight (%)	Temperature (oC)	Heat Flow (W·g‒1)
25.756	100.027	-67.2772	-0.00333
25.78	100.093	-66.2743	-0.56223
25.803	100.13	-57.3866	0.92925
25.827	100.148	-54.4115	0.23676
25.852	100.165	-52.4772	0.13737
25.876	100.173	-49.7681	0.23332
25.901	100.177	-47.2588	0.20998
25.927	100.183	-44.7735	0.20968
25.954	100.184	-42.2661	0.21197
25.982	100.185	-39.7696	0.2131
26.011	100.186	-37.2736	0.21366
26.043	100.186	-34.7755	0.2145
26.075	100.186	-32.2736	0.21552
26.11	100.186	-29.7755	0.21585
26.147	100.186	-27.281	0.21541
26.185	100.186	-24.7813	0.21612
26.226	100.186	-22.2829	0.21754
26.269	100.186	-19.7843	0.21854
26.314	100.186	-17.286	0.21914
26.362	100.187	-14.7882	0.22015
26.412	100.188	-12.291	0.22245
26.464	100.191	-9.79271	0.22351
26.518	100.194	-7.29139	0.22527
26.575	100.195	-4.79409	0.22584
26.634	100.198	-2.29965	0.22731
26.695	100.199	0.20072	0.22916
26.759	100.201	2.69609	0.22899
26.826	100.202	5.19853	0.23023
26.895	100.202	7.69699	0.22995
26.967	100.203	10.1932	0.23037
27.042	100.204	12.6926	0.23114
27.12	100.205	15.1892	0.23102
27.2	100.205	17.6893	0.23186
27.283	100.206	20.1895	0.23239
27.369	100.207	22.6841	0.23191
27.458	100.208	25.1853	0.23252
27.549	100.209	27.6865	0.23285
27.643	100.211	30.1844	0.23342
27.739	100.212	32.6812	0.23407
27.839	100.214	35.18	0.23494
27.94	100.216	37.6818	0.23594
28.044	100.218	40.1765	0.23611
28.151	100.22	42.6751	0.23731
28.26	100.221	45.173	0.2376
28.371	100.223	47.6741	0.23928
28.484	100.224	50.1702	0.23887
28.6	100.225	52.6724	0.24025
28.717	100.226	55.1735	0.24124
28.837	100.227	57.6658	0.24161
28.959	100.227	60.1685	0.24384
29.082	100.228	62.6649	0.24376
29.207	100.228	65.161	0.24407
29.334	100.229	67.6629	0.24535
29.463	100.229	70.1642	0.24461
29.593	100.23	72.6566	0.24622
29.724	100.231	75.1556	0.24783
29.857	100.231	77.6581	0.25056
29.992	100.232	80.1582	0.25262
30.128	100.233	82.6522	0.25624
30.265	100.234	85.1495	0.26187
30.403	100.234	87.6446	0.26399
30.543	100.235	90.1494	0.26347
30.683	100.236	92.6504	0.25943
30.825	100.236	95.145	0.25835
30.968	100.236	97.6438	0.25962
31.111	100.236	100.141	0.2611
31.256	100.237	102.643	0.26275
31.401	100.237	105.144	0.26466
31.547	100.237	107.639	0.26548
31.694	100.237	110.139	0.26741
31.842	100.237	112.636	0.26901
31.99	100.238	115.135	0.27183
32.139	100.238	117.64	0.27199
32.289	100.237	120.13	0.27199
32.439	100.237	122.632	0.27473
32.59	100.237	125.129	0.27504
32.741	100.237	127.632	0.27728
32.893	100.236	130.13	0.27752
33.045	100.236	132.625	0.27954
33.198	100.236	135.123	0.28143
33.351	100.235	137.629	0.28404
33.504	100.235	140.119	0.28428
33.658	100.235	142.616	0.28779
33.812	100.235	145.118	0.29131
33.967	100.234	147.618	0.29465
34.121	100.234	150.114	0.29891
34.277	100.233	152.613	0.30036
34.432	100.233	155.114	0.30015
34.588	100.233	157.613	0.29787
34.743	100.233	160.112	0.29642
34.9	100.233	162.612	0.29535
35.056	100.233	165.114	0.29398
35.212	100.232	167.606	0.29216
35.369	100.232	170.112	0.29436
35.526	100.231	172.609	0.29479
35.683	100.23	175.106	0.29899
35.841	100.23	177.609	0.30482
35.998	100.23	180.103	0.31109
36.156	100.229	182.6	0.31783
36.313	100.229	185.097	0.32034
36.471	100.228	187.599	0.3134
36.629	100.228	190.098	0.30029
36.787	100.227	192.604	0.29421
36.945	100.227	195.108	0.29069
37.104	100.226	197.606	0.29011
37.262	100.226	200.105	0.29081
37.42	100.225	202.603	0.29141
37.579	100.225	205.098	0.29267
37.738	100.224	207.6	0.29491
37.896	100.224	210.1	0.29668
38.055	100.223	212.599	0.29788
38.214	100.223	215.095	0.30023
38.373	100.222	217.595	0.30113
38.532	100.222	220.092	0.30268
38.69	100.221	222.591	0.30626
38.849	100.221	225.091	0.3106
39.008	100.22	227.588	0.31641
39.167	100.219	230.085	0.32535
39.326	100.218	232.581	0.33569
39.486	100.218	235.076	0.35209
39.645	100.217	237.565	0.37785
39.804	100.216	240.052	0.42317
39.963	100.215	242.527	0.50042
40.122	100.214	244.991	0.64866
40.281	100.213	247.391	0.94454
40.44	100.212	249.715	1.55482
40.599	100.212	251.911	2.50032
40.759	100.211	254.204	2.89521
40.918	100.21	256.964	1.65952
41.077	100.209	259.969	0.557
41.236	100.208	262.509	0.50354
41.396	100.207	265.015	0.51057
41.555	100.207	267.507	0.51902
41.714	100.206	270.003	0.53604
41.873	100.205	272.489	0.55177
42.032	100.204	274.997	0.57788
42.192	100.203	277.486	0.60052
42.351	100.203	279.976	0.62807
42.51	100.202	282.457	0.65194
42.67	100.201	284.944	0.70046
42.829	100.2	287.428	0.75293
42.989	100.199	289.917	0.7992
43.148	100.198	292.399	0.8236
43.308	100.197	294.897	0.83751
43.467	100.196	297.402	0.79917
43.627	100.195	299.925	0.70376
43.786	100.194	302.484	0.53063
43.946	100.194	305.02	0.474
44.106	100.193	307.517	0.4747
44.266	100.192	310.017	0.47775
44.426	100.191	312.507	0.47907
44.586	100.19	315.006	0.48624
44.746	100.189	317.521	0.48801
44.906	100.188	320.017	0.49263
45.066	100.187	322.505	0.49505
45.226	100.187	324.999	0.50264
45.386	100.186	327.523	0.50807
45.546	100.185	329.997	0.51065
45.707	100.184	332.491	0.51933
45.867	100.183	334.994	0.52589
46.027	100.182	337.493	0.53284
46.188	100.181
46.348	100.18
46.509	100.179
46.669	100.178
46.83	100.177
46.991	100.176
47.152	100.175
47.313	100.174
47.474	100.173
47.635	100.172
47.796	100.171
47.957	100.17
48.118	100.168
48.279	100.167
48.44	100.166
48.602	100.165
48.763	100.164
48.925	100.163
49.086	100.162
49.248	100.162
49.409	100.161
49.571	100.16
49.733	100.159
49.894	100.158
50.056	100.157
50.218	100.156
50.38	100.155
50.542	100.154
50.704	100.153
50.866	100.152
51.028	100.151
51.19	100.15
51.352	100.15
51.514	100.149
51.677	100.148
51.839	100.147
52.001	100.147
52.164	100.146
52.326	100.146
52.489	100.145
52.651	100.144
52.814	100.143
52.976	100.142
53.139	100.141
53.302	100.14
53.465	100.14
53.628	100.139
53.79	100.138
53.953	100.137
54.116	100.136
54.279	100.135
54.442	100.134
54.605	100.133
54.768	100.133
54.931	100.132
55.094	100.131
55.258	100.13
55.421	100.129
55.584	100.129
55.747	100.128
55.911	100.127
56.074	100.125
56.237	100.124
56.401	100.123
56.564	100.121
56.728	100.12
56.891	100.119
57.055	100.118
57.218	100.117
57.382	100.117
57.546	100.116
57.709	100.115
57.873	100.115
58.037	100.114
58.201	100.114
58.365	100.113
58.529	100.113
58.693	100.113
58.857	100.112
59.021	100.111
59.185	100.11
59.349	100.109
59.513	100.108
59.678	100.108
59.842	100.107
60.006	100.106
60.17	100.106
60.335	100.105
60.499	100.105
60.664	100.104
60.828	100.104
60.993	100.103
61.158	100.103
61.322	100.102
61.487	100.102
61.652	100.102
61.816	100.102
61.981	100.102
62.146	100.101
62.311	100.101
62.476	100.101
62.641	100.101
62.805	100.1
62.97	100.1
63.135	100.1
63.301	100.099
63.466	100.099
63.631	100.098
63.796	100.098
63.961	100.097
64.126	100.096
64.292	100.095
64.457	100.095
64.622	100.094
64.788	100.093
64.953	100.092
65.118	100.092
65.284	100.091
65.449	100.091
65.615	100.09
65.78	100.089
65.946	100.089
66.112	100.088
66.277	100.088
66.443	100.087
66.608	100.086
66.774	100.086
66.94	100.085
67.105	100.085
67.271	100.084
67.437	100.084
67.603	100.084
67.768	100.084
67.934	100.084
68.1	100.083
68.266	100.083
68.431	100.082
68.597	100.082
68.763	100.081
68.929	100.08
69.095	100.079
69.26	100.079
69.426	100.078
69.592	100.077
69.758	100.076
69.924	100.075
70.09	100.075
70.256	100.074
70.422	100.073
70.588	100.073
70.754	100.072
70.92	100.071
71.086	100.071
71.252	100.07
71.418	100.069
71.584	100.069
71.75	100.068
71.916	100.067
72.082	100.066
72.249	100.065
72.415	100.065
72.581	100.064
72.747	100.063
72.913	100.063
73.08	100.062
73.246	100.061
73.412	100.061
73.578	100.06
73.745	100.059
73.911	100.059
74.077	100.058
74.243	100.058
74.41	100.057
74.576	100.056
74.742	100.056
74.909	100.055
75.075	100.055
75.241	100.054
75.408	100.053
75.574	100.052
75.74	100.051
75.907	100.05
76.073	100.049
76.24	100.049
76.406	100.048
76.573	100.048
76.739	100.048
76.905	100.047
77.072	100.047
77.238	100.046
77.404	100.046
77.571	100.046
77.737	100.045
77.903	100.044
78.07	100.042
78.236	100.041
78.403	100.04
78.569	100.04
78.735	100.039
78.902	100.038
79.068	100.037
79.234	100.036
79.401	100.035
79.567	100.034
79.734	100.034
79.9	100.034
80.066	100.033
80.233	100.033
80.399	100.033
80.565	100.033
80.732	100.033
80.898	100.032
81.065	100.032
81.231	100.031
81.397	100.031
81.564	100.03
81.73	100.03
81.897	100.029
82.063	100.029
82.229	100.028
82.396	100.028
82.562	100.027
82.729	100.027
82.895	100.026
83.062	100.026
83.228	100.025
83.395	100.025
83.561	100.024
83.727	100.024
83.894	100.024
84.06	100.023
84.227	100.023
84.393	100.023
84.56	100.023
84.726	100.022
84.893	100.023
85.059	100.023
85.226	100.023
85.392	100.023
85.559	100.023
85.726	100.023
85.892	100.023
86.059	100.023
86.225	100.023
86.392	100.023
86.559	100.023
86.725	100.022
86.892	100.022
87.058	100.022
87.225	100.022
87.392	100.021
87.558	100.021
87.725	100.021
87.892	100.021
88.059	100.021
88.225	100.021
88.392	100.021
88.559	100.021
88.726	100.021
88.892	100.021
89.059	100.021
89.226	100.02
89.393	100.02
89.559	100.019
89.726	100.019
89.893	100.018
90.059	100.018
90.226	100.018
90.393	100.017
90.56	100.017
90.726	100.017
90.893	100.016
91.06	100.016
91.227	100.015
91.393	100.015
91.56	100.015
91.727	100.015
91.893	100.015
92.06	100.015
92.227	100.015
92.393	100.014
92.56	100.014
92.727	100.014
92.893	100.014
93.06	100.014
93.227	100.014
93.393	100.014
93.56	100.013
93.727	100.013
93.893	100.013
94.06	100.012
94.227	100.012
94.393	100.012
94.56	100.012
94.726	100.012
94.893	100.011
95.06	100.011
95.226	100.011
95.393	100.011
95.559	100.011
95.726	100.011
95.892	100.011
96.059	100.011
96.226	100.01
96.392	100.01
96.559	100.009
96.725	100.008
96.892	100.008
97.058	100.007
97.225	100.006
97.391	100.005
97.558	100.004
97.724	100.003
97.891	100.002
98.057	100.001
98.224	100.001
98.39	100
98.557	100
98.724	100
98.89	100
99.057	100
99.223	100
99.39	100
99.557	100
99.723	100
99.89	100
100.056	99.999
100.223	99.999
100.39	99.998
100.556	99.998
100.723	99.997
100.89	99.997
101.056	99.997
101.223	99.997
101.39	99.997
101.556	99.997
101.723	99.997
101.89	99.997
102.057	99.997
102.223	99.997
102.39	99.996
102.557	99.996
102.723	99.995
102.89	99.995
103.057	99.995
103.223	99.995
103.39	99.995
103.557	99.996
103.724	99.996
103.89	99.996
104.057	99.996
104.224	99.995
104.391	99.995
104.557	99.995
104.724	99.994
104.891	99.994
105.057	99.994
105.224	99.993
105.391	99.993
105.557	99.993
105.724	99.992
105.891	99.992
106.057	99.992
106.224	99.992
106.391	99.992
106.557	99.992
106.724	99.992
106.891	99.992
107.057	99.992
107.224	99.992
107.39	99.992
107.557	99.992
107.724	99.992
107.89	99.992
108.057	99.992
108.223	99.992
108.39	99.992
108.556	99.991
108.723	99.992
108.889	99.991
109.056	99.991
109.222	99.991
109.389	99.991
109.555	99.991
109.722	99.991
109.888	99.992
110.055	99.992
110.221	99.992
110.387	99.992
110.554	99.992
110.72	99.992
110.887	99.992
111.053	99.992
111.219	99.992
111.386	99.992
111.552	99.992
111.719	99.992
111.885	99.992
112.052	99.992
112.218	99.992
112.385	99.992
112.551	99.992
112.718	99.992
112.884	99.992
113.051	99.992
113.217	99.992
113.384	99.992
113.551	99.992
113.717	99.992
113.884	99.992
114.05	99.992
114.217	99.991
114.383	99.991
114.55	99.991
114.716	99.991
114.883	99.991
115.049	99.99
115.216	99.99
115.383	99.99
115.549	99.99
115.716	99.99
115.882	99.99
116.049	99.989
116.216	99.989
116.382	99.988
116.549	99.988
116.715	99.987
116.882	99.987
117.049	99.987
117.215	99.987
117.382	99.987
117.549	99.987
117.715	99.986
117.882	99.986
118.049	99.986
118.215	99.986
118.382	99.986
118.549	99.986
118.715	99.986
118.882	99.986
119.049	99.985
119.215	99.985
119.382	99.985
119.549	99.985
119.715	99.985
119.882	99.984
120.049	99.984
120.215	99.984
120.382	99.984
120.549	99.984
120.715	99.984
120.882	99.984
121.049	99.984
121.215	99.984
121.382	99.984
121.549	99.983
121.715	99.983
121.882	99.983
122.048	99.982
122.215	99.982
122.382	99.982
122.548	99.982
122.715	99.982
122.881	99.982
123.048	99.982
123.215	99.981
123.381	99.981
123.548	99.981
123.714	99.981
123.881	99.981
124.048	99.98
124.214	99.98
124.381	99.98
124.547	99.979
124.714	99.979
124.88	99.979
125.047	99.979
125.213	99.978
125.38	99.978
125.546	99.978
125.713	99.978
125.88	99.978
126.046	99.978
126.213	99.978
126.379	99.977
126.546	99.977
126.712	99.977
126.879	99.976
127.045	99.976
127.212	99.975
127.379	99.975
127.545	99.974
127.712	99.973
127.878	99.973
128.045	99.973
128.211	99.972
128.378	99.972
128.545	99.972
128.711	99.971
128.878	99.971
129.044	99.971
129.211	99.971
129.377	99.97
129.544	99.97
129.711	99.97
129.877	99.97
130.044	99.97
130.21	99.97
130.377	99.97
130.544	99.97
130.71	99.97
130.877	99.97
131.043	99.97
131.21	99.97
131.376	99.97
131.543	99.97
131.709	99.97
131.876	99.97
132.043	99.969
132.209	99.969
132.376	99.969
132.542	99.969
132.708	99.969
132.875	99.968
133.042	99.968
133.208	99.968
133.374	99.967
133.541	99.967
133.707	99.966
133.874	99.966
134.04	99.965
134.207	99.965
134.373	99.964
134.54	99.964
134.706	99.963
134.873	99.963
135.039	99.962
135.206	99.961
135.372	99.961
135.538	99.961
135.704	99.96
135.87	99.96
136.036	99.96
136.202	99.959
136.368	99.958
136.534	99.957
136.7	99.956
136.867	99.955
137.033	99.954
137.199	99.953
137.366	99.952
137.532	99.951
137.699	99.951
137.865	99.95
138.032	99.949
138.198	99.948
138.365	99.947
138.532	99.947
138.698	99.946
138.865	99.945
139.032	99.944
139.199	99.943
139.365	99.942
139.532	99.941
139.699	99.941
139.866	99.94
140.033	99.939
140.2	99.938
140.366	99.937
140.533	99.936
140.7	99.935
140.867	99.933
141.034	99.932
141.201	99.931
141.368	99.929
141.534	99.928
141.701	99.927
141.868	99.925
142.035	99.924
142.202	99.923
142.369	99.921
142.535	99.92
142.702	99.919
142.869	99.917
143.036	99.916
143.203	99.914
143.369	99.912
143.536	99.91
143.703	99.908
143.87	99.906
144.036	99.903
144.203	99.901
144.37	99.898
144.536	99.896
144.703	99.893
144.87	99.891
145.036	99.889
145.203	99.887
145.369	99.884
145.536	99.882
145.702	99.88
145.869	99.877
146.035	99.874
146.202	99.871
146.368	99.868
146.535	99.865
146.701	99.861
146.868	99.858
147.034	99.854
147.201	99.85
147.367	99.846
147.534	99.843
147.7	99.838
147.866	99.834
148.033	99.829
148.199	99.823
148.366	99.818
148.532	99.812
148.699	99.806
148.865	99.799
149.032	99.792
149.198	99.786
149.365	99.778
149.531	99.771
149.698	99.763
149.864	99.755
150.031	99.747
150.197	99.738
150.364	99.729
150.53	99.719
150.696	99.709
150.863	99.698
151.029	99.688
151.196	99.677
151.362	99.665
151.529	99.653
151.695	99.641
151.862	99.629
152.028	99.616
152.195	99.603
152.361	99.59
152.528	99.576
152.694	99.562
152.861	99.548
153.027	99.534
153.194	99.519
153.36	99.504
153.527	99.489
153.693	99.475
153.86	99.46
154.026	99.446
154.193	99.431
154.359	99.416
154.526	99.402
154.692	99.387
154.859	99.373
155.025	99.358
155.192	99.344
155.358	99.33
155.524	99.316
155.691	99.302
155.857	99.288
156.024	99.274
156.19	99.261
156.357	99.247
156.523	99.234
156.689	99.221
156.856	99.209
157.022	99.196
157.189	99.184
157.355	99.172
157.522	99.16
157.688	99.148
157.854	99.137
158.021	99.125
158.187	99.114
158.354	99.103
158.52	99.092
158.687	99.082
158.854	99.071
159.02	99.06
159.187	99.05
159.353	99.04
159.52	99.03
159.687	99.02
159.853	99.01
160.02	99.001
160.186	98.992
160.353	98.982
160.519	98.973
160.686	98.964
160.852	98.955
161.019	98.947
161.185	98.938
161.351	98.929
161.518	98.921
161.684	98.912
161.85	98.904
162.017	98.896
162.183	98.889
162.349	98.881
162.516	98.874
162.682	98.867
162.848	98.86
163.014	98.853
163.181	98.846
163.347	98.84
163.513	98.833
163.679	98.826
163.846	98.819
164.012	98.813
164.178	98.806
164.344	98.8
164.511	98.794
164.677	98.787
164.843	98.781
165.009	98.775
165.176	98.77
165.342	98.764
165.508	98.758
165.674	98.752
165.841	98.746
166.007	98.74
166.173	98.733
166.34	98.727
166.506	98.721
166.672	98.715
166.839	98.709
167.005	98.703
167.171	98.698
167.338	98.692
167.504	98.686
167.671	98.681
167.837	98.675
168.003	98.67
168.17	98.664
168.336	98.659
168.502	98.653
168.669	98.648
168.835	98.642
169.002	98.636
169.168	98.63
169.334	98.625
169.501	98.619
169.667	98.614
169.834	98.608
170	98.603
170.167	98.599
170.333	98.593
170.5	98.588
170.666	98.583
170.833	98.578
170.999	98.573
171.166	98.568
171.332	98.563
171.499	98.558
171.665	98.553
171.832	98.547
171.999	98.542
172.165	98.536
172.332	98.531
172.498	98.526
172.665	98.521
172.831	98.515
172.998	98.51
173.165	98.505
173.331	98.5
173.498	98.494
173.665	98.489
173.831	98.483
173.998	98.478
174.165	98.473
174.331	98.467
174.498	98.462
174.664	98.457
174.831	98.452
174.998	98.447
175.164	98.442
175.331	98.437
175.497	98.432
175.664	98.427
175.831	98.422
175.997	98.417
176.164	98.413
176.33	98.408
176.497	98.404
176.664	98.399
176.83	98.394
176.997	98.389
177.163	98.385
177.33	98.38
177.497	98.375
177.663	98.371
177.83	98.366
177.996	98.362
178.163	98.357
178.33	98.352
178.496	98.348
178.663	98.343
178.829	98.338
178.996	98.334
179.162	98.329
179.329	98.324
179.495	98.32
179.662	98.315
179.828	98.311
179.995	98.306
180.162	98.302
180.328	98.297
180.495	98.293
180.661	98.288
180.828	98.284
180.994	98.28
181.161	98.275
181.327	98.271
181.494	98.267
181.66	98.263
181.827	98.259
181.993	98.255
182.16	98.251
182.326	98.248
182.493	98.244
182.659	98.24
182.826	98.236
182.992	98.232
183.159	98.229
183.325	98.225
183.492	98.222
183.658	98.218
183.825	98.215
183.991	98.212
184.158	98.209
184.324	98.206
184.491	98.203
184.657	98.2
184.824	98.197
184.99	98.194
185.157	98.191
185.323	98.188
185.49	98.184
185.656	98.181
185.823	98.179
185.989	98.176
186.156	98.174
186.322	98.172
186.489	98.17
186.655	98.167
186.822	98.165
186.989	98.163
187.155	98.161
187.322	98.159
187.488	98.157
187.655	98.155
187.822	98.152
187.988	98.15
188.155	98.147
188.321	98.144
188.488	98.142
188.654	98.139
188.821	98.137
188.988	98.134
189.154	98.131
189.321	98.129
189.487	98.127
189.654	98.124
189.821	98.122
189.987	98.12
190.154	98.118
190.321	98.116
190.487	98.114
190.654	98.112
190.82	98.111
190.987	98.108
191.154	98.107
191.32	98.105
191.487	98.102
191.654	98.101
191.821	98.099
191.987	98.097
192.154	98.095
192.321	98.093
192.487	98.091
192.654	98.089
192.821	98.087
192.987	98.085
193.154	98.083
193.321	98.081
193.487	98.079
193.654	98.077
193.821	98.075
193.987	98.074
194.154	98.072
194.32	98.07
194.487	98.068
194.654	98.066
194.82	98.064
194.987	98.062
195.153	98.06
195.32	98.057
195.487	98.055
195.653	98.054
195.82	98.052
195.986	98.05
196.153	98.048
196.319	98.046
196.486	98.044
196.652	98.042
196.819	98.04
196.986	98.038
197.152	98.035
197.319	98.033
197.485	98.031
197.652	98.029
197.818	98.027
197.985	98.025
198.151	98.023
198.318	98.02
198.484	98.018
198.651	98.016
198.817	98.014
198.984	98.012
199.15	98.01
199.317	98.008
199.483	98.006
199.65	98.004
199.816	98.002
199.983	98
200.15	97.998
200.316	97.995
200.483	97.993
200.649	97.992
200.816	97.99
200.982	97.988
201.149	97.986
201.315	97.984
201.482	97.982
201.648	97.98
201.815	97.978
201.981	97.975
202.148	97.973
202.314	97.971
202.481	97.969
202.647	97.966
202.814	97.964
202.98	97.961
203.147	97.959
203.313	97.957
203.48	97.954
203.646	97.952
203.813	97.949
203.979	97.947
204.146	97.945
204.312	97.943
204.479	97.941
204.645	97.939
204.811	97.936
204.978	97.934
205.144	97.932
205.311	97.929
205.477	97.927
205.644	97.924
205.81	97.921
205.977	97.918
206.143	97.915
206.31	97.913
206.476	97.91
206.643	97.907
206.809	97.904
206.976	97.902
207.142	97.899
207.309	97.897
207.475	97.894
207.642	97.891
207.808	97.889
207.975	97.886
208.141	97.883
208.308	97.88
208.474	97.877
208.641	97.874
208.807	97.871
208.973	97.868
209.14	97.865
209.306	97.861
209.473	97.858
209.639	97.855
209.806	97.852
209.972	97.849
210.138	97.845
210.305	97.842
210.471	97.839
210.638	97.836
210.804	97.832
210.971	97.829
211.137	97.825
211.304	97.822
211.47	97.818
211.637	97.815
211.803	97.811
211.97	97.808
212.136	97.804
212.303	97.8
212.469	97.797
212.636	97.793
212.802	97.79
212.969	97.786
213.135	97.782
213.302	97.779
213.468	97.775
213.635	97.771
213.801	97.767
213.968	97.764
214.134	97.76
214.301	97.756
214.467	97.751
214.634	97.747
214.8	97.743
214.967	97.739
215.134	97.734
215.3	97.73
215.467	97.726
215.633	97.721
215.8	97.716
215.966	97.711
216.133	97.707
216.299	97.702
216.466	97.697
216.632	97.692
216.799	97.688
216.965	97.683
217.132	97.678
217.298	97.673
217.464	97.668
217.631	97.663
217.797	97.658
217.964	97.653
218.13	97.648
218.296	97.643
218.463	97.637
218.629	97.632
218.795	97.627
218.962	97.622
219.128	97.617
219.294	97.612
219.461	97.607
219.627	97.602
219.794	97.596
219.96	97.591
220.126	97.586
220.293	97.58
220.459	97.574
220.626	97.569
220.792	97.563
220.958	97.558
221.125	97.552
221.291	97.546
221.458	97.54
221.624	97.534
221.79	97.528
221.957	97.522
222.123	97.516
222.29	97.51
222.456	97.504
222.622	97.498
222.789	97.492
222.955	97.486
223.122	97.479
223.288	97.473
223.455	97.466
223.621	97.46
223.788	97.453
223.954	97.447
224.12	97.44
224.287	97.433
224.453	97.426
224.62	97.419
224.786	97.412
224.953	97.405
225.119	97.398
225.286	97.391
225.452	97.384
225.619	97.376
225.785	97.369
225.951	97.361
226.118	97.353
226.284	97.345
226.451	97.337
226.617	97.329
226.784	97.321
226.95	97.313
227.117	97.305
227.283	97.297
227.449	97.288
227.616	97.28
227.782	97.271
227.949	97.262
228.115	97.254
228.282	97.244
228.448	97.235
228.615	97.226
228.781	97.217
228.948	97.207
229.114	97.198
229.281	97.189
229.447	97.179
229.614	97.169
229.78	97.16
229.947	97.15
230.113	97.141
230.28	97.131
230.447	97.121
230.613	97.111
230.78	97.101
230.947	97.091
231.113	97.08
231.28	97.069
231.446	97.058
231.613	97.046
231.78	97.035
231.946	97.023
232.113	97.012
232.279	97
232.446	96.988
232.613	96.976
232.779	96.964
232.946	96.952
233.112	96.939
233.279	96.926
233.445	96.913
233.612	96.9
233.779	96.887
233.945	96.874
234.112	96.86
234.278	96.847
234.445	96.833
234.611	96.819
234.778	96.805
234.944	96.79
235.111	96.776
235.277	96.761
235.444	96.746
235.61	96.731
235.777	96.716
235.943	96.7
236.11	96.684
236.276	96.668
236.443	96.652
236.609	96.635
236.776	96.619
236.942	96.602
237.109	96.586
237.275	96.569
237.442	96.552
237.608	96.534
237.775	96.517
237.941	96.499
238.108	96.481
238.274	96.463
238.441	96.445
238.607	96.426
238.774	96.408
238.94	96.389
239.106	96.37
239.273	96.35
239.439	96.33
239.606	96.31
239.772	96.29
239.939	96.269
240.105	96.248
240.272	96.226
240.438	96.205
240.605	96.183
240.771	96.161
240.938	96.139
241.105	96.116
241.271	96.093
241.438	96.07
241.604	96.046
241.771	96.023
241.937	95.999
242.104	95.975
242.271	95.951
242.437	95.926
242.604	95.901
242.77	95.876
242.937	95.85
243.103	95.825
243.27	95.799
243.436	95.773
243.603	95.746
243.769	95.72
243.936	95.693
244.102	95.666
244.269	95.638
244.435	95.61
244.602	95.581
244.768	95.551
244.935	95.521
245.101	95.491
245.268	95.46
245.434	95.429
245.601	95.395
245.767	95.361
245.933	95.327
246.1	95.29
246.266	95.256
246.433	95.222
246.599	95.186
246.766	95.15
246.932	95.112
247.099	95.073
247.266	95.034
247.433	94.995
247.599	94.954
247.766	94.914
247.933	94.874
248.1	94.831
248.267	94.789
248.433	94.748
248.6	94.707
248.767	94.663
248.934	94.62
249.1	94.576
249.267	94.533
249.434	94.489
249.6	94.443
249.767	94.397
249.933	94.351
250.1	94.304
250.266	94.256
250.433	94.212
250.6	94.17
250.766	94.127
250.932	94.082
251.099	94.034
251.265	93.985
251.432	93.938
251.598	93.887
251.765	93.838
251.931	93.79
252.097	93.741
252.264	93.692
252.43	93.643
252.596	93.595
252.763	93.547
252.929	93.502
253.095	93.458
253.262	93.41
253.428	93.361
253.594	93.311
253.76	93.262
253.927	93.211
254.093	93.159
254.259	93.106
254.426	93.055
254.592	93.006
254.758	92.957
254.925	92.908
255.091	92.859
255.257	92.809
255.424	92.757
255.59	92.704
255.757	92.652
255.923	92.599
256.089	92.544
256.256	92.492
256.422	92.439
256.589	92.385
256.755	92.331
256.921	92.276
257.088	92.223
257.254	92.169
257.421	92.114
257.587	92.061
257.754	92.003
257.92	91.949
258.087	91.892
258.253	91.833
258.42	91.775
258.586	91.716
258.753	91.655
258.919	91.596
259.086	91.536
259.252	91.476
259.419	91.414
259.586	91.351
259.753	91.288
259.919	91.225
260.086	91.161
260.253	91.095
260.42	91.029
260.586	90.963
260.753	90.899
260.92	90.83
261.087	90.762
261.254	90.69
261.421	90.617
261.587	90.549
261.754	90.476
261.921	90.408
262.088	90.338
262.255	90.267
262.422	90.199
262.589	90.127
262.755	90.058
262.922	89.987
263.089	89.915
263.256	89.844
263.422	89.772
263.589	89.696
263.756	89.619
263.922	89.543
264.089	89.466
264.255	89.389
264.422	89.312
264.589	89.233
264.755	89.154
264.922	89.072
265.088	88.992
265.255	88.911
265.421	88.828
265.588	88.746
265.754	88.667
265.921	88.585
266.087	88.506
266.254	88.425
266.42	88.344
266.587	88.263
266.753	88.181
266.919	88.098
267.086	88.013
267.253	87.929
267.419	87.846
267.586	87.761
267.752	87.674
267.919	87.587
268.085	87.497
268.252	87.41
268.418	87.32
268.585	87.235
268.751	87.147
268.918	87.056
269.084	86.961
269.251	86.868
269.417	86.775
269.584	86.679
269.75	86.59
269.917	86.503
270.084	86.412
270.25	86.32
270.417	86.227
270.583	86.132
270.75	86.034
270.917	85.938
271.083	85.842
271.25	85.748
271.416	85.651
271.583	85.552
271.749	85.456
271.916	85.36
272.082	85.261
272.249	85.162
272.416	85.063
272.582	84.963
272.749	84.863
272.915	84.764
273.082	84.664
273.248	84.563
273.415	84.462
273.581	84.358
273.748	84.257
273.914	84.155
274.08	84.053
274.247	83.952
274.413	83.85
274.58	83.748
274.746	83.641
274.912	83.534
275.079	83.433
275.245	83.322
275.411	83.216
275.578	83.112
275.744	83.002
275.911	82.896
276.077	82.787
276.244	82.677
276.41	82.571
276.577	82.459
276.743	82.35
276.91	82.243
277.076	82.131
277.243	82.02
277.409	81.91
277.576	81.798
277.742	81.686
277.909	81.575
278.075	81.46
278.242	81.349
278.408	81.236
278.575	81.12
278.741	81.005
278.908	80.891
279.074	80.774
279.241	80.659
279.407	80.544
279.574	80.432
279.741	80.317
279.907	80.201
280.074	80.087
280.24	79.97
280.407	79.851
280.574	79.734
280.74	79.616
280.907	79.496
281.074	79.376
281.24	79.257
281.407	79.14
281.574	79.018
281.74	78.9
281.907	78.781
282.074	78.659
282.24	78.54
282.407	78.418
282.574	78.299
282.74	78.178
282.907	78.054
283.073	77.932
283.24	77.811
283.407	77.689
283.573	77.566
283.74	77.439
283.906	77.315
284.073	77.187
284.24	77.064
284.406	76.939
284.573	76.816
284.739	76.687
284.906	76.562
285.072	76.436
285.239	76.31
285.405	76.187
285.572	76.062
285.738	75.937
285.905	75.811
286.071	75.688
286.238	75.565
286.405	75.441
286.571	75.313
286.738	75.183
286.904	75.049
287.071	74.918
287.237	74.79
287.404	74.661
287.57	74.531
287.737	74.406
287.903	74.273
288.07	74.149
288.236	74.021
288.403	73.892
288.569	73.76
288.736	73.627
288.902	73.494
289.069	73.363
289.235	73.232
289.402	73.099
289.568	72.968
289.735	72.833
289.901	72.703
290.068	72.57
290.234	72.435
290.401	72.302
290.567	72.172
290.734	72.042
290.901	71.909
291.067	71.773
291.234	71.641
291.4	71.506
291.567	71.371
291.734	71.238
291.9	71.104
292.067	70.968
292.233	70.829
292.4	70.695
292.566	70.557
292.733	70.421
292.899	70.289
293.066	70.152
293.233	70.022
293.399	69.884
293.566	69.752
293.732	69.615
293.899	69.478
294.065	69.344
294.232	69.203
294.398	69.072
294.565	68.931
294.732	68.797
294.898	68.661
295.065	68.524
295.231	68.388
295.398	68.251
295.564	68.112
295.731	67.97
295.897	67.831
296.064	67.693
296.23	67.558
296.397	67.422
296.564	67.28
296.73	67.142
296.897	67.003
297.064	66.864
297.23	66.729
297.397	66.585
297.563	66.45
297.73	66.312
297.896	66.173
298.063	66.032
298.23	65.886
298.396	65.744
298.563	65.604
298.729	65.468
298.896	65.327
299.063	65.188
299.229	65.049
299.396	64.91
299.563	64.77
299.729	64.628
299.896	64.49
300.062	64.347
300.229	64.207
300.396	64.065
300.562	63.92
300.729	63.781
300.895	63.639
301.062	63.498
301.228	63.359
301.395	63.216
301.562	63.077
301.728	62.934
301.895	62.793
302.062	62.654
302.228	62.51
302.395	62.368
302.561	62.228
302.728	62.084
302.895	61.943
303.061	61.802
303.228	61.659
303.395	61.52
303.561	61.377
303.728	61.237
303.894	61.094
304.061	60.949
304.228	60.811
304.394	60.666
304.561	60.523
304.727	60.387
304.894	60.234
305.061	60.122
305.227	59.948
305.394	59.809
305.56	59.653
305.727	59.512
305.893	59.368
306.06	59.22
306.226	59.078
306.393	58.93
306.56	58.785
306.726	58.641
306.893	58.498
307.06	58.36
307.226	58.215
307.393	58.071
307.559	57.929
307.726	57.789
307.893	57.647
308.059	57.501
308.226	57.357
308.392	57.213
308.559	57.067
308.725	56.918
308.892	56.774
309.059	56.629
309.225	56.483
309.392	56.336
309.559	56.193
309.725	56.045
309.892	55.902
310.058	55.76
310.225	55.616
310.392	55.469
310.558	55.322
310.725	55.177
310.892	55.03
311.058	54.885
311.225	54.734
311.392	54.584
311.558	54.437
311.725	54.293
311.891	54.146
312.058	53.996
312.225	53.851
312.391	53.704
312.558	53.555
312.724	53.409
312.891	53.262
313.057	53.118
313.224	52.972
313.391	52.821
313.557	52.673
313.724	52.525
313.891	52.375
314.057	52.224
314.224	52.073
314.39	51.922
314.557	51.773
314.723	51.626
314.89	51.476
315.057	51.325
315.223	51.175
315.389	51.024
315.556	50.876
315.722	50.726
315.889	50.575
316.055	50.421
316.221	50.268
316.388	50.117
316.554	49.963
316.721	49.809
316.887	49.656
317.054	49.508
317.22	49.352
317.386	49.191
317.553	49.034
317.719	48.881
317.886	48.724
318.052	48.568
318.219	48.412
318.385	48.253
318.552	48.097
318.718	47.936
318.884	47.776
319.051	47.616
319.217	47.453
319.384	47.291
319.551	47.128
319.717	46.965
319.884	46.802
320.05	46.641
320.217	46.479
320.384	46.314
320.55	46.148
320.717	45.983
320.884	45.814
321.05	45.648
321.217	45.476
321.384	45.303
321.55	45.133
321.717	44.962
321.884	44.791
322.05	44.618
322.217	44.443
322.384	44.27
322.551	44.098
322.718	43.919
322.884	43.742
323.051	43.567
323.218	43.389
323.385	43.212
323.552	43.036
323.719	42.856
323.885	42.678
324.052	42.494
324.219	42.316
324.386	42.136
324.553	41.957
324.72	41.773
324.886	41.589
325.053	41.408
325.22	41.221
325.387	41.033
325.553	40.849
325.72	40.663
325.887	40.475
326.053	40.288
326.22	40.103
326.387	39.916
326.553	39.725
326.72	39.533
326.887	39.343
327.053	39.15
327.22	38.955
327.387	38.765
327.553	38.571
327.72	38.377
327.887	38.182
328.053	37.984
328.22	37.789
328.387	37.593
328.553	37.393
328.72	37.196
328.887	37
329.053	36.798
329.22	36.599
329.387	36.397
329.554	36.19
329.72	35.985
329.887	35.783
330.054	35.577
330.221	35.372
330.387	35.164
330.554	34.958
330.721	34.752
330.887	34.544
331.054	34.334
331.221	34.125
331.388	33.914
331.554	33.702
331.721	33.495
331.888	33.29
332.054	33.079
332.221	32.863
332.388	32.649
332.555	32.433
332.721	32.218
332.888	32.003
333.055	31.786
333.221	31.569
333.388	31.348
333.555	31.133
333.722	30.914
333.888	30.695
334.055	30.475
334.222	30.258
334.388	30.038
334.555	29.818
334.722	29.592
334.889	29.37
335.055	29.148
335.222	28.922
335.388	28.696
335.555	28.472
335.722	28.248
335.888	28.02
336.055	27.795
336.222	27.568
336.388	27.339
336.555	27.109
336.721	26.881
336.888	26.651
337.054	26.417
337.221	26.186
337.388	25.955
337.554	25.721
337.721	25.491
337.887	25.257
338.054	25.025
338.22	24.791
338.387	24.553
338.554	24.318
338.72	24.085
338.887	23.853
339.054	23.612
339.22	23.376
339.387	23.14
339.554	22.903
339.72	22.668
339.887	22.428
340.054	22.189
340.22	21.952
340.387	21.717
340.554	21.48
340.72	21.241
340.887	21
341.054	20.761
341.22	20.521
341.387	20.281
341.554	20.04
341.72	19.8
341.887	19.557
342.054	19.317
342.22	19.077
342.387	18.838
342.554	18.597
342.721	18.354
342.887	18.115
343.054	17.873
343.221	17.634
343.387	17.394
343.554	17.156
343.721	16.918
343.887	16.676
344.054	16.441
344.221	16.198
344.387	15.958
344.554	15.722
344.721	15.485
344.887	15.248
345.054	15.01
345.22	14.775
345.387	14.537
345.553	14.299
345.72	14.068
345.887	13.834
346.053	13.607
346.22	13.372
346.386	13.142
346.553	12.909
346.719	12.677
346.886	12.45
347.052	12.22
347.219	11.992
347.386	11.765
347.552	11.538
347.719	11.312
347.885	11.091
348.052	10.869
348.218	10.647
348.384	10.428
348.551	10.21
348.717	9.999
348.884	9.789
349.05	9.576
349.217	9.367
349.383	9.16
349.55	8.954
349.716	8.751
349.883	8.553
350.049	8.353
350.216	8.158
350.383	7.968
350.549	7.778
350.716	7.595
350.882	7.411
351.049	7.232
351.216	7.062
351.382	6.89
[truncated: 1,447 more rows]

## Sheet: Supplementary Fig. 6a
Supplementary Fig.6a
DSC		TGA
Temperature (oC)	Heat Flow (W·g‒1)	Temperature (oC)	Weight (%)
19.1163	-0.02429	22.7754	100
19.1165	-0.02438	22.8216	100.002
19.1175	-0.02446	22.8604	100.003
19.1169	-0.02451	22.9016	100.004
19.1173	-0.02449	22.9395	100.006
19.1182	-0.02444	22.9792	100.006
19.1185	-0.02436	23.0169	100.006
19.118	-0.02425	23.0625	100.006
19.1187	-0.02405	23.0981	100.006
19.1207	-0.02353	23.1393	100.005
19.1218	-0.02254	23.179	100.004
19.1244	-0.021	23.2215	100.003
19.128	-0.01981	23.2632	100.002
19.1309	-0.01895	23.307	100.001
19.1354	-0.01826	23.3449	99.9996
19.141	-0.01756	23.3845	99.9982
19.1471	-0.01665	23.427	99.9972
19.1543	-0.0157	23.4689	99.9963
19.1627	-0.01491	23.5147	99.9956
19.1729	-0.01426	23.5615	99.9948
19.1833	-0.01335	23.6007	99.9938
19.1953	-0.01152	23.6438	99.9931
19.2086	-0.00905	23.6882	99.9923
19.2228	-0.00633	23.7277	99.9915
19.2381	-0.0036	23.7701	99.9904
19.2544	-0.00026525	23.8178	99.9895
19.2714	0.00427	23.8586	99.9889
19.2894	0.00944	23.9068	99.988
19.3088	0.01536	23.9464	99.9869
19.3287	0.02209	23.9966	99.9861
19.3502	0.03164	24.0384	99.9856
19.3716	0.04228	24.0839	99.9851
19.3927	0.05066	24.1312	99.9845
19.4157	0.05778	24.176	99.9835
19.4398	0.06411	24.2196	99.9828
19.463	0.07058	24.2705	99.982
19.4876	0.07881	24.3122	99.981
19.5126	0.08692	24.3542	99.9799
19.5377	0.09402	24.4064	99.9792
19.5631	0.09961	24.457	99.9784
19.5893	0.10323	24.5063	99.9774
19.616	0.10682	24.5572	99.9768
19.643	0.11043	24.6015	99.9762
19.6696	0.11443	24.6519	99.9759
19.6977	0.11982	24.7041	99.9757
19.7251	0.12403	24.7501	99.9752
19.7535	0.12801	24.8005	99.9748
19.7814	0.13157	24.8532	99.9743
19.8096	0.13393	24.9006	99.9739
19.8387	0.13643	24.9531	99.9735
19.8673	0.13951	25.0045	99.9729
19.8968	0.14299	25.0575	99.9724
19.9252	0.14599	25.1072	99.9718
19.9565	0.14966	25.1579	99.9715
19.9845	0.15306	25.2161	99.971
20.0154	0.15601	25.27	99.9704
20.0455	0.15826	25.3218	99.9699
20.0751	0.16025	25.3741	99.9693
20.1054	0.16159	25.4264	99.9686
20.1372	0.16292	25.4825	99.9681
20.1672	0.1644	25.5373	99.9677
20.1976	0.16605	25.5965	99.9675
20.2285	0.16758	25.6473	99.9671
20.2608	0.16923	25.7096	99.9664
20.2919	0.17087	25.7618	99.9659
20.3232	0.17306	25.817	99.9653
20.3539	0.1748	25.8724	99.9649
20.386	0.17634	25.9275	99.9647
20.4177	0.17755	25.9846	99.9641
20.4488	0.17842	26.0427	99.9638
20.4811	0.17914	26.1008	99.9634
20.5126	0.18016	26.1587	99.9625
20.5451	0.1817	26.2124	99.962
20.5769	0.18305	26.2755	99.9616
20.6087	0.18382	26.3329	99.9614
20.6414	0.18437	26.3913	99.9612
20.6732	0.18474	26.4549	99.9607
20.7053	0.18524	26.5106	99.9603
20.7373	0.18579	26.5717	99.9601
20.7702	0.18632	26.6328	99.96
20.8018	0.18682	26.6931	99.9598
20.8336	0.18738	26.7551	99.9597
20.8666	0.18793	26.8189	99.9594
20.8994	0.18858	26.8779	99.959
20.9322	0.18916	26.9387	99.9586
20.9639	0.18954	27.0058	99.9582
20.9965	0.18999	27.0703	99.9579
21.0282	0.19028	27.1331	99.9576
21.0617	0.1905	27.1972	99.957
21.0941	0.19079	27.2549	99.9564
21.1269	0.19104	27.3212	99.956
21.1592	0.19131	27.3886	99.9559
21.1922	0.19153	27.4501	99.9556
21.2246	0.19184	27.5155	99.9553
21.2575	0.19236	27.5827	99.9552
21.2904	0.19256	27.6471	99.955
21.3225	0.19279	27.7102	99.9546
21.3554	0.19303	27.779	99.9543
21.3875	0.19328	27.8428	99.9538
21.4206	0.19353	27.9169	99.9534
21.4532	0.19377	27.9843	99.9528
21.486	0.19399	28.0501	99.9524
21.5186	0.19422	28.1185	99.9523
21.5511	0.19451	28.1868	99.952
21.584	0.19475	28.2526	99.9513
21.617	0.19498	28.3193	99.9508
21.6497	0.19522	28.39	99.9506
21.6821	0.19544	28.4539	99.9508
21.7146	0.19566	28.5208	99.9509
21.7475	0.1959	28.5899	99.9509
21.7813	0.19611	28.6665	99.9508
21.8137	0.1963	28.7367	99.9499
21.8464	0.19647	28.8125	99.9494
21.8799	0.19663	28.8824	99.949
21.9118	0.19681	28.9586	99.9486
21.9452	0.19703	29.027	99.9482
21.9765	0.19723	29.0922	99.9479
22.0112	0.19741	29.1661	99.9473
22.0438	0.19756	29.2383	99.9468
22.077	0.19771	29.3104	99.9461
22.1095	0.19788	29.3812	99.946
22.142	0.19805	29.4591	99.9461
22.1754	0.19823	29.5324	99.946
22.2072	0.1984	29.6045	99.946
22.2404	0.19854	29.6884	99.946
22.274	0.19868	29.7612	99.9458
22.307	0.19884	29.8323	99.9455
22.3401	0.19899	29.9042	99.9455
22.3715	0.19913	29.9825	99.9458
22.4054	0.19926	30.0548	99.946
22.4381	0.19939	30.1285	99.946
22.4705	0.1995	30.2049	99.9455
22.5039	0.19963	30.2787	99.9453
22.5354	0.19977	30.3549	99.9453
22.5696	0.19992	30.4371	99.9451
22.6016	0.20004	30.5114	99.945
22.6346	0.20014	30.5904	99.945
22.6684	0.20023	30.6653	99.9447
22.7018	0.2003	30.7417	99.9443
22.733	0.20037	30.8215	99.944
22.7664	0.20046	30.8984	99.9438
22.7995	0.20052	30.974	99.9432
22.8326	0.2006	31.0547	99.9427
22.8651	0.2007	31.1325	99.9424
22.8984	0.20082	31.2123	99.9421
22.9315	0.20094	31.2834	99.9418
22.9639	0.20103	31.3641	99.9414
22.9966	0.2011	31.4455	99.941
23.03	0.20115	31.5234	99.9407
23.0629	0.20121	31.6042	99.9406
23.0959	0.20127	31.6785	99.9405
23.1286	0.20131	31.7634	99.9406
23.1622	0.20136	31.8445	99.9407
23.195	0.20144	31.9222	99.9402
23.2276	0.20154	32.0036	99.9396
23.2605	0.20165	32.0827	99.9396
23.2924	0.20175	32.1663	99.9394
23.3258	0.20182	32.2443	99.9389
23.359	0.20188	32.3302	99.9389
23.3916	0.20192	32.4106	99.9387
23.4252	0.20194	32.4949	99.9384
23.4582	0.20197	32.5736	99.9383
23.4902	0.20201	32.6553	99.9381
23.5247	0.20206	32.7338	99.9383
23.556	0.2021	32.8144	99.9383
23.589	0.20213	32.8957	99.9378
23.6226	0.20217	32.98	99.9374
23.6557	0.2022	33.0638	99.9373
23.6883	0.20222	33.1443	99.9367
23.7219	0.20222	33.2255	99.9362
23.7554	0.20223	33.3135	99.9359
23.787	0.20223	33.3942	99.9355
23.82	0.20228	33.4815	99.935
23.8536	0.2023	33.5626	99.9344
23.8858	0.20228	33.6486	99.9343
23.9198	0.20227	33.7298	99.9343
23.9535	0.20227	33.8083	99.9343
23.9855	0.20229	33.8977	99.9341
24.0194	0.20231	33.9806	99.934
24.0515	0.20233	34.0641	99.9339
24.0851	0.20234	34.1454	99.9339
24.1178	0.20234	34.2332	99.934
24.1508	0.20235	34.3161	99.934
24.1839	0.20235	34.3974	99.934
24.217	0.20236	34.4781	99.9334
24.2496	0.20239	34.564	99.9329
24.2828	0.20241	34.6529	99.9326
24.3163	0.20242	34.7332	99.9325
24.3493	0.20243	34.8162	99.9323
24.3821	0.20245	34.9056	99.9323
24.4149	0.20244	34.9881	99.9321
24.4484	0.20243	35.0749	99.9319
24.4814	0.20239	35.1626	99.9315
24.5142	0.20234	35.2418	99.9312
24.5471	0.2023	35.3272	99.9312
24.5806	0.20228	35.4109	99.9314
24.6135	0.20229	35.499	99.9314
24.6466	0.2023	35.5838	99.931
24.6798	0.20233	35.6702	99.9303
24.7125	0.20232	35.7597	99.93
24.7452	0.20229	35.8384	99.9296
24.7783	0.20226	35.929	99.9292
24.8118	0.20223	36.0136	99.9288
24.8451	0.2022	36.1024	99.9284
24.8775	0.20218	36.1856	99.9281
24.9103	0.20216	36.269	99.9279
24.944	0.20213	36.351	99.9275
24.9768	0.20207	36.4399	99.9274
25.0101	0.20202	36.5271	99.9277
25.0429	0.20198	36.6088	99.9278
25.0764	0.20194	36.6977	99.9278
25.1092	0.20193	36.7828	99.9277
25.1421	0.20192	36.8644	99.9278
25.1753	0.2019	36.9558	99.9278
25.209	0.20186	37.0415	99.9274
25.2413	0.20182	37.1307	99.9271
25.2742	0.20177	37.2132	99.9267
25.3086	0.20174	37.2961	99.9263
25.3409	0.20174	37.3816	99.9257
25.3733	0.20172	37.4706	99.9251
25.4071	0.20171	37.5594	99.9245
25.439	0.20167	37.6401	99.9242
25.4726	0.20163	37.7271	99.924
25.5057	0.20157	37.8144	99.924
25.5396	0.2015	37.8991	99.9241
25.5725	0.20144	37.9884	99.9238
25.6061	0.2014	38.0742	99.924
25.6382	0.20139	38.1588	99.924
25.672	0.20137	38.2476	99.9235
25.7043	0.20135	38.3331	99.9233
25.7379	0.20129	38.4191	99.9231
25.7709	0.20125	38.5039	99.9227
25.8032	0.20122	38.5888	99.9223
25.8369	0.20121	38.6781	99.9218
25.8696	0.20117	38.7642	99.9213
25.9031	0.2011	38.8481	99.9213
25.9364	0.20102	38.9354	99.9213
25.9698	0.20095	39.0219	99.9209
26.003	0.2009	39.1052	99.9208
26.0365	0.20083	39.1957	99.9208
26.0687	0.20078	39.2816	99.9204
26.1028	0.20074	39.3701	99.9202
26.1355	0.2007	39.4553	99.9202
26.1683	0.20067	39.5438	99.9201
26.2005	0.20063	39.6285	99.92
26.2344	0.20059	39.7154	99.9197
26.2672	0.20057	39.7995	99.9191
26.3011	0.20052	39.889	99.919
26.3346	0.20047	39.9719	99.9193
26.3676	0.2004	40.0549	99.9194
26.4009	0.20032	40.1414	99.9193
26.4335	0.20027	40.2317	99.9189
26.4667	0.2002	40.3104	99.9185
26.499	0.20013	40.3994	99.9182
26.5328	0.20005	40.4848	99.9183
26.5657	0.19994	40.5737	99.9185
26.5983	0.19986	40.6577	99.918
26.6319	0.19981	40.7387	99.9178
26.6659	0.19975	40.8279	99.9172
26.6979	0.1997	40.9123	99.9165
26.731	0.19963	41.0016	99.9161
26.7644	0.19955	41.0867	99.9161
26.7978	0.19948	41.1735	99.9158
26.8309	0.19941	41.2532	99.9154
26.8641	0.19938	41.3428	99.9149
26.8977	0.19934	41.4267	99.9143
26.9305	0.19925	41.5125	99.9139
26.9633	0.19915	41.5992	99.9135
26.9974	0.19907	41.6818	99.9135
27.0302	0.19903	41.7658	99.9132
27.0642	0.19899	41.8513	99.9127
27.0967	0.19894	41.9383	99.9119
27.1302	0.19889	42.0214	99.9117
27.1632	0.19881	42.1091	99.9116
27.1962	0.19874	42.194	99.9113
27.229	0.19867	42.2738	99.9114
27.263	0.19859	42.362	99.9114
27.2954	0.19853	42.4485	99.9112
27.3288	0.19847	42.5367	99.9108
27.3628	0.19841	42.6169	99.9105
27.3954	0.19834	42.701	99.9105
27.4296	0.19828	42.7847	99.9108
27.4617	0.19823	42.8682	99.9105
27.4959	0.19818	42.956	99.9099
27.5291	0.19813	43.0431	99.9097
27.5624	0.19806	43.1205	99.9091
27.5957	0.19799	43.2117	99.9084
27.6282	0.19793	43.2917	99.9083
27.6614	0.19789	43.3773	99.9081
27.6945	0.19785	43.4614	99.908
27.7266	0.1978	43.5479	99.9077
27.7603	0.19771	43.6296	99.9076
27.7934	0.19763	43.7137	99.9077
27.8267	0.1976	43.8	99.9079
27.8587	0.19757	43.8813	99.9077
27.8936	0.19753	43.966	99.9073
27.9256	0.19749	44.045	99.907
27.9595	0.19742	44.1333	99.9069
27.9924	0.19737	44.2159	99.9068
28.025	0.19732	44.3005	99.9064
28.0583	0.19725	44.3817	99.9058
28.0913	0.19717	44.47	99.9054
28.1246	0.19708	44.5477	99.905
28.1588	0.19701	44.6328	99.9047
28.1911	0.19694	44.7119	99.9044
28.225	0.19687	44.8014	99.9044
28.2584	0.19679	44.8809	99.9046
28.2917	0.19669	44.9652	99.904
28.3233	0.19661	45.0487	99.9036
28.3575	0.19655	45.1275	99.9037
28.3909	0.19649	45.2123	99.904
28.4236	0.19642	45.2977	99.904
28.4573	0.19631	45.3777	99.9037
28.4909	0.1962	45.4596	99.9032
28.5238	0.1961	45.5375	99.9028
28.5569	0.19601	45.6261	99.9024
28.5909	0.19596	45.7068	99.9025
28.6242	0.19594	45.7903	99.9025
28.6585	0.19592	45.8704	99.9022
28.6915	0.19587	45.9535	99.9017
28.7244	0.19579	46.0361	99.9009
28.7571	0.19571	46.12	99.9004
28.7906	0.19563	46.2016	99.9004
28.8241	0.19555	46.2849	99.9003
28.857	0.19548	46.3659	99.9
28.8899	0.19542	46.4496	99.8998
28.9229	0.19535	46.5265	99.8992
28.9561	0.19529	46.6142	99.8988
28.9896	0.19524	46.6983	99.8988
29.0237	0.1952	46.7755	99.8989
29.0564	0.19512	46.8558	99.8991
29.0891	0.19503	46.9442	99.8988
29.1229	0.19495	47.0254	99.8982
29.1564	0.19488	47.1079	99.8981
29.1892	0.19485	47.1856	99.8981
29.2216	0.19482	47.2678	99.8978
29.2567	0.19477	47.3543	99.8974
29.2884	0.19469	47.428	99.8973
29.322	0.19461	47.5174	99.897
29.3551	0.19452	47.5934	99.8966
29.3887	0.19446	47.6721	99.8962
29.4217	0.19439	47.7568	99.8959
29.455	0.19433	47.8313	99.896
29.4886	0.19427	47.9171	99.896
29.5213	0.19424	48.001	99.8955
29.5541	0.19419	48.0827	99.8951
29.5881	0.19414	48.1585	99.8949
29.6212	0.19405	48.2388	99.8949
29.6543	0.19396	48.3195	99.8948
29.6879	0.19388	48.4068	99.8944
29.7211	0.19381	48.4879	99.8942
29.7547	0.19375	48.5647	99.8945
29.787	0.19368	48.6476	99.8944
29.8206	0.1936	48.7311	99.894
29.8539	0.1935	48.8084	99.894
29.8876	0.19339	48.89	99.8942
29.9209	0.19328	48.9732	99.894
29.954	0.19319	49.0496	99.8934
29.9872	0.19313	49.127	99.8929
30.0223	0.19308	49.2105	99.8927
30.0539	0.19301	49.2913	99.8923
30.0871	0.19295	49.3734	99.8919
30.1208	0.19289	49.4516	99.8914
30.1528	0.19281	49.5338	99.8912
30.1865	0.19274	49.6159	99.8911
30.2207	0.19266	49.6936	99.8908
30.2537	0.19261	49.7765	99.8907
30.2868	0.19258	49.8525	99.8907
30.3194	0.19253	49.9354	99.8908
30.3533	0.1925	50.0112	99.8909
30.3863	0.19242	50.0951	99.8911
30.4202	0.19234	50.1766	99.8911
30.4528	0.19227	50.2543	99.8908
30.4864	0.19219	50.3359	99.8904
30.5195	0.1921	50.415	99.8903
30.5529	0.19204	50.4964	99.8903
30.5864	0.19197	50.5724	99.8901
30.62	0.19191	50.6534	99.8897
30.6526	0.19186	50.7388	99.8892
30.6866	0.19179	50.8132	99.889
30.7192	0.19175	50.8922	99.8885
30.7524	0.19172	50.9687	99.8881
30.7862	0.19167	51.0467	99.8878
30.819	0.19159	51.1279	99.8876
30.8527	0.19149	51.2145	99.8872
30.8861	0.19138	51.2962	99.8868
30.9202	0.19132	51.3732	99.8863
30.9526	0.19127	51.451	99.886
30.986	0.19121	51.525	99.8857
31.0198	0.19116	51.6075	99.8854
31.0521	0.1911	51.6832	99.885
31.0861	0.19104	51.7613	99.8849
31.1186	0.19097	51.8417	99.8846
31.1523	0.19088	51.9222	99.8845
31.1858	0.19079	52.004	99.8841
31.2185	0.19073	52.0787	99.8837
31.2523	0.19065	52.1617	99.8834
31.2858	0.19055	52.2406	99.8832
31.3182	0.19047	52.319	99.8835
31.3526	0.1904	52.3999	99.8834
31.3856	0.19035	52.4792	99.8834
31.4179	0.1903	52.5631	99.883
31.4522	0.19025	52.6435	99.8824
31.4856	0.1902	52.7227	99.8821
31.5195	0.19015	52.7951	99.882
31.5513	0.19008	52.8773	99.8819
31.5858	0.19001	52.9604	99.8816
31.6185	0.18992	53.0319	99.8812
31.6517	0.18984	53.1164	99.8808
31.6849	0.18979	53.1949	99.8806
31.7183	0.18975	53.2737	99.8802
31.7514	0.18969	53.3511	99.8801
31.7853	0.18962	53.4265	99.8799
31.8183	0.18954	53.5065	99.8795
31.8515	0.18946	53.5831	99.8793
31.8848	0.18939	53.6638	99.8791
31.9178	0.18933	53.7417	99.8788
31.9514	0.18927	53.825	99.8784
31.9847	0.18919	53.8999	99.8779
32.0178	0.1891	53.9811	99.8776
32.0516	0.18901	54.057	99.8776
32.0845	0.18892	54.1352	99.8776
32.1183	0.18885	54.2154	99.8772
32.1519	0.18879	54.2917	99.8771
32.1852	0.18875	54.3673	99.8768
32.2178	0.18869	54.4499	99.8765
32.2512	0.18861	54.5326	99.8765
32.2842	0.18853	54.6103	99.8764
32.3181	0.18846	54.6855	99.8764
32.3516	0.18842	54.7636	99.8758
32.3848	0.18837	54.843	99.8751
32.4184	0.18829	54.9188	99.8749
32.451	0.1882	55.0013	99.8749
32.4845	0.18811	55.0799	99.8747
32.5184	0.18802	55.1568	99.8747
32.5512	0.18797	55.2388	99.8746
32.5839	0.18791	55.3216	99.8744
32.618	0.18784	55.3969	99.8743
32.6507	0.18778	55.4752	99.8743
32.6844	0.18775	55.5502	99.8742
32.7169	0.18772	55.6301	99.8739
32.7507	0.18766	55.7097	99.8738
32.7843	0.18758	55.7863	99.8733
32.8169	0.18748	55.8667	99.8729
32.8505	0.18738	55.9399	99.8729
32.8842	0.18729	56.0214	99.8729
32.9173	0.18723	56.1023	99.8727
32.9509	0.18717	56.1803	99.8722
32.9834	0.18712	56.2583	99.8718
33.0177	0.18709	56.337	99.8716
33.0509	0.18704	56.417	99.8716
33.0838	0.18697	56.4886	99.8716
33.1177	0.18691	56.5705	99.8716
33.1504	0.18685	56.6505	99.8714
33.1835	0.18679	56.7311	99.8709
33.2171	0.18669	56.8085	99.8703
33.2506	0.1866	56.8892	99.8702
33.2834	0.18654	56.9647	99.8703
33.317	0.18646	57.0486	99.8705
33.3505	0.18641	57.1239	99.87
33.3843	0.18636	57.2022	99.8695
33.4176	0.1863	57.2811	99.8689
33.4508	0.18625	57.3623	99.8683
33.4836	0.18621	57.436	99.8681
33.5164	0.18612	57.5172	99.868
33.5502	0.18603	57.5931	99.8678
33.5842	0.18597	57.6713	99.8677
33.6169	0.18592	57.7512	99.8673
33.6508	0.18585	57.828	99.8667
33.684	0.18578	57.907	99.8666
33.7177	0.18569	57.9912	99.8665
33.751	0.18561	58.0656	99.8663
33.7836	0.18557	58.1491	99.8665
33.8168	0.18554	58.2249	99.8662
33.8506	0.1855	58.3048	99.8656
33.884	0.18545	58.3848	99.8654
33.9175	0.18537	58.4602	99.8651
33.9508	0.1853	58.5393	99.8647
33.9834	0.18524	58.6127	99.8643
34.0174	0.18518	58.6969	99.8641
34.0505	0.18513	58.776	99.8643
34.0842	0.18506	58.8554	99.8643
34.1173	0.18498	58.9342	99.8641
34.151	0.18488	59.0138	99.864
34.1842	0.1848	59.0907	99.8639
34.2168	0.18475	59.1697	99.8636
34.2506	0.18471	59.2494	99.8632
34.2837	0.1847	59.324	99.8626
34.3178	0.18467	59.4038	99.8625
34.351	0.18461	59.4799	99.8625
34.3843	0.18454	59.5609	99.8621
34.4173	0.18447	59.6412	99.8617
34.4511	0.18442	59.7244	99.8612
34.4846	0.18437	59.8043	99.8607
34.5168	0.18433	59.8809	99.8604
34.551	0.18425	59.962	99.8603
34.5842	0.18417	60.0395	99.86
34.6178	0.18409	60.1245	99.8597
34.651	0.18404	60.1963	99.8595
34.6848	0.184	60.2728	99.859
34.7171	0.18396	60.3552	99.8586
34.7509	0.18391	60.4317	99.8581
34.7855	0.18383	60.5057	99.8579
34.8179	0.18375	60.5889	99.8579
34.8508	0.18367	60.6679	99.8578
34.8839	0.18362	60.7405	99.8578
34.9177	0.18353	60.8262	99.8578
34.9506	0.18343	60.9078	99.8575
34.9849	0.18336	60.9809	99.8573
35.0176	0.1833	61.0651	99.8568
35.0521	0.18326	61.1425	99.8567
35.085	0.18322	61.2209	99.8567
35.1171	0.1832	61.3019	99.8563
35.1506	0.18314	61.3767	99.8559
35.1846	0.18311	61.4557	99.856
35.2167	0.1831	61.5391	99.8559
35.2506	0.18305	61.6153	99.8556
35.284	0.183	61.6944	99.8556
35.3174	0.18293	61.7766	99.8557
35.3512	0.18283	61.8571	99.8559
35.3838	0.18275	61.9358	99.8559
35.4174	0.18269	62.0124	99.8559
35.4516	0.18263	62.0905	99.856
35.4837	0.1826	62.1744	99.8555
35.5177	0.18257	62.2472	99.8546
35.5512	0.1825	62.3293	99.8544
35.5844	0.18244	62.4051	99.8542
35.6169	0.18238	62.4855	99.8538
35.6505	0.18233	62.5717	99.8534
35.6844	0.18227	62.6478	99.8529
35.718	0.18222	62.7291	99.852
35.751	0.18217	62.8026	99.8515
35.7856	0.18211	62.8847	99.8511
35.8182	0.18205	62.965	99.8511
35.8515	0.18195	63.0467	99.8509
35.8843	0.18185	63.1272	99.8505
35.9188	0.1818	63.2074	99.8502
35.9503	0.1818	63.2878	99.8502
35.9844	0.18177	63.364	99.8501
36.0184	0.18172	63.4466	99.85
36.0511	0.18164	63.5241	99.8498
36.0847	0.18156	63.6096	99.8496
36.118	0.18153	63.6851	99.8493
36.1514	0.18151	63.7622	99.849
36.1844	0.18148	63.8432	99.8487
36.2179	0.18144	63.9281	99.8482
36.2505	0.18138	64.0072	99.8476
36.2847	0.1813	64.0856	99.8471
36.3177	0.18122	64.1634	99.8465
36.351	0.18116	64.2492	99.8461
36.3849	0.18113	64.3276	99.846
36.4176	0.18109	64.4056	99.8457
36.4516	0.18107	64.4852	99.8453
36.4844	0.18102	64.5671	99.8453
36.518	0.18097	64.6505	99.8453
36.5515	0.18091	64.7234	99.8454
36.5846	0.18088	64.8073	99.8452
36.6191	0.18087	64.887	99.845
36.6516	0.18085	64.9661	99.8452
36.6843	0.18078	65.0488	99.845
36.7187	0.18071	65.1298	99.8447
36.7517	0.18063	65.204	99.8447
36.7854	0.18057	65.2888	99.8446
36.8187	0.18055	65.368	99.8442
36.8518	0.18053	65.4478	99.8436
36.885	0.18048	65.5316	99.8431
36.9189	0.18043	65.6127	99.843
36.9522	0.1804	65.6923	99.8427
36.9852	0.18037	65.7737	99.8421
37.0183	0.18035	65.8546	99.8416
37.0522	0.18029	65.9315	99.8414
37.0858	0.18022	66.0167	99.8412
37.1188	0.18013	66.0919	99.8406
37.1515	0.18009	66.1755	99.8402
37.1848	0.18002	66.2543	99.8398
37.2183	0.17997	66.3349	99.8397
37.2518	0.17993	66.4164	99.8395
37.2856	0.17988	66.4964	99.8392
37.3185	0.17983	66.5771	99.8391
37.352	0.1798	66.6607	99.8394
37.3855	0.17976	66.7386	99.839
37.4187	0.17974	66.82	99.839
37.4517	0.17972	66.9046	99.839
37.4849	0.17969	66.9868	99.8391
37.5188	0.17965	67.0678	99.839
37.5516	0.1796	67.1438	99.8384
37.5848	0.17953	67.2274	99.838
37.6186	0.17945	67.306	99.8376
37.6524	0.17937	67.3919	99.8373
37.6855	0.17935	67.4698	99.837
37.7193	0.17935	67.5506	99.8368
37.7516	0.17934	67.6303	99.8362
37.7855	0.1793	67.7134	99.8355
37.8188	0.17926	67.7916	99.835
37.8521	0.17919	67.8766	99.8346
37.8857	0.17912	67.955	99.8346
37.9183	0.17904	68.0364	99.8342
37.9526	0.17895	68.1194	99.834
37.9856	0.17888	68.2019	99.8335
38.0193	0.17881	68.2792	99.8331
38.0528	0.17877	68.3646	99.8328
38.0862	0.17876	68.4442	99.8324
38.1189	0.17872	68.5264	99.8318
38.1531	0.17865	68.606	99.8314
38.1861	0.17858	68.6861	99.831
38.2196	0.17852	68.7705	99.8307
38.253	0.17848	68.85	99.8304
38.2858	0.17847	68.9316	99.8299
38.3193	0.17844	69.0126	99.8293
38.3527	0.17838	69.0944	99.8292
38.386	0.17831	69.1758	99.8291
38.4193	0.17822	69.2564	99.8287
38.4531	0.17816	69.3373	99.8284
38.4848	0.17813	69.4234	99.8282
38.5193	0.17811	69.4988	99.8281
38.554	0.17805	69.5797	99.8278
38.5863	0.17799	69.6651	99.8278
38.6187	0.17792	69.745	99.8278
38.653	0.17786	69.8287	99.8277
38.6869	0.17779	69.9108	99.8271
38.7203	0.17771	69.989	99.8265
38.7529	0.17764	70.0773	99.8266
38.7867	0.17759	70.1535	99.8267
38.8199	0.17755	70.2333	99.8265
38.8536	0.17753	70.3145	99.8262
38.8871	0.17749	70.4001	99.8258
38.9206	0.17745	70.4807	99.8252
38.9535	0.17741	70.561	99.8249
38.9872	0.17735	70.6438	99.8247
39.0198	0.1773	70.7258	99.8241
39.0537	0.17723	70.8076	99.8238
39.0863	0.17715	70.8866	99.8233
39.12	0.17711	70.9733	99.8226
39.1542	0.17709	71.0543	99.8223
39.1874	0.17707	71.1354	99.8219
39.2195	0.17706	71.2166	99.8216
39.2532	0.17701	71.3029	99.8214
39.2873	0.17696	71.3832	99.821
39.3196	0.17691	71.4637	99.8207
39.3533	0.17686	71.5445	99.8207
39.3868	0.17681	71.6261	99.8208
39.4207	0.17676	71.7084	99.8208
39.4539	0.17669	71.7884	99.8205
39.4874	0.17663	71.8738	99.82
39.521	0.17656	71.9546	99.8194
39.554	0.17651	72.0368	99.819
39.587	0.17645	72.1137	99.8186
39.6212	0.17642	72.1961	99.8183
39.6544	0.17641	72.2805	99.8179
39.6874	0.17639	72.3609	99.8175
39.7204	0.17636	72.4397	99.8168
39.754	0.17634	72.5242	99.8161
39.7875	0.1763	72.6085	99.816
39.8209	0.17627	72.6897	99.8159
39.8545	0.17623	72.7749	99.8155
39.8879	0.17619	72.8554	99.8152
39.9212	0.17615	72.9407	99.8149
39.954	0.17611	73.0197	99.8145
39.9878	0.17608	73.1034	99.8142
40.0213	0.17604	73.1824	99.8135
40.0545	0.17597	73.2675	99.8131
40.0879	0.1759	73.347	99.8127
40.1214	0.17582	73.4321	99.812
40.1544	0.17574	73.5121	99.8113
40.1883	0.17567	73.5971	99.8108
40.2211	0.17562	73.6775	99.8102
40.2547	0.17559	73.7575	99.8097
40.2874	0.17558	73.8387	99.8091
40.3216	0.17556	73.9206	99.8089
40.3548	0.17553	74.0049	99.8084
40.3878	0.17549	74.0891	99.8082
40.4218	0.17546	74.1722	99.8076
40.4549	0.17542	74.2506	99.8072
40.4883	0.17538	74.3344	99.8068
40.5219	0.17533	74.4166	99.8064
40.5548	0.17527	74.5021	99.8058
40.5882	0.17522	74.5835	99.8053
40.622	0.17519	74.668	99.8046
40.6553	0.17514	74.7495	99.8038
40.6888	0.17512	74.8287	99.8034
40.7213	0.1751	74.9097	99.8028
40.755	0.17506	74.9952	99.802
40.7885	0.17504	75.0732	99.8014
40.8226	0.17498	75.1616	99.801
40.8557	0.17494	75.2391	99.8007
40.8893	0.17489	75.3237	99.8003
40.9215	0.17482	75.4033	99.7998
40.9557	0.17475	75.4877	99.7994
40.9893	0.1747	75.5712	99.7988
41.0224	0.17466	75.6525	99.7981
41.0551	0.17463	75.7317	99.7976
41.0893	0.17461	75.818	99.7974
41.1221	0.17454	75.9017	99.7972
41.1556	0.17446	75.9822	99.7969
41.1892	0.17439	76.0634	99.7962
41.2227	0.17432	76.1489	99.7958
41.2563	0.17427	76.2309	99.7958
41.2891	0.17424	76.3174	99.7957
41.3227	0.17423	76.3943	99.7955
41.3561	0.17422	76.48	99.7952
41.389	0.17418	76.5603	99.7951
41.4225	0.17414	76.6442	99.7948
41.4562	0.17407	76.731	99.7947
41.4895	0.174	76.8081	99.7941
41.523	0.17394	76.8948	99.7937
41.557	0.1739	76.9725	99.7932
41.5894	0.17386	77.0541	99.7923
41.6233	0.17381	77.1354	99.7917
41.6565	0.17377	77.2189	99.791
41.6896	0.17376	77.3048	99.7904
41.7229	0.17373	77.387	99.7897
41.7569	0.17372	77.4678	99.7888
41.7896	0.17367	77.5533	99.7881
41.8236	0.1736	77.6329	99.7877
41.8567	0.17352	77.7197	99.7874
41.8893	0.17347	77.8001	99.787
41.9228	0.17344	77.8826	99.787
41.9558	0.17343	77.9656	99.7867
41.9899	0.17341	78.0483	99.7864
42.0232	0.17338	78.1287	99.7863
42.0569	0.17336	78.21	99.7863
42.0906	0.17335	78.2928	99.7862
42.1227	0.17332	78.3748	99.7859
42.1563	0.17327	78.4607	99.7856
42.1904	0.1732	78.5426	99.7853
42.2238	0.17316	78.6276	99.7849
42.2561	0.1731	78.71	99.7845
42.2902	0.17306	78.7904	99.784
42.3233	0.17302	78.877	99.7835
42.3565	0.173	78.9582	99.7833
42.3903	0.17297	79.0403	99.783
42.4233	0.17296	79.124	99.7824
42.4563	0.17293	79.208	99.7818
42.4905	0.17292	79.2904	99.7812
42.5235	0.17289	79.3739	99.7807
42.5564	0.17283	79.4518	99.7801
42.5898	0.17276	79.5367	99.7798
42.6235	0.17271	79.6208	99.7796
42.6563	0.17268	79.7043	99.7791
42.6908	0.17266	79.7825	99.7785
42.7235	0.17264	79.8653	99.7779
42.7575	0.17263	79.9451	99.7774
42.7902	0.17263	80.0266	99.7769
42.8232	0.1726	80.1063	99.7767
42.856	0.17257	80.1942	99.7763
42.8901	0.17253	80.279	99.7758
42.9236	0.17247	80.3636	99.7753
42.9567	0.17244	80.4411	99.7746
42.9901	0.1724	80.5279	99.7742
43.0234	0.17236	80.6113	99.7738
43.0569	0.17236	80.6893	99.7734
43.0898	0.17236	80.7744	99.7731
43.1232	0.17235	80.849	99.7725
43.1571	0.17234	80.9379	99.7719
43.1904	0.17233	81.02	99.7712
43.223	0.1723	81.1029	99.7702
43.2573	0.17226	81.1891	99.7695
43.2904	0.17222	81.2655	99.7686
43.3238	0.17217	81.3551	99.7675
43.356	0.17213	81.4316	99.7666
43.3907	0.17212	81.5164	99.7658
43.424	0.17215	81.5979	99.7648
43.4571	0.17219	81.6817	99.7642
43.4904	0.17219	81.7644	99.7635
43.524	0.17216	81.8508	99.7631
43.557	0.17211	81.9292	99.7626
43.5903	0.1721	82.017	99.7624
43.624	0.1721	82.098	99.7622
43.6573	0.17209	82.1777	99.7621
43.6904	0.17207	82.26	99.7621
43.7238	0.17206	82.3422	99.7621
43.7574	0.17205	82.4259	99.762
43.7905	0.17202	82.508	99.7617
43.8243	0.172	82.5885	99.7614
43.8575	0.17196	82.6752	99.761
43.8901	0.17192	82.7557	99.7606
43.9239	0.17188	82.8424	99.7599
43.9571	0.17183	82.9261	99.7593
43.9915	0.17179	83.0035	99.7588
44.0245	0.17177	83.0871	99.7576
44.0572	0.17177	83.1675	99.7566
44.0919	0.17175	83.2514	99.7558
44.1243	0.17173	83.3359	99.7549
44.1577	0.17168	83.4186	99.7545
44.1906	0.17163	83.5018	99.7541
44.2239	0.17159	83.583	99.7536
44.2576	0.17158	83.6674	99.7529
44.2913	0.17157	83.7513	99.7522
44.3253	0.17157	83.8331	99.7514
44.358	0.17158	83.9133	99.751
44.3917	0.17159	84.0003	99.7504
44.4238	0.17159	84.078	99.7497
44.4583	0.17156	84.1669	99.749
44.4919	0.1715	84.2491	99.7483
44.525	0.17144	84.3302	99.7475
44.559	0.17144	84.4109	99.7467
44.5917	0.17146	84.4953	99.7461
44.6251	0.17146	84.5774	99.7455
44.6578	0.17145	84.6617	99.7449
44.691	0.17143	84.7422	99.7445
44.7249	0.17141	84.8274	99.7439
44.758	0.17139	84.9074	99.7435
44.7916	0.17139	84.9919	99.743
44.8255	0.17138	85.0698	99.7422
44.8579	0.17139	85.1589	99.7413
44.8912	0.17138	85.2412	99.7406
44.9254	0.17135	85.3202	99.7401
44.9582	0.1713	85.4002	99.7395
44.9924	0.17125	85.4824	99.739
45.0254	0.17121	85.5707	99.7383
45.0591	0.17119	85.6498	99.7376
45.0925	0.17117	85.7345	99.7371
45.1262	0.17116	85.8171	99.7365
45.1594	0.17116	85.8987	99.7358
45.1927	0.17116	85.9797	99.7353
45.2251	0.17115	86.0629	99.7347
45.2589	0.17113	86.1432	99.7338
45.293	0.17109	86.2273	99.7329
45.3261	0.17107	86.3102	99.7323
45.3597	0.17104	86.3941	99.7318
45.3933	0.17101	86.4765	99.7312
45.4258	0.17097	86.5579	99.7305
45.46	0.17094	86.6441	99.7296
45.4931	0.17092	86.7259	99.729
45.5256	0.1709	86.807	99.7285
45.559	0.17089	86.8881	99.7279
45.5924	0.17087	86.9731	99.7273
45.6267	0.17087	87.0533	99.7266
45.6595	0.17087	87.1393	99.7257
45.6926	0.17085	87.221	99.7244
45.7261	0.17084	87.3015	99.7235
45.7601	0.17081	87.383	99.7229
45.7925	0.1708	87.4641	99.7222
45.8265	0.17079	87.5465	99.7214
45.8598	0.17077	87.6309	99.7207
45.8926	0.17075	87.7115	99.72
45.9257	0.17072	87.7959	99.7196
45.9603	0.1707	87.8779	99.7193
45.9929	0.17069	87.9608	99.7191
46.0269	0.17068	88.042	99.7186
46.06	0.17068	88.129	99.7181
46.0939	0.17065	88.2081	99.7173
46.1265	0.17061	88.2928	99.7166
46.1601	0.1706	88.3742	99.716
46.1936	0.17058	88.4501	99.7155
46.2265	0.17056	88.5379	99.7148
46.2603	0.17055	88.6212	99.7141
46.2934	0.17056	88.7016	99.7133
46.3271	0.17056	88.7842	99.7127
46.3607	0.17054	88.8643	99.7122
46.3935	0.1705	88.9462	99.7118
46.4272	0.17046	89.029	99.7111
46.4604	0.17043	89.1124	99.7108
46.4943	0.17042	89.1936	99.7105
46.5272	0.1704	89.2784	99.71
46.5605	0.17038	89.3564	99.7093
46.5945	0.17035	89.4412	99.7087
46.6269	0.17033	89.5208	99.7079
46.6606	0.17032	89.6081	99.7071
46.6946	0.17031	89.6895	99.7063
46.7276	0.17031	89.7677	99.7057
46.7617	0.17029	89.8559	99.7049
46.7935	0.17027	89.9392	99.7038
46.8281	0.17025	90.0206	99.7027
46.8619	0.17022	90.1001	99.7015
46.8945	0.17022	90.183	99.7008
46.9274	0.17022	90.2687	99.6999
46.9614	0.17023	90.3476	99.699
46.9948	0.17024	90.4314	99.698
47.0279	0.17025	90.5161	99.6971
47.0617	0.17023	90.5929	99.6961
47.0943	0.17022	90.6776	99.6954
47.128	0.17022	90.7588	99.6946
47.1622	0.17022	90.8408	99.6939
47.1949	0.17022	90.9241	99.6932
47.2279	0.17021	91.0051	99.6922
47.2623	0.17018	91.0884	99.6917
47.2946	0.17016	91.1695	99.691
47.3282	0.17015	91.2524	99.6902
47.3623	0.17014	91.3351	99.6895
47.3949	0.17011	91.4169	99.6889
47.4286	0.17006	91.4988	99.6881
47.4615	0.17001	91.5828	99.6873
47.4959	0.16998	91.6665	99.6865
47.529	0.16995	91.7484	99.6858
47.5619	0.16993	91.8297	99.6851
47.5953	0.16992	91.9141	99.6843
47.6294	0.1699	91.996	99.6837
47.6621	0.16988	92.0782	99.6832
47.695	0.16986	92.158	99.6825
47.7281	0.16983	92.2429	99.6818
47.7626	0.16982	92.3227	99.681
47.7956	0.16982	92.4033	99.6803
47.8291	0.1698	92.4865	99.6796
47.8626	0.16979	92.5723	99.6788
47.8959	0.16975	92.6506	99.6779
47.9295	0.16971	92.7321	99.677
47.9637	0.16967	92.8183	99.6759
47.9964	0.16964	92.898	99.675
48.0302	0.16962	92.9802	99.6741
48.0633	0.16959	93.062	99.6728
48.0958	0.16957	93.1395	99.672
48.1293	0.16954	93.2224	99.6715
48.1629	0.16952	93.3092	99.6706
48.1968	0.16952	93.3908	99.6697
48.2298	0.16952	93.473	99.6689
48.2631	0.16953	93.555	99.668
48.2967	0.16953	93.6418	99.6671
48.3301	0.16952	93.7182	99.666
48.3639	0.16952	93.8014	99.6653
48.3972	0.16951	93.887	99.6647
48.4305	0.1695	93.9659	99.664
48.4641	0.16949	94.0508	99.6631
48.4972	0.16949	94.1274	99.6624
48.5307	0.16946	94.2175	99.6617
48.5645	0.16941	94.3014	99.6607
48.5969	0.16939	94.3788	99.6601
48.63	0.16937	94.4651	99.6594
48.6642	0.16935	94.5455	99.6584
48.6973	0.16935	94.6268	99.6572
48.7304	0.16936	94.7128	99.6562
48.7643	0.16939	94.7943	99.6554
48.7972	0.1694	94.8775	99.6543
48.8311	0.16937	94.9602	99.6532
48.8639	0.16934	95.0395	99.6519
48.8985	0.16932	95.1185	99.6507
48.931	0.16929	95.2057	99.6499
48.9642	0.16929	95.2895	99.6489
48.9976	0.16927	95.3701	99.6481
49.0312	0.16924	95.4496	99.6473
49.0641	0.16923	95.5321	99.6464
49.0977	0.16923	95.6137	99.6451
49.1317	0.16923	95.6978	99.6438
49.1644	0.16923	95.784	99.643
49.1988	0.16923	95.8614	99.6425
49.2319	0.16921	95.9462	99.6418
49.2655	0.1692	96.0252	99.6409
49.2986	0.16921	96.1096	99.64
49.3322	0.16922	96.1926	99.639
49.366	0.16923	96.2764	99.6383
49.3992	0.16923	96.3559	99.6372
49.4325	0.16923	96.4389	99.6361
49.4655	0.16921	96.5217	99.635
49.4985	0.1692	96.6018	99.6338
49.5322	0.16919	96.6864	99.633
49.5656	0.16919	96.7713	99.6323
49.599	0.16919	96.8526	99.6315
49.6321	0.16918	96.9344	99.6305
49.665	0.16917	97.0165	99.6295
49.6992	0.16916	97.0991	99.6286
49.7321	0.16916	97.1779	99.6279
49.7656	0.16917	97.2639	99.6275
49.7996	0.16917	97.3451	99.6269
49.8325	0.16916	97.4284	99.6261
49.8654	0.16915	97.5097	99.6247
49.8991	0.16914	97.5914	99.6232
49.932	0.16913	97.6722	99.6221
49.9656	0.16912	97.7559	99.6213
49.9995	0.1691	97.8428	99.6205
50.0317	0.16906	97.9219	99.6192
50.0656	0.16903	98.0057	99.6178
50.0989	0.169	98.0884	99.6167
50.1326	0.16896	98.1655	99.6154
50.1667	0.16894	98.2514	99.6143
50.1994	0.16892	98.3355	99.6134
50.233	0.16894	98.4156	99.6122
50.2662	0.16895	98.497	99.6108
50.2999	0.16894	98.5805	99.6093
50.3329	0.16893	98.6584	99.6081
50.3665	0.16893	98.7456	99.6068
50.4005	0.16892	98.8253	99.6056
50.4331	0.16893	98.9103	99.6042
50.4667	0.16893	98.9938	99.6027
50.5004	0.16892	99.0723	99.6015
50.5336	0.16891	99.1595	99.6002
50.5677	0.1689	99.2388	99.5991
50.601	0.16888	99.3248	99.5979
50.6341	0.16886	99.4049	99.5967
50.6674	0.16884	99.4901	99.5956
50.7009	0.16884	99.5687	99.5947
50.7338	0.16884	99.6578	99.5938
50.7679	0.16883	99.7401	99.5927
50.8001	0.16883	99.8191	99.5919
50.8342	0.16883	99.8986	99.5909
50.8675	0.16883	99.9799	99.5899
50.9017	0.16882	100.064	99.5891
50.9344	0.16881	100.148	99.5883
50.9681	0.1688	100.228	99.5873
51.0003	0.16881	100.311	99.5862
51.0342	0.16883	100.395	99.5848
51.0674	0.16883	100.479	99.5835
51.1012	0.16882	100.557	99.5824
51.1341	0.16881	100.646	99.581
51.1679	0.16881	100.725	99.5795
51.2009	0.16882	100.806	99.578
51.2347	0.16881	100.892	99.5764
51.2683	0.16878	100.974	99.5751
51.3024	0.16877	101.055	99.5738
51.3347	0.16876	101.136	99.5729
51.3683	0.16876	101.216	99.5718
51.4019	0.16877	101.3	99.5705
51.4348	0.16877	101.384	99.5692
51.4686	0.16877	101.471	99.5679
51.5018	0.16879	101.55	99.5668
51.5353	0.16881	101.633	99.5654
51.5686	0.16879	101.718	99.5638
51.6023	0.16877	101.796	99.5623
51.6353	0.16875	101.881	99.5609
51.6684	0.16873	101.963	99.5595
51.7028	0.16873	102.047	99.5583
51.7365	0.16872	102.129	99.5568
51.7685	0.16872	102.207	99.5557
51.8024	0.16871	102.292	99.5546
51.8362	0.16871	102.371	99.5532
51.8699	0.16871	102.454	99.552
51.9025	0.16871	102.54	99.551
51.9353	0.16871	102.621	99.5496
51.9693	0.16871	102.703	99.5485
52.003	0.16871	102.784	99.5472
52.0351	0.16871	102.869	99.5455
52.0695	0.16871	102.95	99.5445
52.1031	0.16872	103.032	99.5432
52.1364	0.16872	103.113	99.5417
52.1699	0.16871	103.198	99.5403
52.2032	0.16871	103.281	99.5392
52.2376	0.1687	103.363	99.5379
52.2697	0.16869	103.445	99.5366
52.3029	0.16868	103.535	99.5348
52.3362	0.16868	103.612	99.5333
52.3707	0.1687	103.696	99.532
52.4029	0.16871	103.777	99.5307
52.4368	0.16872	103.862	99.529
52.4701	0.16873	103.946	99.5274
52.5033	0.16873	104.027	99.5257
52.5368	0.16872	104.113	99.5242
52.5703	0.1687	104.194	99.5225
52.6038	0.16869	104.276	99.5212
52.6365	0.16867	104.358	99.5198
52.6701	0.16868	104.441	99.518
52.7037	0.1687	104.523	99.5161
52.7366	0.1687	104.607	99.5143
52.771	0.16869	104.692	99.5126
52.8034	0.16868	104.772	99.5113
52.838	0.16867	104.855	99.51
52.8711	0.16867	104.937	99.5087
52.9051	0.16868	105.02	99.507
52.9373	0.16869	105.106	99.5056
52.9707	0.1687	105.187	99.5041
53.0051	0.16869	105.266	99.5025
53.0388	0.16867	105.349	99.5011
53.0716	0.16865	105.43	99.4997
53.1044	0.16864	105.514	99.4985
53.1383	0.16865	105.598	99.4968
53.1712	0.16865	105.681	99.495
53.2047	0.16864	105.763	99.4931
53.2387	0.16864	105.848	99.4913
53.2717	0.16865	105.931	99.4893
53.305	0.16866	106.011	99.4875
53.3383	0.16866	106.094	99.486
53.3719	0.16867	106.174	99.4843
53.4052	0.16866	106.263	99.4825
53.4387	0.16865	106.341	99.4805
53.471	0.16865	106.427	99.4787
53.505	0.16865	106.506	99.4767
53.5395	0.16864	106.592	99.4748
53.5716	0.16865	106.672	99.473
53.6059	0.16865	106.755	99.4711
53.6381	0.16865	106.836	99.4692
53.6718	0.16864	106.918	99.4674
53.7052	0.16863	107.003	99.4655
53.7383	0.16863	107.085	99.4637
53.7722	0.16863	107.165	99.4623
53.806	0.16864	107.251	99.4609
53.839	0.16866	107.331	99.4591
53.872	0.16868	107.415	99.4575
53.9059	0.16868	107.5	99.456
53.9394	0.16868	107.58	99.4543
53.9728	0.16866	107.661	99.4525
54.0062	0.16864	107.746	99.4503
54.0399	0.16864	107.826	99.4484
54.0739	0.16865	107.91	99.4466
54.1069	0.16867	107.992	99.4446
54.1398	0.16868	108.077	99.4422
54.173	0.16869	108.156	99.4404
54.2067	0.16872	108.243	99.4388
54.2396	0.16873	108.323	99.4369
54.2737	0.16874	108.41	99.4351
54.3072	0.16874	108.489	99.4334
54.34	0.16872	108.575	99.4319
54.3735	0.16871	108.653	99.4301
54.4068	0.16869	108.739	99.4281
54.4401	0.16869	108.82	99.4263
54.4737	0.16869	108.903	99.4249
54.5071	0.16868	108.987	99.423
54.5396	0.16868	109.072	99.4211
54.5742	0.16869	109.155	99.4193
54.6069	0.1687	109.24	99.4173
54.6408	0.1687	109.323	99.4154
54.6741	0.16869	109.407	99.4134
54.7078	0.16869	109.486	99.4116
54.7413	0.16868	109.574	99.4096
54.7745	0.16868	109.652	99.4072
54.8079	0.16868	109.735	99.4048
54.8412	0.16868	109.82	99.4028
54.8745	0.1687	109.906	99.4004
54.9082	0.16871	109.985	99.3982
54.9412	0.16872	110.069	99.3963
54.9747	0.16872	110.151	99.3944
55.0076	0.16871	110.236	99.3926
55.0407	0.16869	110.314	99.3905
55.0746	0.16866	110.402	99.3885
55.1081	0.16865	110.484	99.3865
55.1418	0.16866	110.567	99.3842
55.1751	0.16866	110.648	99.3817
55.2079	0.16866	110.731	99.3797
55.242	0.16866	110.814	99.3779
55.2752	0.16865	110.896	99.3755
55.3082	0.16864	110.982	99.3732
55.342	0.16864	111.064	99.3709
55.3753	0.16864	111.146	99.3687
55.4092	0.16865	111.232	99.3666
55.4416	0.16866	111.313	99.3649
55.475	0.16865	111.397	99.3633
55.5089	0.16864	111.478	99.3615
55.5421	0.16864	111.563	99.3596
55.5754	0.16863	111.647	99.3575
55.609	0.16864	111.726	99.3552
55.6411	0.16864	111.808	99.3533
55.6763	0.16864	111.893	99.3509
55.709	0.16865	111.979	99.3489
55.7423	0.16866	112.06	99.3464
55.7761	0.16867	112.148	99.3439
55.8088	0.16867	112.228	99.3417
55.8423	0.16867	112.308	99.3394
55.8755	0.16866	112.394	99.3369
55.9091	0.16865	112.476	99.3346
55.9427	0.16866	112.558	99.3324
55.9758	0.16867	112.642	99.33
56.0097	0.16868	112.725	99.328
56.0427	0.16868	112.809	99.3255
56.0767	0.16867	112.893	99.323
56.1092	0.16867	112.976	99.3208
56.1432	0.16866	113.054	99.3185
56.1761	0.16866	113.14	99.3163
56.2096	0.16866	113.222	99.3139
56.2432	0.16866	113.304	99.3115
56.2758	0.16866	113.386	99.3093
56.3099	0.16866	113.469	99.3071
56.3444	0.16865	113.551	99.3046
56.377	0.16864	113.635	99.3024
56.4106	0.16862	113.719	99.3002
56.4438	0.16861	113.804	99.2977
56.4765	0.1686	113.887	99.2952
56.5106	0.16861	113.969	99.293
56.5441	0.16863	114.053	99.2908
56.577	0.16864	114.139	99.2886
56.6107	0.16864	114.217	99.286
56.6442	0.16864	114.303	99.2833
56.6774	0.16864	114.382	99.2809
56.711	0.16864	114.465	99.2786
56.7439	0.16867	114.547	99.2761
56.7775	0.16869	114.632	99.2732
56.811	0.1687	114.713	99.2702
56.8435	0.1687	114.802	99.2673
56.8782	0.16871	114.879	99.2646
56.9114	0.16872	114.963	99.2618
56.9449	0.16874	115.043	99.2591
56.9788	0.16874	115.128	99.2567
57.0116	0.16875	115.217	99.2538
57.0454	0.16874	115.294	99.2508
57.0776	0.16873	115.379	99.2482
57.1106	0.16873	115.464	99.246
57.1454	0.16873	115.549	99.2439
57.1779	0.16873	115.626	99.2415
57.2118	0.16874	115.713	99.2387
57.2445	0.16875	115.793	99.2357
57.2782	0.16875	115.877	99.2329
57.3107	0.16876	115.96	99.2302
57.345	0.16875	116.043	99.2277
57.3782	0.16875	116.128	99.225
57.4119	0.16876	116.207	99.2222
57.4456	0.16877	116.291	99.2193
57.4793	0.16878	116.376	99.2164
57.5114	0.16879	116.456	99.2137
57.5448	0.1688	116.542	99.2108
57.579	0.16881	116.622	99.2079
57.6123	0.16882	116.704	99.2047
57.6463	0.16882	116.79	99.2017
57.6795	0.16883	116.871	99.1988
57.7123	0.16884	116.953	99.1961
57.7463	0.16885	117.032	99.1932
57.779	0.16884	117.119	99.1903
57.8128	0.16884	117.204	99.1874
57.846	0.16885	117.287	99.1845
57.8798	0.16886	117.365	99.1819
57.9134	0.16887	117.448	99.1793
57.9463	0.16889	117.537	99.1764
57.9794	0.1689	117.616	99.1732
58.0128	0.16891	117.701	99.1704
58.0466	0.16893	117.78	99.1673
58.0791	0.16893	117.861	99.1642
58.1131	0.16894	117.944	99.161
58.1461	0.16894	118.034	99.158
58.1794	0.16894	118.111	99.1548
58.2126	0.16894	118.192	99.1519
58.2464	0.16895	118.278	99.1488
58.2798	0.16895	118.361	99.1457
58.3136	0.16895	118.443	99.1427
58.3459	0.16896	118.528	99.1391
58.3804	0.16897	118.61	99.1357
58.4136	0.16897	118.694	99.1325
58.4469	0.16897	118.778	99.1292
58.4801	0.16896	118.861	99.1259
58.5131	0.16897	118.942	99.1225
58.5469	0.16897	119.023	99.1189
58.5806	0.16898	119.107	99.1155
58.6135	0.16898	119.189	99.1119
58.6468	0.16898	119.276	99.1085
58.6808	0.16899	119.356	99.1052
58.7139	0.169	119.44	99.1016
58.7477	0.16901	119.522	99.098
58.7819	0.16901	119.606	99.0946
58.8139	0.169	119.686	99.091
58.848	0.169	119.772	99.0873
58.881	0.169	119.855	99.0837
58.9145	0.16901	119.937	99.0799
58.9474	0.16903	120.02	99.0764
58.9811	0.16905	120.103	99.0731
59.0144	0.16906	120.187	99.0697
59.0478	0.16907	120.269	99.0661
59.081	0.16908	120.352	99.0625
59.1141	0.16909	120.433	99.0586
59.1474	0.1691	120.519	99.0548
59.1811	0.16911	120.6	99.051
59.2146	0.16912	120.68	99.0471
59.2486	0.16912	120.764	99.0434
59.2819	0.16912	120.85	99.0396
59.3151	0.16913	120.933	99.0355
59.3485	0.16914	121.016	99.0313
59.3815	0.16916	121.101	99.0273
59.4144	0.16918	121.184	99.0236
59.4484	0.1692	121.267	99.0198
59.4817	0.16921	121.352	99.0158
59.5149	0.16923	121.428	99.0118
59.5484	0.16923	121.515	99.0078
59.5825	0.16924	121.598	99.0036
59.615	0.16924	121.68	98.9993
59.6489	0.16925	121.766	98.9952
59.6823	0.16925	121.847	98.991
59.7166	0.16926	121.929	98.9868
59.7484	0.16927	122.013	98.9825
59.7822	0.16928	122.092	98.978
59.8159	0.16929	122.177	98.9733
59.8495	0.1693	122.26	98.9689
59.8828	0.16931	122.35	98.9645
59.9158	0.16931	122.431	98.9601
59.9494	0.16931	122.512	98.9557
59.9827	0.16932	122.595	98.951
60.0166	0.16933	122.677	98.9461
60.0497	0.16934	122.762	98.9414
60.0827	0.16934	122.843	98.9369
60.1156	0.16935	122.922	98.9323
60.1494	0.16936	123.01	98.9275
60.1823	0.16936	123.09	98.9224
60.2156	0.16937	123.174	98.9172
60.2496	0.16937	123.257	98.9122
60.2834	0.16938	123.338	98.9072
60.3165	0.16939	123.421	98.9019
60.3506	0.1694	123.507	98.897
60.3832	0.16942	123.588	98.8918
60.4172	0.16942	123.67	98.8863
60.4502	0.16942	123.752	98.8809
60.4838	0.16942	123.833	98.8757
60.5173	0.16943	123.916	98.8706
60.5503	0.16944	124.001	98.8652
60.5843	0.16945	124.081	98.8597
60.616	0.16946	124.168	98.8543
60.6502	0.16946	124.254	98.8487
60.6828	0.16947	124.335	98.8428
60.7177	0.16949	124.42	98.8367
60.7511	0.1695	124.5	98.831
60.7836	0.16951	124.585	98.8248
60.8171	0.16952	124.668	98.8185
60.8505	0.16953	124.748	98.8125
60.8842	0.16954	124.829	98.8069
60.9175	0.16954	124.912	98.8014
60.9503	0.16955	124.999	98.7954
60.9839	0.16957	125.083	98.7889
61.017	0.16959	125.161	98.7827
61.0506	0.1696	125.245	98.7767
61.0839	0.16961	125.329	98.7703
61.1176	0.16961	125.412	98.7641
61.1512	0.16961	125.498	98.7579
61.1839	0.16961	125.577	98.7513
61.2174	0.16962	125.661	98.7442
61.2516	0.16963	125.742	98.7368
61.2844	0.16964	125.824	98.7296
61.3178	0.16965	125.907	98.7227
61.3507	0.16965	125.989	98.7157
61.3841	0.16966	126.074	98.7086
61.4176	0.16967	126.156	98.7013
61.4517	0.16968	126.239	98.6935
61.4852	0.16969	126.321	98.6856
61.5189	0.1697	126.407	98.6775
61.5513	0.16971	126.487	98.6695
61.5848	0.16973	126.572	98.6615
61.6179	0.16975	126.653	98.6534
61.6506	0.16976	126.738	98.6452
61.6852	0.16978	126.818	98.6372
61.7182	0.16979	126.9	98.629
61.7503	0.1698	126.988	98.6202
61.7848	0.16982	127.068	98.6115
61.8184	0.16983	127.155	98.603
61.8514	0.16985	127.237	98.5944
61.885	0.16987	127.319	98.5859
61.9187	0.16989	127.4	98.5773
61.9509	0.16991	127.484	98.5685
61.9844	0.16992	127.566	98.5595
62.0186	0.16993	127.649	98.55
62.0513	0.16994	127.735	98.5407
62.0847	0.16996	127.816	98.5316
62.1191	0.16998	127.895	98.5225
62.1519	0.17	127.98	98.5128
62.1859	0.17002	128.065	98.5027
62.2185	0.17004	128.145	98.4928
62.252	0.17005	128.226	98.4826
62.2858	0.17006	128.31	98.4725
62.3194	0.17007	128.396	98.4624
62.3525	0.17008	128.48	98.4521
62.3855	0.17009	128.56	98.4414
62.4193	0.1701	128.641	98.4302
62.4522	0.17011	128.722	98.4194
62.4858	0.17013	128.807	98.4087
62.5191	0.17014	128.887	98.3975
62.5534	0.17016	128.974	98.3861
62.5853	0.17018	129.054	98.3746
62.6195	0.1702	129.134	98.3627
62.6521	0.17021	129.218	98.3506
62.6866	0.17022	129.301	98.3388
62.7193	0.17024	129.384	98.3272
62.7527	0.17025	129.467	98.3154
62.7871	0.17027	129.551	98.3035
62.8195	0.17029	129.629	98.2911
62.853	0.17031	129.714	98.2784
62.8865	0.17033	129.798	98.2654
62.9194	0.17034	129.88	98.2523
62.9532	0.17035	129.962	98.2395
62.9863	0.17037	130.044	98.2266
63.0204	0.17039	130.129	98.2132
63.0543	0.17041	130.21	98.1995
63.0867	0.17043	130.295	98.1856
63.1199	0.17044	130.376	98.1716
63.1533	0.17045	130.46	98.1573
63.1865	0.17047	130.541	98.1434
63.2208	0.17048	130.625	98.1295
63.254	0.17049	130.701	98.1152
63.2872	0.17051	130.787	98.1003
63.3205	0.17053	130.868	98.0851
63.3546	0.17055	130.951	98.0697
63.3871	0.17056	131.033	98.0541
63.4205	0.17058	131.115	98.0385
63.4536	0.1706	131.195	98.0231
63.4871	0.17062	131.279	98.0072
63.521	0.17063	131.36	97.991
63.5538	0.17065	131.445	97.9749
63.5875	0.17066	131.526	97.9584
63.6201	0.17068	131.609	97.9418
63.6545	0.1707	131.692	97.9253
63.688	0.17072	131.775	97.9085
63.7216	0.17074	131.858	97.8916
63.7545	0.17075	131.94	97.8743
63.7881	0.17076	132.022	97.8567
63.8213	0.17077	132.105	97.8385
63.8538	0.17079	132.186	97.8201
63.8885	0.1708	132.265	97.8015
63.9227	0.17082	132.352	97.7831
63.9551	0.17085	132.436	97.7647
63.9876	0.17087	132.516	97.746
64.0215	0.17088	132.599	97.7267
64.056	0.1709	132.681	97.7072
64.0879	0.17092	132.764	97.6877
64.1214	0.17093	132.842	97.6677
64.1544	0.17095	132.929	97.6479
64.188	0.17097	133.008	97.6281
64.222	0.17099	133.091	97.6079
64.2553	0.17101	133.172	97.5874
64.2886	0.17102	133.256	97.5662
64.3219	0.17104	133.335	97.5451
64.3561	0.17106	133.42	97.5239
64.3889	0.17108	133.499	97.5024
64.4214	0.17109	133.581	97.4807
64.4556	0.17111	133.663	97.4588
64.4888	0.17113	133.743	97.4364
64.5217	0.17114	133.825	97.4136
64.556	0.17116	133.908	97.3909
64.5884	0.17118	133.991	97.3679
64.6221	0.1712	134.07	97.3447
64.6554	0.17122	134.155	97.3213
64.6895	0.17124	134.241	97.2978
64.7223	0.17126	134.318	97.2739
64.7559	0.17128	134.402	97.2495
64.7893	0.1713	134.481	97.2252
64.8232	0.17132	134.563	97.2008
64.8567	0.17134	134.648	97.1765
64.8901	0.17136	134.733	97.1513
64.9236	0.17138	134.815	97.1259
64.9562	0.17139	134.893	97.1003
64.9893	0.17141	134.975	97.0743
65.0228	0.17143	135.055	97.0478
65.0562	0.17145	135.134	97.0212
65.091	0.17148	135.217	96.9947
65.1233	0.1715	135.299	96.9676
65.1565	0.17152	135.382	96.94
65.1893	0.17154	135.466	96.9121
65.2239	0.17156	135.545	96.8843
65.2575	0.17158	135.629	96.8561
65.2909	0.1716	135.708	96.8274
65.3235	0.17161	135.788	96.7985
65.3573	0.17163	135.868	96.7696
65.3902	0.17165	135.949	96.7406
65.4238	0.17167	136.032	96.7111
65.458	0.1717	136.119	96.6813
65.4909	0.17172	136.198	96.6515
65.5234	0.17174	136.279	96.6216
65.5573	0.17176	136.362	96.5912
65.5906	0.17178	136.448	96.5607
65.6243	0.1718	136.527	96.5299
65.6573	0.17182	136.608	96.4987
65.6909	0.17183	136.693	96.4671
65.724	0.17185	136.774	96.4353
65.7579	0.17187	136.853	96.4031
65.7906	0.17189	136.934	96.3708
65.8246	0.17191	137.018	96.3379
65.8575	0.17193	137.1	96.3045
65.8912	0.17195	137.182	96.2708
65.9244	0.17196	137.259	96.237
65.958	0.17198	137.344	96.2034
65.9917	0.172	137.425	96.1696
66.0244	0.17202	137.503	96.135
66.0573	0.17204	137.587	96.0999
66.0914	0.17206	137.669	96.0647
66.1252	0.17208	137.752	96.0293
66.1588	0.1721	137.833	95.9939
66.1912	0.17212	137.916	95.9581
66.2244	0.17214	138.001	95.9215
66.2581	0.17216	138.078	95.8849
66.2921	0.17218	138.159	95.8478
66.3256	0.1722	138.24	95.8103
66.3584	0.17222	138.319	95.7727
66.3921	0.17224	138.405	95.7349
66.4257	0.17226	138.484	95.697
66.4587	0.17228	138.567	95.6585
66.4923	0.1723	138.648	95.6195
66.5249	0.17231	138.727	95.5806
66.5589	0.17233	138.811	95.5416
66.5923	0.17235	138.889	95.5017
66.6252	0.17237	138.977	95.4615
66.6601	0.1724	139.054	95.4215
66.6934	0.17241	139.137	95.3815
66.7263	0.17243	139.215	95.3408
66.7594	0.17245	139.302	95.2994
66.793	0.17247	139.381	95.2576
66.8256	0.17249	139.464	95.2159
66.8594	0.17251	139.541	95.1736
66.8934	0.17253	139.627	95.1312
66.9263	0.17255	139.706	95.0885
66.96	0.17257	139.784	95.0454
66.9932	0.17259	139.868	95.002
67.0266	0.17261	139.95	94.9581
67.0598	0.17263	140.032	94.9141
67.094	0.17266	140.11	94.8699
67.1267	0.17268	140.193	94.8254
67.1594	0.17269	140.275	94.7804
67.1937	0.17272	140.356	94.735
67.2268	0.17274	140.438	94.6895
67.2603	0.17276	140.522	94.644
67.2938	0.17278	140.598	94.5979
67.3273	0.1728	140.682	94.5513
67.3609	0.17282	140.763	94.5043
67.3937	0.17284	140.845	94.4571
67.4272	0.17286	140.924	94.4099
67.4604	0.17288	141.008	94.3625
67.4932	0.1729	141.085	94.3148
67.5277	0.17292	141.166	94.2669
67.5608	0.17294	141.244	94.2184
67.5939	0.17296	141.329	94.1697
67.6278	0.17299	141.412	94.1207
67.6607	0.17301	141.49	94.0715
67.6944	0.17303	141.573	94.0219
67.7275	0.17305	141.653	93.9718
67.7609	0.17307	141.73	93.9211
67.7937	0.17309	141.817	93.8705
67.8278	0.17311	141.899	93.8197
67.861	0.17314	141.979	93.7686
67.8937	0.17316	142.058	93.717
67.9279	0.17318	142.14	93.665
67.9617	0.1732	142.224	93.6129
67.9949	0.17322	142.303	93.5605
68.0282	0.17325	142.385	93.5077
68.0618	0.17327	142.465	93.4545
68.0951	0.17329	142.549	93.401
68.1282	0.17331	142.629	93.3469
68.1616	0.17333	142.71	93.2929
68.1942	0.17336	142.792	93.2384
68.2287	0.17338	142.874	93.184
68.2612	0.1734	142.957	93.129
68.2955	0.17342	143.03	93.0734
68.3276	0.17344	143.113	93.0179
68.3616	0.17346	143.196	92.9623
68.3949	0.17349	143.276	92.9063
68.4291	0.17351	143.356	92.8498
68.4625	0.17353	143.436	92.7926
68.496	0.17355	143.518	92.7353
68.5291	0.17357	143.597	92.6779
68.5624	0.1736	143.681	92.6202
68.596	0.17362	143.761	92.5624
68.6293	0.17364	143.845	92.5042
68.6624	0.17366	143.925	92.4458
68.6962	0.17368	144.005	92.3868
68.7297	0.17371	144.087	92.3278
68.7632	0.17373	144.168	92.2688
68.7963	0.17375	144.247	92.2097
68.829	0.17377	144.329	92.1501
68.8631	0.1738	144.409	92.0899
68.8961	0.17382	144.492	92.0297
68.9296	0.17384	144.571	91.969
68.9636	0.17386	144.653	91.908
68.9964	0.17388	144.737	91.8468
69.0301	0.17391	144.816	91.7856
69.0627	0.17393	144.895	91.7238
69.0962	0.17395	144.975	91.6621
69.1299	0.17397	145.059	91.6001
69.1628	0.174	145.141	91.5378
69.1966	0.17402	145.222	91.4752
69.2295	0.17404	145.304	91.4122
69.263	0.17406	145.383	91.3491
69.2971	0.17409	145.462	91.2858
69.3303	0.17411	145.548	91.2222
69.3632	0.17413	145.627	91.1579
69.3968	0.17415	145.707	91.0936
69.4298	0.17418	145.791	91.0291
69.4643	0.1742	145.871	90.9645
69.4975	0.17422	145.953	90.8994
69.5307	0.17424	146.032	90.834
69.5643	0.17427	146.114	90.7685
69.5969	0.17429	146.193	90.7028
69.6309	0.17431	146.272	90.6368
69.6633	0.17433	146.355	90.5706
69.6973	0.17436	146.436	90.5043
69.731	0.17438	146.515	90.438
69.7648	0.1744	146.598	90.3714
69.7978	0.17442	146.683	90.3042
69.831	0.17445	146.761	90.237
69.8641	0.17447	146.842	90.1699
69.8974	0.17449	146.924	90.1025
69.9308	0.17452	147.006	90.0347
69.9646	0.17454	147.089	89.9672
69.9981	0.17456	147.165	89.8994
70.0314	0.17458	147.244	89.8309
70.0656	0.17461	147.326	89.7619
70.0986	0.17463	147.409	89.693
70.1317	0.17465	147.491	89.6239
70.1648	0.17468	147.568	89.5549
70.1986	0.1747	147.653	89.4856
70.2313	0.17472	147.734	89.4162
70.2648	0.17475	147.816	89.3469
70.2987	0.17477	147.894	89.2769
70.3317	0.17479	147.976	89.207
70.3652	0.17481	148.059	89.1373
70.3982	0.17484	148.143	89.0671
70.4321	0.17486	148.223	88.997
70.4654	0.17488	148.304	88.9269
70.4986	0.17491	148.384	88.8565
70.5323	0.17493	148.466	88.7861
70.5653	0.17495	148.549	88.7154
70.5988	0.17498	148.627	88.6447
70.632	0.175	148.71	88.5741
70.6655	0.17502	148.794	88.5035
70.6992	0.17505	148.875	88.4325
70.7325	0.17507	148.958	88.3622
70.766	0.17509	149.04	88.292
70.7991	0.17512	149.12	88.2211
70.8329	0.17514	149.2	88.1499
70.866	0.17516	149.282	88.0789
70.8996	0.17519	149.365	88.008
70.9333	0.17521	149.446	87.9369
70.9662	0.17523	149.525	87.8663
71	0.17526	149.61	87.7954
71.0335	0.17528	149.69	87.7244
71.0667	0.1753	149.774	87.6535
71.0998	0.17532	149.854	87.5826
71.133	0.17535	149.933	87.512
71.1671	0.17537	150.013	87.4416
71.1998	0.17539	150.098	87.3711
71.2331	0.17542	150.18	87.3005
71.2665	0.17544	150.26	87.2298
71.301	0.17546	150.342	87.159
71.333	0.17548	150.424	87.0884
71.3661	0.17551	150.505	87.0183
71.4004	0.17553	150.588	86.9479
71.4344	0.17555	150.668	86.8775
71.4671	0.17558	150.751	86.8075
71.4998	0.1756	150.836	86.7375
71.5341	0.17562	150.916	86.668
71.5666	0.17564	150.998	86.5986
71.6001	0.17567	151.081	86.5293
71.6342	0.17569	151.163	86.4602
71.6668	0.17571	151.243	86.3918
71.7003	0.17574	151.326	86.3233
71.7342	0.17576	151.409	86.2551
71.7673	0.17578	151.49	86.1873
71.8002	0.1758	151.572	86.12
71.8339	0.17583	151.655	86.053
71.8679	0.17585	151.738	85.9864
71.9005	0.17587	151.823	85.9199
71.9343	0.17589	151.904	85.8538
71.9675	0.17591	151.988	85.7878
72.001	0.17594	152.069	85.7225
72.0346	0.17596	152.15	85.6578
72.0674	0.17598	152.234	85.5932
72.101	0.176	152.316	85.5288
72.1348	0.17603	152.401	85.4653
72.1678	0.17605	152.483	85.4022
72.2013	0.17607	152.565	85.3396
72.2345	0.17609	152.648	85.2777
72.2679	0.17611	152.73	85.2165
72.3015	0.17614	152.814	85.1559
72.3353	0.17616	152.895	85.0958
72.3681	0.17618	152.982	85.0364
72.4018	0.1762	153.064	84.9779
72.4351	0.17623	153.148	84.9202
72.4677	0.17625	153.232	84.8627
72.5022	0.17627	153.315	84.8063
72.535	0.17629	153.4	84.7508
72.568	0.17632	153.481	84.6956
72.6023	0.17634	153.566	84.6416
72.6357	0.17636	153.652	84.5886
72.6688	0.17638	153.733	84.5358
72.7016	0.1764	153.817	84.484
72.7354	0.17643	153.904	84.4334
72.7695	0.17645	153.988	84.3836
72.8017	0.17647	154.069	84.3346
72.8361	0.17649	154.156	84.2865
72.8693	0.17651	154.241	84.2393
72.9029	0.17654	154.321	84.1934
72.9363	0.17656	154.405	84.1484
72.9692	0.17658	154.489	84.1046
73.0029	0.1766	154.576	84.0617
73.036	0.17662	154.66	84.0197
73.0699	0.17665	154.746	83.9787
73.1034	0.17667	154.833	83.9389
73.1362	0.17669	154.915	83.8998
73.1695	0.17671	155	83.8617
73.2038	0.17673	155.086	83.8247
73.2362	0.17675	155.171	83.7883
73.2693	0.17678	155.25	83.7528
73.3036	0.1768	155.339	83.7184
73.3371	0.17682	155.426	83.6853
73.3704	0.17684	155.512	83.6534
73.4037	0.17686	155.598	83.6218
73.4364	0.17688	155.682	83.5912
73.471	0.17691	155.772	83.5618
73.5033	0.17693	155.854	83.5331
73.5374	0.17695	155.941	83.5051
73.5707	0.17697	156.024	83.4785
73.6038	0.17699	156.112	83.4525
73.6375	0.17701	156.199	83.4266
73.6697	0.17704	156.282	83.4014
73.7046	0.17706	156.366	83.3771
73.7378	0.17708	156.456	83.3535
73.7709	0.1771	156.544	83.3306
73.8049	0.17712	156.629	83.3085
73.838	0.17714	156.714	83.2874
73.8715	0.17717	156.799	83.2668
73.9034	0.17719	156.886	83.2469
73.938	0.17721	156.97	83.2275
73.9716	0.17723	157.059	83.2088
74.0036	0.17725	157.146	83.1909
74.037	0.17727	157.229	83.1741
74.0714	0.1773	157.319	83.1583
74.1046	0.17732	157.404	83.1429
74.1375	0.17734	157.488	83.1283
74.1721	0.17736	157.573	83.1143
74.205	0.17738	157.662	83.1014
74.2388	0.17741	157.748	83.0896
74.2712	0.17743	157.834	83.0787
74.305	0.17745	157.92	83.0688
74.3385	0.17747	158.009	83.0594
74.3724	0.17749	158.096	83.0508
74.4059	0.17751	158.184	83.0429
74.4392	0.17754	158.269	83.0361
74.472	0.17756	158.353	83.0299
74.5051	0.17758	158.445	83.0242
74.5391	0.1776	158.532	83.0194
74.5727	0.17762	158.615	83.0153
74.6057	0.17764	158.701	83.0116
74.6386	0.17767	158.789	83.0087
74.6725	0.17769	158.879	83.0065
74.7057	0.17771	158.962	83.0043
74.7393	0.17773	159.051	83.0022
74.7728	0.17775	159.139	83.0006
74.8055	0.17778	159.224	82.9992
74.84	0.1778	159.314	82.9978
74.8726	0.17782	159.401	82.9965
74.9062	0.17784	159.484	82.9951
74.9389	0.17786	159.571	82.9937
74.9727	0.17788	159.656	82.9923
75.0061	0.17791	159.745	82.9912
75.0392	0.17793	159.831	82.9905
75.0727	0.17795	159.918	82.9899
75.1062	0.17797	160.006	82.9892
75.1395	0.17799	160.088	82.9885
75.1724	0.17801	160.176	82.9881
75.2057	0.17804	160.264	82.9877
75.2399	0.17806	160.349	82.9871
75.2731	0.17808	160.432	82.9868
75.3061	0.1781	160.517	82.9866
75.3397	0.17812	160.604	82.9861
75.3738	0.17815	160.692	82.9857
75.4064	0.17817	160.775	82.9855
75.4401	0.17819	160.862	82.985
75.4735	0.17821	160.952	82.9845
75.5068	0.17823	161.035	82.9837
75.5395	0.17825	161.12	82.983
75.5734	0.17828	161.21	82.9824
75.6061	0.1783	161.294	82.9819
75.6406	0.17832	161.379	82.9809
75.674	0.17834	161.469	82.9804
75.7072	0.17836	161.552	82.98
75.7403	0.17838	161.637	82.979
75.7737	0.17841	161.722	82.9783
75.8077	0.17843	161.806	82.9778
75.8412	0.17845	161.892	82.9778
75.8743	0.17847	161.981	82.9775
75.908	0.17849	162.061	82.9771
75.941	0.17851	162.152	82.9768
75.974	0.17854	162.238	82.9768
76.0086	0.17856	162.323	82.9761
76.0403	0.17858	162.409	82.9753
76.0746	0.1786	162.493	82.9746
76.1075	0.17862	162.583	82.974
76.1407	0.17864	162.668	82.9731
76.1747	0.17867	162.75	82.9721
76.2082	0.17869	162.84	82.9714
76.2415	0.17871	162.924	82.9707
76.2746	0.17873	163.007	82.9701
76.3085	0.17875	163.094	82.9695
76.3414	0.17878	163.178	82.9692
76.3761	0.1788	163.264	82.9688
76.4085	0.17882	163.347	82.9685
76.442	0.17884	163.432	82.9681
76.475	0.17886	163.516	82.968
76.5082	0.17888	163.606	82.9679
76.5422	0.17891	163.687	82.9676
76.5752	0.17893	163.775	82.9673
76.6094	0.17895	163.86	82.9669
76.6417	0.17897	163.944	82.9665
76.6755	0.17899	164.032	82.9658
76.7086	0.17901	164.113	82.965
76.7425	0.17904	164.201	82.9646
76.7758	0.17906	164.286	82.9641
76.809	0.17908	164.367	82.9636
76.8418	0.1791	164.452	82.9632
76.8754	0.17912	164.539	82.9624
76.9085	0.17914	164.623	82.9617
76.9424	0.17917	164.71	82.9608
76.9759	0.17919	164.794	82.9599
77.0098	0.17921	164.882	82.9596
77.0427	0.17923	164.965	82.9596
77.0761	0.17925	165.047	82.9593
77.1093	0.17928	165.136	82.9586
77.142	0.1793	165.217	82.958
77.1764	0.17932	165.301	82.9574
77.2093	0.17934	165.386	82.957
77.243	0.17936	165.474	82.9569
77.2763	0.17938	165.556	82.957
77.3096	0.17941	165.643	82.9569
77.3432	0.17943	165.724	82.9564
77.3763	0.17945	165.812	82.9558
77.41	0.17947	165.893	82.9552
77.443	0.17949	165.978	82.9548
77.4763	0.17951	166.067	82.9541
77.5097	0.17954	166.149	82.9536
77.5433	0.17956	166.232	82.953
77.5768	0.17958	166.318	82.9525
77.611	0.1796	166.402	82.9518
77.6438	0.17962	166.49	82.9511
77.6762	0.17964	166.568	82.9507
77.7102	0.17967	166.654	82.9498
77.7437	0.17969	166.742	82.9492
77.7776	0.17971	166.827	82.9485
77.8104	0.17973	166.912	82.9481
77.843	0.17975	166.997	82.9476
77.8771	0.17978	167.08	82.9471
77.9104	0.1798	167.163	82.9464
77.9432	0.17982	167.249	82.946
77.9772	0.17984	167.334	82.9454
78.0106	0.17986	167.42	82.945
78.0447	0.17988	167.502	82.9445
78.0777	0.17991	167.585	82.9439
78.1104	0.17993	167.669	82.9434
78.1442	0.17995	167.754	82.9431
78.1775	0.17997	167.839	82.9427
78.2107	0.17999	167.923	82.9424
78.2446	0.18001	168.007	82.9421
78.2776	0.18004	168.094	82.9417
78.3109	0.18006	168.177	82.9415
78.3439	0.18008	168.259	82.941
78.3772	0.1801	168.346	82.9406
78.4119	0.18012	168.429	82.9406
78.4447	0.18015	168.514	82.9404
78.4782	0.18017	168.599	82.9397
78.5109	0.18019	168.684	82.9391
78.5449	0.18021	168.767	82.9387
78.5789	0.18023	168.85	82.938
78.6115	0.18025	168.932	82.9375
78.6454	0.18028	169.018	82.9368
78.6781	0.1803	169.099	82.9362
78.7124	0.18032	169.185	82.9357
78.7451	0.18034	169.269	82.9351
78.7782	0.18036	169.351	82.9347
78.8117	0.18038	169.435	82.9342
78.845	0.18041	169.522	82.9336
78.8786	0.18043	169.603	82.9333
78.9114	0.18045	169.683	82.9329
78.9449	0.18047	169.773	82.9322
78.9787	0.18049	169.856	82.9314
79.0128	0.18052	169.937	82.9307
79.0456	0.18054	170.022	82.93
79.0794	0.18056	170.106	82.9292
79.1127	0.18058	170.194	82.9287
79.1464	0.1806	170.275	82.928
79.1791	0.18062	170.357	82.927
79.2124	0.18065	170.442	82.9263
79.2457	0.18067	170.525	82.9261
79.2794	0.18069	170.611	82.9256
79.312	0.18071	170.691	82.9251
79.3457	0.18073	170.777	82.925
79.38	0.18075	170.863	82.9244
79.4125	0.18078	170.944	82.9241
79.4463	0.1808	171.027	82.9237
79.4793	0.18082	171.114	82.9236
79.5122	0.18084	171.196	82.9232
79.5461	0.18086	171.28	82.9228
79.5804	0.18089	171.365	82.9218
79.6127	0.18091	171.449	82.921
79.6462	0.18093	171.528	82.9206
79.68	0.18095	171.613	82.92
79.7132	0.18097	171.698	82.9195
79.7465	0.18099	171.784	82.9189
79.7803	0.18102	171.868	82.9181
79.8126	0.18104	171.954	82.9174
79.8466	0.18106	172.034	82.9171
79.8806	0.18108	172.118	82.9168
79.914	0.1811	172.2	82.9166
79.9478	0.18112	172.284	82.9162
79.9803	0.18115	172.367	82.9157
80.0139	0.18117	172.447	82.9152
80.0477	0.18119	172.533	82.9146
80.0803	0.18121	172.616	82.9137
80.1131	0.18123	172.698	82.913
80.1472	0.18125	172.782	82.9124
80.1808	0.18128	172.872	82.912
80.2147	0.1813	172.955	82.9112
80.247	0.18132	173.038	82.9105
80.2802	0.18134	173.123	82.9097
80.3142	0.18136	173.204	82.9087
80.3469	0.18138	173.285	82.9079
80.3811	0.18141	173.368	82.9075
80.4141	0.18143	173.455	82.9071
80.4478	0.18145	173.537	82.9065
80.4807	0.18147	173.626	82.9057
80.5141	0.18149	173.707	82.9046
80.5481	0.18152	173.791	82.9038
80.5812	0.18154	173.874	82.9031
80.6148	0.18156	173.958	82.9027
80.648	0.18158	174.038	82.9023
80.6813	0.1816	174.124	82.9017
80.7147	0.18162	174.208	82.9006
80.7478	0.18165	174.292	82.8995
80.7814	0.18167	174.372	82.8988
80.8149	0.18169	174.46	82.8986
80.8479	0.18171	174.54	82.898
80.8818	0.18173	174.62	82.8975
80.915	0.18175	174.705	82.897
80.9486	0.18178	174.788	82.8964
80.9825	0.1818	174.874	82.8957
81.0163	0.18182	174.96	82.895
81.0484	0.18184	175.041	82.8943
81.082	0.18186	175.125	82.8937
81.1158	0.18188	175.208	82.8931
81.1494	0.18191	175.291	82.8921
81.1825	0.18193	175.375	82.8914
81.216	0.18195	175.461	82.8906
81.2493	0.18197	175.543	82.8893
81.2826	0.18199	175.626	82.8884
81.3161	0.18202	175.711	82.8877
81.349	0.18204	175.794	82.8871
81.3826	0.18206	175.873	82.8864
81.4166	0.18208	175.958	82.8858
81.4492	0.1821	176.045	82.8852
81.4826	0.18212	176.126	82.8845
81.5155	0.18215	176.211	82.8838
81.549	0.18217	176.296	82.8831
81.5829	0.18219	176.378	82.8825
81.6162	0.18221	176.466	82.8815
81.6496	0.18223	176.547	82.8803
81.6822	0.18225	176.63	82.8796
81.716	0.18228	176.713	82.879
81.7493	0.1823	176.797	82.8785
81.7827	0.18232	176.876	82.8778
81.8165	0.18234	176.965	82.8771
81.8492	0.18236	177.046	82.8761
81.8833	0.18238	177.127	82.8752
81.9166	0.18241	177.212	82.8743
81.9505	0.18243	177.298	82.8738
81.9832	0.18245	177.38	82.8734
82.0158	0.18247	177.465	82.8723
82.0501	0.18249	177.544	82.8715
82.0836	0.18252	177.628	82.8708
82.1159	0.18254	177.713	82.8702
82.1504	0.18256	177.794	82.8697
82.1834	0.18258	177.879	82.8694
82.2166	0.1826	177.964	82.8691
82.2499	0.18262	178.046	82.8683
82.2833	0.18265	178.133	82.8675
82.3174	0.18267	178.211	82.8662
82.3506	0.18269	178.292	82.8654
82.3839	0.18271	178.382	82.8643
82.4169	0.18273	178.463	82.8631
82.4503	0.18275	178.549	82.8618
82.4839	0.18278	178.626	82.8606
82.5172	0.1828	178.709	82.8595
82.55	0.18282	178.79	82.8585
82.5843	0.18284	178.873	82.858
82.6176	0.18286	178.958	82.8572
82.6502	0.18288	179.041	82.8567
82.6833	0.18291	179.125	82.8563
82.7167	0.18293	179.208	82.8556
82.7503	0.18295	179.288	82.855
82.7845	0.18297	179.371	82.8541
82.818	0.18299	179.458	82.8533
82.8505	0.18301	179.541	82.8523
82.8846	0.18304	179.63	82.8512
82.9175	0.18306	179.71	82.8501
82.951	0.18308	179.795	82.8492
82.9846	0.1831	179.877	82.8481
83.0182	0.18312	179.961	82.8471
83.0518	0.18315	180.042	82.8463
83.0855	0.18317	180.127	82.8453
83.1179	0.18319	180.209	82.8444
83.1511	0.18321	180.293	82.8433
83.1849	0.18323	180.374	82.8423
83.2189	0.18325	180.456	82.8413
83.2521	0.18328	180.537	82.8401
83.2853	0.1833	180.624	82.8391
83.3179	0.18332	180.705	82.8382
83.3523	0.18334	180.789	82.8371
83.3848	0.18336	180.869	82.8356
83.4187	0.18338	180.955	82.8343
83.4516	0.18341	181.038	82.8332
83.485	0.18343	181.121	82.8324
83.5194	0.18345	181.202	82.8313
83.5517	0.18347	181.29	82.8302
83.5855	0.18349	181.374	82.8294
83.6182	0.18351	181.457	82.8287
83.6525	0.18354	181.537	82.8276
83.6851	0.18356	181.623	82.8266
83.7188	0.18358	181.705	82.8259
83.7516	0.1836	181.792	82.8253
83.7852	0.18362	181.875	82.8242
83.8184	0.18365	181.958	82.8229
83.8525	0.18367	182.038	82.8222
83.8859	0.18369	182.119	82.8213
83.9184	0.18371	182.204	82.8202
83.9518	0.18373	182.291	82.8191
83.9858	0.18375	182.373	82.818
84.0184	0.18378	182.46	82.8169
84.0525	0.1838	182.54	82.8159
84.0854	0.18382	182.627	82.8147
84.1194	0.18384	182.711	82.8134
84.1524	0.18386	182.797	82.8125
84.1859	0.18388	182.873	82.8112
84.2192	0.18391	182.958	82.8103
84.2525	0.18393	183.042	82.8094
84.2861	0.18395	183.125	82.8086
84.3179	0.18397	183.208	82.8075
84.3529	0.18399	183.294	82.8064
84.3863	0.18402	183.377	82.8048
84.42	0.18404	183.46	82.8034
84.4524	0.18406	183.543	82.8024
84.4867	0.18408	183.633	82.8012
84.5202	0.1841	183.711	82.8
84.5529	0.18412	183.796	82.799
84.5863	0.18415	183.877	82.7976
84.6198	0.18417	183.959	82.7961
84.6525	0.18419	184.041	82.7946
[truncated: 6,115 more rows]

## Sheet: Supplementary Fig. 6b
Supplementary Fig.6b
DSC		TGA
Temperature (oC)	Heat Flow (W·g‒1)	Temperature (oC)	Weight (%)
19.1542	0.02096	29.3674	100
19.1541	0.02079	29.3998	100.001
19.1539	0.02063	29.426	100.001
19.1543	0.02047	29.4502	100.003
19.1545	0.02034	29.4819	100.002
19.1544	0.02023	29.5131	100.004
19.1535	0.02015	29.5394	100.002
19.1552	0.02021	29.573	100.005
19.1557	0.02047	29.6023	100.003
19.1567	0.02103	29.632	100.004
19.1586	0.02214	29.6695	100.005
19.1606	0.02427	29.7	100.003
19.1633	0.02749	29.7283	100.004
19.1663	0.03124	29.7668	100
19.1714	0.03519	29.7973	100
19.1754	0.03971	29.8371	99.9977
19.1805	0.04485	29.8744	99.9974
19.1888	0.05146	29.9086	99.9955
19.1971	0.05977	29.9443	99.9936
19.206	0.07121	29.9806	99.9929
19.2166	0.0833	30.019	99.9893
19.2282	0.09465	30.0551	99.9886
19.2403	0.1039	30.0947	99.9855
19.2547	0.11387	30.1388	99.9852
19.269	0.12259	30.1731	99.9833
19.2849	0.13058	30.2126	99.9819
19.3022	0.13756	30.2563	99.9799
19.3197	0.14674	30.3023	99.9772
19.3385	0.15338	30.3445	99.977
19.3587	0.16047	30.3819	99.974
19.3791	0.16686	30.4308	99.9739
19.4001	0.17117	30.4708	99.9714
19.4215	0.17496	30.5196	99.9698
19.4447	0.1809	30.5572	99.9676
19.4681	0.1862	30.6032	99.9646
19.491	0.19143	30.6564	99.9633
19.5158	0.19471	30.7019	99.9606
19.5401	0.19767	30.7521	99.9598
19.5661	0.20059	30.7981	99.9565
19.5911	0.2036	30.851	99.955
19.6173	0.20602	30.8977	99.9523
19.6446	0.20901	30.9502	99.9498
19.6708	0.21197	30.9992	99.9477
19.6973	0.2145	31.0502	99.9443
19.7248	0.2158	31.1048	99.9432
19.7533	0.21671	31.1564	99.9402
19.7811	0.21784	31.2085	99.9396
19.8088	0.2192	31.2663	99.9366
19.838	0.22072	31.3205	99.9347
19.8664	0.22194	31.3728	99.9319
19.8955	0.22268	31.4315	99.929
19.9243	0.22373	31.4893	99.9274
19.9538	0.22517	31.5419	99.9243
19.9839	0.22651	31.6061	99.9231
20.0138	0.2275	31.6573	99.9193
20.0442	0.22827	31.7174	99.9171
20.0732	0.22883	31.7788	99.9131
20.1039	0.22936	31.8332	99.9109
20.1349	0.22995	31.8858	99.9078
20.1645	0.23075	31.9524	99.9045
20.1948	0.23155	32.0096	99.9024
20.2267	0.23212	32.0764	99.8988
20.2576	0.23243	32.132	99.897
20.2888	0.2327	32.1983	99.8933
20.3204	0.23295	32.2545	99.8921
20.3515	0.23328	32.3248	99.8891
20.3822	0.23376	32.3918	99.8872
20.4149	0.23413	32.4535	99.884
20.4453	0.23435	32.5157	99.8815
20.4784	0.23472	32.5836	99.8795
20.5094	0.2349	32.6518	99.8762
20.5418	0.23508	32.7136	99.8743
20.5731	0.23524	32.7788	99.8707
20.6053	0.23544	32.854	99.8685
20.6373	0.23563	32.9186	99.865
20.6695	0.23579	32.982	99.8626
20.7015	0.23594	33.0563	99.8597
20.7329	0.2361	33.1201	99.8568
20.766	0.23626	33.1971	99.8542
20.7979	0.23643	33.2591	99.8509
20.8303	0.23663	33.3344	99.8488
20.8622	0.23691	33.405	99.8453
20.8946	0.23707	33.4792	99.8426
20.9273	0.23727	33.5508	99.8385
20.9594	0.23744	33.6217	99.8349
20.9927	0.2376	33.6912	99.831
21.0238	0.23771	33.7657	99.8274
21.0567	0.23782	33.8448	99.825
21.0892	0.23792	33.9181	99.8211
21.1215	0.23802	33.9894	99.8189
21.1546	0.23811	34.0683	99.8145
21.1872	0.23822	34.1441	99.8119
21.2188	0.23831	34.2134	99.8083
21.2524	0.23842	34.2927	99.8064
21.2847	0.23854	34.3705	99.8046
21.317	0.23867	34.4441	99.8017
21.3497	0.23879	34.5224	99.8
21.3825	0.23891	34.5982	99.795
21.415	0.23899	34.6763	99.7926
21.4475	0.23907	34.7511	99.7874
21.4803	0.23912	34.8271	99.7858
21.5128	0.23917	34.9111	99.7824
21.5454	0.23923	34.9922	99.7799
21.5787	0.2393	35.0761	99.7766
21.6122	0.23935	35.1568	99.7717
21.6447	0.23942	35.2319	99.7693
21.6765	0.23947	35.3111	99.7647
21.7103	0.23949	35.3936	99.7637
21.7426	0.23951	35.4722	99.7603
21.7748	0.23953	35.554	99.759
21.8078	0.23954	35.6383	99.7549
21.8407	0.23959	35.7206	99.7504
21.8738	0.23963	35.8032	99.7469
21.9062	0.23967	35.8831	99.7422
21.9398	0.23968	35.9747	99.7408
21.9709	0.23968	36.0492	99.7364
22.0043	0.23967	36.1305	99.7342
22.0369	0.23965	36.2175	99.7293
22.0695	0.23963	36.3031	99.7256
22.1028	0.23962	36.3804	99.7215
22.1349	0.23961	36.4703	99.7179
22.1684	0.23961	36.5598	99.7163
22.2014	0.23961	36.6381	99.7124
22.2342	0.23957	36.7237	99.7111
22.267	0.23951	36.8117	99.7059
22.2993	0.23945	36.8993	99.703
22.3331	0.2394	36.9869	99.6984
22.3647	0.23935	37.071	99.695
22.3979	0.23931	37.1545	99.6922
22.4308	0.2393	37.2421	99.6886
22.4631	0.23928	37.3364	99.6862
22.4962	0.23924	37.4204	99.6808
22.5294	0.23919	37.5087	99.6776
22.5626	0.23911	37.5956	99.6722
22.5948	0.23904	37.6775	99.6692
22.6279	0.23898	37.7664	99.666
22.6611	0.23889	37.8553	99.6627
22.6941	0.23877	37.9465	99.6598
22.7272	0.23866	38.0335	99.6551
22.7589	0.23858	38.1215	99.6518
22.7921	0.23847	38.2029	99.6473
22.8248	0.23838	38.296	99.6444
22.8581	0.23829	38.3842	99.6408
22.891	0.23821	38.4757	99.6379
22.9244	0.23813	38.5651	99.6342
22.9559	0.23806	38.6601	99.6292
22.9892	0.23798	38.7449	99.6253
23.0227	0.23788	38.8306	99.6203
23.0551	0.23777	38.9226	99.6177
23.088	0.23766	39.0113	99.6136
23.1209	0.23756	39.1005	99.6098
23.1534	0.23744	39.191	99.606
23.1872	0.23731	39.2787	99.6016
23.2199	0.23716	39.373	99.5983
23.2525	0.23701	39.4612	99.5941
23.2862	0.23689	39.5455	99.5921
23.3179	0.23677	39.6413	99.5883
23.351	0.23662	39.7285	99.5855
23.3845	0.23649	39.8167	99.5808
23.4168	0.23636	39.911	99.5762
23.4493	0.23624	40.0007	99.5732
23.4825	0.23612	40.0907	99.5691
23.5159	0.23597	40.1784	99.5663
23.5485	0.23581	40.2724	99.5616
23.581	0.23566	40.3635	99.5576
23.615	0.23553	40.4501	99.5522
23.6475	0.23542	40.5431	99.5477
23.6804	0.23532	40.6312	99.5435
23.7128	0.23522	40.7311	99.5398
23.7465	0.2351	40.8177	99.5374
23.7793	0.23497	40.9098	99.5324
23.8121	0.23483	41.0006	99.5286
23.845	0.23466	41.0878	99.5236
23.8785	0.2345	41.1788	99.52
23.9116	0.23433	41.2721	99.5166
23.9438	0.23417	41.3666	99.5131
23.9763	0.23402	41.4565	99.5098
24.0089	0.23387	41.5447	99.5052
24.0433	0.23374	41.637	99.501
24.0755	0.23358	41.7324	99.4957
24.1091	0.23343	41.8223	99.4918
24.1416	0.23328	41.9182	99.4877
24.1739	0.23312	42.0068	99.4842
24.2075	0.23297	42.1	99.4803
24.2413	0.23282	42.193	99.4757
24.2736	0.23266	42.2809	99.4717
24.3068	0.23249	42.3668	99.4669
24.3398	0.23232	42.4627	99.4633
24.3733	0.23215	42.5525	99.4594
24.4049	0.23195	42.6468	99.4557
24.4384	0.23177	42.7352	99.4516
24.4719	0.23161	42.8256	99.4473
24.5043	0.23144	42.9176	99.443
24.5369	0.2313	43.0078	99.4383
24.5709	0.23117	43.0985	99.4346
24.6034	0.23103	43.1867	99.4304
24.6361	0.23087	43.2846	99.4265
24.6698	0.23068	43.3687	99.4222
24.7017	0.23047	43.4651	99.4172
24.7356	0.23027	43.5544	99.4126
24.7682	0.2301	43.6492	99.4082
24.8015	0.22995	43.736	99.4043
24.8348	0.22979	43.8268	99.4001
24.8681	0.22961	43.9152	99.3963
24.9004	0.22941	44.0089	99.3922
24.9339	0.22919	44.0959	99.3878
24.966	0.22897	44.1851	99.384
24.9998	0.22877	44.2789	99.3798
25.0326	0.22861	44.3671	99.3764
25.0652	0.22849	44.455	99.3725
25.0987	0.22835	44.5477	99.3688
25.1314	0.22817	44.6367	99.3643
25.1643	0.22797	44.7307	99.3603
25.1979	0.22776	44.8175	99.3562
25.231	0.22755	44.9101	99.3516
25.2637	0.22737	44.9933	99.3473
25.2959	0.2272	45.0861	99.3428
25.3296	0.22701	45.175	99.3388
25.3636	0.22682	45.2662	99.3347
25.3957	0.22662	45.3557	99.3307
25.4283	0.22647	45.4432	99.3269
25.4627	0.22631	45.5355	99.3227
25.4953	0.22612	45.6243	99.3184
25.5281	0.22593	45.7143	99.3142
25.5626	0.22572	45.8024	99.3102
25.594	0.22552	45.8917	99.3064
25.6281	0.22534	45.9823	99.3023
25.6609	0.22515	46.0684	99.2984
25.6939	0.22494	46.1597	99.2941
25.7265	0.22475	46.2497	99.2898
25.76	0.2246	46.3377	99.285
25.7932	0.22445	46.4254	99.2811
25.8258	0.22428	46.5108	99.2773
25.8586	0.2241	46.6048	99.2735
25.8921	0.22387	46.6916	99.2695
25.9248	0.22367	46.7786	99.2651
25.9591	0.22352	46.8678	99.2609
25.9915	0.22336	46.957	99.2565
26.0241	0.22321	47.0439	99.2525
26.0573	0.22305	47.1341	99.249
26.0904	0.22289	47.2231	99.245
26.1236	0.22274	47.3078	99.2404
26.1571	0.22258	47.3915	99.2353
26.1897	0.22241	47.4832	99.2309
26.2228	0.22221	47.5675	99.2265
26.2563	0.22201	47.6552	99.2231
26.2893	0.22182	47.7436	99.2193
26.3225	0.22164	47.8325	99.2159
26.3545	0.22146	47.916	99.2118
26.3886	0.22127	48.0098	99.2073
26.4216	0.2211	48.0944	99.2031
26.4552	0.22093	48.1854	99.2007
26.4878	0.22077	48.2681	99.197
26.5209	0.22063	48.3517	99.1948
26.5542	0.22045	48.4387	99.1916
26.5877	0.2203	48.5275	99.1865
26.6203	0.22014	48.608	99.1818
26.6539	0.21995	48.694	99.175
26.6867	0.21977	48.7834	99.1718
26.7196	0.21959	48.8717	99.1679
26.7537	0.21941	48.9529	99.1653
26.7864	0.21926	49.041	99.16
26.8203	0.2191	49.1254	99.1554
26.8534	0.21894	49.212	99.1493
26.8867	0.21876	49.2938	99.1436
26.9191	0.21855	49.3853	99.1417
26.9527	0.21836	49.4671	99.1383
26.9855	0.21818	49.5544	99.1383
27.0191	0.21803	49.6363	99.1349
27.0517	0.21786	49.7217	99.1314
27.0849	0.21767	49.8068	99.1266
27.1177	0.21752	49.8899	99.1217
27.1513	0.21738	49.9738	99.1204
27.1836	0.21725	50.0574	99.1153
27.2169	0.2171	50.1474	99.114
27.25	0.21691	50.2302	99.1075
27.2832	0.2167	50.3136	99.1043
27.3164	0.21654	50.3995	99.099
27.3492	0.21635	50.4892	99.0935
27.383	0.21619	50.5655	99.0904
27.4152	0.21603	50.6455	99.0851
27.449	0.21587	50.7327	99.0841
27.4813	0.21572	50.8181	99.0779
27.5143	0.21557	50.9012	99.0764
27.5482	0.21544	50.9845	99.071
27.5813	0.21531	51.0659	99.0686
27.6146	0.21514	51.1535	99.0652
27.6478	0.21493	51.2338	99.061
27.6807	0.21474	51.3156	99.0589
27.7155	0.21459	51.3974	99.0533
27.747	0.21445	51.4843	99.0514
27.7799	0.21432	51.5645	99.0457
27.8137	0.21417	51.6489	99.0432
27.8474	0.21402	51.7302	99.0393
27.8795	0.21388	51.812	99.0354
27.914	0.21373	51.8946	99.0325
27.9472	0.21356	51.978	99.0273
27.9801	0.21338	52.0599	99.0249
28.0141	0.21321	52.142	99.0202
28.0466	0.21303	52.2212	99.0192
28.0803	0.21283	52.3034	99.013
28.1135	0.21263	52.3801	99.0086
28.1466	0.21246	52.468	99.0056
28.1795	0.21232	52.5447	99.0013
28.2135	0.21219	52.6318	98.9995
28.2465	0.21204	52.7144	98.9941
28.279	0.21188	52.7995	98.9916
28.3123	0.21172	52.8824	98.9875
28.3452	0.21154	52.9608	98.9836
28.3785	0.21136	53.048	98.9791
28.4122	0.21118	53.1224	98.9764
28.4449	0.21101	53.206	98.975
28.4785	0.21086	53.2835	98.9694
28.5115	0.21074	53.3685	98.967
28.5449	0.21061	53.4504	98.9625
28.5779	0.21046	53.5287	98.9605
28.6116	0.2103	53.617	98.9572
28.644	0.21011	53.691	98.953
28.6779	0.20994	53.7673	98.9506
28.7107	0.20978	53.851	98.9455
28.7439	0.2096	53.9305	98.9446
28.7772	0.20942	54.0069	98.9407
28.811	0.20924	54.0925	98.939
28.8434	0.20907	54.1693	98.9352
28.8771	0.20891	54.2525	98.9317
28.9094	0.20878	54.3282	98.9286
28.9427	0.20863	54.4099	98.9241
28.9763	0.20849	54.4905	98.9224
29.0097	0.20834	54.5706	98.918
29.0435	0.20819	54.6535	98.916
29.0752	0.20804	54.7351	98.9114
29.1096	0.20787	54.8104	98.9081
29.1426	0.20769	54.8899	98.9041
29.1752	0.20754	54.9749	98.9003
29.2086	0.20742	55.0529	98.898
29.2422	0.20731	55.1304	98.8942
29.2756	0.20718	55.2105	98.8923
29.3081	0.207	55.2891	98.8881
29.3418	0.20683	55.3697	98.8858
29.3746	0.20665	55.4453	98.8822
29.4087	0.2065	55.5264	98.8793
29.4404	0.20637	55.6044	98.8767
29.475	0.20623	55.6852	98.8735
29.5079	0.20611	55.7629	98.8714
29.5416	0.206	55.8477	98.8673
29.5745	0.20589	55.9243	98.8649
29.6078	0.20576	55.9989	98.8612
29.6411	0.20561	56.0816	98.8587
29.6745	0.20544	56.1588	98.8555
29.7072	0.20525	56.2365	98.8523
29.741	0.20509	56.3159	98.8499
29.7741	0.20497	56.3956	98.8465
29.8075	0.20486	56.4731	98.8446
29.8404	0.20475	56.5551	98.8409
29.8733	0.20461	56.6303	98.839
29.9067	0.20446	56.7081	98.8358
29.9404	0.2043	56.7882	98.8332
29.9738	0.20416	56.8659	98.8306
30.0074	0.20405	56.9462	98.8275
30.0402	0.20394	57.0234	98.8254
30.0737	0.2038	57.1058	98.8217
30.1069	0.20366	57.1856	98.8194
30.1404	0.20351	57.2632	98.8155
30.1735	0.20336	57.3446	98.813
30.2079	0.20319	57.4174	98.8096
30.2395	0.20304	57.4977	98.8067
30.2733	0.20289	57.5714	98.8037
30.306	0.20276	57.6552	98.8005
30.3393	0.20262	57.7278	98.7982
30.3723	0.20248	57.8099	98.7948
30.4058	0.20234	57.889	98.7927
30.4389	0.20219	57.966	98.7894
30.4725	0.20207	58.0414	98.7874
30.5049	0.20197	58.1194	98.7846
30.5397	0.20188	58.1991	98.7821
30.5722	0.20179	58.2797	98.7796
30.6065	0.20167	58.3558	98.7767
30.6385	0.20152	58.4323	98.7744
30.672	0.20136	58.5167	98.7711
30.7056	0.20119	58.5942	98.7689
30.7386	0.20106	58.6712	98.7659
30.7717	0.20097	58.7438	98.7638
30.8049	0.20085	58.8228	98.7608
30.8379	0.2007	58.9035	98.7581
30.8715	0.20054	58.9833	98.7555
30.9048	0.20041	59.0581	98.7527
30.9384	0.2003	59.1383	98.7505
30.9715	0.20018	59.214	98.7478
31.0052	0.20005	59.2976	98.7462
31.0378	0.19992	59.3753	98.7436
31.0712	0.19979	59.4495	98.7416
31.1048	0.19968	59.5271	98.7389
31.1373	0.19958	59.6016	98.7368
31.1704	0.19947	59.6835	98.7344
31.2035	0.19932	59.7571	98.7317
31.238	0.19918	59.8402	98.7297
31.2702	0.19904	59.9169	98.727
31.3031	0.1989	59.993	98.7246
31.3368	0.19878	60.0699	98.7215
31.37	0.19864	60.1463	98.7192
31.4037	0.19851	60.2267	98.7163
31.4373	0.19835	60.3084	98.7141
31.4701	0.1982	60.3819	98.7119
31.5036	0.19808	60.4588	98.7097
31.5367	0.19798	60.5359	98.7076
31.571	0.19792	60.6168	98.7046
31.6036	0.19783	60.6948	98.7024
31.637	0.19771	60.7683	98.6998
31.6697	0.19758	60.8488	98.6979
31.7028	0.19744	60.9282	98.6954
31.7368	0.19729	61.006	98.6931
31.7697	0.19714	61.0821	98.6905
31.8025	0.19703	61.1568	98.6877
31.8358	0.19695	61.2347	98.6851
31.8696	0.19686	61.3165	98.6826
31.9027	0.19677	61.3943	98.6808
31.9356	0.19663	61.4699	98.6786
31.9694	0.19649	61.5508	98.6769
32.0024	0.19637	61.6269	98.6745
32.0363	0.19626	61.702	98.6722
32.0699	0.19615	61.7821	98.6702
32.1026	0.19601	61.8611	98.668
32.1365	0.19587	61.9403	98.6665
32.1688	0.19573	62.0184	98.6645
32.2031	0.19562	62.093	98.6624
32.2359	0.19553	62.1711	98.6598
32.2697	0.19546	62.2503	98.6575
32.303	0.19535	62.3289	98.6551
32.3359	0.19523	62.4048	98.6532
32.3693	0.1951	62.4805	98.6514
32.4023	0.19497	62.5632	98.6492
32.4364	0.19486	62.6427	98.6471
32.4681	0.19478	62.7195	98.6445
32.5018	0.19469	62.7989	98.6424
32.5357	0.19461	62.8732	98.6405
32.5683	0.19451	62.9523	98.6391
32.6005	0.19442	63.0326	98.6371
32.6349	0.19433	63.1068	98.635
32.6687	0.19422	63.1873	98.6325
32.702	0.19412	63.2631	98.6296
32.7345	0.19402	63.3463	98.6275
32.7687	0.19391	63.42	98.6253
32.8013	0.1938	63.4999	98.6236
32.8353	0.19369	63.5763	98.6213
32.868	0.19359	63.6538	98.6191
32.9021	0.19348	63.7289	98.6166
32.9355	0.19336	63.8095	98.6145
32.9678	0.19325	63.8831	98.6127
33.001	0.19313	63.9665	98.611
33.0352	0.19302	64.0457	98.6098
33.0682	0.19293	64.1257	98.6079
33.1008	0.19283	64.2049	98.6062
33.1343	0.19274	64.2824	98.604
33.1682	0.19265	64.361	98.602
33.2014	0.19257	64.4347	98.6003
33.2339	0.1925	64.5165	98.5984
33.2673	0.19242	64.5946	98.5965
33.3013	0.19234	64.6776	98.5942
33.3343	0.19224	64.7483	98.5917
33.3686	0.19212	64.8305	98.589
33.4007	0.19201	64.9098	98.5866
33.4342	0.19188	64.9874	98.5845
33.4681	0.19176	65.0657	98.5825
33.5007	0.19164	65.1439	98.5808
33.5346	0.19155	65.224	98.5786
33.5673	0.19147	65.3032	98.5764
33.6015	0.19138	65.3772	98.574
33.6347	0.19126	65.4592	98.5719
33.6672	0.19115	65.5379	98.5703
33.7005	0.19107	65.6218	98.5688
33.7339	0.19099	65.6982	98.5674
33.7679	0.19094	65.7757	98.5657
33.8004	0.19085	65.8548	98.5639
33.8339	0.19074	65.9351	98.5616
33.8672	0.19063	66.0113	98.5595
33.9	0.19054	66.0928	98.5579
33.9331	0.19045	66.1687	98.5562
33.9675	0.19037	66.2453	98.5545
34.0009	0.19031	66.3254	98.5523
34.0332	0.19024	66.4067	98.5506
34.0677	0.19016	66.4814	98.5484
34.1007	0.19007	66.559	98.5465
34.1341	0.18995	66.6407	98.5446
34.1675	0.18984	66.721	98.5431
34.2001	0.18975	66.8021	98.5417
34.2335	0.18967	66.8765	98.5398
34.267	0.18961	66.9559	98.5382
34.3006	0.18953	67.0381	98.5363
34.3336	0.18945	67.1158	98.5343
34.3673	0.18934	67.1941	98.5322
34.4	0.18923	67.2747	98.5304
34.4342	0.1891	67.3543	98.5284
34.4677	0.18898	67.4316	98.5265
34.5	0.18888	67.512	98.5242
34.5334	0.18879	67.593	98.5219
34.5667	0.18871	67.6715	98.5202
34.6004	0.18863	67.75	98.5184
34.6339	0.18855	67.8266	98.5169
34.6662	0.18847	67.9055	98.5155
34.7001	0.18837	67.9885	98.5141
34.733	0.18826	68.0666	98.5124
34.7676	0.18816	68.1485	98.5106
34.8005	0.18809	68.2281	98.5089
34.8334	0.18803	68.3071	98.5076
34.8669	0.18797	68.3876	98.5061
34.9006	0.18789	68.4648	98.5041
34.9331	0.18778	68.5448	98.5021
34.967	0.18767	68.6244	98.4998
35	0.18755	68.7029	98.4979
35.0336	0.18744	68.7867	98.4957
35.0664	0.18735	68.8635	98.4938
35.1008	0.18728	68.9452	98.4917
35.1336	0.18721	69.0243	98.4898
35.1671	0.18713	69.105	98.4877
35.2003	0.18705	69.1883	98.4857
35.2338	0.18697	69.2637	98.484
35.2665	0.1869	69.3432	98.4823
35.3001	0.18682	69.4246	98.481
35.3334	0.18671	69.5018	98.4792
35.367	0.18658	69.5824	98.4776
35.3998	0.18645	69.6647	98.4757
35.4332	0.18634	69.7444	98.4738
35.4664	0.18626	69.8293	98.4721
35.4997	0.18621	69.9055	98.4704
35.5334	0.18616	69.9857	98.4688
35.5668	0.18612	70.0651	98.4669
35.5996	0.18609	70.1418	98.4647
35.6335	0.18602	70.2292	98.4625
35.6665	0.18592	70.3049	98.4604
35.7001	0.18581	70.3897	98.4586
35.7338	0.18568	70.4663	98.457
35.7664	0.18557	70.5457	98.4559
35.8004	0.18547	70.6242	98.4543
35.8331	0.18536	70.7062	98.4527
35.8665	0.18525	70.7871	98.4507
35.8994	0.18517	70.8664	98.4488
35.9335	0.18509	70.9439	98.447
35.9661	0.18503	71.0275	98.4452
36.0004	0.18499	71.1105	98.4434
36.0337	0.18491	71.1915	98.4414
36.0667	0.18481	71.2711	98.4396
36.1002	0.18472	71.3523	98.4375
36.1342	0.18463	71.4339	98.4354
36.1681	0.18455	71.5134	98.4334
36.2	0.18449	71.5948	98.4317
36.2343	0.18441	71.6729	98.4303
36.2671	0.1843	71.7577	98.429
36.3006	0.18415	71.8381	98.4277
36.3342	0.184	71.9186	98.426
36.3672	0.18385	71.9976	98.4242
36.4001	0.18374	72.0803	98.4223
36.4347	0.18366	72.1609	98.4203
36.4672	0.18361	72.2425	98.4187
36.5006	0.18355	72.3183	98.417
36.534	0.18348	72.4033	98.4151
36.5679	0.18343	72.4854	98.4131
36.601	0.18336	72.5656	98.4108
36.6344	0.1833	72.6466	98.4087
36.6671	0.18324	72.7264	98.4071
36.7008	0.18317	72.807	98.4056
36.7341	0.18308	72.889	98.4041
36.7673	0.183	72.9684	98.4025
36.8007	0.18294	73.0506	98.4008
36.8342	0.18287	73.1344	98.3992
36.8672	0.18277	73.2146	98.3971
36.9006	0.18267	73.2948	98.3956
36.9342	0.18255	73.3774	98.3941
36.9673	0.18244	73.4589	98.3926
36.9998	0.18232	73.5429	98.3909
37.034	0.18223	73.6231	98.3889
37.0667	0.18215	73.7006	98.3868
37.1008	0.18209	73.7864	98.3848
37.1337	0.18202	73.8662	98.3826
37.1669	0.18195	73.9498	98.3804
37.2005	0.18187	74.0299	98.379
37.2344	0.18179	74.1141	98.377
37.2675	0.18174	74.192	98.3753
37.3011	0.18168	74.2755	98.3732
37.3327	0.18161	74.3549	98.3712
37.3677	0.18151	74.4375	98.3695
37.4009	0.18141	74.5167	98.3679
37.4344	0.18136	74.5963	98.3661
37.4681	0.18131	74.6795	98.3644
37.5012	0.18122	74.7572	98.3625
37.5343	0.18112	74.8411	98.3603
37.5672	0.18103	74.9245	98.358
37.6005	0.18098	75.0062	98.3555
37.634	0.18092	75.0844	98.3533
37.6685	0.18086	75.1683	98.3513
37.7016	0.18078	75.2513	98.3491
37.7343	0.18069	75.3352	98.3471
37.7672	0.18064	75.4181	98.3451
37.8004	0.18058	75.4988	98.3434
37.8345	0.18053	75.5806	98.3415
37.8676	0.18047	75.6615	98.3398
37.9005	0.18042	75.7452	98.3383
37.9349	0.18036	75.8287	98.3368
37.9673	0.18029	75.9067	98.3353
38.0009	0.18022	75.9923	98.3337
38.0348	0.18014	76.0738	98.3316
38.0681	0.18005	76.1545	98.3294
38.1014	0.17996	76.2384	98.3276
38.1344	0.17989	76.318	98.3258
38.1682	0.17983	76.402	98.3239
38.201	0.17975	76.4834	98.3217
38.2345	0.17968	76.5656	98.3197
38.2673	0.1796	76.65	98.3174
38.3011	0.17954	76.7326	98.3151
38.3341	0.17949	76.8134	98.313
38.3676	0.17943	76.8984	98.3111
38.4014	0.17936	76.9784	98.3092
38.4343	0.17928	77.0579	98.3073
38.4681	0.17919	77.141	98.3052
38.5013	0.17911	77.2257	98.3032
38.5347	0.17902	77.304	98.3013
38.5674	0.17894	77.3865	98.2993
38.6015	0.17887	77.4702	98.2972
38.6351	0.17879	77.5514	98.2952
38.6681	0.17873	77.6359	98.2931
38.7022	0.17869	77.7138	98.2912
38.7343	0.17865	77.8016	98.2887
38.7678	0.17857	77.8825	98.2861
38.8018	0.1785	77.9643	98.2833
38.8347	0.17842	78.0456	98.2808
38.8683	0.17835	78.1348	98.2785
38.9017	0.17828	78.2117	98.2763
38.9346	0.1782	78.2968	98.2741
38.9684	0.17811	78.3792	98.2718
39.0015	0.17801	78.4626	98.2695
39.0354	0.17794	78.5432	98.267
39.0689	0.17787	78.623	98.2654
39.1013	0.17781	78.7086	98.2635
39.1352	0.17775	78.7915	98.262
39.1688	0.17769	78.8738	98.26
39.2018	0.1776	78.9536	98.2574
39.2355	0.17751	79.0384	98.255
39.2683	0.17741	79.1226	98.2526
39.302	0.17731	79.2027	98.2504
39.3353	0.17724	79.2836	98.2482
39.3694	0.17718	79.3663	98.246
39.4026	0.17712	79.4443	98.2433
39.4359	0.17706	79.5313	98.2409
39.4698	0.17701	79.61	98.2382
39.5021	0.17698	79.6936	98.2356
39.5358	0.17693	79.781	98.2335
39.5691	0.17688	79.8574	98.2314
39.602	0.17681	79.9447	98.2293
39.636	0.17672	80.0235	98.2268
39.6688	0.17663	80.103	98.2243
39.7025	0.17652	80.1865	98.2215
39.7359	0.17641	80.2672	98.2188
39.7686	0.17631	80.3557	98.2162
39.8031	0.17622	80.4353	98.2139
39.8353	0.17615	80.5226	98.2117
39.8702	0.17608	80.6041	98.2089
39.903	0.17604	80.6843	98.206
39.9365	0.17602	80.7668	98.2031
39.9686	0.17597	80.8489	98.2005
40.0023	0.17591	80.9299	98.1979
40.0369	0.17585	81.0104	98.1957
40.0693	0.17578	81.0963	98.1934
40.1029	0.17573	81.1751	98.1909
40.136	0.17566	81.2561	98.1881
40.1691	0.1756	81.34	98.1855
40.203	0.17551	81.4256	98.183
40.2364	0.1754	81.5053	98.1808
40.2688	0.1753	81.5905	98.1785
40.3028	0.17521	81.6727	98.1756
40.3363	0.17514	81.7546	98.1728
40.3685	0.17507	81.8374	98.1697
40.4029	0.17501	81.921	98.1667
40.4361	0.17495	82.0013	98.1638
40.4697	0.17486	82.082	98.1612
40.5032	0.17478	82.1636	98.1581
40.5359	0.1747	82.2449	98.1552
40.5693	0.17464	82.331	98.1519
40.6034	0.17458	82.4109	98.1486
40.6368	0.17452	82.4932	98.1462
40.6691	0.17445	82.5799	98.1437
40.7025	0.17439	82.6576	98.1415
40.7368	0.17433	82.7398	98.1389
40.7697	0.17425	82.821	98.136
40.8034	0.17415	82.9074	98.1328
40.8358	0.17407	82.989	98.1297
40.8706	0.17398	83.0711	98.1266
40.9031	0.17391	83.1586	98.1237
40.9372	0.17387	83.2395	98.1213
40.9709	0.17384	83.3204	98.1182
41.0036	0.17381	83.4032	98.115
41.037	0.17378	83.485	98.1113
41.0699	0.17372	83.5671	98.1079
41.1035	0.17364	83.6495	98.1049
41.137	0.17355	83.7313	98.1021
41.1694	0.17345	83.8127	98.0995
41.2035	0.17337	83.8925	98.0965
41.236	0.17329	83.9771	98.0933
41.2713	0.17322	84.0593	98.0894
41.303	0.17316	84.143	98.0858
41.3364	0.17311	84.2271	98.0822
41.3705	0.17305	84.309	98.0791
41.4042	0.173	84.3909	98.0757
41.4371	0.17295	84.4747	98.0719
41.4703	0.1729	84.5567	98.068
41.5038	0.17282	84.6376	98.064
41.5366	0.17273	84.7195	98.0603
41.5707	0.17264	84.8031	98.0567
41.6036	0.17258	84.8864	98.0536
41.6369	0.17253	84.9685	98.0501
41.6701	0.1725	85.0488	98.0466
41.7038	0.17246	85.1321	98.0428
41.737	0.17241	85.2109	98.0389
41.7707	0.17234	85.294	98.0355
41.8038	0.17226	85.3795	98.0318
41.8371	0.17218	85.4582	98.0287
41.8707	0.17209	85.5393	98.0251
41.9052	0.17201	85.6251	98.0212
41.9369	0.17194	85.7071	98.017
41.9708	0.17188	85.7906	98.0126
42.0044	0.17184	85.8743	98.0082
42.0371	0.17184	85.9547	98.004
42.071	0.17185	86.0333	98.0003
42.1046	0.17185	86.1166	97.996
42.1378	0.17182	86.1981	97.9918
42.1711	0.17176	86.2843	97.9871
42.204	0.17168	86.3631	97.9827
42.2372	0.17162	86.4445	97.9784
42.2709	0.17156	86.5309	97.9746
42.3039	0.1715	86.6141	97.9708
42.3374	0.17145	86.6946	97.9669
42.3712	0.1714	86.7729	97.9628
42.4036	0.17135	86.8591	97.958
42.4375	0.17129	86.9436	97.9537
42.4707	0.17122	87.0236	97.9495
42.5036	0.17114	87.1029	97.9455
42.5375	0.17106	87.1884	97.9413
42.5705	0.17098	87.2694	97.937
42.6042	0.17094	87.3514	97.9321
42.6376	0.17089	87.4312	97.9271
42.6713	0.17083	87.5151	97.9224
42.7041	0.17077	87.5951	97.9177
42.7378	0.17073	87.6831	97.9133
42.7709	0.17069	87.7657	97.9085
42.8044	0.17063	87.8449	97.9034
42.8368	0.17058	87.9266	97.8977
42.871	0.17054	88.0152	97.8921
42.9049	0.17048	88.0929	97.887
42.9382	0.17042	88.1756	97.882
42.9712	0.17036	88.2561	97.8772
43.0041	0.1703	88.3361	97.8718
43.0375	0.17024	88.4225	97.8663
43.0715	0.17019	88.5023	97.8607
43.1047	0.17015	88.5826	97.8552
43.1378	0.17012	88.6661	97.8501
43.1712	0.17006	88.7477	97.8453
43.2051	0.16998	88.8338	97.8405
43.2375	0.16988	88.9149	97.8353
43.271	0.16979	89.0031	97.8298
43.3053	0.16973	89.0779	97.8239
43.3378	0.16969	89.1615	97.8185
43.3719	0.16965	89.2436	97.8127
43.4052	0.1696	89.3273	97.8075
43.4389	0.16954	89.412	97.802
43.4715	0.16946	89.4958	97.7961
43.5055	0.16938	89.5722	97.7901
43.5376	0.16932	89.6563	97.784
43.5716	0.16925	89.7366	97.778
43.6044	0.16921	89.8166	97.7721
43.6385	0.16917	89.9011	97.7662
43.6715	0.16913	89.9839	97.7601
43.7057	0.16909	90.0665	97.7541
43.7387	0.16904	90.1516	97.748
43.7719	0.16899	90.233	97.7416
43.8052	0.16892	90.314	97.7356
43.8382	0.16886	90.3949	97.7294
43.8722	0.16881	90.4731	97.723
43.9055	0.16878	90.5572	97.7161
43.9388	0.16876	90.6396	97.7091
43.9728	0.16872	90.7217	97.7024
44.0059	0.16867	90.8016	97.6959
44.038	0.16862	90.8833	97.6896
44.0719	0.16856	90.9645	97.6828
44.1049	0.16852	91.046	97.6761
44.139	0.16848	91.1279	97.6688
44.1724	0.16845	91.2108	97.6615
44.2053	0.16844	91.2933	97.6549
44.2392	0.1684	91.3783	97.6485
44.2723	0.16834	91.4565	97.6421
44.3052	0.16828	91.5374	97.6351
44.3391	0.16822	91.621	97.6281
44.3725	0.16819	91.7036	97.6206
44.4061	0.16818	91.7845	97.6134
44.4397	0.16814	91.8656	97.6064
44.473	0.16807	91.9468	97.5995
44.5059	0.16801	92.027	97.5926
44.5393	0.16795	92.1094	97.5852
44.5731	0.16789	92.1903	97.5775
44.6064	0.16782	92.2708	97.57
44.6397	0.16779	92.3546	97.5625
44.673	0.16777	92.4328	97.5549
44.7062	0.16775	92.5152	97.5476
44.7398	0.16771	92.5984	97.54
44.7733	0.16765	92.675	97.532
44.8071	0.16758	92.7607	97.5239
44.84	0.16754	92.8461	97.5157
44.8725	0.16751	92.9245	97.5075
44.9074	0.16747	93.0081	97.4994
44.94	0.16742	93.0897	97.4912
44.9732	0.16732	93.171	97.4829
45.0074	0.16726	93.2537	97.4744
45.0404	0.16722	93.3316	97.4657
45.0732	0.16717	93.4145	97.4571
45.1076	0.16715	93.4924	97.4489
45.14	0.16713	93.5744	97.4405
45.174	0.1671	93.655	97.4326
45.2073	0.16705	93.7361	97.4241
45.2397	0.16699	93.8229	97.4157
45.2741	0.16693	93.9058	97.4071
45.3074	0.16689	93.9898	97.3985
45.3401	0.16685	94.0701	97.3899
45.3739	0.16681	94.1472	97.3813
45.407	0.16675	94.2305	97.3726
45.4413	0.1667	94.3092	97.3637
45.4745	0.16664	94.3896	97.355
45.5075	0.1666	94.4716	97.3457
45.541	0.16657	94.5516	97.3366
45.5737	0.16655	94.6373	97.3275
45.6072	0.16651	94.7194	97.3182
45.6405	0.16644	94.7994	97.3089
45.674	0.16636	94.8778	97.2992
45.7073	0.1663	94.9597	97.2895
45.7403	0.16625	95.0418	97.2796
45.7744	0.16622	95.1256	97.2698
45.8072	0.16622	95.209	97.2598
45.8411	0.16621	95.29	97.2501
45.8744	0.16621	95.3692	97.2403
45.9074	0.16618	95.4513	97.2305
45.9409	0.16614	95.5295	97.2208
45.9738	0.16612	95.614	97.2109
46.0078	0.16609	95.6959	97.2011
46.0406	0.16603	95.7768	97.1912
46.0739	0.16598	95.8597	97.1811
46.1072	0.16594	95.9418	97.1713
46.1413	0.16593	96.0243	97.1612
46.1742	0.16594	96.1006	97.1509
46.2074	0.16594	96.1847	97.1409
46.2411	0.1659	96.2648	97.1305
46.2749	0.16586	96.3458	97.1203
46.308	0.16583	96.4295	97.1099
46.3416	0.16579	96.5124	97.0995
46.3745	0.16575	96.5903	97.0891
46.4092	0.1657	96.6713	97.079
46.4415	0.16562	96.7524	97.0685
46.4748	0.16555	96.8346	97.058
46.5082	0.16552	96.918	97.0472
46.5414	0.16549	96.9931	97.0361
46.5748	0.16546	97.0802	97.025
46.6082	0.16545	97.1602	97.0137
46.6431	0.16545	97.2396	97.0027
46.6755	0.16545	97.3245	96.9918
46.708	0.16546	97.4033	96.981
46.7428	0.16545	97.4835	96.9697
46.7747	0.16542	97.5657	96.9584
46.8092	0.16538	97.6489	96.9468
46.842	0.16533	97.7332	96.9356
46.8749	0.1653	97.8142	96.9248
46.9087	0.16528	97.8941	96.9141
46.9427	0.16526	97.9757	96.9035
46.9753	0.16522	98.0587	96.8928
47.0086	0.16519	98.1387	96.8815
47.0425	0.16517	98.2186	96.8702
47.0754	0.16511	98.3016	96.8589
47.1093	0.16507	98.3846	96.8476
47.1421	0.16503	98.4655	96.8364
47.1757	0.16501	98.5455	96.8253
47.2087	0.16499	98.6255	96.8137
47.2427	0.16497	98.7089	96.8022
47.2754	0.16494	98.7905	96.79
47.3087	0.16492	98.8675	96.778
47.3424	0.16491	98.9524	96.7664
47.3755	0.16492	99.0356	96.7544
47.4093	0.16492	99.1143	96.7427
47.4428	0.16491	99.1933	96.7307
47.476	0.16487	99.274	96.7188
47.5092	0.16481	99.3572	96.7066
47.5427	0.16478	99.4389	96.6945
47.5762	0.16475	99.5193	96.6823
47.6103	0.16472	99.5953	96.6705
47.6436	0.16472	99.6792	96.6585
47.6763	0.16471	99.7639	96.6463
47.7104	0.16468	99.8425	96.6343
47.7434	0.16465	99.9266	96.6222
47.7764	0.16462	100.01	96.6103
47.8103	0.16459	100.09	96.598
47.8429	0.16459	100.173	96.586
47.8766	0.1646	100.25	96.5738
47.9088	0.1646	100.333	96.5614
47.9434	0.1646	100.411	96.549
47.9768	0.16459	100.497	96.5368
48.0099	0.16456	100.579	96.5247
48.0434	0.16452	100.659	96.5123
48.0772	0.1645	100.736	96.4997
48.1102	0.1645	100.821	96.4867
48.1432	0.16449	100.903	96.474
48.1773	0.16448	100.985	96.461
48.2103	0.16446	101.064	96.4481
48.2431	0.16444	101.15	96.4356
48.2769	0.16443	101.229	96.4228
48.3101	0.16441	101.313	96.4101
48.3437	0.16438	101.39	96.3971
48.3778	0.16435	101.474	96.3842
48.411	0.16435	101.553	96.3715
48.4435	0.16437	101.635	96.3592
48.4774	0.16436	101.718	96.3471
48.5112	0.16436	101.796	96.3351
48.5439	0.16434	101.879	96.3228
48.5776	0.16433	101.964	96.3101
48.6114	0.16432	102.042	96.2972
48.6447	0.16429	102.126	96.2842
48.6767	0.16425	102.207	96.2715
48.7099	0.16421	102.288	96.2588
48.7446	0.16417	102.369	96.2461
48.7781	0.16414	102.456	96.2334
48.8111	0.16412	102.532	96.2202
48.8444	0.16408	102.616	96.2069
48.8779	0.16405	102.695	96.1939
48.9111	0.164	102.779	96.1812
48.9439	0.16395	102.862	96.1687
48.9788	0.16391	102.942	96.1563
49.0119	0.1639	103.02	96.1437
49.0442	0.16392	103.103	96.131
49.0783	0.16394	103.188	96.1179
49.111	0.16393	103.265	96.1047
49.1447	0.16391	103.348	96.0919
49.1786	0.16389	103.43	96.0789
49.2123	0.16387	103.512	96.0659
49.2448	0.16385	103.599	96.0528
49.2787	0.16382	103.68	96.0393
49.3127	0.16377	103.764	96.026
49.3451	0.16373	103.839	96.0129
49.3792	0.16372	103.921	96
49.4122	0.16372	104.005	95.9873
49.4463	0.16373	104.089	95.9747
49.4789	0.16371	104.165	95.9619
49.5123	0.16365	104.251	95.949
49.5458	0.1636	104.332	95.936
49.5797	0.16357	104.414	95.9232
49.6125	0.16354	104.495	95.9104
49.646	0.1635	104.579	95.8974
49.6796	0.16347	104.661	95.8843
49.7128	0.16342	104.742	95.8711
49.7465	0.1634	104.824	95.8577
49.7799	0.1634	104.907	95.8446
49.8136	0.1634	104.991	95.8314
49.8462	0.16339	105.07	95.8187
49.8794	0.16338	105.154	95.8059
49.9131	0.16337	105.238	95.7926
49.9463	0.16334	105.32	95.7795
49.9798	0.16331	105.401	95.7666
50.0131	0.16328	105.48	95.7538
50.0465	0.16325	105.568	95.7409
50.0794	0.16323	105.647	95.7281
50.1135	0.16323	105.73	95.715
50.147	0.16323	105.813	95.7018
50.1804	0.16323	105.899	95.6884
50.2128	0.16321	105.977	95.6749
50.246	0.16319	106.062	95.6621
50.2799	0.16316	106.139	95.649
50.313	0.16314	106.225	95.6356
50.347	0.16311	106.305	95.6221
50.3799	0.16309	106.386	95.6088
50.4125	0.16307	106.465	95.5956
50.4471	0.16306	106.55	95.5825
50.4798	0.16306	106.633	95.5698
50.5135	0.16309	106.712	95.557
50.547	0.16308	106.796	95.544
50.5801	0.16306	106.881	95.5307
50.6136	0.16304	106.959	95.5175
50.6468	0.16303	107.042	95.5045
50.6805	0.16301	107.126	95.4915
50.7136	0.163	107.208	95.4787
50.747	0.16298	107.289	95.4654
50.7807	0.16296	107.373	95.4521
50.8135	0.16294	107.45	95.4386
50.8467	0.16294	107.537	95.4249
50.8804	0.16295	107.621	95.4113
50.914	0.16295	107.698	95.3981
50.9468	0.16292	107.781	95.3849
50.9808	0.16289	107.867	95.3717
51.0135	0.16288	107.948	95.3584
51.0474	0.16288	108.033	95.3448
51.0813	0.16289	108.115	95.3317
51.1148	0.16289	108.202	95.3186
51.1471	0.16287	108.279	95.3056
51.1811	0.16285	108.362	95.2928
51.2147	0.16283	108.44	95.2799
51.2479	0.1628	108.524	95.2667
51.2813	0.16278	108.606	95.2532
51.3148	0.16276	108.689	95.2399
51.3483	0.16276	108.774	95.2267
51.3813	0.16276	108.856	95.2134
51.4149	0.16275	108.932	95.2003
51.4482	0.16275	109.018	95.1865
51.4815	0.16273	109.1	95.1728
51.5149	0.1627	109.186	95.1588
51.5491	0.16269	109.266	95.1457
51.5813	0.16268	109.351	95.1325
51.6159	0.16268	109.428	95.1197
51.6485	0.16266	109.517	95.1065
51.6821	0.16265	109.595	95.0929
51.7153	0.16264	109.678	95.0794
51.7483	0.16264	109.761	95.0657
51.7819	0.16262	109.846	95.0529
51.8149	0.16259	109.923	95.04
51.8493	0.16253	110.01	95.0271
51.882	0.16246	110.093	95.0133
51.9154	0.16242	110.175	94.9994
51.9496	0.16242	110.254	94.9852
51.9828	0.16244	110.341	94.9715
52.0157	0.16246	110.42	94.9582
52.0488	0.16249	110.503	94.9447
52.0828	0.1625	110.585	94.9312
52.1155	0.16249	110.671	94.9171
52.1492	0.16246	110.751	94.9029
52.1825	0.16243	110.838	94.8885
52.2157	0.16241	110.918	94.8748
52.2489	0.1624	111	94.8614
52.2832	0.16239	111.082	94.8477
52.3157	0.1624	111.167	94.8342
52.3499	0.1624	111.252	94.8203
52.3823	0.16239	111.334	94.8062
52.4166	0.16238	111.418	94.7924
52.4501	0.16236	111.501	94.779
52.4834	0.16234	111.587	94.7655
52.5164	0.16236	111.665	94.7522
52.551	0.16234	111.749	94.7384
52.5836	0.16233	111.831	94.7246
52.6164	0.16232	111.91	94.7107
52.6502	0.16228	111.993	94.6965
52.6834	0.16228	112.078	94.6824
52.7163	0.16229	112.162	94.6687
52.7492	0.16229	112.244	94.6548
52.7832	0.16228	112.327	94.6402
52.8165	0.16228	112.413	94.6257
52.8499	0.1623	112.492	94.6113
52.8837	0.16233	112.578	94.5972
52.9164	0.16236	112.659	94.5829
52.9507	0.16239	112.741	94.5686
52.9829	0.16241	112.824	94.5546
53.017	0.1624	112.908	94.5404
53.05	0.16237	112.992	94.5262
53.0836	0.16235	113.074	94.5119
53.117	0.16233	113.158	94.4981
53.1503	0.16233	113.237	94.4841
53.1847	0.16231	113.321	94.4699
53.2174	0.1623	113.399	94.4554
53.251	0.16229	113.483	94.441
53.2839	0.16226	113.564	94.4264
53.3181	0.16224	113.648	94.4119
53.3512	0.16222	113.731	94.3974
53.3838	0.16222	113.812	94.3829
53.418	0.16225	113.896	94.368
53.4512	0.16228	113.976	94.3525
53.4841	0.1623	114.058	94.3373
53.518	0.16228	114.147	94.3223
53.5516	0.16223	114.228	94.3077
53.5843	0.1622	114.31	94.2927
53.6183	0.16218	114.393	94.2781
53.6512	0.16218	114.474	94.2629
53.6851	0.16219	114.555	94.2478
53.7176	0.16219	114.639	94.2327
53.751	0.16217	114.721	94.2178
53.785	0.16214	114.805	94.2035
53.8178	0.1621	114.886	94.1888
53.8514	0.16208	114.971	94.174
53.8849	0.16207	115.053	94.1586
53.9184	0.16206	115.135	94.1436
53.9514	0.16206	115.216	94.1285
53.9843	0.16205	115.304	94.1137
54.0186	0.16202	115.383	94.0985
54.0519	0.162	115.468	94.0829
54.0858	0.16199	115.55	94.0675
54.1189	0.162	115.627	94.0515
54.1518	0.16197	115.713	94.0357
54.1853	0.16194	115.796	94.0198
54.2184	0.16188	115.875	94.0046
54.2518	0.16187	115.961	93.9887
54.2849	0.16189	116.043	93.9726
54.319	0.16192	116.124	93.9562
54.3521	0.16192	116.207	93.9402
54.3854	0.16192	116.29	93.9246
54.4188	0.16189	116.377	93.909
54.4523	0.16188	116.457	93.8937
54.4863	0.16189	116.537	93.8781
54.5195	0.16191	116.619	93.8625
54.5525	0.16193	116.701	93.8462
54.5853	0.16194	116.785	93.8302
54.6191	0.16194	116.865	93.8143
54.6524	0.16195	116.947	93.7983
54.6863	0.16195	117.032	93.7822
54.7195	0.16198	117.112	93.7658
54.7528	0.16199	117.196	93.7491
54.786	0.16198	117.279	93.7321
54.8195	0.16194	117.363	93.7154
54.8535	0.16189	117.443	93.6987
54.8865	0.16187	117.525	93.6825
54.9197	0.16188	117.606	93.6665
54.9537	0.1619	117.692	93.6501
54.9863	0.16189	117.774	93.6334
55.0198	0.16187	117.854	93.6167
55.053	0.16185	117.939	93.6005
55.0861	0.16185	118.022	93.5844
55.1192	0.16183	118.102	93.5685
55.1531	0.16183	118.185	93.5522
55.1869	0.16185	118.265	93.5354
55.2201	0.16187	118.351	93.5183
55.2534	0.16188	118.432	93.5009
55.2875	0.16189	118.511	93.4835
55.3204	0.16186	118.597	93.4668
55.3539	0.16185	118.679	93.4501
55.3866	0.16185	118.764	93.4329
55.4206	0.16186	118.845	93.4154
55.4536	0.1619	118.928	93.3978
55.4867	0.16194	119.013	93.3806
55.5205	0.16192	119.093	93.3636
55.5538	0.1619	119.174	93.3469
55.5869	0.16186	119.258	93.3302
55.6207	0.16182	119.339	93.3135
55.6543	0.16184	119.424	93.2963
55.6874	0.16185	119.505	93.2788
55.7212	0.16187	119.589	93.2613
55.7537	0.16189	119.673	93.2439
55.7878	0.16187	119.752	93.2264
55.8205	0.16186	119.838	93.2088
55.8541	0.16183	119.915	93.191
55.8876	0.1618	119.994	93.1729
55.9212	0.16181	120.075	93.1549
55.9543	0.16183	120.158	93.1367
55.9876	0.16184	120.243	93.119
56.0214	0.16186	120.326	93.1012
56.0553	0.16188	120.407	93.0836
56.0885	0.16188	120.49	93.0659
56.122	0.16188	120.572	93.0482
56.1546	0.16185	120.653	93.0304
56.188	0.16181	120.74	93.0125
56.2213	0.16179	120.823	92.9945
56.2555	0.16176	120.905	92.9767
56.2883	0.16177	120.989	92.9589
56.3221	0.16179	121.07	92.9408
56.3556	0.16179	121.15	92.9228
56.389	0.16178	121.235	92.9045
56.4216	0.16178	121.316	92.8863
56.4554	0.16179	121.398	92.8679
56.4887	0.16182	121.478	92.8492
56.5226	0.16184	121.567	92.8307
56.555	0.16182	121.646	92.8122
56.5883	0.1618	121.73	92.7936
56.6221	0.16178	121.811	92.7751
56.6557	0.16174	121.892	92.7566
56.6888	0.16174	121.973	92.7383
56.7222	0.16177	122.057	92.72
56.7557	0.16179	122.138	92.7018
56.7893	0.1618	122.219	92.6834
56.8232	0.1618	122.301	92.6652
56.8564	0.16181	122.389	92.6472
56.8898	0.16181	122.468	92.6288
56.9226	0.16184	122.55	92.6106
56.9557	0.16186	122.631	92.5924
56.9893	0.16186	122.714	92.5739
57.0236	0.16185	122.797	92.5553
57.0569	0.16182	122.881	92.5365
57.0893	0.16179	122.957	92.5175
57.123	0.16178	123.044	92.499
57.1566	0.16179	123.124	92.4804
57.19	0.16183	123.211	92.4616
57.2234	0.16187	123.291	92.4429
57.2565	0.16188	123.37	92.4239
57.2909	0.16189	123.453	92.4048
57.3235	0.16189	123.537	92.3857
57.3567	0.16187	123.621	92.3668
57.3897	0.16189	123.701	92.3482
57.4228	0.16189	123.781	92.3298
57.4569	0.16184	123.869	92.3112
57.4903	0.16181	123.949	92.2923
57.5231	0.1618	124.033	92.2735
57.5566	0.16179	124.112	92.2549
57.5901	0.16177	124.196	92.2361
57.6241	0.16175	124.276	92.2178
57.6573	0.16173	124.362	92.1993
57.6906	0.16171	124.442	92.1806
57.7242	0.1617	124.523	92.1616
57.7572	0.1617	124.606	92.1427
57.7911	0.16169	124.694	92.1235
57.8246	0.1617	124.773	92.1045
57.8575	0.1617	124.854	92.0855
57.8916	0.16171	124.938	92.0667
57.9236	0.16172	125.022	92.0479
57.9586	0.16172	125.104	92.0289
57.9914	0.16174	125.186	92.0101
58.0249	0.16176	125.266	91.9915
58.0576	0.16176	125.352	91.9731
58.0915	0.16179	125.432	91.9547
58.1248	0.1618	125.517	91.9367
58.1582	0.1618	125.596	91.9187
58.1922	0.16179	125.677	91.8999
58.2244	0.16181	125.758	91.8809
58.2584	0.16182	125.845	91.8623
58.2927	0.16183	125.927	91.8441
58.3257	0.16181	126.01	91.8259
58.3584	0.16179	126.088	91.8075
58.3915	0.1618	126.173	91.7887
58.4251	0.16182	126.255	91.7701
58.4582	0.16182	126.338	91.7512
58.4916	0.16184	126.421	91.7328
58.5258	0.16184	126.506	91.715
58.5583	0.16183	126.588	91.6977
58.5915	0.16184	126.672	91.68
58.6253	0.16183	126.753	91.6615
58.6589	0.16179	126.841	91.6432
58.6919	0.16179	126.918	91.6248
58.7255	0.16179	127.002	91.6068
58.7587	0.16178	127.082	91.5889
58.7926	0.16177	127.168	91.5713
58.8264	0.16176	127.247	91.5535
58.8591	0.16173	127.332	91.5351
58.8924	0.1617	127.41	91.5167
58.9261	0.16168	127.499	91.4982
58.9593	0.1617	127.575	91.4805
58.9929	0.16173	127.663	91.4629
59.0254	0.16175	127.745	91.4454
59.0592	0.16177	127.831	91.4278
59.0933	0.16177	127.907	91.4102
59.1256	0.16175	127.994	91.3927
59.1596	0.16174	128.075	91.3752
59.1936	0.16171	128.158	91.3583
59.226	0.16167	128.237	91.3416
59.2596	0.16166	128.323	91.3248
59.293	0.16165	128.406	91.3078
59.3263	0.16165	128.49	91.2907
59.3602	0.16165	128.569	91.2736
59.3937	0.16166	128.657	91.2564
59.4271	0.16168	128.736	91.2394
59.4606	0.16168	128.821	91.2224
59.494	0.16171	128.903	91.2059
59.5272	0.16171	128.989	91.1888
59.5594	0.1617	129.066	91.1718
59.594	0.16168	129.15	91.1553
59.627	0.16166	129.232	91.1388
59.661	0.16164	129.318	91.1224
59.6945	0.16164	129.403	91.1061
59.7276	0.16166	129.486	91.0898
59.7611	0.16168	129.564	91.074
59.7941	0.16169	129.651	91.0584
59.8275	0.16167	129.731	91.0426
59.8611	0.16163	129.814	91.0269
59.8943	0.16158	129.895	91.0113
59.928	0.16155	129.98	90.9955
59.9605	0.16152	130.064	90.9798
59.994	0.16154	130.148	90.9642
60.0277	0.16156	130.23	90.9486
60.0614	0.16158	130.316	90.9331
60.094	0.16158	130.394	90.9173
60.1277	0.1616	130.478	90.9018
60.1614	0.16163	130.558	90.8867
60.1945	0.16169	130.644	90.8715
60.2283	0.16172	130.724	90.8566
60.2618	0.16172	130.808	90.8417
60.2946	0.16168	130.891	90.827
60.3281	0.16163	130.973	90.8124
60.3612	0.16159	131.057	90.7979
60.3952	0.16158	131.141	90.7836
60.4281	0.16159	131.221	90.7695
60.4618	0.16158	131.307	90.7553
60.4948	0.16158	131.386	90.7404
60.5285	0.16159	131.475	90.726
60.5618	0.1616	131.55	90.7112
60.5964	0.1616	131.637	90.6971
60.6287	0.1616	131.719	90.6831
60.6629	0.16159	131.804	90.6692
60.6958	0.16157	131.888	90.6554
60.7289	0.16154	131.969	90.6416
60.7619	0.16153	132.05	90.6278
60.7955	0.16152	132.138	90.614
60.8285	0.16154	132.219	90.6006
60.8616	0.16154	132.304	90.5873
60.8962	0.16153	132.387	90.5743
60.9291	0.16154	132.471	90.5608
60.9619	0.16154	132.552	90.5474
60.9958	0.16156	132.641	90.5339
61.0298	0.16155	132.723	90.5205
61.0623	0.16155	132.804	90.5073
61.0962	0.16155	132.889	90.4945
61.129	0.16155	132.976	90.4818
61.1626	0.16156	133.051	90.4691
61.1957	0.16158	133.138	90.4566
61.2282	0.16157	133.22	90.444
61.2627	0.16155	133.307	90.4319
61.2961	0.16153	133.388	90.4197
61.3295	0.16153	133.476	90.4076
61.3624	0.16152	133.554	90.3956
61.3965	0.1615	133.641	90.3837
61.4296	0.16148	133.719	90.3716
61.4626	0.16148	133.806	90.3597
61.4967	0.16148	133.885	90.3481
61.5301	0.16146	133.97	90.336
61.5629	0.16143	134.051	90.3242
61.5965	0.16143	134.138	90.3125
61.6294	0.16145	134.222	90.3009
61.6633	0.16148	134.303	90.2895
61.6959	0.16149	134.383	90.2783
61.7306	0.16147	134.471	90.267
61.7631	0.16144	134.552	90.2558
61.7964	0.1614	134.634	90.2446
61.8288	0.16136	134.714	90.2336
61.8634	0.16134	134.801	90.2229
61.8958	0.16134	134.882	90.2121
61.9296	0.16136	134.967	90.2012
61.9627	0.16137	135.046	90.1905
61.9971	0.16134	135.132	90.1797
62.0302	0.16132	135.213	90.1686
62.0634	0.16128	135.3	90.1577
62.0965	0.16125	135.379	90.1469
62.13	0.16124	135.468	90.1362
62.1632	0.16126	135.553	90.1257
62.1971	0.16126	135.635	90.1153
62.2305	0.16126	135.715	90.1052
62.2638	0.16124	135.8	90.0951
62.2974	0.16123	135.878	90.085
62.3301	0.16124	135.97	90.0752
62.3637	0.16125	136.049	90.0657
62.3969	0.16126	136.133	90.0562
62.4303	0.16126	136.215	90.0468
62.4636	0.16128	136.299	90.0371
62.498	0.16132	136.381	90.0279
62.5308	0.16135	136.467	90.0183
62.5641	0.16136	136.548	90.0084
62.5974	0.16134	136.63	89.9988
62.6309	0.16133	136.714	89.9889
62.6642	0.16133	136.797	89.9792
62.6968	0.16135	136.88	89.9698
62.7304	0.16137	136.969	89.9607
62.7644	0.16141	137.049	89.9514
62.7979	0.16143	137.138	89.9423
62.8312	0.16144	137.212	89.9331
62.8647	0.16145	137.299	89.9242
62.8979	0.16145	137.379	89.9155
62.9317	0.16144	137.467	89.907
62.9644	0.16146	137.551	89.8986
62.9978	0.16149	137.639	89.8902
63.0312	0.16152	137.721	89.8815
63.0651	0.16153	137.804	89.8727
63.0989	0.16153	137.887	89.864
63.1313	0.1615	137.972	89.8552
63.1648	0.16149	138.054	89.8463
63.1976	0.1615	138.135	89.8374
63.2316	0.16148	138.218	89.8288
63.2649	0.16145	138.303	89.8201
63.2984	0.16141	138.386	89.8116
63.3319	0.16141	138.474	89.8031
63.3646	0.16146	138.554	89.7949
63.398	0.16153	138.639	89.7866
63.4325	0.16156	138.722	89.7787
63.4654	0.16153	138.804	89.7709
63.4984	0.16149	138.888	89.763
63.5332	0.16149	138.971	89.755
63.5654	0.16149	139.053	89.747
63.5982	0.16149	139.137	89.7391
63.6326	0.16148	139.222	89.731
63.6662	0.16145	139.305	89.7231
63.6984	0.16145	139.387	89.715
63.7315	0.16146	139.471	89.7069
63.7658	0.1615	139.556	89.6989
63.7986	0.16154	139.641	89.6911
63.8329	0.16157	139.722	89.6835
63.8663	0.16161	139.81	89.676
63.8991	0.16162	139.891	89.6687
63.9327	0.16161	139.972	89.6612
63.9661	0.16159	140.055	89.6536
63.9989	0.16158	140.141	89.6459
64.0325	0.1616	140.221	89.6385
64.0657	0.16163	140.304	89.631
64.0986	0.16168	140.386	89.6234
64.1329	0.16172	140.474	89.6156
64.1662	0.16172	140.554	89.6079
64.1995	0.16167	140.641	89.6004
64.2329	0.16162	140.723	89.5927
64.2656	0.16162	140.811	89.5856
64.2985	0.16164	140.891	89.5784
64.3333	0.16169	140.972	89.5712
64.3659	0.16175	141.056	89.5642
64.3996	0.16179	141.142	89.5572
64.4329	0.16181	141.221	89.5503
64.4667	0.16181	141.308	89.5433
64.4991	0.16181	141.392	89.5361
64.5324	0.16181	141.476	89.5289
64.5667	0.16182	141.56	89.5217
64.6005	0.16185	141.646	89.5144
64.6342	0.1619	141.726	89.5072
64.666	0.16192	141.81	89.5001
64.6999	0.16193	141.892	89.4929
64.7333	0.16192	141.975	89.4858
64.7666	0.16191	142.06	89.4786
64.8004	0.1619	142.142	89.4713
64.8329	0.16195	142.224	89.4641
64.8667	0.16198	142.311	89.4569
64.9006	0.16202	142.391	89.4498
64.9336	0.16206	142.475	89.4426
64.9667	0.16208	142.559	89.4356
64.9992	0.1621	142.64	89.4285
65.0339	0.16214	142.725	89.4215
65.0673	0.16215	142.811	89.4144
65.1009	0.16215	142.89	89.4074
65.1341	0.16217	142.978	89.4006
65.1673	0.16219	143.06	89.3939
65.2007	0.16221	143.142	89.3872
65.234	0.16223	143.222	89.3802
65.2673	0.16225	143.307	89.3735
65.3014	0.16226	143.387	89.3662
65.3344	0.16228	143.472	89.359
65.3676	0.1623	143.555	89.3517
65.4016	0.16235	143.644	89.3444
65.4344	0.16239	143.725	89.3374
65.4683	0.16241	143.806	89.3301
65.5016	0.16244	143.888	89.3229
65.5355	0.16244	143.974	89.3157
65.5681	0.16243	144.056	89.3089
65.6019	0.16243	144.144	89.302
65.6343	0.16244	144.224	89.295
65.6686	0.16245	144.311	89.288
65.7024	0.16247	144.39	89.2809
65.7356	0.16247	144.475	89.2736
65.7686	0.16244	144.553	89.266
65.8007	0.16241	144.637	89.2588
65.8355	0.16239	144.72	89.2517
65.868	0.16239	144.805	89.2443
65.9015	0.16242	144.887	89.2365
65.9354	0.16244	144.973	89.2288
65.9679	0.16242	145.053	89.2211
66.0026	0.16243	145.14	89.2135
66.0355	0.16245	145.219	89.206
66.0694	0.1625	145.307	89.1987
66.1031	0.16257	145.385	89.1914
66.1368	0.1626	145.471	89.1836
66.1693	0.16259	145.551	89.1757
66.2029	0.16258	145.64	89.1678
66.2353	0.1626	145.719	89.16
66.2689	0.16262	145.804	89.1522
66.3024	0.16265	145.884	89.1445
66.3362	0.16269	145.972	89.1365
66.3695	0.16271	146.054	89.1284
66.4018	0.16271	146.14	89.12
66.4358	0.16272	146.22	89.1113
66.4695	0.16272	146.305	89.103
66.5028	0.16272	146.387	89.0946
66.5362	0.16277	146.472	89.086
66.5698	0.16281	146.553	89.0774
66.6033	0.16283	146.637	89.0689
66.6368	0.16284	146.721	89.0602
66.6703	0.16285	146.802	89.0513
66.7036	0.16288	146.884	89.0423
66.7358	0.16292	146.971	89.0336
66.7704	0.16293	147.052	89.0251
66.8036	0.1629	147.136	89.0165
66.8367	0.1629	147.213	89.0079
66.87	0.16291	147.299	88.999
66.9028	0.16293	147.386	88.9898
66.9368	0.16294	147.469	88.9804
66.9704	0.16291	147.549	88.9712
67.0041	0.1629	147.635	88.9619
67.0369	0.1629	147.714	88.9527
67.0706	0.16292	147.801	88.9431
67.1046	0.16298	147.882	88.9334
67.1377	0.16303	147.967	88.9231
67.17	0.16305	148.045	88.9127
67.2038	0.16303	148.131	88.9026
67.2373	0.16303	148.21	88.8927
67.2703	0.16304	148.298	88.8828
67.3042	0.16307	148.376	88.8727
67.3381	0.16312	148.464	88.8627
67.371	0.16312	148.543	88.8522
67.4041	0.16312	148.626	88.8419
67.4379	0.16313	148.708	88.8316
67.4707	0.16313	148.796	88.8214
67.5043	0.16316	148.876	88.8113
67.5381	0.16319	148.963	88.8008
67.5708	0.16323	149.048	88.7898
67.6051	0.16328	149.129	88.7789
67.6379	0.16327	149.205	88.7679
67.671	0.16321	149.293	88.7569
67.7049	0.16315	149.372	88.746
67.7388	0.1631	149.457	88.7347
67.7718	0.16309	149.539	88.7234
67.8045	0.16313	149.622	88.7118
67.8385	0.16314	149.705	88.7
67.871	0.16314	149.788	88.6884
67.9046	0.16314	149.871	88.677
67.9381	0.16316	149.953	88.6655
67.9719	0.16321	150.034	88.6539
68.0045	0.16325	150.118	88.6422
68.0383	0.16326	150.203	88.6302
68.0715	0.16324	150.286	88.6183
68.1055	0.16321	150.369	88.6066
68.1389	0.16319	150.451	88.5951
68.1728	0.16317	150.536	88.5831
68.2046	0.16319	150.616	88.5708
68.239	0.16322	150.699	88.5584
68.272	0.16325	150.778	88.5458
68.306	0.16327	150.864	88.5327
68.3396	0.16328	150.947	88.5198
68.3726	0.1633	151.027	88.5069
68.4062	0.16332	151.113	88.4943
68.4386	0.16335	151.197	88.4811
68.4723	0.1634	151.278	88.4678
68.5063	0.16343	151.362	88.4544
68.5399	0.16342	151.445	88.4412
68.573	0.16339	151.526	88.428
68.6054	0.16339	151.609	88.4152
68.639	0.16339	151.691	88.4027
68.6732	0.1634	151.773	88.39
68.7067	0.16341	151.857	88.3771
68.7396	0.16339	151.94	88.3637
68.7727	0.16338	152.022	88.3507
68.8065	0.1634	152.105	88.3379
68.8399	0.16341	152.188	88.3254
68.8732	0.16341	152.272	88.3128
68.907	0.16339	152.357	88.3001
68.9407	0.16335	152.438	88.2872
68.9733	0.16334	152.522	88.2739
69.0069	0.16334	152.604	88.2608
69.0408	0.16336	152.685	88.2479
69.0735	0.16338	152.768	88.2353
69.1073	0.16342	152.849	88.2222
69.1394	0.16344	152.933	88.209
69.1745	0.16345	153.017	88.1958
69.2068	0.16347	153.101	88.1827
69.2402	0.16349	153.181	88.1698
69.2737	0.1635	153.268	88.1573
69.3066	0.1635	153.347	88.1451
69.3403	0.1635	153.428	88.1328
69.3743	0.1635	153.515	88.1204
69.4074	0.16353	153.593	88.1079
69.4402	0.16351	153.68	88.0959
69.4746	0.16346	153.765	88.0841
69.5081	0.16342	153.848	88.0729
69.5411	0.16339	153.933	88.0614
69.5741	0.16339	154.013	88.0494
69.607	0.16339	154.09	88.0375
69.6413	0.16337	154.176	88.0252
69.6734	0.16335	154.257	88.0135
69.7077	0.16335	154.345	88.0021
69.7417	0.16337	154.428	87.9909
69.7736	0.16341	154.511	87.98
69.8082	0.16342	154.594	87.9688
69.8417	0.1634	154.676	87.9573
69.8746	0.16337	154.76	87.946
69.9079	0.16336	154.841	87.9353
69.9417	0.16334	154.927	87.9251
69.9757	0.1633	155.012	87.9155
70.0077	0.16331	155.095	87.9057
70.0412	0.16332	155.173	87.8961
70.0746	0.16331	155.258	87.8862
70.1085	0.1633	155.346	87.8763
70.142	0.1633	155.425	87.867
70.1753	0.1633	155.508	87.858
70.2087	0.16331	155.592	87.8497
70.2422	0.16332	155.676	87.8411
70.2764	0.16334	155.759	87.8322
70.3088	0.16336	155.842	87.8229
70.3424	0.16338	155.925	87.8137
70.3748	0.16338	156.005	87.8048
70.409	0.16334	156.091	87.7963
70.4423	0.16332	156.176	87.7883
70.4752	0.16333	156.258	87.7799
70.5094	0.16335	156.341	87.7718
70.5428	0.16337	156.425	87.7634
70.576	0.16335	156.512	87.7554
70.6094	0.1633	156.592	87.7475
70.643	0.16328	156.674	87.7402
70.6759	0.16324	156.76	87.7333
70.7094	0.16322	156.842	87.7259
70.7435	0.16323	156.926	87.7184
70.7766	0.16325	157.011	87.711
70.8098	0.16328	157.091	87.7039
70.8428	0.16328	157.173	87.697
70.8762	0.16328	157.26	87.6903
70.9099	0.16329	157.343	87.6836
70.9428	0.16331	157.427	87.6772
70.9768	0.16335	157.512	87.671
71.0097	0.16335	157.595	87.6644
71.043	0.16333	157.678	87.6585
71.0765	0.16329	157.761	87.6525
71.1108	0.16325	157.846	87.647
71.1432	0.16322	157.932	87.6413
71.177	0.16321	158.015	87.6355
71.2101	0.1632	158.097	87.6296
71.2432	0.16322	158.18	87.6237
71.2768	0.16325	158.261	87.618
71.3107	0.16327	158.346	87.6123
71.3438	0.16326	158.434	87.6072
71.3771	0.16323	158.517	87.6019
71.4104	0.16321	158.6	87.597
71.4446	0.1632	158.685	87.5916
71.4775	0.16318	158.768	87.5863
71.5107	0.16316	158.853	87.5814
71.5437	0.16316	158.938	87.5765
71.5783	0.16317	159.022	87.5718
71.6108	0.16318	159.103	87.567
71.644	0.16321	159.19	87.5626
71.678	0.16324	159.273	87.5578
71.7114	0.16327	159.358	87.5532
71.7448	0.16328	159.439	87.5489
71.7784	0.16329	159.524	87.5448
71.8107	0.16327	159.607	87.541
71.8447	0.16326	159.691	87.537
71.8782	0.16326	159.774	87.5333
71.9112	0.16326	159.857	87.5295
71.9454	0.16326	159.943	87.5264
71.9793	0.16326	160.025	87.5227
72.0123	0.16325	160.112	87.519
72.0453	0.16325	160.194	87.5155
72.079	0.16324	160.279	87.5115
72.1125	0.16324	160.362	87.5077
72.1451	0.16323	160.445	87.5037
72.1785	0.16322	160.529	87.4999
72.2121	0.1632	160.611	87.4963
72.2452	0.16318	160.695	87.4925
72.279	0.16315	160.78	87.4886
72.3129	0.16312	160.867	87.4845
72.346	0.16308	160.951	87.4811
72.3788	0.16305	161.032	87.4776
72.4122	0.16305	161.117	87.4751
72.4457	0.16305	161.201	87.4726
72.4794	0.16306	161.286	87.4699
72.513	0.1631	161.376	87.467
72.5459	0.16314	161.456	87.4637
72.5796	0.16314	161.538	87.4608
72.6133	0.16311	161.62	87.4579
72.6466	0.16308	161.706	87.4556
72.6799	0.16307	161.79	87.4527
72.7127	0.16309	161.877	87.45
72.7455	0.16315	161.958	87.4465
72.7789	0.16319	162.042	87.4429
72.813	0.16321	162.127	87.4398
72.8466	0.16323	162.212	87.4367
72.8799	0.1632	162.296	87.4346
72.9127	0.16317	162.379	87.4321
72.947	0.16315	162.464	87.4297
72.9803	0.16313	162.548	87.4271
73.0138	0.16313	162.633	87.4247
73.0468	0.16313	162.715	87.4226
73.0801	0.16312	162.801	87.4206
73.1141	0.16315	162.884	87.4189
73.1473	0.16319	162.966	87.4168
73.1804	0.1632	163.049	87.4147
73.2132	0.16317	163.131	87.412
73.247	0.16313	163.22	87.4097
73.281	0.16311	163.304	87.4078
73.3128	0.1631	163.39	87.4058
73.3472	0.16311	163.472	87.404
73.3804	0.16312	163.551	87.4018
73.4132	0.16314	163.638	87.3996
73.4469	0.16315	163.723	87.397
73.481	0.16315	163.805	87.3946
73.5139	0.16314	163.892	87.3923
73.5472	0.16315	163.972	87.3905
73.5807	0.16317	164.058	87.3886
73.6137	0.1632	164.139	87.3864
73.6475	0.1632	164.226	87.3841
73.6807	0.16318	164.311	87.3817
73.715	0.16314	164.392	87.3796
73.7489	0.16313	164.477	87.3777
73.7814	0.16317	164.56	87.3763
73.8146	0.16323	164.645	87.3747
73.8481	0.16328	164.731	87.373
73.882	0.16329	164.814	87.3708
73.9148	0.16329	164.894	87.3685
73.9478	0.16327	164.978	87.3666
73.9821	0.16327	165.064	87.3648
74.0153	0.16329	165.148	87.363
74.0489	0.1633	165.23	87.3608
74.0821	0.16332	165.314	87.3587
74.1155	0.16334	165.399	87.3564
74.1481	0.16334	165.485	87.3543
74.1823	0.16334	165.566	87.3526
74.2156	0.16336	165.65	87.3512
74.249	0.16341	165.736	87.3497
74.2818	0.16346	165.818	87.3482
74.3158	0.16348	165.902	87.3465
74.3493	0.16346	165.984	87.3447
74.382	0.16343	166.072	87.3432
74.4156	0.16338	166.151	87.3419
74.4493	0.16335	166.241	87.3404
74.4823	0.16335	166.32	87.3388
74.5156	0.16338	166.407	87.3372
74.5489	0.16342	166.492	87.3351
74.5831	0.16347	166.568	87.3332
74.6164	0.16349	166.656	87.3313
74.6494	0.1635	166.737	87.3291
74.6824	0.16351	166.825	87.3274
74.716	0.16353	166.907	87.3258
74.7495	0.16355	166.988	87.3238
74.7829	0.16356	167.07	87.3222
74.816	0.16359	167.152	87.3206
74.849	0.16364	167.236	87.3189
74.8828	0.1637	167.321	87.3176
74.9172	0.16376	167.407	87.3165
74.9493	0.16378	167.491	87.3149
74.983	0.16378	167.574	87.3137
75.0157	0.16377	167.66	87.3123
75.0499	0.16378	167.742	87.3107
75.0836	0.16379	167.823	87.3092
75.1162	0.16383	167.909	87.3079
75.1497	0.16387	167.993	87.3064
75.1829	0.16392	168.08	87.3047
75.2166	0.16396	168.158	87.3029
75.2496	0.16396	168.243	87.3013
75.2838	0.16395	168.326	87.2997
75.3166	0.16396	168.41	87.2978
75.3504	0.16401	168.492	87.296
75.3833	0.16405	168.575	87.2943
75.416	0.16406	168.659	87.2927
75.4501	0.16404	168.743	87.2909
75.4835	0.16402	168.826	87.2894
75.5168	0.16402	168.91	87.288
75.5498	0.16408	168.993	87.2864
75.5832	0.16416	169.076	87.2851
75.6171	0.16422	169.154	87.2836
75.65	0.16425	169.242	87.2825
75.684	0.16425	169.327	87.2812
75.7178	0.16425	169.409	87.2797
75.7503	0.16427	169.492	87.2781
75.7848	0.16429	169.573	87.2766
75.8182	0.16433	169.661	87.2748
75.8504	0.16436	169.742	87.2732
75.8837	0.16438	169.824	87.2716
75.9175	0.1644	169.908	87.2695
75.9514	0.16441	169.991	87.2677
75.9843	0.16443	170.075	87.2658
76.0172	0.16445	170.157	87.2642
76.0506	0.16446	170.243	87.2624
76.0848	0.16448	170.33	87.2608
76.1174	0.16447	170.41	87.2589
76.1512	0.16449	170.491	87.2574
76.1852	0.16451	170.581	87.2558
76.2182	0.16456	170.661	87.2545
76.2512	0.16462	170.741	87.2533
76.2843	0.16464	170.826	87.2521
76.3181	0.16465	170.911	87.2506
76.3517	0.16466	170.992	87.2489
76.3842	0.16469	171.076	87.2473
76.4187	0.16475	171.157	87.2459
76.4514	0.16483	171.239	87.2443
76.4845	0.16489	171.322	87.2425
76.5184	0.1649	171.405	87.2408
76.5521	0.16487	171.49	87.239
76.5856	0.16486	171.571	87.237
76.6185	0.16486	171.659	87.2349
76.6522	0.1649	171.741	87.2331
76.6848	0.16492	171.827	87.2313
76.7187	0.16491	171.907	87.2301
76.7519	0.16493	171.99	87.2285
76.7857	0.16495	172.071	87.2269
76.8181	0.16496	172.157	87.2251
76.8513	0.16498	172.238	87.2233
76.8848	0.16501	172.321	87.2215
76.9186	0.16505	172.403	87.22
76.9525	0.16507	172.489	87.2184
76.9855	0.16508	172.573	87.2168
77.0189	0.1651	172.653	87.2149
77.0526	0.16513	172.737	87.2124
77.0849	0.16518	172.818	87.2102
77.1196	0.16521	172.904	87.2082
77.1528	0.16522	172.983	87.2065
77.1855	0.16519	173.065	87.2048
77.2195	0.16517	173.148	87.2032
77.2525	0.16516	173.227	87.2013
77.2856	0.16519	173.313	87.1993
77.3191	0.16521	173.396	87.1975
77.3532	0.16521	173.481	87.1957
77.3861	0.16525	173.561	87.1944
77.4199	0.16527	173.643	87.1931
77.4522	0.1653	173.729	87.1915
77.4861	0.16535	173.812	87.1896
77.5199	0.16535	173.894	87.1875
77.5527	0.16535	173.975	87.1851
77.5858	0.16536	174.059	87.1827
77.6194	0.16538	174.141	87.1809
77.6529	0.1654	174.224	87.1789
77.686	0.16542	174.307	87.1768
77.7205	0.16543	174.39	87.1747
77.7532	0.16543	174.472	87.1725
77.7869	0.16541	174.554	87.1704
77.82	0.16542	174.639	87.1685
77.8539	0.16544	174.719	87.167
77.8872	0.16547	174.802	87.1652
77.9204	0.1655	174.886	87.1636
77.9536	0.16553	174.969	87.1613
77.9873	0.16555	175.051	87.1589
78.0205	0.16559	175.131	87.1568
78.0539	0.16561	175.215	87.1547
78.0873	0.16566	175.293	87.1524
78.1205	0.16569	175.38	87.1502
78.1547	0.1657	175.46	87.148
78.1872	0.16571	175.546	87.1456
78.2206	0.16574	175.626	87.1437
78.2535	0.16577	175.71	87.1415
78.2871	0.16581	175.795	87.1395
78.3213	0.16585	175.875	87.1376
78.3542	0.16588	175.957	87.1356
78.388	0.16589	176.043	87.1335
78.421	0.16591	176.122	87.131
78.454	0.16592	176.202	87.1289
78.4882	0.16592	176.285	87.1265
78.5211	0.16592	176.368	87.1241
78.555	0.16592	176.451	87.1216
78.5872	0.16592	176.536	87.1193
78.6211	0.16594	176.615	87.1169
78.6542	0.16595	176.701	87.1146
78.6879	0.16596	176.784	87.1124
78.7215	0.16597	176.865	87.1099
78.7546	0.16597	176.947	87.1076
78.7883	0.16595	177.029	87.1051
78.8217	0.16593	177.112	87.1029
78.8552	0.16591	177.194	87.1011
78.8892	0.16591	177.273	87.0992
78.9218	0.16589	177.358	87.0973
78.9554	0.16588	177.44	87.0951
78.9877	0.16587	177.522	87.0928
79.0224	0.16587	177.606	87.0902
79.0558	0.16588	177.687	87.088
79.0886	0.16587	177.769	87.0862
79.1226	0.16588	177.851	87.0844
79.1562	0.16591	177.932	87.0823
79.1889	0.16594	178.018	87.0796
79.2222	0.16593	178.1	87.0769
79.2568	0.16588	178.182	87.074
79.2884	0.16584	178.264	87.0716
79.3227	0.1658	178.347	87.0692
79.3558	0.1658	178.427	87.067
79.3892	0.1658	178.514	87.0645
79.4224	0.16578	178.596	87.0614
79.4552	0.16574	178.677	87.0586
79.4898	0.16571	178.759	87.0557
79.5225	0.16568	178.842	87.0532
79.5562	0.16569	178.925	87.0508
79.5897	0.1657	179.008	87.0482
79.623	0.1657	179.087	87.0453
79.6562	0.16568	179.17	87.0427
79.6891	0.16565	179.251	87.0399
79.7233	0.16564	179.334	87.0374
79.7562	0.16566	179.415	87.0354
79.7896	0.16569	179.497	87.0332
79.8228	0.16572	179.58	87.0306
79.8566	0.16572	179.659	87.0281
79.8894	0.16567	179.744	87.0254
79.9238	0.1656	179.826	87.023
79.9569	0.16554	179.908	87.0204
79.9899	0.1655	179.995	87.018
80.0228	0.16546	180.074	87.0155
80.0566	0.16544	180.157	87.0125
80.0893	0.16542	180.239	87.0097
80.1236	0.16542	180.322	87.0066
80.1564	0.16542	180.405	87.004
80.1894	0.1654	180.485	87.0013
80.2229	0.16534	180.57	86.9988
80.2559	0.16525	180.648	86.996
80.2899	0.16518	180.73	86.9934
80.3235	0.16518	180.813	86.9905
80.3561	0.16519	180.897	86.988
80.391	0.16517	180.982	86.9858
80.4241	0.16513	181.063	86.9831
80.4578	0.16508	181.143	86.9805
80.4906	0.16504	181.226	86.9775
80.5243	0.165	181.308	86.9747
80.5572	0.16496	181.395	86.9717
80.5907	0.1649	181.475	86.9689
80.6244	0.16485	181.558	86.9663
80.6575	0.16479	181.641	86.9635
80.6903	0.16476	181.721	86.9604
80.7245	0.16476	181.802	86.957
80.7578	0.16475	181.885	86.9538
80.7913	0.16476	181.968	86.9509
80.8253	0.16472	182.055	86.948
80.8579	0.1647	182.133	86.9455
80.8908	0.16466	182.218	86.9428
80.9252	0.16458	182.299	86.9401
80.9576	0.1645	182.379	86.9368
80.9919	0.16443	182.462	86.9337
81.0243	0.16437	182.545	86.9307
81.058	0.16435	182.628	86.928
81.0919	0.16433	182.712	86.9252
81.1249	0.16427	182.795	86.9223
81.1582	0.16421	182.877	86.9192
81.1919	0.16416	182.957	86.9154
81.225	0.16412	183.044	86.9118
81.2578	0.16409	183.123	86.9083
81.2918	0.16404	183.208	86.9052
81.3251	0.16396	183.288	86.9025
81.3584	0.16387	183.371	86.8995
81.3919	0.16378	183.452	86.8966
81.4257	0.16371	183.535	86.8934
81.459	0.16364	183.617	86.8903
81.4917	0.16359	183.702	86.8871
81.5255	0.16355	183.784	86.8842
81.5588	0.1635	183.868	86.8813
81.5927	0.16346	183.95	86.8784
81.6252	0.1634	184.035	86.8752
81.6592	0.16336	184.115	86.8717
81.6921	0.16333	184.196	86.8683
81.726	0.16329	184.281	86.8647
81.7592	0.16322	184.359	86.8618
81.7924	0.16314	184.442	86.8588
81.8257	0.16305	184.527	86.8558
81.8589	0.16299	184.609	86.8528
81.8926	0.16294	184.693	86.8495
81.9265	0.1629	184.773	86.8461
81.9575	0.16284	184.857	86.8426
81.9929	0.16276	184.938	86.8396
82.0268	0.16265	185.021	86.8365
82.0593	0.16257	185.103	86.8333
82.0925	0.16252	185.183	86.8297
82.1275	0.16247	185.267	86.8258
82.1596	0.16243	185.352	86.8218
82.193	0.16239	185.433	86.8181
82.2262	0.16231	185.52	86.8147
82.2594	0.1622	185.605	86.8118
82.2929	0.16208	185.685	86.8086
82.3269	0.16201	185.766	86.805
82.3598	0.16195	185.848	86.8015
82.3931	0.16185	185.931	86.7978
82.4266	0.16177	186.013	86.7945
82.4598	0.16169	186.096	86.7916
82.4935	0.16163	186.178	86.7889
82.5271	0.16155	186.261	86.7857
82.56	0.16146	186.342	86.7823
82.5939	0.1614	186.425	86.7786
82.6272	0.16135	186.509	86.7749
82.6601	0.16132	186.597	86.7714
82.6937	0.1613	186.677	86.7678
82.726	0.16126	186.764	86.7647
82.7602	0.16121	186.842	86.7613
82.7931	0.16115	186.922	86.7577
82.8277	0.16108	187.005	86.7539
82.8594	0.16099	187.086	86.7503
82.8927	0.1609	187.172	86.7469
82.9273	0.16078	187.258	86.7437
82.96	0.16068	187.343	86.7407
82.9933	0.16056	187.422	86.7374
83.0275	0.16046	187.504	86.7341
83.0598	0.16037	187.589	86.7302
83.0942	0.16028	187.671	86.7264
83.1266	0.16021	187.753	86.7225
83.1603	0.16015	187.836	86.7189
83.1938	0.16009	187.918	86.7152
83.2271	0.16002	188.005	86.7114
83.2603	0.15992	188.089	86.7075
83.2939	0.15982	188.171	86.7036
83.3272	0.15973	188.252	86.6996
83.3615	0.15963	188.334	86.6956
83.394	0.15952	188.414	86.6922
83.4278	0.15943	188.499	86.6886
83.4615	0.15934	188.583	86.6852
83.4941	0.15927	188.669	86.6817
83.5286	0.1592	188.75	86.6778
83.5608	0.15911	188.829	86.674
83.5948	0.15902	188.912	86.67
83.6281	0.15893	188.992	86.6663
83.6617	0.15883	189.078	86.6624
83.6947	0.15874	189.162	86.6585
83.7282	0.15865	189.245	86.6546
83.7618	0.15856	189.329	86.6507
83.7949	0.15846	189.412	86.6466
83.8282	0.15839	189.497	86.6428
83.8618	0.15829	189.579	86.639
83.8949	0.15818	189.662	86.6353
83.9283	0.15807	189.748	86.6316
83.9616	0.15796	189.829	86.628
83.9951	0.15787	189.912	86.6245
84.0291	0.15779	189.993	86.6206
84.0616	0.15773	190.073	86.617
84.0956	0.15767	190.158	86.6135
84.1285	0.1576	190.242	86.6099
84.1627	0.1575	190.324	86.6064
84.1959	0.15738	190.405	86.6025
84.229	0.15726	190.487	86.5986
84.2618	0.15715	190.572	86.5945
84.2955	0.15705	190.658	86.5907
84.3294	0.15696	190.736	86.5868
84.3619	0.1569	190.821	86.5831
84.3952	0.15684	190.903	86.579
84.4291	0.15678	190.993	86.5747
84.4627	0.15671	191.072	86.5705
84.4952	0.15663	191.154	86.5661
84.5282	0.15656	191.236	86.5623
84.5625	0.15648	191.321	86.5582
84.5956	0.1564	191.403	86.5546
84.6293	0.15635	191.486	86.5503
84.6627	0.15629	191.567	86.5463
[truncated: 6,115 more rows]

## Sheet: Supplementary Fig. 6c
Supplementary Fig.6c
DSC		TGA
Temperature (oC)	Heat Flow (W·g‒1)	Temperature (oC)	Weight (%)
19.1533	0.02485	28.3406	100
19.1531	0.02464	28.3714	100.002
19.1526	0.02443	28.4015	100.004
19.1526	0.02424	28.4376	100.004
19.1533	0.0241	28.4645	100.005
19.1537	0.02402	28.4982	100.004
19.1535	0.024	28.5292	100.004
19.1536	0.02408	28.5643	100.003
19.1549	0.02453	28.6001	100.001
19.1573	0.02551	28.6315	100.001
19.1589	0.02716	28.6616	99.9991
19.1614	0.02944	28.7019	99.9982
19.1643	0.03235	28.7373	99.9955
19.1689	0.03546	28.7736	99.9942
19.174	0.04057	28.8131	99.9924
19.1801	0.04881	28.8522	99.9922
19.1866	0.05706	28.8914	99.9916
19.1947	0.0669	28.9302	99.9907
19.2043	0.0759	28.9725	99.9898
19.2153	0.08589	29.0124	99.9885
19.2263	0.09785	29.0576	99.988
19.2395	0.1092	29.1026	99.9867
19.2533	0.11916	29.1439	99.9864
19.2679	0.1256	29.1966	99.9848
19.2832	0.13355	29.2389	99.9835
19.3	0.14246	29.2851	99.9815
19.3176	0.15154	29.3397	99.9793
19.3372	0.15901	29.3923	99.9772
19.3565	0.16567	29.44	99.9747
19.3768	0.17235	29.49	99.9724
19.3975	0.17886	29.5448	99.9692
19.4196	0.18436	29.6007	99.9665
19.4427	0.18876	29.6549	99.9627
19.4653	0.1932	29.7078	99.96
19.4899	0.19687	29.766	99.9573
19.5141	0.20012	29.8222	99.9546
19.5383	0.20243	29.8801	99.9524
19.5638	0.20517	29.9421	99.9498
19.5895	0.20899	30.0072	99.947
19.6166	0.21208	30.0656	99.944
19.6424	0.21387	30.1288	99.9419
19.6685	0.21548	30.1977	99.9394
19.6956	0.2163	30.2607	99.9378
19.7237	0.21749	30.332	99.9351
19.7521	0.21891	30.3993	99.9322
19.7795	0.22031	30.4669	99.9293
19.8083	0.22151	30.5394	99.9256
19.8359	0.22235	30.61	99.9224
19.8642	0.22314	30.6821	99.9194
19.8933	0.224	30.7587	99.9166
19.9222	0.22465	30.8301	99.913
19.9524	0.22543	30.9084	99.9095
19.9819	0.22638	30.9836	99.9053
20.0127	0.22729	31.0641	99.9015
20.0408	0.22826	31.1429	99.8978
20.0715	0.22901	31.2241	99.8943
20.1015	0.22953	31.3116	99.891
20.1324	0.23014	31.3928	99.8876
20.164	0.23083	31.4796	99.8843
20.1946	0.23143	31.5704	99.8811
20.2255	0.23186	31.6538	99.8778
20.256	0.23201	31.7449	99.8744
20.2872	0.23223	31.8389	99.8713
20.3179	0.23271	31.9221	99.8683
20.35	0.2332	32.0181	99.8646
20.3811	0.23348	32.1134	99.8609
20.4128	0.23365	32.2153	99.8571
20.4434	0.23386	32.305	99.853
20.475	0.23406	32.4036	99.8491
20.5084	0.2343	32.5051	99.8452
20.5399	0.23444	32.6031	99.8414
20.5709	0.23458	32.7077	99.8377
20.6032	0.23473	32.808	99.8339
20.6347	0.23488	32.9138	99.83
20.6672	0.23504	33.017	99.8266
20.6996	0.23519	33.1269	99.8233
20.7319	0.23543	33.2322	99.8201
20.7647	0.23568	33.3404	99.8167
20.7961	0.23591	33.4517	99.8128
20.8292	0.23607	33.5635	99.8087
20.8613	0.23623	33.6763	99.8041
20.8938	0.23639	33.7881	99.7994
20.9253	0.23654	33.9055	99.7951
20.9584	0.2367	34.0241	99.7909
20.9904	0.23681	34.1422	99.787
21.0231	0.2369	34.2602	99.7829
21.0557	0.23699	34.3781	99.7784
21.088	0.23707	34.4998	99.7735
21.1202	0.23717	34.6176	99.7694
21.1522	0.23729	34.7459	99.7658
21.1845	0.23741	34.8697	99.7625
21.2179	0.23751	34.9945	99.759
21.2496	0.23761	35.1163	99.7548
21.2831	0.23769	35.2474	99.7501
21.3161	0.23775	35.3746	99.7453
21.3476	0.23783	35.5029	99.7406
21.3801	0.23789	35.631	99.7361
21.4136	0.23792	35.7645	99.732
21.4465	0.23796	35.8996	99.7274
21.4783	0.23803	36.0362	99.7222
21.5112	0.2381	36.1687	99.717
21.5445	0.23817	36.3089	99.7121
21.5772	0.23823	36.4432	99.7075
21.6102	0.23827	36.5817	99.7037
21.6422	0.23831	36.7251	99.6991
21.675	0.23836	36.8638	99.6944
21.7084	0.23839	37.0041	99.6895
21.7408	0.23842	37.1434	99.685
21.7746	0.23843	37.2858	99.6805
21.8064	0.2384	37.4295	99.6763
21.8394	0.23839	37.5732	99.6721
21.8719	0.23838	37.7215	99.6671
21.9051	0.23838	37.8693	99.6617
21.9388	0.23839	38.0183	99.656
21.971	0.23838	38.1647	99.6511
22.0036	0.23835	38.3177	99.6464
22.0363	0.23833	38.4669	99.6423
22.0689	0.23833	38.6224	99.6375
22.1013	0.23834	38.7701	99.6327
22.1348	0.23835	38.9273	99.6273
22.1671	0.23835	39.0806	99.6221
22.1996	0.23831	39.2394	99.6174
22.2326	0.23823	39.3915	99.613
22.2652	0.23817	39.5427	99.6087
22.2986	0.23812	39.7009	99.604
22.3315	0.23808	39.857	99.5986
22.364	0.23803	40.0161	99.5929
22.3964	0.23796	40.172	99.5874
22.4298	0.2379	40.3346	99.5814
22.4627	0.23785	40.4957	99.5761
22.4948	0.23782	40.6589	99.5704
22.5283	0.23778	40.8192	99.565
22.5613	0.2377	40.9824	99.5593
22.5947	0.23759	41.1527	99.553
22.6264	0.23748	41.3127	99.547
22.6587	0.23737	41.4792	99.5414
22.6931	0.23729	41.6408	99.5359
22.7251	0.23723	41.8045	99.5302
22.7587	0.23716	41.9768	99.525
22.7905	0.23709	42.1431	99.5197
22.8245	0.237	42.315	99.5145
22.8568	0.23691	42.4842	99.5091
22.8891	0.23683	42.6545	99.5038
22.9224	0.23674	42.8217	99.4991
22.9546	0.23663	42.9934	99.4933
22.9873	0.23651	43.1576	99.4877
23.0214	0.23638	43.3343	99.4816
23.0543	0.23626	43.5039	99.4761
23.0872	0.23614	43.676	99.47
23.1194	0.23601	43.8512	99.4638
23.1524	0.23587	44.0225	99.4575
23.1857	0.23576	44.1994	99.4516
23.2187	0.23563	44.3746	99.4455
23.2503	0.23549	44.5493	99.4397
23.2841	0.23536	44.7275	99.4343
23.3173	0.23522	44.9077	99.4285
23.3504	0.23509	45.0765	99.4234
23.3831	0.23495	45.258	99.4178
23.4162	0.23482	45.4364	99.4127
23.4491	0.23469	45.6133	99.4076
23.4819	0.23457	45.7949	99.4025
23.5147	0.23443	45.9721	99.397
23.5469	0.23427	46.1495	99.3911
23.5806	0.23408	46.3295	99.3849
23.6131	0.23389	46.5068	99.3789
23.6462	0.23372	46.6889	99.3732
23.6788	0.23358	46.8677	99.3673
23.7116	0.23347	47.0495	99.3615
23.7449	0.23336	47.2321	99.3558
23.7775	0.23324	47.4132	99.3498
23.8095	0.23307	47.5935	99.3435
23.8436	0.2329	47.7721	99.3375
23.8759	0.23273	47.9546	99.3317
23.9092	0.23257	48.1385	99.3262
23.9422	0.23241	48.3216	99.3202
23.9754	0.23222	48.5009	99.3144
24.008	0.23204	48.6914	99.3087
24.0412	0.23188	48.8704	99.3025
24.0741	0.23173	49.0618	99.2965
24.1075	0.23158	49.2432	99.2907
24.1404	0.23143	49.4248	99.2856
24.1731	0.23127	49.6146	99.28
24.2061	0.23113	49.8028	99.2748
24.2403	0.23098	49.984	99.2688
24.2718	0.23082	50.1658	99.2636
24.3057	0.23064	50.3533	99.2582
24.3384	0.23044	50.5412	99.2532
24.3725	0.23026	50.7265	99.2484
24.4043	0.23011	50.9086	99.2432
24.4375	0.22999	51.1018	99.2376
24.4704	0.22988	51.2823	99.2322
24.5027	0.22975	51.4707	99.2272
24.5357	0.22958	51.6573	99.2219
24.5699	0.22936	51.8441	99.217
24.6016	0.22914	52.0263	99.2115
24.636	0.22897	52.2147	99.2065
24.6675	0.2288	52.4045	99.2009
24.7018	0.22863	52.5902	99.1954
24.7344	0.22847	52.7771	99.1898
24.7667	0.2283	52.9648	99.1844
24.8003	0.22809	53.1494	99.1787
24.8336	0.22789	53.3415	99.173
24.8669	0.22771	53.5264	99.1673
24.8991	0.22755	53.7129	99.1618
24.9323	0.22741	53.9038	99.1569
24.9651	0.22727	54.0922	99.1513
24.9979	0.22709	54.2745	99.1459
25.0314	0.22688	54.4606	99.1406
25.0652	0.22668	54.648	99.1357
25.0968	0.22648	54.8353	99.131
25.1306	0.22629	55.0254	99.1262
25.1636	0.22611	55.2115	99.1217
25.1964	0.22593	55.3984	99.1167
25.2296	0.22577	55.5832	99.1116
25.2629	0.22561	55.7737	99.1056
25.2962	0.22544	55.9557	99.1006
25.3289	0.22524	56.1411	99.0956
25.3616	0.22504	56.3288	99.0908
25.3946	0.22487	56.5139	99.0858
25.4277	0.22471	56.7035	99.0808
25.4615	0.22454	56.8883	99.0757
25.4941	0.22437	57.073	99.0705
25.5272	0.22417	57.2589	99.0664
25.561	0.22396	57.4437	99.0624
25.5937	0.22377	57.6304	99.0593
25.6267	0.22359	57.8163	99.0553
25.6591	0.22342	58.0063	99.0513
25.6926	0.22327	58.1913	99.0467
25.7256	0.2231	58.3763	99.0423
25.7589	0.22293	58.5618	99.0381
25.7916	0.22279	58.7488	99.0338
25.824	0.22265	58.9332	99.0297
25.8575	0.22249	59.1177	99.0248
25.8903	0.22234	59.3068	99.0204
25.9248	0.22219	59.4889	99.0152
25.9578	0.22204	59.6761	99.011
25.9904	0.22185	59.8566	99.0064
26.0233	0.22163	60.046	99.0025
26.0559	0.2214	60.2299	98.9987
26.0897	0.22121	60.4131	98.995
26.1224	0.22106	60.5964	98.9914
26.1549	0.2209	60.7822	98.9876
26.1885	0.22075	60.9642	98.9842
26.2222	0.22061	61.1531	98.9801
26.2551	0.22046	61.3351	98.9766
26.2885	0.22028	61.5163	98.9726
26.321	0.2201	61.699	98.9691
26.3551	0.21993	61.8835	98.9654
26.3873	0.21976	62.065	98.9618
26.4204	0.21962	62.2476	98.9576
26.4533	0.21944	62.4313	98.9536
26.4869	0.21927	62.6113	98.9495
26.5195	0.21911	62.7945	98.9454
26.5534	0.21897	62.975	98.9423
26.5855	0.21882	63.1593	98.9388
26.6188	0.21864	63.3408	98.9359
26.6519	0.21847	63.5217	98.9324
26.6853	0.21831	63.7056	98.9297
26.7186	0.21816	63.8826	98.9261
26.7513	0.21803	64.063	98.9229
26.7853	0.21788	64.2439	98.9197
26.8183	0.21769	64.425	98.9167
26.8513	0.2175	64.6052	98.9139
26.8844	0.21732	64.7856	98.9105
26.9171	0.21716	64.9658	98.9075
26.9508	0.21699	65.1442	98.9038
26.9844	0.2168	65.3223	98.9005
27.0173	0.21663	65.5041	98.8966
27.0508	0.21648	65.6834	98.8936
27.0834	0.21635	65.8575	98.8905
27.1158	0.21621	66.038	98.8882
27.1498	0.21606	66.2147	98.8854
27.1832	0.21588	66.3948	98.8823
27.2161	0.2157	66.5704	98.8796
27.2497	0.21552	66.7499	98.8764
27.2833	0.21537	66.9244	98.874
27.316	0.21523	67.1012	98.8712
27.3482	0.21509	67.2798	98.8687
27.383	0.21495	67.4553	98.866
27.4157	0.21478	67.6307	98.8631
27.4485	0.2146	67.8101	98.8596
27.4819	0.21443	67.9876	98.8568
27.5154	0.21429	68.159	98.8538
27.5481	0.21417	68.3357	98.8506
27.5811	0.21403	68.5155	98.8477
27.614	0.21386	68.6853	98.8446
27.6473	0.21367	68.8587	98.8417
27.6807	0.21349	69.0357	98.8388
27.7138	0.21333	69.2084	98.8363
27.7463	0.21318	69.3808	98.8335
27.7797	0.21304	69.5572	98.8312
27.813	0.2129	69.7335	98.8282
27.8465	0.21276	69.9037	98.8256
27.8787	0.21262	70.0805	98.8227
27.9109	0.21248	70.2541	98.82
27.9452	0.21233	70.4297	98.8177
27.9786	0.21219	70.6003	98.8151
28.0115	0.21208	70.7696	98.8126
28.0446	0.21195	70.9442	98.8096
28.0774	0.21182	71.1154	98.8072
28.1107	0.2117	71.2863	98.8042
28.1439	0.21156	71.4556	98.8022
28.1767	0.21142	71.6281	98.8
28.2096	0.21127	71.798	98.7985
28.2434	0.21111	71.9686	98.7962
28.2769	0.21095	72.1397	98.7929
28.3098	0.2108	72.3109	98.7899
28.3437	0.21068	72.4786	98.7868
28.3772	0.21057	72.6481	98.7845
28.41	0.21044	72.8172	98.7817
28.444	0.21027	72.9927	98.7798
28.4764	0.21009	73.158	98.777
28.5106	0.20992	73.3287	98.7743
28.5443	0.20976	73.4978	98.7708
28.5768	0.20961	73.6651	98.7682
28.6114	0.20947	73.8332	98.7663
28.6433	0.20935	74.0057	98.764
28.6769	0.20926	74.1666	98.7616
28.7097	0.20917	74.3381	98.7585
28.7434	0.20906	74.5073	98.7561
28.776	0.20893	74.6736	98.7529
28.8087	0.20877	74.8397	98.7503
28.8424	0.20861	75.0071	98.7478
28.8751	0.20847	75.1729	98.7459
28.9089	0.20833	75.3355	98.7431
28.9424	0.20823	75.5039	98.74
28.9747	0.20814	75.6689	98.7376
29.0096	0.20802	75.8361	98.7351
29.0418	0.20787	75.999	98.7329
29.0747	0.2077	76.1698	98.7298
29.1077	0.20751	76.3342	98.7273
29.1411	0.20734	76.4992	98.7239
29.1748	0.2072	76.6631	98.7215
29.2078	0.20708	76.8261	98.7187
29.241	0.20697	76.9902	98.7166
29.2746	0.20685	77.1522	98.7145
29.3076	0.20671	77.3188	98.7119
29.3406	0.20659	77.4837	98.7091
29.3744	0.20646	77.6487	98.7061
29.4068	0.20632	77.8095	98.7038
29.4407	0.2062	77.9753	98.7009
29.4735	0.20609	78.1378	98.6988
29.5069	0.20598	78.3015	98.6955
29.5399	0.20589	78.4614	98.6923
29.5731	0.20576	78.6288	98.689
29.6078	0.20559	78.7893	98.6858
29.6394	0.20544	78.9519	98.6827
29.673	0.20529	79.1138	98.68
29.7068	0.20519	79.2741	98.6777
29.7401	0.2051	79.4383	98.6751
29.7729	0.20497	79.6009	98.6727
29.806	0.20481	79.761	98.6698
29.8392	0.20464	79.9188	98.6677
29.8725	0.2045	80.0815	98.6654
29.9062	0.2044	80.2403	98.663
29.9384	0.20429	80.4068	98.6607
29.9725	0.20415	80.5672	98.6581
30.0064	0.20402	80.7242	98.6555
30.0395	0.2039	80.887	98.6523
30.0725	0.20378	81.0462	98.6493
30.1063	0.20362	81.2065	98.6461
30.1383	0.20348	81.364	98.6428
30.1725	0.20334	81.5245	98.6393
30.2063	0.20322	81.686	98.6363
30.2395	0.20311	81.8494	98.633
30.2722	0.20297	82.0054	98.63
30.3059	0.20281	82.1645	98.6272
30.3386	0.20264	82.3215	98.6244
30.3721	0.2025	82.481	98.6219
30.4056	0.20237	82.6403	98.6188
30.4392	0.20225	82.802	98.6158
30.4721	0.20214	82.9599	98.6127
30.5055	0.20199	83.1162	98.61
30.5389	0.20185	83.2796	98.6066
30.5716	0.20173	83.4334	98.6034
30.6053	0.20161	83.5908	98.5997
30.6377	0.20151	83.7514	98.5959
30.6717	0.20141	83.9119	98.5921
30.7042	0.2013	84.0645	98.5885
30.7376	0.20119	84.2224	98.5856
30.7711	0.20108	84.3836	98.5825
30.8043	0.20096	84.546	98.5796
30.8372	0.20086	84.6977	98.576
30.8711	0.20076	84.8562	98.5726
30.9037	0.20064	85.018	98.5688
30.9369	0.20052	85.1728	98.5654
30.9711	0.2004	85.3263	98.5622
31.0042	0.20026	85.4866	98.5591
31.0376	0.20016	85.6443	98.5557
31.0705	0.20005	85.7981	98.552
31.1034	0.19993	85.9546	98.5483
31.1365	0.19981	86.1126	98.5449
31.1708	0.19974	86.2701	98.5417
31.2034	0.19966	86.4301	98.5387
31.2371	0.19958	86.5857	98.5357
31.2709	0.19948	86.7439	98.5325
31.3031	0.19938	86.8983	98.5291
31.3373	0.19925	87.0555	98.5249
31.3694	0.19914	87.2118	98.5207
31.4035	0.19902	87.3716	98.5167
31.4378	0.19889	87.5263	98.5127
31.4702	0.1988	87.6836	98.5083
31.503	0.19869	87.8398	98.504
31.5361	0.19857	87.9971	98.4997
31.57	0.19845	88.1496	98.4957
31.603	0.19832	88.3113	98.4918
31.6365	0.1982	88.4663	98.4882
31.6689	0.19808	88.6195	98.4848
31.7025	0.19799	88.781	98.4814
31.7363	0.19791	88.9375	98.4773
31.7696	0.19784	89.092	98.4732
31.8034	0.19776	89.2532	98.4688
31.8365	0.19768	89.4051	98.4646
31.8699	0.1976	89.564	98.4603
31.9034	0.19749	89.7173	98.4554
31.9362	0.19738	89.8736	98.4511
31.9691	0.19725	90.0345	98.446
32.0034	0.19714	90.1861	98.4416
32.0364	0.19703	90.3435	98.4368
32.07	0.19694	90.499	98.4327
32.1027	0.19683	90.6518	98.4281
32.1363	0.1967	90.8112	98.4237
32.1696	0.19657	90.9649	98.4197
32.2024	0.19646	91.1201	98.4152
32.236	0.19634	91.2739	98.411
32.2703	0.19625	91.4337	98.4062
32.3027	0.19613	91.588	98.4018
32.3366	0.19602	91.7465	98.3965
32.3691	0.19594	91.8987	98.3913
32.4025	0.19585	92.05	98.3859
32.436	0.19576	92.2109	98.3809
32.4687	0.19567	92.3664	98.376
32.5023	0.19558	92.5246	98.3707
32.5358	0.19546	92.6791	98.3657
32.5691	0.19536	92.8357	98.3605
32.6027	0.19525	92.9942	98.3554
32.6365	0.19515	93.1502	98.3501
32.6691	0.19505	93.3034	98.3451
32.7023	0.19494	93.4617	98.3402
32.7358	0.19484	93.6178	98.3354
32.7686	0.19476	93.7709	98.33
32.8025	0.19466	93.9292	98.3248
32.8352	0.19456	94.0869	98.3193
32.8691	0.19447	94.24	98.3133
32.9019	0.19435	94.3994	98.3075
32.9359	0.19421	94.5512	98.3014
32.9691	0.19409	94.7069	98.2953
33.0021	0.19396	94.8637	98.2893
33.0352	0.19388	95.0207	98.2836
33.0693	0.19377	95.1787	98.2774
33.1021	0.19367	95.3297	98.2717
33.1362	0.19361	95.4891	98.2656
33.1682	0.19352	95.6418	98.2597
33.2022	0.19343	95.8	98.2541
33.236	0.19332	95.9558	98.2485
33.2702	0.19321	96.1136	98.2428
33.3025	0.19311	96.27	98.2365
33.3355	0.193	96.4233	98.23
33.3687	0.19291	96.5823	98.2231
33.402	0.19282	96.7407	98.2168
33.4356	0.19273	96.8969	98.2103
33.4687	0.19264	97.0515	98.2039
33.5024	0.19254	97.2095	98.197
33.5354	0.19243	97.3634	98.19
33.5686	0.19234	97.5241	98.1832
33.6024	0.19224	97.6825	98.177
33.6353	0.19212	97.8331	98.1712
33.6685	0.192	97.9899	98.1653
33.7022	0.19189	98.1483	98.1593
33.7353	0.19181	98.3067	98.1526
33.7691	0.19175	98.4627	98.1458
33.8022	0.19168	98.6187	98.1385
33.8352	0.1916	98.7742	98.1317
33.8682	0.19149	98.9334	98.125
33.9022	0.19137	99.0879	98.1174
33.9349	0.19125	99.2519	98.1098
33.9689	0.19115	99.4037	98.1019
34.0024	0.19108	99.5612	98.0937
34.0347	0.19101	99.721	98.0856
34.0682	0.19095	99.8753	98.0779
34.1017	0.19086	100.033	98.0703
34.1354	0.19078	100.186	98.063
34.1687	0.19069	100.353	98.0553
34.2016	0.19061	100.506	98.0475
34.2348	0.19053	100.665	98.0398
34.2687	0.19047	100.823	98.0323
34.3014	0.19038	100.982	98.0243
34.3352	0.19027	101.134	98.0164
34.3685	0.19018	101.297	98.0086
34.4014	0.1901	101.451	98.0006
34.4356	0.19001	101.608	97.9923
34.4688	0.18993	101.766	97.9841
34.5005	0.18983	101.922	97.9758
34.5345	0.18974	102.084	97.9669
34.5693	0.18964	102.239	97.9582
34.602	0.18956	102.398	97.9492
34.6358	0.18948	102.559	97.9403
34.6685	0.18942	102.715	97.9323
34.7011	0.18936	102.875	97.9239
34.7346	0.18929	103.03	97.9155
34.7687	0.1892	103.192	97.9068
34.8014	0.1891	103.35	97.8976
34.8348	0.18901	103.508	97.8885
34.8687	0.18891	103.669	97.8801
34.9019	0.18882	103.824	97.8717
34.9347	0.18877	103.982	97.8628
34.9682	0.18869	104.141	97.8537
35.0016	0.18864	104.303	97.8438
35.0348	0.18856	104.461	97.8336
35.0681	0.18844	104.621	97.8231
35.1018	0.18834	104.776	97.8132
35.1356	0.18823	104.936	97.8038
35.1679	0.18814	105.092	97.7947
35.2019	0.18808	105.251	97.7851
35.2347	0.18801	105.413	97.7752
35.2682	0.18793	105.572	97.7652
35.3023	0.18784	105.734	97.7554
35.3351	0.18776	105.894	97.7456
35.3684	0.18769	106.052	97.7364
35.4017	0.18764	106.213	97.7273
35.4342	0.1876	106.372	97.7174
35.4686	0.18754	106.529	97.7069
35.5012	0.18744	106.685	97.6959
35.5346	0.18733	106.851	97.6848
35.5675	0.18723	107.009	97.6739
35.602	0.18712	107.171	97.6631
35.6348	0.187	107.327	97.6523
35.6683	0.1869	107.487	97.6413
35.7014	0.18683	107.652	97.6296
35.735	0.18677	107.811	97.6181
35.7685	0.18674	107.968	97.6072
35.8016	0.18671	108.127	97.5963
35.8346	0.18664	108.289	97.5852
35.8685	0.18656	108.45	97.574
35.9012	0.18646	108.609	97.5625
35.9341	0.18636	108.769	97.5517
35.9679	0.18627	108.932	97.5408
36.0011	0.18623	109.09	97.5299
36.0349	0.18621	109.252	97.5193
36.0683	0.18617	109.411	97.5079
36.1014	0.18615	109.573	97.4962
36.1355	0.1861	109.734	97.4837
36.1683	0.18604	109.894	97.4715
36.2008	0.18596	110.06	97.4595
36.2352	0.18587	110.216	97.4471
36.2678	0.18581	110.371	97.4342
36.301	0.18575	110.537	97.4214
36.3347	0.18567	110.699	97.4084
36.3686	0.18561	110.862	97.3949
36.4015	0.18554	111.022	97.3818
36.4359	0.18548	111.187	97.3688
36.4686	0.18543	111.347	97.3568
36.5024	0.18536	111.507	97.3447
36.5346	0.18529	111.671	97.3327
36.5682	0.18522	111.831	97.3206
36.6021	0.18515	111.989	97.3083
36.6349	0.18505	112.152	97.2955
36.6691	0.18496	112.316	97.2827
36.7026	0.18487	112.476	97.27
36.7347	0.18481	112.638	97.2571
36.7695	0.18473	112.8	97.2443
36.8026	0.18466	112.962	97.2307
36.8351	0.18458	113.123	97.2173
36.8687	0.1845	113.286	97.2033
36.9023	0.18445	113.447	97.1892
36.9356	0.1844	113.609	97.1756
36.9685	0.18433	113.772	97.1619
37.0016	0.18427	113.937	97.1487
37.0352	0.1842	114.098	97.1356
37.069	0.18415	114.261	97.1222
37.1024	0.18413	114.426	97.1088
37.1358	0.18412	114.585	97.095
37.169	0.1841	114.751	97.0807
37.2023	0.18401	114.909	97.0664
37.2351	0.1839	115.076	97.0525
37.2685	0.18379	115.236	97.0383
37.3021	0.18371	115.4	97.0244
37.3351	0.18365	115.562	97.0094
37.369	0.1836	115.722	96.9945
37.4018	0.18351	115.886	96.9796
37.4357	0.18341	116.046	96.9645
37.4683	0.18331	116.214	96.9501
37.502	0.18325	116.377	96.9361
37.535	0.18319	116.541	96.9219
37.5686	0.18315	116.699	96.9073
37.6023	0.18313	116.867	96.8923
37.6357	0.18308	117.028	96.8775
37.6693	0.183	117.195	96.8637
37.7026	0.18294	117.356	96.8494
37.7357	0.18288	117.522	96.8352
37.7685	0.18282	117.683	96.8202
37.8023	0.18276	117.849	96.8049
37.8357	0.18271	118.012	96.7892
37.8693	0.18263	118.177	96.7738
37.9026	0.18255	118.34	96.7592
37.9352	0.18248	118.5	96.7439
37.9693	0.18242	118.664	96.7282
38.0017	0.18236	118.828	96.7118
38.035	0.1823	118.991	96.696
38.0691	0.18224	119.159	96.6804
38.1025	0.18216	119.321	96.6656
38.1349	0.18212	119.484	96.6505
38.1687	0.18208	119.649	96.6349
38.2028	0.18204	119.817	96.6187
38.2357	0.18199	119.979	96.6019
38.269	0.18195	120.146	96.5856
38.3023	0.18191	120.304	96.5699
38.3351	0.18186	120.472	96.5542
38.3689	0.1818	120.637	96.5377
38.4018	0.18174	120.796	96.5205
38.4358	0.18168	120.96	96.5031
38.4694	0.18162	121.127	96.4866
38.5023	0.18157	121.291	96.4705
38.5359	0.18153	121.457	96.4549
38.5687	0.18151	121.621	96.4389
38.602	0.1815	121.786	96.4224
38.6365	0.18147	121.952	96.4053
38.6689	0.18139	122.115	96.3885
38.7021	0.1813	122.279	96.3721
38.7362	0.18123	122.444	96.3562
38.7687	0.18115	122.607	96.3395
38.8031	0.1811	122.769	96.3216
38.8357	0.18107	122.936	96.3036
38.8695	0.18102	123.099	96.2854
38.9026	0.18096	123.264	96.2678
38.9355	0.1809	123.426	96.2503
38.9693	0.18084	123.594	96.2331
39.0021	0.1808	123.761	96.2154
39.0354	0.18079	123.92	96.1974
39.0694	0.18078	124.084	96.179
39.1028	0.18074	124.258	96.1612
39.136	0.1807	124.419	96.1442
39.1691	0.18067	124.582	96.1273
39.2031	0.18061	124.747	96.1102
39.2348	0.18056	124.91	96.0922
39.2696	0.18051	125.075	96.0744
39.3024	0.18046	125.242	96.0568
39.3353	0.18041	125.412	96.0389
39.3691	0.18035	125.569	96.0207
39.4019	0.18031	125.736	96.0025
39.4356	0.18028	125.9	95.9835
39.4694	0.18025	126.063	95.9646
39.5031	0.1802	126.231	95.9454
39.5362	0.18014	126.396	95.9264
39.5693	0.18008	126.564	95.9076
39.603	0.18006	126.728	95.889
39.637	0.18003	126.893	95.8698
39.6698	0.17999	127.058	95.8509
39.7034	0.17993	127.22	95.8323
39.7368	0.17985	127.389	95.8132
39.7689	0.17977	127.553	95.7935
39.8036	0.1797	127.716	95.7741
39.8363	0.17964	127.88	95.7546
39.8701	0.1796	128.049	95.7348
39.9035	0.17956	128.212	95.7154
39.9359	0.17952	128.383	95.6949
39.9698	0.17947	128.544	95.6744
40.0032	0.17941	128.708	95.6535
40.0368	0.17936	128.876	95.6329
40.0695	0.17933	129.041	95.6132
40.1031	0.1793	129.201	95.594
40.1359	0.17927	129.37	95.574
40.1692	0.17925	129.537	95.5537
40.2035	0.17925	129.699	95.5333
40.2358	0.17925	129.868	95.512
40.2699	0.17922	130.034	95.4918
40.3039	0.17917	130.197	95.4714
40.336	0.17911	130.36	95.4511
40.3694	0.17903	130.523	95.43
40.4026	0.17897	130.692	95.4083
40.4358	0.17889	130.857	95.3867
40.4695	0.17883	131.023	95.3649
40.5038	0.17881	131.188	95.3435
40.5372	0.17878	131.352	95.3222
40.5697	0.17876	131.52	95.3014
40.603	0.17875	131.684	95.2796
40.6363	0.17873	131.849	95.2578
40.6695	0.1787	132.017	95.2359
40.7038	0.17864	132.179	95.2139
40.736	0.17859	132.344	95.1917
40.7704	0.17854	132.508	95.1694
40.8037	0.17851	132.676	95.1471
40.8373	0.1785	132.84	95.1245
40.87	0.17849	133.006	95.1014
40.9024	0.17846	133.169	95.0782
40.9376	0.17842	133.336	95.0554
40.9695	0.17837	133.497	95.0331
41.0035	0.17833	133.667	95.0102
41.0366	0.17829	133.83	94.9869
41.071	0.17826	133.996	94.9639
41.1035	0.17821	134.163	94.9408
41.1379	0.17818	134.33	94.9174
41.1702	0.17819	134.495	94.8947
41.2046	0.17819	134.659	94.8719
41.2374	0.17818	134.823	94.8487
41.2713	0.17815	134.991	94.8247
41.3038	0.1781	135.156	94.7998
41.3379	0.17803	135.318	94.7751
41.3709	0.17797	135.486	94.7516
41.404	0.17794	135.65	94.7282
41.438	0.17791	135.816	94.705
41.4712	0.17784	135.982	94.682
41.5038	0.17777	136.146	94.6575
41.5369	0.17773	136.308	94.6333
41.5711	0.17772	136.48	94.6095
41.6044	0.1777	136.647	94.5859
41.6383	0.17766	136.807	94.5629
41.6705	0.17759	136.976	94.5397
41.7044	0.1775	137.138	94.5156
41.7376	0.17742	137.304	94.491
41.771	0.17738	137.47	94.4666
41.8048	0.17731	137.638	94.4417
41.8385	0.17725	137.801	94.4177
41.8706	0.17719	137.969	94.3931
41.9042	0.17713	138.136	94.3685
41.9383	0.17711	138.299	94.3443
41.9714	0.17707	138.463	94.3201
42.0042	0.17702	138.624	94.2965
42.0377	0.17698	138.793	94.2731
42.0712	0.17695	138.96	94.2498
42.1047	0.17692	139.124	94.2261
42.1383	0.17688	139.295	94.2027
42.1719	0.17682	139.458	94.179
42.2054	0.17674	139.621	94.1556
42.2378	0.17669	139.784	94.1321
42.2715	0.17666	139.949	94.1086
42.3047	0.17663	140.117	94.0846
42.3388	0.17657	140.281	94.0605
42.3719	0.1765	140.448	94.0367
42.405	0.17645	140.611	94.0129
42.4378	0.17642	140.775	93.9899
42.4711	0.17638	140.946	93.9671
42.5053	0.17633	141.107	93.9446
42.5381	0.1763	141.271	93.9219
42.5713	0.17626	141.437	93.8991
42.6056	0.17621	141.606	93.8758
42.6382	0.17614	141.768	93.8535
42.6711	0.17607	141.935	93.8306
42.7051	0.17601	142.099	93.8079
42.7386	0.17596	142.265	93.7855
42.7718	0.17593	142.427	93.7624
42.8044	0.17592	142.593	93.7397
42.8389	0.17591	142.762	93.7169
42.8721	0.17589	142.922	93.6947
42.9054	0.17586	143.09	93.6731
42.9385	0.17583	143.257	93.6519
42.9718	0.17582	143.418	93.63
43.0053	0.17582	143.585	93.6081
43.0383	0.17577	143.752	93.5864
43.0721	0.17571	143.919	93.5646
43.1052	0.17565	144.083	93.5431
43.1383	0.17559	144.25	93.5213
43.172	0.17557	144.415	93.4998
43.2058	0.17554	144.58	93.4785
43.239	0.1755	144.746	93.457
43.2724	0.17549	144.911	93.4352
43.3058	0.17546	145.076	93.414
43.3399	0.1754	145.241	93.3932
43.3717	0.17535	145.409	93.3725
43.4062	0.1753	145.575	93.352
43.4387	0.17527	145.736	93.3312
43.4723	0.17527	145.905	93.3104
43.5062	0.17526	146.072	93.2895
43.5396	0.17523	146.235	93.2686
43.5731	0.1752	146.4	93.2479
43.6062	0.17517	146.565	93.2272
43.6396	0.17513	146.731	93.206
43.6729	0.17508	146.898	93.1849
43.7058	0.175	147.063	93.1638
43.7402	0.17494	147.224	93.1425
43.7727	0.17493	147.389	93.1217
43.8069	0.17491	147.556	93.1013
43.8394	0.1749	147.722	93.0807
43.8725	0.17488	147.886	93.0601
43.9059	0.17481	148.052	93.0389
43.9397	0.17476	148.219	93.0184
43.9729	0.17472	148.383	92.9987
44.0056	0.17466	148.55	92.979
44.0396	0.17463	148.714	92.959
44.0732	0.17461	148.883	92.9388
44.1067	0.17461	149.047	92.9181
44.1399	0.1746	149.213	92.8973
44.1734	0.17457	149.38	92.8769
44.2064	0.17451	149.543	92.8566
44.2399	0.17447	149.706	92.8365
44.2729	0.17443	149.875	92.8155
44.3066	0.17439	150.039	92.7939
44.3396	0.17435	150.206	92.7717
44.3733	0.17431	150.369	92.7498
44.4067	0.17428	150.539	92.7279
44.4401	0.17428	150.701	92.7058
44.4739	0.17425	150.865	92.6834
44.5068	0.1742	151.032	92.6604
44.5404	0.17414	151.199	92.6369
44.5735	0.1741	151.363	92.6136
44.6072	0.17408	151.528	92.5904
44.6408	0.17408	151.695	92.5669
44.6737	0.17407	151.864	92.5436
44.7072	0.17406	152.027	92.5197
44.7398	0.17405	152.188	92.4959
44.7736	0.17402	152.355	92.4722
44.8085	0.17395	152.52	92.4478
44.841	0.17387	152.687	92.4238
44.8732	0.1738	152.852	92.3985
44.9069	0.17377	153.016	92.3727
44.9409	0.17376	153.185	92.3464
44.974	0.17373	153.345	92.3201
45.0079	0.1737	153.511	92.2932
45.041	0.17365	153.675	92.2662
45.0735	0.17363	153.843	92.2384
45.1079	0.17362	154.011	92.2095
45.1412	0.1736	154.17	92.18
45.1744	0.17356	154.337	92.15
45.2087	0.17351	154.499	92.1205
45.2409	0.17347	154.665	92.0909
45.2752	0.17344	154.83	92.0609
45.3091	0.17342	154.998	92.0297
45.3423	0.17339	155.161	91.9979
45.3749	0.17336	155.325	91.9653
45.4084	0.17331	155.492	91.9324
45.4418	0.17323	155.657	91.8998
45.4753	0.17317	155.821	91.8672
45.5084	0.17314	155.984	91.8335
45.5421	0.17312	156.147	91.7989
45.5746	0.1731	156.313	91.7635
45.6082	0.17306	156.476	91.7283
45.6413	0.17301	156.643	91.6933
45.6749	0.17296	156.812	91.6582
45.7083	0.17294	156.973	91.6228
45.7416	0.17293	157.137	91.5863
45.775	0.1729	157.302	91.5493
45.8088	0.17286	157.467	91.5116
45.8413	0.17281	157.633	91.4739
45.8753	0.17274	157.796	91.4364
45.9089	0.1727	157.96	91.3988
45.9417	0.17266	158.125	91.3599
45.9755	0.17262	158.287	91.3202
46.0085	0.17257	158.454	91.2798
46.0418	0.17253	158.619	91.2393
46.0755	0.17249	158.786	91.1992
46.1094	0.17245	158.95	91.1584
46.1421	0.17243	159.113	91.1178
46.1762	0.17242	159.28	91.0767
46.209	0.17241	159.441	91.0349
46.2434	0.17241	159.605	90.9928
46.2758	0.17237	159.769	90.9512
46.3096	0.17231	159.938	90.9096
46.3434	0.17225	160.105	90.868
46.3761	0.17221	160.265	90.8259
46.4097	0.17219	160.429	90.7832
46.4436	0.17217	160.595	90.7408
46.4757	0.17214	160.763	90.6977
46.5104	0.1721	160.926	90.6552
46.543	0.17203	161.089	90.6122
46.5768	0.17196	161.254	90.5696
46.6097	0.1719	161.42	90.5262
46.6427	0.17185	161.585	90.4833
46.6766	0.17183	161.749	90.4406
46.7102	0.17184	161.91	90.3986
46.7427	0.17183	162.078	90.357
46.7769	0.17182	162.24	90.3154
46.8108	0.1718	162.403	90.2742
46.8434	0.17177	162.57	90.2329
46.8773	0.17172	162.734	90.1922
46.9096	0.17167	162.903	90.1514
46.9438	0.17162	163.064	90.1114
46.9768	0.17158	163.229	90.0711
47.0106	0.17157	163.393	90.0313
47.0436	0.17155	163.557	89.9913
47.0762	0.17151	163.721	89.9518
47.1099	0.17148	163.888	89.9128
47.1432	0.17144	164.055	89.874
47.177	0.17142	164.22	89.8362
47.2108	0.1714	164.387	89.7988
47.2443	0.17137	164.547	89.7618
47.2767	0.17134	164.711	89.7252
47.3113	0.17132	164.878	89.6894
47.3446	0.1713	165.046	89.6543
47.3778	0.17127	165.212	89.6194
47.4111	0.17122	165.381	89.5849
47.4447	0.17118	165.543	89.5504
47.4779	0.17114	165.708	89.5166
47.5113	0.17111	165.873	89.4829
47.5445	0.17111	166.039	89.4502
47.5781	0.17109	166.204	89.418
47.6112	0.17104	166.369	89.3861
47.645	0.17098	166.535	89.3541
47.6785	0.17095	166.701	89.3221
47.7116	0.17092	166.869	89.2908
47.7449	0.17085	167.034	89.2603
47.7785	0.17076	167.198	89.2309
47.8117	0.17066	167.368	89.2019
47.8455	0.1706	167.53	89.1732
47.8781	0.17058	167.699	89.1444
47.9113	0.17057	167.865	89.1161
47.9452	0.17055	168.034	89.0888
47.9783	0.17051	168.198	89.0626
48.0115	0.17046	168.363	89.037
48.0448	0.17043	168.532	89.012
48.0781	0.1704	168.695	88.9867
48.112	0.17037	168.862	88.9614
48.1453	0.17035	169.028	88.9366
48.1789	0.17032	169.196	88.9126
48.2118	0.17031	169.36	88.8888
48.2453	0.1703	169.528	88.8655
48.2788	0.17029	169.693	88.8419
48.3125	0.1703	169.862	88.8183
48.3463	0.17029	170.028	88.7951
48.3786	0.17029	170.193	88.7721
48.4125	0.17025	170.361	88.7508
48.4456	0.17021	170.529	88.7299
48.4791	0.17017	170.696	88.7093
48.5122	0.17011	170.86	88.6887
48.5463	0.17005	171.03	88.6686
48.5789	0.17	171.196	88.649
48.6117	0.16995	171.366	88.6301
48.6461	0.16993	171.531	88.6122
48.6796	0.16991	171.698	88.5944
48.7127	0.16988	171.862	88.5773
48.746	0.16985	172.027	88.5594
48.7799	0.16981	172.195	88.5422
48.8128	0.16975	172.362	88.5254
48.8464	0.16973	172.532	88.5096
48.8787	0.16972	172.701	88.4941
48.9138	0.16969	172.865	88.4784
48.9466	0.16964	173.034	88.4627
48.98	0.1696	173.204	88.4468
49.0132	0.16955	173.369	88.4318
49.0466	0.16951	173.536	88.4172
49.0794	0.1695	173.698	88.4038
49.1138	0.16947	173.868	88.3898
49.1467	0.16944	174.035	88.3763
49.1801	0.16942	174.201	88.3624
49.2137	0.16937	174.37	88.3491
49.2473	0.16928	174.538	88.3368
49.2799	0.16918	174.706	88.3253
49.3137	0.16911	174.871	88.3143
49.3468	0.16906	175.039	88.3033
49.3807	0.16903	175.208	88.2919
49.414	0.16899	175.376	88.2802
49.4479	0.16896	175.541	88.2693
49.4805	0.16892	175.712	88.2587
49.5144	0.16889	175.876	88.2488
49.5482	0.16887	176.044	88.2387
49.5812	0.16886	176.209	88.2286
49.6147	0.16884	176.375	88.2178
49.6478	0.1688	176.546	88.2073
49.6804	0.16877	176.711	88.1975
49.7142	0.16872	176.876	88.1881
49.7481	0.1687	177.043	88.1792
49.7807	0.16868	177.21	88.1703
49.814	0.16865	177.377	88.1615
49.8478	0.16863	177.547	88.1526
49.8815	0.16863	177.713	88.1441
49.9144	0.16864	177.881	88.1363
49.9481	0.16862	178.048	88.1294
49.9815	0.16857	178.214	88.1226
50.0148	0.16851	178.381	88.1154
50.0482	0.16845	178.55	88.1082
50.0811	0.16843	178.716	88.1012
50.1135	0.1684	178.882	88.094
50.1479	0.16836	179.047	88.0869
50.1815	0.16833	179.212	88.0801
50.215	0.16827	179.383	88.0732
50.2479	0.16823	179.548	88.0661
50.2815	0.16821	179.715	88.0587
50.3143	0.16819	179.877	88.0509
50.3479	0.16818	180.046	88.044
50.3821	0.16816	180.215	88.0375
50.4156	0.16812	180.381	88.0311
50.4481	0.16806	180.546	88.0249
50.482	0.168	180.712	88.0189
50.5147	0.16793	180.881	88.0126
50.5491	0.16789	181.047	88.0066
50.5818	0.16788	181.209	88.0006
50.6144	0.16788	181.379	87.9949
50.6492	0.16785	181.548	87.9896
50.682	0.16781	181.713	87.9836
50.7162	0.16779	181.879	87.9773
50.7486	0.16778	182.046	87.9708
50.7818	0.16779	182.212	87.9648
50.8158	0.16779	182.378	87.9587
50.8485	0.16774	182.546	87.953
50.8822	0.1677	182.713	87.9473
50.9147	0.16768	182.876	87.9417
50.9495	0.16768	183.044	87.9357
50.9828	0.16766	183.21	87.9297
51.0154	0.16762	183.373	87.924
51.0495	0.16757	183.544	87.9183
51.0817	0.16751	183.71	87.913
51.116	0.16748	183.873	87.9072
51.1492	0.16744	184.042	87.9017
51.1822	0.16743	184.21	87.8958
51.2162	0.16742	184.374	87.8896
51.2495	0.16743	184.54	87.8836
51.2824	0.16743	184.706	87.8775
51.317	0.16741	184.869	87.8718
51.3497	0.16735	185.037	87.8658
51.3826	0.1673	185.201	87.8597
51.4165	0.16725	185.368	87.8533
51.4493	0.16722	185.536	87.8468
51.4832	0.16722	185.704	87.8406
51.5168	0.16721	185.871	87.8345
51.5494	0.16719	186.035	87.829
51.5836	0.16717	186.202	87.823
51.6165	0.16715	186.367	87.8175
51.6498	0.1671	186.534	87.8109
51.6838	0.16704	186.705	87.8045
51.7163	0.167	186.871	87.798
51.7494	0.16697	187.034	87.7916
51.7843	0.16697	187.2	87.7854
51.8169	0.16696	187.368	87.7787
51.8499	0.16693	187.534	87.772
51.8833	0.16691	187.7	87.7647
51.9159	0.16687	187.868	87.7576
51.9498	0.16682	188.031	87.7502
51.9838	0.16679	188.197	87.7433
52.0172	0.16681	188.361	87.7362
52.05	0.16683	188.53	87.7296
52.0833	0.16684	188.695	87.7227
52.1171	0.1668	188.857	87.7151
52.1507	0.16673	189.025	87.7081
52.184	0.16668	189.188	87.7011
52.2175	0.16665	189.357	87.6943
52.2505	0.16663	189.523	87.6873
52.2838	0.1666	189.69	87.6801
52.317	0.16658	189.852	87.6733
52.3507	0.16653	190.02	87.666
52.3846	0.16649	190.187	87.6585
52.4173	0.16644	190.355	87.6511
52.4501	0.1664	190.522	87.644
52.485	0.16638	190.684	87.6365
52.5173	0.16636	190.853	87.6289
52.5512	0.16636	191.019	87.6212
52.5847	0.16637	191.185	87.6134
52.6179	0.16638	191.352	87.6058
52.6512	0.16636	191.516	87.5979
52.6853	0.16632	191.683	87.5902
52.7179	0.16628	191.851	87.5822
52.7513	0.16625	192.016	87.5745
52.7842	0.16623	192.178	87.5671
52.8177	0.16622	192.348	87.5599
52.8509	0.16619	192.511	87.5522
52.885	0.16615	192.678	87.5441
52.9177	0.16609	192.847	87.5364
52.951	0.16605	193.01	87.5277
52.9845	0.16602	193.178	87.5189
53.0183	0.166	193.343	87.5106
53.0517	0.16601	193.511	87.5026
53.0856	0.16603	193.674	87.4942
53.1178	0.16603	193.839	87.4854
53.1516	0.16599	194.008	87.4765
53.1851	0.16593	194.174	87.4678
53.2186	0.16587	194.338	87.4595
53.2522	0.16588	194.503	87.4507
53.2852	0.16593	194.67	87.4428
53.3191	0.16595	194.832	87.4346
53.3516	0.16592	195.002	87.4262
53.3848	0.16587	195.17	87.4176
53.4186	0.16583	195.332	87.4092
53.4524	0.16582	195.5	87.4006
53.4862	0.16584	195.664	87.3917
53.5187	0.16583	195.83	87.383
53.5518	0.16582	195.995	87.3741
53.5855	0.16579	196.161	87.3653
53.6187	0.16575	196.327	87.3562
53.6525	0.16573	196.494	87.3474
53.6859	0.16571	196.661	87.3386
53.7191	0.16567	196.824	87.3301
53.7521	0.16563	196.992	87.3213
53.7854	0.16559	197.155	87.3129
53.8197	0.16559	197.321	87.3044
53.8527	0.1656	197.49	87.2956
53.8854	0.16562	197.659	87.287
53.9191	0.16558	197.825	87.2787
53.9531	0.16553	197.992	87.2705
53.986	0.16548	198.156	87.2621
54.0182	0.16543	198.324	87.2535
54.0532	0.16543	198.489	87.2445
54.086	0.16545	198.654	87.2354
54.1195	0.16545	198.82	87.2262
54.1525	0.16544	198.985	87.2173
54.1865	0.16545	199.15	87.2087
54.2204	0.16544	199.317	87.2003
54.2531	0.16544	199.483	87.1916
54.2861	0.16545	199.648	87.1831
54.32	0.16543	199.818	87.175
54.3534	0.16539	199.981	87.1669
54.3861	0.16537	200.146	87.159
54.4203	0.16535	200.315	87.1511
54.453	0.16534	200.478	87.1435
54.4871	0.16533	200.649	87.1355
54.5196	0.16531	200.815	87.1279
54.5537	0.1653	200.98	87.1201
54.5876	0.16531	201.144	87.112
54.6198	0.16534	201.314	87.1039
54.6534	0.16543	201.479	87.0958
54.6873	0.16553	201.644	87.0882
54.7202	0.16561	201.808	87.0805
54.7534	0.16563	201.98	87.0736
54.7871	0.16563	202.144	87.0662
54.8214	0.16561	202.312	87.0596
54.8529	0.1656	202.478	87.0522
54.8876	0.16561	202.644	87.045
54.9213	0.16561	202.812	87.0385
54.9539	0.16562	202.98	87.0325
54.9877	0.16565	203.15	87.0265
55.0213	0.16566	203.313	87.0199
55.054	0.16564	203.48	87.0133
55.0879	0.16562	203.645	87.0063
55.1208	0.16558	203.811	87
55.1539	0.16551	203.978	86.9936
55.1876	0.16548	204.143	86.9881
55.2211	0.16546	204.31	86.9823
55.2546	0.16545	204.478	86.9761
55.2876	0.16546	204.643	86.9694
55.3208	0.16544	204.809	86.9631
55.3538	0.1654	204.976	86.9577
55.3878	0.16537	205.143	86.953
55.4207	0.16535	205.31	86.9485
55.4545	0.16535	205.476	86.9438
55.4877	0.16533	205.642	86.9389
55.521	0.1653	205.811	86.9333
55.5549	0.16525	205.976	86.9285
55.5866	0.16522	206.144	86.9241
55.6215	0.16522	206.311	86.9202
55.6549	0.16523	206.476	86.9157
55.6883	0.16523	206.643	86.9109
55.7216	0.16524	206.813	86.9052
55.7558	0.16521	206.982	86.8994
55.7878	0.16518	207.148	86.8935
55.8217	0.16514	207.313	86.8879
55.8545	0.1651	207.482	86.8827
55.8888	0.16507	207.648	86.8769
55.9228	0.16504	207.813	86.8706
55.9559	0.16503	207.979	86.864
55.9884	0.16502	208.146	86.8577
56.022	0.16501	208.315	86.8517
56.0554	0.16498	208.481	86.8461
56.088	0.16497	208.649	86.8409
56.1221	0.16492	208.813	86.8355
56.1553	0.16487	208.98	86.8293
56.1888	0.16481	209.148	86.823
56.2218	0.16475	209.318	86.8172
56.2561	0.1647	209.482	86.8114
56.289	0.16468	209.647	86.8057
56.3227	0.16466	209.815	86.8002
56.3562	0.16465	209.984	86.7936
56.3892	0.16463	210.151	86.7869
56.4227	0.16459	210.316	86.7797
56.4555	0.16456	210.484	86.7727
56.4887	0.16451	210.651	86.7661
56.5228	0.16444	210.819	86.7599
56.5566	0.1644	210.982	86.753
56.5905	0.16437	211.153	86.7464
56.6229	0.16433	211.316	86.739
56.6565	0.16432	211.482	86.7312
56.6901	0.1643	211.649	86.7239
56.723	0.16426	211.817	86.7166
56.756	0.16426	211.986	86.7101
56.7898	0.16428	212.152	86.7035
56.8226	0.16432	212.318	86.6965
56.8567	0.16432	212.488	86.6888
56.8891	0.16431	212.651	86.6808
56.9232	0.16426	212.821	86.6726
56.957	0.16423	212.986	86.6651
56.9907	0.1642	213.155	86.6579
57.0234	0.16417	213.319	86.6505
57.0567	0.16415	213.486	86.6427
57.0907	0.16411	213.654	86.6338
57.1243	0.16408	213.822	86.6247
57.1569	0.16408	213.987	86.616
57.1904	0.16408	214.155	86.6074
57.2234	0.16408	214.321	86.5996
57.2575	0.16408	214.485	86.5915
57.291	0.16407	214.654	86.5832
57.3245	0.16405	214.82	86.5745
57.3577	0.16401	214.986	86.5654
57.3912	0.16399	215.154	86.5566
57.4244	0.16396	215.323	86.5483
57.4576	0.16396	215.49	86.5403
57.4918	0.16399	215.659	86.5321
57.5251	0.164	215.82	86.5237
57.5574	0.16398	215.985	86.5144
57.5914	0.16393	216.152	86.5047
57.6242	0.16385	216.321	86.4949
57.6582	0.16382	216.488	86.4849
57.6915	0.1638	216.654	86.4754
57.7251	0.16379	216.818	86.4659
57.7582	0.16378	216.986	86.4561
57.7917	0.16375	217.153	86.4458
57.8255	0.16371	217.319	86.4349
57.8577	0.16367	217.483	86.4242
57.891	0.16364	217.653	86.4136
57.9247	0.16362	217.819	86.4038
57.958	0.16365	217.985	86.394
57.9915	0.16367	218.151	86.384
58.0251	0.1637	218.317	86.3737
58.0584	0.16373	218.483	86.3628
58.0917	0.16373	218.651	86.3517
58.1254	0.16372	218.816	86.3407
58.1582	0.16369	218.987	86.3301
58.1916	0.16367	219.152	86.3191
58.2246	0.16366	219.318	86.3081
58.2588	0.16367	219.485	86.2964
58.2919	0.16367	219.651	86.2846
58.3257	0.16366	219.818	86.2723
58.3596	0.16365	219.989	86.2599
58.393	0.16361	220.154	86.2481
58.4263	0.16355	220.321	86.2359
58.46	0.1635	220.487	86.2236
58.4928	0.16346	220.652	86.211
58.5262	0.16345	220.819	86.1986
58.5597	0.16346	220.987	86.186
58.5932	0.16346	221.151	86.1736
58.6264	0.16345	221.319	86.1609
58.6594	0.16342	221.486	86.1479
58.6925	0.1634	221.653	86.1354
58.7264	0.16339	221.818	86.1219
58.7595	0.16339	221.987	86.1088
58.7926	0.16338	222.149	86.0951
58.8263	0.16336	222.316	86.0819
58.8602	0.16335	222.484	86.0677
58.8929	0.16332	222.654	86.0532
58.9266	0.1633	222.819	86.0387
58.9596	0.16329	222.987	86.0238
58.9936	0.16327	223.155	86.0098
59.0262	0.16324	223.317	85.9949
59.0594	0.16324	223.484	85.9803
59.0935	0.16325	223.653	85.9652
59.127	0.16326	223.817	85.9501
59.1597	0.16325	223.985	85.9345
59.1946	0.16325	224.152	85.9195
59.227	0.16325	224.316	85.9046
59.2613	0.16324	224.482	85.8888
59.2935	0.16323	224.647	85.8735
59.3276	0.16321	224.816	85.8572
59.3601	0.16319	224.986	85.841
59.3937	0.16317	225.149	85.8242
59.428	0.16315	225.32	85.808
59.4612	0.16311	225.483	85.7913
59.4945	0.16306	225.651	85.7744
59.5271	0.163	225.821	85.757
59.5615	0.16295	225.985	85.7394
59.5936	0.16292	226.151	85.7223
59.6273	0.16292	226.316	85.7043
59.6616	0.16296	226.482	85.6865
59.6947	0.163	226.651	85.6685
59.7279	0.16303	226.815	85.6511
59.7611	0.16304	226.983	85.6323
59.7955	0.16305	227.148	85.6141
59.8282	0.16305	227.314	85.5956
59.8622	0.16303	227.481	85.577
59.8944	0.16303	227.648	85.5581
59.9278	0.16301	227.815	85.5393
59.9613	0.16301	227.981	85.5207
59.9951	0.16299	228.145	85.5016
60.028	0.16297	228.314	85.4819
60.0621	0.16296	228.48	85.4613
60.0946	0.16296	228.649	85.4409
60.128	0.16293	228.811	85.4195
60.1608	0.1629	228.98	85.3984
60.196	0.16288	229.145	85.3773
60.2285	0.16289	229.311	85.3559
60.2626	0.16293	229.478	85.3342
60.2955	0.16295	229.643	85.3122
60.3291	0.16295	229.807	85.2904
60.3625	0.1629	229.972	85.2689
60.3958	0.16285	230.137	85.2477
60.4288	0.1628	230.308	85.2257
60.4617	0.16278	230.473	85.2038
60.4953	0.16276	230.64	85.1808
60.5292	0.16278	230.805	85.1575
60.5626	0.16281	230.969	85.1344
60.5959	0.16282	231.135	85.1108
60.6294	0.16283	231.306	85.0869
60.663	0.16286	231.47	85.0616
60.6959	0.16285	231.634	85.0364
60.7297	0.16283	231.803	85.0106
60.7631	0.16279	231.969	84.9859
60.7961	0.16272	232.134	84.9609
60.8291	0.16266	232.302	84.9362
60.8629	0.16264	232.469	84.9112
60.8969	0.16263	232.635	84.885
60.9298	0.16264	232.797	84.8589
60.9628	0.16266	232.966	84.8326
60.9955	0.16264	233.128	84.8068
61.0294	0.16262	233.297	84.7805
61.0632	0.16259	233.462	84.754
61.0959	0.16256	233.63	84.7256
61.1292	0.16255	233.794	84.6972
61.1628	0.16256	233.956	84.6683
61.1969	0.16256	234.123	84.6391
61.2298	0.16259	234.289	84.6111
61.2627	0.16263	234.454	84.5821
61.2959	0.16265	234.623	84.553
61.3306	0.16266	234.786	84.523
61.3626	0.16264	234.952	84.4928
61.3974	0.1626	235.118	84.462
61.4303	0.16257	235.282	84.4318
61.4639	0.16256	235.452	84.4012
61.4969	0.16254	235.615	84.37
61.53	0.16253	235.781	84.3387
61.5629	0.16251	235.95	84.3057
61.5975	0.1625	236.116	84.273
61.6305	0.16249	236.28	84.2401
61.6639	0.16249	236.448	84.2079
61.6967	0.16249	236.616	84.1749
61.7304	0.16247	236.782	84.1418
61.7634	0.16248	236.946	84.1082
61.7969	0.1625	237.112	84.074
61.8293	0.16252	237.276	84.0401
61.8636	0.1625	237.444	84.0053
61.8967	0.16248	237.608	83.9716
61.9299	0.16248	237.772	83.9368
61.963	0.16247	237.94	83.9011
61.9975	0.16249	238.101	83.8646
62.0299	0.16252	238.27	83.8278
62.0638	0.16255	238.438	83.7903
62.0969	0.16257	238.601	83.7527
62.1315	0.16256	238.769	83.7148
62.1644	0.16251	238.929	83.6762
62.1975	0.16247	239.099	83.6374
62.2317	0.16245	239.262	83.5974
62.2648	0.16246	239.427	83.5579
62.2979	0.16248	239.59	83.5179
62.3317	0.16248	239.756	83.4778
62.3645	0.16246	239.925	83.4372
62.3982	0.16243	240.091	83.3963
62.432	0.16242	240.256	83.3548
62.4653	0.16243	240.421	83.3131
62.4987	0.16247	240.586	83.2712
62.5321	0.16248	240.755	83.2285
62.5645	0.16245	240.915	83.1854
62.5991	0.16241	241.081	83.1407
62.632	0.1624	241.248	83.0965
62.6651	0.16238	241.414	83.0515
62.6988	0.16238	241.58	83.0063
62.733	0.1624	241.746	82.9605
62.7658	0.16241	241.908	82.9147
62.7991	0.16242	242.072	82.8684
62.8318	0.16241	242.24	82.8214
62.8655	0.16239	242.406	82.7742
62.8986	0.16239	242.572	82.7261
62.9332	0.1624	242.737	82.6785
62.966	0.1624	242.901	82.6295
62.9986	0.16239	243.066	82.5804
63.032	0.16236	243.231	82.5305
63.0662	0.16233	243.398	82.4797
63.0985	0.16232	243.562	82.4282
63.1325	0.16231	243.726	82.3764
63.1664	0.16232	243.893	82.3242
63.199	0.16235	244.058	82.2718
63.2327	0.16238	244.222	82.2191
63.2657	0.16239	244.385	82.1651
63.2994	0.16238	244.547	82.1102
63.3328	0.16235	244.714	82.0549
63.3659	0.16233	244.878	81.9996
63.399	0.16229	245.044	81.9444
63.4325	0.16227	245.21	81.8882
63.4659	0.16227	245.375	81.8307
63.5	0.16228	245.539	81.7723
63.5327	0.1623	245.704	81.7133
63.5664	0.16229	245.869	81.6529
63.5991	0.16227	246.03	81.5932
63.6333	0.16224	246.192	81.533
63.6662	0.16219	246.359	81.4718
63.6996	0.16218	246.526	81.4091
63.7331	0.16218	246.69	81.3458
63.7668	0.16219	246.852	81.282
63.7993	0.16219	247.02	81.2179
63.8332	0.16219	247.179	81.1537
63.8665	0.16219	247.345	81.0885
63.9005	0.16219	247.508	81.0232
63.9333	0.16218	247.671	80.956
63.9669	0.16216	247.837	80.8886
64	0.16219	247.999	80.8204
64.034	0.16223	248.162	80.7523
64.0667	0.16226	248.327	80.6833
64.1004	0.16224	248.495	80.6133
64.134	0.16221	248.657	80.542
64.1667	0.1622	248.822	80.4699
64.2001	0.16221	248.982	80.3969
64.2336	0.16223	249.147	80.3234
64.267	0.16222	249.31	80.25
64.3003	0.1622	249.47	80.1753
64.3337	0.16219	249.635	80.0997
64.3678	0.16219	249.799	80.0226
64.4006	0.16219	249.958	79.9449
64.4337	0.16219	250.121	79.8668
64.468	0.16221	250.284	79.7885
64.5001	0.16222	250.447	79.7098
64.534	0.16223	250.61	79.6304
64.5678	0.16225	250.769	79.5495
64.6009	0.16224	250.927	79.4675
64.6346	0.16223	251.091	79.3848
64.6671	0.16218	251.25	79.3012
64.701	0.16213	251.411	79.2175
64.7342	0.16208	251.57	79.1326
64.7674	0.16207	251.73	79.0472
64.8003	0.1621	251.89	78.9606
64.8347	0.16212	252.046	78.8728
64.8679	0.16211	252.206	78.7844
64.901	0.16208	252.364	78.6956
64.9343	0.16204	252.52	78.6066
64.9681	0.16203	252.68	78.5168
65.0011	0.16202	252.838	78.4266
65.0341	0.16202	252.993	78.3353
65.0682	0.16203	253.148	78.2442
65.1016	0.16206	253.3	78.1519
65.1355	0.16208	253.457	78.0596
65.1683	0.16209	253.608	77.9665
65.2021	0.16211	253.761	77.8731
65.2353	0.16213	253.912	77.7791
65.2682	0.16215	254.065	77.684
65.3017	0.16217	254.219	77.5886
65.3344	0.16219	254.366	77.4928
65.3695	0.1622	254.519	77.3972
65.4013	0.16219	254.666	77.3004
65.435	0.16218	254.817	77.2041
65.4687	0.16222	254.969	77.1069
65.5013	0.16225	255.117	77.0096
65.5356	0.16226	255.267	76.912
65.5687	0.16224	255.42	76.8139
65.6021	0.1622	255.567	76.7162
65.6354	0.1622	255.721	76.6178
65.6685	0.16221	255.868	76.519
65.7022	0.16222	256.016	76.4194
65.7353	0.16223	256.167	76.3194
65.7687	0.16225	256.315	76.2186
65.8022	0.16226	256.467	76.1178
65.8357	0.16225	256.618	76.0173
65.8694	0.16226	256.771	75.9164
65.9027	0.16228	256.92	75.8155
65.9357	0.16232	257.072	75.7133
65.9692	0.16235	257.228	75.6111
66.0024	0.16236	257.38	75.5081
66.0357	0.16237	257.532	75.4052
66.0691	0.16237	257.685	75.3022
66.1017	0.16239	257.839	75.1986
66.1357	0.16241	257.992	75.0935
66.1697	0.16242	258.15	74.987
66.2024	0.16242	258.307	74.8798
66.2363	0.16243	258.46	74.7717
66.2699	0.16245	258.617	74.6631
66.3028	0.16246	258.776	74.5538
66.3364	0.16247	258.933	74.4441
66.3694	0.16246	259.092	74.3328
66.4026	0.16244	259.253	74.2204
66.4365	0.16244	259.413	74.107
66.4698	0.16249	259.574	73.9934
66.5039	0.16256	259.736	73.8788
66.5368	0.16261	259.9	73.7633
66.5701	0.16264	260.063	73.6464
66.6037	0.16265	260.227	73.5281
66.6364	0.16264	260.388	73.4089
66.6699	0.16265	260.556	73.2881
66.7038	0.16266	260.721	73.1665
66.7372	0.16266	260.887	73.043
66.7703	0.16267	261.052	72.9185
66.8039	0.16268	261.22	72.7926
66.8381	0.16271	261.386	72.6653
66.8704	0.16275	261.556	72.537
66.9037	0.16279	261.725	72.4079
66.9373	0.16282	261.892	72.2783
66.9703	0.16282	262.065	72.1473
67.004	0.16284	262.236	72.0157
67.0371	0.16285	262.404	71.8825
67.0707	0.16287	262.577	71.7492
67.1044	0.16288	262.747	71.615
67.1381	0.16289	262.914	71.4803
67.1706	0.16291	263.087	71.3454
67.2045	0.16294	263.258	71.2096
67.2376	0.16297	263.426	71.073
67.2702	0.16297	263.603	70.935
67.3044	0.16294	263.773	70.7962
67.3382	0.16293	263.95	70.6567
67.3712	0.16293	264.118	70.5176
67.4049	0.16296	264.291	70.3779
67.4375	0.16299	264.463	70.2376
67.4713	0.16302	264.635	70.0962
67.5044	0.16302	264.807	69.9533
67.5381	0.16302	264.98	69.8097
67.5713	0.16303	265.15	69.6656
67.6044	0.16305	265.326	69.5216
67.6386	0.16309	265.5	69.3772
67.6714	0.16314	265.675	69.2322
67.7044	0.16321	265.846	69.086
67.7377	0.16326	266.017	68.9394
67.7719	0.16328	266.188	68.7919
67.8054	0.16327	266.361	68.6439
67.8384	0.16325	266.535	68.4965
67.8718	0.16325	266.708	68.3483
67.9051	0.16324	266.884	68.2003
67.9391	0.16323	267.054	68.0508
67.9716	0.16323	267.226	67.9012
68.0051	0.16324	267.399	67.7507
68.038	0.16329	267.571	67.6003
68.072	0.16335	267.741	67.4492
68.105	0.16341	267.916	67.298
68.1388	0.16343	268.084	67.1461
68.1719	0.16344	268.26	66.9933
68.2049	0.16346	268.435	66.8395
68.2394	0.16348	268.605	66.6849
68.2721	0.1635	268.774	66.5305
68.3058	0.16351	268.948	66.3757
68.3386	0.16351	269.12	66.2208
68.3735	0.16349	269.291	66.0651
68.4067	0.16347	269.464	65.9084
68.4392	0.16345	269.637	65.751
68.4724	0.16344	269.812	65.594
68.5064	0.16345	269.988	65.4367
68.5398	0.16349	270.156	65.2797
68.5728	0.16354	270.33	65.1217
68.6072	0.16357	270.5	64.9632
68.6394	0.16357	270.674	64.8037
68.672	0.16356	270.844	64.6439
68.7061	0.16352	271.019	64.4838
68.7392	0.1635	271.191	64.3236
68.773	0.16348	271.36	64.1633
68.8065	0.16346	271.535	64.0018
68.8395	0.16346	271.708	63.84
68.874	0.16347	271.88	63.6776
68.9069	0.16352	272.05	63.5154
68.9408	0.16356	272.221	63.3529
68.9736	0.16357	272.394	63.1906
69.0069	0.16354	272.566	63.0275
69.0406	0.16351	272.738	62.8641
69.0739	0.16347	272.908	62.7004
69.1074	0.16345	273.08	62.536
69.1404	0.16342	273.253	62.3716
69.1739	0.16338	273.425	62.2068
69.207	0.16335	273.596	62.042
69.2408	0.16334	273.767	61.8766
69.2736	0.16335	273.94	61.7107
69.3073	0.16336	274.108	61.544
69.3405	0.16337	274.28	61.3775
69.3735	0.16338	274.456	61.2106
69.4072	0.16338	274.626	61.0437
69.4414	0.1634	274.796	60.8766
69.4749	0.16341	274.967	60.7094
69.5076	0.16338	275.141	60.5422
69.5408	0.16336	275.309	60.3748
69.5746	0.16335	275.481	60.2072
69.6078	0.16336	275.653	60.0394
69.6408	0.16338	275.821	59.8718
69.6748	0.16338	275.995	59.7032
69.7079	0.16338	276.166	59.5348
69.7413	0.16339	276.336	59.3659
69.7742	0.16339	276.505	59.1969
69.8085	0.16339	276.68	59.0279
69.8412	0.16339	276.85	58.8586
69.8747	0.16339	277.02	58.6892
69.9084	0.16339	277.192	58.5192
69.9422	0.16339	277.366	58.3497
69.975	0.16336	277.533	58.1802
70.008	0.16334	277.704	58.0118
70.0416	0.16336	277.875	57.8432
70.0751	0.1634	278.048	57.6747
70.1085	0.16342	278.218	57.5064
70.1424	0.16343	278.387	57.3379
70.1748	0.16341	278.558	57.1696
70.2085	0.16339	278.728	57.0015
70.2417	0.1634	278.896	56.8341
70.2755	0.16341	279.069	56.6661
70.3083	0.16339	279.24	56.4984
70.3419	0.16338	279.411	56.3302
70.3759	0.16336	279.582	56.1631
70.4089	0.16334	279.751	55.9961
70.4423	0.16333	279.922	55.8296
70.4764	0.16333	280.093	55.6636
70.5089	0.16331	280.266	55.4984
70.5427	0.16329	280.435	55.3339
70.5758	0.16327	280.605	55.1703
70.6089	0.16325	280.774	55.0076
70.643	0.16324	280.945	54.8455
70.6763	0.16323	281.113	54.6845
70.71	0.16322	281.287	54.5234
70.7426	0.16321	281.455	54.3639
70.7763	0.1632	281.625	54.2056
70.8091	0.16319	281.795	54.0494
70.8433	0.16321	281.965	53.894
70.8766	0.16321	282.138	53.74
70.9099	0.16321	282.307	53.5872
70.9428	0.1632	282.478	53.4365
70.9766	0.1632	282.649	53.2882
71.0105	0.1632	282.819	53.1423
71.0435	0.16318	282.99	52.9998
71.0761	0.16314	283.159	52.8594
71.1099	0.16309	283.329	52.7219
71.1437	0.16304	283.503	52.5868
71.1769	0.16303	283.672	52.4551
71.2101	0.16304	283.841	52.3274
71.2435	0.16306	284.011	52.2041
71.2776	0.16307	284.185	52.0851
71.3099	0.16305	284.353	51.9701
71.3438	0.16303	284.524	51.8603
71.3765	0.16302	284.694	51.7545
71.4103	0.16301	284.867	51.6548
71.4443	0.163	285.037	51.5601
71.4772	0.16301	285.208	51.4712
71.5103	0.16302	285.379	51.3872
71.5444	0.16302	285.548	51.3078
71.5777	0.16301	285.718	51.2326
71.611	0.16297	285.889	51.1617
71.6444	0.16294	286.061	51.095
71.6777	0.16292	286.232	51.0316
71.7112	0.16292	286.404	50.9716
71.7447	0.16293	286.574	50.9138
71.7782	0.16292	286.744	50.8585
71.8121	0.16291	286.918	50.8045
71.8448	0.16293	287.09	50.7528
71.8779	0.16295	287.26	50.7024
71.9118	0.16296	287.432	50.6539
71.9453	0.16296	287.599	50.6064
71.9774	0.16294	287.772	50.5596
72.0126	0.16291	287.946	50.5132
72.045	0.1629	288.116	50.4672
72.0778	0.16291	288.289	50.4213
72.1113	0.16293	288.458	50.3758
72.1448	0.16293	288.627	50.331
72.1788	0.16291	288.801	50.2864
72.2119	0.16286	288.97	50.2423
72.245	0.16284	289.14	50.1977
72.2788	0.16283	289.312	50.1531
72.3117	0.16285	289.484	50.1086
72.3454	0.16287	289.654	50.0645
72.3784	0.16288	289.824	50.0205
72.4119	0.16288	289.993	49.9764
72.4457	0.16288	290.168	49.9322
72.4788	0.16287	290.34	49.8872
72.5125	0.16287	290.51	49.8423
72.546	0.16286	290.678	49.7969
72.5793	0.16285	290.848	49.7512
72.6124	0.16285	291.017	49.7048
72.6465	0.16282	291.189	49.6579
72.6794	0.1628	291.361	49.6112
72.712	0.16279	291.529	49.5645
72.7463	0.1628	291.698	49.5176
72.78	0.16282	291.873	49.4701
72.8132	0.16284	292.043	49.4228
72.8462	0.16285	292.209	49.3746
72.8798	0.16286	292.38	49.3265
72.9136	0.16286	292.548	49.2786
72.946	0.16286	292.721	49.231
72.9801	0.16288	292.89	49.1834
73.0142	0.16288	293.06	49.1348
73.0467	0.16287	293.228	49.0851
73.0803	0.16283	293.398	49.0349
73.114	0.16279	293.568	48.985
73.147	0.16277	293.738	48.9341
73.1803	0.16278	293.909	48.8834
73.2141	0.16281	294.076	48.832
73.2468	0.16282	294.244	48.7795
73.2809	0.16284	294.417	48.7264
73.3137	0.16285	294.587	48.6729
73.3474	0.16284	294.753	48.6194
73.3809	0.16284	294.922	48.5661
73.414	0.16286	295.092	48.5125
73.4479	0.1629	295.258	48.4583
73.4808	0.16291	295.427	48.404
73.5146	0.1629	295.596	48.3491
73.5476	0.16289	295.762	48.2933
73.5806	0.16287	295.932	48.2379
73.6144	0.16288	296.102	48.1824
73.6479	0.16289	296.271	48.1262
73.6811	0.1629	296.441	48.0691
73.7146	0.1629	296.61	48.0114
73.7476	0.1629	296.777	47.9531
73.7812	0.16289	296.947	47.895
73.8145	0.16288	297.115	47.8364
73.8476	0.16289	297.283	47.7776
73.8813	0.16292	297.45	47.7184
73.9145	0.16298	297.618	47.6581
73.9479	0.16303	297.786	47.5977
73.9818	0.16306	297.954	47.5369
74.0146	0.16307	298.122	47.4757
74.0488	0.16305	298.29	47.4141
74.0811	0.16304	298.46	47.352
74.1153	0.16303	298.628	47.2889
74.1494	0.16303	298.796	47.2252
74.1821	0.16304	298.964	47.161
74.2153	0.16306	299.132	47.0966
74.2492	0.16308	299.297	47.032
74.2823	0.16309	299.469	46.9661
74.3158	0.16309	299.636	46.8992
74.3482	0.1631	299.8	46.8323
74.3825	0.1631	299.964	46.7645
74.4158	0.16313	300.135	46.6967
74.4483	0.16316	300.303	46.6283
74.4831	0.16316	300.467	46.5596
74.5155	0.16315	300.636	46.49
74.5493	0.16314	300.805	46.4202
74.5822	0.16313	300.971	46.35
74.616	0.16317	301.143	46.2792
74.6487	0.16321	301.309	46.2086
74.6831	0.16325	301.474	46.137
74.7159	0.16327	301.642	46.065
74.7499	0.16328	301.81	45.9918
74.7825	0.16329	301.978	45.9176
74.8159	0.16328	302.145	45.8428
74.85	0.16329	302.312	45.7678
74.883	0.16331	302.48	45.6925
74.9166	0.16333	302.646	45.6159
74.9504	0.16336	302.813	45.5389
74.9833	0.16337	302.976	45.4609
75.0164	0.16338	303.142	45.3825
75.0504	0.16339	303.31	45.3036
75.0832	0.16338	303.477	45.2243
75.1167	0.16339	303.648	45.1449
75.15	0.16338	303.812	45.0651
75.1829	0.16339	303.979	44.9845
75.2162	0.16342	304.145	44.9026
75.25	0.16344	304.31	44.821
75.2833	0.16345	304.474	44.7386
75.3171	0.16344	304.647	44.6556
75.3505	0.16345	304.811	44.5732
75.3832	0.16348	304.974	44.4877
75.4168	0.1635	305.142	44.4006
75.4506	0.16351	305.31	44.3141
75.484	0.16351	305.476	44.227
75.5165	0.16351	305.644	44.1366
75.551	0.16352	305.81	44.0507
75.5844	0.16354	305.976	43.9625
75.6172	0.16357	306.142	43.8722
75.6506	0.16359	306.308	43.7808
75.684	0.16361	306.476	43.6877
75.7178	0.16364	306.643	43.5972
75.7506	0.16367	306.804	43.5067
75.7841	0.16369	306.976	43.4142
75.8165	0.1637	307.141	43.3202
75.8513	0.1637	307.307	43.2285
75.8851	0.16368	307.472	43.1306
75.9186	0.16366	307.637	43.0338
75.9517	0.16364	307.805	42.9375
75.9854	0.16363	307.969	42.8411
76.0183	0.16366	308.134	42.7433
76.0512	0.1637	308.3	42.6436
76.085	0.16374	308.465	42.5437
76.1186	0.16377	308.632	42.4427
76.152	0.16379	308.8	42.3415
76.1855	0.16379	308.964	42.2386
76.2185	0.16378	309.133	42.1355
76.2521	0.16378	309.297	42.031
76.2853	0.1638	309.462	41.9262
76.3182	0.16381	309.628	41.8205
76.3517	0.16384	309.792	41.7143
76.3843	0.16384	309.959	41.6079
76.4186	0.16386	310.123	41.5005
76.4516	0.16388	310.291	41.3926
76.4845	0.1639	310.456	41.2832
76.5187	0.16391	310.621	41.1737
76.5524	0.16392	310.785	41.0633
76.586	0.16392	310.951	40.9518
76.6189	0.16392	311.118	40.8394
76.6518	0.16393	311.282	40.7264
76.6853	0.16395	311.449	40.6121
76.7189	0.16397	311.607	40.4964
76.753	0.164	311.778	40.3797
76.7858	0.16404	311.94	40.2622
76.8197	0.16406	312.104	40.1445
76.8529	0.16407	312.272	40.0258
76.8853	0.16407	312.439	39.9064
76.9192	0.16408	312.603	39.786
76.9523	0.16409	312.769	39.6645
76.9854	0.1641	312.932	39.5421
77.02	0.16412	313.098	39.4191
77.0527	0.16414	313.263	39.2961
77.0862	0.16415	313.427	39.1721
77.1194	0.16416	313.59	39.0468
77.1532	0.16416	313.756	38.9205
77.1868	0.16416	313.921	38.7929
77.2211	0.16416	314.086	38.6637
77.2537	0.16416	314.251	38.5342
77.2865	0.16417	314.416	38.4036
77.3203	0.16418	314.577	38.2721
77.3536	0.1642	314.745	38.1396
77.3866	0.16421	314.911	38.0056
77.4201	0.16421	315.072	37.8709
77.453	0.16421	315.24	37.7355
77.4869	0.16422	315.399	37.5992
77.5205	0.16422	315.567	37.4622
77.5532	0.16423	315.732	37.3246
77.5867	0.16424	315.9	37.1849
77.6197	0.16425	316.063	37.0445
77.6531	0.16426	316.228	36.9025
77.6873	0.16428	316.389	36.7597
77.7202	0.1643	316.56	36.6165
77.7548	0.16433	316.725	36.4722
77.7876	0.16433	316.889	36.3266
77.8203	0.16433	317.055	36.1795
77.8542	0.16432	317.219	36.0313
77.8876	0.16432	317.381	35.8824
77.9203	0.16433	317.545	35.7334
77.954	0.16434	317.711	35.5834
77.9873	0.16434	317.877	35.4328
78.0203	0.16435	318.039	35.2805
78.0537	0.16436	318.203	35.1263
78.0875	0.16436	318.369	34.9706
78.1214	0.16437	318.532	34.8141
78.1539	0.16437	318.696	34.6571
78.1878	0.16436	318.863	34.499
78.2215	0.16434	319.028	34.3396
78.254	0.16434	319.191	34.1784
78.2873	0.16435	319.354	34.0162
78.3212	0.16437	319.518	33.8525
78.3546	0.16438	319.684	33.6884
78.3883	0.16438	319.849	33.5231
78.4215	0.16439	320.013	33.3574
78.4544	0.1644	320.18	33.1899
78.488	0.1644	320.341	33.0209
78.5217	0.1644	320.508	32.851
78.5549	0.16439	320.67	32.6798
78.5885	0.16438	320.837	32.5076
78.6215	0.16438	320.999	32.3341
78.6552	0.16438	321.165	32.1599
78.6877	0.1644	321.327	31.9839
78.7215	0.1644	321.486	31.807
78.7549	0.1644	321.651	31.6286
78.7889	0.16438	321.817	31.4498
78.8218	0.16437	321.98	31.2699
78.8551	0.16436	322.144	31.089
78.8885	0.16437	322.308	30.9067
78.922	0.16437	322.474	30.7233
78.9559	0.16437	322.637	30.5382
78.9888	0.16436	322.802	30.3512
79.0222	0.16435	322.964	30.1635
79.0552	0.16434	323.127	29.9745
79.0881	0.16433	323.292	29.7841
79.1223	0.16432	323.453	29.5924
79.1557	0.16431	323.62	29.399
79.1897	0.1643	323.782	29.2044
79.223	0.16429	323.943	29.0087
79.2554	0.16427	324.11	28.8117
79.2891	0.16425	324.272	28.6138
79.3223	0.16423	324.437	28.415
79.3563	0.16422	324.599	28.2148
79.3892	0.16421	324.764	28.0137
79.4231	0.1642	324.923	27.8115
79.4564	0.16418	325.086	27.6079
79.4895	0.16416	325.248	27.4037
79.5228	0.16413	325.411	27.198
79.5564	0.1641	325.575	26.9909
79.5893	0.16407	325.74	26.7826
79.6232	0.16405	325.9	26.5731
79.656	0.16404	326.064	26.3623
79.6893	0.16404	326.229	26.1499
79.7224	0.16402	326.391	25.9364
79.7558	0.16401	326.55	25.7215
79.7896	0.16399	326.714	25.5055
79.8225	0.16397	326.874	25.2876
79.8564	0.16396	327.034	25.0687
79.8892	0.16394	327.194	24.849
79.9229	0.16392	327.356	24.6283
79.9558	0.16391	327.516	24.4067
79.9889	0.16389	327.678	24.1845
80.0229	0.16386	327.836	23.9612
80.0566	0.16383	327.994	23.7366
80.09	0.1638	328.154	23.511
80.1232	0.16377	328.312	23.2847
80.1569	0.16375	328.467	23.0576
80.1897	0.16373	328.623	22.8295
80.2231	0.16371	328.779	22.6005
80.2568	0.16368	328.928	22.3696
80.2897	0.16365	329.084	22.1374
80.3231	0.16362	329.235	21.9026
80.3565	0.16359	329.388	21.667
80.3901	0.16356	329.544	21.4306
80.4239	0.16352	329.699	21.1954
80.4567	0.1635	329.856	20.9609
80.4901	0.16347	330.017	20.7273
80.5231	0.16344	330.178	20.4943
80.5573	0.16341	330.338	20.2612
80.5903	0.16338	330.5	20.0287
80.6239	0.16335	330.664	19.7959
80.6565	0.16333	330.827	19.5638
80.6908	0.1633	330.992	19.3308
80.7247	0.16328	331.155	19.0966
80.7574	0.16325	331.32	18.8586
80.7908	0.16322	331.485	18.6179
80.824	0.16319	331.653	18.3739
80.8579	0.16317	331.819	18.1274
80.8902	0.16314	331.986	17.8786
80.9242	0.16311	332.155	17.6282
80.9575	0.16308	332.32	17.3757
80.9915	0.16305	332.487	17.1218
81.0244	0.16301	332.659	16.8672
81.0572	0.16298	332.829	16.6111
81.0918	0.16295	332.994	16.3555
81.1245	0.16292	333.164	16.0982
81.1583	0.16288	333.335	15.8404
81.1907	0.16285	333.506	15.5807
81.2247	0.16283	333.674	15.3203
81.2581	0.1628	333.844	15.0588
81.2917	0.16277	334.01	14.7974
81.3245	0.16274	334.181	14.535
81.3579	0.16271	334.356	14.2722
81.3917	0.16268	334.525	14.009
81.4243	0.16265	334.695	13.7442
81.4584	0.16262	334.865	13.4795
81.491	0.16259	335.035	13.2143
81.5255	0.16256	335.206	12.95
81.559	0.16253	335.378	12.6856
81.5923	0.1625	335.547	12.4212
81.6246	0.16247	335.716	12.1559
81.6592	0.16244	335.888	11.8906
81.6918	0.16241	336.058	11.6246
81.7254	0.16238	336.23	11.3593
81.7581	0.16235	336.402	11.0945
81.7917	0.16232	336.571	10.8297
81.8255	0.1623	336.741	10.5649
81.8588	0.16226	336.91	10.2999
81.8929	0.16223	337.081	10.035
81.9252	0.1622	337.253	9.77
81.9594	0.16218	337.424	9.50594
81.9926	0.16215	337.593	9.24181
82.0262	0.16213	337.762	8.97825
82.059	0.1621	337.934	8.71415
82.0921	0.16207	338.105	8.44993
82.1262	0.16204	338.272	8.18597
82.1598	0.162	338.445	7.92216
82.1928	0.16197	338.614	7.65842
82.2258	0.16195	338.785	7.3946
82.2605	0.16192	338.952	7.13101
82.2932	0.16189	339.124	6.86707
82.3263	0.16187	339.293	6.60382
82.3601	0.16183	339.464	6.34016
82.3938	0.16181	339.636	6.07705
82.4267	0.16178	339.805	5.81434
82.4599	0.16175	339.978	5.55212
82.4933	0.16172	340.145	5.29034
82.5265	0.16169	340.315	5.02957
82.5597	0.16166	340.483	4.76981
82.5931	0.16164	340.656	4.51084
82.6268	0.16162	340.827	4.25354
82.6605	0.1616	340.996	3.99821
82.6939	0.16158	341.166	3.74591
82.727	0.16155	341.337	3.49745
82.7601	0.16153	341.507	3.25388
82.7934	0.16151	341.679	3.01693
82.8273	0.16148	341.851	2.78938
82.8603	0.16146	342.025	2.57313
82.8934	0.16144	342.198	2.37186
82.9268	0.16142	342.364	2.1888
82.9603	0.1614	342.536	2.02461
82.994	0.16138	342.712	1.88101
83.0273	0.16136	342.884	1.75848
83.0614	0.16134	343.058	1.6565
83.0945	0.16132	343.229	1.57447
83.1265	0.1613	343.405	1.51101
83.1604	0.16128	343.579	1.46352
83.1939	0.16126	343.755	1.42951
83.2277	0.16125	343.929	1.40568
83.2608	0.16123	344.104	1.38915
83.2949	0.16122	344.275	1.37799
83.3273	0.1612	344.448	1.37039
83.3613	0.16119	344.624	1.36478
83.3942	0.16117	344.801	1.3603
83.428	0.16116	344.976	1.35644
83.4609	0.16115	345.15	1.35363
83.4942	0.16114	345.322	1.3513
83.5274	0.16113	345.5	1.34955
83.5612	0.16112	345.676	1.34755
83.5947	0.16111	345.85	1.3454
83.6278	0.1611	346.022	1.34332
83.6606	0.16109	346.197	1.34103
83.6955	0.16108	346.371	1.3391
83.7282	0.16107	346.545	1.3377
83.7614	0.16107	346.719	1.33673
83.7949	0.16106	346.895	1.33557
83.8284	0.16104	347.071	1.3341
83.8616	0.16103	347.246	1.33265
83.8955	0.16102	347.417	1.33139
83.9283	0.16101	347.591	1.33021
83.9614	0.161	347.763	1.32986
83.9951	0.16099	347.939	1.32986
84.0279	0.16098	348.112	1.33012
84.061	0.16097	348.284	1.3298
84.0949	0.16096	348.461	1.32921
84.1291	0.16094	348.634	1.32798
84.1626	0.16094	348.809	1.32701
84.1948	0.16093	348.983	1.32611
84.2278	0.16092	349.155	1.32552
84.2622	0.16091	349.327	1.32494
84.295	0.1609	349.502	1.32355
84.3287	0.16089	349.674	1.32186
84.3619	0.16088	349.848	1.3199
84.3951	0.16088	350.022	1.31881
84.4279	0.16087	350.195	1.31795
84.462	0.16086	350.367	1.31775
84.4948	0.16086	350.536	1.31772
84.5283	0.16085	350.709	1.31731
84.5617	0.16085	350.882	1.31659
84.5956	0.16084	351.056	1.31559
84.6291	0.16083	351.228	1.31508
84.6621	0.16083	351.403	1.31428
84.6956	0.16083	351.574	1.31381
[truncated: 6,114 more rows]
