# Supplementary material for: Single crystals of purely organic free-standing two-dimensional woven polymer networks
Source: Nat Chem. 2024 Jul 18;16(11):1906–14. doi: 10.1038/s41557-024-01580-3 (PMC11527790; doi:10.1038/s41557-024-01580-3)
Supplement: Supplementary file 9 — Source data for supplementary figures. [file 41557_2024_1580_MOESM9_ESM.zip › 2DWPN_Supplementary_Data_6/Supplementary Fig.61.xls]

## Sheet: Sheet1
Supplementary Fig.61
1 L		2 L		5 L
x (μm)	h (nm)	x (μm)	h (nm)	x (μm)	h (nm)
0	0.04229	0	-6.54569	0	-0.45686
0.15625	0.01678	0.15631	-6.31657	0.15625	-0.42047
0.3125	-0.18162	0.31262	-6.19583	0.3125	-0.38407
0.46875	-0.20714	0.46893	-6.4191	0.46875	-0.263
0.625	0.54356	0.62524	-6.51535	0.625	-0.14193
0.78125	1.37894	0.78155	-6.43872	0.78125	0.06735
0.9375	1.35342	0.93786	-6.49087	0.9375	3.28269
1.09375	1.32791	1.09417	-6.50068	1.09375	6.07111
1.25	0.96016	1.25048	-6.55283	1.25	6.19218
1.40625	1.01932	1.40679	-6.64732	1.40625	6.22858
1.5625	0.90913	1.5631	-6.65713	1.5625	6.34965
		1.71941	-6.71105	1.71875	6.47072
		1.87572	-6.84964	1.875	6.50711
		2.03203	-6.29846	2.03125	6.53998
		2.18834	-4.7188	2.1875	6.83393
		2.34465	-3.86772	2.34375	6.87033
		2.50096	-3.57586	2.5	6.90672
		2.65728	-3.50099	2.65625	7.02779
		2.81359	-3.55138	2.8125	4.40037
		2.9699	-3.47651	2.96875	1.25429
		3.12621	-3.571	3.125	1.20247
		3.28252	-3.58081	3.28125	1.23887
		3.43883	-3.50418	3.4375	1.35994
		3.59514	-3.51223
		3.75145	-3.4797
		3.90776	-3.40307
		4.06407	-3.584
		4.22038	-3.85137
		4.37669	-3.47307
		4.533	-4.68601
		4.68931	-5.55495
		4.84562	-6.55443
		5.00193	-6.4778
		5.15824	-6.40117
		5.31455	-6.36688
		5.47086	-6.41903
		5.62717	-6.32866
