# Supplementary material for: Single crystals of purely organic free-standing two-dimensional woven polymer networks
Source: Nat Chem. 2024 Jul 18;16(11):1906–14. doi: 10.1038/s41557-024-01580-3 (PMC11527790; doi:10.1038/s41557-024-01580-3)
Supplement: Supplementary file 9 — Source data for supplementary figures. [file 41557_2024_1580_MOESM9_ESM.zip › 2DWPN_Supplementary_Data_6/Supplementary Fig.62.xls]

## Sheet: Sheet1
Supplementary Fig.62
2 L		5 L
x (μm)	h (nm)	x (μm)	h (nm)
0	-0.8137	0	-3.58273
0.03046	-0.73778	0.08125	-3.61018
0.06093	-0.82788	0.1625	-3.57669
0.09139	-0.79095	0.24375	-3.67112
0.12186	-0.83847	0.325	-3.47952
0.15232	-0.75896	0.40626	-3.40321
0.18279	-0.76461	0.48751	-3.45536
0.21325	-0.6844	0.56876	-3.66288
0.24372	-0.86	0.65001	-3.48611
0.27418	-0.82272	0.73126	-3.45262
0.30465	-0.82837	0.81251	-3.37686
0.33511	-0.79074	0.89376	-3.44109
0.36558	-0.88154	0.97501	-3.36478
0.39604	-0.7591	1.05627	-3.41693
0.42651	-0.84955	1.13752	-3.49599
0.45697	-0.77004	1.21877	-3.36203
0.48744	-0.73241	1.30002	-3.37192
0.5179	-0.73806	1.38127	-2.78394
0.54836	-0.82816	1.46252	-0.58742
0.57883	-0.96118	1.54377	2.25918
0.60929	-0.9239	1.62503	2.7187
0.63976	-0.54671	1.70628	2.55399
0.67022	0.72356	1.78753	2.7736
0.70069	0.76084	1.86878	2.67862
0.73115	0.71262	1.95003	2.7972
0.76162	0.79283	2.03128	2.90371
0.79208	0.91536	2.11253	2.76646
0.82255	1.63318	2.19378	2.88505
0.85301	2.26619	2.27503	2.63525
0.88348	2.2183	2.35629	2.76921
0.91394	2.25522	2.43754	2.7176
0.94441	2.37765	2.51879	2.79336
0.97487	2.41491	2.60004	2.68685
1.00534	2.19707	2.68129	2.72034
1.0358	2.27656	2.76254	2.75328
1.06626	2.27125	2.84379	2.7165
1.09673	2.18079
1.12719	2.17548
1.15766	2.17017
1.18812	2.07935
1.21859	2.07439
1.24905	2.23904
1.27952	2.27631
1.30998	2.271
1.34045	2.22276
1.37091	2.09007
1.40138	2.2125
1.43184	2.16461
1.46231	2.11637
1.49277	2.02625
1.52323	2.10575
1.5537	2.1545
