# Supplementary material for: Single crystals of purely organic free-standing two-dimensional woven polymer networks
Source: Nat Chem. 2024 Jul 18;16(11):1906–14. doi: 10.1038/s41557-024-01580-3 (PMC11527790; doi:10.1038/s41557-024-01580-3)
Supplement: Supplementary file 9 — Source data for supplementary figures. [file 41557_2024_1580_MOESM9_ESM.zip › 2DWPN_Supplementary_Data_6/Supplementary Fig.64.xls]

## Sheet: Sheet1
Supplementary Fig.64
a (3L)		b (3L)		c (4L)		d (4L)
x (μm)	h (nm)	x (μm)	h (nm)	x (μm)	h (nm)	x (μm)	h (nm)
0	-1.60891	0	0.3517	0	-1.30519	0	-1.01023
0.02564	-1.6456	0.19409	0.3517	0.02442	-1.21252	0.04884	-0.92031
0.05128	-1.34859	0.38817	-0.04057	0.04883	-1.23913	0.09769	-0.66492
0.07692	-1.8078	0.58226	-0.21421	0.07325	-1.6634	0.14653	-0.64067
0.10256	-1.80839	0.77634	-0.26699	0.09767	-1.40806	0.19537	-0.69783
0.12821	-0.99888	0.97043	-0.25599	0.12208	-1.93274	0.24422	-0.72078
0.15385	-1.56749	1.16452	-0.06154	0.1465	-1.87986	0.29306	-0.68061
0.17949	-1.93557	1.3586	-0.7103	0.17091	-1.73307	0.3419	-1.20133
0.20513	-1.79289	1.55269	-0.31673	0.19533	-1.73734	0.39075	-0.67514
0.23077	-2.2379	1.74677	-0.27343	0.21975	-1.56201	0.43959	-0.72657
0.25641	-1.48012	1.94086	-0.94468	0.24416	-1.26956	0.48843	-0.34739
0.28205	-1.22107	2.13495	2.34053	0.26858	-1.15959	0.53728	-0.55294
0.30769	-1.65411	2.32903	2.90442	0.293	-1.62268	0.58612	-0.63095
0.33333	-0.87194	2.52312	4.02729	0.31741	-1.6001	0.63496	-0.6576
0.35898	-1.47511	2.7172	3.94057	0.34183	-1.91707	0.68381	-0.96782
0.38462	-1.71953	2.91129	3.71266	0.36625	-1.35289	0.73265	0.61162
0.41026	-1.86729	3.10537	3.72762	0.39066	-1.3234	0.78149	3.67383
0.4359	-1.69239	3.29946	3.51705	0.41508	-1.39471	0.83034	4.30439
0.46154	-1.77938	3.49355	3.27408	0.4395	-1.65693	0.87918	4.71017
0.48718	-2.04338	3.68763	3.4363	0.46391	-1.77543	0.92802	3.89534
0.51282	-0.85074			0.48833	-2.03325	0.97687	4.23725
0.53846	1.79197			0.51274	-1.78998	1.02571	4.63383
0.5641	2.64866			0.53716	-1.56862	1.07455	4.31747
0.58975	2.65073			0.56158	-1.58149	1.1234	4.71566
0.61539	3.09644			0.58599	-1.06545	1.17224	4.52948
0.64103	3.12517			0.61041	-1.06593	1.22109	4.22806
0.66667	2.18819			0.63483	-0.71669	1.26993	4.20506
0.69231	1.99741			0.65924	-1.64076	1.31877	4.32989
0.71795	3.11828			0.68366	-1.37677	1.36762	3.16165
0.74359	3.50844			0.70808	-1.92505	1.41646	1.20219
0.76923	2.57746			0.73249	-1.3735	1.4653	0.04636
0.79487	2.75583			0.75691	-1.15079	1.51415	-0.36392
0.82052	2.82867			0.78133	-1.57782	1.56299	0.58304
0.84616	2.85721			0.80574	-0.80585	1.61183	0.72899
0.8718	2.19464			0.83016	-0.44163	1.66068	0.58714
0.89744	2.09578			0.85457	-0.65302	1.70952	0.12344
0.92308	2.39272			0.87899	1.86254	1.75836	-0.194
0.94872	2.55257			0.90341	3.16255	1.80721	-0.14919
0.97436	2.19229			0.92782	2.6299	1.85605	-1.32491
1	1.77626			0.95224	3.1445	1.90489	-0.50334
1.02564	1.80367			0.97666	3.41909	1.95374	0.0641
1.05129	1.77699			1.00107	3.05393
1.07693	1.45864			1.02549	3.54616
1.10257	1.68924			1.04991	2.95886
1.12821	2.45915			1.07432	2.48809
1.15385	1.37321			1.09874	2.5435
				1.12316	3.31069
				1.14757	3.10432
				1.17199	2.62061
				1.1964	2.99531
				1.22082	3.09092
				1.24524	2.92573
				1.26965	3.46428
				1.29407	3.21032
				1.31849	2.96948
				1.3429	3.10528
				1.36732	3.00151
				1.39174	2.93644
				1.41615	3.53665
				1.44057	3.34603
				1.46499	3.31877
				1.4894	2.65325
				1.51382	2.39937
				1.53823	2.54812
				1.56265	2.61546
				1.58707	2.73832
				1.61148	3.09392
				1.6359	3.03054
				1.66032	2.84882
				1.68473	2.92749
				1.70915	3.21958
				1.73357	2.94956
				1.75798	2.23808
