# Supplementary material for: Single crystals of purely organic free-standing two-dimensional woven polymer networks
Source: Nat Chem. 2024 Jul 18;16(11):1906–14. doi: 10.1038/s41557-024-01580-3 (PMC11527790; doi:10.1038/s41557-024-01580-3)
Supplement: Supplementary file 9 — Source data for supplementary figures. [file 41557_2024_1580_MOESM9_ESM.zip › 2DWPN_Supplementary_Data_6/Supplementary Fig.74.xls]

## Sheet: Sheet1
Supplementary Fig.74
1 mN		2 mN		3 mN		4 mN		5 mN		6 mN
Displacement (nm)	Load (mN)	Displacement (nm)	Load (mN)	Displacement (nm)	Load (mN)	Displacement (nm)	Load (mN)	Displacement (nm)	Load (mN)	Displacement (nm)	Load (mN)
0.00233	-0.000397574	0.00245	0.000130068	0.00255	2.993e-06	0.00194	0.000103501	0.00355	4.3809e-05	0.00431	-0.000174521
0.00189	-0.000413611	0.00245	0.000117132	0.00293	-0.000131466	0.00209	-2.9927e-05	0.00368	-1.1927e-05	0.00419	-0.000117516
0.00193	-0.000461153	0.00269	3.5262e-05	0.00288	-0.000229718	0.00208	-0.000126057	0.00356	4.2738e-05	0.00367	5.7108e-05
0.00185	-0.000477481	0.00267	-0.000122403	0.00277	-0.000177917	0.00202	-0.000104307	0.00393	-0.000103211	0.00373	4.4656e-05
0.0018	-0.000600913	0.00224	-2.4867e-05	0.00268	-0.000143423	0.00212	-0.000141855	0.00392	-8.5254e-05	0.00378	2.8208e-05
0.00183	-0.00061301	0.00246	-0.000115949	0.00239	-4.0706e-05	0.00229	-0.000192568	0.00357	-0.000108313	0.00375	4.1973e-05
0.00168	-0.000786533	0.00221	-9.471e-06	0.0024	-4.8134e-05	0.00217	-0.000339396	0.00366	-0.000197299	0.00383	-0.000155133
0.0016	-0.000775658	0.00195	6.6078e-05	0.00247	-6.6312e-05	0.00199	-0.000311681	0.00367	-0.000218133	0.00381	-0.000205222
0.00159	-0.00096986	0.00194	7.9157e-05	0.00262	-0.000326238	0.00201	-0.000324795	0.00359	-0.000310537	0.004	-0.000278285
0.00149	-0.00098227	0.00189	9.0154e-05	0.00256	-0.000315461	0.00178	-0.000447021	0.00336	-0.00031899	0.00391	-0.000439784
0.00144	-0.00113	0.00206	3.121e-05	0.00249	-0.000313127	0.00198	-0.000532832	0.00324	-0.000259423	0.00378	-0.000406445
0.00147	-0.00127	0.00203	-7.2453e-05	0.00242	-0.00043645	0.00206	-0.000694469	0.00327	-0.000454595	0.0038	-0.000596755
0.0017	-0.00148	0.00215	-0.000226095	0.00252	-0.000476282	0.0017	-0.000659413	0.00342	-0.000503878	0.00368	-0.000587419
0.00103	-0.00143	0.00199	-0.000178421	0.00249	-0.000673353	0.00189	-0.000870019	0.0033	-0.000658474	0.00366	-0.000789081
0.0011	-0.00159	0.0022	-0.000397283	0.00261	-0.000762038	0.00171	-0.000896131	0.0032	-0.000653816	0.00362	-0.00084326
0.000851482	-0.0016	0.00193	-0.000386709	0.00236	-0.000858182	0.00163	-0.00106	0.00308	-0.000828441	0.00356	-0.000982739
0.000650572	-0.00171	0.00175	-0.00040248	0.00218	-0.00089154	0.00181	-0.0012	0.00308	-0.000850877	0.0033	-0.00102
0.000715392	-0.00183	0.00172	-0.000535667	0.00224	-0.00104	0.00132	-0.00118	0.00289	-0.000980877	0.00332	-0.00112
0.00101	-0.00209	0.00171	-0.000578121	0.00199	-0.0011	0.00139	-0.00134	0.00249	-0.000882477	0.0031	-0.00125
0.000682063	-0.00218	0.0019	-0.000830198	0.00207	-0.00121	0.00143	-0.00145	0.0026	-0.00108	0.00349	-0.00149
0.000521366	-0.00228	0.00147	-0.000754942	0.00181	-0.00132	0.00138	-0.00163	0.00272	-0.00123	0.00354	-0.00171
0.000282563	-0.00234	0.00147	-0.000891296	0.0017	-0.00138	0.00123	-0.00174	0.00258	-0.00131	0.00362	-0.00191
4.0587e-05	-0.00237	0.00146	-0.000984393	0.0019	-0.00156	0.00139	-0.00196	0.00262	-0.00152	0.0034	-0.00203
0.000188948	-0.00261	0.0013	-0.00103	0.00169	-0.0017	0.00118	-0.00205	0.00255	-0.00162	0.00319	-0.00214
0.00021017	-0.00276	0.00139	-0.00124	0.00188	-0.00191	0.000870254	-0.0021	0.00232	-0.00165	0.00305	-0.0023
9.698e-06	-0.00286	0.0015	-0.00142	0.00171	-0.00202	0.000822779	-0.00228	0.00239	-0.00187	0.00305	-0.00247
-0.000162155	-0.00294	0.00129	-0.00149	0.00159	-0.00214	0.000884672	-0.00247	0.00222	-0.00198	0.00284	-0.00261
-0.000527876	-0.00302	0.00119	-0.00168	0.00151	-0.00227	0.000717657	-0.00257	0.00211	-0.00209	0.00251	-0.00266
-0.00039617	-0.00316	0.00102	-0.00175	0.00136	-0.00244	0.000718466	-0.00276	0.00185	-0.0021	0.00259	-0.00287
-0.000578236	-0.00326	0.00121	-0.00199	0.00148	-0.00265	0.000644239	-0.00291	0.00158	-0.00224	0.00261	-0.00308
-0.000851465	-0.00333	0.00108	-0.00211	0.00116	-0.00272	0.000485048	-0.00309	0.00177	-0.0024	0.00224	-0.00314
-0.00115	-0.00337	0.00106	-0.00231	0.00138	-0.00299	0.00038651	-0.00323	0.00174	-0.00255	0.00215	-0.00331
-0.000956194	-0.00354	0.000494243	-0.00232	0.00128	-0.00318	0.000123363	-0.00333	0.00156	-0.00264	0.00217	-0.00351
-0.0011	-0.00368	0.000526561	-0.00248	0.000949319	-0.00323	9.831e-05	-0.00349	0.00183	-0.00296	0.00203	-0.00365
-0.00148	-0.00371	0.000624574	-0.00267	0.00101	-0.00344	0.000170152	-0.00372	0.00167	-0.00309	0.00189	-0.00381
-0.00148	-0.00382	0.00044312	-0.00279	0.00105	-0.00366	-0.000200089	-0.00376	0.00154	-0.00322	0.00165	-0.00389
-0.00153	-0.00395	-5.4174e-05	-0.00279	0.000925394	-0.00385	-0.000424055	-0.00386	0.00144	-0.00337	0.00184	-0.00416
-0.00141	-0.0042	-5.4366e-05	-0.00298	0.000872982	-0.00405	-0.000417886	-0.00406	0.00126	-0.00351	0.00148	-0.00424
-0.00185	-0.00418	-0.000138575	-0.00308	0.000676396	-0.00421	-0.000614413	-0.00415	0.00114	-0.00365	0.00113	-0.00429
-0.00201	-0.00424	-0.000265272	-0.00319	0.000469351	-0.00436	-0.000615214	-0.00433	0.000966157	-0.0038	0.00112	-0.00446
-0.002	-0.00443	-0.000392935	-0.00335	0.000533807	-0.0046	-0.000583233	-0.00455	0.000933642	-0.00395	0.00118	-0.0047
-0.00222	-0.00451	-0.000357348	-0.00353	0.000237361	-0.00471	-0.000818846	-0.00465	0.000759538	-0.0041	0.00105	-0.0048
-0.00229	-0.00461	-0.000473799	-0.00365	-5.406e-06	-0.00484	-0.000850651	-0.00485	0.000747067	-0.00428	0.000668148	-0.00487
-0.00271	-0.00462	-0.000540626	-0.00379	5.0308e-05	-0.00508	-0.000717141	-0.00512	0.000650792	-0.00447	0.000717434	-0.00506
-0.00265	-0.00479	-0.000885738	-0.00379	-3.3738e-05	-0.00528	-0.00112	-0.00519	0.000262959	-0.0045	0.000489912	-0.00517
-0.0027	-0.00489	-0.000782157	-0.00407	-0.000374498	-0.00536	-0.00141	-0.00527	0.000315035	-0.00474	0.000651454	-0.00542
-0.00303	-0.00492	-0.000934156	-0.00419	-0.000364076	-0.00558	-0.00118	-0.00557	0.00029366	-0.00492	0.000258117	-0.00547
-0.00343	-0.00492	-0.00121	-0.00427	-0.000511367	-0.00575	-0.00154	-0.00562	-0.000157443	-0.00497	0.000160751	-0.00561
-0.00326	-0.00507	-0.00137	-0.00437	-0.000743525	-0.00588	-0.0017	-0.00578	-0.00022297	-0.00511	0.000526134	-0.00598
-0.00357	-0.00516	-0.00163	-0.00444	-0.000961554	-0.00598	-0.00192	-0.00592	-0.000359325	-0.00525	0.000115607	-0.00603
-0.00378	-0.0051	-0.00141	-0.00471	-0.00102	-0.00617	-0.00184	-0.00614	-0.000543253	-0.00536	-0.00015332	-0.00615
-0.00417	-0.00517	-0.00173	-0.00478	-0.00124	-0.00628	-0.00199	-0.00628	-0.00091283	-0.00539	-0.000341219	-0.00629
-0.00396	-0.00525	-0.00163	-0.00497	-0.00137	-0.00645	-0.00223	-0.00641	-0.00125	-0.00545	-0.000193624	-0.00653
-0.00426	-0.0053	-0.002	-0.005	-0.00143	-0.00661	-0.0022	-0.0066	-0.00103	-0.00565	-0.000698958	-0.00654
-0.00422	-0.00532	-0.00234	-0.00506	-0.00147	-0.00681	-0.00241	-0.00674	-0.00122	-0.00572	-0.000962877	-0.00662
-0.00454	-0.00544	-0.0025	-0.00517	-0.00183	-0.00689	-0.00267	-0.00681	-0.00136	-0.00584	-0.000946911	-0.00679
-0.00435	-0.00552	-0.00243	-0.00531	-0.00197	-0.00703	-0.00256	-0.00704	-0.00139	-0.00602	-0.00122	-0.00687
-0.00465	-0.00562	-0.00242	-0.00551	-0.00226	-0.00708	-0.00255	-0.00727	-0.00161	-0.00612	-0.00136	-0.00701
-0.00487	-0.00557	-0.00249	-0.00568	-0.00247	-0.0072	-0.0027	-0.00743	-0.00165	-0.00626	-0.00152	-0.0071
-0.00512	-0.00566	-0.00264	-0.00579	-0.00244	-0.0074	-0.003	-0.00753	-0.00186	-0.00634	-0.00139	-0.00729
-0.00493	-0.00576	-0.00286	-0.00586	-0.00246	-0.00757	-0.00367	-0.00746	-0.00192	-0.00647	-0.00148	-0.00741
-0.00514	-0.00587	-0.003	-0.006	-0.00262	-0.00771	-0.00362	-0.00768	-0.00215	-0.0066	-0.00173	-0.0075
-0.0055	-0.00577	-0.00309	-0.00614	-0.00261	-0.0079	-0.00356	-0.00787	-0.00222	-0.00672	-0.00197	-0.00764
-0.00558	-0.00594	-0.00337	-0.00622	-0.00286	-0.008	-0.00391	-0.00792	-0.0024	-0.00681	-0.00246	-0.00758
-0.0054	-0.00602	-0.0035	-0.00628	-0.00284	-0.00819	-0.00412	-0.00799	-0.0025	-0.0069	-0.00264	-0.00763
-0.00569	-0.0061	-0.00403	-0.00622	-0.00307	-0.00829	-0.00427	-0.00813	-0.00276	-0.00703	-0.00243	-0.00791
-0.00582	-0.0061	-0.00412	-0.00635	-0.00313	-0.00847	-0.00436	-0.00826	-0.00256	-0.00725	-0.00253	-0.00802
-0.00619	-0.00613	-0.0043	-0.00635	-0.00339	-0.00853	-0.00452	-0.00834	-0.0029	-0.00729	-0.00281	-0.00804
-0.0062	-0.00613	-0.00399	-0.00667	-0.00351	-0.0087	-0.00504	-0.0083	-0.00309	-0.00734	-0.00282	-0.0082
-0.00643	-0.00626	-0.00423	-0.00673	-0.00377	-0.00878	-0.00512	-0.00844	-0.00326	-0.00748	-0.00331	-0.00821
-0.00642	-0.00626	-0.00458	-0.0067	-0.00366	-0.00901	-0.00511	-0.00852	-0.00342	-0.00757	-0.00377	-0.00808
-0.00685	-0.00627	-0.00521	-0.00668	-0.00392	-0.00909	-0.0053	-0.00864	-0.00355	-0.00765	-0.00394	-0.00822
-0.00653	-0.00645	-0.0053	-0.00665	-0.00409	-0.00922	-0.00591	-0.00854	-0.00372	-0.00774	-0.00442	-0.00806
-0.00667	-0.0065	-0.00533	-0.00675	-0.00434	-0.00928	-0.00629	-0.00851	-0.00393	-0.00783	-0.00486	-0.00789
-0.00688	-0.00653	-0.00554	-0.0068	-0.00438	-0.00946	-0.0065	-0.00844	-0.00377	-0.00798	-0.00847	-0.00659
-0.00724	-0.00653	-0.0052	-0.007	-0.00473	-0.00952	-0.0068	-0.00841	-0.00416	-0.00796	-0.0091	-0.00604
-0.00729	-0.00659	-0.00561	-0.00698	-0.00488	-0.00961	-0.00802	-0.00807	-0.00432	-0.00809	-0.00836	-0.00614
-0.00717	-0.0067	-0.00586	-0.00697	-0.00453	-0.00989	-0.01049	-0.00701	-0.00453	-0.00809	-0.00731	-0.0063
-0.0075	-0.00673	-0.00636	-0.00695	-0.0047	-0.01003	-0.01191	-0.00615	-0.00472	-0.00818	-0.00611	-0.00658
-0.0078	-0.00663	-0.00609	-0.00705	-0.00492	-0.01013	-0.01028	-0.00651	-0.00474	-0.00832	-0.00582	-0.00668
-0.00819	-0.00668	-0.00644	-0.00705	-0.00495	-0.01032	-0.00989	-0.00644	-0.00504	-0.00828	-0.00607	-0.00672
-0.00834	-0.00666	-0.00675	-0.00704	-0.00512	-0.01045	-0.0082	-0.00695	-0.00496	-0.00851	-0.00632	-0.00656
-0.00843	-0.00662	-0.00689	-0.00698	-0.00539	-0.01056	-0.00884	-0.00673	-0.00498	-0.0086	-0.00689	-0.0065
-0.00859	-0.00661	-0.00686	-0.00706	-0.00538	-0.01073	-0.00861	-0.00681	-0.00549	-0.00856	-0.00637	-0.00648
-0.00899	-0.00663	-0.00752	-0.007	-0.00564	-0.01081	-0.00853	-0.00684	-0.0057	-0.00862	-0.00676	-0.00651
-0.00893	-0.00665	-0.00817	-0.00677	-0.00586	-0.01088	-0.00792	-0.00706	-0.00617	-0.00852	-0.00621	-0.00665
-0.0092	-0.00655	-0.00969	-0.0061	-0.00602	-0.01095	-0.0083	-0.00693	-0.00611	-0.00859	-0.00715	-0.00643
-0.00884	-0.00669	-0.00884	-0.00629	-0.00638	-0.01104	-0.00836	-0.00697	-0.00642	-0.00864	-0.00685	-0.00654
-0.00922	-0.00676	-0.0092	-0.00615	-0.00637	-0.01117	-0.00951	-0.00663	-0.00628	-0.00868	-0.00748	-0.00632
-0.00944	-0.00669	-0.00938	-0.00597	-0.00636	-0.01131	-0.00839	-0.007	-0.00655	-0.00877	-0.00721	-0.00641
-0.00963	-0.00661	-0.00833	-0.00626	-0.0068	-0.01132	-0.00989	-0.00655	-0.00659	-0.00878	-0.00768	-0.00624
-0.00959	-0.00663	-0.00854	-0.0062	-0.00729	-0.0113	-0.00896	-0.00674	-0.00712	-0.0087	-0.00709	-0.00646
-0.00983	-0.00668	-0.00846	-0.00623	-0.00718	-0.01141	-0.01008	-0.00645	-0.00732	-0.00874	-0.00719	-0.00643
-0.00979	-0.00674	-0.00908	-0.00623	-0.0074	-0.01152	-0.00898	-0.00682	-0.00719	-0.00879	-0.00709	-0.00645
-0.00978	-0.00674	-0.00891	-0.0061	-0.00755	-0.01156	-0.01041	-0.00638	-0.00739	-0.00875	-0.0076	-0.00639
-0.01	-0.00677	-0.00945	-0.00609	-0.00806	-0.01149	-0.00927	-0.00665	-0.00761	-0.00885	-0.00784	-0.00634
-0.01021	-0.0068	-0.00877	-0.00622	-0.00795	-0.0116	-0.01011	-0.0065	-0.0078	-0.00877	-0.00845	-0.00618
-0.01041	-0.00674	-0.00994	-0.00592	-0.00783	-0.01178	-0.00952	-0.00671	-0.00797	-0.00871	-0.00806	-0.00632
-0.01062	-0.00666	-0.00941	-0.0061	-0.00808	-0.01185	-0.01022	-0.00646	-0.00821	-0.00871	-0.00885	-0.00603
-0.01071	-0.00673	-0.01002	-0.0059	-0.00841	-0.01177	-0.01003	-0.00653	-0.00863	-0.00869	-0.00831	-0.00614
-0.01093	-0.00676	-0.00905	-0.0062	-0.00881	-0.01181	-0.0101	-0.0065	-0.00875	-0.00863	-0.0088	-0.00605
-0.0112	-0.00666	-0.00951	-0.00609	-0.00882	-0.01184	-0.00988	-0.0067	-0.00889	-0.00859	-0.00815	-0.00628
-0.01132	-0.00662	-0.0096	-0.00605	-0.00891	-0.0119	-0.01135	-0.00619	-0.00914	-0.00849	-0.00896	-0.00599
-0.0116	-0.00653	-0.01007	-0.00588	-0.00924	-0.0119	-0.01003	-0.0067	-0.00882	-0.00861	-0.00848	-0.00616
-0.0116	-0.00651	-0.00935	-0.00623	-0.00956	-0.01179	-0.01114	-0.00636	-0.00932	-0.00843	-0.00855	-0.00615
-0.01161	-0.00652	-0.01067	-0.0059	-0.00982	-0.01177	-0.0106	-0.00655	-0.00949	-0.00838	-0.00848	-0.00632
-0.012	-0.00651	-0.01051	-0.00595	-0.01003	-0.01183	-0.0113	-0.0063	-0.00961	-0.00832	-0.00992	-0.00587
-0.01218	-0.0064	-0.01086	-0.00583	-0.01031	-0.01172	-0.011	-0.0064	-0.00956	-0.00835	-0.00963	-0.00597
-0.01247	-0.00625	-0.01023	-0.00606	-0.01077	-0.01156	-0.01084	-0.00647	-0.00986	-0.0084	-0.00947	-0.00604
-0.01257	-0.00621	-0.01069	-0.00591	-0.01108	-0.01144	-0.01107	-0.00654	-0.01043	-0.00822	-0.00903	-0.00618
-0.0129	-0.00612	-0.0105	-0.00596	-0.0123	-0.01101	-0.01206	-0.00624	-0.01045	-0.00801	-0.00954	-0.006
-0.01315	-0.00597	-0.01054	-0.00596	-0.01449	-0.00995	-0.01186	-0.00631	-0.01039	-0.00804	-0.00913	-0.00619
-0.01312	-0.00597	-0.01096	-0.00601	-0.01349	-0.01013	-0.01181	-0.00633	-0.01034	-0.00805	-0.01024	-0.00596
-0.01348	-0.00585	-0.01149	-0.00583	-0.013	-0.0101	-0.01153	-0.00643	-0.01055	-0.00807	-0.00981	-0.00611
-0.01327	-0.00592	-0.01172	-0.00574	-0.0123	-0.01036	-0.01171	-0.00636	-0.01062	-0.00801	-0.01025	-0.00595
-0.01343	-0.00587	-0.01187	-0.00571	-0.01208	-0.01023	-0.01131	-0.00655	-0.01079	-0.00799	-0.00992	-0.00607
-0.01333	-0.00589	-0.01105	-0.00599	-0.01167	-0.01038	-0.01234	-0.00637	-0.01094	-0.00804	-0.00992	-0.00608
-0.01347	-0.00584	-0.01145	-0.00586	-0.01141	-0.01054	-0.01195	-0.00651	-0.0111	-0.00799	-0.0105	-0.00609
-0.01325	-0.00592	-0.01152	-0.00583	-0.01221	-0.0104	-0.01261	-0.00628	-0.01099	-0.00802	-0.01121	-0.00583
-0.01333	-0.0059	-0.01189	-0.00571	-0.01223	-0.0103	-0.01227	-0.0064	-0.01112	-0.00798	-0.01076	-0.00599
-0.01346	-0.00594	-0.01195	-0.00585	-0.01208	-0.01043	-0.01234	-0.0065	-0.01104	-0.00801	-0.01064	-0.00604
-0.01386	-0.00593	-0.01236	-0.00575	-0.01251	-0.01028	-0.01263	-0.00648	-0.01101	-0.00802	-0.01076	-0.006
-0.01375	-0.00596	-0.01227	-0.00578	-0.01287	-0.01014	-0.01339	-0.0062	-0.01102	-0.00802	-0.01129	-0.00581
-0.01396	-0.00588	-0.01286	-0.00558	-0.0121	-0.01037	-0.01332	-0.00623	-0.01136	-0.0081	-0.0109	-0.00602
-0.01385	-0.00592	-0.01222	-0.0058	-0.01229	-0.01036	-0.01324	-0.00626	-0.01164	-0.00799	-0.01176	-0.00586
-0.01416	-0.00583	-0.0127	-0.00564	-0.01264	-0.01023	-0.01335	-0.00622	-0.0119	-0.00791	-0.01152	-0.00594
-0.01414	-0.00583	-0.01281	-0.00559	-0.01265	-0.01023	-0.01351	-0.00616	-0.01163	-0.008	-0.01194	-0.00579
-0.01454	-0.0059	-0.01285	-0.00559	-0.01238	-0.01031	-0.01345	-0.00618	-0.01152	-0.00808	-0.01173	-0.00586
-0.01453	-0.00589	-0.01268	-0.00584	-0.01306	-0.01029	-0.01351	-0.00634	-0.01208	-0.00803	-0.01171	-0.00588
-0.01464	-0.00586	-0.0131	-0.00572	-0.01325	-0.01022	-0.0138	-0.00628	-0.01225	-0.00799	-0.01168	-0.00588
-0.01475	-0.00582	-0.01349	-0.00556	-0.01292	-0.01035	-0.01408	-0.00618	-0.01194	-0.00808	-0.01207	-0.00587
-0.01483	-0.0058	-0.01369	-0.00551	-0.01317	-0.01026	-0.01367	-0.00632	-0.01244	-0.00791	-0.01224	-0.0059
-0.0148	-0.00587	-0.01316	-0.00569	-0.01365	-0.01009	-0.01411	-0.00616	-0.01261	-0.00799	-0.01256	-0.00579
-0.01551	-0.00577	-0.01339	-0.00563	-0.01365	-0.01008	-0.01428	-0.00623	-0.01303	-0.00783	-0.0124	-0.00584
-0.01543	-0.00579	-0.0141	-0.00558	-0.01345	-0.01025	-0.01479	-0.0061	-0.013	-0.00791	-0.01264	-0.00576
-0.01555	-0.00576	-0.01407	-0.0056	-0.01386	-0.0102	-0.01447	-0.00622	-0.01302	-0.00792	-0.0125	-0.0058
-0.01545	-0.00578	-0.01503	-0.00521	-0.01408	-0.01013	-0.01426	-0.00629	-0.01292	-0.00795	-0.01275	-0.00575
-0.0154	-0.00581	-0.01446	-0.00524	-0.01423	-0.01007	-0.01443	-0.00622	-0.01343	-0.00776	-0.01322	-0.00576
-0.01573	-0.00569	-0.01471	-0.00514	-0.0142	-0.01008	-0.01471	-0.00628	-0.01302	-0.0079	-0.01305	-0.00583
-0.01577	-0.00578	-0.01507	-0.00502	-0.01359	-0.0103	-0.01501	-0.00626	-0.01355	-0.00787	-0.0132	-0.00576
-0.01595	-0.00581	-0.01446	-0.00524	-0.01443	-0.01019	-0.01491	-0.00629	-0.01348	-0.00792	-0.01337	-0.0057
-0.01612	-0.00576	-0.0152	-0.00507	-0.01459	-0.01015	-0.01495	-0.00627	-0.01386	-0.00778	-0.01333	-0.00571
-0.01634	-0.00568	-0.01442	-0.00531	-0.01449	-0.01019	-0.01536	-0.00624	-0.01353	-0.0079	-0.01344	-0.00574
-0.01611	-0.00576	-0.01597	-0.00489	-0.01451	-0.01017	-0.01599	-0.00612	-0.01368	-0.00784	-0.01367	-0.00582
-0.01633	-0.00581	-0.01432	-0.00543	-0.01457	-0.01024	-0.01607	-0.00609	-0.01409	-0.00789	-0.01404	-0.00569
-0.01643	-0.00586	-0.01568	-0.00505	-0.01567	-0.00989	-0.01575	-0.0062	-0.01406	-0.00793	-0.01358	-0.00585
-0.01718	-0.00559	-0.01514	-0.00524	-0.01493	-0.01023	-0.01608	-0.00609	-0.01395	-0.00796	-0.01379	-0.00578
-0.01719	-0.00559	-0.01556	-0.00509	-0.01532	-0.01009	-0.01614	-0.00607	-0.0143	-0.00784	-0.01375	-0.00596
-0.01679	-0.00573	-0.01537	-0.00516	-0.01593	-0.00988	-0.01594	-0.00613	-0.01449	-0.00794	-0.01426	-0.00583
-0.01666	-0.00578	-0.01573	-0.00503	-0.01578	-0.00992	-0.01609	-0.00609	-0.0151	-0.00776	-0.01399	-0.00591
-0.01747	-0.00568	-0.0155	-0.00522	-0.01596	-0.00987	-0.01622	-0.00619	-0.01487	-0.00783	-0.01447	-0.00581
-0.01768	-0.00562	-0.01632	-0.00504	-0.01551	-0.01001	-0.01641	-0.00619	-0.01517	-0.00773	-0.0149	-0.0058
-0.01737	-0.00573	-0.01584	-0.0052	-0.01594	-0.00986	-0.01633	-0.00622	-0.01492	-0.00782	-0.01497	-0.00578
-0.01731	-0.00575	-0.01624	-0.00508	-0.0163	-0.00988	-0.01673	-0.00609	-0.01509	-0.00776	-0.01504	-0.00575
-0.01749	-0.00568	-0.01633	-0.00503	-0.01664	-0.00981	-0.01686	-0.0061	-0.01516	-0.00787	-0.01523	-0.00569
-0.01795	-0.0057	-0.01621	-0.00508	-0.01618	-0.00989	-0.01745	-0.00604	-0.01612	-0.0076	-0.01477	-0.00584
-0.01815	-0.00568	-0.01592	-0.00524	-0.01652	-0.00987	-0.01729	-0.0061	-0.0156	-0.00778	-0.01532	-0.00567
-0.01832	-0.00562	-0.01694	-0.00504	-0.01626	-0.00995	-0.01728	-0.0061	-0.01574	-0.00774	-0.01569	-0.00568
-0.01816	-0.00567	-0.01645	-0.00521	-0.01628	-0.00995	-0.01705	-0.00618	-0.0157	-0.00775	-0.01545	-0.00578
-0.0181	-0.00569	-0.01698	-0.00503	-0.01647	-0.00997	-0.01716	-0.00615	-0.01588	-0.00769	-0.01547	-0.00576
-0.01808	-0.00576	-0.01659	-0.00516	-0.01739	-0.00976	-0.01764	-0.00616	-0.0157	-0.00783	-0.01574	-0.00567
-0.01886	-0.00563	-0.017	-0.00511	-0.01717	-0.00982	-0.01794	-0.00609	-0.01666	-0.00761	-0.01573	-0.00574
-0.01893	-0.0056	-0.01687	-0.00523	-0.01701	-0.00989	-0.01788	-0.00611	-0.01617	-0.00778	-0.01624	-0.00572
-0.01891	-0.00561	-0.01726	-0.00511	-0.01693	-0.00991	-0.0178	-0.00615	-0.01643	-0.00769	-0.0162	-0.00573
-0.01863	-0.0057	-0.0175	-0.00501	-0.01723	-0.00987	-0.0179	-0.00611	-0.01621	-0.00776	-0.01621	-0.00573
-0.01884	-0.00569	-0.01758	-0.005	-0.0178	-0.00971	-0.01833	-0.00614	-0.01661	-0.0078	-0.01604	-0.00579
-0.01979	-0.00551	-0.01744	-0.00518	-0.01781	-0.00981	-0.01821	-0.00622	-0.01701	-0.00769	-0.01654	-0.00575
-0.0198	-0.00551	-0.0181	-0.00505	-0.01762	-0.00987	-0.01828	-0.00619	-0.01697	-0.00772	-0.0167	-0.00577
-0.01938	-0.00566	-0.01793	-0.0051	-0.01813	-0.00969	-0.01842	-0.00614	-0.01674	-0.00779	-0.01717	-0.00561
-0.01939	-0.00566	-0.01786	-0.00514	-0.01786	-0.00978	-0.01854	-0.00621	-0.01668	-0.00784	-0.01676	-0.00575
-0.01998	-0.00544	-0.0178	-0.00518	-0.01779	-0.00987	-0.01906	-0.00613	-0.01758	-0.00769	-0.01692	-0.0057
-0.01998	-0.00545	-0.01857	-0.0051	-0.0184	-0.00975	-0.01911	-0.00612	-0.01765	-0.00767	-0.01687	-0.00582
-0.01943	-0.00574	-0.01834	-0.00518	-0.01835	-0.00977	-0.01939	-0.00601	-0.01747	-0.00773	-0.0176	-0.00567
-0.0199	-0.00569	-0.01876	-0.00504	-0.01787	-0.00994	-0.019	-0.00615	-0.0178	-0.00762	-0.01736	-0.00574
-0.02027	-0.00554	-0.01842	-0.00515	-0.01824	-0.00994	-0.01925	-0.00606	-0.01765	-0.00767	-0.01763	-0.00566
-0.02061	-0.00542	-0.01877	-0.00504	-0.01864	-0.00988	-0.01979	-0.00608	-0.01813	-0.00763	-0.01729	-0.00577
-0.01986	-0.00575	-0.01899	-0.00513	-0.01878	-0.00984	-0.0199	-0.00604	-0.01818	-0.00769	-0.01804	-0.00566
-0.02038	-0.00573	-0.01938	-0.00505	-0.01891	-0.00978	-0.02021	-0.00593	-0.01821	-0.00768	-0.01791	-0.00576
-0.02068	-0.00562	-0.01932	-0.00507	-0.01925	-0.00978	-0.02037	-0.00587	-0.01807	-0.00772	-0.01778	-0.00582
-0.02081	-0.00558	-0.0195	-0.00502	-0.01962	-0.00974	-0.02009	-0.00597	-0.01861	-0.00753	-0.01769	-0.00585
-0.02088	-0.0056	-0.0193	-0.00507	-0.01952	-0.00978	-0.01987	-0.00605	-0.01828	-0.00771	-0.01818	-0.00573
-0.02146	-0.00555	-0.01954	-0.00499	-0.0192	-0.00988	-0.0198	-0.00609	-0.01883	-0.00766	-0.01895	-0.00561
-0.0217	-0.00547	-0.01922	-0.00521	-0.01953	-0.00977	-0.0204	-0.00605	-0.01884	-0.00765	-0.01861	-0.00574
-0.02171	-0.00546	-0.02007	-0.00503	-0.01944	-0.0098	-0.02054	-0.00605	-0.01894	-0.00761	-0.01835	-0.00584
-0.02123	-0.00563	-0.01987	-0.00509	-0.0199	-0.00985	-0.02091	-0.00591	-0.01873	-0.00768	-0.01884	-0.00566
-0.02141	-0.00557	-0.02001	-0.00505	-0.01979	-0.00988	-0.02046	-0.00607	-0.01918	-0.00766	-0.01864	-0.00583
-0.02149	-0.00553	-0.02002	-0.00504	-0.02017	-0.00976	-0.02053	-0.00605	-0.0195	-0.00763	-0.0194	-0.00567
-0.02219	-0.00549	-0.02052	-0.00508	-0.02028	-0.0097	-0.02113	-0.00605	-0.01953	-0.00762	-0.01925	-0.00572
-0.0218	-0.00563	-0.02047	-0.00511	-0.0203	-0.00974	-0.02121	-0.00602	-0.01949	-0.00763	-0.01994	-0.00548
-0.0222	-0.00549	-0.02108	-0.0049	-0.02055	-0.00981	-0.02149	-0.00592	-0.01951	-0.00762	-0.01963	-0.00559
-0.02234	-0.00544	-0.02022	-0.00521	-0.02067	-0.00978	-0.02114	-0.00604	-0.01966	-0.00765	-0.01971	-0.00556
-0.0224	-0.00542	-0.02063	-0.00507	-0.02102	-0.00964	-0.02118	-0.00604	-0.02057	-0.00745	-0.01929	-0.00571
-0.02186	-0.00571	-0.02091	-0.00511	-0.02098	-0.00967	-0.02199	-0.00595	-0.01982	-0.00771	-0.01987	-0.00563
-0.0226	-0.00551	-0.02163	-0.00493	-0.02085	-0.0097	-0.02181	-0.00602	-0.01991	-0.00768	-0.02017	-0.0056
-0.0227	-0.00547	-0.02117	-0.00508	-0.021	-0.00977	-0.02207	-0.00593	-0.0203	-0.00755	-0.02026	-0.00557
-0.02308	-0.00535	-0.02163	-0.00493	-0.02149	-0.00969	-0.02238	-0.00582	-0.02014	-0.00767	-0.02005	-0.00564
-0.02254	-0.00558	-0.02107	-0.00513	-0.02163	-0.00964	-0.02209	-0.00592	-0.02056	-0.00766	-0.02018	-0.0056
-0.0233	-0.00549	-0.02148	-0.00499	-0.02155	-0.00966	-0.02183	-0.00602	-0.02051	-0.00768	-0.02012	-0.00561
-0.02312	-0.00556	-0.02109	-0.00518	-0.0215	-0.00968	-0.02228	-0.00601	-0.02035	-0.00773	-0.02075	-0.0056
-0.02345	-0.00544	-0.02228	-0.00492	-0.02145	-0.00969	-0.02239	-0.00603	-0.02094	-0.00768	-0.02065	-0.00563
-0.02329	-0.0055	-0.02185	-0.00507	-0.0218	-0.00978	-0.02263	-0.00595	-0.0213	-0.00759	-0.02064	-0.00565
-0.02345	-0.00554	-0.0219	-0.00506	-0.02223	-0.00962	-0.02268	-0.00593	-0.02122	-0.00763	-0.02066	-0.00564
-0.02385	-0.00538	-0.02203	-0.00502	-0.02195	-0.00972	-0.02271	-0.00592	-0.02126	-0.00761	-0.02089	-0.00565
-0.02345	-0.00552	-0.02195	-0.00505	-0.02204	-0.00968	-0.02279	-0.0059	-0.02122	-0.00762	-0.0209	-0.00565
-0.02385	-0.00541	-0.02207	-0.005	-0.02207	-0.00967	-0.02257	-0.00597	-0.02112	-0.00765	-0.02095	-0.00563
-0.02342	-0.00544	-0.02223	-0.00495	-0.02176	-0.0097	-0.02274	-0.00592	-0.02121	-0.00762	-0.02081	-0.00568
-0.02327	-0.0055	-0.02221	-0.00496	-0.02178	-0.00973	-0.0225	-0.00601	-0.02114	-0.00757	-0.02066	-0.00568
-0.02359	-0.00538	-0.02192	-0.00507	-0.02198	-0.00956	-0.02262	-0.00597	-0.02074	-0.00769	-0.02104	-0.0055
-0.02352	-0.00541	-0.02198	-0.00498	-0.0215	-0.00967	-0.02267	-0.00595	-0.02075	-0.00772	-0.0208	-0.00559
-0.02347	-0.00543	-0.0215	-0.00509	-0.0217	-0.00967	-0.02279	-0.00591	-0.02092	-0.00764	-0.02107	-0.00549
-0.02337	-0.00546	-0.02164	-0.00508	-0.02138	-0.00979	-0.02242	-0.00592	-0.02091	-0.00761	-0.02041	-0.00566
-0.02318	-0.00553	-0.02175	-0.00497	-0.02191	-0.00956	-0.02229	-0.00593	-0.02051	-0.00773	-0.02059	-0.00561
-0.02298	-0.00548	-0.02138	-0.00513	-0.02144	-0.00968	-0.02207	-0.006	-0.02062	-0.00768	-0.02037	-0.00569
-0.02293	-0.00554	-0.02151	-0.00501	-0.02149	-0.00966	-0.02213	-0.00594	-0.02075	-0.0076	-0.02025	-0.00558
-0.02309	-0.00552	-0.02157	-0.005	-0.02133	-0.00971	-0.02226	-0.0059	-0.02067	-0.00759	-0.02018	-0.00564
-0.02257	-0.00564	-0.02148	-0.00503	-0.0214	-0.00969	-0.02203	-0.00598	-0.02068	-0.00759	-0.02054	-0.00548
-0.02281	-0.00557	-0.02127	-0.00511	-0.02143	-0.00967	-0.02217	-0.00593	-0.02064	-0.0076	-0.02019	-0.0056
-0.02304	-0.00546	-0.02054	-0.00537	-0.02119	-0.0097	-0.02217	-0.00593	-0.02042	-0.00768	-0.02045	-0.00551
-0.02263	-0.00551	-0.02056	-0.00552	-0.02118	-0.00976	-0.02202	-0.00599	-0.02036	-0.00762	-0.02026	-0.00557
-0.02266	-0.00549	-0.02112	-0.00539	-0.02107	-0.00968	-0.02183	-0.00589	-0.02026	-0.00758	-0.02005	-0.00554
-0.0227	-0.00549	-0.02088	-0.00549	-0.02106	-0.00966	-0.02167	-0.00596	-0.02016	-0.0076	-0.01987	-0.00555
-0.02285	-0.00543	-0.02115	-0.00539	-0.02054	-0.00984	-0.02157	-0.00593	-0.01986	-0.00774	-0.01984	-0.00556
-0.02256	-0.00553	-0.02085	-0.0055	-0.02092	-0.00974	-0.0218	-0.00585	-0.02019	-0.0076	-0.01981	-0.00552
-0.02256	-0.0055	-0.02089	-0.00548	-0.02088	-0.0097	-0.02159	-0.00593	-0.0199	-0.00764	-0.02	-0.00546
-0.0222	-0.00558	-0.02049	-0.00558	-0.02059	-0.00979	-0.02153	-0.00595	-0.01993	-0.00767	-0.0198	-0.00552
-0.02241	-0.00547	-0.02084	-0.00545	-0.02067	-0.00971	-0.02125	-0.00605	-0.01982	-0.00767	-0.01991	-0.00548
-0.02223	-0.00548	-0.0205	-0.00555	-0.02098	-0.00959	-0.0212	-0.00607	-0.02001	-0.00759	-0.01959	-0.00555
-0.0223	-0.00545	-0.02072	-0.00541	-0.02082	-0.00965	-0.0215	-0.00596	-0.01976	-0.00769	-0.01951	-0.00543
-0.02214	-0.0055	-0.02047	-0.00549	-0.0207	-0.00962	-0.02128	-0.00605	-0.02009	-0.00756	-0.01913	-0.00559
-0.02237	-0.00542	-0.0203	-0.00555	-0.0204	-0.00967	-0.02162	-0.00588	-0.01974	-0.00759	-0.01935	-0.00557
-0.02215	-0.0055	-0.0206	-0.00543	-0.02029	-0.00963	-0.02101	-0.00593	-0.01954	-0.00759	-0.01944	-0.00545
-0.02192	-0.00547	-0.02057	-0.00541	-0.02018	-0.00966	-0.0211	-0.0059	-0.01931	-0.00769	-0.01913	-0.00555
-0.02167	-0.00551	-0.02022	-0.00554	-0.02035	-0.00963	-0.02108	-0.00591	-0.01939	-0.0077	-0.01939	-0.00546
-0.0222	-0.00527	-0.02058	-0.00541	-0.02011	-0.00969	-0.02115	-0.00589	-0.01946	-0.00764	-0.01942	-0.00545
-0.0216	-0.00549	-0.02026	-0.00552	-0.02025	-0.00964	-0.02104	-0.00593	-0.0193	-0.00767	-0.01949	-0.00538
-0.02198	-0.00536	-0.02018	-0.00545	-0.01987	-0.00977	-0.02094	-0.00597	-0.01893	-0.00776	-0.01859	-0.00558
-0.02177	-0.00543	-0.02001	-0.00549	-0.02034	-0.0096	-0.02072	-0.00597	-0.0192	-0.00772	-0.01909	-0.00547
-0.02158	-0.00544	-0.01998	-0.00543	-0.0201	-0.00968	-0.02077	-0.00589	-0.01909	-0.00769	-0.01882	-0.00552
-0.02128	-0.0056	-0.01988	-0.00546	-0.02006	-0.00958	-0.02041	-0.006	-0.01908	-0.0077	-0.01852	-0.00564
-0.02157	-0.00534	-0.01975	-0.00551	-0.01974	-0.00966	-0.02053	-0.00589	-0.01923	-0.00764	-0.01877	-0.00556
-0.02114	-0.00553	-0.0195	-0.00561	-0.01949	-0.00974	-0.02043	-0.00592	-0.01894	-0.00775	-0.01895	-0.0054
-0.02138	-0.00546	-0.01998	-0.00547	-0.01965	-0.00975	-0.02038	-0.00594	-0.01933	-0.0076	-0.01871	-0.00548
-0.02108	-0.00546	-0.01967	-0.00555	-0.01965	-0.00964	-0.02047	-0.00591	-0.01896	-0.0076	-0.01897	-0.00538
-0.02127	-0.0054	-0.01965	-0.00557	-0.01935	-0.0098	-0.02053	-0.0059	-0.0187	-0.00762	-0.01871	-0.00544
-0.02113	-0.00546	-0.01985	-0.00549	-0.0195	-0.00976	-0.02054	-0.00589	-0.01857	-0.00765	-0.01819	-0.00546
-0.02104	-0.00549	-0.01982	-0.00545	-0.01938	-0.00972	-0.02027	-0.00591	-0.01865	-0.00761	-0.01832	-0.00548
-0.02087	-0.00554	-0.01941	-0.0055	-0.01954	-0.00966	-0.0201	-0.00585	-0.0182	-0.00777	-0.0184	-0.00541
-0.02142	-0.00534	-0.01919	-0.00552	-0.01963	-0.00962	-0.01995	-0.00595	-0.01855	-0.00769	-0.01806	-0.0055
-0.02086	-0.00554	-0.01932	-0.00546	-0.01956	-0.00964	-0.01998	-0.00596	-0.01834	-0.00772	-0.01798	-0.00553
-0.02094	-0.00538	-0.01904	-0.00557	-0.01929	-0.00963	-0.01979	-0.00595	-0.01859	-0.00763	-0.01808	-0.00554
-0.02038	-0.0055	-0.01917	-0.00553	-0.01906	-0.00961	-0.01987	-0.00593	-0.01832	-0.00772	-0.01829	-0.00543
-0.02081	-0.00542	-0.01937	-0.00547	-0.01894	-0.00965	-0.01983	-0.00595	-0.01867	-0.0076	-0.01811	-0.00549
-0.02046	-0.00547	-0.01944	-0.00544	-0.01884	-0.00969	-0.01992	-0.00592	-0.01817	-0.0077	-0.01814	-0.00548
-0.02063	-0.0054	-0.01922	-0.00551	-0.01897	-0.00965	-0.01964	-0.00602	-0.01828	-0.00763	-0.01797	-0.00555
-0.02015	-0.00558	-0.01916	-0.00537	-0.01907	-0.0096	-0.02	-0.00589	-0.01807	-0.00766	-0.01779	-0.00556
-0.02041	-0.00555	-0.01859	-0.00554	-0.01895	-0.00964	-0.01956	-0.00599	-0.0178	-0.00774	-0.01801	-0.00543
-0.0204	-0.00548	-0.01901	-0.00539	-0.01875	-0.00971	-0.0197	-0.00589	-0.01775	-0.00771	-0.01763	-0.00545
-0.02043	-0.00547	-0.0187	-0.00551	-0.01855	-0.00978	-0.01941	-0.00593	-0.01826	-0.00753	-0.01765	-0.00543
-0.02034	-0.0055	-0.01918	-0.00533	-0.01871	-0.00972	-0.0192	-0.00597	-0.0181	-0.00758	-0.01733	-0.00555
-0.02047	-0.00546	-0.01887	-0.00541	-0.01869	-0.00973	-0.01917	-0.00598	-0.01796	-0.00764	-0.01717	-0.00561
-0.02027	-0.00541	-0.01863	-0.00532	-0.01851	-0.00979	-0.01925	-0.00595	-0.01775	-0.0077	-0.01721	-0.00564
-0.02002	-0.00547	-0.01812	-0.00552	-0.01824	-0.00978	-0.01896	-0.00606	-0.01753	-0.00766	-0.01735	-0.00563
-0.01994	-0.00545	-0.01843	-0.00539	-0.0183	-0.00973	-0.01931	-0.00594	-0.01728	-0.00778	-0.01737	-0.00562
-0.01984	-0.00548	-0.01845	-0.00539	-0.01843	-0.00962	-0.01902	-0.00604	-0.01767	-0.00766	-0.01708	-0.00564
-0.01987	-0.00546	-0.01843	-0.0054	-0.01812	-0.00976	-0.01916	-0.00599	-0.01749	-0.00766	-0.0172	-0.0056
-0.01988	-0.00546	-0.01831	-0.00545	-0.01822	-0.00966	-0.01919	-0.00598	-0.01715	-0.00777	-0.01751	-0.00549
-0.01987	-0.00547	-0.01836	-0.00544	-0.01802	-0.00973	-0.01892	-0.00608	-0.0173	-0.00764	-0.01717	-0.00562
-0.01985	-0.00547	-0.01813	-0.00552	-0.01807	-0.00971	-0.0189	-0.00598	-0.01717	-0.00769	-0.01724	-0.00559
-0.01957	-0.0055	-0.01812	-0.00539	-0.01794	-0.00975	-0.01861	-0.00605	-0.01692	-0.00777	-0.01702	-0.00553
-0.01965	-0.00546	-0.01793	-0.00542	-0.01816	-0.00968	-0.01864	-0.00597	-0.01715	-0.00773	-0.01657	-0.00567
-0.0194	-0.00547	-0.01798	-0.00541	-0.01786	-0.00978	-0.01882	-0.0059	-0.01704	-0.00772	-0.01653	-0.00577
-0.0193	-0.00555	-0.01775	-0.00545	-0.01791	-0.00976	-0.01848	-0.00603	-0.01692	-0.00776	-0.0169	-0.00562
-0.01922	-0.00549	-0.01796	-0.00537	-0.01763	-0.00986	-0.01852	-0.00602	-0.01729	-0.00763	-0.01676	-0.00561
-0.01909	-0.00566	-0.01753	-0.00554	-0.01801	-0.0097	-0.01876	-0.00593	-0.01711	-0.0077	-0.01664	-0.00559
-0.0194	-0.00547	-0.01744	-0.00557	-0.01737	-0.00991	-0.01838	-0.00607	-0.01722	-0.0076	-0.01654	-0.00562
-0.0192	-0.00549	-0.01732	-0.00563	-0.01791	-0.00965	-0.01848	-0.00593	-0.01663	-0.00766	-0.01697	-0.00547
-0.01913	-0.00552	-0.01762	-0.00554	-0.01756	-0.00971	-0.01837	-0.00591	-0.01656	-0.00768	-0.01657	-0.00561
-0.01904	-0.00554	-0.01758	-0.00553	-0.01739	-0.00978	-0.018	-0.00599	-0.01655	-0.00769	-0.01662	-0.00546
-0.01924	-0.00547	-0.01765	-0.00551	-0.01743	-0.00976	-0.01817	-0.00593	-0.01648	-0.00771	-0.01598	-0.0056
-0.01893	-0.00558	-0.01787	-0.00543	-0.01766	-0.00967	-0.01822	-0.00591	-0.01647	-0.00777	-0.01611	-0.00556
-0.01911	-0.00543	-0.01719	-0.00562	-0.01741	-0.00972	-0.0182	-0.00592	-0.01642	-0.00773	-0.016	-0.0057
-0.01869	-0.00557	-0.01732	-0.0056	-0.01697	-0.00978	-0.01815	-0.00594	-0.01618	-0.00781	-0.0161	-0.00564
-0.01875	-0.00549	-0.01719	-0.00555	-0.01701	-0.00979	-0.01805	-0.00586	-0.01648	-0.0077	-0.01613	-0.0056
-0.01862	-0.00557	-0.01674	-0.00565	-0.01697	-0.00981	-0.01744	-0.00606	-0.01637	-0.00774	-0.01605	-0.00557
-0.01848	-0.00554	-0.01717	-0.0055	-0.0169	-0.00983	-0.01764	-0.00602	-0.01631	-0.00776	-0.01588	-0.00563
-0.0184	-0.00556	-0.01708	-0.00551	-0.01701	-0.00978	-0.01767	-0.00599	-0.01618	-0.0078	-0.01603	-0.00558
-0.01858	-0.0055	-0.01673	-0.00563	-0.01651	-0.00997	-0.01761	-0.00601	-0.01641	-0.00765	-0.01594	-0.00562
-0.0185	-0.00553	-0.01678	-0.00562	-0.0166	-0.01	-0.01725	-0.00606	-0.01574	-0.00781	-0.01604	-0.00559
-0.0186	-0.00549	-0.01682	-0.00561	-0.01672	-0.00993	-0.01756	-0.00604	-0.01606	-0.0077	-0.01576	-0.00555
-0.01815	-0.00565	-0.01694	-0.00556	-0.01673	-0.00988	-0.01742	-0.006	-0.01564	-0.00777	-0.01551	-0.00559
-0.01858	-0.0055	-0.01655	-0.00571	-0.01672	-0.00982	-0.01729	-0.00604	-0.01594	-0.00769	-0.01558	-0.00557
-0.01812	-0.00558	-0.017	-0.00555	-0.01678	-0.00976	-0.01762	-0.00593	-0.0157	-0.00774	-0.01557	-0.00557
-0.01808	-0.00555	-0.01682	-0.00555	-0.01659	-0.00982	-0.01761	-0.00593	-0.01583	-0.0077	-0.01543	-0.00563
-0.01798	-0.00554	-0.01677	-0.00547	-0.0166	-0.00982	-0.01727	-0.00606	-0.01557	-0.00778	-0.01552	-0.00559
-0.01789	-0.00552	-0.01683	-0.00546	-0.01657	-0.00983	-0.01742	-0.00587	-0.01596	-0.00765	-0.01531	-0.00567
-0.01784	-0.00559	-0.0165	-0.0055	-0.01613	-0.0099	-0.01659	-0.00613	-0.01558	-0.00778	-0.0154	-0.00564
-0.0179	-0.00551	-0.01644	-0.00549	-0.01627	-0.00983	-0.01687	-0.00604	-0.01536	-0.00778	-0.01518	-0.00561
-0.0177	-0.00559	-0.01626	-0.00551	-0.01606	-0.00995	-0.0169	-0.00604	-0.0154	-0.00778	-0.01524	-0.00557
-0.01809	-0.00545	-0.01581	-0.00561	-0.01615	-0.0099	-0.01711	-0.00593	-0.01527	-0.00777	-0.01493	-0.0056
-0.01777	-0.00556	-0.01628	-0.00552	-0.01595	-0.00999	-0.01643	-0.00615	-0.01512	-0.0078	-0.01491	-0.00561
-0.01776	-0.00557	-0.01594	-0.00557	-0.01576	-0.01	-0.01677	-0.00602	-0.01525	-0.00768	-0.01497	-0.00558
-0.01765	-0.00551	-0.01614	-0.0055	-0.01567	-0.01015	-0.01668	-0.00606	-0.01498	-0.00778	-0.01472	-0.00567
-0.01713	-0.00563	-0.01626	-0.00547	-0.01604	-0.00996	-0.01677	-0.00603	-0.01517	-0.0077	-0.01479	-0.00564
-0.01745	-0.00559	-0.01625	-0.00541	-0.01577	-0.01004	-0.01674	-0.00604	-0.01493	-0.00779	-0.01453	-0.00574
-0.01722	-0.00556	-0.01549	-0.00554	-0.0157	-0.00999	-0.01685	-0.006	-0.01522	-0.00768	-0.01469	-0.00568
-0.0173	-0.00561	-0.01568	-0.00562	-0.01548	-0.01002	-0.01646	-0.00601	-0.01521	-0.00769	-0.01465	-0.00569
-0.01713	-0.00559	-0.01573	-0.00554	-0.01535	-0.01016	-0.01667	-0.00585	-0.01458	-0.00784	-0.01469	-0.00567
-0.01738	-0.0055	-0.01544	-0.00565	-0.0157	-0.01001	-0.01648	-0.00592	-0.01487	-0.00773	-0.01475	-0.00566
-0.01716	-0.00557	-0.0154	-0.00564	-0.01535	-0.01011	-0.0165	-0.00592	-0.01471	-0.00773	-0.01452	-0.00559
-0.01721	-0.00556	-0.01523	-0.00575	-0.01565	-0.01001	-0.01611	-0.00606	-0.0146	-0.00776	-0.0143	-0.00565
-0.01714	-0.00559	-0.01565	-0.0056	-0.01542	-0.01	-0.01638	-0.00584	-0.01436	-0.00783	-0.01448	-0.00556
-0.01692	-0.00558	-0.01543	-0.00563	-0.01519	-0.01009	-0.01586	-0.006	-0.01451	-0.00771	-0.01435	-0.00559
-0.01686	-0.00549	-0.0152	-0.00567	-0.01542	-0.01	-0.01566	-0.00603	-0.01433	-0.00777	-0.01431	-0.00561
-0.01664	-0.00555	-0.01505	-0.00573	-0.01572	-0.00987	-0.01609	-0.00594	-0.01461	-0.00767	-0.01446	-0.00556
-0.01665	-0.00564	-0.01553	-0.00555	-0.01492	-0.01008	-0.01585	-0.00593	-0.01419	-0.00782	-0.01415	-0.00555
-0.01678	-0.00555	-0.01533	-0.00563	-0.01516	-0.00998	-0.01574	-0.00598	-0.01463	-0.00766	-0.01391	-0.00553
-0.01658	-0.00557	-0.01541	-0.00552	-0.01488	-0.00997	-0.01599	-0.00588	-0.01444	-0.00772	-0.01379	-0.00557
-0.01632	-0.00566	-0.01462	-0.00576	-0.01489	-0.00996	-0.01581	-0.00595	-0.01418	-0.00765	-0.01376	-0.00564
-0.01682	-0.00548	-0.015	-0.00557	-0.01475	-0.01002	-0.01587	-0.00593	-0.01388	-0.00781	-0.01394	-0.00552
-0.01648	-0.00561	-0.01503	-0.00561	-0.01461	-0.01006	-0.01554	-0.00599	-0.01399	-0.00768	-0.01377	-0.00558
-0.0166	-0.00556	-0.01483	-0.0056	-0.01453	-0.01016	-0.01573	-0.00585	-0.01377	-0.00784	-0.01375	-0.00559
-0.01636	-0.00564	-0.01448	-0.00573	-0.01479	-0.01008	-0.01512	-0.00602	-0.01375	-0.00783	-0.01375	-0.00558
-0.01624	-0.00554	-0.01503	-0.00554	-0.01453	-0.01009	-0.01552	-0.00589	-0.01357	-0.00791	-0.01387	-0.00554
-0.01604	-0.00563	-0.01459	-0.0057	-0.01472	-0.01002	-0.01519	-0.00601	-0.01388	-0.00776	-0.01346	-0.0056
-0.01588	-0.00561	-0.01492	-0.00557	-0.01434	-0.01015	-0.01513	-0.00603	-0.01352	-0.00795	-0.01363	-0.0055
-0.016	-0.00571	-0.01418	-0.00582	-0.01445	-0.01011	-0.0153	-0.00597	-0.01369	-0.00783	-0.01327	-0.00555
-0.0161	-0.00553	-0.0145	-0.00565	-0.01427	-0.01017	-0.01497	-0.00609	-0.0134	-0.00792	-0.01314	-0.0056
-0.01556	-0.00572	-0.01432	-0.00575	-0.01445	-0.0101	-0.01517	-0.00602	-0.01353	-0.00782	-0.01337	-0.00552
-0.01617	-0.00553	-0.0143	-0.00564	-0.01427	-0.01016	-0.01509	-0.00605	-0.01344	-0.00785	-0.01304	-0.00563
-0.01616	-0.00551	-0.01418	-0.00564	-0.01452	-0.01007	-0.01493	-0.00611	-0.01339	-0.00787	-0.01339	-0.00551
-0.01596	-0.0055	-0.01427	-0.00561	-0.0141	-0.01013	-0.01509	-0.00602	-0.01322	-0.00792	-0.01332	-0.00553
-0.01576	-0.00553	-0.01406	-0.0057	-0.01407	-0.01002	-0.01461	-0.00608	-0.01327	-0.0079	-0.01302	-0.00554
-0.01541	-0.00555	-0.01437	-0.00558	-0.01374	-0.01017	-0.01483	-0.00599	-0.01308	-0.00797	-0.013	-0.00551
-0.01538	-0.00568	-0.01441	-0.00556	-0.01393	-0.01007	-0.01483	-0.00594	-0.01316	-0.00794	-0.01285	-0.00548
-0.01539	-0.00556	-0.0139	-0.00566	-0.01368	-0.0103	-0.01455	-0.00604	-0.01346	-0.00783	-0.01251	-0.0056
-0.01525	-0.00576	-0.01373	-0.0057	-0.01361	-0.01032	-0.0147	-0.00599	-0.01313	-0.00782	-0.01285	-0.00552
-0.01554	-0.00561	-0.01373	-0.00564	-0.01367	-0.01027	-0.01454	-0.00605	-0.01282	-0.00783	-0.01256	-0.0056
-0.0151	-0.0057	-0.0139	-0.00555	-0.01377	-0.01017	-0.01468	-0.006	-0.0127	-0.00787	-0.01256	-0.0056
-0.01535	-0.00558	-0.01393	-0.00554	-0.01359	-0.01019	-0.01451	-0.00596	-0.01293	-0.00783	-0.01228	-0.00569
-0.01506	-0.00568	-0.0137	-0.00562	-0.01369	-0.01014	-0.01426	-0.00594	-0.01291	-0.00779	-0.0127	-0.00554
-0.01542	-0.00555	-0.01357	-0.00567	-0.01362	-0.01017	-0.0141	-0.00604	-0.01276	-0.00784	-0.01238	-0.00565
-0.01505	-0.00568	-0.01373	-0.0056	-0.01353	-0.0102	-0.01405	-0.00602	-0.01266	-0.00788	-0.01221	-0.00572
-0.01537	-0.00555	-0.01317	-0.00579	-0.01356	-0.01018	-0.01402	-0.00604	-0.01272	-0.00786	-0.01223	-0.00571
-0.01457	-0.00579	-0.01325	-0.00572	-0.01337	-0.01024	-0.01378	-0.00615	-0.01258	-0.00791	-0.01236	-0.00566
-0.01531	-0.00545	-0.01331	-0.00572	-0.01329	-0.01013	-0.01422	-0.00604	-0.01251	-0.0078	-0.01206	-0.00577
-0.01451	-0.00566	-0.01338	-0.00562	-0.01301	-0.01017	-0.01403	-0.00603	-0.01211	-0.00804	-0.01193	-0.00582
-0.01474	-0.00558	-0.01283	-0.00592	-0.013	-0.01022	-0.01392	-0.00607	-0.01248	-0.00783	-0.01206	-0.00577
-0.01438	-0.00571	-0.01315	-0.00564	-0.01298	-0.0102	-0.01403	-0.00604	-0.01224	-0.00785	-0.01233	-0.00567
-0.01445	-0.00569	-0.01304	-0.00576	-0.01298	-0.01021	-0.01398	-0.00606	-0.01236	-0.0078	-0.01199	-0.00572
-0.01459	-0.00569	-0.01292	-0.00573	-0.01287	-0.01021	-0.01355	-0.00615	-0.01208	-0.0079	-0.01183	-0.00575
-0.01457	-0.00564	-0.01265	-0.00583	-0.01312	-0.01012	-0.01352	-0.00611	-0.01226	-0.00784	-0.01196	-0.00565
-0.01406	-0.00582	-0.01289	-0.00574	-0.0128	-0.01023	-0.01349	-0.00605	-0.01223	-0.00785	-0.01151	-0.00576
-0.01483	-0.00554	-0.01279	-0.00578	-0.01297	-0.01017	-0.01359	-0.00602	-0.01201	-0.00781	-0.01172	-0.00568
-0.01448	-0.00567	-0.01288	-0.00575	-0.013	-0.01015	-0.01333	-0.00606	-0.01166	-0.00793	-0.01168	-0.00569
-0.01452	-0.00555	-0.01263	-0.00584	-0.01257	-0.0101	-0.01327	-0.00609	-0.01185	-0.00779	-0.01174	-0.00567
-0.01388	-0.00567	-0.01313	-0.00567	-0.01254	-0.01011	-0.01319	-0.00612	-0.01172	-0.00781	-0.01168	-0.0057
-0.0143	-0.0056	-0.01261	-0.00579	-0.01252	-0.01011	-0.01344	-0.00604	-0.01181	-0.00778	-0.01154	-0.00575
-0.01385	-0.00568	-0.01264	-0.00569	-0.01244	-0.01014	-0.01311	-0.00616	-0.01166	-0.00783	-0.01131	-0.00581
-0.01423	-0.00555	-0.01223	-0.00587	-0.01261	-0.01008	-0.01319	-0.00613	-0.01167	-0.00782	-0.01118	-0.00577
-0.01409	-0.0056	-0.01239	-0.00577	-0.01236	-0.01017	-0.01339	-0.00606	-0.01162	-0.00783	-0.01132	-0.00568
-0.01426	-0.00553	-0.01207	-0.00594	-0.0124	-0.01015	-0.01309	-0.00608	-0.01151	-0.00787	-0.01083	-0.00586
-0.01374	-0.00559	-0.01212	-0.00588	-0.01239	-0.01005	-0.01298	-0.00607	-0.0114	-0.00791	-0.01099	-0.00585
-0.01361	-0.00561	-0.01211	-0.00591	-0.01223	-0.00999	-0.01267	-0.00618	-0.01147	-0.00776	-0.01127	-0.00565
-0.01364	-0.00558	-0.01198	-0.00588	-0.01216	-0.01	-0.01275	-0.00616	-0.01112	-0.0078	-0.01078	-0.00589
-0.01347	-0.0056	-0.01189	-0.00591	-0.01212	-0.01002	-0.01283	-0.00605	-0.01105	-0.00783	-0.01077	-0.0058
-0.01349	-0.00559	-0.01189	-0.00591	-0.01218	-0.01	-0.01258	-0.00615	-0.01114	-0.00779	-0.01067	-0.00592
-0.01337	-0.00563	-0.01202	-0.00587	-0.01205	-0.00993	-0.01282	-0.00606	-0.01117	-0.00778	-0.01087	-0.0058
-0.01349	-0.00559	-0.01221	-0.00581	-0.0116	-0.01005	-0.01255	-0.00616	-0.01109	-0.00781	-0.01073	-0.00581
-0.01336	-0.00564	-0.01204	-0.00587	-0.01198	-0.00986	-0.01275	-0.00609	-0.01113	-0.00779	-0.01087	-0.00576
-0.01354	-0.00557	-0.0117	-0.0059	-0.01175	-0.00994	-0.0126	-0.00609	-0.01114	-0.00778	-0.01046	-0.0059
-0.01323	-0.00568	-0.01183	-0.00582	-0.01175	-0.00994	-0.01236	-0.00609	-0.01095	-0.00766	-0.01055	-0.00588
-0.01333	-0.00565	-0.01154	-0.00593	-0.01156	-0.01	-0.01222	-0.00616	-0.01088	-0.00765	-0.01049	-0.0059
-0.01322	-0.00565	-0.01147	-0.00588	-0.01171	-0.00994	-0.01201	-0.00623	-0.01081	-0.00767	-0.01059	-0.00586
-0.01296	-0.00555	-0.01126	-0.00605	-0.01146	-0.01002	-0.01218	-0.00618	-0.01088	-0.00765	-0.01044	-0.00591
-0.01281	-0.00568	-0.01134	-0.006	-0.01138	-0.00987	-0.01174	-0.00626	-0.01089	-0.00761	-0.01035	-0.00583
-0.01277	-0.00562	-0.0113	-0.00603	-0.01122	-0.00991	-0.01214	-0.00622	-0.01064	-0.00753	-0.01019	-0.00591
-0.01296	-0.00559	-0.01142	-0.00593	-0.01116	-0.00993	-0.01215	-0.00609	-0.01042	-0.0076	-0.01024	-0.0058
-0.01268	-0.00565	-0.01112	-0.00602	-0.01128	-0.00988	-0.0116	-0.00629	-0.01035	-0.00763	-0.01024	-0.00578
-0.01261	-0.00568	-0.01138	-0.00593	-0.01119	-0.00992	-0.01199	-0.00615	-0.01047	-0.00758	-0.00987	-0.00591
-0.01283	-0.00559	-0.01125	-0.00598	-0.01117	-0.00992	-0.01178	-0.00623	-0.01047	-0.00758	-0.00979	-0.00594
-0.01272	-0.00564	-0.01144	-0.0059	-0.01139	-0.00984	-0.01189	-0.0062	-0.01035	-0.00758	-0.01002	-0.00586
-0.01269	-0.00565	-0.01062	-0.00614	-0.01104	-0.00977	-0.01184	-0.00621	-0.01001	-0.00754	-0.00985	-0.00592
-0.01267	-0.00566	-0.0108	-0.00606	-0.01105	-0.00975	-0.01192	-0.00614	-0.00986	-0.00765	-0.00979	-0.00594
-0.01241	-0.00563	-0.01115	-0.00591	-0.01094	-0.00978	-0.01145	-0.0063	-0.00997	-0.00765	-0.00968	-0.00598
-0.01234	-0.00562	-0.01058	-0.00606	-0.01075	-0.00985	-0.01123	-0.00638	-0.00978	-0.00769	-0.01001	-0.00586
-0.01222	-0.00564	-0.01067	-0.00608	-0.01123	-0.00964	-0.01139	-0.00629	-0.01001	-0.0076	-0.00951	-0.00599
-0.01233	-0.0056	-0.01092	-0.0059	-0.01083	-0.0096	-0.01128	-0.00629	-0.00976	-0.00761	-0.0093	-0.00606
-0.01233	-0.0056	-0.01033	-0.00611	-0.01105	-0.00951	-0.01134	-0.00629	-0.00983	-0.00758	-0.00965	-0.006
-0.01228	-0.00562	-0.01079	-0.00595	-0.01102	-0.00942	-0.01127	-0.00627	-0.00972	-0.00762	-0.0092	-0.00604
-0.01217	-0.00566	-0.01054	-0.00605	-0.01102	-0.00931	-0.01091	-0.00635	-0.00999	-0.00752	-0.00959	-0.00596
-0.01208	-0.00558	-0.01082	-0.00595	-0.01042	-0.00952	-0.01088	-0.00642	-0.00984	-0.0075	-0.00918	-0.00606
-0.01187	-0.00555	-0.01045	-0.00597	-0.01057	-0.0093	-0.01106	-0.00638	-0.00989	-0.00735	-0.00907	-0.00609
-0.01184	-0.00557	-0.01005	-0.0061	-0.01053	-0.00927	-0.01077	-0.0064	-0.00972	-0.0074	-0.00912	-0.00611
-0.01186	-0.00555	-0.0103	-0.006	-0.01068	-0.00922	-0.01104	-0.00637	-0.00954	-0.00747	-0.00936	-0.00597
-0.01192	-0.00554	-0.00995	-0.00613	-0.01047	-0.0091	-0.01057	-0.00653	-0.00928	-0.00743	-0.00842	-0.00631
-0.01203	-0.00549	-0.01001	-0.00614	-0.01066	-0.009	-0.01098	-0.00634	-0.00948	-0.00726	-0.00886	-0.00616
-0.01177	-0.00544	-0.01003	-0.00607	-0.01021	-0.00905	-0.01074	-0.00642	-0.00927	-0.00733	-0.00882	-0.00616
-0.01172	-0.0054	-0.00977	-0.00614	-0.01026	-0.00892	-0.01073	-0.00642	-0.00939	-0.00729	-0.00898	-0.00611
-0.01177	-0.00538	-0.00988	-0.00617	-0.00996	-0.00902	-0.01054	-0.00649	-0.00917	-0.00736	-0.00872	-0.00618
-0.01148	-0.00548	-0.00972	-0.00616	-0.01015	-0.00895	-0.01057	-0.00648	-0.00921	-0.00726	-0.00876	-0.00614
-0.01149	-0.00548	-0.00994	-0.00607	-0.01002	-0.00887	-0.01074	-0.00642	-0.00908	-0.00718	-0.00837	-0.00633
-0.01127	-0.00535	-0.00972	-0.00617	-0.00992	-0.00886	-0.01049	-0.00644	-0.00894	-0.00723	-0.00867	-0.00615
-0.01109	-0.00541	-0.00957	-0.00621	-0.00935	-0.00906	-0.01049	-0.0065	-0.00912	-0.00717	-0.00839	-0.00631
-0.01101	-0.00554	-0.0096	-0.00621	-0.00946	-0.00903	-0.0101	-0.00653	-0.00904	-0.00719	-0.00849	-0.00628
-0.01107	-0.00544	-0.00967	-0.00619	-0.00936	-0.00906	-0.01022	-0.00651	-0.00872	-0.0071	-0.00831	-0.00632
-0.01105	-0.00541	-0.00996	-0.00609	-0.00923	-0.0091	-0.01009	-0.00651	-0.00853	-0.00716	-0.00825	-0.00628
-0.01123	-0.00535	-0.00948	-0.00615	-0.00919	-0.00911	-0.01001	-0.00653	-0.00876	-0.00707	-0.00816	-0.00639
-0.01097	-0.00544	-0.00918	-0.00615	-0.00939	-0.00903	-0.00986	-0.00663	-0.00872	-0.00709	-0.00809	-0.00634
-0.01116	-0.00537	-0.00913	-0.00617	-0.00944	-0.00902	-0.00995	-0.0065	-0.00874	-0.00708	-0.00799	-0.00638
-0.01106	-0.00531	-0.00962	-0.00599	-0.00936	-0.00905	-0.00994	-0.00655	-0.0086	-0.00699	-0.00841	-0.00626
-0.01085	-0.00528	-0.00914	-0.00617	-0.00904	-0.00916	-0.00989	-0.00658	-0.00835	-0.00701	-0.00811	-0.00634
-0.01073	-0.00532	-0.00923	-0.00614	-0.0092	-0.0091	-0.00969	-0.00659	-0.0083	-0.00702	-0.00818	-0.00631
-0.01111	-0.00518	-0.00909	-0.0062	-0.00887	-0.00904	-0.00966	-0.0066	-0.00849	-0.00696	-0.0081	-0.00634
-0.01072	-0.00514	-0.00935	-0.00606	-0.00921	-0.00891	-0.00975	-0.00657	-0.00834	-0.00701	-0.0079	-0.00628
-0.01069	-0.00511	-0.00869	-0.00613	-0.00911	-0.00893	-0.0094	-0.0067	-0.00826	-0.00685	-0.00782	-0.00632
-0.01075	-0.00509	-0.00886	-0.00613	-0.00921	-0.00888	-0.00933	-0.00673	-0.00806	-0.00688	-0.00748	-0.00643
-0.01037	-0.00524	-0.00859	-0.0062	-0.00901	-0.00878	-0.0095	-0.00666	-0.00828	-0.0068	-0.00767	-0.00632
-0.01048	-0.00511	-0.00911	-0.006	-0.00913	-0.0087	-0.00969	-0.0066	-0.00808	-0.00688	-0.00747	-0.0064
-0.01024	-0.00506	-0.00871	-0.00613	-0.00897	-0.00875	-0.00967	-0.00661	-0.00815	-0.00671	-0.00757	-0.00637
-0.01025	-0.00506	-0.00891	-0.00606	-0.00881	-0.00863	-0.00937	-0.00669	-0.0081	-0.00665	-0.00748	-0.00636
-0.01022	-0.00507	-0.00886	-0.006	-0.00872	-0.00862	-0.00913	-0.00659	-0.00791	-0.00672	-0.00885	-0.00579
-0.01038	-0.00501	-0.00865	-0.00595	-0.00886	-0.00857	-0.00914	-0.00666	-0.00762	-0.00682	-0.00831	-0.00579
-0.01016	-0.00506	-0.00842	-0.00603	-0.00874	-0.00845	-0.00896	-0.00673	-0.00781	-0.00659	-0.00805	-0.00571
-0.00982	-0.00499	-0.00871	-0.00593	-0.00865	-0.00843	-0.0089	-0.00674	-0.00761	-0.0066	-0.00791	-0.00562
-0.00984	-0.00498	-0.00861	-0.00596	-0.00866	-0.00838	-0.00903	-0.0067	-0.00793	-0.00649	-0.00768	-0.00563
-0.00986	-0.00497	-0.00833	-0.00585	-0.00809	-0.00842	-0.00895	-0.00666	-0.00769	-0.00648	-0.00747	-0.00557
-0.00957	-0.00508	-0.0082	-0.0059	-0.00806	-0.00842	-0.00901	-0.00664	-0.00753	-0.00641	-0.00736	-0.00552
-0.00957	-0.00508	-0.00822	-0.00589	-0.00804	-0.00843	-0.00889	-0.00669	-0.00764	-0.00637	-0.00754	-0.00544
-0.00945	-0.00513	-0.00805	-0.00596	-0.00825	-0.00835	-0.009	-0.00665	-0.00766	-0.00627	-0.00725	-0.00533
-0.0099	-0.00495	-0.00819	-0.00591	-0.00835	-0.00831	-0.00879	-0.00666	-0.00721	-0.0063	-0.0069	-0.00545
-0.00967	-0.00504	-0.00804	-0.00597	-0.00822	-0.00824	-0.00852	-0.0066	-0.00729	-0.00626	-0.00698	-0.00543
-0.00968	-0.00496	-0.00817	-0.00574	-0.00822	-0.00815	-0.00846	-0.00668	-0.00717	-0.00631	-0.00626	-0.00569
-0.00959	-0.00486	-0.00792	-0.00579	-0.00819	-0.00816	-0.00855	-0.00659	-0.00734	-0.00618	-0.00555	-0.00608
-0.00959	-0.00486	-0.00767	-0.00588	-0.00786	-0.00807	-0.0085	-0.00661	-0.00699	-0.00621	-0.00566	-0.00615
-0.0094	-0.00493	-0.00777	-0.00585	-0.00804	-0.00798	-0.00847	-0.00663	-0.00698	-0.0062	-0.00588	-0.00627
-0.00953	-0.00476	-0.00808	-0.00571	-0.00807	-0.00795	-0.00827	-0.00671	-0.0067	-0.0063	-0.00568	-0.00635
-0.0092	-0.00479	-0.00767	-0.00571	-0.00808	-0.00776	-0.00839	-0.00665	-0.00683	-0.00625	-0.00584	-0.00651
-0.0094	-0.00471	-0.00752	-0.00577	-0.00779	-0.00786	-0.0082	-0.00673	-0.00673	-0.00629	-0.00589	-0.00648
-0.00918	-0.00474	-0.00751	-0.00577	-0.00738	-0.00783	-0.00829	-0.00668	-0.00663	-0.00618	-0.00611	-0.00641
-0.00927	-0.00455	-0.00759	-0.00574	-0.00744	-0.00777	-0.00798	-0.00665	-0.0067	-0.00608	-0.00607	-0.00642
-0.00905	-0.00463	-0.00744	-0.0058	-0.00751	-0.00775	-0.00794	-0.00662	-0.0065	-0.00616	-0.00633	-0.00633
-0.00921	-0.00457	-0.00736	-0.00569	-0.00749	-0.00775	-0.008	-0.0066	-0.00659	-0.00611	-0.00625	-0.00636
-0.00867	-0.00454	-0.00731	-0.00564	-0.00724	-0.00783	-0.00782	-0.00665	-0.00644	-0.00617	-0.00631	-0.00633
-0.00853	-0.00459	-0.00729	-0.00565	-0.0072	-0.00764	-0.00782	-0.00665	-0.00641	-0.00608	-0.00606	-0.00642
-0.00851	-0.00466	-0.00727	-0.00566	-0.00726	-0.00762	-0.00777	-0.00668	-0.00634	-0.00599	-0.0059	-0.00627
-0.00858	-0.00456	-0.00731	-0.00558	-0.00709	-0.00768	-0.00771	-0.0067	-0.00632	-0.006	-0.00573	-0.00632
-0.00833	-0.00467	-0.00699	-0.00554	-0.00723	-0.00758	-0.00777	-0.00668	-0.00623	-0.00603	-0.00587	-0.00628
-0.00869	-0.00453	-0.00701	-0.00555	-0.00676	-0.00757	-0.0078	-0.00665	-0.00635	-0.00593	-0.006	-0.00622
-0.00857	-0.00457	-0.00715	-0.0055	-0.00682	-0.00755	-0.00753	-0.00654	-0.00631	-0.00577	-0.00607	-0.0062
-0.0087	-0.0045	-0.007	-0.00552	-0.00721	-0.0074	-0.00725	-0.00664	-0.00623	-0.00581	-0.00598	-0.0061
-0.00833	-0.00444	-0.00692	-0.00536	-0.00709	-0.00737	-0.00754	-0.00654	-0.00601	-0.00588	-0.00568	-0.00613
-0.00834	-0.00444	-0.00674	-0.00543	-0.00676	-0.00736	-0.00748	-0.00656	-0.006	-0.00567	-0.00574	-0.00611
-0.00805	-0.00455	-0.00689	-0.00537	-0.00661	-0.00741	-0.00758	-0.00653	-0.00579	-0.00574	-0.00554	-0.00617
-0.0083	-0.00446	-0.00667	-0.00532	-0.00677	-0.00735	-0.00733	-0.00648	-0.00584	-0.00572	-0.00551	-0.00612
-0.0081	-0.00453	-0.00652	-0.0053	-0.00657	-0.00725	-0.00745	-0.00637	-0.00576	-0.00576	-0.00556	-0.00595
-0.0081	-0.00439	-0.00656	-0.00529	-0.00661	-0.00719	-0.00879	-0.00576	-0.00594	-0.00551	-0.00555	-0.00595
-0.00786	-0.0044	-0.00677	-0.00522	-0.00694	-0.00704	-0.00864	-0.0055	-0.00573	-0.00554	-0.00549	-0.00597
-0.00791	-0.00438	-0.00659	-0.00512	-0.00688	-0.00688	-0.00822	-0.00538	-0.00573	-0.00554	-0.00529	-0.0059
-0.00787	-0.00439	-0.00652	-0.00508	-0.00673	-0.00682	-0.00802	-0.00527	-0.0055	-0.00542	-0.00519	-0.00589
-0.00777	-0.00442	-0.00655	-0.00506	-0.00681	-0.00667	-0.00796	-0.00507	-0.0055	-0.00541	-0.0052	-0.0059
-0.00768	-0.00446	-0.00616	-0.00501	-0.00646	-0.00665	-0.00768	-0.00501	-0.0053	-0.00549	-0.00512	-0.00593
-0.00798	-0.00419	-0.00583	-0.00514	-0.00654	-0.00659	-0.00754	-0.00483	-0.00568	-0.00525	-0.00517	-0.00579
-0.00798	-0.00414	-0.00617	-0.00501	-0.00623	-0.00654	-0.00725	-0.00481	-0.00537	-0.00523	-0.00507	-0.00572
-0.00761	-0.00413	-0.00604	-0.00506	-0.00621	-0.0065	-0.00722	-0.00473	-0.00533	-0.00524	-0.00503	-0.00574
-0.00754	-0.00407	-0.00617	-0.005	-0.00619	-0.00645	-0.00688	-0.00467	-0.00508	-0.00528	-0.00483	-0.00581
-0.00731	-0.00415	-0.00558	-0.00505	-0.0061	-0.00632	-0.00685	-0.00465	-0.00518	-0.00509	-0.00508	-0.00555
-0.00724	-0.00418	-0.00607	-0.00484	-0.00619	-0.00629	-0.00691	-0.00453	-0.00508	-0.00512	-0.00464	-0.00568
-0.00741	-0.00412	-0.00581	-0.00493	-0.00616	-0.00608	-0.00702	-0.00437	-0.00524	-0.00502	-0.00478	-0.00561
-0.00728	-0.00414	-0.00614	-0.00473	-0.00593	-0.00616	-0.00675	-0.00431	-0.00483	-0.005	-0.00467	-0.00553
-0.00729	-0.00399	-0.00596	-0.00466	-0.00593	-0.00596	-0.00666	-0.00428	-0.00485	-0.00498	-0.00454	-0.00548
-0.00724	-0.00401	-0.00583	-0.00471	-0.00568	-0.00604	-0.0065	-0.00422	-0.00486	-0.00498	-0.00462	-0.00546
-0.0073	-0.00399	-0.00576	-0.00453	-0.00583	-0.00589	-0.00657	-0.0041	-0.0049	-0.00484	-0.00462	-0.00545
-0.00694	-0.00393	-0.006	-0.00444	-0.00554	-0.00587	-0.00642	-0.00412	-0.00475	-0.0048	-0.00422	-0.00539
-0.00698	-0.00388	-0.00558	-0.00438	-0.00554	-0.00586	-0.00629	-0.00399	-0.00474	-0.0048	-0.00433	-0.00534
-0.00713	-0.00382	-0.00551	-0.0044	-0.00517	-0.00585	-0.00623	-0.00401	-0.00473	-0.00462	-0.004	-0.00547
-0.00689	-0.00389	-0.00531	-0.00448	-0.00532	-0.00573	-0.00566	-0.00414	-0.00456	-0.00464	-0.00418	-0.0054
-0.00681	-0.00374	-0.0053	-0.00431	-0.00542	-0.00569	-0.00415	-0.00482	-0.00455	-0.00461	-0.00427	-0.00535
-0.0068	-0.00373	-0.00543	-0.00421	-0.00559	-0.00551	-0.00443	-0.00494	-0.00422	-0.00455	-0.00439	-0.00511
-0.0067	-0.00376	-0.00546	-0.00415	-0.00547	-0.00545	-0.00472	-0.00499	-0.00427	-0.00453	-0.00401	-0.00524
-0.00666	-0.00374	-0.00511	-0.00412	-0.00516	-0.00545	-0.00486	-0.00509	-0.00419	-0.00456	-0.00408	-0.00515
-0.00626	-0.0037	-0.00523	-0.00408	-0.00546	-0.00524	-0.00487	-0.00517	-0.00446	-0.0044	-0.00374	-0.00513
-0.0063	-0.00369	-0.00495	-0.00408	-0.00541	-0.00509	-0.00498	-0.00513	-0.00401	-0.00441	-0.00393	-0.00506
-0.00598	-0.00381	-0.00481	-0.00401	-0.00512	-0.00515	-0.00508	-0.00528	-0.00399	-0.00441	-0.00377	-0.00512
-0.00628	-0.0037	-0.00475	-0.00404	-0.00494	-0.00502	-0.00511	-0.0053	-0.00389	-0.00444	-0.00384	-0.00497
-0.00633	-0.00368	-0.00474	-0.00404	-0.00488	-0.00501	-0.00514	-0.00529	-0.00395	-0.00438	-0.00361	-0.00495
-0.00632	-0.00368	-0.0047	-0.00406	-0.00483	-0.00497	-0.0051	-0.0053	-0.00373	-0.00428	-0.00361	-0.00495
-0.00616	-0.00367	-0.00464	-0.00395	-0.00495	-0.00476	-0.00503	-0.00534	-0.00396	-0.0042	-0.00356	-0.00496
-0.00615	-0.00353	-0.00454	-0.00389	-0.00478	-0.00477	-0.00507	-0.00533	-0.00392	-0.00421	-0.0035	-0.00482
-0.00605	-0.00357	-0.00445	-0.00393	-0.00467	-0.00466	-0.00499	-0.00515	-0.00359	-0.00413	-0.0034	-0.00481
-0.00597	-0.00359	-0.00455	-0.00391	-0.00461	-0.00467	-0.00471	-0.00525	-0.00353	-0.00413	-0.00342	-0.0048
-0.00595	-0.00358	-0.00443	-0.0038	-0.00463	-0.00448	-0.00481	-0.00539	-0.00348	-0.00413	-0.00344	-0.00468
-0.00566	-0.0035	-0.00439	-0.00374	-0.00446	-0.0045	-0.00475	-0.00529	-0.00352	-0.00412	-0.00368	-0.0045
-0.00562	-0.0035	-0.00439	-0.00373	-0.00439	-0.00442	-0.00458	-0.00529	-0.00354	-0.00398	-0.00357	-0.00437
-0.00578	-0.00345	-0.00433	-0.00364	-0.00428	-0.00436	-0.00465	-0.00533	-0.00342	-0.00397	-0.0037	-0.00423
-0.00581	-0.00343	-0.00412	-0.00366	-0.00438	-0.00431	-0.00507	-0.00511	-0.00331	-0.004	-0.00347	-0.00413
-0.00575	-0.00337	-0.00427	-0.00361	-0.00424	-0.00414	-0.0049	-0.00518	-0.00334	-0.00392	-0.00331	-0.00408
-0.00549	-0.00334	-0.00413	-0.00354	-0.00412	-0.00417	-0.00488	-0.00502	-0.00328	-0.0038	-0.00326	-0.00399
-0.00554	-0.00332	-0.00412	-0.00345	-0.00359	-0.00437	-0.00481	-0.00498	-0.0033	-0.00379	-0.00308	-0.00395
-0.00525	-0.00342	-0.00414	-0.00344	-0.00351	-0.00439	-0.00474	-0.00499	-0.00327	-0.00363	-0.00303	-0.00386
-0.00545	-0.00332	-0.00398	-0.0033	-0.00349	-0.00439	-0.00459	-0.00485	-0.00304	-0.00367	-0.00297	-0.00384
-0.00528	-0.00319	-0.00414	-0.00324	-0.00383	-0.00419	-0.00462	-0.00485	-0.00309	-0.00361	-0.0031	-0.00361
-0.00558	-0.00307	-0.00401	-0.00311	-0.00369	-0.00414	-0.00438	-0.00493	-0.00286	-0.00352	-0.0028	-0.0036
-0.00529	-0.0031	-0.00385	-0.00312	-0.00387	-0.00407	-0.00432	-0.00478	-0.00299	-0.00346	-0.00273	-0.00352
-0.00506	-0.00306	-0.00372	-0.00309	-0.00358	-0.00401	-0.00401	-0.00484	-0.00305	-0.00335	-0.00267	-0.00354
-0.00495	-0.0031	-0.00351	-0.00303	-0.00334	-0.00405	-0.00421	-0.00478	-0.00286	-0.00329	-0.00283	-0.00332
-0.00491	-0.00311	-0.00374	-0.00295	-0.00328	-0.00407	-0.00431	-0.00475	-0.00283	-0.00328	-0.00265	-0.00335
-0.00484	-0.00313	-0.00335	-0.00294	-0.00338	-0.00403	-0.00433	-0.00458	-0.00258	-0.00318	-0.00256	-0.00319
-0.00489	-0.00308	-0.00335	-0.00287	-0.00315	-0.00411	-0.00429	-0.00454	-0.00253	-0.0032	-0.00261	-0.00315
-0.00475	-0.00295	-0.0033	-0.0029	-0.00345	-0.0038	-0.00436	-0.00438	-0.00254	-0.00313	-0.00259	-0.00297
-0.00483	-0.00292	-0.00345	-0.00281	-0.0034	-0.00381	-0.00419	-0.00434	-0.00239	-0.00303	-0.0025	-0.00291
-0.00473	-0.00295	-0.0031	-0.00276	-0.00331	-0.00369	-0.00394	-0.00435	-0.0023	-0.00306	-0.00217	-0.00289
-0.0048	-0.00279	-0.00326	-0.0027	-0.00308	-0.0037	-0.00372	-0.00431	-0.00239	-0.00303	-0.00205	-0.00294
-0.00488	-0.00269	-0.00336	-0.00257	-0.00339	-0.0035	-0.0038	-0.00428	-0.00204	-0.00296	-0.00197	-0.00282
-0.0046	-0.00276	-0.00335	-0.00244	-0.00318	-0.00344	-0.00369	-0.00431	-0.00214	-0.00288	-0.00192	-0.00277
-0.00448	-0.0026	-0.00323	-0.00236	-0.003	-0.00347	-0.00362	-0.00414	-0.0021	-0.0029	-0.00194	-0.00277
-0.00454	-0.00259	-0.00292	-0.00238	-0.00289	-0.00333	-0.00358	-0.00414	-0.00224	-0.00277	-0.00201	-0.00254
-0.00445	-0.00257	-0.00297	-0.00232	-0.00296	-0.00331	-0.00353	-0.00415	-0.00202	-0.00272	-0.00191	-0.00255
-0.00391	-0.0026	-0.00256	-0.0023	-0.00278	-0.00331	-0.00344	-0.00405	-0.0021	-0.00268	-0.00153	-0.00256
-0.00415	-0.00251	-0.00293	-0.00217	-0.00259	-0.00322	-0.00352	-0.00394	-0.0018	-0.00258	-0.00162	-0.00245
-0.00427	-0.00247	-0.00278	-0.00222	-0.00264	-0.0032	-0.00358	-0.00392	-0.00189	-0.00254	-0.00138	-0.00254
-0.00428	-0.00239	-0.00261	-0.00207	-0.00262	-0.0031	-0.00338	-0.00377	-0.00182	-0.00256	-0.00142	-0.00252
-0.00418	-0.00228	-0.00232	-0.00219	-0.0024	-0.00306	-0.00331	-0.0038	-0.00176	-0.00237	-0.00153	-0.00231
-0.00406	-0.00232	-0.00265	-0.00207	-0.00255	-0.003	-0.0033	-0.0037	-0.00167	-0.0024	-0.00159	-0.00223
-0.00389	-0.00237	-0.00244	-0.00192	-0.00226	-0.00303	-0.00309	-0.0037	-0.00169	-0.00233	-0.00144	-0.00214
-0.00383	-0.00219	-0.00259	-0.00186	-0.00232	-0.00287	-0.00318	-0.00366	-0.00152	-0.00223	-0.00137	-0.00209
-0.00381	-0.0022	-0.00257	-0.00175	-0.00223	-0.00291	-0.00328	-0.00345	-0.00158	-0.00221	-0.00112	-0.00219
-0.00376	-0.00222	-0.00253	-0.00167	-0.00215	-0.00291	-0.00336	-0.00335	-0.00131	-0.00212	-0.00104	-0.00202
-0.00348	-0.00215	-0.00218	-0.00162	-0.00205	-0.00275	-0.00305	-0.00329	-0.00136	-0.00207	-0.00101	-0.00201
-0.00355	-0.00207	-0.00226	-0.00155	-0.00217	-0.0027	-0.00324	-0.00312	-0.00115	-0.00214	-0.000840731	-0.00206
-0.00349	-0.00208	-0.00228	-0.00145	-0.00192	-0.00279	-0.00322	-0.003	-0.00119	-0.00201	-0.00113	-0.00188
-0.00347	-0.00209	-0.00212	-0.00139	-0.0017	-0.00269	-0.0026	-0.00302	-0.00105	-0.00196	-0.0009928	-0.0018
-0.00328	-0.00215	-0.00188	-0.00147	-0.00232	-0.00244	-0.00241	-0.00308	-0.00105	-0.00195	-0.00105	-0.00171
-0.00316	-0.00201	-0.00164	-0.00143	-0.00202	-0.00243	-0.00246	-0.00307	-0.000988843	-0.00193	-0.00102	-0.00157
-0.00305	-0.00206	-0.00148	-0.00139	-0.00204	-0.00231	-0.00269	-0.00291	-0.000858756	-0.00181	-0.000919724	-0.00148
-0.00318	-0.00201	-0.00142	-0.00141	-0.00187	-0.00222	-0.00252	-0.00282	-0.000972443	-0.00176	-0.000452299	-0.00155
-0.00324	-0.00199	-0.00142	-0.00141	-0.00172	-0.00221	-0.00264	-0.00272	-0.000979788	-0.00167	-0.000738929	-0.00145
-0.00331	-0.00183	-0.00167	-0.00133	-0.00173	-0.00216	-0.00242	-0.00265	-0.000888213	-0.00156	-0.000599289	-0.00132
-0.00323	-0.00177	-0.00175	-0.00121	-0.0017	-0.00199	-0.00235	-0.00267	-0.000846792	-0.00157	-0.000817728	-0.0012
-0.00306	-0.00178	-0.00168	-0.00114	-0.00155	-0.00198	-0.00232	-0.00249	-0.000700236	-0.00145	-0.000520757	-0.00112
-0.00282	-0.00171	-0.00148	-0.00115	-0.00128	-0.00193	-0.00246	-0.00241	-0.000639253	-0.00147	-0.000789382	-0.000967669
-0.00284	-0.00171	-0.00166	-0.000938654	-0.00134	-0.0019	-0.00229	-0.00227	-0.000629893	-0.00135	-0.000639031	-0.000813147
-0.00272	-0.00175	-0.0015	-0.000969672	-0.00165	-0.0017	-0.00227	-0.00227	-0.000393454	-0.00135	-0.000717516	-0.000668232
-0.00274	-0.00168	-0.00139	-0.000830484	-0.00147	-0.00163	-0.00218	-0.00208	-0.000382191	-0.00134	-0.000535866	-0.000618416
-0.00275	-0.00152	-0.0012	-0.000900451	-0.0012	-0.00162	-0.00201	-0.00215	-0.000362601	-0.00121	-0.000471753	-0.000462206
-0.00291	-0.00146	-0.00116	-0.000765056	-0.00126	-0.00151	-0.00175	-0.00204	-0.000424583	-0.00112	-0.000384095	-0.000382598
-0.00241	-0.00156	-0.0011	-0.000709645	-0.00122	-0.00144	-0.00177	-0.00201	-0.000140255	-0.00122	-0.000494614	-0.0002087
-0.00237	-0.00143	-0.000956271	-0.000765623	-0.00144	-0.00124	-0.00186	-0.00192	-0.000237959	-0.000958444	1.8353e-05	-0.000207463
-0.00246	-0.0014	-0.000977831	-0.000561292	-0.00127	-0.0011	-0.00175	-0.0018	-8.6234e-05	-0.00101	0.000147193	-0.000253505
-0.00239	-0.00143	-0.000922625	-0.000560267	-0.00118	-0.00105	-0.00173	-0.00181	-0.000309263	-0.000812	0.000327928	-0.000129176
-0.00222	-0.00134	-0.000738404	-0.00063737	-0.00101	-0.000960113	-0.00142	-0.00171	4.9858e-05	-0.000848961	0.000218571	-6.2571e-05
-0.00199	-0.00135	-0.000652504	-0.000496814	-0.000947225	-0.000861234	-0.00154	-0.00166	-3.1601e-05	-0.000735953	3.7878e-05	7.7508e-05
-0.00188	-0.0014	-0.000613794	-0.000463042	-0.000943733	-0.000763711	-0.0015	-0.00166	0.000362745	-0.00073557	0	0.00027097
-0.00182	-0.00141	-0.000575775	-0.000481604	-0.000818809	-0.000667548	-0.00153	-0.00145	0.000279237	-0.000702649	0.000123289	0.000855993
-0.00182	-0.00141	-0.000545862	-0.000347893	-0.000650232	-0.00064608	-0.00146	-0.00141	0.000357804	-0.000732637	0.000685173	0.00192
-0.00183	-0.00141	-0.000400397	-0.00032248	-0.000713774	-0.000484892	-0.00116	-0.00136	0.000254349	-0.000558902	0.00186	0.00334
-0.00201	-0.00133	-0.000303029	-0.000367354	-0.000271201	-0.000566343	-0.00121	-0.00134	0.000368568	-0.000514182	0.00298	0.00532
-0.00189	-0.00118	-0.000396234	-0.000321227	-0.000348131	-0.000540812	-0.000932738	-0.00141	-0.000143082	-0.0002262	0.00401	0.00786
-0.00184	-0.00119	-0.000405848	-0.000104636	-0.000162239	-0.000395441	-0.000798285	-0.00126	-0.00018522	1.8543e-05	0.00581	0.01051
-0.00184	-0.00116	-0.000194526	-0.000182338	-0.000431692	-0.000272279	-0.000802427	-0.00126	-0.000223042	0.000231458	0.00738	0.01369
-0.00146	-0.0011	-0.000148744	-0.000168219	-0.000210617	-0.0003054	-0.00131	-0.00105	0	0.000323511	0.0092	0.01713
-0.0017	-0.00101	1.1893e-05	-3.7334e-05	-0.000478272	-4.5163e-05	-0.00132	-0.000905513	0.000308449	0.000714266	0.01136	0.02078
-0.00156	-0.00106	-1.2951e-05	-3.9516e-05	0	-0.000106149	-0.000974248	-0.00088765	0.000903711	0.00154	0.01349	0.02476
-0.00146	-0.00101	-4.3177e-05	-2.9742e-05	-9.9806e-05	0.000251897	-0.000896829	-0.000837448	0.00177	0.00277	0.01545	0.02906
-0.00135	-0.000926807	0.000146813	0.000102857	0.000294607	0.000761371	-0.000919279	-0.000663573	0.00282	0.00438	0.01734	0.03361
-0.00131	-0.000940596	5.7931e-05	0.000152569	0.000858281	0.00146	-0.000817278	-0.000650636	0.00397	0.00635	0.02009	0.03811
-0.00129	-0.000945139	0	0.000177123	0.00143	0.00245	-0.000601303	-0.000525559	0.00574	0.00847	0.02233	0.043
-0.00136	-0.000797142	0.00022869	0.00038152	0.00215	0.00363	-0.000517298	-0.000535657	0.00755	0.01092	0.02492	0.04794
-0.00123	-0.00075492	0.000490217	0.000689847	0.0028	0.00501	-0.000414923	-0.000508624	0.00906	0.01379	0.02763	0.05301
-0.00125	-0.000740356	0.000682669	0.00128	0.00321	0.00672	-0.000405485	-0.000359142	0.0109	0.01681	0.02974	0.05845
-0.00109	-0.000604529	0.00115	0.00189	0.00444	0.00825	-0.000441914	-0.000317881	0.01308	0.01997	0.03213	0.0639
-0.000959168	-0.000636605	0.0016	0.00271	0.00601	0.00989	-0.000219368	-0.000211176	0.01505	0.02346	0.03495	0.06934
-0.000751242	-0.000711126	0.00233	0.00358	0.007	0.01188	-0.000127266	-0.00023695	0.01698	0.02715	0.03792	0.07483
-0.000895432	-0.000606682	0.00314	0.00454	0.00832	0.01386	4.2706e-05	-0.000305898	0.01892	0.03104	0.04039	0.0806
-0.00064235	-0.000520263	0.0039	0.00565	0.00971	0.01597	0.000125894	-0.000127158	0.0211	0.03498	0.0431	0.08636
-0.000754359	-0.000480309	0.00463	0.00688	0.01082	0.01828	-9.2416e-05	-4.8562e-05	0.02324	0.03909	0.04574	0.09226
-0.000545126	-0.000548306	0.00558	0.00812	0.01256	0.02048	0	1.6444e-05	0.0254	0.04336	0.04833	0.09821
-0.000647805	-0.000461133	0.00654	0.00949	0.01409	0.02284	-8.9437e-05	0.000487503	0.02738	0.04779	0.05083	0.10427
-0.000346472	-0.000408999	0.0073	0.01098	0.01554	0.02533	0.000351687	0.00119	0.02954	0.05228	0.05342	0.11029
-0.0004169	-0.000389286	0.00844	0.01244	0.01685	0.02793	0.00108	0.00215	0.03188	0.05681	0.05597	0.11642
-0.000394788	-0.00038783	0.00939	0.01397	0.01839	0.03053	0.00167	0.00356	0.03417	0.06143	0.05826	0.12265
-0.000500452	-0.000279076	0.01045	0.01557	0.0198	0.03321	0.00269	0.0051	0.03624	0.0662	0.06076	0.12882
-0.000161369	-0.00025069	0.0116	0.01718	0.02128	0.03592	0.00411	0.00685	0.03871	0.0709	0.06348	0.13494
-0.000277346	-0.000208446	0.01279	0.01883	0.02294	0.03864	0.00519	0.00894	0.04074	0.07585	0.06586	0.1412
-0.000133353	-0.0002637	0.0139	0.02055	0.0244	0.04147	0.00656	0.01121	0.0432	0.08066	0.06831	0.14746
-0.000214439	-9.2588e-05	0.01525	0.02224	0.02597	0.04429	0.008	0.01364	0.04538	0.08565	0.07063	0.15378
0	-8.6202e-05	0.01655	0.024	0.02756	0.04714	0.00955	0.01626	0.04786	0.09055	0.07324	0.16001
-9.3164e-05	-4.1021e-05	0.01779	0.0258	0.02905	0.05006	0.01079	0.01914	0.0501	0.09562	0.07549	0.16645
-4.766e-05	0.000187228	0.01891	0.02767	0.03037	0.05307	0.01278	0.02194	0.05227	0.10071	0.0779	0.1727
0.000285562	0.000308973	0.02031	0.02949	0.03198	0.05599	0.01453	0.02497	0.0546	0.10578	0.08004	0.17909
0.000647436	0.000594571	0.02135	0.03142	0.03362	0.05891	0.01625	0.02815	0.05687	0.11089	0.08208	0.18546
0.00115	0.000923308	0.02253	0.03336	0.03491	0.06198	0.01808	0.03141	0.05877	0.11617	0.08453	0.19172
0.00137	0.00141	0.02372	0.0353	0.03621	0.06505	0.01997	0.03478	0.06085	0.12134	0.08669	0.19804
0.00197	0.00182	0.02469	0.03731	0.03767	0.06807	0.0221	0.03813	0.06299	0.12654	0.08876	0.20441
0.00258	0.00233	0.026	0.03923	0.03907	0.07114	0.02395	0.04172	0.06508	0.13175	0.09064	0.21082
0.00318	0.00284	0.02724	0.04118	0.04043	0.07422	0.02581	0.04534	0.06717	0.13697	0.0928	0.21714
0.00352	0.00353	0.02838	0.04316	0.04192	0.07726	0.02757	0.04908	0.06902	0.14226	0.09509	0.2234
0.00416	0.00415	0.02951	0.04518	0.04349	0.08027	0.02954	0.05279	0.07097	0.14752	0.09676	0.22986
0.00516	0.00473	0.03066	0.04718	0.04478	0.08341	0.0313	0.05665	0.0731	0.15272	0.09892	0.2361
0.00581	0.0054	0.03163	0.04927	0.04619	0.08648	0.03272	0.06065	0.07489	0.15803	0.10106	0.24239
0.00619	0.00627	0.03294	0.05123	0.04772	0.08954	0.03453	0.06455	0.07677	0.16331	0.10312	0.24868
0.00697	0.007	0.03403	0.05327	0.04911	0.09263	0.03656	0.06841	0.07876	0.16858	0.10492	0.25507
0.00818	0.00763	0.03527	0.05526	0.05101	0.09557	0.03818	0.07243	0.08079	0.17386	0.10694	0.26132
0.00909	0.00838	0.03607	0.05741	0.05237	0.09869	0.04014	0.07636	0.08289	0.17903	0.10874	0.26766
0.0097	0.00931	0.03719	0.05944	0.05331	0.10197	0.04182	0.08045	0.08435	0.18442	0.11086	0.27387
0.01053	0.01013	0.03826	0.0615	0.05485	0.10502	0.0437	0.08446	0.08623	0.18965	0.11277	0.28019
0.01153	0.01092	0.03896	0.06364	0.05645	0.10807	0.04567	0.08847	0.08822	0.19484	0.11454	0.28651
0.01248	0.01177	0.04003	0.06569	0.05774	0.11121	0.04716	0.09265	0.09023	0.20002	0.11669	0.29271
0.01319	0.01273	0.04086	0.0678	0.05895	0.11437	0.04887	0.09678	0.09193	0.20529	0.11845	0.29902
0.01409	0.01358	0.04216	0.06973	0.06038	0.11746	0.05082	0.1008	0.09383	0.21051	0.11995	0.30539
0.01534	0.0144	0.0435	0.0717	0.0617	0.12058	0.05235	0.10501	0.09561	0.21576	0.12163	0.3117
0.01615	0.01536	0.04427	0.07385	0.06327	0.12363	0.05404	0.10913	0.09732	0.22102	0.12347	0.31792
0.01699	0.0163	0.04527	0.0759	0.06439	0.12681	0.0556	0.11332	0.09919	0.22622	0.12486	0.32429
0.01811	0.01718	0.0463	0.07798	0.06561	0.12996	0.0573	0.11745	0.10098	0.23145	0.12676	0.33047
0.01895	0.01817	0.0472	0.08005	0.06711	0.13301	0.05884	0.12165	0.10276	0.23666	0.12845	0.33669
0.02002	0.01907	0.04814	0.08213	0.0683	0.13618	0.06073	0.12571	0.10443	0.2419	0.13038	0.34288
0.02082	0.0201	0.04937	0.08409	0.06965	0.13927	0.06212	0.12997	0.10613	0.24712	0.13196	0.34915
0.02199	0.02095	0.05022	0.08622	0.07094	0.14237	0.06371	0.13411	0.10793	0.25232	0.13398	0.35528
0.0233	0.02182	0.05124	0.08828	0.07199	0.14557	0.06521	0.13834	0.10967	0.25751	0.13582	0.36147
0.02436	0.02279	0.05239	0.09026	0.07292	0.14877	0.06661	0.14254	0.1114	0.26273	0.13759	0.36769
0.02532	0.02379	0.05308	0.09241	0.07412	0.1519	0.06821	0.14671	0.11292	0.26797	0.13946	0.37384
0.02606	0.02487	0.05409	0.09446	0.07554	0.15492	0.06965	0.15088	0.1146	0.27318	0.14092	0.38016
0.02746	0.02573	0.05505	0.0965	0.07666	0.15806	0.07106	0.15515	0.11636	0.27832	0.14262	0.38636
0.02845	0.02671	0.05591	0.0986	0.07761	0.16126	0.07252	0.15937	0.11797	0.28356	0.14444	0.39251
0.02939	0.02777	0.05694	0.10061	0.07914	0.16424	0.07384	0.16356	0.11948	0.2888	0.14599	0.39877
0.03056	0.0287	0.05769	0.10274	0.08031	0.16736	0.07546	0.16764	0.12126	0.29393	0.14758	0.40499
0.03166	0.0297	0.05865	0.10478	0.08152	0.17054	0.07692	0.17181	0.12261	0.29922	0.14929	0.41114
0.0326	0.03073	0.05967	0.1068	0.08263	0.17366	0.07849	0.1759	0.12437	0.30434	0.15085	0.41738
0.03356	0.03175	0.0602	0.10898	0.08397	0.17668	0.07986	0.1801	0.12599	0.3095	0.15232	0.4236
0.03454	0.03279	0.06133	0.11095	0.08517	0.17977	0.0812	0.18427	0.12746	0.31472	0.15411	0.42975
0.03577	0.03374	0.06215	0.11304	0.08624	0.18289	0.08244	0.18848	0.12894	0.31991	0.15583	0.43589
0.03698	0.03467	0.06297	0.11512	0.08737	0.18598	0.08347	0.19273	0.13058	0.32506	0.15731	0.44215
0.03761	0.03586	0.06391	0.11713	0.08857	0.18906	0.08478	0.19689	0.13209	0.33023	0.15894	0.44831
0.03856	0.03686	0.06485	0.11914	0.08956	0.19221	0.08622	0.20099	0.13373	0.33537	0.16073	0.4544
0.03962	0.03787	0.06596	0.12112	0.09091	0.19522	0.08582	0.2057	0.13499	0.34062	0.16227	0.46061
0.04054	0.03891	0.06687	0.12319	0.09208	0.19831	0.0872	0.20973	0.13658	0.34575	0.16401	0.46674
0.04144	0.03997	0.06708	0.12544	0.09302	0.20145	0.08833	0.21387	0.13815	0.35088	0.16565	0.47287
0.04225	0.04104	0.06825	0.12739	0.09418	0.20452	0.08949	0.21799	0.13968	0.35604	0.1671	0.4791
0.04356	0.04195	0.06922	0.12939	0.09533	0.20759	0.09084	0.22205	0.14123	0.36118	0.16868	0.48524
0.04447	0.04296	0.06992	0.13152	0.09661	0.21062	0.0921	0.22611	0.14245	0.36643	0.17018	0.49142
0.04505	0.04414	0.0708	0.13353	0.09753	0.21378	0.09346	0.23019	0.14403	0.37154	0.17194	0.49753
0.04623	0.04507	0.07174	0.13557	0.09854	0.21688	0.09474	0.23426	0.1452	0.37677	0.17321	0.50379
0.04726	0.04608	0.07258	0.13761	0.09946	0.22004	0.09595	0.23841	0.14689	0.38181	0.175	0.50985
0.04807	0.04716	0.0732	0.13973	0.10047	0.22314	0.09725	0.24248	0.14831	0.38698	0.17659	0.51602
0.04901	0.04815	0.0738	0.14186	0.10158	0.2262	0.09841	0.24661	0.14986	0.39208	0.17833	0.5221
0.05007	0.04913	0.07482	0.14383	0.10287	0.22919	0.09982	0.25065	0.15105	0.39731	0.17949	0.52839
0.05099	0.05019	0.07583	0.14581	0.10402	0.23226	0.10094	0.25482	0.15259	0.40238	0.1812	0.53445
0.05196	0.05119	0.07649	0.14798	0.10515	0.23532	0.1024	0.25883	0.15395	0.40755	0.18288	0.54056
0.05258	0.05234	0.07743	0.14998	0.10605	0.23847	0.10361	0.26297	0.15533	0.41266	0.1843	0.54675
0.05318	0.05345	0.07833	0.15198	0.10742	0.24141	0.10464	0.26714	0.15674	0.41782	0.18574	0.55292
0.05415	0.05445	0.07894	0.15408	0.10815	0.24463	0.10595	0.27123	0.15812	0.42293	0.18737	0.55902
0.05517	0.05542	0.07993	0.15605	0.10898	0.24777	0.10717	0.27533	0.15973	0.42802	0.18883	0.56518
0.05605	0.05644	0.08045	0.15818	0.11027	0.25076	0.10834	0.27945	0.1611	0.43315	0.19043	0.57126
0.05698	0.05744	0.0812	0.16024	0.11102	0.25392	0.10953	0.28356	0.16256	0.43827	0.19165	0.5775
0.05805	0.05842	0.08206	0.16224	0.11212	0.25697	0.11081	0.28766	0.16377	0.44344	0.19327	0.58359
0.05862	0.05954	0.08308	0.16421	0.11321	0.26001	0.1119	0.29177	0.16514	0.4486	0.19476	0.58974
0.05953	0.06057	0.08371	0.16628	0.11408	0.26314	0.11324	0.29583	0.1667	0.45364	0.19611	0.59589
0.06018	0.06167	0.0846	0.16831	0.11512	0.26616	0.11434	0.29996	0.16789	0.45883	0.19791	0.60193
0.06112	0.06266	0.08537	0.17033	0.11612	0.26924	0.11545	0.3041	0.16938	0.46388	0.19936	0.60806
0.06219	0.0636	0.08617	0.17239	0.11705	0.27234	0.11654	0.30822	0.17074	0.46902	0.20062	0.61428
0.06285	0.06472	0.08704	0.17438	0.11838	0.2753	0.11776	0.31231	0.17214	0.47411	0.20215	0.62034
0.06335	0.0658	0.08758	0.17652	0.11913	0.27844	0.11883	0.31641	0.17357	0.47921	0.20351	0.62652
0.06423	0.06682	0.08866	0.17842	0.12022	0.28149	0.1202	0.32046	0.17458	0.48443	0.20513	0.63256
0.06521	0.06779	0.08953	0.18045	0.12112	0.2846	0.12127	0.32456	0.17606	0.48948	0.20635	0.63879
0.06599	0.06882	0.09	0.18259	0.12241	0.28755	0.12252	0.32865	0.17764	0.49451	0.20774	0.64489
0.06665	0.06989	0.09062	0.18469	0.12324	0.29068	0.12353	0.33277	0.17887	0.49967	0.20916	0.65103
0.0677	0.07086	0.09145	0.18666	0.1245	0.29366	0.12468	0.33689	0.18019	0.50479	0.2107	0.65708
0.06814	0.07196	0.09221	0.18872	0.12522	0.29684	0.12596	0.34091	0.18149	0.50992	0.2119	0.66326
0.069	0.07297	0.09289	0.19077	0.12624	0.29989	0.12701	0.34506	0.1829	0.51498	0.21356	0.66929
0.06965	0.07405	0.09341	0.1929	0.12721	0.30295	0.12815	0.34914	0.18426	0.52009	0.21489	0.67545
0.07064	0.07498	0.09432	0.19485	0.12836	0.30596	0.1302	0.35294	0.18571	0.52515	0.21671	0.68143
0.07132	0.07604	0.09512	0.19687	0.12918	0.30905	0.13237	0.35675	0.18694	0.53029	0.21789	0.68766
0.07211	0.0771	0.09557	0.199	0.1301	0.31215	0.13387	0.36081	0.18828	0.53538	0.21931	0.69376
0.07265	0.07815	0.09629	0.20104	0.13109	0.31522	0.13478	0.36506	0.18953	0.54051	0.2205	0.69994
0.07358	0.07913	0.09705	0.20303	0.13197	0.3183	0.13588	0.36923	0.1908	0.54562	0.22186	0.70603
0.07425	0.08019	0.09804	0.20498	0.13288	0.32137	0.13686	0.37341	0.1921	0.55073	0.22355	0.71204
0.07494	0.08123	0.09899	0.20695	0.13369	0.32447	0.13787	0.37759	0.19347	0.55579	0.22508	0.7181
0.07561	0.08227	0.09943	0.2091	0.13517	0.32734	0.1389	0.38171	0.1948	0.56089	0.22624	0.72433
0.07625	0.08334	0.10018	0.2111	0.13625	0.33038	0.13995	0.38586	0.19593	0.56604	0.22755	0.73043
0.07718	0.08424	0.10087	0.21315	0.13702	0.33352	0.14081	0.39003	0.19733	0.5711	0.22919	0.73647
0.07785	0.0853	0.10143	0.21523	0.13799	0.33657	0.14214	0.39406	0.19872	0.57613	0.23086	0.74246
0.07843	0.08638	0.10223	0.21723	0.13923	0.33952	0.14329	0.3981	0.19985	0.58129	0.23186	0.74874
0.0794	0.08732	0.10298	0.21924	0.13998	0.34267	0.14405	0.40231	0.20111	0.58638	0.23345	0.75473
0.07993	0.08841	0.1038	0.22124	0.14106	0.3457	0.14539	0.40628	0.20245	0.59147	0.23455	0.76097
0.08055	0.08948	0.10466	0.22323	0.14184	0.34882	0.14644	0.4104	0.20354	0.59661	0.23595	0.76702
0.08094	0.09058	0.10504	0.2254	0.14251	0.35197	0.14744	0.41452	0.20497	0.60165	0.23721	0.77318
0.0818	0.09153	0.10588	0.22737	0.14337	0.35505	0.14845	0.41862	0.20619	0.60675	0.23884	0.77915
0.08254	0.09252	0.10681	0.22933	0.14407	0.35815	0.14982	0.42258	0.20741	0.61186	0.24006	0.78535
0.08343	0.09349	0.10717	0.23148	0.14521	0.36112	0.15111	0.42663	0.20854	0.61694	0.24129	0.79147
0.08406	0.0945	0.1081	0.23346	0.14619	0.36416	0.15199	0.43078	0.20978	0.62205	0.2425	0.79761
0.08494	0.09549	0.109	0.23541	0.14723	0.36718	0.15281	0.43497	0.21122	0.62704	0.24401	0.80361
0.08541	0.09659	0.1097	0.23746	0.14813	0.37023	0.15396	0.439	0.21259	0.63212	0.24541	0.80971
0.08611	0.09759	0.11032	0.23951	0.14879	0.37337	0.15505	0.44307	0.21356	0.6373	0.24665	0.81581
0.08666	0.09865	0.11101	0.24158	0.15019	0.37624	0.1559	0.44717	0.21485	0.64237	0.24802	0.8219
0.0872	0.09974	0.11172	0.24358	0.15085	0.37938	0.15685	0.45129	0.21595	0.64747	0.24923	0.828
0.08815	0.10062	0.11226	0.24568	0.15177	0.38243	0.15792	0.45533	0.21727	0.65254	0.25057	0.83409
0.08862	0.10173	0.11296	0.24769	0.15291	0.38541	0.15902	0.45939	0.21851	0.65758	0.25214	0.84008
0.08929	0.10274	0.11373	0.24972	0.15362	0.38854	0.16011	0.46343	0.21973	0.66267	0.25329	0.84624
0.08991	0.10377	0.11462	0.25164	0.15447	0.39162	0.16122	0.46748	0.22083	0.66777	0.25462	0.8523
0.09047	0.1048	0.11534	0.25369	0.15514	0.39472	0.16231	0.47153	0.2219	0.67292	0.25614	0.85837
0.09125	0.10581	0.11587	0.25578	0.15607	0.39776	0.16329	0.47562	0.22301	0.67801	0.25749	0.86444
0.09169	0.10686	0.11649	0.25786	0.15703	0.40079	0.16429	0.47968	0.22423	0.68308	0.25892	0.87051
0.09257	0.10781	0.11702	0.25992	0.15827	0.40371	0.16496	0.48387	0.22554	0.6881	0.26022	0.87661
0.09313	0.10885	0.11807	0.26184	0.15859	0.40697	0.16598	0.4879	0.22667	0.69321	0.26135	0.88279
0.0939	0.10984	0.11855	0.26392	0.15947	0.40998	0.16768	0.49174	0.22779	0.69831	0.2628	0.88879
0.09431	0.1109	0.1192	0.26599	0.16034	0.41303	0.16842	0.49594	0.22911	0.70331	0.26393	0.89496
0.09498	0.11194	0.11965	0.26805	0.1615	0.41598	0.1696	0.49996	0.23051	0.70832	0.26517	0.90104
0.09556	0.11297	0.12043	0.27004	0.16206	0.41911	0.17051	0.50407	0.23161	0.71344	0.26642	0.90713
0.09598	0.11404	0.12109	0.27207	0.16332	0.42203	0.17181	0.50806	0.2329	0.71847	0.26793	0.91311
0.09658	0.11506	0.12192	0.27406	0.16418	0.42511	0.17234	0.51229	0.23401	0.72361	0.26932	0.91922
0.09718	0.1161	0.12263	0.27607	0.16484	0.42822	0.17355	0.51629	0.23505	0.72872	0.27035	0.92535
0.09785	0.11704	0.12332	0.27809	0.16566	0.43129	0.17435	0.5204	0.23629	0.73379	0.27174	0.93143
0.09839	0.11808	0.12399	0.28012	0.16668	0.4343	0.17563	0.52438	0.23736	0.73885	0.27293	0.93751
0.09883	0.11915	0.12468	0.28213	0.16749	0.43734	0.17647	0.52847	0.2387	0.7439	0.27437	0.94354
0.09949	0.12015	0.12549	0.28413	0.16868	0.44028	0.1777	0.53247	0.23989	0.74894	0.27568	0.9496
0.10024	0.12109	0.12624	0.28611	0.16937	0.44342	0.17879	0.5365	0.24101	0.75405	0.27725	0.9556
0.10066	0.12219	0.12677	0.28822	0.1703	0.44645	0.17955	0.54069	0.24225	0.75908	0.27827	0.96179
0.1014	0.12315	0.12752	0.29021	0.17093	0.44957	0.18017	0.54484	0.24327	0.7642	0.27974	0.96783
0.10218	0.12408	0.12802	0.29231	0.17198	0.45254	0.18145	0.54879	0.24436	0.76929	0.28088	0.97395
0.10278	0.12511	0.12901	0.29421	0.17247	0.4557	0.18259	0.5528	0.24576	0.77429	0.28221	0.98002
0.10312	0.12623	0.12946	0.29634	0.17347	0.45869	0.18357	0.55688	0.24685	0.77938	0.28336	0.98613
0.10397	0.12713	0.12999	0.2984	0.1743	0.46172	0.18441	0.56097	0.24795	0.78448	0.28467	0.99218
0.10463	0.12815	0.13078	0.30039	0.1753	0.46471	0.18498	0.56516	0.24909	0.78956	0.28598	0.99822
0.10515	0.12921	0.13145	0.30241	0.17605	0.4678	0.18588	0.56921	0.25032	0.79463	0.28731	1.00429
0.10566	0.13025	0.13188	0.3045	0.17706	0.47079	0.18667	0.57332	0.25131	0.7997	0.2887	1.01034
0.10577	0.13139	0.13313	0.30634	0.17789	0.47385	0.18771	0.57733	0.25252	0.80476	0.28961	1.01654
0.10665	0.13231	0.13369	0.30841	0.1786	0.47691	0.18871	0.58134	0.25366	0.80979	0.29093	1.02257
0.10738	0.13328	0.1343	0.31048	0.17961	0.47992	0.18943	0.58546	0.25501	0.81481	0.29231	1.02861
0.10778	0.13436	0.13469	0.31257	0.1803	0.48303	0.19043	0.5895	0.25609	0.81989	0.29361	1.03467
0.10858	0.13529	0.13542	0.31457	0.1812	0.48601	0.19141	0.59349	0.25697	0.82506	0.29519	1.04066
0.10924	0.13629	0.13621	0.31653	0.18224	0.48898	0.19265	0.59748	0.2583	0.83001	0.29627	1.04676
0.10976	0.13734	0.13675	0.31862	0.18281	0.49212	0.19348	0.60156	0.25941	0.83511	0.29768	1.0528
0.11012	0.1384	0.13712	0.32071	0.18364	0.49516	0.1947	0.60553	0.26064	0.84014	0.29898	1.05887
0.11072	0.1394	0.13776	0.32274	0.18471	0.49814	0.19546	0.60965	0.26183	0.84518	0.3002	1.06501
0.11148	0.14039	0.13864	0.32467	0.18551	0.50118	0.19647	0.61369	0.26296	0.85023	0.30155	1.07103
0.11184	0.14144	0.13936	0.32669	0.18626	0.50429	0.19742	0.61772	0.26406	0.85532	0.30298	1.07708
0.11248	0.14246	0.13979	0.32878	0.18676	0.50742	0.19873	0.62169	0.26509	0.86042	0.30425	1.08313
0.11313	0.14342	0.14056	0.33076	0.18775	0.51039	0.19926	0.6259	0.26622	0.8655	0.30541	1.08931
0.11349	0.14457	0.14125	0.33278	0.18845	0.51348	0.20042	0.62987	0.26735	0.87053	0.30674	1.09531
0.11386	0.14566	0.14178	0.33483	0.18949	0.51641	0.20149	0.63387	0.26855	0.87559	0.30777	1.10146
0.11454	0.14663	0.14217	0.33694	0.19019	0.51951	0.20219	0.63804	0.26982	0.88057	0.30892	1.10752
0.11522	0.14758	0.14297	0.33887	0.19084	0.52259	0.20263	0.64224	0.27074	0.88575	0.31013	1.11362
0.11567	0.14861	0.14342	0.34097	0.19178	0.52558	0.20377	0.64617	0.27207	0.89072	0.31131	1.11969
0.11613	0.14963	0.14421	0.34294	0.19253	0.52864	0.20428	0.65035	0.27288	0.89591	0.31329	1.12554
0.11667	0.15066	0.14482	0.34496	0.19329	0.53167	0.20539	0.65432	0.27412	0.90089	0.31424	1.13169
0.11734	0.1516	0.14554	0.34696	0.19398	0.53475	0.20629	0.65832	0.27514	0.90596	0.31544	1.1378
0.11782	0.15263	0.14591	0.34905	0.19487	0.53773	0.20744	0.66233	0.27649	0.91094	0.31678	1.14386
0.11826	0.15367	0.14666	0.35104	0.19567	0.54077	0.20812	0.66645	0.2775	0.91606	0.31793	1.14995
0.11877	0.15472	0.14714	0.35308	0.19665	0.54376	0.20892	0.67055	0.2786	0.9211	0.31949	1.15587
0.11925	0.1557	0.14797	0.35506	0.19746	0.54679	0.20988	0.67453	0.2797	0.92617	0.32054	1.16203
0.11996	0.15667	0.1486	0.35704	0.19834	0.54983	0.21108	0.67848	0.28087	0.93118	0.32172	1.16813
0.12034	0.15772	0.14911	0.35912	0.19903	0.55289	0.21171	0.68263	0.28188	0.93631	0.32293	1.17423
0.121	0.1587	0.1495	0.3612	0.1998	0.55594	0.21292	0.68659	0.28299	0.94135	0.32385	1.18035
0.1214	0.15971	0.15048	0.36311	0.20049	0.559	0.21385	0.69063	0.28404	0.94643	0.32487	1.18648
0.12226	0.16065	0.1511	0.36514	0.20149	0.56197	0.21451	0.69477	0.28512	0.95146	0.3265	1.19238
0.12267	0.16171	0.15183	0.36712	0.20243	0.565	0.21551	0.69876	0.28629	0.95649	0.3277	1.19848
0.12339	0.16266	0.1524	0.36917	0.20315	0.56803	0.2165	0.70278	0.28733	0.96157	0.32856	1.20465
0.1238	0.1637	0.15269	0.3713	0.20389	0.57111	0.21733	0.70686	0.28847	0.96662	0.32972	1.21071
0.124	0.16485	0.15331	0.37332	0.20482	0.57407	0.21815	0.71095	0.28944	0.97169	0.33099	1.21669
0.12477	0.16577	0.15402	0.37528	0.20581	0.57708	0.21905	0.71495	0.29049	0.97677	0.33224	1.22275
0.12488	0.16691	0.15453	0.37734	0.20641	0.58019	0.21973	0.7191	0.29169	0.98174	0.3333	1.22882
0.1258	0.16776	0.15524	0.37933	0.20704	0.58328	0.221	0.72299	0.29292	0.9868	0.33447	1.23491
0.12603	0.1689	0.15579	0.38136	0.20787	0.58632	0.22182	0.72708	0.2939	0.99187	0.33575	1.24089
0.12665	0.16986	0.15671	0.3833	0.20857	0.58937	0.22259	0.73116	0.29503	0.99694	0.33692	1.24698
0.12729	0.17081	0.15699	0.38539	0.20924	0.59243	0.22337	0.73526	0.29601	1.002	0.33784	1.25309
0.12754	0.17193	0.15774	0.38738	0.20989	0.59548	0.22442	0.73922	0.29705	1.00705	0.33953	1.259
0.12806	0.17295	0.15857	0.38932	0.21104	0.5984	0.22534	0.74324	0.29815	1.01209	0.34053	1.2651
0.12868	0.17389	0.15891	0.39145	0.21206	0.60137	0.22601	0.74735	0.29923	1.01715	0.34166	1.27123
0.12926	0.17487	0.15928	0.39353	0.21254	0.60452	0.2271	0.75134	0.30042	1.02215	0.34279	1.27724
0.12965	0.17591	0.1598	0.39557	0.2133	0.60758	0.22809	0.75533	0.3015	1.02722	0.34389	1.28336
0.13028	0.17692	0.16036	0.39761	0.21422	0.61053	0.22894	0.75943	0.30276	1.03221	0.34514	1.28936
0.13049	0.17799	0.16113	0.39954	0.21519	0.61353	0.22943	0.7636	0.3037	1.03733	0.34627	1.29544
0.13102	0.17901	0.16162	0.4016	0.21588	0.61658	0.23043	0.76757	0.30484	1.04236	0.34741	1.30147
0.13174	0.17993	0.16208	0.40365	0.21664	0.61965	0.23124	0.77162	0.30575	1.04743	0.34867	1.30753
0.13221	0.18098	0.16293	0.40556	0.2175	0.62262	0.23226	0.77563	0.30687	1.05247	0.3497	1.31364
0.13284	0.1819	0.16354	0.4076	0.21809	0.62575	0.23319	0.77964	0.30807	1.05749	0.35096	1.31964
0.13318	0.18301	0.16406	0.40964	0.21906	0.62872	0.2341	0.78371	0.30909	1.06257	0.35231	1.32561
0.13348	0.18408	0.16459	0.41172	0.21963	0.63182	0.23496	0.78774	0.3098	1.06775	0.35331	1.33177
0.13412	0.18505	0.16498	0.41375	0.2202	0.63491	0.23571	0.79182	0.31104	1.07269	0.35468	1.33773
0.13471	0.18598	0.1646	0.41606	0.22103	0.6379	0.23663	0.79582	0.31212	1.07776	0.35569	1.34389
0.13519	0.18704	0.16644	0.41764	0.22195	0.6409	0.23733	0.79992	0.31333	1.08274	0.35698	1.34985
0.1356	0.18809	0.16675	0.41977	0.22265	0.64393	0.23849	0.80386	0.3144	1.0878	0.35775	1.35607
0.13619	0.18905	0.16741	0.42178	0.22347	0.64695	0.23919	0.80797	0.31542	1.09287	0.35911	1.36202
0.13658	0.19009	0.16793	0.42381	0.22392	0.65008	0.24019	0.81194	0.3163	1.09799	0.36044	1.36805
0.13694	0.19117	0.16841	0.42585	0.22468	0.65311	0.2412	0.81598	0.31741	1.10298	0.3615	1.37413
0.13759	0.1921	0.16904	0.42786	0.22547	0.6561	0.2419	0.82006	0.31866	1.10797	0.36261	1.38019
0.13822	0.19307	0.16956	0.42986	0.2263	0.65909	0.2425	0.82418	0.31972	1.11299	0.36367	1.38623
0.13837	0.19418	0.16993	0.43197	0.22705	0.66213	0.2433	0.82821	0.32088	1.11807	0.3647	1.39234
0.13909	0.19514	0.17083	0.43383	0.22763	0.6652	0.24407	0.83227	0.32189	1.12312	0.36581	1.39839
0.13933	0.19623	0.17149	0.43584	0.2283	0.66825	0.24468	0.83636	0.32258	1.1283	0.36702	1.40443
0.13984	0.1972	0.1722	0.43782	0.22922	0.67121	0.24568	0.84033	0.32379	1.13323	0.36812	1.41045
0.14009	0.19828	0.17276	0.43987	0.23003	0.67426	0.24665	0.8443	0.32517	1.13821	0.3693	1.41653
0.1408	0.19921	0.17342	0.44187	0.23078	0.67727	0.24751	0.84836	0.32585	1.14337	0.37025	1.42259
0.14132	0.20021	0.17366	0.444	0.23191	0.68019	0.24826	0.85241	0.32702	1.14842	0.37137	1.42868
0.14175	0.20123	0.17444	0.44596	0.23257	0.68327	0.24891	0.8565	0.3281	1.15339	0.37288	1.43458
0.14208	0.20228	0.17496	0.44798	0.23289	0.68646	0.24954	0.86058	0.32909	1.15847	0.37383	1.44072
0.14277	0.20324	0.17531	0.45008	0.23393	0.68935	0.25042	0.86459	0.33008	1.16352	0.375	1.44672
0.14305	0.2043	0.17584	0.4521	0.23478	0.69239	0.2513	0.86859	0.33085	1.16866	0.37606	1.45282
0.1436	0.20527	0.17661	0.45401	0.23543	0.69546	0.25235	0.87258	0.33194	1.17365	0.37717	1.45885
0.14409	0.20628	0.17737	0.45601	0.23605	0.69852	0.25326	0.87658	0.33329	1.17861	0.37845	1.46489
0.14447	0.20734	0.17807	0.45796	0.23703	0.70146	0.254	0.88068	0.33439	1.18363	0.37945	1.47094
0.14505	0.20827	0.17876	0.46	0.23799	0.70443	0.25454	0.88478	0.33514	1.18878	0.38056	1.47705
0.14527	0.20937	0.17922	0.46204	0.23871	0.7075	0.25558	0.88872	0.33622	1.1938	0.38157	1.48307
0.14597	0.21028	0.17992	0.46404	0.2391	0.71062	0.25628	0.8928	0.33735	1.19883	0.38279	1.48911
0.14638	0.21134	0.18034	0.46613	0.24009	0.71358	0.25736	0.89674	0.33843	1.20386	0.38394	1.49512
0.14681	0.21232	0.18094	0.46811	0.24081	0.71662	0.25815	0.90081	0.33935	1.20896	0.38483	1.50124
0.14697	0.21344	0.18165	0.47011	0.24155	0.71968	0.25892	0.90491	0.34051	1.21393	0.38607	1.50723
0.14741	0.21445	0.182	0.4722	0.24214	0.72271	0.25998	0.90885	0.34146	1.21904	0.38727	1.51327
0.14821	0.21536	0.18251	0.47423	0.24295	0.72574	0.26056	0.91298	0.34257	1.224	0.38833	1.51932
0.14869	0.21633	0.18288	0.47634	0.24404	0.72867	0.26157	0.91694	0.3436	1.22906	0.38938	1.52544
0.14911	0.21738	0.18351	0.47829	0.24441	0.73184	0.26249	0.92095	0.34459	1.23412	0.39044	1.53147
0.14944	0.21843	0.18417	0.48027	0.24512	0.73485	0.26325	0.92501	0.34543	1.23923	0.39161	1.53748
0.14994	0.21945	0.18456	0.48236	0.24579	0.73791	0.26436	0.929	0.34673	1.24413	0.39278	1.5435
0.15026	0.22046	0.18561	0.4842	0.24659	0.74091	0.26496	0.93307	0.34748	1.2493	0.39384	1.54961
0.15084	0.22144	0.18604	0.48629	0.24729	0.74392	0.26601	0.93706	0.3486	1.25429	0.39493	1.55567
0.15139	0.22242	0.18691	0.4882	0.24794	0.74697	0.26674	0.94115	0.34964	1.25934	0.39592	1.56169
0.15178	0.22349	0.18721	0.49034	0.24873	0.74999	0.26745	0.94521	0.35057	1.26438	0.39706	1.5677
0.15226	0.22444	0.18798	0.49229	0.24957	0.75298	0.26817	0.94927	0.35175	1.26937	0.39819	1.57378
0.15286	0.22542	0.18835	0.49438	0.25041	0.75596	0.26895	0.95333	0.35271	1.27442	0.39949	1.57973
0.1531	0.2265	0.1888	0.49645	0.25103	0.75905	0.2697	0.95737	0.3537	1.27948	0.40057	1.58583
0.15357	0.22754	0.18925	0.49848	0.25168	0.76209	0.27081	0.96134	0.3547	1.28452	0.40165	1.59186
0.15366	0.22861	0.18967	0.50055	0.2526	0.76508	0.27131	0.96546	0.35567	1.2896	0.40292	1.59791
0.15445	0.22951	0.19048	0.50246	0.25339	0.76806	0.27202	0.96952	0.35672	1.29458	0.40383	1.604
0.15485	0.23052	0.19111	0.50444	0.25413	0.77113	0.27288	0.9735	0.3577	1.29966	0.40481	1.61009
0.15546	0.23152	0.1919	0.50639	0.25484	0.77413	0.27404	0.97744	0.35881	1.30467	0.4058	1.61614
0.15556	0.23261	0.19243	0.50841	0.25535	0.77728	0.27497	0.98144	0.35966	1.30976	0.40694	1.62218
0.15604	0.23362	0.19285	0.51052	0.25619	0.78022	0.27555	0.98557	0.36093	1.31471	0.40775	1.62827
0.15661	0.23457	0.19366	0.51244	0.25698	0.78326	0.27665	0.98952	0.36181	1.31983	0.40903	1.63426
0.15701	0.23563	0.19413	0.51448	0.25791	0.78621	0.27748	0.99356	0.36295	1.32476	0.41031	1.64019
0.15725	0.23663	0.19431	0.51666	0.25869	0.78928	0.2782	0.99759	0.36381	1.32988	0.41132	1.64631
0.15797	0.23756	0.19512	0.51856	0.25927	0.79234	0.27886	1.00171	0.3648	1.33493	0.41239	1.65233
0.15817	0.23865	0.19557	0.52063	0.25995	0.79541	0.2798	1.0057	0.36571	1.34	0.41334	1.65845
0.15855	0.23969	0.19608	0.52264	0.26075	0.79837	0.28101	1.00962	0.3669	1.34494	0.41456	1.66442
0.15914	0.2406	0.19674	0.5246	0.2613	0.80148	0.28173	1.0137	0.3679	1.35002	0.41566	1.6705
0.15956	0.24164	0.19733	0.52663	0.26209	0.80444	0.28248	1.01776	0.36876	1.35509	0.41686	1.67648
0.15972	0.24274	0.19787	0.52864	0.26268	0.80752	0.28322	1.02183	0.36995	1.36007	0.41771	1.68267
0.1604	0.24369	0.19827	0.53072	0.26334	0.81055	0.28418	1.02584	0.37074	1.36518	0.41887	1.68881
0.16075	0.24466	0.19874	0.53276	0.26409	0.81357	0.28485	1.02988	0.37184	1.3702	0.42007	1.69478
0.16102	0.24574	0.19919	0.53477	0.26455	0.81666	0.28577	1.03392	0.37294	1.37518	0.4213	1.70074
0.16158	0.24669	0.19969	0.53682	0.26529	0.81966	0.28657	1.03792	0.37413	1.38018	0.42237	1.70677
0.162	0.24773	0.2003	0.53879	0.26627	0.82258	0.28741	1.04196	0.37482	1.3853	0.42355	1.71275
0.16212	0.24881	0.20063	0.54088	0.26703	0.82561	0.28821	1.04601	0.3758	1.39034	0.42437	1.71891
0.16271	0.24976	0.20114	0.54289	0.26755	0.82866	0.28905	1.05002	0.37682	1.39536	0.42551	1.72488
0.16296	0.25081	0.20179	0.54481	0.26834	0.83169	0.2899	1.05406	0.37787	1.4004	0.42656	1.73096
0.16364	0.25176	0.20225	0.54684	0.26915	0.83467	0.29048	1.05816	0.37867	1.40547	0.42767	1.73692
0.16407	0.25272	0.20283	0.54885	0.26997	0.83769	0.29106	1.06223	0.37974	1.41049	0.42878	1.74299
0.16446	0.25377	0.20346	0.55082	0.27063	0.84071	0.29196	1.06624	0.38073	1.41552	0.42991	1.74901
0.16512	0.2547	0.20395	0.55286	0.2713	0.84377	0.29312	1.07012	0.38174	1.42058	0.43112	1.75499
0.16576	0.25567	0.20439	0.55489	0.27217	0.84674	0.29399	1.07419	0.38292	1.42551	0.4322	1.76102
0.166	0.25671	0.2049	0.55692	0.27262	0.84987	0.2945	1.07831	0.3838	1.43063	0.43328	1.7671
0.16671	0.25766	0.20565	0.55887	0.27344	0.8528	0.29551	1.08226	0.38497	1.4356	0.43439	1.77313
0.16683	0.25879	0.20596	0.56095	0.27404	0.8559	0.29637	1.08632	0.38601	1.44065	0.43521	1.77928
0.16738	0.25979	0.20676	0.56289	0.2749	0.85887	0.2973	1.09027	0.38684	1.4457	0.43654	1.78521
0.16786	0.26074	0.20712	0.56496	0.27574	0.86187	0.29827	1.0943	0.38808	1.45068	0.43762	1.79129
0.16816	0.26181	0.20779	0.56692	0.27619	0.86497	0.29906	1.09836	0.38888	1.45578	0.43861	1.79733
0.16835	0.26289	0.20842	0.56894	0.27683	0.86803	0.29986	1.10236	0.38998	1.4608	0.43942	1.80345
0.16888	0.26388	0.20884	0.57097	0.27761	0.871	0.30062	1.10646	0.39083	1.46584	0.44049	1.80949
0.16953	0.26479	0.2095	0.57298	0.27812	0.8741	0.30108	1.11056	0.39172	1.47097	0.4415	1.81555
0.16987	0.26585	0.21011	0.57497	0.27867	0.87711	0.30223	1.11448	0.39278	1.47594	0.44254	1.82154
0.17009	0.26692	0.21032	0.57707	0.27935	0.88019	0.30261	1.11865	0.39386	1.48096	0.44381	1.82752
0.17077	0.26785	0.21092	0.57907	0.27994	0.88319	0.30358	1.1226	0.39487	1.48595	0.44489	1.83354
0.17072	0.26899	0.21171	0.581	0.28079	0.88618	0.30474	1.12653	0.39568	1.49108	0.44597	1.83961
0.17133	0.26991	0.21241	0.58298	0.28152	0.88913	0.30565	1.13053	0.39695	1.49601	0.44681	1.84566
0.17173	0.27093	0.21282	0.58508	0.28212	0.89222	0.30644	1.13462	0.39746	1.50118	0.44806	1.85169
0.17214	0.27196	0.213	0.58716	0.28278	0.89521	0.3071	1.13869	0.39857	1.50616	0.44895	1.85776
0.17263	0.27292	0.2135	0.58919	0.28349	0.89826	0.30791	1.1427	0.39982	1.51111	0.44979	1.86389
0.17287	0.27397	0.2138	0.59127	0.28411	0.90126	0.30888	1.14669	0.4007	1.51615	0.45121	1.86977
0.17358	0.27487	0.21444	0.59319	0.2848	0.90429	0.30961	1.15075	0.40156	1.52126	0.45215	1.87588
0.17387	0.27595	0.21485	0.59525	0.28552	0.90727	0.31045	1.1548	0.4026	1.52625	0.45324	1.88189
0.17392	0.27706	0.21585	0.59709	0.28591	0.91044	0.31135	1.15876	0.40367	1.53131	0.45422	1.88794
0.1745	0.27799	0.21632	0.59912	0.28666	0.91337	0.3121	1.16285	0.40471	1.5363	0.45537	1.89391
0.17508	0.27894	0.2169	0.60116	0.28716	0.91646	0.31301	1.16685	0.40564	1.54135	0.45642	1.9
0.17521	0.28006	0.21736	0.60319	0.28813	0.91938	0.31375	1.17089	0.40651	1.54641	0.45749	1.90599
0.17593	0.28094	0.21799	0.60519	0.28887	0.92239	0.31459	1.17493	0.40765	1.55142	0.4585	1.9121
0.17623	0.28199	0.21863	0.60718	0.28981	0.92531	0.31555	1.1789	0.40859	1.55646	0.45977	1.91807
0.17659	0.28302	0.21911	0.60919	0.29047	0.92838	0.31619	1.18303	0.40958	1.56152	0.46086	1.92411
0.17684	0.28409	0.21953	0.61129	0.29105	0.93145	0.31702	1.187	0.4104	1.56657	0.46162	1.93022
0.17705	0.28515	0.21995	0.61332	0.29187	0.93446	0.31794	1.19102	0.41132	1.57161	0.46274	1.93626
0.17737	0.28615	0.22043	0.61533	0.29261	0.93746	0.31852	1.19513	0.41244	1.57659	0.46399	1.94224
0.1778	0.28713	0.22086	0.61738	0.29318	0.94051	0.31942	1.19913	0.4133	1.58165	0.46496	1.94831
0.17836	0.2881	0.22142	0.61935	0.29384	0.94356	0.32024	1.20319	0.41434	1.58662	0.46611	1.95429
0.17894	0.28903	0.22194	0.62135	0.2944	0.94661	0.32091	1.20718	0.41542	1.5917	0.46713	1.96037
0.17926	0.29007	0.22286	0.62326	0.29513	0.94962	0.32193	1.21116	0.4164	1.59667	0.46799	1.96645
0.1795	0.2911	0.22316	0.62534	0.29573	0.95265	0.32256	1.21522	0.41724	1.60179	0.46894	1.9725
0.18002	0.2921	0.22359	0.62741	0.29673	0.95559	0.32335	1.21927	0.41828	1.6068	0.4703	1.97843
0.18035	0.29312	0.22443	0.62933	0.29731	0.95866	0.32421	1.22328	0.41924	1.61181	0.47137	1.98449
0.18078	0.29412	0.22471	0.63138	0.29794	0.96169	0.32506	1.22726	0.42023	1.61684	0.47271	1.99044
0.18094	0.29516	0.22505	0.63347	0.29865	0.96469	0.32568	1.23138	0.42108	1.62195	0.47361	1.99655
0.1814	0.29618	0.22582	0.63539	0.29928	0.96775	0.32666	1.23531	0.42218	1.62687	0.47464	2.00258
0.18196	0.29712	0.22631	0.63743	0.30007	0.97075	0.32737	1.23939	0.42307	1.63195	0.47542	2.00874
0.18233	0.29816	0.22675	0.63946	0.30074	0.97378	0.32825	1.24336	0.42419	1.63694	0.47675	2.01464
0.18256	0.29918	0.22733	0.64145	0.30148	0.97677	0.32873	1.24749	0.42513	1.64198	0.47782	2.02073
0.18311	0.30016	0.22781	0.64347	0.30223	0.97979	0.32969	1.25146	0.42606	1.64703	0.47853	2.02681
0.18347	0.30118	0.22842	0.64548	0.30304	0.98279	0.3304	1.25548	0.42692	1.6521	0.47936	2.03291
0.18377	0.30223	0.22893	0.64748	0.30355	0.98588	0.33142	1.25947	0.42786	1.65712	0.48048	2.03888
0.18416	0.3032	0.22924	0.64959	0.30427	0.98889	0.33213	1.26349	0.42892	1.66216	0.48152	2.0449
0.18444	0.30424	0.22996	0.65152	0.30493	0.9919	0.33305	1.2675	0.42985	1.66716	0.48251	2.05093
0.18492	0.30519	0.23017	0.65359	0.30521	0.99506	0.33379	1.27152	0.4308	1.67223	0.48373	2.05695
0.18511	0.3063	0.23067	0.65563	0.30607	0.99795	0.33468	1.27556	0.43181	1.67719	0.48487	2.06295
0.18561	0.30725	0.23138	0.65757	0.30685	1.00099	0.33531	1.27963	0.43285	1.68226	0.4859	2.06898
0.1861	0.3082	0.23182	0.65958	0.30749	1.00396	0.33628	1.28362	0.43376	1.68737	0.48692	2.07501
0.18626	0.30926	0.23222	0.66166	0.30822	1.00701	0.33671	1.28776	0.4348	1.6925	0.48815	2.08106
0.18688	0.31022	0.23281	0.66362	0.30899	1.00997	0.33794	1.29163	0.43564	1.69751	0.48907	2.0871
0.1871	0.3113	0.23345	0.66561	0.30956	1.01306	0.33846	1.29577	0.43659	1.70252	0.49003	2.09321
0.18763	0.31221	0.23421	0.66755	0.31011	1.01608	0.33942	1.2997	0.43758	1.70743	0.49111	2.09919
0.18797	0.31324	0.23461	0.66961	0.31086	1.01912	0.34036	1.30372	0.43844	1.71251	0.49212	2.10521
0.1884	0.31425	0.23527	0.67159	0.3115	1.02213	0.34094	1.30781	0.43921	1.71757	0.49305	2.11125
0.18868	0.3153	0.23585	0.67363	0.31216	1.02517	0.34202	1.31177	0.44044	1.72251	0.49425	2.1173
0.18927	0.31624	0.2362	0.67565	0.3128	1.02817	0.3429	1.31576	0.44139	1.72755	0.49513	2.12332
0.18941	0.31732	0.23674	0.67767	0.31358	1.03117	0.34357	1.31982	0.44222	1.73259	0.4961	2.1294
0.18987	0.31831	0.23723	0.67971	0.31423	1.03418	0.34442	1.32385	0.44333	1.73755	0.49704	2.13542
0.19034	0.31928	0.23762	0.68173	0.31479	1.03725	0.3455	1.32778	0.44433	1.74262	0.49793	2.14151
0.19052	0.32038	0.2382	0.68373	0.31576	1.04017	0.34604	1.33193	0.44515	1.74766	0.49887	2.14751
0.19103	0.3213	0.23869	0.68576	0.31638	1.04321	0.34664	1.336	0.44603	1.75274	0.49991	2.15357
0.19127	0.32236	0.23945	0.68767	0.31708	1.04625	0.34725	1.34008	0.44708	1.75766	0.50095	2.15957
0.19164	0.32339	0.2397	0.68978	0.31785	1.04921	0.348	1.34406	0.44817	1.76269	0.502	2.16559
0.1921	0.32437	0.24005	0.69186	0.31836	1.05232	0.34911	1.34801	0.44907	1.76772	0.50307	2.17159
0.19222	0.32542	0.24062	0.69383	0.31904	1.0553	0.34952	1.35214	0.44987	1.7728	0.50411	2.17763
0.19237	0.32652	0.24128	0.6958	0.31961	1.05839	0.3506	1.35607	0.45074	1.77783	0.50529	2.18359
0.19263	0.32752	0.24192	0.69777	0.32022	1.06141	0.35124	1.36012	0.45195	1.78281	0.50642	2.18964
0.19327	0.32844	0.24239	0.69979	0.32088	1.06443	0.35228	1.36411	0.45274	1.78787	0.50744	2.19568
0.19364	0.32941	0.24274	0.70189	0.32153	1.06747	0.35272	1.36824	0.45363	1.79296	0.5086	2.20172
0.19403	0.33041	0.24351	0.70378	0.32222	1.07046	0.35385	1.37209	0.45463	1.79791	0.50958	2.20774
0.19429	0.33146	0.24408	0.7058	0.32286	1.0735	0.35465	1.37616	0.45592	1.80287	0.51041	2.21386
0.19497	0.33236	0.2442	0.70798	0.3237	1.07644	0.35542	1.38018	0.45676	1.80791	0.51151	2.21985
0.19519	0.33344	0.24502	0.70981	0.32424	1.07953	0.35606	1.38428	0.45756	1.81304	0.51264	2.22589
0.19546	0.33446	0.24532	0.71192	0.32497	1.08248	0.35686	1.38826	0.45847	1.81809	0.51349	2.23193
0.19595	0.33542	0.24594	0.71391	0.32537	1.08564	0.35768	1.3923	0.45962	1.82303	0.51442	2.23805
0.19615	0.33653	0.24653	0.71587	0.32615	1.08857	0.35861	1.39627	0.46058	1.82806	0.51527	2.24408
0.19631	0.33757	0.24688	0.71798	0.32685	1.09162	0.35901	1.40044	0.46146	1.83311	0.5164	2.25007
0.19677	0.33852	0.24733	0.71999	0.32775	1.09452	0.36002	1.40436	0.46235	1.83813	0.51748	2.25606
0.19732	0.33942	0.24785	0.72195	0.32816	1.09764	0.36088	1.40837	0.46341	1.84316	0.51849	2.26208
0.19749	0.34053	0.24847	0.72396	0.32877	1.10066	0.36173	1.4124	0.46418	1.84821	0.51959	2.26809
0.19805	0.34146	0.24874	0.72603	0.32961	1.10361	0.36259	1.41636	0.46525	1.85324	0.52045	2.27421
0.19823	0.34254	0.24903	0.7281	0.3304	1.10664	0.3633	1.42046	0.46599	1.85829	0.52149	2.28018
0.19827	0.34361	0.24982	0.73002	0.33091	1.10968	0.36409	1.42449	0.46696	1.8633	0.52245	2.28622
0.19861	0.34461	0.25033	0.73201	0.33182	1.11264	0.36496	1.4285	0.46788	1.86833	0.52343	2.29227
0.19895	0.34563	0.25071	0.73405	0.33227	1.11574	0.36559	1.43252	0.46877	1.87338	0.52463	2.29825
0.1992	0.34666	0.2513	0.73605	0.33308	1.11872	0.36659	1.4365	0.46993	1.87832	0.52536	2.30433
0.19957	0.34761	0.25186	0.73802	0.33353	1.12179	0.3677	1.44042	0.47078	1.88342	0.52682	2.3103
0.20016	0.34851	0.25223	0.74011	0.33451	1.1247	0.36822	1.44457	0.47166	1.8884	0.52784	2.31631
0.20045	0.34957	0.25273	0.74212	0.33491	1.12784	0.36851	1.44871	0.47272	1.89344	0.52889	2.32233
0.20097	0.35053	0.25292	0.7442	0.33558	1.13084	0.3695	1.45265	0.47355	1.89845	0.52973	2.32842
0.20121	0.35157	0.25371	0.74608	0.33604	1.13393	0.37009	1.45674	0.47459	1.90351	0.53113	2.33436
0.20146	0.35259	0.25402	0.74819	0.3371	1.13677	0.37086	1.46075	0.47537	1.90852	0.53202	2.34043
0.20186	0.35357	0.25473	0.75008	0.33752	1.13994	0.37174	1.46472	0.4763	1.91357	0.53319	2.34649
0.2023	0.35457	0.25534	0.7521	0.33836	1.14285	0.37249	1.46874	0.47729	1.9186	0.53407	2.35251
0.20258	0.3556	0.2558	0.75414	0.3388	1.14598	0.3735	1.4727	0.4784	1.92359	0.53506	2.35861
0.20305	0.35658	0.25604	0.7562	0.33969	1.14887	0.37408	1.47678	0.47913	1.92867	0.53623	2.36459
0.20351	0.35751	0.25671	0.75816	0.34051	1.15189	0.37492	1.48077	0.47998	1.93371	0.53705	2.37066
0.20393	0.35856	0.25702	0.76026	0.34101	1.15494	0.37608	1.48469	0.48102	1.93868	0.53801	2.3767
0.20393	0.35967	0.25766	0.76219	0.34136	1.15807	0.3766	1.48885	0.48193	1.94374	0.53923	2.38272
0.20451	0.36063	0.25823	0.76419	0.34227	1.161	0.37726	1.49284	0.48294	1.94874	0.54039	2.38862
0.20468	0.36164	0.25859	0.76628	0.34319	1.16391	0.37797	1.49691	0.48389	1.95376	0.54141	2.39473
0.20522	0.36262	0.25903	0.76826	0.34356	1.16707	0.37871	1.50089	0.48475	1.95878	0.54237	2.40076
0.20554	0.36361	0.25955	0.77028	0.34389	1.17018	0.37953	1.50496	0.48582	1.96381	0.5432	2.40683
0.20601	0.36462	0.26004	0.7723	0.34444	1.17323	0.38033	1.50892	0.48678	1.96879	0.54448	2.41279
0.2063	0.36562	0.26051	0.77426	0.34501	1.17623	0.3811	1.51295	0.4877	1.97384	0.54536	2.41892
0.20663	0.36663	0.26109	0.77626	0.3456	1.17921	0.3819	1.51695	0.48965	1.97862	0.54642	2.42491
0.20691	0.36769	0.2617	0.77824	0.34595	1.18232	0.3826	1.52104	0.49062	1.98371	0.54743	2.43098
0.20725	0.36871	0.26197	0.78032	0.34673	1.18525	0.38336	1.52503	0.49151	1.98881	0.54833	2.43697
0.20775	0.36966	0.2626	0.7823	0.34762	1.18824	0.38414	1.52907	0.49228	1.99393	0.54935	2.44302
0.20812	0.37065	0.26317	0.7843	0.34837	1.19115	0.38485	1.53309	0.49345	1.99888	0.55022	2.44905
0.20844	0.37166	0.26371	0.78628	0.34911	1.19417	0.3857	1.53709	0.49466	2.00391	0.55132	2.45509
0.20863	0.37274	0.26408	0.78833	0.34971	1.19722	0.38645	1.54111	0.49537	2.00896	0.55229	2.4611
0.20908	0.37371	0.26439	0.79042	0.35025	1.20029	0.38704	1.54523	0.49623	2.01405	0.55318	2.46717
0.20952	0.37469	0.26504	0.79233	0.35069	1.20338	0.38796	1.54918	0.49727	2.01905	0.55433	2.47312
0.20919	0.37587	0.26514	0.79449	0.35139	1.20634	0.38877	1.55318	0.49803	2.02417	0.55539	2.47916
0.20959	0.37685	0.26563	0.79649	0.35226	1.2093	0.38934	1.55725	0.49911	2.02908	0.556	2.48524
0.21005	0.37779	0.2665	0.79831	0.35289	1.21231	0.3903	1.56121	0.49983	2.03419	0.55721	2.49126
0.2104	0.37883	0.26695	0.80038	0.35344	1.21538	0.39114	1.5652	0.50064	2.03926	0.558	2.49732
0.21065	0.3798	0.26737	0.80243	0.35375	1.21846	0.39179	1.56923	0.50165	2.0442	0.55926	2.50328
0.21115	0.38078	0.26819	0.8043	0.35467	1.22136	0.39273	1.5732	0.5026	2.04922	0.56031	2.50929
0.21123	0.38186	0.26844	0.80642	0.35571	1.2243	0.39359	1.57723	0.50376	2.05419	0.56136	2.51535
0.21164	0.38284	0.26876	0.80849	0.35625	1.22736	0.39447	1.58125	0.50457	2.05926	0.56226	2.52136
0.21181	0.38389	0.26924	0.81047	0.3565	1.23053	0.39512	1.58531	0.50562	2.06427	0.56331	2.52745
0.21214	0.38484	0.26971	0.81252	0.35753	1.23337	0.39581	1.58935	0.50639	2.06936	0.56426	2.53345
0.21253	0.38583	0.27026	0.81451	0.35861	1.23633	0.39632	1.59344	0.50749	2.07437	0.56513	2.53955
0.21315	0.38675	0.27057	0.81652	0.35905	1.23939	0.39738	1.59739	0.5083	2.07934	0.5661	2.54554
0.2132	0.38788	0.27083	0.81861	0.3597	1.24245	0.39802	1.60142	0.50923	2.08442	0.56715	2.55154
0.21395	0.38873	0.27133	0.8206	0.36015	1.24553	0.39852	1.60554	0.50999	2.08947	0.56812	2.55756
0.21422	0.38976	0.27194	0.82252	0.36097	1.2485	0.39931	1.60952	0.51124	2.09442	0.56901	2.56362
0.2144	0.39086	0.27237	0.82456	0.36182	1.25147	0.40015	1.61354	0.51194	2.09951	0.57	2.5696
0.2146	0.39189	0.27301	0.82652	0.36249	1.25449	0.40086	1.61753	0.51268	2.10454	0.57095	2.57569
0.21475	0.39298	0.2734	0.82852	0.36299	1.25759	0.40178	1.62149	0.51367	2.10955	0.57191	2.58167
0.21505	0.39392	0.27402	0.83052	0.36379	1.26053	0.40258	1.62549	0.5147	2.1145	0.57292	2.58773
0.21543	0.39492	0.27445	0.83258	0.36407	1.26366	0.40325	1.62957	0.51573	2.11955	0.57433	2.59363
0.21558	0.39596	0.27485	0.8346	0.36476	1.26667	0.40398	1.63357	0.51683	2.12452	0.5751	2.59973
0.2162	0.39687	0.27514	0.83666	0.36553	1.26963	0.40499	1.63755	0.51754	2.12964	0.57593	2.6058
0.21654	0.3979	0.2758	0.83862	0.36599	1.27273	0.40566	1.6416	0.51859	2.13462	0.57723	2.61178
0.21672	0.39891	0.27647	0.84052	0.36683	1.27561	0.40642	1.64565	0.51953	2.13962	0.57843	2.61772
0.21697	0.39995	0.27687	0.8426	0.36757	1.27866	0.40744	1.64956	0.52044	2.14469	0.57938	2.62385
0.21723	0.40098	0.27732	0.84465	0.36785	1.28177	0.40796	1.6537	0.52124	2.14972	0.58024	2.62985
0.21775	0.40191	0.2779	0.84659	0.36863	1.28478	0.40862	1.65774	0.52196	2.15482	0.58117	2.63592
0.21793	0.40299	0.27864	0.84856	0.36924	1.28778	0.40949	1.66174	0.52276	2.15985	0.58212	2.64194
0.21845	0.40387	0.27929	0.85056	0.37005	1.29073	0.4104	1.66568	0.52397	2.16481	0.58328	2.64796
0.21879	0.40489	0.2797	0.85256	0.37045	1.29386	0.41113	1.66974	0.52481	2.16977	0.58408	2.65408
0.21913	0.40589	0.28012	0.85462	0.37092	1.2969	0.41187	1.67378	0.52563	2.17487	0.58514	2.66003
0.2192	0.40701	0.28039	0.85673	0.37179	1.29982	0.41249	1.67786	0.52637	2.17989	0.58626	2.66604
0.2196	0.40799	0.28082	0.85872	0.3724	1.30285	0.4132	1.68205	0.52755	2.18484	0.5873	2.67208
0.21995	0.40897	0.28133	0.86074	0.37296	1.30587	0.41391	1.68605	0.52842	2.18991	0.58822	2.67808
0.22043	0.40992	0.28174	0.8628	0.37334	1.309	0.41494	1.68993	0.52931	2.19495	0.58932	2.68413
0.22073	0.41097	0.28229	0.86471	0.37449	1.31179	0.41563	1.69395	0.53027	2.19996	0.59025	2.69019
0.2207	0.41208	0.28276	0.86674	0.37492	1.31495	0.4165	1.69791	0.53106	2.20498	0.59109	2.69628
0.22145	0.41294	0.28311	0.86882	0.37582	1.31783	0.41714	1.70195	0.53201	2.21003	0.59199	2.70228
0.22182	0.41392	0.28372	0.87074	0.37644	1.32088	0.41787	1.70595	0.53303	2.21502	0.59309	2.70828
0.22214	0.41495	0.28431	0.87271	0.37715	1.32389	0.41856	1.70999	0.53395	2.22002	0.59401	2.71429
0.22225	0.41604	0.28474	0.87478	0.3774	1.32705	0.41923	1.71403	0.5348	2.22506	0.59517	2.72026
0.22274	0.41699	0.28494	0.87685	0.37795	1.33011	0.42022	1.71796	0.53582	2.23008	0.59614	2.72631
0.22299	0.41797	0.28553	0.87881	0.37861	1.33304	0.42106	1.72195	0.53678	2.23516	0.59705	2.7324
0.22338	0.41899	0.28609	0.88079	0.37942	1.336	0.42165	1.72604	0.53757	2.24018	0.59779	2.73839
0.22347	0.42006	0.28644	0.88284	0.38024	1.33899	0.42213	1.73012	0.53862	2.24518	0.59878	2.74448
0.22395	0.42103	0.2868	0.88488	0.38079	1.34204	0.42309	1.73404	0.53922	2.25021	0.59973	2.7505
0.22406	0.4221	0.28748	0.88684	0.38148	1.34506	0.42351	1.73818	0.54016	2.25526	0.60069	2.75651
0.22435	0.42307	0.28808	0.88881	0.38206	1.34807	0.42474	1.74206	0.54109	2.26023	0.6018	2.7625
0.22437	0.42417	0.28865	0.89078	0.38272	1.3511	0.42525	1.74615	0.54181	2.26533	0.60268	2.76858
0.22501	0.42507	0.28907	0.89283	0.38347	1.35405	0.42605	1.75014	0.5429	2.27025	0.6036	2.77459
0.22514	0.42613	0.28937	0.89491	0.38413	1.35711	0.42689	1.75413	0.54372	2.27534	0.60477	2.78055
0.22538	0.42713	0.28982	0.89691	0.38477	1.36012	0.42786	1.75809	0.54453	2.28035	0.60585	2.78654
0.22555	0.42816	0.29021	0.89896	0.38553	1.36312	0.42873	1.7621	0.5456	2.28532	0.60675	2.79261
0.22605	0.42912	0.29079	0.90091	0.38581	1.36624	0.4296	1.7661	0.54659	2.29034	0.60768	2.79862
0.2264	0.43009	0.29131	0.90287	0.38662	1.36919	0.43014	1.77022	0.54751	2.29536	0.60861	2.80473
0.22674	0.43112	0.29167	0.90496	0.38751	1.37214	0.4311	1.77415	0.54858	2.30038	0.60949	2.81074
0.22682	0.43218	0.29246	0.90688	0.3882	1.37518	0.43144	1.77835	0.5493	2.30544	0.61049	2.81678
0.22728	0.43312	0.29301	0.90885	0.38883	1.37817	0.43239	1.78226	0.55034	2.31045	0.61159	2.82275
0.22751	0.43414	0.29357	0.91088	0.38956	1.38121	0.43308	1.78632	0.55139	2.31538	0.61284	2.82871
0.22765	0.43522	0.29392	0.91295	0.3899	1.38429	0.43402	1.79024	0.55213	2.32047	0.61336	2.8349
0.22806	0.43618	0.29426	0.91494	0.3908	1.38725	0.43458	1.79438	0.55308	2.3255	0.61438	2.84087
0.22837	0.43713	0.29464	0.917	0.39131	1.3903	0.43538	1.79833	0.55401	2.33052	0.61554	2.84685
0.2288	0.4381	0.29509	0.91904	0.39183	1.39334	0.4361	1.80242	0.55462	2.33562	0.61676	2.85287
0.22916	0.43912	0.29541	0.92105	0.39235	1.39641	0.43712	1.80631	0.55555	2.34062	0.6176	2.8589
0.22934	0.44017	0.2958	0.92309	0.39288	1.39942	0.43787	1.8104	0.55667	2.34557	0.61869	2.86496
0.22957	0.44123	0.29635	0.92507	0.39341	1.40249	0.4384	1.81446	0.55733	2.35066	0.61935	2.87099
0.22984	0.44218	0.29711	0.92696	0.39395	1.40549	0.43897	1.81852	0.55828	2.35571	0.62034	2.87707
0.23029	0.44315	0.29754	0.92899	0.39475	1.40841	0.43979	1.82247	0.55903	2.36072	0.62144	2.88299
0.23057	0.44414	0.29822	0.93096	0.39519	1.41151	0.44047	1.82655	0.55997	2.36579	0.62237	2.88905
0.23105	0.44513	0.29842	0.93307	0.39624	1.41436	0.44127	1.83047	0.56095	2.37071	0.62312	2.89513
0.23139	0.44613	0.29893	0.93506	0.39699	1.41739	0.44188	1.83457	0.56185	2.37576	0.62434	2.90111
0.23125	0.44727	0.29948	0.93706	0.3976	1.4204	0.44288	1.83846	0.56272	2.38075	0.62519	2.90716
0.2316	0.44823	0.29985	0.93911	0.39828	1.42342	0.44357	1.84258	0.56372	2.38578	0.6263	2.91317
0.23179	0.44931	0.30031	0.94109	0.39884	1.42651	0.44419	1.84656	0.56446	2.39083	0.6272	2.91918
0.23221	0.45026	0.30089	0.9431	0.39957	1.42949	0.44484	1.85068	0.56562	2.39576	0.62806	2.92523
0.23247	0.45128	0.30133	0.94511	0.40017	1.43255	0.44556	1.85462	0.5666	2.4008	0.62916	2.9312
0.23278	0.4522	0.30189	0.94705	0.40048	1.43563	0.44651	1.85859	0.56762	2.40579	0.6304	2.93724
0.23335	0.45317	0.30212	0.94917	0.40112	1.43858	0.44718	1.86264	0.56837	2.41088	0.63097	2.94329
0.23366	0.45416	0.30246	0.95124	0.40182	1.44163	0.44801	1.86664	0.5691	2.41595	0.63212	2.94932
0.23406	0.45515	0.30309	0.95312	0.40246	1.44457	0.44879	1.87065	0.57018	2.42091	0.63338	2.95523
0.23409	0.45627	0.30334	0.95522	0.40293	1.44769	0.44978	1.87464	0.57115	2.42592	0.63432	2.9613
0.23441	0.45725	0.30382	0.95723	0.40377	1.45058	0.45068	1.8786	0.5719	2.431	0.63531	2.96732
0.2348	0.45821	0.30431	0.9592	0.40444	1.4536	0.4512	1.8827	0.5728	2.436	0.63598	2.97347
0.23501	0.45927	0.30469	0.96126	0.40491	1.4567	0.45243	1.88657	0.57382	2.44103	0.63709	2.97942
0.23556	0.46021	0.30531	0.96322	0.40549	1.4597	0.4535	1.89057	0.57468	2.44604	0.63791	2.98546
0.236	0.46119	0.30574	0.9652	0.40625	1.46267	0.45404	1.8947	0.57543	2.45113	0.63884	2.99147
0.23606	0.46223	0.3063	0.96718	0.40695	1.46568	0.45445	1.8988	0.57637	2.4561	0.63987	2.99751
0.2363	0.46328	0.30674	0.96922	0.40756	1.46867	0.45558	1.90274	0.57722	2.46116	0.64084	3.00351
0.23611	0.46444	0.30732	0.97118	0.40795	1.47183	0.45593	1.90689	0.57823	2.46607	0.64177	3.00959
0.23683	0.46531	0.30754	0.97326	0.4087	1.47471	0.45666	1.91089	0.57899	2.47114	0.64287	3.01552
0.23723	0.46627	0.30817	0.97523	0.40925	1.4778	0.45708	1.91498	0.58005	2.47614	0.64361	3.0217
0.23742	0.46731	0.30873	0.97723	0.40996	1.48075	0.4577	1.91901	0.5806	2.48121	0.64476	3.02756
0.23792	0.46825	0.30933	0.97916	0.41047	1.48381	0.45854	1.92297	0.58149	2.48624	0.64557	3.03367
0.23799	0.46937	0.30955	0.98128	0.41132	1.48676	0.45936	1.92696	0.5823	2.4913	0.64654	3.03965
0.23884	0.47018	0.31027	0.98322	0.41188	1.48984	0.45989	1.93097	0.58319	2.4963	0.64743	3.04573
0.23881	0.4713	0.31071	0.98522	0.41257	1.49283	0.46079	1.93497	0.58406	2.50131	0.64843	3.05171
0.23921	0.47226	0.31118	0.98727	0.41307	1.49586	0.46158	1.93898	0.58523	2.50625	0.6494	3.05774
0.23929	0.47337	0.31129	0.9894	0.41412	1.49875	0.46207	1.94305	0.58583	2.51136	0.65044	3.06374
0.23955	0.47437	0.3119	0.99131	0.41452	1.50189	0.46263	1.94712	0.58666	2.51641	0.65127	3.06982
0.23977	0.47542	0.31245	0.99331	0.41511	1.50484	0.46381	1.95096	0.58769	2.52136	0.65229	3.07582
0.23997	0.47642	0.31275	0.99536	0.41563	1.50797	0.46455	1.95502	0.58859	2.52641	0.65339	3.08187
0.24056	0.4773	0.31326	0.99735	0.41621	1.51094	0.4653	1.95901	0.58936	2.53144	0.6542	3.08789
0.2411	0.47827	0.31362	0.99938	0.41677	1.51395	0.46606	1.96305	0.59028	2.53647	0.6553	3.09388
0.2413	0.47933	0.31419	1.00137	0.41755	1.51695	0.46673	1.96703	0.59105	2.54143	0.65586	3.09999
0.24143	0.48038	0.31456	1.0034	0.41825	1.51994	0.4674	1.97111	0.59205	2.54649	0.65719	3.10596
0.24185	0.48135	0.31506	1.00536	0.41895	1.52295	0.46812	1.97508	0.59295	2.55143	0.65823	3.11187
0.24198	0.48239	0.31568	1.00734	0.41948	1.52602	0.46857	1.97924	0.59394	2.55646	0.65895	3.11803
0.24234	0.48338	0.31616	1.00937	0.42011	1.529	0.46928	1.98319	0.59499	2.56142	0.65979	3.12401
0.24236	0.48447	0.3163	1.01145	0.4205	1.53213	0.4701	1.98722	0.59571	2.56655	0.661	3.13001
0.24296	0.4854	0.31716	1.01335	0.4214	1.53498	0.47084	1.99117	0.59639	2.57161	0.66193	3.13604
0.24298	0.48647	0.31762	1.01539	0.422	1.53805	0.4717	1.99519	0.59732	2.57661	0.66287	3.14209
0.24339	0.48743	0.31799	1.01739	0.42261	1.54108	0.47232	1.99923	0.59841	2.58156	0.6635	3.14819
0.24362	0.48846	0.31847	1.0194	0.4231	1.54411	0.47323	2.0032	0.59906	2.58668	0.66468	3.15415
0.24363	0.48957	0.31877	1.02148	0.42377	1.5471	0.47411	2.00718	0.60004	2.59161	0.66566	3.16015
0.24425	0.49042	0.31954	1.02337	0.42449	1.55011	0.47487	2.01121	0.60088	2.59667	0.66618	3.16631
0.24472	0.49139	0.32001	1.02539	0.42477	1.55321	0.47571	2.01522	0.60182	2.60166	0.66723	3.17223
0.24498	0.49236	0.32041	1.02745	0.42557	1.5562	0.47654	2.01922	0.60249	2.60678	0.66829	3.17825
0.24507	0.49347	0.32067	1.02953	0.42635	1.55909	0.47703	2.02331	0.60335	2.61178	0.66917	3.18427
0.2455	0.49441	0.32099	1.03153	0.42712	1.56213	0.47758	2.02734	0.60437	2.61675	0.67037	3.19032
0.24591	0.49542	0.32143	1.03353	0.42754	1.56517	0.47849	2.03135	0.60524	2.62173	0.67102	3.19629
0.2462	0.4964	0.322	1.03553	0.42816	1.56821	0.47934	2.0353	0.60594	2.6268	0.67222	3.20233
0.24606	0.49754	0.32224	1.03758	0.42907	1.57115	0.47994	2.03939	0.60682	2.63184	0.67292	3.20835
0.24659	0.49844	0.32295	1.03952	0.42964	1.57416	0.48082	2.04335	0.60778	2.63683	0.67392	3.21437
0.24707	0.49942	0.32334	1.04155	0.43036	1.57716	0.48156	2.04739	0.60889	2.64178	0.67486	3.22037
0.24722	0.50048	0.32381	1.04354	0.43059	1.58032	0.48234	2.05141	0.60963	2.64687	0.67601	3.22637
0.24732	0.50155	0.32406	1.04559	0.43152	1.58322	0.48292	2.05546	0.61019	2.652	0.67675	3.23245
0.24763	0.5025	0.32456	1.04762	0.43218	1.58628	0.48382	2.05944	0.61133	2.6569	0.67769	3.23845
0.24813	0.50345	0.3252	1.04956	0.43263	1.58928	0.48439	2.06347	0.61223	2.66192	0.6784	3.24454
0.24821	0.50451	0.32562	1.05155	0.43307	1.59239	0.48518	2.06754	0.61294	2.66698	0.67959	3.25053
0.24862	0.50551	0.32589	1.05362	0.43379	1.59535	0.48559	2.07156	0.61388	2.67199	0.68014	3.25663
0.24888	0.50652	0.32627	1.05568	0.43436	1.59837	0.48624	2.07565	0.61466	2.67702	0.68123	3.26257
0.24913	0.50752	0.32687	1.05757	0.43489	1.60142	0.48729	2.0795	0.61547	2.68207	0.68227	3.26857
0.24934	0.50855	0.32702	1.05969	0.43567	1.60438	0.48808	2.08357	0.61623	2.68709	0.68311	3.27464
0.24994	0.50947	0.32764	1.06163	0.43635	1.60736	0.48882	2.08754	0.61707	2.69212	0.68399	3.28064
0.25019	0.5105	0.32838	1.06355	0.43691	1.61043	0.48919	2.09167	0.61807	2.69705	0.68468	3.28673
0.25031	0.51158	0.32884	1.06558	0.43759	1.61338	0.4901	2.09558	0.61903	2.70207	0.68562	3.29271
0.25048	0.51257	0.32932	1.06759	0.43812	1.61647	0.49085	2.09962	0.62017	2.707	0.68662	3.29876
0.25077	0.5136	0.32949	1.06972	0.43883	1.61942	0.49162	2.10362	0.62077	2.71214	0.68733	3.30476
0.25116	0.51456	0.33	1.07164	0.43932	1.62246	0.4923	2.10762	0.62189	2.71706	0.68841	3.31079
0.25156	0.51554	0.33069	1.0736	0.44	1.62547	0.49301	2.11166	0.62252	2.72217	0.68948	3.31672
0.25156	0.51664	0.33115	1.07564	0.44038	1.62854	0.49354	2.11572	0.62377	2.72711	0.69033	3.32285
0.25204	0.51754	0.33153	1.07764	0.44114	1.63148	0.49447	2.11967	0.62435	2.73225	0.69128	3.32878
0.25253	0.51848	0.33216	1.07961	0.44168	1.63456	0.49487	2.12377	0.62552	2.73713	0.69196	3.33492
0.25272	0.51955	0.3325	1.08169	0.44213	1.63755	0.49578	2.12775	0.62597	2.74228	0.69299	3.34089
0.25284	0.5206	0.33312	1.08361	0.44252	1.64067	0.49658	2.13173	0.62691	2.74726	0.69364	3.34701
0.2529	0.52172	0.33345	1.08567	0.44343	1.64356	0.49745	2.13569	0.62776	2.75229	0.69498	3.35288
0.25346	0.52255	0.33378	1.08774	0.44417	1.64655	0.4982	2.13978	0.62858	2.75732	0.69551	3.35904
0.25375	0.52357	0.33443	1.08971	0.44473	1.6496	0.49936	2.14362	0.62953	2.76233	0.69653	3.36498
0.25368	0.52468	0.33485	1.0917	0.44519	1.65262	0.49968	2.14785	0.63027	2.76735	0.69729	3.37104
0.25432	0.52558	0.33548	1.09368	0.44604	1.65556	0.5001	2.15187	0.63099	2.77244	0.69813	3.37702
0.25479	0.52654	0.336	1.09572	0.44665	1.65864	0.50106	2.15586	0.63211	2.77733	0.69923	3.38299
0.2551	0.52753	0.33621	1.09776	0.44742	1.66156	0.5018	2.15977	0.63287	2.78238	0.70032	3.389
0.25523	0.52859	0.33668	1.09977	0.44807	1.66464	0.50254	2.16387	0.6337	2.7874	0.70112	3.39505
0.25526	0.52972	0.33708	1.10179	0.44866	1.66763	0.50324	2.16786	0.63463	2.79242	0.70186	3.40111
0.2558	0.53061	0.33732	1.10386	0.44927	1.67066	0.50389	2.17193	0.63551	2.79742	0.70288	3.40716
0.25605	0.53166	0.33777	1.10583	0.44998	1.67366	0.50468	2.1759	0.63661	2.80241	0.70366	3.41313
0.25632	0.53262	0.33866	1.10772	0.45039	1.67675	0.5052	2.17997	0.63718	2.8075	0.70452	3.4192
0.25661	0.53362	0.33938	1.10969	0.45103	1.67973	0.50605	2.18394	0.63793	2.81257	0.70524	3.42525
0.25718	0.53453	0.33943	1.11178	0.45164	1.68288	0.50688	2.18792	0.63901	2.81753	0.70622	3.43128
0.25723	0.53564	0.34028	1.11372	0.4523	1.68592	0.50769	2.19194	0.63966	2.8226	0.7073	3.43716
0.25746	0.53668	0.34037	1.11588	0.45258	1.68903	0.50831	2.19597	0.64055	2.82759	0.70811	3.44327
0.25776	0.53768	0.3407	1.1179	0.45306	1.69195	0.50891	2.20004	0.64132	2.83265	0.70886	3.44929
0.25823	0.5386	0.34141	1.11983	0.45375	1.69491	0.50954	2.20405	0.64248	2.83753	0.70954	3.45545
0.25859	0.5396	0.34165	1.1219	0.4539	1.69804	0.51042	2.20803	0.6433	2.84262	0.71027	3.46136
0.25859	0.54071	0.34216	1.12388	0.4541	1.70105	0.51104	2.21207	0.64402	2.8477	0.71145	3.46733
0.25886	0.54174	0.34247	1.1259	0.4555	1.70379	0.51175	2.21606	0.64503	2.85268	0.71208	3.47337
0.25932	0.54265	0.34302	1.12788	0.45612	1.70687	0.51268	2.22007	0.6458	2.85772	0.71292	3.47947
0.25972	0.54362	0.34346	1.12989	0.4568	1.7098	0.51325	2.22408	0.64646	2.86276	0.71389	3.48535
0.25958	0.54475	0.34372	1.13193	0.45756	1.71283	0.51397	2.22818	0.64732	2.86779	0.71453	3.49154
0.25982	0.54578	0.34416	1.13395	0.45782	1.71593	0.51492	2.2321	0.64799	2.87281	0.71559	3.49745
0.2602	0.54673	0.34478	1.1359	0.45862	1.7189	0.51551	2.23617	0.64889	2.87779	0.71653	3.5035
0.26052	0.54776	0.34496	1.13799	0.45911	1.72193	0.51609	2.24017	0.64962	2.8828	0.7173	3.50951
0.26078	0.54871	0.34553	1.1399	0.45978	1.72493	0.51687	2.24418	0.65043	2.88784	0.71825	3.51558
0.26097	0.54978	0.34609	1.14189	0.46025	1.72797	0.51726	2.24829	0.6515	2.89277	0.71912	3.52157
0.26136	0.55074	0.34683	1.14386	0.46103	1.73096	0.51795	2.25224	0.6524	2.89781	0.71983	3.52763
0.26172	0.55173	0.34698	1.14594	0.4614	1.73397	0.51898	2.25616	0.65295	2.90289	0.72073	3.53361
0.26184	0.55279	0.34752	1.14792	0.4621	1.73698	0.51958	2.26022	0.65407	2.90785	0.72158	3.53967
0.26234	0.55367	0.34783	1.15002	0.46263	1.74	0.52056	2.26418	0.65481	2.9129	0.72249	3.54568
0.26262	0.55469	0.34829	1.15198	0.46329	1.74301	0.52092	2.26833	0.65553	2.91794	0.7234	3.55171
0.26269	0.5558	0.34864	1.15399	0.46426	1.74592	0.52181	2.27225	0.65644	2.9229	0.72429	3.55772
0.26274	0.55687	0.34894	1.15607	0.46465	1.74903	0.52254	2.2763	0.65729	2.92797	0.72505	3.56374
0.26303	0.55786	0.34962	1.158	0.4651	1.75206	0.52325	2.28028	0.6583	2.93293	0.72593	3.56976
0.26343	0.55879	0.35019	1.15993	0.46558	1.75514	0.52388	2.28435	0.65919	2.93797	0.72673	3.57576
0.2637	0.55979	0.35077	1.16194	0.46608	1.75811	0.52464	2.28829	0.6599	2.94295	0.72785	3.58173
0.26388	0.56082	0.3509	1.16406	0.46649	1.76118	0.52562	2.29231	0.66086	2.948	0.72868	3.58779
0.26423	0.56181	0.35137	1.16603	0.4672	1.76413	0.52633	2.29628	0.6615	2.95305	0.72946	3.59387
0.26422	0.56291	0.352	1.16797	0.46768	1.76714	0.52725	2.30031	0.66232	2.95808	0.73007	3.59993
0.26469	0.56383	0.35237	1.17002	0.46829	1.77015	0.52811	2.30427	0.66328	2.963	0.73096	3.60591
0.2651	0.56474	0.3527	1.17211	0.46892	1.77319	0.52889	2.30833	0.66414	2.96808	0.73171	3.61196
0.26516	0.56584	0.35362	1.17393	0.46938	1.7762	0.52969	2.31232	0.66505	2.97306	0.7328	3.61785
0.26551	0.56683	0.35374	1.17607	0.4702	1.77918	0.5298	2.31652	0.6657	2.97817	0.73387	3.62391
0.26594	0.56779	0.35425	1.1781	0.47079	1.78214	0.53071	2.32046	0.6668	2.98309	0.73458	3.62993
0.26597	0.56889	0.35482	1.18003	0.47135	1.7852	0.53139	2.32445	0.66769	2.98812	0.73563	3.63601
0.26656	0.56976	0.35502	1.18213	0.47177	1.78826	0.53197	2.3285	0.66834	2.99318	0.73595	3.64203
0.26655	0.57086	0.35563	1.18409	0.47253	1.7912	0.53252	2.33254	0.66968	2.9981	0.73709	3.64801
0.26702	0.57181	0.35572	1.1862	0.47325	1.7942	0.53362	2.33645	0.67027	3.00321	0.73759	3.65405
0.26734	0.57281	0.35623	1.18815	0.47371	1.7973	0.53438	2.34049	0.671	3.00825	0.73873	3.66006
0.26748	0.57389	0.35697	1.19005	0.47423	1.80024	0.53509	2.34446	0.67196	3.01322	0.73949	3.66602
0.26779	0.57483	0.35743	1.19212	0.47478	1.80331	0.53574	2.34859	0.67278	3.01827	0.74025	3.67218
0.26799	0.57585	0.35768	1.19411	0.4758	1.80618	0.53639	2.35255	0.67332	3.02333	0.74143	3.67801
0.26805	0.57693	0.35839	1.19604	0.47597	1.80937	0.53729	2.35656	0.67455	3.02823	0.74217	3.68419
0.26831	0.57795	0.35874	1.19812	0.47643	1.8124	0.53775	2.36061	0.67529	3.03332	0.74267	3.69019
0.26866	0.5789	0.35908	1.20015	0.47699	1.81538	0.53871	2.36454	0.67576	3.0384	0.74352	3.69624
0.26898	0.57989	0.35971	1.20211	0.47757	1.81837	0.53921	2.36864	0.67696	3.04334	0.74461	3.70218
0.26911	0.58089	0.36005	1.20415	0.4781	1.82142	0.54011	2.37261	0.67752	3.04839	0.74545	3.70826
0.26944	0.58189	0.36049	1.20621	0.47918	1.82422	0.5407	2.37669	0.67847	3.05339	0.74613	3.71422
0.26989	0.58287	0.36108	1.2081	0.47938	1.82742	0.54129	2.38066	0.67922	3.05838	0.747	3.72029
0.27018	0.58387	0.36131	1.2102	0.47999	1.83042	0.54183	2.38472	0.68031	3.0634	0.74786	3.7263
0.27051	0.58486	0.36195	1.21216	0.48056	1.83337	0.54264	2.38872	0.6811	3.06841	0.74857	3.73237
0.27069	0.58586	0.36215	1.21423	0.4812	1.83641	0.54326	2.39271	0.68195	3.07347	0.74927	3.73834
0.27072	0.58694	0.36288	1.21613	0.48166	1.83949	0.54387	2.39679	0.68287	3.07842	0.75019	3.74437
0.27123	0.5879	0.36301	1.21827	0.48213	1.84248	0.54456	2.40072	0.6836	3.08356	0.75103	3.75035
0.27133	0.58895	0.36333	1.22033	0.48267	1.84553	0.54546	2.40475	0.68443	3.08851	0.75215	3.75634
0.27166	0.58995	0.36392	1.22222	0.48343	1.84845	0.54604	2.40872	0.68525	3.09354	0.75268	3.76242
0.27189	0.59093	0.36426	1.22427	0.48389	1.85153	0.54686	2.41276	0.68588	3.09857	0.75357	3.76845
0.27216	0.59194	0.36491	1.2262	0.48471	1.85444	0.54767	2.41674	0.68685	3.10361	0.75453	3.77442
0.27253	0.59292	0.36545	1.22821	0.48506	1.85751	0.54836	2.42078	0.68762	3.10858	0.7552	3.78053
0.27268	0.59397	0.36549	1.23032	0.48585	1.86048	0.54904	2.42479	0.68838	3.11362	0.75618	3.78649
0.2731	0.59492	0.36608	1.23227	0.48643	1.86354	0.54958	2.42883	0.68921	3.11863	0.75682	3.79258
0.27347	0.5959	0.36684	1.23421	0.48688	1.86653	0.55068	2.43278	0.69017	3.12362	0.75754	3.79859
0.27372	0.59687	0.36716	1.23621	0.48754	1.86956	0.55114	2.43686	0.691	3.12861	0.75855	3.80459
0.27376	0.59797	0.36733	1.23831	0.48803	1.8726	0.55176	2.44089	0.69177	3.13363	0.75925	3.81064
0.27414	0.59895	0.3677	1.24035	0.48849	1.87561	0.55237	2.44495	0.6926	3.13869	0.76008	3.81662
0.27467	0.59989	0.3685	1.24226	0.48917	1.87861	0.55337	2.44883	0.69336	3.14375	0.76073	3.82272
0.27483	0.60095	0.36868	1.24429	0.48951	1.8817	0.55411	2.45291	0.6944	3.1487	0.76161	3.82862
0.27494	0.60198	0.36927	1.2463	0.4902	1.88461	0.55468	2.45685	0.69471	3.15384	0.76273	3.83462
0.27481	0.60311	0.36984	1.24826	0.49077	1.88764	0.55523	2.46097	0.69576	3.1588	0.76334	3.84071
0.27518	0.60409	0.37012	1.25033	0.4911	1.89068	0.55609	2.46492	0.69649	3.16379	0.76414	3.84677
0.2754	0.60508	0.37067	1.25226	0.49174	1.8937	0.55683	2.46896	0.69734	3.16886	0.76512	3.85273
0.27555	0.60612	0.37061	1.25447	0.49251	1.89664	0.55738	2.47296	0.69785	3.17385	0.76588	3.85877
0.27597	0.60703	0.37142	1.25632	0.49312	1.89963	0.55813	2.47697	0.69891	3.17883	0.76666	3.86479
0.2763	0.60797	0.37202	1.25827	0.4936	1.90269	0.55903	2.48095	0.69967	3.18385	0.7672	3.87091
0.2763	0.60906	0.37227	1.26037	0.49393	1.90581	0.55954	2.48502	0.70058	3.18886	0.76819	3.87682
0.2767	0.61003	0.3726	1.26243	0.49471	1.90867	0.56034	2.48899	0.70128	3.19389	0.76918	3.8828
0.27746	0.61089	0.37302	1.26438	0.49554	1.91168	0.56107	2.49305	0.70198	3.19891	0.76988	3.88882
0.27794	0.61188	0.37372	1.2663	0.49596	1.91477	0.56179	2.49705	0.70248	3.204	0.77051	3.89495
0.27784	0.61298	0.37431	1.26832	0.49651	1.91773	0.56232	2.50112	0.70348	3.20892	0.77159	3.90088
0.2781	0.614	0.37476	1.27037	0.49706	1.92078	0.56302	2.50509	0.70407	3.21404	0.77213	3.90699
0.27845	0.61498	0.37511	1.27235	0.49722	1.92392	0.56406	2.50906	0.70493	3.21895	0.77271	3.91298
0.27878	0.616	0.37559	1.27438	0.49799	1.9268	0.56462	2.51305	0.70568	3.22404	0.77361	3.91901
0.2789	0.61706	0.3758	1.27647	0.49852	1.92987	0.56543	2.51709	0.70635	3.22902	0.77444	3.92498
0.27908	0.61807	0.3759	1.27855	0.49938	1.93277	0.56596	2.52117	0.70736	3.23402	0.77537	3.93098
0.27946	0.619	0.37681	1.28037	0.5001	1.93576	0.56646	2.52521	0.70788	3.23902	0.77586	3.93705
0.27985	0.61999	0.3774	1.28235	0.50027	1.9389	0.5672	2.52921	0.70866	3.24412	0.77678	3.94303
0.2799	0.62107	0.37772	1.28444	0.50091	1.9419	0.56778	2.53319	0.70955	3.24905	0.77783	3.94899
0.27995	0.62217	0.37797	1.28647	0.50181	1.94482	0.56872	2.53717	0.7102	3.25414	0.77858	3.95506
0.2805	0.62305	0.37855	1.28846	0.50237	1.94786	0.56938	2.54122	0.71109	3.25908	0.7794	3.96105
0.28059	0.62408	0.37915	1.29045	0.50255	1.95093	0.57	2.54521	0.71179	3.26412	0.78024	3.96711
0.28073	0.62512	0.3797	1.29241	0.50308	1.95396	0.57072	2.5493	0.71245	3.2692	0.781	3.97311
0.28094	0.62616	0.37981	1.29448	0.50378	1.95694	0.57171	2.55311	0.71319	3.27419	0.78181	3.97916
0.28136	0.62709	0.38011	1.29654	0.50418	1.96	0.57234	2.55724	0.71408	3.27919	0.78274	3.98513
0.28177	0.62807	0.3805	1.29858	0.50443	1.96306	0.57283	2.56128	0.71457	3.28422	0.78353	3.99118
0.28213	0.62901	0.38098	1.30049	0.50525	1.96601	0.57378	2.56523	0.71517	3.28932	0.7845	3.99712
0.28211	0.6301	0.38139	1.30253	0.5057	1.96896	0.57424	2.56935	0.71603	3.29425	0.785	4.00329
0.28259	0.63104	0.38173	1.30456	0.50629	1.97203	0.57494	2.57331	0.71697	3.29926	0.78562	4.00934
0.28273	0.63213	0.38226	1.30656	0.50671	1.97503	0.57565	2.57734	0.71746	3.30425	0.78666	4.01531
0.28298	0.63313	0.38261	1.30853	0.50738	1.978	0.57636	2.58139	0.71811	3.30934	0.78739	4.02125
0.28329	0.63413	0.38306	1.31053	0.50806	1.981	0.57686	2.58537	0.7187	3.31439	0.78811	4.02734
0.28368	0.63505	0.38337	1.3126	0.50881	1.98398	0.5777	2.58938	0.71944	3.3194	0.78882	4.03331
0.28392	0.63609	0.38372	1.31462	0.50902	1.98707	0.57867	2.59327	0.7202	3.32438	0.78979	4.03932
0.28399	0.63716	0.38456	1.31645	0.50944	1.99015	0.57919	2.59745	0.72085	3.32939	0.79054	4.04534
0.28403	0.63825	0.38489	1.31855	0.51003	1.9931	0.57985	2.60138	0.72162	3.33446	0.79135	4.05141
0.28453	0.63915	0.3854	1.32055	0.51076	1.99606	0.58056	2.60543	0.72226	3.33942	0.79203	4.05744
0.28486	0.64011	0.38598	1.32251	0.51142	1.99905	0.58114	2.60941	0.72285	3.34453	0.793	4.06346
0.2851	0.64111	0.38629	1.32454	0.51192	2.00212	0.58203	2.61335	0.72366	3.34942	0.79369	4.06946
0.28537	0.64214	0.3867	1.32657	0.51237	2.00512	0.58256	2.61747	0.72402	3.35461	0.79449	4.07549
0.28565	0.64314	0.38703	1.32864	0.51298	2.00816	0.58338	2.62139	0.72502	3.35948	0.79523	4.08149
0.28616	0.64411	0.38771	1.33048	0.51349	2.01115	0.58379	2.6255	0.72564	3.36458	0.79628	4.08749
0.28613	0.64521	0.38835	1.33252	0.51411	2.01418	0.5846	2.62946	0.72632	3.36953	0.79673	4.09352
0.28653	0.64613	0.38854	1.33461	0.51464	2.01717	0.58549	2.63343	0.72693	3.37457	0.79764	4.09953
0.28657	0.64721	0.38899	1.3366	0.51506	2.02022	0.58611	2.6375	0.72766	3.37953	0.79894	4.10547
0.28702	0.64816	0.38943	1.3386	0.51576	2.02313	0.58666	2.64153	0.72831	3.38455	0.79948	4.11162
0.28724	0.64918	0.38977	1.34063	0.5165	2.02616	0.58731	2.64558	0.72914	3.38958	0.8005	4.11752
0.28718	0.6503	0.39021	1.34268	0.51724	2.02908	0.58785	2.64958	0.72948	3.39464	0.80106	4.12361
0.28751	0.65122	0.39074	1.34462	0.51751	2.03224	0.58854	2.65359	0.73022	3.39964	0.80195	4.12958
0.28773	0.65223	0.39126	1.3466	0.51793	2.03529	0.58932	2.6576	0.73092	3.40467	0.80272	4.13567
0.28783	0.65327	0.39169	1.34865	0.5183	2.0383	0.58984	2.66163	0.73168	3.40967	0.80351	4.14163
0.2886	0.65411	0.39213	1.35066	0.51881	2.04128	0.59063	2.66566	0.73217	3.41474	0.80423	4.14771
0.28872	0.65518	0.3922	1.35269	0.51965	2.04427	0.5913	2.66964	0.73278	3.41974	0.80484	4.15372
0.289	0.65622	0.39267	1.35473	0.51998	2.04731	0.59202	2.67358	0.73367	3.42469	0.80598	4.1597
0.28923	0.65718	0.3931	1.35672	0.5205	2.05036	0.5927	2.67768	0.73403	3.42976	0.8064	4.16578
0.28925	0.65827	0.39366	1.35866	0.52089	2.05337	0.59341	2.68162	0.73478	3.43479	0.80731	4.17175
0.28953	0.65927	0.39436	1.36059	0.52147	2.05636	0.59433	2.68567	0.7354	3.43974	0.80803	4.17781
0.28972	0.66031	0.39479	1.36264	0.52194	2.05936	0.59525	2.68951	0.73604	3.44482	0.80896	4.18378
0.28987	0.66135	0.39509	1.36473	0.52268	2.06233	0.59576	2.69367	0.73677	3.44977	0.80954	4.18981
0.29014	0.66231	0.39548	1.3667	0.52315	2.06532	0.59636	2.6977	0.73703	3.45494	0.81032	4.19582
0.29036	0.66326	0.39601	1.36867	0.52353	2.06842	0.59663	2.70183	0.7379	3.45979	0.81103	4.20191
0.29076	0.66422	0.39644	1.37073	0.52445	2.07131	0.59764	2.70572	0.73868	3.46481	0.81197	4.20788
0.29098	0.66524	0.39665	1.37281	0.52494	2.07432	0.59841	2.7097	0.73928	3.46982	0.81286	4.21386
0.29123	0.66628	0.39732	1.37468	0.52529	2.07742	0.59926	2.71364	0.73977	3.4749	0.81348	4.21984
0.29157	0.66725	0.39764	1.37676	0.52601	2.08041	0.60002	2.71772	0.74058	3.4799	0.81424	4.22592
0.29192	0.6682	0.3981	1.37879	0.52668	2.08337	0.60067	2.7217	0.74115	3.48489	0.81524	4.23188
0.29212	0.66922	0.39871	1.38072	0.52713	2.08643	0.60112	2.72586	0.74177	3.48993	0.81569	4.23802
0.29221	0.67031	0.3994	1.38263	0.52746	2.08948	0.60198	2.72974	0.74245	3.49492	0.81663	4.24393
0.29243	0.6713	0.39949	1.38478	0.52797	2.09248	0.60288	2.73377	0.74297	3.5	0.81741	4.25
0.29286	0.67228	0.40002	1.38678	0.52841	2.09551	0.60343	2.73781	0.74353	3.50499	0.81823	4.25598
0.29301	0.6733	0.4003	1.38882	0.52903	2.09852	0.6042	2.74182	0.74418	3.50998	0.81888	4.2621
0.29342	0.67422	0.40078	1.39079	0.52958	2.10143	0.60468	2.74591	0.74495	3.51501	0.81957	4.26805
0.29339	0.67531	0.40124	1.39279	0.53046	2.10443	0.60545	2.74988	0.74553	3.52003	0.82029	4.27409
0.29379	0.67629	0.40174	1.39483	0.53082	2.10745	0.60613	2.75385	0.74629	3.52506	0.82135	4.28002
0.2938	0.67737	0.40204	1.39681	0.53127	2.11051	0.60686	2.75793	0.74672	3.53005	0.82204	4.28615
0.29405	0.67838	0.40237	1.39887	0.53175	2.11354	0.60751	2.76193	0.74721	3.53518	0.82284	4.29208
0.29431	0.67937	0.40321	1.40074	0.53252	2.11651	0.60812	2.76599	0.74809	3.54005	0.82349	4.29819
0.29479	0.68028	0.40339	1.40286	0.53304	2.11953	0.60851	2.76996	0.74871	3.54516	0.82457	4.30409
0.29508	0.68127	0.40404	1.40477	0.53325	2.12268	0.60928	2.77396	0.74909	3.55018	0.82532	4.31024
0.29529	0.68231	0.40433	1.40686	0.53405	2.12554	0.60976	2.77804	0.74981	3.55518	0.82631	4.31632
0.29531	0.68339	0.40464	1.40892	0.53477	2.12853	0.61039	2.78204	0.75047	3.56018	0.827	4.3224
0.29594	0.68429	0.40499	1.41091	0.53519	2.13157	0.6111	2.78603	0.75099	3.56525	0.82781	4.32827
0.2961	0.68528	0.40558	1.41281	0.53553	2.13466	0.61202	2.78994	0.7517	3.57022	0.82836	4.33434
0.29621	0.68637	0.40574	1.41492	0.53598	2.13762	0.61266	2.794	0.75253	3.57511	0.82915	4.34029
0.29638	0.68736	0.40621	1.41695	0.53676	2.14065	0.61328	2.79809	0.75289	3.58023	0.8299	4.3463
0.29694	0.68829	0.40668	1.4189	0.53738	2.14359	0.61393	2.80203	0.75362	3.58524	0.83067	4.35231
0.2969	0.68939	0.40723	1.42086	0.53787	2.14664	0.61473	2.80607	0.75408	3.5903	0.83106	4.35845
0.29694	0.69048	0.40755	1.42291	0.53816	2.14973	0.6152	2.81006	0.75482	3.59533	0.83196	4.36436
0.2972	0.6914	0.40801	1.42494	0.53899	2.15265	0.61593	2.81407	0.75549	3.60024	0.83286	4.3704
0.29765	0.69236	0.40838	1.42686	0.5395	2.15562	0.61668	2.81808	0.75607	3.60535	0.83346	4.37638
0.29798	0.69333	0.40866	1.42895	0.53983	2.15879	0.61769	2.82203	0.75685	3.61024	0.83423	4.38238
0.29819	0.69436	0.40919	1.43091	0.54051	2.16168	0.61812	2.82615	0.75741	3.61538	0.83508	4.38837
0.29818	0.69548	0.4098	1.43291	0.54092	2.16471	0.61889	2.83009	0.75761	3.62041	0.83583	4.39445
0.29868	0.69637	0.41023	1.43489	0.54155	2.16771	0.6196	2.83411	0.75818	3.62546	0.83654	4.40046
0.29894	0.69732	0.41087	1.43685	0.54215	2.17071	0.62013	2.83824	0.75872	3.63043	0.83741	4.40652
0.29908	0.6984	0.41099	1.43899	0.5426	2.17372	0.62086	2.8421	0.75922	3.63549	0.83818	4.41252
0.29919	0.69945	0.41121	1.44104	0.54298	2.17686	0.62164	2.84622	0.75982	3.64045	0.83878	4.41851
0.29976	0.70037	0.41174	1.44294	0.54359	2.17976	0.62224	2.8502	0.76049	3.6454	0.83941	4.42456
0.29981	0.70144	0.41207	1.445	0.54401	2.1828	0.62259	2.8543	0.76122	3.65041	0.84013	4.43056
0.29999	0.70244	0.41255	1.44701	0.5449	2.18574	0.62359	2.85819	0.76176	3.65543	0.84083	4.43664
0.3004	0.70337	0.4128	1.44904	0.5454	2.1888	0.62421	2.8622	0.76244	3.66046	0.84185	4.44254
0.30071	0.70439	0.4133	1.45101	0.54585	2.19181	0.62507	2.86619	0.76305	3.66544	0.84268	4.44857
0.301	0.7054	0.41384	1.45299	0.54637	2.1949	0.62561	2.87023	0.76349	3.6705	0.84363	4.45456
0.30108	0.70648	0.41425	1.45503	0.54691	2.19784	0.62625	2.87421	0.76411	3.67557	0.84434	4.46063
0.30141	0.70743	0.41468	1.45693	0.54763	2.20079	0.62671	2.87832	0.76471	3.68052	0.84484	4.46673
0.30166	0.70837	0.41493	1.45904	0.54785	2.20392	0.62738	2.88227	0.76547	3.68555	0.84557	4.47271
0.30177	0.70943	0.41567	1.46096	0.54829	2.20693	0.62841	2.88624	0.76579	3.69056	0.84648	4.47873
0.30198	0.71047	0.41595	1.46303	0.54903	2.20983	0.6288	2.8903	0.76622	3.69569	0.84714	4.48472
0.30216	0.71149	0.41625	1.46505	0.54983	2.21284	0.62955	2.8943	0.76687	3.70058	0.84797	4.49076
0.30263	0.71242	0.41664	1.46709	0.55012	2.21591	0.63031	2.89826	0.76756	3.70562	0.84898	4.49667
0.30279	0.71344	0.41718	1.46907	0.55065	2.21895	0.63099	2.90228	0.76808	3.71066	0.84964	4.5028
0.30302	0.71442	0.41765	1.47106	0.55121	2.22193	0.63165	2.90631	0.76838	3.71567	0.85079	4.50872
0.30312	0.71549	0.41807	1.47297	0.55182	2.22494	0.63205	2.91043	0.7691	3.72067	0.85127	4.51488
0.30341	0.7165	0.41856	1.47502	0.55257	2.22788	0.63286	2.9143	0.76981	3.72562	0.85213	4.52079
0.3038	0.71746	0.41905	1.47703	0.55317	2.23094	0.63361	2.91837	0.77072	3.73061	0.85253	4.52689
0.30392	0.71851	0.4194	1.47905	0.55322	2.23407	0.63427	2.92237	0.77118	3.73568	0.85343	4.53284
0.30427	0.71946	0.41963	1.48109	0.55371	2.23708	0.6346	2.92647	0.77173	3.74066	0.85406	4.53894
0.30445	0.72046	0.42003	1.48312	0.5543	2.24007	0.63537	2.93043	0.77222	3.74576	0.85497	4.54484
0.30457	0.7215	0.42051	1.48508	0.55491	2.24303	0.63613	2.93438	0.77288	3.75071	0.85591	4.55092
0.30486	0.7225	0.42088	1.4871	0.55553	2.24597	0.63686	2.9384	0.77354	3.75576	0.85655	4.55691
0.30507	0.72352	0.42151	1.48903	0.55611	2.24903	0.63751	2.94244	0.77406	3.76069	0.85723	4.56299
0.30544	0.72453	0.42179	1.49112	0.55668	2.25201	0.63816	2.94641	0.77453	3.76581	0.85787	4.56897
0.30573	0.72546	0.42232	1.4931	0.557	2.25507	0.6388	2.95051	0.77511	3.7708	0.85885	4.57498
0.30579	0.72651	0.42265	1.4951	0.55779	2.25799	0.63946	2.95444	0.77559	3.77587	0.85922	4.58104
0.30579	0.72761	0.4233	1.49707	0.55834	2.26107	0.64007	2.95851	0.77624	3.78081	0.86012	4.58702
0.30628	0.72853	0.42353	1.49917	0.55887	2.26403	0.64111	2.9624	0.77665	3.78588	0.86077	4.59307
0.30665	0.7295	0.42423	1.5011	0.55931	2.26713	0.6417	2.96648	0.77726	3.79086	0.86137	4.59906
0.3068	0.73054	0.42458	1.50308	0.55991	2.27012	0.64228	2.97054	0.77795	3.79582	0.86233	4.60502
0.30685	0.73152	0.42472	1.50519	0.56021	2.27315	0.64265	2.97461	0.77848	3.80092	0.86321	4.61106
0.30722	0.73254	0.42548	1.5071	0.56076	2.27615	0.64347	2.97856	0.77917	3.80587	0.86412	4.61704
0.30746	0.73354	0.42592	1.50913	0.56141	2.27916	0.64409	2.98263	0.77975	3.81087	0.86475	4.62308
0.30767	0.73456	0.4262	1.51116	0.56203	2.28207	0.64479	2.98656	0.78023	3.81594	0.86519	4.62918
0.30768	0.73564	0.42636	1.51326	0.5624	2.28522	0.64579	2.99055	0.78063	3.82097	0.86589	4.63521
0.30786	0.73667	0.42714	1.51516	0.56278	2.28824	0.64609	2.99463	0.78136	3.82601	0.86655	4.64122
0.30825	0.73753	0.42755	1.51715	0.56351	2.29115	0.64669	2.99864	0.78186	3.83089	0.8674	4.64718
0.30843	0.73858	0.42802	1.51914	0.56405	2.29416	0.64742	3.00262	0.7826	3.83595	0.86792	4.65321
0.3086	0.73963	0.42835	1.52119	0.56453	2.29721	0.64798	3.00667	0.78334	3.84092	0.86887	4.6592
0.30913	0.74052	0.42897	1.52317	0.56495	2.30024	0.64885	3.01062	0.78404	3.84595	0.86967	4.66524
0.30907	0.74162	0.42925	1.52521	0.56564	2.30324	0.64946	3.01472	0.78465	3.85097	0.87072	4.67123
0.30935	0.74261	0.42955	1.52726	0.5658	2.30635	0.65016	3.01859	0.78496	3.85602	0.87118	4.67726
0.30961	0.74355	0.42995	1.52927	0.56651	2.30922	0.65083	3.02269	0.78563	3.86105	0.87192	4.68333
0.30996	0.74453	0.4304	1.53127	0.56708	2.31221	0.65135	3.0267	0.78624	3.86611	0.87262	4.68933
0.31023	0.74554	0.43053	1.53331	0.56782	2.31525	0.65229	3.03067	0.78669	3.87112	0.87355	4.69535
0.3103	0.74661	0.43123	1.5352	0.56811	2.31823	0.65294	3.03469	0.78728	3.87614	0.87403	4.70134
0.31065	0.74759	0.43191	1.53714	0.56875	2.32126	0.65361	3.03868	0.78773	3.88115	0.87475	4.70742
0.31066	0.74867	0.43221	1.53925	0.56893	2.32437	0.65395	3.04279	0.78822	3.88624	0.87559	4.71339
0.31092	0.74961	0.43283	1.54117	0.56968	2.3273	0.65473	3.04678	0.78868	3.89117	0.87648	4.71946
0.31136	0.75059	0.43315	1.54321	0.57006	2.33034	0.65568	3.05068	0.78931	3.89623	0.87705	4.7254
0.31159	0.7516	0.43354	1.54524	0.5706	2.3334	0.65641	3.05475	0.78976	3.90119	0.87783	4.73146
0.31194	0.75258	0.43404	1.54728	0.57127	2.3363	0.65685	3.05878	0.79021	3.90624	0.87852	4.73743
0.31198	0.75364	0.43438	1.54923	0.57168	2.33938	0.65737	3.06288	0.79083	3.91125	0.87947	4.74348
0.31229	0.75466	0.43489	1.55123	0.57216	2.34238	0.6582	3.06681	0.79141	3.91628	0.88025	4.74946
0.31252	0.75561	0.43533	1.55326	0.57247	2.34545	0.65915	3.07075	0.79195	3.92129	0.88062	4.75556
0.31275	0.75662	0.43565	1.55533	0.57327	2.34834	0.65968	3.07483	0.79262	3.92622	0.88129	4.76155
0.31295	0.75764	0.43614	1.55726	0.57391	2.35138	0.66027	3.07889	0.79309	3.9313	0.88213	4.76757
0.31304	0.75871	0.43659	1.55931	0.57457	2.35435	0.66087	3.08285	0.79363	3.93636	0.8832	4.77351
0.3133	0.75969	0.43716	1.56128	0.57507	2.35739	0.66128	3.08697	0.79413	3.94132	0.88381	4.77959
0.31355	0.76064	0.43733	1.56337	0.57571	2.36036	0.66183	3.0909	0.79477	3.94639	0.88459	4.78559
0.31387	0.76163	0.43772	1.5653	0.57615	2.36345	0.66237	3.09498	0.79546	3.95122	0.88537	4.79158
0.31386	0.76272	0.43819	1.56733	0.57687	2.36635	0.66321	3.0989	0.79591	3.95637	0.886	4.79768
0.31426	0.76365	0.43859	1.56934	0.5771	2.3695	0.66392	3.10285	0.79627	3.96139	0.8868	4.80364
0.31456	0.76466	0.43897	1.57137	0.57773	2.37247	0.66459	3.10689	0.79708	3.96638	0.88732	4.80969
0.31473	0.7657	0.43962	1.57326	0.57818	2.37553	0.66548	3.11087	0.79771	3.97133	0.88798	4.81576
0.31493	0.76666	0.43994	1.57535	0.57857	2.37854	0.66614	3.11488	0.79813	3.97641	0.88856	4.8218
0.31529	0.76759	0.44034	1.57738	0.57903	2.38162	0.66681	3.11894	0.79869	3.98143	0.88945	4.82775
0.31534	0.76868	0.44093	1.57935	0.57938	2.38455	0.66721	3.12296	0.79944	3.98635	0.89027	4.83371
0.31562	0.76967	0.44126	1.58132	0.58006	2.38756	0.66784	3.12699	0.79976	3.99148	0.89088	4.83982
0.31593	0.77067	0.44156	1.58339	0.58045	2.39057	0.66878	3.13096	0.80045	3.99645	0.89152	4.84578
0.31614	0.77171	0.44189	1.58542	0.58097	2.39353	0.66934	3.135	0.80096	4.00143	0.89247	4.85182
0.31651	0.77263	0.44239	1.58741	0.58183	2.39646	0.67001	3.139	0.80131	4.00662	0.89315	4.85777
0.31656	0.77367	0.44296	1.58934	0.58226	2.39958	0.67083	3.143	0.80184	4.01146	0.89402	4.86388
0.31677	0.77471	0.44325	1.59143	0.58293	2.40248	0.67161	3.14696	0.80245	4.01655	0.895	4.86976
0.3171	0.7757	0.4435	1.59348	0.58338	2.40557	0.67228	3.15105	0.80295	4.02152	0.89579	4.87586
0.31718	0.77676	0.44393	1.59546	0.58377	2.40859	0.67251	3.15507	0.80344	4.02656	0.89636	4.88189
0.31748	0.77773	0.44456	1.59732	0.58427	2.41164	0.67337	3.1591	0.80388	4.03159	0.89705	4.88797
0.31769	0.77871	0.44518	1.59932	0.58499	2.41456	0.67391	3.16311	0.80438	4.03661	0.89772	4.89391
0.31774	0.77974	0.44561	1.60136	0.58498	2.41777	0.67464	3.16707	0.80486	4.04161	0.89875	4.89991
0.31821	0.78068	0.44585	1.60343	0.58578	2.42062	0.67513	3.17113	0.80559	4.04654	0.89909	4.90599
0.31843	0.78173	0.44659	1.60531	0.58629	2.42365	0.67599	3.17514	0.80628	4.05151	0.89997	4.91199
0.31855	0.78277	0.44673	1.60745	0.5868	2.42667	0.67653	3.17914	0.80662	4.05666	0.90072	4.91797
0.31891	0.78371	0.44743	1.60942	0.58726	2.4297	0.67739	3.18313	0.80714	4.06164	0.90156	4.92401
0.31917	0.78469	0.44757	1.6115	0.58797	2.43261	0.67787	3.1871	0.80736	4.06681	0.90229	4.93007
0.31952	0.78565	0.44821	1.61339	0.58823	2.43576	0.67839	3.19118	0.8081	4.07162	0.90292	4.93604
0.31966	0.78673	0.44855	1.61544	0.58883	2.4387	0.67929	3.19513	0.80857	4.07675	0.90378	4.94202
0.31967	0.78779	0.44889	1.61751	0.58956	2.44166	0.67985	3.19913	0.80911	4.08169	0.90429	4.94812
0.31997	0.78879	0.44922	1.61952	0.59024	2.44464	0.68052	3.20317	0.8098	4.08666	0.9052	4.95404
0.32006	0.78982	0.44975	1.62145	0.59084	2.44769	0.68113	3.20721	0.81042	4.09171	0.90566	4.96016
0.32063	0.79067	0.45029	1.62347	0.59125	2.45071	0.68216	3.21107	0.81099	4.09668	0.90632	4.96607
0.32074	0.79173	0.45066	1.62552	0.59194	2.45374	0.68267	3.21521	0.81142	4.10175	0.90731	4.97211
0.32084	0.79278	0.45088	1.62754	0.59203	2.45687	0.68297	3.21929	0.81192	4.10681	0.90781	4.97813
0.32117	0.79374	0.45125	1.62952	0.59241	2.4598	0.6839	3.22321	0.81244	4.11178	0.90873	4.9842
0.32144	0.79478	0.45153	1.63158	0.59297	2.46281	0.68443	3.22724	0.81288	4.11692	0.90952	4.99013
0.32159	0.79579	0.45197	1.63359	0.59378	2.46579	0.68499	3.23125	0.81299	4.12184	0.91026	4.99619
0.32191	0.79674	0.45234	1.63557	0.59412	2.46877	0.68551	3.23532	0.81367	4.12689	0.9109	5.00222
0.32202	0.79779	0.45295	1.63749	0.59465	2.47183	0.68619	3.23932	0.81433	4.13178	0.91154	5.00828
0.32223	0.7988	0.45321	1.63957	0.59506	2.47485	0.68689	3.24323	0.81483	4.13686	0.91214	5.01427
0.32232	0.79984	0.45377	1.64155	0.59549	2.47788	0.68751	3.24734	0.8152	4.14188	0.91278	5.0203
0.32275	0.80081	0.45436	1.64348	0.59633	2.48076	0.68799	3.25135	0.81584	4.1468	0.91345	5.02629
0.32291	0.80183	0.45493	1.64544	0.59668	2.48387	0.68879	3.25529	0.8164	4.15189	0.91457	5.03227
0.32317	0.80275	0.4552	1.64753	0.59734	2.48684	0.68942	3.25936	0.81685	4.15689	0.91529	5.03832
0.32331	0.8038	0.45567	1.64954	0.59758	2.48995	0.69026	3.26329	0.81727	4.16193	0.91598	5.04424
0.32328	0.80488	0.45592	1.6516	0.59808	2.49292	0.69097	3.26731	0.81799	4.16697	0.91662	5.05033
0.32357	0.80587	0.45646	1.65357	0.59866	2.49596	0.6914	3.27144	0.81851	4.1719	0.91735	5.05636
0.32401	0.80682	0.45667	1.65566	0.59909	2.49891	0.69201	3.27537	0.81873	4.17701	0.9183	5.06234
0.32406	0.80786	0.45712	1.65766	0.5999	2.50186	0.69253	3.27942	0.8194	4.18194	0.91907	5.06837
0.32435	0.80882	0.45725	1.65987	0.59996	2.50502	0.69314	3.2834	0.81994	4.18698	0.91965	5.07438
0.32447	0.80985	0.45777	1.66179	0.60053	2.50799	0.6939	3.28742	0.82066	4.19196	0.92031	5.08051
0.32456	0.81088	0.4582	1.66375	0.60086	2.51101	0.69455	3.29143	0.82086	4.19704	0.92104	5.08646
0.32475	0.81191	0.45859	1.66571	0.60158	2.51401	0.69549	3.29535	0.82134	4.20204	0.92152	5.0926
0.32498	0.81289	0.45913	1.66766	0.60238	2.51686	0.69605	3.29937	0.82205	4.20706	0.92215	5.09848
0.32537	0.81387	0.45951	1.66964	0.60248	2.52002	0.69678	3.30344	0.8228	4.21196	0.92301	5.10451
0.32556	0.81482	0.45997	1.67163	0.60322	2.52299	0.69732	3.30745	0.8229	4.21715	0.92362	5.11051
0.32556	0.81587	0.46043	1.67362	0.60363	2.52602	0.69803	3.31151	0.82341	4.22205	0.9245	5.11652
0.32604	0.81683	0.46078	1.67564	0.6041	2.52902	0.69858	3.31554	0.824	4.22716	0.92512	5.12257
0.32614	0.81788	0.46132	1.67758	0.60418	2.5322	0.69939	3.31946	0.82473	4.232	0.92604	5.12853
0.32641	0.81884	0.46169	1.67965	0.605	2.53505	0.69999	3.32347	0.82507	4.23717	0.92664	5.1346
0.32679	0.81983	0.46167	1.68177	0.60555	2.53802	0.70046	3.32756	0.82556	4.24216	0.92748	5.14061
0.32719	0.82076	0.4625	1.68362	0.60624	2.54098	0.70131	3.33148	0.82631	4.24713	0.92794	5.14671
0.32706	0.82187	0.46292	1.68559	0.60658	2.54408	0.70198	3.33559	0.82659	4.2522	0.92862	5.15272
0.3273	0.82292	0.46327	1.68767	0.60738	2.54697	0.70226	3.33962	0.82698	4.25723	0.92924	5.15872
0.32759	0.82389	0.46344	1.68977	0.60758	2.55011	0.70284	3.34363	0.8276	4.26222	0.93	5.16476
0.32799	0.82483	0.4643	1.69161	0.608	2.55317	0.7037	3.3476	0.82841	4.26722	0.93072	5.1707
0.32813	0.82591	0.4646	1.69361	0.6085	2.55608	0.70463	3.35155	0.82866	4.27222	0.9312	5.17678
0.32827	0.82687	0.46531	1.69559	0.60906	2.55906	0.70491	3.35563	0.82918	4.2773	0.93203	5.18268
0.32873	0.82782	0.4658	1.69759	0.6097	2.56212	0.70559	3.35969	0.83001	4.2821	0.93291	5.18872
0.32896	0.82886	0.46611	1.69969	0.61016	2.5651	0.70621	3.36358	0.83071	4.28724	0.93371	5.19472
0.32933	0.8298	0.46642	1.70167	0.61061	2.56818	0.70693	3.36764	0.8312	4.29222	0.93459	5.20079
0.32935	0.83092	0.46656	1.70377	0.61145	2.57108	0.70736	3.37171	0.83169	4.29728	0.93503	5.20676
0.32952	0.83195	0.46711	1.70574	0.61188	2.57414	0.70821	3.37562	0.83214	4.30235	0.93584	5.21283
0.32995	0.83284	0.46749	1.70777	0.61224	2.57716	0.70881	3.37968	0.83291	4.3073	0.93675	5.21879
0.32995	0.83393	0.46817	1.70962	0.61247	2.58029	0.70948	3.38366	0.83331	4.31237	0.93746	5.22481
0.33002	0.83497	0.46839	1.71173	0.61299	2.58327	0.71013	3.38764	0.83374	4.31754	0.93818	5.23091
0.33043	0.83591	0.46868	1.71375	0.61353	2.58624	0.71064	3.39173	0.83437	4.32248	0.93876	5.2369
0.33055	0.83699	0.46901	1.71581	0.61403	2.58923	0.71123	3.39566	0.83496	4.32754	0.93932	5.24294
0.33097	0.83789	0.46981	1.71766	0.61446	2.59231	0.71218	3.39967	0.83548	4.33237	0.94002	5.24895
0.33143	0.83884	0.47004	1.71977	0.61521	2.59514	0.71248	3.40379	0.83584	4.33748	0.94076	5.25498
0.33127	0.83993	0.47054	1.72174	0.61588	2.59819	0.7132	3.40774	0.83642	4.34247	0.94133	5.26098
0.33165	0.84089	0.471	1.72374	0.61619	2.60125	0.71399	3.41173	0.83692	4.34742	0.94197	5.26699
0.33159	0.84204	0.47149	1.72565	0.61657	2.60428	0.71454	3.41578	0.83751	4.35242	0.943	5.27298
0.33182	0.84299	0.47181	1.72775	0.61702	2.60729	0.71509	3.41978	0.83781	4.35753	0.94352	5.279
0.33202	0.84402	0.47221	1.72977	0.61763	2.61033	0.71579	3.42383	0.83823	4.36248	0.94434	5.28502
0.33228	0.845	0.47274	1.73175	0.61851	2.61321	0.71633	3.42782	0.83883	4.36754	0.94511	5.29095
0.33253	0.84595	0.47292	1.73379	0.61909	2.61618	0.71714	3.43177	0.83917	4.37253	0.94585	5.29707
0.33272	0.84699	0.47293	1.73591	0.61951	2.61926	0.71781	3.4358	0.83976	4.37752	0.94651	5.30305
0.33273	0.84804	0.47353	1.73783	0.61998	2.62233	0.71848	3.43981	0.84042	4.38243	0.94721	5.30912
0.33302	0.84904	0.47377	1.73993	0.62038	2.62532	0.71894	3.44383	0.84078	4.38762	0.94779	5.31509
0.33345	0.84995	0.47413	1.74185	0.62061	2.62844	0.71976	3.44785	0.84133	4.39256	0.94862	5.32113
0.33346	0.85104	0.47477	1.74379	0.6215	2.63132	0.72015	3.45184	0.84179	4.39754	0.94943	5.32713
0.33372	0.85196	0.47518	1.74578	0.62182	2.63434	0.72078	3.45587	0.84223	4.40257	0.94986	5.33316
0.33391	0.85296	0.47558	1.74782	0.62238	2.63737	0.72157	3.45986	0.84293	4.4076	0.95074	5.33917
0.33457	0.85389	0.47641	1.74966	0.62296	2.64042	0.72214	3.46385	0.84332	4.41259	0.95186	5.34511
0.33435	0.85503	0.47657	1.75183	0.62344	2.64338	0.72258	3.46797	0.84381	4.41764	0.9525	5.35118
0.33475	0.85598	0.47725	1.75376	0.62376	2.64647	0.72317	3.47192	0.84424	4.42256	0.95309	5.35726
0.33504	0.85699	0.47738	1.7559	0.62409	2.64949	0.72374	3.47589	0.84464	4.42767	0.95385	5.36323
0.33522	0.85793	0.4778	1.75785	0.62495	2.65243	0.72443	3.47997	0.84508	4.43265	0.9548	5.36927
0.3352	0.85906	0.47799	1.75991	0.62553	2.65536	0.72493	3.48398	0.84576	4.43765	0.95536	5.3752
0.33569	0.85995	0.47856	1.76186	0.62607	2.65843	0.72587	3.48789	0.84639	4.44268	0.95615	5.38126
0.33584	0.861	0.47883	1.76394	0.62613	2.66159	0.72634	3.492	0.84668	4.44769	0.95687	5.38725
0.33594	0.86207	0.4793	1.76589	0.62705	2.66444	0.72673	3.49603	0.84716	4.45272	0.95741	5.39334
0.33629	0.86303	0.47958	1.7679	0.6274	2.6675	0.72733	3.50002	0.84774	4.45771	0.95825	5.39928
0.3366	0.86396	0.47994	1.76993	0.62791	2.67056	0.72795	3.50406	0.84844	4.46265	0.9589	5.40533
0.3367	0.865	0.48042	1.77194	0.62836	2.67344	0.72881	3.50791	0.84898	4.46776	0.95952	5.41138
0.3369	0.86601	0.48074	1.77391	0.62896	2.67648	0.72952	3.51197	0.84918	4.47272	0.96029	5.41735
0.33708	0.86705	0.48096	1.77596	0.62932	2.67956	0.72983	3.51608	0.84979	4.4778	0.96075	5.42347
0.33731	0.86803	0.4815	1.77792	0.62987	2.68257	0.7304	3.52001	0.85035	4.48273	0.96145	5.42939
0.33754	0.86908	0.48224	1.77986	0.63046	2.68548	0.7315	3.52393	0.85081	4.48782	0.96233	5.4354
0.33727	0.87015	0.48283	1.7818	0.63093	2.68857	0.73196	3.52806	0.85134	4.49283	0.96302	5.44141
0.33765	0.87111	0.48286	1.78394	0.63147	2.69156	0.7324	3.53207	0.85177	4.49776	0.96362	5.44745
0.33804	0.87204	0.4835	1.78588	0.63195	2.69451	0.7334	3.53604	0.85244	4.50275	0.96428	5.45347
0.33814	0.8731	0.48397	1.78793	0.63253	2.69752	0.73378	3.54013	0.85302	4.50787	0.96508	5.45944
0.33833	0.87411	0.48438	1.7899	0.63322	2.70055	0.73453	3.5441	0.85308	4.51291	0.96591	5.46552
0.33881	0.87501	0.48453	1.79195	0.63355	2.70356	0.73506	3.54812	0.85385	4.51789	0.96647	5.47145
0.33899	0.87605	0.48487	1.79398	0.63368	2.7067	0.73565	3.55213	0.85444	4.52278	0.96701	5.4776
0.33912	0.87704	0.4852	1.79601	0.63438	2.70959	0.73655	3.55603	0.85496	4.52789	0.96782	5.4835
0.33962	0.87799	0.48564	1.79798	0.6346	2.71269	0.73725	3.56011	0.85526	4.53292	0.9684	5.48956
0.3398	0.87902	0.4856	1.80008	0.63504	2.71564	0.73796	3.56403	0.85591	4.53786	0.96913	5.49554
0.33979	0.88011	0.48641	1.80195	0.63556	2.71867	0.73834	3.56814	0.85645	4.54286	0.96993	5.50155
0.33991	0.88117	0.48685	1.80397	0.63608	2.72165	0.73908	3.57216	0.85697	4.54789	0.97072	5.50761
0.34034	0.88205	0.48714	1.80602	0.63664	2.72463	0.73957	3.57616	0.85729	4.55295	0.97122	5.51355
0.34088	0.88295	0.48761	1.80794	0.63711	2.72768	0.74043	3.58015	0.85781	4.55803	0.97181	5.51964
0.34074	0.88407	0.48828	1.80987	0.63759	2.73075	0.74108	3.58419	0.85846	4.56288	0.97255	5.52563
0.34103	0.8851	0.48851	1.81198	0.63799	2.73368	0.74128	3.58822	0.85898	4.56797	0.9734	5.53166
0.34108	0.88613	0.48911	1.81396	0.63849	2.73674	0.74218	3.5922	0.85935	4.57299	0.974	5.53774
0.34149	0.88708	0.48915	1.81606	0.63913	2.73969	0.74282	3.59621	0.85989	4.578	0.97469	5.54366
0.34171	0.8881	0.4897	1.818	0.63937	2.74279	0.74333	3.60023	0.86017	4.58306	0.97547	5.54979
0.34185	0.88907	0.49025	1.81998	0.63966	2.74575	0.74396	3.60423	0.86078	4.58801	0.97624	5.55565
0.34199	0.89013	0.4906	1.822	0.64055	2.7487	0.74456	3.60826	0.86119	4.59304	0.97684	5.56176
0.34247	0.89103	0.49097	1.82402	0.64069	2.7518	0.74514	3.61219	0.8617	4.59812	0.97734	5.56778
0.34261	0.8921	0.49135	1.82602	0.64147	2.7547	0.74563	3.61631	0.86222	4.60303	0.97839	5.57372
0.34263	0.89316	0.49183	1.82805	0.64195	2.75772	0.74627	3.62029	0.86269	4.6081	0.97897	5.57982
0.34284	0.89418	0.4923	1.83002	0.6425	2.76081	0.74706	3.62422	0.86328	4.61306	0.97965	5.58582
0.34304	0.89515	0.49258	1.83206	0.64287	2.76376	0.74743	3.62837	0.86361	4.61816	0.98027	5.59184
0.34316	0.89618	0.49314	1.83398	0.6433	2.7668	0.74823	3.63226	0.86392	4.62316	0.98114	5.59781
0.34351	0.89713	0.49377	1.83597	0.64393	2.7698	0.74863	3.63634	0.86446	4.6281	0.98206	5.60377
0.34368	0.89816	0.49404	1.83806	0.64433	2.77283	0.74934	3.64033	0.86508	4.6331	0.9826	5.60984
0.34372	0.89924	0.49437	1.84008	0.64497	2.77569	0.74999	3.64429	0.8657	4.63815	0.98328	5.61584
0.344	0.90018	0.49472	1.84203	0.6453	2.77882	0.7508	3.64828	0.8663	4.64309	0.98392	5.62194
0.34408	0.90123	0.49504	1.84408	0.64599	2.7818	0.75135	3.65234	0.86667	4.64824	0.98439	5.62791
0.34449	0.90209	0.4955	1.84608	0.64646	2.78479	0.75162	3.65639	0.86693	4.65315	0.98503	5.63399
0.34477	0.9031	0.49576	1.84816	0.64672	2.78788	0.7524	3.66034	0.86753	4.65827	0.98578	5.63993
0.34487	0.90414	0.49646	1.85002	0.6474	2.79088	0.75332	3.66438	0.86824	4.66321	0.98643	5.64603
0.34492	0.90525	0.49688	1.85207	0.64804	2.79377	0.75372	3.66837	0.8686	4.66826	0.98735	5.65196
0.34529	0.90616	0.4977	1.85399	0.64838	2.79689	0.75456	3.67235	0.86895	4.67334	0.98793	5.658
0.34546	0.9072	0.49784	1.85611	0.64917	2.79982	0.75495	3.67647	0.86923	4.67838	0.98878	5.66399
0.3456	0.90816	0.49815	1.85806	0.64962	2.80288	0.75557	3.68037	0.86919	4.68341	0.98935	5.66998
0.34599	0.90915	0.4982	1.86021	0.6502	2.80583	0.75616	3.68444	0.87035	4.68831	0.98996	5.67606
0.34635	0.9101	0.49879	1.86213	0.65025	2.80905	0.75694	3.68844	0.87077	4.69326	0.99082	5.68202
0.34648	0.91114	0.49896	1.86419	0.65048	2.81207	0.7574	3.69246	0.87137	4.69834	0.99126	5.6881
0.34677	0.91216	0.49949	1.86611	0.65132	2.81492	0.75798	3.69649	0.87183	4.70333	0.99194	5.69419
0.34677	0.91325	0.50006	1.86809	0.65178	2.81792	0.75871	3.70047	0.87219	4.7084	0.99272	5.70011
0.34706	0.91417	0.50043	1.87011	0.65227	2.82099	0.75924	3.70443	0.87295	4.71336	0.99361	5.70616
0.34733	0.91514	0.5006	1.87221	0.65299	2.82391	0.75985	3.70853	0.87339	4.71838	0.99423	5.71213
0.34731	0.91625	0.50127	1.87409	0.65348	2.82693	0.76035	3.71254	0.87369	4.72343	0.99491	5.71817
0.34765	0.9172	0.50169	1.8761	0.65333	2.83012	0.76102	3.71655	0.8746	4.72841	0.99548	5.72418
0.34772	0.91826	0.50229	1.87805	0.65407	2.83309	0.76154	3.72059	0.87481	4.73338	0.99624	5.7302
0.34803	0.9192	0.50232	1.88022	0.6545	2.83598	0.76231	3.7245	0.87558	4.73839	0.99692	5.73623
0.34827	0.92022	0.50262	1.88223	0.65542	2.83897	0.7629	3.72853	0.87592	4.74344	0.99744	5.74223
0.34856	0.92116	0.50324	1.88417	0.65571	2.84207	0.76353	3.73258	0.8767	4.74839	0.99798	5.74828
0.34876	0.92221	0.50381	1.8861	0.65635	2.84502	0.76393	3.7366	0.87706	4.75346	0.99873	5.7543
0.34902	0.92319	0.50417	1.88817	0.65674	2.84805	0.76465	3.74058	0.87748	4.75842	0.99975	5.76018
0.34903	0.92427	0.5043	1.89028	0.65755	2.85102	0.76527	3.74463	0.87811	4.76346	1.00021	5.76635
0.34945	0.92522	0.50461	1.89226	0.65779	2.85412	0.7661	3.74852	0.87872	4.76847	1.00081	5.77231
0.34967	0.92625	0.50514	1.8942	0.65824	2.85708	0.76678	3.75257	0.87908	4.77348	1.00172	5.77836
0.34975	0.92722	0.50565	1.89622	0.65865	2.86011	0.76724	3.75665	0.87947	4.77865	1.00226	5.78436
0.34996	0.92825	0.50606	1.8982	0.65925	2.86313	0.768	3.76057	0.88025	4.78345	1.00298	5.79042
0.3501	0.92928	0.5065	1.90016	0.65957	2.86611	0.76823	3.76469	0.88063	4.78859	1.00349	5.7964
0.35036	0.93026	0.507	1.90215	0.66006	2.86917	0.76917	3.76866	0.88102	4.79361	1.00441	5.80237
0.35067	0.93124	0.50744	1.90418	0.66058	2.87215	0.76944	3.77266	0.88134	4.79863	1.00496	5.80845
0.35078	0.9323	0.50741	1.90634	0.66131	2.87504	0.77018	3.77668	0.88192	4.80359	1.00579	5.8144
0.35101	0.93325	0.50798	1.90825	0.66159	2.87809	0.77078	3.78074	0.88266	4.8086	1.00641	5.82046
0.351	0.9343	0.50836	1.91019	0.66199	2.88119	0.77145	3.78466	0.88306	4.81358	1.00722	5.82641
0.3513	0.93528	0.50855	1.91229	0.66265	2.88411	0.77203	3.78873	0.88354	4.81865	1.00761	5.83243
0.35159	0.93628	0.50897	1.91431	0.66314	2.88714	0.77268	3.79271	0.88407	4.82359	1.00839	5.83853
0.35175	0.93729	0.50962	1.91624	0.66353	2.89019	0.77346	3.79664	0.88458	4.82869	1.00892	5.84447
0.35197	0.93831	0.51004	1.91822	0.66414	2.89322	0.77404	3.8007	0.88502	4.83369	1.00978	5.85055
0.35208	0.93932	0.51026	1.92031	0.66463	2.89615	0.77454	3.80478	0.88557	4.83862	1.01049	5.85645
0.35247	0.94023	0.51058	1.92233	0.66494	2.89929	0.77526	3.80872	0.88599	4.84373	1.01122	5.8625
0.35265	0.94124	0.51105	1.92433	0.66525	2.90228	0.77589	3.81281	0.88656	4.84869	1.01213	5.86849
0.35292	0.94226	0.51169	1.92617	0.66564	2.90533	0.77649	3.81677	0.88714	4.85368	1.01286	5.87457
0.35305	0.9433	0.51189	1.9283	0.6663	2.90821	0.77696	3.8208	0.88734	4.85881	1.01339	5.88062
0.35318	0.94433	0.51242	1.93027	0.66695	2.91122	0.77754	3.82481	0.88793	4.86362	1.01378	5.88664
0.3533	0.94536	0.51268	1.93233	0.6674	2.91428	0.77828	3.82878	0.88857	4.86873	1.01461	5.89263
0.35359	0.9463	0.51352	1.93413	0.66767	2.91728	0.77906	3.83272	0.88907	4.87379	1.01529	5.89868
0.35394	0.94726	0.51369	1.93627	0.66834	2.92021	0.77945	3.83682	0.88945	4.87878	1.01586	5.90465
0.35413	0.94829	0.51386	1.93837	0.66883	2.9233	0.78019	3.8408	0.88995	4.8838	1.01645	5.91076
0.35419	0.94933	0.51436	1.94035	0.66932	2.92631	0.7809	3.84477	0.89064	4.8888	1.01717	5.91662
0.35456	0.95032	0.51469	1.94233	0.66979	2.92927	0.78164	3.84882	0.89079	4.8938	1.01763	5.92272
0.35502	0.95125	0.51496	1.94433	0.67028	2.93234	0.78199	3.85287	0.89144	4.89886	1.01823	5.92871
0.35514	0.95228	0.51561	1.94627	0.67081	2.93537	0.78257	3.85689	0.89179	4.90378	1.01908	5.93474
0.35521	0.95329	0.51619	1.94826	0.67129	2.93825	0.78322	3.8609	0.89273	4.90879	1.01981	5.94074
0.35536	0.95431	0.51663	1.95024	0.67155	2.94138	0.78394	3.86488	0.89276	4.91391	1.02047	5.94667
0.35528	0.95541	0.51693	1.95229	0.67219	2.94434	0.78421	3.86898	0.89328	4.91883	1.02104	5.95279
0.35565	0.95636	0.51722	1.95435	0.67275	2.94733	0.78479	3.87296	0.89395	4.92385	1.02166	5.9588
0.35577	0.95737	0.51746	1.95641	0.6733	2.95031	0.7855	3.8769	0.89447	4.92892	1.02229	5.96477
0.35607	0.95838	0.51815	1.95836	0.6738	2.95339	0.78628	3.88088	0.89492	4.93393	1.02319	5.97077
0.35642	0.95926	0.51818	1.96043	0.67387	2.95647	0.78673	3.88498	0.89555	4.93894	1.0239	5.97677
0.35657	0.96034	0.51845	1.96243	0.67452	2.95938	0.78729	3.88896	0.89584	4.94389	1.02451	5.98287
0.35701	0.96126	0.51895	1.96443	0.67489	2.96238	0.78808	3.89287	0.8966	4.9489	1.0255	5.98837
0.35714	0.96235	0.51953	1.96636	0.67554	2.96543	0.7887	3.89694	0.8969	4.95393	1.02602	5.99225
0.35732	0.96334	0.52027	1.96828	0.67609	2.96837	0.78888	3.90104	0.89726	4.95895	1.02648	5.99438
0.35734	0.96445	0.52021	1.97036	0.6766	2.97141	0.78979	3.90495	0.89765	4.96399	1.0269	5.99562
0.35773	0.9653	0.52086	1.97237	0.67687	2.97451	0.79064	3.90901	0.89834	4.96897	1.02721	5.99657
0.35785	0.96635	0.5211	1.97441	0.67763	2.97749	0.79109	3.91293	0.89872	4.97395	1.02765	5.99678
0.35823	0.96727	0.52152	1.9764	0.67816	2.98038	0.79152	3.917	0.89922	4.97903	1.02803	5.99727
0.35853	0.9683	0.52197	1.97832	0.67854	2.9835	0.79224	3.92102	0.89964	4.98399	1.02832	5.99728
0.35851	0.96936	0.52253	1.98035	0.67899	2.98645	0.79297	3.92494	0.90037	4.98874	1.029	5.99709
0.35861	0.97044	0.52321	1.98231	0.67936	2.98938	0.79365	3.92899	0.90098	4.99193	1.0292	5.9971
0.35893	0.97138	0.52314	1.9845	0.67983	2.99151	0.79414	3.93303	0.90115	4.99401	1.02976	5.99697
0.35921	0.97236	0.5235	1.98646	0.67997	2.99303	0.79461	3.93702	0.90155	4.99517	1.02994	5.99748
0.35924	0.97339	0.52429	1.98835	0.68039	2.99393	0.79501	3.9411	0.90169	4.99579	1.03043	5.99739
0.35954	0.97439	0.52441	1.99037	0.68082	2.99465	0.79576	3.94504	0.90205	4.99636	1.03096	5.99739
0.35969	0.97542	0.52516	1.99176	0.68108	2.9951	0.79615	3.9491	0.90204	4.9964	1.03122	5.99748
0.35984	0.97643	0.52581	1.99282	0.68124	2.99534	0.79682	3.9531	0.9025	4.99664	1.0315	5.99743
0.36011	0.97745	0.52594	1.99369	0.68185	2.99552	0.7977	3.95703	0.90285	4.99712	1.03189	5.99756
0.36047	0.97834	0.52607	1.99419	0.6819	2.99587	0.79813	3.96105	0.90299	4.99706	1.03222	5.99755
0.36049	0.9794	0.52627	1.99462	0.68239	2.99572	0.799	3.96505	0.90318	4.99708	1.03271	5.99748
0.36078	0.98038	0.52659	1.995	0.68278	2.99565	0.79959	3.96911	0.90349	4.99697	1.03295	5.99746
0.36104	0.98143	0.52659	1.9951	0.68324	2.99571	0.79983	3.97317	0.90354	4.99698	1.03324	5.99734
0.36124	0.98239	0.52702	1.99548	0.68341	2.99613	0.80039	3.97716	0.90387	4.99686	1.03393	5.99725
0.36138	0.98346	0.5273	1.9955	0.68346	2.99611	0.80109	3.98117	0.90417	4.99684	1.03394	5.99719
0.36151	0.98446	0.52742	1.99545	0.68389	2.99602	0.80205	3.98508	0.90429	4.9968	1.03457	5.99712
0.3617	0.98542	0.52745	1.99546	0.68399	2.99595	0.80274	3.98888	0.90419	4.99688	1.03476	5.99708
0.36177	0.98646	0.52774	1.99589	0.68429	2.99591	0.80287	3.99167	0.90474	4.99671	1.03531	5.99728
0.36199	0.98747	0.52771	1.99593	0.68445	2.99586	0.80324	3.99347	0.90499	4.99686	1.03529	5.99742
0.36216	0.98849	0.52817	1.99577	0.68462	2.99583	0.8039	3.99444	0.90489	4.99708	1.03576	5.99746
0.36252	0.98941	0.52843	1.99573	0.6852	2.99563	0.80429	3.9953	0.90489	4.99708	1.0361	5.99745
0.36256	0.99052	0.52855	1.99567	0.6851	2.99602	0.80473	3.99558	0.90449	4.9971	1.03643	5.9974
0.36283	0.99141	0.52854	1.99566	0.68527	2.99618	0.80486	3.99587	0.90487	4.99714	1.03681	5.99756
0.36306	0.99219	0.52908	1.99549	0.68548	2.99618	0.80519	3.9959	0.90515	4.99708	1.0371	5.9975
0.363	0.99286	0.5292	1.99564	0.68585	2.99611	0.80581	3.99646	0.90513	4.99709	1.03723	5.99749
0.36337	0.99329	0.5293	1.99597	0.686	2.99616	0.80626	3.99629	0.90535	4.99703	1.03758	5.9975
0.36335	0.99379	0.5294	1.99593	0.68625	2.99609	0.80656	3.99622	0.90559	4.99704	1.03787	5.99737
0.36353	0.99411	0.52976	1.99587	0.68641	2.9961	0.80695	3.99613	0.90606	4.99705	1.03821	5.99735
0.36378	0.99422	0.52984	1.99588	0.68667	2.99599	0.80709	3.99628	0.90599	4.99708	1.03853	5.99726
0.3637	0.99456	0.52998	1.9958	0.687	2.9959	0.8079	3.99659	0.90622	4.99702	1.03893	5.9972
0.36421	0.99443	0.5302	1.99573	0.68712	2.99583	0.8079	3.99667	0.90648	4.99708	1.03901	5.99722
0.3642	0.99483	0.5306	1.99564	0.68718	2.99583	0.80842	3.99651	0.90676	4.99715	1.03938	5.99714
0.36436	0.99477	0.5306	1.99566	0.68748	2.99573	0.80877	3.99645	0.90686	4.99715	1.03996	5.99699
0.36419	0.99483	0.53078	1.99556	0.6878	2.99596	0.8088	3.99643	0.90724	4.99706	1.03999	5.99718
0.36451	0.99493	0.531	1.9956	0.688	2.99617	0.80926	3.99634	0.90757	4.99699	1.04036	5.99745
0.36463	0.99513	0.53125	1.99592	0.68821	2.99618	0.8097	3.99624	0.90742	4.99707	1.0406	5.99742
0.36454	0.99515	0.5314	1.99597	0.68849	2.99612	0.80994	3.9962	0.90776	4.99695	1.04069	5.99741
0.36467	0.99511	0.53164	1.99585	0.68865	2.99611	0.81066	3.99618	0.9077	4.99698	1.04125	5.9974
0.36474	0.99508	0.53167	1.99586	0.68869	2.99607	0.81088	3.99669	0.9081	4.99692	1.04129	5.99732
0.36474	0.99508	0.53174	1.99583	0.68906	2.99602	0.81086	3.99655	0.90833	4.99677	1.04171	5.99745
0.36486	0.99506	0.53205	1.99577	0.68924	2.99594	0.81104	3.99661	0.90868	4.99673	1.04229	5.99752
0.36489	0.99504	0.53218	1.9957	0.6897	2.99583	0.81129	3.99664	0.90883	4.99671	1.04225	5.99746
0.36513	0.99495	0.53206	1.99574	0.68972	2.9958	0.81173	3.99657	0.90905	4.99666	1.04257	5.99757
0.36516	0.99519	0.53281	1.9955	0.68987	2.99579	0.81195	3.99646	0.9093	4.99708	1.04295	5.99753
0.36493	0.99527	0.53249	1.99562	0.69019	2.99576	0.8122	3.99641	0.90942	4.9971	1.04326	5.99744
0.36512	0.99528	0.53288	1.99582	0.69043	2.99613	0.81263	3.99637	0.90961	4.99701	1.04345	5.99743
0.36563	0.99523	0.53315	1.99594	0.69071	2.99623	0.81301	3.99628	0.90975	4.99704	1.0438	5.99735
0.36559	0.99526	0.53336	1.9959	0.69088	2.99619	0.81323	3.9962	0.91003	4.99706	1.04405	5.99732
0.36563	0.99526	0.53361	1.99589	0.69103	2.99616	0.81357	3.99615	0.91001	4.99711	1.04432	5.99724
0.36566	0.99525	0.53379	1.99581	0.69127	2.99611	0.81378	3.99661	0.91012	4.99707	1.04451	5.99724
0.36585	0.99519	0.53368	1.99585	0.69127	2.99616	0.81394	3.99655	0.91029	4.99708	1.04452	5.9972
0.36593	0.99516	0.53409	1.99573	0.69147	2.99613	0.81444	3.99666	0.91062	4.99715	1.04496	5.99717
0.36585	0.9952	0.53416	1.99572	0.69159	2.99607	0.8147	3.99656	0.91089	4.99713	1.04508	5.99711
0.36583	0.99519	0.53408	1.99572	0.69215	2.99593	0.81473	3.99657	0.91077	4.99708	1.04543	5.99732
0.36613	0.9951	0.53438	1.99566	0.69227	2.99588	0.81502	3.99656	0.9111	4.99714	1.04569	5.99745
0.36629	0.99504	0.53473	1.99553	0.69246	2.99586	0.81561	3.99639	0.91133	4.99705	1.04598	5.99753
0.36601	0.99513	0.53483	1.9959	0.69272	2.99577	0.81582	3.99631	0.91144	4.99698	1.04646	5.99745
0.36618	0.99507	0.53516	1.99589	0.69275	2.9958	0.81572	3.99637	0.91161	4.99701	1.04665	5.9976
0.36636	0.99502	0.53547	1.9959	0.69286	2.99608	0.81632	3.99624	0.91188	4.99699	1.0469	5.99751
0.36674	0.99495	0.5357	1.99579	0.69322	2.99615	0.8164	3.99621	0.91204	4.99689	1.04728	5.9974
0.36654	0.99528	0.53593	1.99574	0.6935	2.99611	0.81561	3.99636	0.91216	4.99691	1.04746	5.99744
0.36676	0.99526	0.53599	1.99571	0.69362	2.99611	0.81635	3.99644	0.91223	4.99688	1.04775	5.99741
0.36681	0.99528	0.536	1.99573	0.69372	2.99605	0.81729	3.99659	0.91253	4.99686	1.04815	5.99729
0.36679	0.99527	0.5362	1.99564	0.69419	2.99594	0.81731	3.9966	0.91268	4.99677	1.0484	5.99725
0.36666	0.99531	0.53634	1.99562	0.6945	2.99582	0.81779	3.9967	0.91283	4.99679	1.04838	5.99726
0.36674	0.99523	0.53661	1.99566	0.69443	2.99588	0.81793	3.99664	0.91294	4.99671	1.0489	5.99719
0.36703	0.99523	0.53695	1.99592	0.69486	2.99574	0.8181	3.9966	0.91317	4.99701	1.04903	5.99713
0.36711	0.99522	0.53705	1.99595	0.69505	2.9957	0.8183	3.99652	0.91356	4.99704	1.04901	5.99716
0.36724	0.99517	0.53732	1.99588	0.69493	2.99614	0.81866	3.99646	0.91347	4.99705	1.04934	5.99724
0.36729	0.99513	0.53746	1.99583	0.69496	2.99612	0.81884	3.9964	0.91386	4.99706	1.04965	5.99751
0.36732	0.99513	0.53737	1.9959	0.69537	2.99615	0.81895	3.9964	0.9139	4.99706	1.04995	5.99746
0.36738	0.99513	0.53773	1.99576	0.69547	2.99621	0.81943	3.99625	0.91414	4.99708	1.05042	5.99748
0.36754	0.99507	0.538	1.99571	0.69547	2.99619	0.81978	3.99622	0.91412	4.99704	1.05068	5.99748
0.36744	0.9951	0.53804	1.99567	0.69579	2.99611	0.82011	3.99617	0.91438	4.99712	1.051	5.99733
0.36756	0.99507	0.53819	1.99565	0.69601	2.9961	0.81997	3.99657	0.91461	4.99707	1.05101	5.99749
0.36757	0.99505	0.53814	1.99564	0.69615	2.99613	0.8207	3.9967	0.91477	4.99709	1.05128	5.99752
0.36777	0.99498	0.53825	1.99574	0.69585	2.99616	0.82079	3.99663	0.91501	4.99714	1.05149	5.99753
0.36779	0.9953	0.53855	1.9959	0.69627	2.99608	0.82114	3.99661	0.91509	4.99711	1.05169	5.99748
0.36786	0.99529	0.53855	1.99596	0.6964	2.99603	0.82103	3.99659	0.91494	4.99714	1.05205	5.99752
0.36785	0.99527	0.53866	1.99594	0.69673	2.99595	0.82153	3.99652	0.91522	4.99708	1.05222	5.99755
0.36798	0.9953	0.53893	1.99597	0.6968	2.99588	0.8217	3.9965	0.91552	4.99704	1.05264	5.99747
0.36805	0.99529	0.53904	1.99591	0.69703	2.99586	0.82208	3.99639	0.91562	4.99709	1.05227	5.99747
0.36804	0.99521	0.53905	1.99594	0.69733	2.99579	0.82227	3.99633	0.91564	4.99708	1.05305	5.9974
0.36814	0.99529	0.53927	1.99586	0.69718	2.99584	0.82255	3.99624	0.91594	4.997	1.05318	5.99734
0.36831	0.99523	0.53943	1.99583	0.69743	2.99589	0.82294	3.99615	0.91579	4.99704	1.05342	5.99726
0.36823	0.99531	0.53968	1.99573	0.69775	2.9961	0.82309	3.99619	0.91613	4.99694	1.05378	5.99726
0.36813	0.99526	0.5397	1.99574	0.69809	2.99618	0.82314	3.99663	0.91638	4.99693	1.05414	5.9972
0.36838	0.99524	0.53978	1.99571	0.69822	2.99614	0.82331	3.99654	0.91652	4.99687	1.05435	5.99717
0.36846	0.99521	0.53983	1.99572	0.69827	2.99618	0.82369	3.99671	0.91661	4.99687	1.05454	5.99713
0.36845	0.9952	0.54001	1.99563	0.69862	2.99613	0.82404	3.99664	0.9168	4.99681	1.05473	5.99737
0.36858	0.99515	0.54023	1.99558	0.69869	2.99609	0.82393	3.99664	0.91702	4.99675	1.05511	5.99746
0.36873	0.99512	0.5404	1.99598	0.69915	2.99598	0.82441	3.99659	0.91689	4.99682	1.05524	5.99747
0.36854	0.99518	0.5405	1.99592	0.69907	2.99599	0.8244	3.99664	0.91715	4.99686	1.05558	5.99741
0.36856	0.99519	0.54081	1.99592	0.69924	2.99599	0.82479	3.99658	0.91731	4.9971	1.05587	5.99751
0.36863	0.99517	0.54076	1.99596	0.69952	2.99588	0.825	3.99652	0.91802	4.99713	1.05594	5.9974
0.36876	0.99511	0.54091	1.9959	0.69938	2.99593	0.8255	3.9964	0.9187	4.99707	1.05614	5.99747
0.36871	0.99514	0.54101	1.99596	0.69967	2.99581	0.82566	3.99636	0.91911	4.99708	1.05645	5.99745
0.36865	0.99517	0.54104	1.99593	0.69997	2.99574	0.82584	3.99633	0.91905	4.99716	1.05673	5.99752
0.36865	0.99517	0.54125	1.99585	0.70003	2.99588	0.82588	3.99631	0.91925	4.99712	1.05718	5.9975
0.369	0.99505	0.54142	1.99579	0.70041	2.99618	0.82478	3.99658	0.91926	4.9971	1.05716	5.99751
0.36895	0.99505	0.54169	1.99574	0.70051	2.99621	0.82454	3.99663	0.91945	4.99708	1.05743	5.99746
0.36892	0.99524	0.5416	1.99576	0.70082	2.99621	0.82479	3.99656	0.91979	4.997	1.05776	5.99745
0.36909	0.99523	0.54187	1.99568	0.70099	2.9961	0.82502	3.9965	0.91981	4.99703	1.05793	5.99737
0.36919	0.99529	0.54189	1.99566	0.70109	2.99617	0.82509	3.99648	0.91994	4.99698	1.05789	5.99739
0.36922	0.99528	0.54206	1.99561	0.70136	2.99607	0.82549	3.99638	0.92021	4.99696	1.0581	5.99734
0.3692	0.99525	0.5421	1.99573	0.7014	2.99609	0.82563	3.99633	0.92058	4.99683	1.05873	5.99724
0.36942	0.99528	0.54207	1.99594	0.70148	2.99607	0.82555	3.99654	0.92051	4.99691	1.05872	5.99721
0.36936	0.99528	0.54243	1.99594	0.70185	2.99598	0.82601	3.99657	0.92069	4.99682	1.05839	5.99734
0.36938	0.99529	0.54245	1.99593	0.70167	2.99599	0.82634	3.99659	0.92082	4.99682	1.05899	5.99716
0.36939	0.9953	0.54265	1.99591	0.70175	2.996	0.82649	3.9966	0.92078	4.9968	1.0592	5.99714
0.36934	0.99527	0.54248	1.99599	0.70224	2.99583	0.82648	3.99663	0.92088	4.99681	1.05942	5.99712
0.36941	0.9953	0.54279	1.99588	0.70216	2.99588	0.82692	3.99656	0.92107	4.99676	1.05961	5.9974
0.36963	0.99524	0.54298	1.9959	0.70206	2.99588	0.82712	3.99667	0.9213	4.99689	1.05964	5.99756
0.36945	0.9953	0.54333	1.99578	0.70226	2.99586	0.82722	3.99662	0.9215	4.9971	1.0601	5.99749
0.36976	0.99524	0.54353	1.99574	0.70232	2.99611	0.82741	3.99661	0.92143	4.99712	1.06018	5.99749
0.36988	0.99518	0.54355	1.99573	0.70264	2.99617	0.82789	3.99655	0.92165	4.99708	1.06029	5.99747
0.36984	0.9952	0.5437	1.9957	0.70277	2.99618	0.82788	3.99662	0.92198	4.99707	1.06049	5.99743
0.36981	0.99523	0.54377	1.99566	0.70301	2.99618	0.82807	3.99651	0.92185	4.99705	1.06057	5.99743
0.37014	0.99511	0.54387	1.99565	0.70324	2.99613	0.82804	3.99652	0.92217	4.99714	1.06089	5.99742
0.37028	0.99507	0.54412	1.9957	0.70303	2.99617	0.82838	3.99642	0.92197	4.99701	1.06112	5.99738
0.37012	0.99512	0.54415	1.99593	0.70301	2.99616	0.82866	3.9964	0.92227	4.99704	1.06156	5.99759
0.37023	0.99511	0.54422	1.99594	0.70339	2.99622	0.82877	3.99633	0.92221	4.9971	1.06163	5.99753
0.37021	0.9951	0.54444	1.99596	0.70337	2.99617	0.82881	3.99638	0.92238	4.99698	1.0615	5.99757
0.37022	0.99508	0.54476	1.99587	0.70364	2.99618	0.82909	3.99627	0.9225	4.99709	1.06187	5.99754
0.37062	0.99495	0.54452	1.99595	0.70392	2.99605	0.8294	3.9962	0.92282	4.99709	1.06228	5.99747
0.37017	0.99516	0.54464	1.99596	0.70427	2.99599	0.82939	3.99638	0.92283	4.99709	1.06234	5.99759
0.37037	0.9953	0.54442	1.99598	0.70427	2.99599	0.82963	3.99657	0.92294	4.99706	1.06255	5.99753
0.37051	0.9953	0.54467	1.9959	0.70442	2.99598	0.82994	3.99659	0.92306	4.99719	1.06257	5.99754
0.37061	0.99526	0.5449	1.99591	0.70419	2.996	0.83015	3.9966	0.92329	4.99711	1.06267	5.99752
0.37047	0.99526	0.54483	1.99591	0.70449	2.99596	0.83016	3.99661	0.92336	4.99718	1.06314	5.99745
0.37075	0.99527	0.54491	1.99591	0.70473	2.99585	0.83032	3.99669	0.92346	4.99711	1.06325	5.99739
0.37111	0.99523	0.54522	1.99579	0.705	2.99581	0.83066	3.99663	0.92368	4.99715	1.06337	5.99744
0.37092	0.99534	0.54561	1.99569	0.70496	2.99581	0.83081	3.99658	0.9239	4.99707	1.06373	5.99731
0.37084	0.99524	0.54559	1.99566	0.70501	2.99584	0.83105	3.99659	0.92402	4.99703	1.06395	5.99728
0.37095	0.99524	0.54567	1.99564	0.70507	2.99613	0.83118	3.9966	0.92401	4.99706	1.06432	5.99722
0.37125	0.99523	0.54565	1.99564	0.70547	2.99618	0.83145	3.99651	0.92411	4.99706	1.0644	5.99722
0.37119	0.99523	0.54567	1.99568	0.70559	2.99615	0.83174	3.99646	0.92427	4.99698	1.06469	5.99715
0.37094	0.99531	0.546	1.99589	0.70584	2.99619	0.83178	3.99643	0.92462	4.99692	1.06497	5.99719
0.37115	0.99526	0.54598	1.99597	0.70582	2.99621	0.83167	3.99644	0.92463	4.99696	1.06525	5.99747
0.3713	0.9952	0.54626	1.99591	0.70594	2.99621	0.83201	3.99637	0.92476	4.99693	1.06519	5.99748
0.3712	0.99525	0.54622	1.99595	0.70598	2.99618	0.83218	3.99634	0.92491	4.99692	1.0656	5.99744
0.37111	0.99526	0.54618	1.99594	0.70616	2.99622	0.83265	3.99622	0.9249	4.99688	1.06604	5.99739
0.37112	0.99528	0.5464	1.99595	0.70634	2.99611	0.8326	3.99623	0.9249	4.99693	1.06577	5.99745
0.37132	0.9952	0.54634	1.99594	0.70671	2.99607	0.83313	3.99643	0.92534	4.99679	1.06603	5.99742
0.37141	0.99516	0.54693	1.99587	0.70657	2.99606	0.83318	3.99666	0.92526	4.99681	1.06637	5.99743
0.3713	0.99522	0.54707	1.9958	0.70716	2.99595	0.83319	3.99659	0.92533	4.99682	1.06664	5.9974
0.37139	0.99519	0.54706	1.9958	0.70698	2.99595	0.83449	3.9965	0.92569	4.99688	1.06684	5.99754
0.37183	0.99505	0.54725	1.99575	0.70706	2.99597	0.83576	3.99625	0.92569	4.99709	1.06676	5.99744
0.37186	0.99504	0.54746	1.99572	0.70719	2.99595	0.83595	3.99626	0.92612	4.99704	1.06705	5.99747
0.37171	0.99507	0.54723	1.99575	0.7073	2.99591	0.83616	3.99611	0.92588	4.99708	1.06719	5.99752
0.37183	0.99504	0.54698	1.99586	0.7076	2.99578	0.83632	3.99628	0.92625	4.99701	1.06726	5.99755
0.37187	0.99503	0.54753	1.99564	0.70771	2.99576	0.83639	3.99661	0.92641	4.99713	1.06768	5.99751
0.37169	0.99527	0.54759	1.99566	0.70775	2.99613	0.83648	3.99661	0.92648	4.99703	1.06778	5.99749
0.37189	0.99525	0.54804	1.99584	0.70814	2.99608	0.83671	3.9966	0.92628	4.99706	1.06809	5.99746
0.37215	0.99525	0.54775	1.99597	0.70812	2.99616	0.8366	3.99657	0.92648	4.99705	1.06773	5.99749
0.3722	0.99528	0.54804	1.99595	0.70826	2.99618	0.83699	3.99659	0.92675	4.99697	1.06837	5.99737
0.37221	0.99527	0.5479	1.99592	0.70827	2.99623	0.83695	3.99664	0.92667	4.99702	1.06818	5.99737
0.37215	0.99527	0.548	1.99592	0.70849	2.9961	0.83728	3.99666	0.92656	4.99709	1.06848	5.99737
0.37231	0.99524	0.54812	1.99596	0.70837	2.99623	0.83744	3.99657	0.92683	4.99713	1.0686	5.99738
0.37218	0.99531	0.54843	1.99593	0.70872	2.99612	0.83758	3.99659	0.927	4.99705	1.06875	5.99732
0.37221	0.99529	0.54854	1.99596	0.70906	2.99609	0.8378	3.99653	0.92713	4.99706	1.06897	5.99724
0.3722	0.99528	0.54845	1.99589	0.70886	2.99617	0.83796	3.99651	0.9273	4.99716	1.06907	5.99726
0.37237	0.99523	0.54873	1.9959	0.70876	2.99615	0.83799	3.9965	0.92741	4.99715	1.06947	5.99719
0.37236	0.99524	0.54889	1.99586	0.70889	2.99618	0.83826	3.99641	0.92756	4.99707	1.06933	5.99722
0.37213	0.99531	0.54873	1.99591	0.70889	2.99616	0.83821	3.99645	0.9276	4.99706	1.06968	5.99709
0.37244	0.99521	0.54882	1.99585	0.7093	2.99606	0.83828	3.99641	0.92749	4.99711	1.06984	5.99709
0.37255	0.99518	0.54882	1.99588	0.70928	2.99601	0.83828	3.99644	0.92768	4.9971	1.07015	5.99739
0.37257	0.99518	0.5493	1.99571	0.70935	2.99603	0.83867	3.9963	0.92768	4.99709	1.07069	5.99745
0.3726	0.99515	0.5495	1.99566	0.70941	2.99602	0.83859	3.99635	0.92773	4.9971	1.07079	5.99742
0.37258	0.99515	0.54958	1.99563	0.70957	2.99599	0.83912	3.99619	0.92805	4.99702	1.07078	5.99743
0.37266	0.99514	0.54959	1.99564	0.70967	2.99592	0.83919	3.99629	0.92822	4.997	1.07094	5.99739
0.37276	0.99511	0.54944	1.99574	0.70987	2.99588	0.83943	3.99664	0.92832	4.99697	1.07118	5.99745
0.37266	0.99514	0.54933	1.99593	0.70987	2.9959	0.83963	3.99657	0.92837	4.99695	1.07113	5.99744
0.37257	0.99516	0.54989	1.99595	0.71016	2.99583	0.83974	3.99666	0.92858	4.99689	1.07142	5.99739
0.37299	0.99502	0.54988	1.99593	0.71025	2.99576	0.8396	3.99663	0.92896	4.99684	1.07163	5.99739
0.37278	0.99509	0.5501	1.99585	0.71051	2.99598	0.83993	3.99659	0.92899	4.99685	1.07176	5.99746
0.37272	0.99512	0.55054	1.99581	0.71068	2.99622	0.84005	3.9966	0.92901	4.99684	1.07197	5.99759
0.37295	0.99524	0.55064	1.99578	0.711	2.99615	0.84034	3.99669	0.92906	4.99681	1.07209	5.99755
0.37311	0.99525	0.55049	1.99585	0.71066	2.99615	0.84059	3.99664	0.92906	4.99682	1.07221	5.99751
0.37306	0.99528	0.55065	1.99579	0.71101	2.9962	0.84073	3.99657	0.92933	4.99677	1.07252	5.99752
0.37315	0.99527	0.55077	1.99576	0.71109	2.99616	0.84091	3.99659	0.92949	4.99674	1.07258	5.99762
0.37314	0.99529	0.55076	1.99575	0.71101	2.99613	0.84099	3.99651	0.92954	4.99712	1.07286	5.99757
0.37315	0.99528	0.55066	1.99579	0.71114	2.99622	0.8412	3.99654	0.92942	4.99707	1.07279	5.99755
0.37298	0.99529	0.55078	1.99574	0.71121	2.99612	0.84125	3.99647	0.92953	4.99715	1.07295	5.99747
0.37322	0.99525	0.55101	1.99567	0.71123	2.99616	0.84168	3.9964	0.92981	4.99707	1.07333	5.99747
0.37319	0.9953	0.55106	1.99585	0.71151	2.9962	0.84199	3.99629	0.92982	4.99709	1.0736	5.99745
0.3734	0.99525	0.5512	1.99595	0.71164	2.99614	0.84224	3.99625	0.92983	4.99705	1.07375	5.99738
0.37344	0.99528	0.55131	1.99596	0.71182	2.99605	0.84227	3.99618	0.93005	4.99709	1.07376	5.99743
0.37334	0.9953	0.55124	1.99596	0.71216	2.99601	0.84228	3.99649	0.93042	4.99705	1.07384	5.99737
0.37321	0.99526	0.55123	1.99594	0.71225	2.99602	0.84258	3.99661	0.93051	4.99704	1.074	5.99737
0.37335	0.99525	0.55104	1.99592	0.71229	2.99598	0.84275	3.99657	0.93038	4.99705	1.07405	5.99734
0.37347	0.99527	0.55135	1.99596	0.71244	2.99598	0.84299	3.99659	0.93067	4.99703	1.0742	5.99734
0.3733	0.9953	0.55115	1.99593	0.71251	2.99591	0.8429	3.99656	0.93066	4.99711	1.07459	5.99726
0.37357	0.99524	0.5514	1.99599	0.7128	2.99586	0.8432	3.99661	0.93069	4.99703	1.07467	5.99726
0.37366	0.99525	0.55139	1.99592	0.71286	2.99581	0.84339	3.99666	0.93086	4.9971	1.0747	5.9972
0.37358	0.99527	0.55164	1.99591	0.71293	2.99585	0.84335	3.9967	0.93085	4.99708	1.07518	5.99717
0.37373	0.99521	0.55163	1.996	0.71303	2.99598	0.84369	3.99658	0.93126	4.99706	1.07503	5.99716
0.37368	0.99525	0.55176	1.99592	0.71331	2.99612	0.84398	3.99655	0.93131	4.99716	1.07531	5.99738
0.37354	0.99528	0.552	1.9959	0.71329	2.99617	0.84385	3.99665	0.93142	4.99716	1.07572	5.99747
0.37362	0.99527	0.55202	1.99591	0.71337	2.99619	0.84401	3.99658	0.93166	4.99717	1.07588	5.99749
0.37389	0.99516	0.55231	1.99586	0.7133	2.9962	0.84443	3.99648	0.93158	4.9971	1.07602	5.99744
0.37362	0.99526	0.55246	1.9958	0.7133	2.99615	0.84408	3.99656	0.93176	4.99709	1.07596	5.99744
0.37382	0.99517	0.55206	1.99595	0.71333	2.99613	0.84443	3.99649	0.93164	4.9972	1.07601	5.99746
0.37384	0.99519	0.55212	1.99589	0.71346	2.99618	0.84464	3.99642	0.93203	4.99711	1.07631	5.99743
0.37381	0.9952	0.55257	1.99577	0.71348	2.9962	0.84473	3.99644	0.93186	4.99704	1.0762	5.99745
0.37373	0.99521	0.55254	1.99576	0.7135	2.99614	0.84482	3.99635	0.93204	4.99712	1.07648	5.9975
0.37373	0.99522	0.55256	1.99579	0.71385	2.99621	0.84487	3.99636	0.93203	4.99708	1.07663	5.99735
0.37388	0.99517	0.55253	1.99577	0.71408	2.99615	0.84524	3.99624	0.93221	4.99705	1.07701	5.99754
0.37396	0.99513	0.55288	1.9957	0.71396	2.99613	0.84545	3.9962	0.93227	4.99703	1.07679	5.99737
0.37377	0.9952	0.55291	1.99565	0.71421	2.99613	0.84558	3.99647	0.93229	4.99704	1.07726	5.99752
0.37389	0.99516	0.55297	1.99579	0.71432	2.99612	0.84561	3.99652	0.93229	4.99704	1.07712	5.99745
0.37411	0.9951	0.55314	1.99593	0.71446	2.9961	0.84571	3.99657	0.93245	4.99699	1.07741	5.99751
0.37421	0.99506	0.55331	1.99595	0.71459	2.99606	0.8459	3.99657	0.93273	4.99696	1.07767	5.99761
0.37399	0.99513	0.55358	1.99593	0.7149	2.99594	0.84612	3.99664	0.93271	4.99697	1.07769	5.99751
0.37417	0.99523	0.55357	1.99593	0.71527	2.99582	0.84617	3.99657	0.93279	4.99693	1.07781	5.9976
0.37436	0.99527	0.55377	1.99596	0.71542	2.99581	0.84648	3.9967	0.93295	4.99689	1.0781	5.99741
0.37441	0.99524	0.55387	1.99594	0.71518	2.99588	0.84645	3.99656	0.9331	4.99686	1.07806	5.99755
0.3742	0.99527	0.55374	1.99594	0.71528	2.99587	0.84673	3.99664	0.93325	4.99684	1.07826	5.99753
0.37432	0.9953	0.55371	1.99599	0.71556	2.9959	0.84645	3.99671	0.93313	4.99691	1.07871	5.99744
0.37459	0.99529	0.55368	1.99591	0.71579	2.99618	0.84646	3.99661	0.93312	4.99687	1.07879	5.99738
0.37468	0.99525	0.5539	1.99593	0.71532	2.99614	0.84691	3.9967	0.93349	4.99678	1.07912	5.99726
0.37446	0.9953	0.55406	1.99586	0.71555	2.99613	0.84713	3.99661	0.93351	4.99694	1.07914	5.99727
0.37444	0.99525	0.55422	1.99581	0.71587	2.99609	0.84726	3.99657	0.93368	4.99707	1.07918	5.99732
0.37462	0.99529	0.55407	1.99584	0.71593	2.99619	0.84776	3.99645	0.93359	4.99716	1.07953	5.99725
0.3747	0.99528	0.5544	1.99575	0.71589	2.99623	0.84802	3.99643	0.93364	4.99709	1.07971	5.99724
0.37435	0.99528	0.55433	1.99577	0.71586	2.99611	0.84787	3.99644	0.9338	4.99711	1.0798	5.9972
0.3745	0.99526	0.55465	1.99566	0.71614	2.9962	0.84813	3.99641	0.93372	4.99703	1.0796	5.99723
0.3747	0.99527	0.5548	1.99561	0.71613	2.99617	0.84807	3.99639	0.93405	4.99708	1.07983	5.99716
0.37479	0.99528	0.55473	1.99564	0.71627	2.99621	0.84816	3.99641	0.93412	4.99705	1.07996	5.99713
0.37459	0.99529	0.55489	1.99587	0.71627	2.99618	0.84841	3.99631	0.93443	4.99705	1.08015	5.99749
0.37483	0.99526	0.55466	1.99599	0.71647	2.99614	0.84815	3.99641	0.93424	4.99707	1.08011	5.9975
0.37497	0.99525	0.55454	1.9959	0.71639	2.99626	0.84848	3.9963	0.9343	4.99705	1.08024	5.99751
0.37509	0.99521	0.55484	1.99596	0.71639	2.99616	0.84883	3.99648	0.93461	4.99704	1.08048	5.99753
0.3747	0.99533	0.55483	1.99591	0.7167	2.99613	0.8488	3.99659	0.9345	4.99705	1.08059	5.99748
0.3749	0.99526	0.55523	1.99595	0.71686	2.99611	0.84901	3.99654	0.93469	4.99705	1.08067	5.99749
0.37499	0.99523	0.55527	1.99594	0.71687	2.99614	0.84894	3.9966	0.93475	4.99702	1.0809	5.99743
0.37495	0.99524	0.55537	1.99596	0.71714	2.99606	0.84915	3.9966	0.9349	4.99701	1.08119	5.99746
0.37505	0.99521	0.55545	1.99593	0.71716	2.99605	0.84915	3.99658	0.93486	4.99699	1.08145	5.99744
0.37487	0.99527	0.55527	1.99594	0.7174	2.99598	0.84933	3.99661	0.93483	4.99709	1.08143	5.9974
0.37524	0.99516	0.55542	1.99594	0.71724	2.99603	0.84955	3.99661	0.9351	4.99706	1.08153	5.99743
0.37516	0.99518	0.5552	1.99599	0.71735	2.99596	0.84975	3.99664	0.93518	4.99708	1.08173	5.99745
0.37515	0.99519	0.5555	1.99593	0.71768	2.9959	0.84989	3.99665	0.93521	4.99708	1.08184	5.99734
0.37521	0.99517	0.55542	1.99594	0.71779	2.99587	0.84992	3.99657	0.93543	4.99712	1.08204	5.9974
0.37524	0.99514	0.55575	1.99591	0.71792	2.99585	0.85033	3.99666	0.93524	4.99707	1.0823	5.99744
0.37531	0.99512	0.55609	1.99583	0.71791	2.99584	0.85043	3.99667	0.93541	4.99707	1.08249	5.99745
0.3753	0.99513	0.55603	1.99583	0.71791	2.99594	0.85045	3.99664	0.93553	4.99712	1.08247	5.99754
0.37533	0.99512	0.55591	1.99588	0.71806	2.99613	0.85061	3.99664	0.93571	4.99716	1.08249	5.99747
0.37527	0.99514	0.55604	1.99582	0.71792	2.99605	0.85048	3.99661	0.93569	4.99709	1.08266	5.99747
0.37554	0.99506	0.55611	1.9958	0.71822	2.99622	0.85069	3.99661	0.93595	4.99712	1.0826	5.99763
0.37534	0.99513	0.55625	1.99574	0.71826	2.99612	0.85086	3.99655	0.93586	4.99713	1.08306	5.9976
0.37543	0.99518	0.55621	1.99578	0.71835	2.99616	0.85092	3.99656	0.93614	4.99705	1.08306	5.99753
0.3754	0.99527	0.55636	1.99571	0.71859	2.99613	0.85134	3.99639	0.93616	4.99709	1.0832	5.99753
0.37565	0.99522	0.55637	1.99574	0.71841	2.99618	0.85131	3.99643	0.93617	4.99706	1.08313	5.99757
0.37543	0.99533	0.55637	1.99572	0.71858	2.99616	0.85143	3.99642	0.93623	4.99708	1.08372	5.99746
0.37565	0.99523	0.55678	1.99578	0.71875	2.99626	0.85159	3.9964	0.93618	4.99708	1.08355	5.99748
0.37566	0.99531	0.55684	1.99593	0.71881	2.99617	0.85197	3.99629	0.93636	4.99705	1.08403	5.99744
0.37573	0.99525	0.55691	1.99596	0.71867	2.9962	0.8519	3.99636	0.9366	4.99699	1.0842	5.99738
0.37556	0.99529	0.55683	1.99594	0.71904	2.99615	0.85216	3.99621	0.93666	4.99695	1.08414	5.99739
0.37559	0.99528	0.55677	1.99593	0.71905	2.99618	0.85204	3.99653	0.93683	4.9969	1.08417	5.99736
0.37583	0.99529	0.55693	1.99597	0.71885	2.9962	0.85231	3.99665	0.93693	4.99689	1.08419	5.99739
0.3758	0.99525	0.55711	1.99593	0.71909	2.99617	0.85225	3.99664	0.93682	4.99695	1.08453	5.99731
0.37578	0.99532	0.55745	1.99596	0.71919	2.99614	0.85212	3.99664	0.93692	4.9969	1.08479	5.99729
0.37583	0.99526	0.55727	1.99595	0.71925	2.99617	0.85262	3.99662	0.93706	4.99688	1.0847	5.99729
0.37619	0.99527	0.55727	1.99595	0.71952	2.9961	0.85257	3.99665	0.93693	4.99692	1.0847	5.9973
0.37576	0.99529	0.55712	1.99594	0.71982	2.99601	0.85259	3.99665	0.93704	4.99685	1.08503	5.99721
0.37564	0.99527	0.55726	1.99595	0.71979	2.99603	0.85277	3.99664	0.93721	4.99687	1.08526	5.99718
0.37579	0.99525	0.5575	1.99589	0.72013	2.99592	0.85292	3.99663	0.93745	4.99677	1.08535	5.99715
0.37611	0.99528	0.55759	1.9959	0.71995	2.99602	0.85311	3.99655	0.9378	4.99674	1.08543	5.99717
0.37616	0.99527	0.55763	1.9959	0.72025	2.99592	0.85318	3.9966	0.93763	4.99681	1.08572	5.99743
0.37598	0.9953	0.55779	1.99584	0.72022	2.99595	0.85334	3.99649	0.93771	4.99706	1.08572	5.99753
0.37588	0.99527	0.55794	1.99581	0.72028	2.99593	0.85374	3.99643	0.93812	4.99708	1.08567	5.9975
0.37621	0.99525	0.55798	1.99578	0.72039	2.99592	0.85396	3.99641	0.93805	4.99711	1.08599	5.99747
0.37603	0.99529	0.55813	1.99578	0.72066	2.99583	0.85378	3.99645	0.93799	4.99713	1.08608	5.9975
0.37614	0.99527	0.55863	1.99558	0.72087	2.996	0.85381	3.99641	0.93802	4.99712	1.08637	5.99743
0.37618	0.99529	0.55832	1.99571	0.72084	2.99615	0.85397	3.9964	0.93813	4.99709	1.08657	5.99744
0.37625	0.99521	0.55882	1.99553	0.7208	2.99613	0.85416	3.99633	0.9383	4.99705	1.08674	5.99743
0.37638	0.99523	0.55873	1.99593	0.72081	2.99615	0.85393	3.99641	0.93828	4.99704	1.0867	5.99745
0.37655	0.99518	0.55869	1.99596	0.72095	2.99617	0.85445	3.99622	0.93823	4.99708	1.0868	5.99741
0.37637	0.99525	0.55873	1.99591	0.72101	2.99609	0.85456	3.99636	0.93837	4.99709	1.08683	5.99741
0.37652	0.99521	0.55885	1.99597	0.72107	2.99617	0.85437	3.99663	0.93879	4.99703	1.08703	5.99746
0.37647	0.9952	0.55884	1.99595	0.72141	2.99617	0.85465	3.99659	0.93881	4.99704	1.08709	5.99749
0.37634	0.99526	0.55879	1.99594	0.72139	2.99613	0.85478	3.99663	0.93873	4.99704	1.08718	5.99747
0.37669	0.99514	0.55883	1.99594	0.72146	2.99619	0.8549	3.99657	0.93892	4.99708	1.08762	5.99745
0.37673	0.99514	0.55944	1.99589	0.7215	2.99619	0.85513	3.99663	0.93891	4.99709	1.0876	5.99748
0.37667	0.99514	0.55894	1.99602	0.72155	2.99616	0.85514	3.99659	0.9391	4.99694	1.08749	5.99752
0.37667	0.99515	0.55923	1.99589	0.72153	2.99621	0.85525	3.99662	0.93903	4.99712	1.08789	5.9975
0.37671	0.99512	0.55937	1.99597	0.7215	2.99616	0.85532	3.99662	0.93925	4.997	1.08787	5.99755
0.37675	0.99512	0.55964	1.99588	0.72178	2.99613	0.85553	3.99665	0.93953	4.99714	1.08784	5.9975
0.37707	0.995	0.5595	1.99592	0.72182	2.9962	0.85562	3.99663	0.93942	4.99713	1.08812	5.99749
0.37707	0.99502	0.55969	1.99585	0.72178	2.99617	0.85561	3.99667	0.93955	4.99708	1.08819	5.99758
0.3771	0.99531	0.55956	1.99589	0.7218	2.99615	0.8558	3.99662	0.93963	4.99707	1.08828	5.99757
0.37719	0.99526	0.55947	1.99591	0.72201	2.99616	0.85588	3.99664	0.93968	4.99717	1.08857	5.99739
0.37718	0.99527	0.55949	1.99592	0.72227	2.99608	0.85575	3.99665	0.93958	4.99709	1.08875	5.99743
0.37699	0.99529	0.55931	1.99596	0.72225	2.9961	0.85593	3.99666	0.93973	4.99709	1.08872	5.99748
0.37697	0.99528	0.55932	1.99598	0.72232	2.9961	0.85608	3.99663	0.93978	4.99717	1.089	5.99746
0.37693	0.99528	0.5596	1.99586	0.72235	2.9961	0.85638	3.99654	0.93989	4.99711	1.08906	5.99746
0.37708	0.99527	0.55937	1.99597	0.72252	2.99604	0.85635	3.9966	0.93997	4.99713	1.08924	5.99741
0.3769	0.99529	0.55942	1.99591	0.72257	2.99604	0.85657	3.99651	0.94005	4.9971	1.08927	5.9974
0.37714	0.99526	0.55957	1.9959	0.72266	2.99599	0.8566	3.99652	0.9402	4.99717	1.08929	5.99732
0.37719	0.99526	0.55988	1.99576	0.72297	2.99592	0.85696	3.9964	0.9404	4.99712	1.08961	5.9973
0.37723	0.99528	0.56007	1.99572	0.72287	2.99591	0.85709	3.99642	0.94022	4.99707	1.08947	5.99734
0.37728	0.99531	0.56028	1.99564	0.72286	2.99595	0.8573	3.99631	0.94077	4.99703	1.08974	5.99727
0.37722	0.99526	0.56016	1.99572	0.72282	2.99595	0.85749	3.99629	0.94072	4.99704	1.09001	5.99728
0.37748	0.99527	0.56016	1.99569	0.72306	2.99588	0.85744	3.99631	0.94064	4.99708	1.0901	5.99722
0.37719	0.99529	0.56012	1.99579	0.72324	2.99581	0.85745	3.99633	0.94088	4.99701	1.08996	5.99728
0.37736	0.9953	0.56036	1.99594	0.72312	2.99588	0.85747	3.9964	0.94085	4.99703	1.0904	5.99716
0.3771	0.99528	0.56032	1.99593	0.7234	2.99605	0.85759	3.99659	0.94091	4.99701	1.09049	5.99712
0.37706	0.99527	0.56044	1.99594	0.72358	2.99614	0.85785	3.9966	0.94095	4.997	1.09051	5.99754
0.37716	0.99526	0.5605	1.99597	0.72376	2.99616	0.85795	3.99659	0.94078	4.99704	1.09066	5.99753
0.37715	0.9953	0.56048	1.99592	0.72355	2.99615	0.85802	3.9966	0.9409	4.99702	1.09115	5.9975
0.37719	0.99523	0.56058	1.99598	0.72333	2.99612	0.85794	3.9966	0.94094	4.99702	1.09095	5.9975
0.37733	0.99529	0.56078	1.99592	0.72375	2.99617	0.85802	3.99656	0.94101	4.99699	1.0912	5.99746
0.37748	0.99524	0.56099	1.99593	0.72378	2.99614	0.8584	3.99657	0.94107	4.99697	1.09114	5.99753
0.37747	0.99528	0.56097	1.99597	0.72389	2.99617	0.85849	3.99668	0.94116	4.99697	1.09151	5.99743
0.37753	0.99529	0.56109	1.99591	0.72396	2.99621	0.85853	3.99664	0.94125	4.99693	1.09142	5.99745
0.37769	0.99526	0.56128	1.99591	0.72414	2.99618	0.85865	3.99661	0.94115	4.99696	1.09139	5.99747
0.37771	0.99525	0.56118	1.99595	0.72411	2.99622	0.85893	3.99668	0.94132	4.99694	1.09153	5.99744
0.37757	0.9953	0.56137	1.99588	0.72405	2.99617	0.85897	3.99664	0.94145	4.99692	1.09172	5.9974
0.37772	0.99525	0.56143	1.99586	0.72417	2.99621	0.859	3.99663	0.94145	4.99693	1.09186	5.99738
0.37781	0.99523	0.56137	1.99585	0.72456	2.99613	0.85893	3.99672	0.9413	4.99696	1.09191	5.99743
0.37767	0.99525	0.56162	1.9958	0.72398	2.99617	0.85916	3.99662	0.94162	4.99686	1.09181	5.99743
0.37739	0.99536	0.56163	1.99578	0.7242	2.99615	0.85937	3.9966	0.94154	4.9969	1.09223	5.99742
0.37775	0.99522	0.56187	1.99576	0.72475	2.99615	0.85922	3.99667	0.94192	4.9968	1.09227	5.99742
0.37769	0.99525	0.56175	1.99574	0.72473	2.99614	0.85954	3.99658	0.94184	4.99681	1.09233	5.99737
0.37799	0.99515	0.56185	1.99574	0.72488	2.99608	0.85962	3.99661	0.94228	4.99699	1.09236	5.99741
0.37783	0.99521	0.56178	1.99572	0.72501	2.99605	0.85986	3.99649	0.94211	4.99703	1.09275	5.99747
0.37791	0.99519	0.56166	1.99578	0.72505	2.99603	0.85978	3.99657	0.9422	4.99715	1.09281	5.99755
0.3779	0.99519	0.56199	1.99582	0.72533	2.99598	0.85973	3.99652	0.94231	4.9971	1.09295	5.99755
0.37799	0.99514	0.56198	1.99595	0.72552	2.99595	0.86005	3.99646	0.94257	4.99707	1.09298	5.99752
0.37807	0.99513	0.56198	1.99594	0.72552	2.99594	0.86017	3.99642	0.94257	4.99713	1.09312	5.99751
0.378	0.99514	0.56209	1.99599	0.72567	2.9959	0.86017	3.99649	0.94268	4.99707	1.09307	5.99754
0.37821	0.99509	0.56225	1.9959	0.72574	2.99588	0.86027	3.99637	0.94291	4.99702	1.09347	5.99757
0.37831	0.99504	0.56226	1.99595	0.72562	2.99592	0.86035	3.99645	0.94292	4.99709	1.09354	5.9975
0.37812	0.99511	0.5622	1.99599	0.72555	2.99595	0.86055	3.9963	0.94278	4.99707	1.09355	5.99752
0.37813	0.9951	0.56225	1.99594	0.72565	2.9959	0.86057	3.99636	0.94274	4.99706	1.09358	5.99751
0.37816	0.99525	0.56217	1.99593	0.7259	2.99607	0.86079	3.99626	0.94309	4.99706	1.09365	5.99744
0.37835	0.99527	0.56224	1.99593	0.7256	2.99609	0.86096	3.99649	0.94326	4.997	1.09399	5.99746
0.37835	0.99526	0.5627	1.99599	0.72602	2.99612	0.86105	3.99656	0.94311	4.99705	1.09397	5.99747
0.3782	0.99528	0.56257	1.99595	0.72602	2.99613	0.86094	3.99663	0.94292	4.99706	1.09409	5.99741
0.37818	0.9953	0.56253	1.99591	0.7263	2.99612	0.86109	3.99662	0.94314	4.99704	1.09415	5.9974
0.37811	0.99525	0.56307	1.9959	0.72613	2.99618	0.86094	3.99658	0.94332	4.99707	1.09409	5.99743
0.37813	0.99531	0.56305	1.99593	0.72648	2.99616	0.86114	3.99662	0.9435	4.99705	1.09402	5.99745
0.37815	0.99526	0.56297	1.99598	0.72653	2.99616	0.86141	3.99662	0.94363	4.99707	1.09427	5.99743
0.37828	0.99527	0.56273	1.99596	0.72647	2.99615	0.86129	3.99659	0.94387	4.99721	1.09465	5.99733
0.37822	0.99527	0.56285	1.99603	0.72651	2.9962	0.86167	3.99655	0.94384	4.99706	1.09457	5.99731
0.3781	0.9953	0.56293	1.99589	0.72661	2.99618	0.86176	3.99661	0.94378	4.9971	1.09487	5.99727
0.37821	0.99526	0.56314	1.99591	0.72544	2.99606	0.86174	3.99661	0.94387	4.99708	1.09501	5.99724
0.37847	0.99525	0.56323	1.99586	0.72709	2.99622	0.86203	3.9966	0.94385	4.99718	1.095	5.99726
0.37885	0.99527	0.563	1.99596	0.72673	2.99619	0.86191	3.99668	0.94404	4.99705	1.09517	5.99724
0.37851	0.99531	0.56297	1.99597	0.72673	2.99611	0.86194	3.99658	0.94405	4.99714	1.09535	5.99721
0.37878	0.99528	0.5631	1.99595	0.72706	2.9962	0.86179	3.99655	0.94389	4.99712	1.09535	5.99718
0.37865	0.99528	0.56313	1.9959	0.72714	2.99616	0.86227	3.99667	0.94382	4.99718	1.09553	5.9972
0.37865	0.99525	0.56337	1.99587	0.72725	2.99617	0.86239	3.99663	0.94407	4.9971	1.0956	5.9975
0.37871	0.99528	0.5634	1.99582	0.72732	2.99609	0.86259	3.9966	0.9439	4.99706	1.09587	5.99752
0.37863	0.99531	0.5634	1.99584	0.72744	2.99614	0.86275	3.99659	0.94384	4.99714	1.0958	5.99752
0.37875	0.99523	0.56365	1.99575	0.72747	2.99614	0.86294	3.99651	0.94406	4.99706	1.09612	5.99752
0.37859	0.99534	0.56369	1.99575	0.72742	2.99614	0.86316	3.99646	0.94427	4.99716	1.09618	5.99751
0.37853	0.99524	0.56394	1.99565	0.72724	2.99617	0.86315	3.99645	0.94405	4.99711	1.09641	5.99748
0.37888	0.99525	0.56382	1.9957	0.72749	2.99612	0.86314	3.99649	0.94415	4.99712	1.09622	5.99749
0.37889	0.9953	0.56363	1.99576	0.72757	2.9961	0.86316	3.99643	0.94418	4.99713	1.09638	5.99749
0.37872	0.99529	0.56358	1.99581	0.7276	2.99607	0.86361	3.99639	0.94431	4.99716	1.09643	5.99749
0.37885	0.99524	0.56378	1.99593	0.72765	2.99607	0.86355	3.99635	0.94442	4.99709	1.09667	5.99746
0.37879	0.9953	0.56396	1.99595	0.72775	2.99605	0.86353	3.99642	0.94458	4.99705	1.09664	5.99748
0.37899	0.99525	0.56393	1.996	0.72784	2.99601	0.86359	3.99635	0.94464	4.99715	1.09664	5.99747
0.37897	0.99528	0.56419	1.99592	0.72769	2.99608	0.86402	3.9963	0.94481	4.99705	1.09698	5.99742
0.37892	0.9953	0.56433	1.99595	0.72807	2.99595	0.86409	3.99622	0.94473	4.9971	1.09725	5.99739
0.37896	0.99529	0.56415	1.99593	0.72804	2.99598	0.86397	3.99649	0.94489	4.99704	1.09709	5.9974
0.37913	0.99523	0.56451	1.99594	0.72818	2.99594	0.86419	3.99656	0.9452	4.997	1.09742	5.99751
0.37911	0.99524	0.56442	1.99597	0.72799	2.996	0.86415	3.99662	0.94528	4.99695	1.09754	5.99737
0.37876	0.99535	0.56467	1.99595	0.72827	2.99592	0.86407	3.99658	0.94532	4.99698	1.09802	5.9975
0.37903	0.99523	0.56452	1.99594	0.72863	2.99582	0.86417	3.99655	0.94574	4.99683	1.09789	5.99757
0.37909	0.99525	0.56448	1.99594	0.72879	2.99575	0.86457	3.99666	0.94558	4.99696	1.09789	5.99752
0.3791	0.99522	0.56455	1.99594	0.72869	2.99618	0.86441	3.99659	0.94571	4.99685	1.09811	5.99758
0.37908	0.99526	0.56451	1.99596	0.72866	2.99614	0.86478	3.9966	0.9453	4.99696	1.09816	5.9975
0.37896	0.99528	0.5645	1.99598	0.72856	2.99609	0.86461	3.9966	0.94529	4.9969	1.09831	5.99756
0.37914	0.99524	0.56484	1.99588	0.72875	2.99616	0.86495	3.99663	0.94566	4.99687	1.09815	5.99746
0.37872	0.99535	0.56467	1.99597	0.72877	2.99616	0.86486	3.99659	0.94556	4.99685	1.09841	5.99763
0.37871	0.99539	0.56492	1.99591	0.72934	2.99617	0.86523	3.99662	0.94561	4.99686	1.09872	5.99753
0.37891	0.99529	0.5648	1.99595	0.72935	2.99625	0.86503	3.99669	0.94567	4.99681	1.09863	5.99756
0.37904	0.99525	0.56504	1.99586	0.72931	2.99618	0.86534	3.99667	0.94582	4.99681	1.09871	5.99753
0.37919	0.9952	0.56517	1.99585	0.7292	2.99617	0.86568	3.99665	0.94595	4.99692	1.09901	5.99754
0.37909	0.99525	0.56501	1.99588	0.72929	2.9962	0.86554	3.99659	0.94563	4.99699	1.09907	5.99748
0.37908	0.99523	0.56547	1.99577	0.72953	2.99621	0.86555	3.99668	0.94587	4.99703	1.09913	5.9975
0.37925	0.99518	0.56514	1.99585	0.7296	2.99619	0.86572	3.99659	0.94586	4.99704	1.09922	5.99743
0.37946	0.99511	0.56528	1.99582	0.72969	2.99618	0.86574	3.9966	0.94599	4.99711	1.09934	5.99743
0.37924	0.99519	0.56539	1.99573	0.7298	2.99619	0.86594	3.99657	0.94599	4.99712	1.09953	5.99741
0.37928	0.99518	0.5653	1.9958	0.72984	2.99619	0.86597	3.9966	0.94599	4.99705	1.09928	5.99747
0.37967	0.99505	0.56539	1.99576	0.7298	2.99618	0.86595	3.99656	0.94638	4.99711	1.09941	5.99742
0.37977	0.99501	0.56533	1.9958	0.7299	2.99618	0.86609	3.99659	0.94625	4.99715	1.09934	5.99746
0.37952	0.99511	0.56559	1.9957	0.72963	2.99619	0.86606	3.99649	0.94631	4.99711	1.09977	5.99737
0.37942	0.99515	0.56562	1.99589	0.72995	2.99617	0.86635	3.99648	0.94646	4.99708	1.09971	5.99741
0.37947	0.99514	0.56558	1.99594	0.73002	2.99615	0.86634	3.99644	0.94664	4.99712	1.09978	5.99733
0.37959	0.99513	0.56577	1.99596	0.72996	2.99616	0.8664	3.99648	0.9465	4.99709	1.10007	5.99736
0.37956	0.99523	0.5655	1.99594	0.73016	2.9961	0.86615	3.99653	0.94671	4.99709	1.10013	5.99673
0.37965	0.99532	0.56578	1.99595	0.73013	2.99614	0.86643	3.99648	0.94659	4.99713	1.09996	5.99456
0.37969	0.99527	0.56584	1.99597	0.73033	2.99608	0.86638	3.99646	0.94672	4.9971	1.09989	5.99078
0.3797	0.99526	0.56599	1.99592	0.73043	2.99604	0.8666	3.99645	0.9469	4.99707	1.09997	5.98614
0.37952	0.99528	0.56609	1.99594	0.73045	2.99604	0.86683	3.99637	0.94663	4.99713	1.09979	5.98082
0.37941	0.99531	0.56619	1.99594	0.7306	2.99598	0.86717	3.99632	0.94693	4.99705	1.09959	5.97518
0.37968	0.99525	0.56643	1.99596	0.73079	2.99593	0.86719	3.99624	0.94717	4.99702	1.09935	5.9695
0.37957	0.99527	0.56602	1.99594	0.73072	2.99596	0.86727	3.99652	0.94705	4.99704	1.09939	5.96356
0.37946	0.99528	0.56652	1.99586	0.73087	2.99591	0.86736	3.99656	0.94724	4.99667	1.09928	5.9577
0.37982	0.99527	0.56647	1.996	0.73084	2.99585	0.86778	3.9966	0.94758	4.99486	1.09919	5.95169
0.38001	0.99525	0.56654	1.99595	0.73074	2.99497	0.86805	3.99657	0.94726	4.99198	1.09886	5.94573
0.37965	0.99528	0.56634	1.99597	0.73084	2.99337	0.86775	3.99658	0.94712	4.98809	1.09892	5.93979
0.37987	0.99531	0.56661	1.99589	0.73095	2.99136	0.86783	3.99663	0.94695	4.98393	1.09875	5.93373
0.3799	0.99527	0.5666	1.99556	0.73052	2.98912	0.86787	3.99656	0.94678	4.97919	1.09874	5.92778
0.37996	0.99525	0.56668	1.99515	0.73057	2.98657	0.86768	3.99664	0.94655	4.97452	1.09868	5.92178
0.38003	0.9953	0.5664	1.99436	0.73041	2.98389	0.86778	3.99656	0.94652	4.96964	1.09836	5.91578
0.37999	0.99526	0.5666	1.99304	0.73028	2.98105	0.86805	3.99661	0.94645	4.96469	1.09822	5.90981
0.37987	0.99526	0.56641	1.99169	0.73007	2.97818	0.86815	3.99655	0.94612	4.95977	1.09818	5.90372
0.37969	0.99531	0.56614	1.99018	0.72999	2.97531	0.86831	3.99668	0.94618	4.95486	1.09792	5.89779
0.3799	0.99527	0.56628	1.98839	0.72988	2.97235	0.86832	3.99667	0.94587	4.94981	1.0978	5.89181
0.38	0.99526	0.56593	1.98662	0.72965	2.9694	0.86837	3.99667	0.94581	4.94487	1.09734	5.88582
0.38004	0.99525	0.56612	1.98473	0.72971	2.96633	0.86841	3.99659	0.94559	4.93988	1.09709	5.87984
0.37987	0.99531	0.56604	1.9828	0.72945	2.96346	0.86876	3.99661	0.94563	4.9348	1.09716	5.87372
0.37989	0.99529	0.56577	1.98099	0.72934	2.96045	0.86858	3.99663	0.9453	4.92994	1.09714	5.86777
0.37977	0.99525	0.56584	1.97899	0.7292	2.95744	0.86884	3.99602	0.94516	4.9249	1.09683	5.86175
0.38018	0.99525	0.5654	1.97713	0.72908	2.95451	0.86901	3.99493	0.94524	4.91978	1.09662	5.85571
0.37987	0.99532	0.5654	1.97509	0.7291	2.95141	0.86913	3.99262	0.94509	4.91488	1.09642	5.84979
0.38031	0.99526	0.56528	1.97308	0.72862	2.94848	0.86902	3.98982	0.94486	4.90982	1.09604	5.84373
0.38002	0.99526	0.56538	1.97109	0.72849	2.94546	0.86904	3.98643	0.94484	4.90485	1.09592	5.83779
0.38015	0.99528	0.56513	1.96909	0.7285	2.94252	0.86882	3.98292	0.94446	4.89991	1.09571	5.83177
0.38031	0.99498	0.56525	1.96706	0.72841	2.93944	0.86857	3.97922	0.94435	4.89487	1.09552	5.82576
0.38024	0.99487	0.56498	1.9651	0.72838	2.93645	0.86836	3.9754	0.94405	4.88987	1.09527	5.81978
0.38025	0.99459	0.56478	1.96316	0.72823	2.93344	0.86851	3.97138	0.94397	4.88491	1.09527	5.81371
0.37998	0.99419	0.56468	1.96117	0.72794	2.93053	0.86813	3.96764	0.94355	4.87986	1.09478	5.80785
0.3799	0.9935	0.5644	1.95919	0.72807	2.92743	0.86748	3.96373	0.94351	4.87492	1.0947	5.80175
0.38	0.99282	0.5644	1.95711	0.72792	2.92443	0.86752	3.95969	0.94333	4.86982	1.0945	5.79573
0.37975	0.99216	0.56463	1.95502	0.72771	2.92152	0.86769	3.9556	0.94331	4.86485	1.0945	5.78972
0.37966	0.9913	0.56459	1.95313	0.72753	2.91852	0.8675	3.95167	0.94312	4.85982	1.09423	5.78373
0.37955	0.99045	0.56434	1.9511	0.72737	2.9155	0.86731	3.94765	0.94323	4.8548	1.09407	5.77777
0.37964	0.98948	0.56428	1.94912	0.72713	2.91248	0.86732	3.94369	0.94302	4.84981	1.09371	5.77171
0.37967	0.98853	0.56439	1.94704	0.72693	2.90955	0.86726	3.93964	0.94267	4.84491	1.09342	5.76572
0.37964	0.98761	0.56402	1.94516	0.72697	2.90644	0.86708	3.93567	0.94241	4.83985	1.09324	5.75973
0.37933	0.98676	0.5639	1.94313	0.72684	2.90339	0.86659	3.93167	0.94248	4.83489	1.09297	5.75369
0.37938	0.98577	0.56389	1.94113	0.72689	2.90041	0.86668	3.92765	0.94207	4.82985	1.09298	5.74774
0.37928	0.98483	0.56375	1.93909	0.72664	2.89751	0.86629	3.92367	0.94162	4.82493	1.0928	5.74167
0.37916	0.98385	0.56348	1.93718	0.72599	2.89455	0.86639	3.91963	0.94177	4.81988	1.09244	5.73574
0.37919	0.98282	0.56336	1.93516	0.72608	2.89143	0.86619	3.91569	0.94174	4.81483	1.09187	5.72972
[truncated: 983 more rows]
