# Supplementary material for: Single crystals of purely organic free-standing two-dimensional woven polymer networks
Source: Nat Chem. 2024 Jul 18;16(11):1906–14. doi: 10.1038/s41557-024-01580-3 (PMC11527790; doi:10.1038/s41557-024-01580-3)
Supplement: Supplementary file 9 — Source data for supplementary figures. [file 41557_2024_1580_MOESM9_ESM.zip › 2DWPN_Supplementary_Data_6/Supplementary Fig.75.xls]

## Sheet: Sheet1
Supplementary Fig.75
2DWPN-1
Penetration depth (μm)	Load (μN)
2.88752	-0.27527
2.63668	-0.22688
2.64233	-0.23894
2.64961	-0.23346
2.39776	-0.14956
2.50069	-0.17281
2.23563	-0.08493
2.42598	-0.27271
2.26399	-0.31091
2.20153	-0.29258
2.35402	-0.40068
2.19171	-0.51228
2.51173	-0.62726
1.97329	-0.62431
2.39038	-0.80654
2.00607	-0.85115
1.85701	-0.82965
1.88115	-0.98005
1.76219	-0.96285
1.91653	-1.25449
1.78389	-1.32559
1.55813	-1.33988
1.34923	-1.4764
1.5561	-1.62753
1.15406	-1.6379
0.80671	-1.66718
0.96721	-1.80439
0.7237	-1.90988
0.65283	-1.96895
0.51468	-2.0681
0.58272	-2.22915
1.03293	-2.53719
0.07604	-2.35635
0.07605	-2.5374
0.19131	-2.69873
-0.21005	-2.6896
-0.30134	-2.82275
-0.24075	-2.9367
-0.01608	-3.21318
-0.74716	-3.15774
-0.49214	-3.34085
-1.08333	-3.25587
-1.1923	-3.38171
-1.47625	-3.30236
-1.34796	-3.58315
-1.19677	-3.75029
-1.55706	-3.73382
-1.91239	-3.78271
-2.3612	-3.6573
-2.48877	-3.76615
-2.6723	-3.76356
-2.6524	-3.81359
-2.68882	-3.98143
-2.84051	-3.95165
-3.00369	-4.09261
-3.13075	-4.0399
-3.41448	-4.14492
-3.39334	-4.16295
-3.0427	-4.43138
-3.50125	-4.34013
-3.65922	-4.48946
-3.39871	-4.62239
-3.36047	-4.83355
-3.92172	-4.75148
-3.48407	-5.03608
-4.23115	-4.95964
-4.78198	-4.76454
-4.3141	-5.11473
-4.7844	-4.98975
-4.9771	-5.09747
-5.20825	-5.04142
-4.96277	-5.23152
-5.82503	-5.04415
-5.68618	-5.07864
-5.97454	-5.03918
-6.37591	-5.01274
-6.69031	-4.90997
-6.93509	-4.80754
-6.99285	-4.78885
-6.72954	-4.88005
-6.08163	-5.24327
-6.90091	-5.05759
-7.36546	-4.89716
-6.97848	-5.02551
-7.44161	-5.0846
-6.70368	-5.34453
-7.84227	-4.94017
-7.47763	-5.16411
-8.16321	-5.04523
-7.95743	-5.11202
-8.49557	-4.92031
-8.54084	-4.90346
-8.60704	-4.88866
-8.57825	-4.99275
-9.38029	-4.81806
-8.69703	-5.0571
-7.92081	-5.35108
-8.46354	-5.31561
-9.45936	-5.03164
-9.26087	-5.08809
-9.5121	-5.00287
-9.61686	-4.9583
-10.0244	-4.88916
-9.94917	-4.97578
-10.2262	-4.95922
-10.7144	-4.77954
-10.7812	-4.76125
-11.0294	-4.66614
-10.861	-4.7351
-10.928	-4.70672
-10.2418	-4.96921
-11.1191	-4.64069
-11.5365	-4.50093
-11.0489	-4.66802
-11.6672	-4.45095
-11.9227	-4.34597
-12.3442	-4.20326
-12.3126	-4.21435
-12.5492	-4.12987
-12.4366	-4.16842
-12.2141	-4.25664
-11.9652	-4.34267
-12.3991	-4.18682
-12.3004	-4.24225
-12.8283	-4.24778
-13.0748	-4.15557
-13.2964	-4.08086
-13.2714	-4.0823
-13.0163	-4.18673
-12.823	-4.25539
-13.3998	-4.04424
-13.1599	-4.19722
-13.8041	-4.11741
-13.6329	-4.16531
-13.5691	-4.19993
-13.6994	-4.15389
-13.4277	-4.40261
-14.014	-4.26478
-14.0266	-4.27065
-14.1371	-4.2655
-15.045	-4.11471
-14.9316	-4.14962
-14.6571	-4.25324
-14.894	-4.16194
-14.7997	-4.19562
-14.7333	-4.27906
-15.4367	-4.19435
-15.5789	-4.13973
-15.1416	-4.30576
-15.5169	-4.16183
-15.7341	-4.25735
-15.107	-4.51682
-16.0855	-4.17172
-15.7592	-4.31064
-16.308	-4.32616
-16.1651	-4.36501
-16.5207	-4.24893
-16.2132	-4.35086
-16.9571	-4.29794
-17.1978	-4.20793
-17.2633	-4.19103
-17.1794	-4.21578
-17.755	-4.02076
-17.7755	-4.00078
-17.7303	-4.02061
-17.0543	-4.26223
-18.3135	-4.03277
-18.035	-4.12455
-18.1879	-4.07498
-17.8831	-4.17219
-18.1788	-4.07938
-17.976	-4.23312
-18.6422	-4.09491
-18.7905	-4.02752
-19.0462	-3.95048
-18.8508	-4.01136
-18.5798	-4.24321
-19.3035	-4.08347
-18.7962	-4.27317
-19.3345	-4.06819
-19.4832	-4.02437
-20.024	-3.91846
-20.1122	-4.0161
-19.9154	-4.08342
-19.809	-4.12262
-19.8919	-4.08625
-20.3639	-3.93029
-20.665	-3.99259
-20.5569	-4.07056
-20.7895	-3.98917
-20.5008	-4.0972
-19.9306	-4.3604
-21.2541	-4.04533
-21.5318	-3.93233
-21.5663	-3.93241
-21.5861	-3.91299
-21.5836	-3.91342
-21.1905	-4.09335
-22.3782	-3.85918
-21.7039	-4.09393
-22.0406	-3.98195
-21.9007	-4.03164
-22.6406	-3.76535
-21.6701	-4.11569
-21.753	-4.09265
-21.9473	-4.14316
-21.8319	-4.25775
-22.0935	-4.0997
-21.8283	-4.05942
-21.9182	-4.02774
-21.9375	-4.02818
-21.9129	-4.0254
-21.6934	-4.11078
-21.2133	-4.28771
-21.5523	-4.16778
-21.2956	-4.25962
-20.7872	-4.4437
-21.3532	-4.23974
-21.6485	-4.13729
-21.5272	-4.17442
-21.2429	-4.09169
-20.9416	-4.16967
-20.8497	-4.30933
-20.7325	-4.39966
-21.3807	-4.04014
-20.4743	-4.33696
-20.8358	-4.20801
-20.7672	-4.23491
-21.0606	-4.12702
-20.7132	-4.25816
-20.6466	-4.14213
-20.4155	-4.15274
-20.2771	-4.20138
-20.6991	-4.04353
-20.1516	-4.24911
-20.6564	-4.07125
-20.0476	-4.16714
-20.2051	-4.14863
-20.2599	-4.04564
-19.9106	-4.11877
-20.2684	-3.98782
-20.2162	-3.97009
-19.5577	-4.11031
-19.0601	-4.34762
-19.8303	-4.14929
-19.7971	-4.1685
-19.6691	-4.05722
-19.0635	-4.20586
-19.0956	-4.41558
-19.5929	-4.17895
-19.3461	-4.11013
-19.3878	-4.0948
-19.3951	-4.09403
-19.2919	-4.0375
-18.98	-4.13972
-19.2319	-3.94533
-18.4597	-4.21208
-18.844	-4.10439
-18.5566	-4.31832
-18.7774	-4.15957
-18.5174	-4.19268
-18.7972	-4.08906
-18.4777	-4.2035
-18.892	-4.05618
-18.0365	-4.36898
-18.8511	-4.05202
-18.1946	-4.2074
-18.1954	-4.21183
-18.0182	-4.19703
-18.5052	-4.02318
-18.0462	-4.18593
-17.4017	-4.41331
-17.5116	-4.38284
-17.7956	-4.41999
-17.9083	-4.23871
-17.9653	-4.21991
-18.0042	-4.21302
-17.9981	-4.08234
-17.7506	-4.08592
-17.6441	-4.11929
-17.6783	-4.0452
-17.3909	-4.07549
-17.5287	-3.9564
-16.519	-4.34479
-17.1245	-4.23167
-17.1195	-4.19446
-17.3197	-4.04206
-17.0947	-4.12177
-17.3068	-3.97404
-16.5337	-4.28379
-16.9305	-4.17489
-16.3347	-4.36147
-16.5111	-4.33178
-16.6459	-4.24646
-16.8854	-4.01852
-16.149	-4.24165
-16.5658	-4.09277
-16.5263	-4.11249
-16.6187	-4.07977
-16.2012	-4.11453
-16.1282	-4.06855
-15.5517	-4.41429
-16.1971	-4.23414
-15.225	-4.58358
-16.4482	-4.14186
-16.077	-4.08847
-15.9132	-4.12147
-15.3595	-4.32688
-15.8011	-4.16015
-15.7439	-4.17988
-15.7637	-4.18501
-15.2607	-4.31851
-15.6896	-4.17233
-15.1333	-4.19416
-15.163	-4.30666
-15.1391	-4.20598
-15.0074	-4.30127
-15.3928	-4.13312
-15.1576	-4.18518
-15.2026	-4.16726
-15.1877	-4.07866
-14.5834	-4.22317
-14.8412	-4.13085
-14.6061	-4.21923
-14.7023	-4.13999
-14.9061	-4.0661
-14.4453	-4.23482
-14.5744	-4.18658
-14.5537	-4.19752
-14.1811	-4.33206
-14.2999	-4.28892
-14.0833	-4.26031
-13.8012	-4.46908
-14.6356	-4.0468
-13.5026	-4.43943
-14.008	-4.203
-14.1032	-4.14091
-13.6932	-4.28568
-14.2971	-4.06959
-14.1029	-4.01342
-13.605	-4.10953
-13.8697	-4.01243
-13.5077	-4.14461
-13.4857	-4.15791
-13.1737	-4.26078
-13.4463	-4.16224
-13.5121	-4.06556
-13.157	-4.06428
-13.1344	-4.11762
-13.357	-3.98807
-12.6963	-4.22106
-12.8424	-4.17051
-12.7469	-4.21337
-12.6171	-4.25647
-12.9954	-4.12019
-12.9281	-4.1421
-12.6743	-4.24525
-12.9203	-4.08466
-12.362	-4.14165
-12.4683	-4.16263
-12.2587	-4.23317
-12.08	-4.41854
-12.3049	-4.18243
-12.3997	-4.13423
-12.4796	-4.10596
-12.6503	-3.96189
-12.0876	-4.01403
-11.9136	-4.07651
-11.8634	-4.09961
-12.0472	-4.03679
-11.9372	-4.07552
-11.586	-4.20313
-11.5043	-4.23041
-12.0476	-3.95586
-11.0385	-4.18739
-11.4314	-4.25438
-11.4404	-4.13582
-11.4513	-4.04528
-11.615	-3.986
-11.6055	-3.97382
-10.84	-4.09293
-11.2285	-4.07587
-10.93	-4.03464
-10.9411	-4.0256
-10.9266	-4.01672
-11.1655	-3.92469
-10.2503	-4.26116
-10.4853	-4.22621
-10.8363	-4.05239
-10.8014	-4.06186
-10.6374	-4.12598
-10.6522	-4.04723
-10.2371	-4.07915
-10.4511	-4.08654
-9.66959	-4.39874
-10.7344	-3.98258
-10.4082	-3.99501
-10.0952	-4.10929
-9.88354	-4.18322
-10.0785	-4.11865
-10.1666	-3.96767
-10.157	-3.85214
-9.95201	-3.92792
-9.85464	-3.97157
-9.76221	-3.97565
-9.44516	-4.00957
-9.52541	-3.92588
-9.44309	-4.00413
-9.67722	-3.87049
-9.47914	-3.93098
-9.57277	-3.83119
-9.02041	-3.93085
-9.45516	-3.81707
-9.07994	-3.87208
-9.14594	-3.84501
-8.79829	-3.96827
-9.30642	-3.79221
-8.91081	-3.82003
-8.90215	-3.75275
-8.30679	-4.09134
-8.90564	-3.77922
-8.53305	-3.86309
-9.07505	-3.66298
-8.87292	-3.61325
-8.71989	-3.56615
-8.69343	-3.58784
-8.47257	-3.5543
-8.25196	-3.52907
-8.17864	-3.55143
-8.34031	-3.49356
-8.10937	-3.57654
-7.7798	-3.70588
-8.30072	-3.43604
-7.79622	-3.47605
-7.9854	-3.4058
-8.02098	-3.40058
-7.75899	-3.48549
-7.48368	-3.55004
-7.18544	-3.69608
-7.48834	-3.5742
-7.61368	-3.47449
-7.50877	-3.36122
-7.21765	-3.46903
-7.55846	-3.34862
-7.35744	-3.42252
-7.03119	-3.49624
-7.2868	-3.22113
-6.9829	-3.33364
-7.29323	-3.21555
-7.30917	-3.07773
-7.01152	-3.11625
-6.87281	-3.16776
-6.67514	-3.23763
-6.82709	-3.07601
-6.76182	-2.98896
-6.60213	-3.04578
-6.79487	-2.97642
-6.37136	-2.93072
-6.25434	-2.95877
-6.40097	-2.90206
-6.43914	-2.89163
-6.11425	-3.01299
-6.20192	-2.90057
-5.88623	-2.86722
-5.93546	-2.85004
-6.13889	-2.77842
-6.21346	-2.75094
-5.62021	-2.97271
-5.58726	-2.97059
-5.72263	-2.7159
-5.41494	-2.83227
-5.15078	-2.94404
-5.56567	-2.81575
-5.58974	-2.77185
-5.68152	-2.74373
-5.44954	-2.65002
-4.87574	-2.81358
-5.65386	-2.53085
-5.11998	-2.71925
-5.30382	-2.54002
-4.99377	-2.55144
-5.24269	-2.45961
-5.11167	-2.47214
-4.76129	-2.40424
-5.02725	-2.30438
-4.66582	-2.44164
-4.31957	-2.56849
-4.03909	-2.67001
-4.92205	-2.3524
-4.26683	-2.48558
-4.29608	-2.5561
-3.95399	-2.51904
-4.4863	-2.38809
-4.29687	-2.39777
-4.23069	-2.41978
-3.86077	-2.54854
-3.65435	-2.62372
-4.31971	-2.28683
-4.08577	-2.25587
-4.17228	-2.22246
-3.71204	-2.26975
-4.1638	-2.0159
-3.52421	-2.25028
-3.36359	-2.31015
-3.36509	-2.31007
-3.83679	-1.99168
-3.55237	-2.01156
-3.63614	-1.98578
-3.07294	-1.98692
-3.38164	-1.86499
-3.26909	-1.9036
-3.35195	-1.86048
-2.82023	-1.94021
-3.03569	-1.81267
-2.6359	-1.91454
-2.83941	-1.84858
-2.43351	-1.99211
-2.92385	-1.81981
-2.86771	-1.78418
-2.90753	-1.60642
-2.85123	-1.63459
-2.40159	-1.57437
-2.77053	-1.42915
-2.7065	-1.38687
-2.53712	-1.29724
-2.40947	-1.34798
-2.1776	-1.31142
-2.01236	-1.39998
-2.04019	-1.25998
-1.59116	-1.42347
-1.57723	-1.42516
-2.19364	-1.21004
-1.87226	-1.32132
-1.66643	-1.23525
-1.71257	-1.1706
-1.61538	-1.20713
-1.36918	-1.29227
-1.33872	-1.30651
-1.68124	-1.14313
-1.1005	-1.16475
-1.24121	-1.1164
-0.78957	-1.28017
-1.19135	-1.1419
-1.15227	-1.15508
-0.67936	-1.31687
-1.13902	-1.15463
-1.17114	-0.98816
-0.74929	-1.0832
-0.52957	-1.15921
-1.14296	-0.94606
-0.85798	-0.8669
-0.33883	-1.01361
-1.0748	-0.7532
-0.65625	-0.78637
-0.11494	-0.87341
-0.28779	-0.81417
-0.78398	-0.63657
-0.5927	-0.51739
-0.51531	-0.49759
-0.35727	-0.43276
0.07748	-0.54358
-0.44542	-0.35864
-0.30825	-0.2256
0.32105	-0.41523
-0.28477	-0.16469
-0.21012	-0.01636
0	-0.03448
-0.07058	0.27795
0.91559	0.47748
1.59524	1.04578
2.46938	1.78734
3.32982	2.70871
4.2661	3.84952
5.53892	4.97949
6.97252	6.26054
8.63557	7.59436
9.5996	9.34086
11.3417	10.8803
13.1571	12.5729
14.5323	14.4766
16.4675	16.2737
18.3895	18.1799
20.0956	20.245
21.9812	22.2901
25.484	23.869
27.0624	26.2134
29.1561	28.4447
31.1463	30.7352
33.3548	32.992
35.5683	35.2792
37.4708	37.7325
39.4261	40.1727
42.038	42.4294
44.7493	44.6561
47.6608	46.8984
50.958	49.0172
56.0107	50.6746
58.4644	53.2792
60.579	56.0098
63.2244	58.5365
65.5962	61.2138
67.6959	63.9179
70.3534	66.4522
72.6019	69.1199
74.9928	71.7475
77.3024	74.3831
80.0304	76.8902
80.7828	80.0709
82.0799	82.9949
84.4182	85.5045
86.4744	88.1619
88.4243	90.8047
92.9469	92.6077
95.3168	95.2047
97.7677	97.8248
101.623	99.9365
104.519	102.449
107.537	104.915
109.41	107.826
111.357	110.622
113.505	113.338
115.244	116.165
117.261	118.894
119.147	121.625
121.709	124.126
122.646	127.149
125.301	129.593
126.27	132.568
128.653	135.05
130.201	137.825
131.785	140.643
133.601	143.227
136.282	145.548
139.736	147.643
142.002	150.226
143.62	152.993
145.455	155.666
146.907	158.46
148.476	161.192
150.376	163.768
152.696	166.233
153.962	169.033
156.935	171.25
157.786	174.21
159.737	176.758
162.183	179.156
163.06	182.093
164.916	184.649
166.311	187.364
168.084	189.902
168.915	192.808
170.93	195.221
171.934	198.033
173.335	200.631
175.03	203.173
176.195	205.852
180.482	207.536
182.001	210.221
184.417	212.615
185.227	215.538
186.694	218.218
188.343	220.797
190.008	223.4
192.096	225.816
192.687	228.787
194.307	231.315
195.651	233.953
196.711	236.672
197.942	239.33
199.617	241.797
201.338	244.313
202.407	246.983
203.96	249.545
204.808	252.288
207.321	254.47
208.327	257.207
208.823	260.082
210.236	262.571
212.144	264.961
212.84	267.716
214.251	270.262
215.488	272.838
216.749	275.404
218.347	277.856
219.382	280.518
221.541	282.773
222.085	285.643
223.092	288.273
224.521	290.785
225.566	293.378
226.827	295.925
227.768	298.568
228.982	301.115
229.985	303.718
231.46	306.185
232.933	308.659
234.356	311.172
235.078	313.882
236.495	316.358
237.549	318.945
238.723	321.526
239.875	324.097
240.503	326.815
241.809	329.294
242.618	331.932
243.828	334.437
245.99	336.651
246.264	339.507
247.247	342.116
248.31	344.64
249.854	347.078
250.98	349.581
252.103	352.178
252.999	354.768
254.698	357.156
255.787	359.734
256.312	362.469
257.375	365.013
258.737	367.47
259.569	370.114
260.876	372.579
261.97	375.112
263.606	377.536
263.989	380.311
265.315	382.775
269.414	384.32
270.672	387.032
272.453	389.464
273.544	392.199
275.037	394.75
275.59	397.624
276.773	400.204
277.882	402.812
279.583	405.215
280.679	407.819
281.549	410.498
282.488	413.152
283.301	415.796
284.079	418.46
285.681	420.82
286.541	423.465
287.319	426.061
289.241	428.352
290.536	430.83
291.771	433.419
291.759	436.279
293.242	438.727
293.783	441.388
295.611	443.718
296.34	446.339
297.025	449.021
297.786	451.634
298.663	454.219
299.242	456.84
300.148	459.386
302.31	461.505
303.554	464.018
303.786	466.832
304.725	469.394
305.417	472.01
306.65	474.449
307.637	476.972
308.54	479.537
309.705	481.946
310.463	484.13
311.447	485.832
317.56	485.611
320.663	486.399
322.296	487.525
322.798	488.781
324.305	489.505
324.635	490.441
325.886	490.887
326.754	491.408
326.909	492.093
327.272	492.533
327.655	492.919
328.705	492.967
328.787	493.372
329.206	493.586
329.865	493.696
330.252	493.837
330.686	493.915
330.993	494.042
331.622	494.077
332.349	493.977
332.596	494.224
332.828	494.216
333.454	494.292
333.809	494.279
334.215	494.399
334.454	494.356
335.373	494.364
335.45	494.306
335.926	494.516
336.073	494.439
336.318	494.562
336.899	494.556
336.8	494.586
336.844	494.736
337.09	494.845
338.056	494.495
337.788	494.604
337.985	494.836
338.793	494.614
338.445	494.718
338.832	494.658
339.302	494.777
339.76	494.641
339.129	494.828
339.827	494.674
340.172	494.869
340.335	494.825
341.263	494.496
340.735	494.798
341.177	494.866
341.49	494.769
341.284	494.823
341.598	494.742
341.871	494.808
342.075	494.942
342.372	494.816
342.29	494.868
342.719	494.697
342.853	494.791
343.25	494.874
343.26	494.892
343.979	494.62
344.189	494.594
344.434	494.846
344.133	494.977
345.274	494.561
345.335	494.565
345.653	494.719
345.257	494.887
345.216	494.875
345.497	494.804
345.828	494.788
346.226	494.908
346.55	494.766
346.929	494.655
346.283	494.874
347.172	494.81
347.186	494.913
347.075	494.952
347.985	494.62
347.36	494.849
347.547	494.908
347.741	495.102
347.619	495.115
347.807	495.073
348.108	494.954
348.941	494.696
348.978	494.666
349.592	494.672
349.287	494.9
348.934	495.036
349.507	494.831
349.918	494.697
349.445	494.865
349.959	495.043
349.766	495.098
350.257	494.952
349.936	495.036
350.135	494.986
350.361	494.887
350.639	494.816
350.55	494.84
350.874	494.98
351.342	494.914
350.918	495.084
350.967	495.043
351.331	494.935
351.72	494.779
351.563	494.847
351.403	495.016
351.733	495.145
352.178	495.016
352.068	495.052
352.081	495.047
353.339	494.618
352.57	494.876
352.767	494.824
353.121	494.898
353.613	494.888
353.867	494.769
353.484	494.929
353.076	495.057
353.213	495.017
353.549	494.881
353.589	495.082
353.984	495.103
353.74	495.191
353.892	495.13
354.079	495.087
354.225	495.015
354.142	495.068
354.466	494.943
354.398	494.98
354.358	494.962
355.087	494.74
355.142	494.873
355.974	494.781
355.617	494.894
355.644	494.906
355.811	494.827
356.082	494.774
355.917	495.174
356.424	494.975
356.389	495.007
356.541	494.955
356.504	494.952
356.59	494.952
356.685	494.899
357.523	494.72
357.492	494.975
357.389	495.026
357.81	494.866
358.023	494.801
357.889	494.843
357.929	494.831
357.812	495.117
357.88	495.162
358.24	495.075
357.689	495.288
357.874	495.218
358.601	494.952
358.173	495.1
358.007	495.169
358.889	494.849
358.398	495.051
359.086	494.784
360.009	494.497
359.748	494.933
359.405	495.066
359.205	495.107
359.221	495.113
359.202	495.119
359.355	495.067
359.217	495.102
359.256	495.112
360.358	494.719
360.005	494.852
359.782	495.058
359.777	495.19
360.565	494.987
360.267	495.146
360.475	495.05
360.856	494.937
360.593	495.015
360.556	495.037
360.7	494.979
360.868	494.935
361.524	494.702
361.416	495.047
361.642	494.961
361.605	494.997
361.743	494.915
361.875	494.887
361.968	494.848
362.331	494.755
362.469	495.029
362.231	495.136
361.937	495.22
361.843	495.145
362.158	494.785
361.856	494.524
362.255	493.831
362.651	493.032
362.231	492.357
362.567	491.419
362.118	490.605
362.693	489.432
361.91	488.681
362.287	487.46
361.703	486.499
361.753	485.331
362.567	483.845
361.688	483.031
361.703	481.77
362.438	480.309
361.776	479.318
361.558	478.152
360.94	477.129
360.981	475.791
361.106	474.477
361.059	473.211
360.767	472.051
360.714	470.787
360.935	469.397
360.638	468.252
361.145	466.816
360.416	465.839
360.212	464.593
359.93	463.383
360.299	461.94
359.721	460.922
359.585	459.616
359.448	458.359
359.4	457.058
359.957	455.628
359.926	454.396
359.149	453.379
359.551	451.897
359.602	450.634
359.556	449.392
359.027	448.3
358.757	447.077
358.377	445.906
358.349	444.614
358.207	443.356
358.449	441.977
358.252	440.745
357.867	439.593
358.383	438.138
358.039	436.956
357.816	435.754
357.366	434.589
357.237	433.374
357.069	432.097
356.927	430.824
356.805	429.552
357.426	428.104
356.577	427.068
356.763	425.703
356.736	424.422
356.25	423.342
355.993	422.095
355.879	420.83
355.546	419.614
355.631	418.292
355.528	417.024
355.204	415.821
354.956	414.579
354.992	413.268
354.702	412.105
354.901	410.73
355.4	409.252
354.417	408.327
354.121	407.122
354.116	405.809
353.893	404.534
354.4	403.052
353.615	402.078
353.63	400.768
354.213	399.278
353.536	398.233
353.173	397.044
353.041	395.795
352.771	394.569
352.498	393.325
352.518	392.028
352.619	390.716
351.985	389.574
352.497	388.119
351.617	387.113
352.881	385.414
351.8	384.505
352.001	383.145
351.126	382.094
350.965	380.88
350.916	379.56
351.059	378.197
351.191	376.832
350.486	375.835
350.332	374.541
350.545	373.167
350.523	371.868
350.043	370.767
349.693	369.552
349.349	368.344
349.054	367.084
349.184	365.763
348.802	364.532
348.88	363.204
348.984	361.863
348.7	360.702
348.444	359.478
348.031	358.304
347.895	357.019
347.501	355.857
347.34	354.569
347.441	353.222
347.082	352
347.403	350.626
346.779	349.52
346.754	348.221
346.306	347.036
346.497	345.678
347.141	344.168
346.169	343.226
345.832	342.012
346.117	340.631
345.353	339.596
345.852	338.099
345.607	336.887
345.656	335.601
346.044	334.18
345.237	333.168
344.52	332.079
344.293	330.853
344.251	329.55
344.014	328.31
343.792	327.037
343.956	325.672
343.051	324.657
343.44	323.199
342.895	322.045
342.038	321.036
342.853	319.39
342.217	318.301
341.936	317.046
342.417	315.599
342.338	314.323
341.681	313.261
341.57	311.956
341.776	310.61
341.639	309.364
341.763	308.02
341.827	306.702
341.561	305.559
341.105	304.41
341.041	303.128
340.757	301.899
340.284	300.805
339.835	299.612
339.707	298.323
339.285	297.099
339.211	295.817
339.049	294.514
338.905	293.241
338.629	292.009
338.409	290.808
338.156	289.549
337.682	288.359
337.809	286.966
337.819	285.677
337.041	284.604
336.733	283.369
336.697	282.043
336.597	280.781
336.451	279.474
336.264	278.22
336.32	276.893
336.077	275.684
335.67	274.479
336.191	273.007
335.06	272.099
334.842	270.855
334.875	269.477
335.4	267.994
334.5	267.005
334.101	265.834
333.781	264.567
333.887	263.218
333.647	261.997
333.515	260.724
332.804	259.629
332.39	258.427
332.325	257.102
331.962	255.901
331.774	254.585
331.529	253.373
331.469	252.068
332.197	250.768
331.59	250.383
331.447	250.438
332.55	250.474
331.595	251.644
331.53	252.744
331.834	253.957
331.974	255.471
332.232	257.163
333.006	258.819
332.85	260.988
333.166	263.051
333.237	265.314
333.744	267.5
334.162	269.803
334.637	272.138
335.011	274.587
335.415	277.05
335.756	279.607
335.956	282.181
337.154	284.491
337.274	287.181
337.694	289.831
337.903	292.49
338.54	295.057
339.221	297.596
339.786	300.26
339.766	303.045
340.559	305.629
340.808	308.356
341.071	311.097
341.869	313.633
342.204	316.364
343.028	318.945
343.871	321.519
343.822	324.415
344.737	326.955
344.944	329.753
345.218	332.501
345.74	335.169
346.497	337.78
347.435	340.337
348.009	343.041
348.262	345.833
348.567	348.623
349.189	351.253
349.321	354.086
350.033	356.678
350.806	359.314
350.794	362.164
351.123	364.929
352.123	367.423
352.216	370.279
353.539	372.675
353.326	375.667
353.644	378.375
354.125	381.059
354.744	383.694
355.196	386.394
355.794	389.059
356.214	391.758
356.728	394.451
357.222	397.121
358.123	399.698
358.734	402.37
359.469	405.024
359.56	407.878
359.691	410.692
360.091	413.397
360.654	416.054
361.273	418.685
361.747	421.379
362.089	424.141
362.841	426.737
363.156	429.492
364.392	431.934
365.328	434.55
365.732	437.297
365.444	440.309
365.965	442.953
366.797	445.566
367.073	448.33
367.591	451.032
368.446	453.589
368.944	456.305
369.323	459.041
369.787	461.762
370.527	464.339
371.486	466.945
371.823	469.711
371.896	472.582
372.327	475.272
372.81	478.004
373.586	480.551
373.934	483.33
374.477	485.976
374.968	488.708
375.678	491.311
376.572	493.922
377.797	496.374
378.609	499.061
378.184	502.094
377.916	505.076
378.636	507.604
379.291	510.27
380.224	512.785
382.083	515.088
384.556	517.253
385.786	519.94
386.16	522.847
387.474	525.484
387.529	528.447
389.019	530.971
388.824	534.014
389.538	536.744
389.944	539.504
390.898	542.146
391.123	544.963
392.323	547.522
392.248	550.418
393.201	553.027
393.877	555.707
394.441	558.441
394.608	561.244
395.749	563.801
396.903	566.301
397.058	569.217
397.506	571.924
398.402	574.57
398.963	577.242
399.674	579.949
400.284	582.615
400.535	585.446
404.04	587.193
405.665	589.776
406.721	592.478
407.477	595.333
408.494	598.045
409.196	600.907
409.943	603.629
410.685	606.427
411.263	609.189
412.067	611.942
412.525	614.713
413.506	617.339
414.143	620.079
415.465	622.615
415.791	625.483
416.644	628.15
416.869	630.998
417.596	633.663
418.157	636.382
419.052	638.999
419.582	641.75
420.592	644.341
421.007	647.137
421.971	649.708
422.977	652.357
423.178	655.187
423.921	657.881
424.616	660.534
425.116	663.301
425.97	665.936
426.949	668.542
427.581	671.249
428.736	673.776
429.153	676.604
429.817	679.303
430.579	682.013
431.709	684.522
432.118	687.358
433.547	689.83
433.423	692.866
434.633	695.331
435.684	697.958
435.982	700.805
436.947	703.437
438.085	705.968
438.747	708.762
439.888	711.324
440.599	714.091
440.503	717.067
441.361	719.682
441.841	722.438
442.669	725.043
443.931	727.552
444.639	730.267
444.941	733.099
445.275	735.891
446.132	738.512
446.867	741.183
447.627	743.818
448.283	746.538
449.77	748.952
450.252	751.798
450.425	754.611
451.008	757.361
451.625	760.021
452.359	762.695
453.559	765.108
454.183	767.346
454.624	769.14
455.107	770.594
455.597	771.636
457.001	772.277
456.633	773.29
457.306	773.771
457.595	774.304
458.098	774.626
458.585	774.877
459.174	775.058
459.413	775.275
459.402	775.661
459.749	775.579
459.839	776.004
460.19	775.88
461.127	775.753
460.646	776.033
461.012	775.923
461.767	775.856
462.053	776
461.964	776.027
462.868	775.904
462.956	776.106
462.717	776.182
463.018	776.071
464.053	776.059
463.543	776.307
463.94	776.203
463.733	776.252
464.02	776.167
464.737	776.247
464.853	776.32
465.55	776.069
465.141	776.22
465.315	776.153
465.935	776.203
465.823	776.382
465.93	776.357
466.498	776.166
466.993	776.007
466.531	776.24
466.766	776.492
467.485	776.247
468.236	776
467.816	776.132
467.314	776.301
467.772	776.334
468.265	776.409
468.515	776.34
468.477	776.34
469.029	776.15
468.904	776.203
468.884	776.208
469.276	776.406
469.182	776.514
469.647	776.346
470.272	776.142
469.794	776.299
469.902	776.261
470.615	776.025
470.11	776.552
470.333	776.529
470.331	776.53
470.635	776.441
471.11	776.268
473.037	775.635
477.519	774.448
477.453	774.953
478.17	775.077
478.989	775.158
478.282	775.564
479.074	775.714
479.814	775.537
479.962	775.863
480.135	775.794
480.065	776.099
480.754	775.93
480.333	776.089
480.561	776.124
480.6	776.401
481.393	776.129
482.045	775.928
481.968	775.964
481.923	776.38
482.074	776.317
482.799	776.094
482.612	776.138
483.031	776.142
483.086	776.4
483.166	776.399
483.959	776.128
483.018	776.441
483.478	776.294
483.197	776.383
483.533	776.269
484.435	776.191
485.105	776.143
484.435	776.364
484.978	776.197
484.744	776.279
485.283	776.123
485.917	776.306
484.909	776.623
485.551	776.418
485.543	776.427
486.083	776.243
485.396	776.478
485.738	776.362
486.067	776.226
486.463	776.192
486.455	776.522
487.62	776.136
487.277	776.242
487.569	776.165
487.796	776.074
487.318	776.436
487.49	776.563
487.557	776.533
487.374	776.542
487.615	776.543
487.342	776.588
487.741	776.503
488.336	776.335
488.015	776.441
488.209	776.36
488.32	776.335
488.116	776.395
488.514	776.267
488.768	776.171
488.728	776.376
488.837	776.557
489.409	776.382
489.192	776.458
489.298	776.429
489.476	776.362
489.58	776.327
489.506	776.351
490.721	775.935
490.244	776.42
489.881	776.62
490.854	776.26
491.204	776.204
490.721	776.359
490.491	776.437
491.136	776.204
490.913	776.288
491.577	776.273
492.367	776.221
492.177	776.285
491.763	776.429
492.366	776.228
491.638	776.465
492.052	776.311
492.008	776.331
492.245	776.474
492.333	776.536
492.14	776.586
493.18	776.306
492.526	776.585
492.764	776.522
493.125	776.399
492.728	776.524
492.839	776.472
493.238	776.341
492.528	776.578
493.008	776.436
492.8	776.499
493.108	776.385
493.617	776.225
493.317	776.331
493.443	776.383
494.099	776.417
493.917	776.518
493.941	776.509
494.265	776.404
494.285	776.401
494.309	776.394
494.288	776.415
494.482	776.337
494.533	776.34
494.635	776.297
495.567	776.169
494.899	776.624
494.732	776.622
495.063	776.52
494.89	776.576
494.929	776.567
496.478	776.109
495.929	776.286
495.809	776.331
495.551	776.408
496.445	776.11
495.99	776.351
496.318	776.533
496.268	776.534
496.284	776.58
496.885	776.363
496.57	776.477
496.368	776.535
496.787	776.293
496.657	775.909
496.303	775.373
496.448	774.349
496.349	773.171
496.578	771.747
496.964	770.238
496.02	768.958
496.766	767.013
496.125	765.493
495.839	763.839
495.757	761.988
495.584	760.172
495.301	758.322
495.475	756.37
495.296	754.496
495.089	752.594
495.057	750.677
495.077	748.696
495.259	746.668
494.934	744.813
495.205	742.76
494.956	740.873
494.594	738.996
494.62	737.057
494.738	735.041
493.728	733.351
493.788	731.334
493.612	729.335
493.273	727.415
493.308	725.414
493.233	723.42
492.965	721.496
492.814	719.556
492.653	717.585
492.662	715.551
492.329	713.674
491.952	711.804
492.188	709.686
491.49	707.907
491.775	705.84
491.198	703.982
491.187	701.938
490.982	700.021
490.766	698.06
490.79	696.002
490.685	694.055
490.983	691.947
490.088	690.254
489.861	688.295
490.46	686.105
490.4	684.126
489.751	682.374
489.148	680.569
488.884	678.596
488.611	676.628
488.789	674.583
488.886	672.501
488.77	670.543
488.66	668.603
488.459	666.659
488.275	664.695
488.24	662.755
487.875	660.86
487.207	659.025
487.337	656.974
486.96	655.075
486.906	653.058
486.418	651.219
486.592	649.128
486.996	646.986
486.912	645.033
486.392	643.226
486.113	641.296
485.88	639.339
485.714	637.431
485.693	635.388
485.285	633.499
484.647	631.712
485.305	629.433
484.142	627.798
484.184	625.779
484.032	623.771
483.631	621.837
483.445	619.9
483.724	617.759
482.891	616.017
482.831	614.025
482.407	612.111
482.479	610.028
482.313	608.091
482.403	606.041
481.586	604.275
481.787	602.237
481.594	600.264
481.099	598.378
481.274	596.309
480.682	594.47
480.715	592.39
480.342	590.522
480.36	588.515
479.874	586.643
479.648	584.683
479.039	582.831
479.793	580.555
479.113	578.772
478.98	576.802
478.266	574.995
479.159	572.676
477.989	571.039
477.785	569.059
477.663	567.087
478.275	564.849
477.712	563.054
477.452	561.146
476.959	559.259
476.815	557.273
476.874	555.281
476.448	553.396
477.209	551.106
476.76	549.311
475.905	547.548
475.764	545.572
475.117	543.762
475.153	541.693
474.865	539.717
474.365	537.882
474.566	535.745
474.179	533.83
473.728	531.991
474.511	529.681
473.318	528.071
473.102	526.096
472.73	524.161
473.001	522.001
472.453	520.221
472.19	518.234
472.301	516.16
471.596	514.403
471.355	512.417
471.306	510.371
471.119	508.468
470.644	506.542
470.337	504.599
470.114	502.614
469.912	500.637
469.508	498.729
469.519	496.711
469.508	494.66
469.31	492.71
468.922	490.833
469.121	488.738
468.183	487.033
468.082	484.997
467.929	483.01
467.886	481.004
467.634	479.061
466.977	477.254
466.947	475.244
466.731	473.265
466.363	471.318
466.332	469.336
466.188	467.342
466.86	465.115
465.947	463.473
465.391	461.589
464.625	459.8
464.837	457.67
464.44	455.743
464.421	453.716
463.637	451.949
463.484	449.917
463.295	447.928
463.048	445.982
462.588	444.059
462.354	442.131
461.763	440.227
461.661	438.176
462.023	436.058
461.279	434.267
461.201	432.24
461.279	430.207
461.018	428.253
460.265	426.515
460.169	424.474
460.623	422.263
459.793	420.582
459.812	418.533
459.548	416.566
458.753	414.818
459.009	412.654
458.534	410.804
458.355	408.825
457.454	407.061
457.206	405.091
457.32	402.981
456.679	401.133
456.712	399.093
456.087	397.249
455.98	395.27
455.561	393.783
455.115	393.126
455.428	392.984
456.01	393.435
456.024	394.67
455.794	396.417
455.98	398.41
456.294	400.648
456.609	403.18
456.748	405.975
458.084	408.544
457.951	411.785
457.82	415.14
458.81	418.195
459.494	421.464
459.679	425
459.94	428.509
459.989	432.133
460.791	435.546
461.478	439.043
461.979	442.69
462.782	446.206
462.439	450.134
462.85	453.791
464.267	457.118
463.667	461.205
464.275	464.814
464.923	468.422
465.233	472.174
466.115	475.744
466.299	479.562
466.683	483.304
467.798	486.815
468.23	490.571
468.713	494.337
469.013	498.119
469.586	501.789
470.295	505.476
471.397	509.039
471.152	513.039
471.672	516.725
472.11	520.47
472.767	524.124
473.192	527.883
473.815	531.575
474.455	535.296
474.513	539.128
475.396	542.737
476.219	546.374
476.476	550.23
477.103	553.924
477.348	557.69
479.044	561.047
479.594	564.857
479.659	568.732
479.599	572.669
480.103	576.383
480.536	580.106
481.095	583.808
481.595	587.536
482.288	591.174
483.362	594.742
483.523	598.621
484.997	602.048
484.489	606.148
485.262	609.765
485.715	613.507
486.918	617.038
486.887	620.96
487.11	624.808
487.556	628.509
488.084	632.2
489.158	635.749
489.222	639.609
489.673	643.366
490.183	647.101
490.99	650.671
491.343	654.47
491.897	658.172
492.835	661.759
494.203	665.278
493.612	669.415
494.172	673.093
494.433	676.895
495.6	680.376
495.835	684.258
497.643	687.525
497.41	691.599
497.697	695.425
498.104	699.176
498.672	702.866
499.516	706.442
500.251	710.147
500.424	714.005
501.154	717.645
501.166	721.547
501.811	725.149
503.067	728.662
503.586	732.446
503.451	736.38
503.919	740.102
505.295	743.523
505.656	747.328
506.24	751.061
506.293	754.907
507.614	758.393
507.398	762.352
507.862	766.106
508.848	769.658
509.278	773.441
509.771	777.164
510.929	780.681
511.771	784.358
511.209	788.456
512.915	791.785
513.196	795.672
513.367	799.485
514.758	802.961
515.086	806.757
515.3	810.612
515.9	814.29
516.675	817.958
516.876	821.797
517.762	825.379
518.508	829.07
519.055	832.812
519.434	836.58
519.775	840.365
520.236	844.104
521.637	847.557
522.051	851.324
522.717	855.062
523.631	858.661
524.285	862.407
524.542	866.262
525.44	869.886
525.871	873.675
526.63	877.341
527.101	881.119
527.943	884.748
529.462	888.203
529.21	892.245
529.637	896.038
531.81	899.293
531.285	903.4
531.98	907.091
532.441	910.815
532.911	914.605
533.389	918.316
534.389	921.884
534.46	925.792
535.826	929.242
536.021	933.121
537.404	936.578
537.597	940.49
537.954	944.268
539.162	947.779
539.841	951.539
540.437	955.253
540.835	959.061
541.921	962.623
542.392	966.453
542.869	970.155
544.01	973.749
545.016	977.377
546.052	981.064
546.798	984.787
546.772	988.764
547.422	992.465
548.327	996.083
549.017	999.806
549.742	1003.53
550.665	1007.19
552.04	1010.67
552.648	1014.45
553.103	1018.29
553.663	1022.06
554.605	1025.7
555.306	1029.43
556.04	1033.15
557.13	1036.72
557.728	1040.55
558.245	1044.32
559.111	1048
559.539	1051.75
561.237	1055.21
561.568	1059.1
562.351	1062.8
562.888	1066.53
563.827	1070.21
564.888	1073.83
565.366	1077.66
566.917	1081.11
571.034	1083.93
572.178	1087.82
573.102	1091.71
574.958	1095.29
574.916	1099.45
575.902	1103.22
576.658	1106.91
578.29	1109.66
578.721	1112.11
578.896	1114.04
579.658	1115.34
579.733	1116.53
580.954	1117.15
581.003	1117.88
581.271	1118.46
581.492	1118.84
581.696	1119.12
582.131	1119.41
582.004	1119.61
582.152	1119.88
582.933	1119.64
583.231	1119.9
583.488	1119.94
583.445	1119.96
583.991	1119.98
584.15	1120.2
584.362	1120.13
584.638	1120.03
585.286	1119.83
585.511	1120.19
585.971	1120.08
586.173	1120.01
587.222	1119.7
587.026	1120.21
587.305	1120.1
586.948	1120.21
586.924	1120.24
587.933	1119.89
587.274	1120.38
587.452	1120.47
[truncated: 1,567 more rows]
