# Supplementary material for: Single crystals of purely organic free-standing two-dimensional woven polymer networks
Source: Nat Chem. 2024 Jul 18;16(11):1906–14. doi: 10.1038/s41557-024-01580-3 (PMC11527790; doi:10.1038/s41557-024-01580-3)
Supplement: Supplementary file 9 — Source data for supplementary figures. [file 41557_2024_1580_MOESM9_ESM.zip › 2DWPN_Supplementary_Data_6/Supplementary Fig.76.xls]

## Sheet: Sheet1
Supplementary Fig.76
NWPN-1
Penetration depth (μm)	Load (μN)
0.0034	-0.00017424
0.00316	-8.7618e-05
0.00302	-3.2138e-05
0.00335	-0.000166646
0.00317	-0.000300953
0.00272	-0.000149308
0.00309	-0.000270681
0.00317	-0.000504075
0.00281	-0.000385948
0.00279	-0.000505768
0.00284	-0.000589106
0.0028	-0.000708038
0.0028	-0.000797873
0.00247	-0.000848025
0.00234	-0.000854642
0.00241	-0.00105
0.00246	-0.00114
0.00228	-0.00127
0.00224	-0.00137
0.00226	-0.00151
0.00194	-0.00159
0.00167	-0.00158
0.00173	-0.00173
0.0019	-0.00198
0.00178	-0.00209
0.00136	-0.00207
0.00125	-0.00221
0.00147	-0.00243
0.00122	-0.00251
0.000936115	-0.00254
0.000987094	-0.00276
0.000976444	-0.0029
0.000902596	-0.00304
0.000628756	-0.00309
0.000193769	-0.00309
0.000845946	-0.00348
0.000162965	-0.00342
0.00027998	-0.00362
0.000157697	-0.00374
0.000134578	-0.00395
1.4147e-05	-0.00409
-0.000325869	-0.00415
-0.000276936	-0.00432
-0.000300278	-0.00449
-0.000514633	-0.00459
-0.000738914	-0.00473
-0.000938601	-0.00483
-0.000829996	-0.00505
-0.00115	-0.00509
-0.00131	-0.00519
-0.00136	-0.00537
-0.00168	-0.00544
-0.00177	-0.00554
-0.00205	-0.00558
-0.00216	-0.00569
-0.0023	-0.0058
-0.00241	-0.00588
-0.00247	-0.00602
-0.00244	-0.00622
-0.00264	-0.0063
-0.00292	-0.00633
-0.00321	-0.00641
-0.00323	-0.00656
-0.00333	-0.00662
-0.0035	-0.00673
-0.00367	-0.00683
-0.00393	-0.00682
-0.00391	-0.00703
-0.00421	-0.00703
-0.00434	-0.00708
-0.00456	-0.00717
-0.00478	-0.00714
-0.00504	-0.00724
-0.00538	-0.00715
-0.0053	-0.0073
-0.0058	-0.00721
-0.006	-0.00714
-0.00643	-0.00703
-0.00741	-0.00684
-0.01432	-0.00398
-0.011	-0.00472
-0.01098	-0.00435
-0.01027	-0.00438
-0.00969	-0.00437
-0.00934	-0.00438
-0.009	-0.00433
-0.00866	-0.00445
-0.00877	-0.00432
-0.00813	-0.00442
-0.0081	-0.00444
-0.00848	-0.00451
-0.00874	-0.00443
-0.00857	-0.00449
-0.00898	-0.00434
-0.00854	-0.00449
-0.00856	-0.00448
-0.00852	-0.0045
-0.00878	-0.00441
-0.0089	-0.00453
-0.0092	-0.00447
-0.0094	-0.0044
-0.00961	-0.00432
-0.00925	-0.00446
-0.00939	-0.0045
-0.01001	-0.00439
-0.01047	-0.00423
-0.0101	-0.00437
-0.00974	-0.00449
-0.00983	-0.00451
-0.01087	-0.00429
-0.01048	-0.00443
-0.0105	-0.00442
-0.01033	-0.00448
-0.01086	-0.00437
-0.01144	-0.00431
-0.01083	-0.00453
-0.01072	-0.00458
-0.01136	-0.00437
-0.0121	-0.00429
-0.01181	-0.0044
-0.01161	-0.00447
-0.01206	-0.00431
-0.012	-0.00433
-0.01186	-0.00438
-0.01249	-0.00436
-0.01266	-0.00431
-0.01223	-0.00446
-0.01207	-0.00451
-0.0124	-0.00455
-0.01318	-0.00433
-0.01301	-0.00439
-0.01289	-0.00443
-0.01303	-0.0045
-0.01406	-0.00424
-0.01399	-0.00426
-0.01354	-0.00443
-0.01332	-0.00451
-0.01375	-0.00435
-0.01395	-0.00443
-0.01399	-0.00447
-0.01402	-0.00446
-0.01421	-0.00441
-0.01475	-0.00438
-0.01487	-0.00436
-0.01472	-0.00442
-0.01507	-0.00429
-0.01491	-0.00436
-0.01494	-0.00438
-0.01503	-0.00448
-0.01515	-0.00443
-0.01524	-0.0044
-0.01562	-0.00446
-0.01563	-0.00449
-0.01603	-0.00434
-0.01614	-0.00432
-0.01574	-0.00448
-0.01616	-0.00451
-0.01654	-0.00438
-0.01657	-0.00437
-0.01632	-0.00446
-0.01674	-0.0045
-0.01732	-0.00432
-0.01713	-0.00439
-0.01711	-0.00439
-0.01694	-0.00445
-0.01749	-0.00438
-0.01794	-0.0043
-0.01768	-0.00439
-0.0176	-0.00443
-0.01788	-0.00432
-0.01778	-0.00442
-0.01862	-0.00428
-0.01825	-0.00442
-0.01848	-0.00433
-0.01849	-0.00433
-0.01833	-0.00439
-0.01873	-0.00445
-0.01885	-0.00441
-0.01901	-0.00435
-0.01919	-0.00429
-0.01937	-0.00439
-0.01933	-0.00445
-0.01969	-0.00433
-0.01982	-0.00428
-0.01946	-0.00441
-0.01949	-0.00453
-0.02008	-0.0044
-0.02033	-0.0043
-0.02013	-0.00438
-0.02006	-0.00449
-0.02093	-0.00431
-0.02099	-0.00429
-0.02092	-0.00431
-0.0204	-0.0045
-0.02096	-0.00439
-0.02194	-0.00406
-0.02115	-0.00443
-0.02076	-0.00458
-0.02159	-0.00429
-0.02171	-0.00428
--	--
-0.02189	-0.00436
-0.02196	-0.00438
-0.02182	-0.00437
-0.0217	-0.00433
-0.02164	-0.00441
-0.02173	-0.00425
-0.02155	-0.00436
-0.02158	-0.00428
-0.02143	-0.00434
-0.02145	-0.00433
-0.02131	-0.00439
-0.02129	-0.00439
-0.02146	-0.00434
-0.02142	-0.00435
-0.02127	-0.00439
-0.02113	-0.00424
-0.02078	-0.00436
-0.02094	-0.00432
-0.02103	-0.00427
-0.02081	-0.00435
-0.02092	-0.00431
-0.02098	-0.00428
-0.02082	-0.00431
-0.02064	-0.00423
-0.0202	-0.00434
-0.0205	-0.00431
-0.02009	-0.00442
-0.02029	-0.00436
-0.02046	-0.00425
-0.01998	-0.00442
-0.02036	-0.00429
-0.02017	-0.00435
-0.02026	-0.00432
-0.02012	-0.00434
-0.01973	-0.00431
-0.01975	-0.0043
-0.01968	-0.00432
-0.01978	-0.00428
-0.01987	-0.00425
-0.01968	-0.00433
-0.01967	-0.00433
-0.01958	-0.00424
-0.01931	-0.00427
-0.01935	-0.00427
-0.01907	-0.00432
-0.01912	-0.0043
-0.01919	-0.00428
-0.01915	-0.0043
-0.01905	-0.00434
-0.01916	-0.00429
-0.01912	-0.0043
-0.01882	-0.00431
-0.01872	-0.00424
-0.0185	-0.00432
-0.01871	-0.00428
-0.01858	-0.00429
-0.01848	-0.00433
-0.01866	-0.00426
-0.01839	-0.00436
-0.01859	-0.00428
-0.0183	-0.00432
-0.01817	-0.00428
-0.01787	-0.00435
-0.01811	-0.00424
-0.01795	-0.00429
-0.01804	-0.00426
-0.01767	-0.00439
-0.01823	-0.00419
-0.01766	-0.0044
-0.01813	-0.00422
-0.0175	-0.00435
-0.01755	-0.00427
-0.0175	-0.00427
-0.01734	-0.00431
-0.01727	-0.00438
-0.01746	-0.00426
-0.01714	-0.00437
-0.01746	-0.00425
-0.01696	-0.00443
-0.01747	-0.00425
-0.01702	-0.00437
-0.01727	-0.0042
-0.01652	-0.00438
-0.01666	-0.00433
-0.01681	-0.00428
-0.01668	-0.00431
-0.01659	-0.00434
-0.01668	-0.00431
-0.01661	-0.00434
-0.01661	-0.00433
-0.01656	-0.00428
-0.01645	-0.00428
-0.01613	-0.0043
-0.01605	-0.00433
-0.016	-0.00435
-0.01594	-0.00437
-0.01613	-0.0043
-0.0161	-0.00431
-0.01629	-0.00424
-0.01607	-0.00423
-0.01547	-0.00431
-0.01555	-0.0044
-0.01572	-0.00422
-0.01537	-0.00438
-0.01546	-0.00431
-0.01531	-0.00436
-0.0156	-0.00426
-0.01532	-0.00436
-0.01541	-0.00433
-0.01523	-0.00439
-0.01545	-0.00431
-0.01495	-0.00439
-0.01497	-0.00434
-0.01501	-0.0043
-0.01498	-0.0043
-0.01508	-0.00427
-0.01508	-0.00427
-0.01465	-0.00434
-0.01447	-0.00436
-0.01445	-0.00439
-0.01476	-0.00423
-0.0142	-0.00438
-0.01453	-0.00426
-0.01422	-0.00437
-0.0145	-0.00427
-0.01423	-0.00437
-0.01423	-0.00437
-0.01413	-0.00427
-0.01411	-0.00427
-0.01375	-0.00435
-0.01376	-0.00432
-0.01364	-0.00436
-0.01396	-0.00425
-0.01385	-0.00429
-0.01383	-0.00429
-0.01375	-0.00433
-0.01362	-0.00429
-0.01332	-0.00425
-0.01336	-0.00425
-0.01309	-0.00434
-0.01332	-0.00425
-0.01325	-0.00428
-0.01297	-0.00439
-0.01316	-0.00431
-0.01334	-0.00425
-0.01321	-0.00422
-0.01279	-0.00428
-0.01283	-0.00428
-0.01261	-0.0043
-0.01256	-0.00438
-0.01251	-0.00434
-0.01242	-0.00437
-0.01259	-0.0043
-0.01251	-0.00434
-0.01274	-0.00425
-0.01241	-0.00437
-0.01227	-0.0043
-0.01235	-0.00428
-0.01202	-0.00433
-0.0118	-0.00437
-0.01216	-0.00424
-0.01181	-0.00437
-0.01217	-0.00423
-0.01169	-0.00441
-0.01211	-0.00426
-0.01182	-0.00436
-0.01148	-0.00431
-0.01155	-0.00432
-0.01155	-0.00424
-0.0113	-0.00433
-0.0115	-0.00426
-0.01114	-0.0044
-0.01166	-0.00421
-0.01118	-0.00438
-0.01142	-0.00424
-0.01092	-0.00437
-0.01085	-0.00431
-0.01095	-0.00432
-0.01075	-0.00432
-0.01082	-0.00437
-0.01074	-0.00431
-0.01061	-0.00435
-0.01074	-0.00431
-0.01098	-0.00422
-0.01071	-0.0043
-0.01036	-0.00433
-0.01041	-0.00425
-0.01	-0.00436
-0.01027	-0.0043
-0.01018	-0.0043
-0.01026	-0.00427
-0.01011	-0.00433
-0.01011	-0.00433
-0.01015	-0.00431
-0.00992	-0.00439
-0.00975	-0.00429
-0.00978	-0.00431
-0.00942	-0.00436
-0.00952	-0.00436
-0.00958	-0.0043
-0.00937	-0.00439
-0.00937	-0.00438
-0.00931	-0.00439
-0.00917	-0.00444
-0.00934	-0.00439
-0.00936	-0.00438
-0.0092	-0.00444
-0.00934	-0.00438
-0.00887	-0.00451
-0.00869	-0.00454
-0.00885	-0.00456
-0.00882	-0.00454
-0.00887	-0.00448
-0.00817	-0.00466
-0.00839	-0.00473
-0.00873	-0.0046
-0.00843	-0.00467
-0.00829	-0.00465
-0.0083	-0.00467
-0.00808	-0.00475
-0.00834	-0.00469
-0.00778	-0.0049
-0.00823	-0.00478
-0.00793	-0.00478
-0.00795	-0.0048
-0.00799	-0.00477
-0.00763	-0.00479
-0.00765	-0.00494
-0.00766	-0.00491
-0.00764	-0.00492
-0.0074	-0.00501
-0.00763	-0.00494
-0.00736	-0.00497
-0.00728	-0.00498
-0.00723	-0.00498
-0.0073	-0.00505
-0.0071	-0.00497
-0.0071	-0.00506
-0.00701	-0.005
-0.00715	-0.00496
-0.00673	-0.00511
-0.00688	-0.00511
-0.00682	-0.00508
-0.00677	-0.00509
-0.00691	-0.00504
-0.0068	-0.00508
-0.00687	-0.00505
-0.00668	-0.00512
-0.00654	-0.00495
-0.00645	-0.00498
-0.00651	-0.00496
-0.00635	-0.00501
-0.0065	-0.00496
-0.00629	-0.00503
-0.00613	-0.00492
-0.00611	-0.00489
-0.00602	-0.00492
-0.00615	-0.00487
-0.00601	-0.00493
-0.00591	-0.00496
-0.00589	-0.0049
-0.00576	-0.00479
-0.00573	-0.00481
-0.00579	-0.00478
-0.00576	-0.0048
-0.00562	-0.00471
-0.0055	-0.00468
-0.00557	-0.00464
-0.00537	-0.00472
-0.00533	-0.00474
-0.00516	-0.00467
-0.00527	-0.00452
-0.00515	-0.00457
-0.00512	-0.00458
-0.00503	-0.00461
-0.00488	-0.0045
-0.00472	-0.00454
-0.00504	-0.00443
-0.00498	-0.00444
-0.00478	-0.00442
-0.00457	-0.00438
-0.00475	-0.00432
-0.00444	-0.00442
-0.0045	-0.00441
-0.00432	-0.0043
-0.00441	-0.00424
-0.00429	-0.00428
-0.00434	-0.00426
-0.0042	-0.00417
-0.00405	-0.00413
-0.00397	-0.00416
-0.0041	-0.00412
-0.00421	-0.00397
-0.00402	-0.00393
-0.00404	-0.00393
-0.00387	-0.00383
-0.00373	-0.00381
-0.00369	-0.00383
-0.00363	-0.00375
-0.00358	-0.00366
-0.00361	-0.00365
-0.00345	-0.00369
-0.00326	-0.00355
-0.00319	-0.00357
-0.00331	-0.00353
-0.00304	-0.00362
-0.0031	-0.00347
-0.00294	-0.00345
-0.00301	-0.00342
-0.00294	-0.00345
-0.0028	-0.00333
-0.00269	-0.00332
-0.00263	-0.00335
-0.00251	-0.00338
-0.00257	-0.00337
-0.00236	-0.00343
-0.00236	-0.00323
-0.00227	-0.00326
-0.00239	-0.00322
-0.00226	-0.00326
-0.0023	-0.00312
-0.00201	-0.00313
-0.00219	-0.00306
-0.00222	-0.00304
-0.00204	-0.0029
-0.0021	-0.00287
-0.00215	-0.00275
-0.00203	-0.00268
-0.00209	-0.0026
-0.00203	-0.00246
-0.0019	-0.00239
-0.00159	-0.00239
-0.00178	-0.00232
-0.00155	-0.00224
-0.00149	-0.00225
-0.0015	-0.00214
-0.00141	-0.00207
-0.00136	-0.00208
-0.00139	-0.00186
-0.00139	-0.00185
-0.00123	-0.00171
-0.00122	-0.00169
-0.00111	-0.00153
-0.00115	-0.00151
-0.000986321	-0.00136
-0.00113	-0.00128
-0.00118	-0.00107
-0.000900728	-0.00101
-0.000721407	-0.00101
-0.000653423	-0.000912935
-0.000671698	-0.000817685
-0.000790697	-0.000631001
-0.000643372	-0.000609137
-0.000348481	-0.000500051
-0.000357666	-0.000494949
-0.000367433	-0.000336754
-0.000316825	-0.00028028
-9.1782e-05	-0.000197978
-0.000113097	-0.000141248
-5.0427e-05	-6.3315e-05
0.000121091	-3.36e-06
0	8.3097e-05
--	--
0.000191689	0.000294622
0.000265139	0.000786925
0.00103	0.00129
0.00148	0.00216
0.00218	0.00311
0.00296	0.0042
0.00384	0.00545
0.0051	0.00672
0.00587	0.00831
0.00686	0.00992
0.00814	0.01156
0.00954	0.01328
0.01058	0.0152
0.0118	0.01716
0.01329	0.01909
0.01468	0.02112
0.01585	0.0233
0.01741	0.02542
0.01893	0.02756
0.02043	0.0298
0.02185	0.03209
0.0234	0.03439
0.02513	0.03666
0.02695	0.03893
0.02841	0.04136
0.03009	0.04376
0.03179	0.04616
0.03356	0.04859
0.03521	0.05103
0.03687	0.05351
0.0387	0.05594
0.04051	0.05842
0.04231	0.0609
0.04397	0.06345
0.0461	0.06583
0.04797	0.06835
0.04946	0.07099
0.05142	0.07349
0.05335	0.07598
0.0552	0.07853
0.05706	0.08107
0.05886	0.08366
0.06089	0.08615
0.06276	0.08874
0.06438	0.09139
0.0662	0.09395
0.0679	0.09659
0.06977	0.09916
0.07136	0.1018
0.07312	0.10441
0.07484	0.10699
0.07656	0.10961
0.07834	0.11218
0.07989	0.11485
0.08131	0.11754
0.08276	0.12019
0.08437	0.12281
0.0859	0.12544
0.08724	0.12811
0.08887	0.13068
0.09019	0.13334
0.09139	0.13607
0.09304	0.1386
0.09423	0.14129
0.09574	0.14386
0.09699	0.14655
0.09838	0.14912
0.09989	0.15169
0.10126	0.15436
0.10235	0.15708
0.10364	0.15966
0.10527	0.16215
0.10654	0.16474
0.10767	0.16742
0.10895	0.17
0.11018	0.17261
0.11154	0.17516
0.11264	0.17778
0.11381	0.1804
0.11519	0.18296
0.11649	0.18549
0.11777	0.18806
0.11885	0.19069
0.12005	0.19328
0.12112	0.1959
0.12226	0.19852
0.1235	0.20104
0.12462	0.20367
0.1259	0.20621
0.12702	0.20879
0.12826	0.21133
0.12914	0.21403
0.13068	0.21644
0.13174	0.21905
0.13293	0.22161
0.13401	0.2242
0.13538	0.22671
0.13652	0.2293
0.1376	0.23187
0.13874	0.23448
0.13999	0.23699
0.14079	0.23967
0.14216	0.24215
0.14312	0.2448
0.14458	0.24721
0.14574	0.24978
0.14651	0.25246
0.1477	0.255
0.14881	0.25757
0.15007	0.26008
0.15112	0.26266
0.15224	0.26524
0.15312	0.26785
0.15432	0.2704
0.1554	0.27294
0.15656	0.27549
0.15745	0.27813
0.15878	0.28058
0.15974	0.28317
0.1609	0.2857
0.16193	0.28827
0.16293	0.29087
0.16401	0.29339
0.16512	0.29597
0.16603	0.29855
0.16724	0.30106
0.16814	0.30368
0.16922	0.3062
0.17032	0.30874
0.17135	0.31132
0.17237	0.31385
0.17336	0.31644
0.17427	0.31899
0.17537	0.32155
0.17647	0.32405
0.17744	0.32664
0.17861	0.32914
0.17963	0.33172
0.18085	0.33419
0.18156	0.33687
0.18261	0.3394
0.18371	0.34193
0.18459	0.34452
0.1858	0.34702
0.18659	0.34961
0.18741	0.35223
0.1885	0.3547
0.18963	0.35725
0.19046	0.35983
0.19143	0.36239
0.19267	0.36484
0.19374	0.36738
0.19464	0.36996
0.19535	0.37261
0.19674	0.37501
0.19745	0.37766
0.19849	0.38017
0.19936	0.38278
0.20064	0.3852
0.2015	0.3878
0.20228	0.39039
0.2032	0.39298
0.20446	0.39538
0.20525	0.39803
0.20601	0.40062
0.20727	0.40307
0.20814	0.40562
0.20904	0.40822
0.20976	0.41083
0.21093	0.41329
0.2118	0.41586
0.21283	0.41839
0.21367	0.42097
0.21448	0.42356
0.2156	0.42603
0.21663	0.42853
0.21721	0.4312
0.21864	0.43354
0.2195	0.43613
0.22036	0.43873
0.22125	0.44128
0.22192	0.44389
0.22313	0.44632
0.224	0.44892
0.22461	0.45151
0.22572	0.45401
0.22672	0.4565
0.22755	0.45911
0.22832	0.46165
0.22928	0.46419
0.23028	0.46666
0.23108	0.46927
0.2318	0.47183
0.23293	0.47431
0.23385	0.47682
0.23469	0.47943
0.23549	0.48189
0.23653	0.48401
--	--
0.23731	0.48576
0.23771	0.48737
0.23845	0.48854
0.23899	0.48961
0.23972	0.49035
0.24019	0.4911
0.24055	0.49173
0.24124	0.49214
0.24169	0.49254
0.24222	0.49289
0.24246	0.49324
0.24305	0.49343
0.24343	0.49361
0.24373	0.49381
0.2441	0.49397
0.2442	0.49415
0.24478	0.49409
0.2451	0.4943
0.24525	0.49427
0.24536	0.49462
0.24575	0.49446
0.24594	0.49459
0.24627	0.49462
0.2464	0.4946
0.24687	0.49463
0.24711	0.49471
0.24735	0.49461
0.24732	0.49473
0.24776	0.49482
0.24801	0.49477
0.24801	0.49474
0.24834	0.49475
0.2488	0.49485
0.24896	0.4948
0.24896	0.49479
0.24941	0.49472
0.24943	0.49497
0.24956	0.49494
0.24978	0.49484
0.25	0.49477
0.25023	0.49477
0.25046	0.49498
0.2506	0.49492
0.25058	0.49495
0.2508	0.49486
0.25081	0.49486
0.25111	0.49497
0.25133	0.49503
0.25181	0.49485
0.25179	0.49488
0.25187	0.49484
0.25193	0.49481
0.25227	0.49503
0.25235	0.49503
0.25235	0.49504
0.25248	0.49501
0.25262	0.49494
0.25275	0.49491
0.25276	0.4949
0.25314	0.49498
0.25324	0.49507
0.25318	0.4951
0.25345	0.495
0.25348	0.49501
0.25378	0.4949
0.25393	0.49486
0.25378	0.49492
0.25407	0.49512
0.25434	0.49505
0.25426	0.4951
0.25415	0.49512
0.25456	0.49499
0.25468	0.49493
0.25473	0.49494
0.25474	0.49493
0.255	0.49493
0.25527	0.4951
0.25507	0.49517
0.25503	0.49517
0.2553	0.49508
0.25544	0.49503
0.25572	0.49494
0.25566	0.49495
0.25574	0.49494
0.25603	0.49483
0.25603	0.4952
0.25593	0.49524
0.25616	0.49518
0.25632	0.49511
0.25626	0.49515
0.25623	0.49515
0.25661	0.49501
0.25674	0.49495
0.25696	0.49488
0.25678	0.49494
0.25681	0.49494
0.25717	0.49498
0.2571	0.49513
0.25726	0.49508
0.25734	0.49505
0.25733	0.49503
0.25753	0.49497
0.25753	0.49496
0.25779	0.49488
0.25798	0.49493
0.2579	0.4952
0.25794	0.49517
0.25799	0.49517
0.25824	0.49508
0.25848	0.495
0.25828	0.49507
0.25841	0.49503
0.25857	0.49496
0.25884	0.49486
0.25862	0.49494
0.25859	0.49517
0.25894	0.49517
0.25909	0.49514
0.25911	0.49512
0.2594	0.49503
0.25945	0.49502
0.25933	0.49506
0.25922	0.49508
0.25959	0.49495
0.25973	0.49489
0.25967	0.49495
0.25956	0.49521
0.25967	0.49525
0.25986	0.49515
0.26003	0.49518
0.25992	0.4952
0.26005	0.49516
0.26021	0.49511
0.26028	0.49509
0.26014	0.49514
0.26017	0.49512
0.26044	0.49503
0.26075	0.49492
0.26053	0.49499
0.26056	0.49499
0.26086	0.49494
0.26099	0.49519
0.26115	0.49513
0.26111	0.49515
0.26116	0.49512
0.26116	0.49514
0.26123	0.4951
0.26143	0.49504
0.26154	0.49499
0.26169	0.49494
0.26156	0.49499
0.26157	0.49498
0.26161	0.49507
0.26192	0.49518
0.2619	0.49522
0.26203	0.49518
0.26197	0.49521
0.26223	0.49513
0.26218	0.49513
0.26232	0.49509
0.26242	0.49505
0.26246	0.49504
0.26255	0.49501
0.26242	0.49506
0.26261	0.495
0.26262	0.495
0.26267	0.49496
0.26276	0.49524
0.26291	0.49516
0.26301	0.49521
0.26312	0.49517
0.26312	0.49516
0.26305	0.49519
0.26332	0.4951
0.26344	0.49505
0.26335	0.49509
0.26343	0.49506
0.26355	0.49501
0.26339	0.49507
0.26345	0.49504
0.26358	0.495
0.26358	0.49499
0.26359	0.49515
0.26367	0.49522
0.26378	0.49522
0.264	0.4952
0.26386	0.49525
0.26386	0.49521
0.2642	0.49517
0.26435	0.49511
0.26393	0.49526
0.26442	0.4951
0.26444	0.4951
0.26444	0.49509
0.26457	0.49503
0.26446	0.49508
0.26448	0.49508
0.26462	0.49504
0.26444	0.49508
0.26461	0.49502
--	--
0.26472	0.49487
0.26483	0.49443
0.26459	0.49397
0.26473	0.49325
0.26484	0.49247
0.2646	0.49171
0.26446	0.49079
0.26418	0.48987
0.26445	0.48868
0.26416	0.4877
0.26404	0.48664
0.26397	0.48547
0.26384	0.48431
0.26363	0.48318
0.26322	0.48207
0.26325	0.48086
0.26336	0.47957
0.26324	0.47834
0.26292	0.47717
0.26298	0.47592
0.26286	0.47469
0.26271	0.47345
0.26202	0.47238
0.26223	0.47102
0.26201	0.46981
0.26202	0.46851
0.26162	0.46732
0.2616	0.46603
0.2614	0.46483
0.26128	0.46356
0.26112	0.46229
0.26122	0.46094
0.26099	0.4598
0.26086	0.45853
0.26047	0.45736
0.26053	0.45601
0.26038	0.4548
0.26024	0.45354
0.25977	0.45239
0.25974	0.45107
0.2597	0.4498
0.25954	0.44857
0.25902	0.44743
0.2591	0.44607
0.25891	0.44484
0.25863	0.44362
0.2584	0.44236
0.25836	0.44104
0.25808	0.43985
0.25784	0.43862
0.25779	0.43731
0.25791	0.43596
0.25763	0.43477
0.25751	0.43354
0.25707	0.43236
0.25691	0.43108
0.25684	0.42978
0.25673	0.42855
0.25624	0.42739
0.25621	0.42607
0.25626	0.42474
0.25585	0.42361
0.25557	0.42236
0.25558	0.42103
0.2552	0.41985
0.25512	0.41858
0.25499	0.41731
0.25481	0.41604
0.25462	0.41478
0.25464	0.41349
0.25423	0.41233
0.25419	0.41102
0.25379	0.40984
0.25373	0.40855
0.2536	0.40727
0.25332	0.40604
0.25315	0.40478
0.25311	0.40349
0.25248	0.40239
0.25237	0.40108
0.25217	0.39983
0.252	0.39858
0.25173	0.39736
0.25177	0.396
0.25158	0.39475
0.25154	0.39348
0.25128	0.39226
0.25097	0.39105
0.25089	0.38976
0.25067	0.38853
0.25038	0.38733
0.25049	0.38596
0.2501	0.38478
0.24972	0.38359
0.24971	0.38228
0.24932	0.38106
0.24927	0.37976
0.24905	0.37855
0.2488	0.37732
0.24874	0.37601
0.24844	0.37479
0.24831	0.37353
0.24825	0.37225
0.24771	0.37109
0.2475	0.36983
0.24722	0.36862
0.24692	0.36741
0.24684	0.36607
0.2466	0.36483
0.24633	0.36361
0.246	0.36239
0.24585	0.36109
0.24572	0.35978
0.24557	0.35855
0.24541	0.35729
0.24521	0.35601
0.24501	0.35477
0.24476	0.35355
0.24464	0.35226
0.2444	0.35102
0.24415	0.34978
0.24371	0.34864
0.24366	0.34732
0.24346	0.34603
0.24305	0.34485
0.24281	0.34362
0.24242	0.34239
0.24245	0.34103
0.24217	0.33983
0.24173	0.33868
0.24155	0.33736
0.24152	0.33602
0.24134	0.33479
0.24095	0.33359
0.2406	0.33238
0.24048	0.33106
0.24039	0.32981
0.24	0.3286
0.23979	0.32733
0.23971	0.32603
0.23904	0.32496
0.23875	0.32366
0.23874	0.32233
0.23857	0.32106
0.23824	0.31988
0.2379	0.31864
0.23783	0.31732
0.23772	0.31602
0.23729	0.31487
0.23673	0.31368
0.23678	0.31233
0.23655	0.31108
0.23618	0.30989
0.23581	0.30864
0.23558	0.30739
0.23569	0.30602
0.23552	0.30475
0.23504	0.30357
0.23504	0.30225
0.235	0.30099
0.23462	0.29979
0.23413	0.2986
0.23381	0.29739
0.23369	0.2961
0.23308	0.29497
0.23294	0.29364
0.23277	0.29239
0.23279	0.29104
0.23235	0.28987
0.23225	0.28855
0.23182	0.28739
0.23192	0.286
0.23134	0.28488
0.23108	0.28362
0.23069	0.28246
0.23069	0.28107
0.2301	0.27994
0.23008	0.27861
0.22979	0.27737
0.22969	0.27605
0.22931	0.27486
0.22902	0.27364
0.22873	0.27241
0.22874	0.27103
0.22846	0.26982
0.22796	0.26866
0.22797	0.26731
0.22753	0.26611
0.22727	0.26489
0.2269	0.26368
0.22639	0.26249
0.22636	0.26115
0.22612	0.25992
0.22594	0.25862
0.22555	0.25741
0.22541	0.25611
0.22517	0.25488
0.22493	0.25361
0.22456	0.25243
0.2243	0.25143
--	--
0.22428	0.25086
0.22429	0.2508
0.22427	0.25107
0.22412	0.25182
0.22422	0.25281
0.22444	0.25403
0.22475	0.25548
0.2251	0.25703
0.22522	0.25891
0.22567	0.26078
0.22571	0.26293
0.22608	0.26505
0.22635	0.26729
0.22661	0.26961
0.22698	0.27195
0.2275	0.27429
0.22803	0.2767
0.22805	0.27931
0.22839	0.28185
0.22911	0.28426
0.22949	0.28687
0.22984	0.28947
0.23031	0.29208
0.23087	0.29461
0.23138	0.29725
0.2316	0.29996
0.23188	0.30268
0.23245	0.30526
0.2329	0.30793
0.23314	0.31067
0.23364	0.31331
0.23435	0.31589
0.23461	0.31866
0.23524	0.32126
0.23545	0.32406
0.23616	0.32663
0.23665	0.32935
0.23692	0.33207
0.23728	0.33482
0.23766	0.33749
0.23825	0.34017
0.23862	0.34285
0.23889	0.34564
0.23945	0.34827
0.24	0.35094
0.24048	0.35362
0.24077	0.35638
0.2415	0.359
0.24195	0.36168
0.24233	0.36441
0.24259	0.36719
0.24334	0.36978
0.24365	0.37252
0.2441	0.37521
0.24463	0.37789
0.24514	0.38055
0.24556	0.38329
0.24592	0.386
0.24644	0.38871
0.24709	0.39133
0.2475	0.39407
0.24765	0.39684
0.2483	0.39951
0.24867	0.4022
0.24937	0.40484
0.24985	0.40753
0.2503	0.41028
0.25094	0.41289
0.25116	0.41569
0.25161	0.41838
0.2522	0.42103
0.25275	0.42369
0.25304	0.42645
0.25326	0.42924
0.25393	0.43186
0.25446	0.43451
0.25507	0.43717
0.25533	0.43993
0.25589	0.44259
0.25648	0.44525
0.25672	0.44803
0.25711	0.45075
0.2574	0.45349
0.25819	0.45605
0.25871	0.45875
0.25909	0.46143
0.2594	0.4642
0.26017	0.46678
0.26068	0.46951
0.26071	0.47234
0.26139	0.47497
0.26192	0.4776
0.26252	0.48031
0.2628	0.48302
0.26322	0.48577
0.26389	0.48836
0.26442	0.49108
0.26467	0.4938
0.26504	0.49655
0.26574	0.49913
0.26617	0.50187
0.26668	0.5045
0.26705	0.50728
0.26782	0.50985
0.26805	0.51267
0.26836	0.51537
0.26903	0.51803
0.26966	0.52062
0.27	0.52341
0.27056	0.52604
0.27108	0.52877
0.27161	0.53142
0.27195	0.53421
0.27248	0.5368
0.27282	0.53959
0.27356	0.54216
0.274	0.5449
0.27427	0.54762
0.27486	0.55032
0.27563	0.55289
0.2762	0.5556
0.27643	0.55836
0.27691	0.56108
0.27755	0.56368
0.278	0.56643
0.27834	0.56913
0.27903	0.57179
0.27953	0.57446
0.2802	0.57715
0.28028	0.57994
0.28087	0.58261
0.28156	0.58519
0.28219	0.58789
0.28238	0.59065
0.28311	0.59328
0.28376	0.59592
0.28422	0.59867
0.28461	0.60138
0.28505	0.60411
0.28576	0.6067
0.28638	0.60937
0.28683	0.61209
0.28742	0.61476
0.28801	0.61743
0.28842	0.62018
0.28896	0.62286
0.28944	0.62555
0.29009	0.62821
0.29075	0.63085
0.2914	0.63352
0.29205	0.63616
0.29254	0.6389
0.29335	0.64152
0.29378	0.6443
0.29411	0.64705
0.29466	0.64974
0.2954	0.65236
0.29589	0.65507
0.29649	0.65774
0.29714	0.66039
0.29783	0.66309
0.29854	0.66572
0.29904	0.66849
0.29972	0.67108
0.30026	0.67383
0.30091	0.67647
0.3013	0.67928
0.30207	0.68186
0.30278	0.68457
0.30314	0.68729
0.30389	0.68997
0.30449	0.6926
0.30512	0.69533
0.3055	0.69805
0.30616	0.70075
0.30682	0.70337
0.30756	0.70605
0.30818	0.70874
0.30871	0.71144
0.30957	0.71405
0.31031	0.71668
0.31082	0.71944
0.31139	0.72216
0.31219	0.7248
0.31264	0.72754
0.31329	0.73022
0.3139	0.73293
0.31457	0.73561
0.31503	0.73835
0.31578	0.74096
0.31655	0.74363
0.31737	0.74625
0.3183	0.7489
0.3187	0.75164
0.31956	0.75431
0.32034	0.75694
0.32092	0.75974
0.32122	0.76251
0.32223	0.76501
0.32256	0.76728
--	--
0.32332	0.76896
0.32374	0.7704
0.32423	0.77156
0.32491	0.77239
0.32536	0.7731
0.32552	0.77374
0.32599	0.77423
0.32645	0.77455
0.32678	0.77489
0.32699	0.77521
0.32741	0.77533
0.32769	0.77547
0.32817	0.77567
0.32827	0.77566
0.32864	0.77593
0.32879	0.77587
0.32922	0.77597
0.32938	0.77612
0.32999	0.77592
0.33007	0.77603
0.33048	0.77617
0.33047	0.77616
0.33093	0.77602
0.33127	0.77616
0.33155	0.77623
0.33159	0.77619
0.33183	0.77612
0.33194	0.77621
0.33214	0.77643
0.33229	0.77636
0.33259	0.77628
0.33297	0.77613
0.3331	0.7761
0.33337	0.77638
0.33363	0.77637
0.33379	0.77631
0.3339	0.77628
0.33414	0.77617
0.33446	0.77615
0.33463	0.77636
0.33485	0.77632
0.33516	0.77619
0.33518	0.7762
0.33558	0.77612
0.33579	0.77639
0.33615	0.77626
0.33619	0.77626
0.33634	0.7762
0.3365	0.77617
0.33672	0.77642
0.33671	0.77648
0.3371	0.77635
0.33742	0.77626
0.33745	0.77622
0.33777	0.77611
0.33791	0.77636
0.33806	0.77643
0.33827	0.77635
0.33814	0.77641
0.33854	0.77628
0.33861	0.77626
0.33887	0.77617
0.33891	0.77654
0.33925	0.77645
0.33946	0.77638
0.33949	0.77635
0.33969	0.77632
0.33966	0.77629
0.33988	0.77623
0.33979	0.77641
0.34024	0.77649
0.34044	0.77644
0.34069	0.77638
0.34076	0.77634
0.34082	0.77633
0.34087	0.77631
0.34133	0.77617
0.34111	0.77647
0.34124	0.77659
0.34142	0.77654
0.34172	0.77644
0.34177	0.77642
0.34209	0.77632
0.34234	0.77621
0.34239	0.77621
0.34236	0.77626
0.34254	0.77653
0.34271	0.77651
0.3428	0.77651
0.343	0.77641
0.34319	0.77637
0.34348	0.77627
0.34357	0.77624
0.34372	0.77619
0.34368	0.77652
0.34387	0.77653
0.34392	0.77653
0.34396	0.77649
0.34415	0.77646
0.34439	0.77636
0.34457	0.7763
0.34477	0.77622
0.34493	0.7762
0.34514	0.77639
0.34519	0.77652
0.34546	0.77641
0.34537	0.77646
0.34537	0.77644
0.34561	0.77637
0.34565	0.77633
0.3457	0.77634
0.34565	0.77633
0.34573	0.77642
0.34585	0.77662
0.34616	0.77655
0.34625	0.77654
0.34649	0.77646
0.34655	0.77644
0.34681	0.77636
0.34668	0.7764
0.34681	0.77636
0.34698	0.77629
0.34708	0.77627
0.34701	0.77647
0.34743	0.77652
0.34729	0.77662
0.34783	0.77644
0.34758	0.77652
0.34768	0.7765
0.3478	0.77645
0.34779	0.77647
0.34809	0.77634
0.3483	0.77628
0.34826	0.77629
0.34852	0.77625
0.34846	0.7766
0.34839	0.77662
0.34862	0.77656
0.34877	0.77655
0.34882	0.77653
0.34894	0.77649
0.349	0.77646
0.34947	0.7763
0.34951	0.77628
0.34936	0.77634
0.3494	0.77632
0.34969	0.77628
0.34958	0.77663
0.34977	0.77655
0.34981	0.7766
0.34995	0.77649
0.34989	0.77657
0.35005	0.77652
0.34972	0.77663
0.35019	0.77647
0.35	0.77653
0.35007	0.77652
0.35021	0.77647
0.35044	0.7764
0.35037	0.77642
0.3505	0.77638
0.3505	0.77636
0.35064	0.77632
0.35078	0.77647
0.35084	0.77661
0.35062	0.77658
0.35107	0.77653
0.35119	0.77654
0.35102	0.77659
0.3512	0.77653
0.35122	0.77653
0.35129	0.77652
0.35139	0.7765
0.35114	0.77657
0.35175	0.77636
0.35174	0.77636
0.35154	0.77644
0.35168	0.77638
0.35178	0.77634
0.35184	0.77633
0.35177	0.7766
0.35171	0.77661
0.35183	0.77658
0.3518	0.77659
0.35187	0.77656
0.35211	0.77663
0.35232	0.77657
0.35244	0.77655
0.35244	0.77656
0.35235	0.77659
0.3524	0.77658
0.35242	0.77656
0.35226	0.77661
0.35219	0.77665
0.35227	0.77662
0.35255	0.77652
0.3526	0.77652
0.35283	0.77644
0.35315	0.77633
0.35312	0.77634
--	--
0.35314	0.77584
0.35288	0.77531
0.3532	0.77427
0.35275	0.7733
0.35286	0.77191
0.35258	0.77057
0.35255	0.769
0.35242	0.76736
0.35252	0.7656
0.35215	0.76398
0.35201	0.76218
0.35181	0.76036
0.35159	0.75855
0.35135	0.75672
0.35129	0.75476
0.35095	0.75291
0.3508	0.75099
0.35065	0.74904
0.35041	0.74711
0.3505	0.7451
0.34987	0.74332
0.34969	0.74134
0.34956	0.73938
0.34972	0.73734
0.3494	0.73542
0.34906	0.73355
0.34904	0.73154
0.34865	0.72963
0.34857	0.72763
0.34827	0.72576
0.3479	0.72382
0.3481	0.72172
0.34734	0.71998
0.34732	0.71793
0.34723	0.71591
0.34694	0.71403
0.34657	0.71211
0.34635	0.71013
0.34608	0.70822
0.34597	0.70619
0.34579	0.70421
0.34541	0.70236
0.34529	0.70036
0.34521	0.69833
0.34466	0.6965
0.34441	0.69453
0.34421	0.69253
0.34414	0.69055
0.34376	0.68865
0.34344	0.6867
0.34334	0.68469
0.34315	0.68274
0.34305	0.68072
0.34264	0.67885
0.34262	0.67683
0.34264	0.67478
0.34203	0.67298
0.34162	0.67108
0.34162	0.66903
0.34127	0.66711
0.34102	0.66519
0.34064	0.66327
0.3405	0.66127
0.3404	0.65927
0.34019	0.6573
0.34004	0.65533
0.33981	0.6534
0.33967	0.65142
0.33911	0.64955
0.3389	0.64758
0.33865	0.6456
0.33825	0.64371
0.33834	0.64165
0.33794	0.63973
0.33804	0.63768
0.33759	0.63583
0.33726	0.63387
0.3369	0.63197
0.33683	0.62996
0.33664	0.62797
0.33629	0.62606
0.33612	0.62409
0.336	0.62208
0.33557	0.6202
0.33523	0.61831
0.335	0.61632
0.33493	0.61429
0.33456	0.61241
0.33413	0.61048
0.33381	0.60856
0.33375	0.60653
0.33345	0.60459
0.33321	0.60263
0.33278	0.60073
0.33262	0.5987
0.3325	0.59673
0.33209	0.59484
0.33166	0.59291
0.33179	0.59084
0.33164	0.58885
0.33116	0.58698
0.33087	0.58505
0.3307	0.58307
0.33026	0.58115
0.33001	0.57921
0.32974	0.57724
0.32956	0.57524
0.32927	0.57335
0.32883	0.57143
0.32868	0.56941
0.32845	0.56748
0.32835	0.56545
0.32791	0.56353
0.32751	0.56168
0.32742	0.55961
0.32703	0.55772
0.32674	0.55576
0.32624	0.55385
0.32637	0.55178
0.32613	0.54984
0.32592	0.54786
0.3255	0.54597
0.32518	0.54402
0.32483	0.54209
0.32436	0.5402
0.32397	0.53826
0.3237	0.53626
0.32342	0.53433
0.32313	0.53234
0.32281	0.53038
0.32279	0.52837
0.3225	0.52641
0.32224	0.52445
0.32167	0.52261
0.32167	0.52054
0.32151	0.5186
0.32108	0.51669
0.32069	0.51475
0.32027	0.51283
0.32	0.51087
0.31965	0.50892
0.31921	0.50703
0.31885	0.50506
0.31889	0.50298
0.31857	0.50107
0.31809	0.49916
0.318	0.49712
0.31774	0.4952
0.31735	0.49325
0.31686	0.49137
0.31672	0.48934
0.31655	0.48735
0.31613	0.48547
0.31568	0.48355
0.31527	0.4816
0.31508	0.47964
0.31474	0.47768
0.31423	0.4758
0.31431	0.47371
0.31414	0.47172
0.31376	0.46979
0.31308	0.46798
0.31281	0.46597
0.31251	0.46405
0.3123	0.46202
0.31194	0.4601
0.31148	0.45819
0.3114	0.45615
0.31108	0.45421
0.31069	0.45231
0.31029	0.45035
0.30996	0.44843
0.30969	0.44643
0.30908	0.44458
0.30887	0.44258
0.30862	0.4406
0.30832	0.43865
0.3079	0.43673
0.30759	0.43473
0.3074	0.43278
0.30691	0.43087
0.30667	0.42888
0.30632	0.42694
0.30599	0.42499
0.30568	0.42303
0.30505	0.42117
0.3049	0.41913
0.30474	0.41716
0.30452	0.41516
0.30386	0.41333
0.30382	0.41129
0.30344	0.40935
0.30287	0.40748
0.30269	0.40546
0.30238	0.4035
0.30211	0.40158
0.30156	0.39966
0.30133	0.39769
0.30111	0.39574
0.30081	0.39418
--	--
0.30043	0.39343
0.30035	0.39338
0.30026	0.39398
0.30039	0.39505
0.30046	0.39659
0.30058	0.39851
0.30101	0.40062
0.30127	0.40309
0.30144	0.40577
0.30186	0.4086
0.30232	0.41156
0.3026	0.41469
0.30289	0.41794
0.30329	0.42125
0.30381	0.42455
0.30442	0.42796
0.30484	0.43144
0.30504	0.43505
0.30592	0.43846
0.30615	0.44216
0.30649	0.44579
0.30701	0.44941
0.30745	0.45307
0.30787	0.45675
0.30844	0.46039
0.30893	0.46409
0.3095	0.46771
0.30999	0.47146
0.31044	0.47519
0.31109	0.4788
0.31154	0.48253
0.31203	0.48628
0.31254	0.48998
0.31286	0.49378
0.31371	0.49737
0.31404	0.5012
0.31445	0.50493
0.31493	0.50867
0.31554	0.51234
0.31595	0.51612
0.31649	0.51982
0.31697	0.52355
0.31756	0.52722
0.31824	0.53094
0.31857	0.53472
0.31929	0.53839
0.31977	0.54213
0.32019	0.54592
0.32065	0.54964
0.32125	0.55336
0.32188	0.55703
0.32233	0.5608
0.32296	0.56449
0.32334	0.56829
0.32395	0.57195
0.32457	0.57568
0.32508	0.5794
0.32535	0.58321
0.32611	0.58686
0.32657	0.59063
0.32698	0.59435
0.32742	0.59814
0.32804	0.60181
0.32897	0.60542
0.32922	0.60925
0.32954	0.61302
0.33034	0.61664
0.33083	0.62041
0.33125	0.62414
0.33193	0.62785
0.33254	0.63154
0.33296	0.63531
0.33345	0.63904
0.33399	0.6428
0.33475	0.6464
0.33518	0.65022
0.33561	0.65396
0.33592	0.65775
0.33679	0.66133
0.33718	0.66513
0.33771	0.66882
0.33821	0.67258
0.33877	0.67626
0.33923	0.68003
0.34001	0.68366
0.34061	0.68738
0.34114	0.69112
0.34138	0.69495
0.34205	0.69861
0.34264	0.70233
0.34304	0.70604
0.34372	0.70975
0.34438	0.71344
0.34497	0.71715
0.34558	0.72086
0.34625	0.72456
0.34681	0.72828
0.34716	0.73209
0.34774	0.73578
0.34825	0.73954
0.34893	0.74319
0.34926	0.74702
0.34998	0.75069
0.35036	0.75448
0.35116	0.75808
0.35181	0.7618
0.35213	0.76554
0.35283	0.76925
0.35341	0.77294
0.35372	0.77677
0.35457	0.78039
0.35516	0.78409
0.35579	0.78781
0.35627	0.79155
0.357	0.79522
0.35749	0.79901
0.35807	0.80268
0.35861	0.80644
0.35896	0.81018
0.35974	0.81384
0.3604	0.81752
0.36093	0.82128
0.36172	0.82493
0.36212	0.82873
0.36285	0.83239
0.36353	0.83613
0.36395	0.83986
0.36448	0.84363
0.3651	0.84729
0.36568	0.85105
0.3663	0.85472
0.36694	0.85842
0.36766	0.86211
0.36829	0.8658
0.36892	0.86953
0.36927	0.87335
0.37003	0.87699
0.37059	0.88074
0.37136	0.88439
0.37198	0.88814
0.37252	0.89183
0.3732	0.89556
0.37381	0.89927
0.37447	0.90299
0.37497	0.90673
0.37575	0.9104
0.37639	0.91411
0.37681	0.91788
0.37732	0.92162
0.37808	0.92531
0.37886	0.92896
0.3793	0.93274
0.38016	0.93636
0.38083	0.94012
0.38156	0.94377
0.38222	0.94752
0.38262	0.95131
0.38343	0.95497
0.38416	0.95864
0.38464	0.96241
0.38537	0.9661
0.38612	0.96977
0.38687	0.97346
0.38785	0.97713
0.38804	0.98098
0.38873	0.9847
0.38957	0.98832
0.39045	0.99203
0.39113	0.99568
0.39175	0.99949
0.39254	1.00314
0.39296	1.00697
0.39411	1.01049
0.39451	1.01432
0.39529	1.01802
0.39596	1.02172
0.39663	1.02544
0.39737	1.02917
0.39811	1.03287
0.39897	1.03651
0.39951	1.04028
0.40032	1.04401
0.40094	1.04773
0.40184	1.05139
0.40234	1.05514
0.40288	1.05897
0.40383	1.06251
0.40468	1.06623
0.40536	1.06992
0.40616	1.07365
0.40682	1.07735
0.40766	1.08108
0.40836	1.08478
0.40905	1.08854
0.40992	1.09218
0.41079	1.09587
0.41142	1.09965
0.4122	1.1033
0.41298	1.10692
0.4137	1.10986
--	--
0.41439	1.11211
0.41509	1.1139
0.41553	1.11525
0.41598	1.11635
0.4165	1.11716
0.41703	1.11778
0.41736	1.11832
0.41766	1.11877
0.418	1.11902
0.41836	1.11938
0.41888	1.11943
0.41917	1.11959
0.41949	1.11972
0.41972	1.11989
0.42023	1.11969
0.42063	1.12001
0.42065	1.12003
0.42122	1.11986
0.42145	1.12008
0.4218	1.12018
0.4223	1.11998
0.42225	1.12003
0.42254	1.12009
0.42288	1.12019
0.42322	1.12008
0.42326	1.12007
0.42367	1.11993
0.42385	1.12035
[truncated: 1,578 more rows]
