# Supplementary material for: Single crystals of purely organic free-standing two-dimensional woven polymer networks
Source: Nat Chem. 2024 Jul 18;16(11):1906–14. doi: 10.1038/s41557-024-01580-3 (PMC11527790; doi:10.1038/s41557-024-01580-3)
Supplement: Supplementary file 9 — Source data for supplementary figures. [file 41557_2024_1580_MOESM9_ESM.zip › 2DWPN_Supplementary_Data_6/Supplementary Fig.9.xls]

## Sheet: Sheet1
Supplementary Fig.9
a		b		c
x (nm)	h (nm)	x (nm)	h (nm)	x (nm)	h (nm)
0	0.78375	0	0.26866	0	0.54749
19.5421	0.78032	19.5368	0.2972	19.5312	0.57689
39.0842	0.76142	39.0736	0.28417	39.0625	0.61987
58.6263	0.78447	58.6103	0.33926	58.5938	0.66566
78.1684	0.92822	78.1471	0.39225	78.125	0.68208
97.7105	0.9062	97.6839	0.38119	97.6562	0.69179
117.253	0.86359	117.221	0.3956	117.188	0.71462
136.795	0.90178	136.757	0.44867	136.719	0.84841
156.337	1.02934	156.294	0.44656	156.25	0.82032
175.879	1.01597	175.831	0.51096	175.781	0.80384
195.421	1.06666	195.368	0.56599	195.312	0.78725
214.963	1.1334	214.905	0.5327	214.844	0.31858
234.505	1.17633	234.441	0.53313	234.375	-0.08553
254.047	1.2181	253.978	0.62459	253.906	-0.54185
273.589	1.31268	273.515	0.57005	273.438	-0.42063
293.132	0.96731	293.052	0.51039	292.969	-0.32907
312.674	0.46727	312.589	0.54792	312.5	-0.41667
332.216	-0.00647	332.125	0.65679	332.031	-0.43236
351.758	0.00744	351.662	0.62807	351.562	-0.4191
371.3	-0.00374	371.199	0.70493	371.094	-0.1818
390.842	0.00229	390.736	0.55944	390.625	-0.21428
410.384	0.13138	410.272	0.58807	410.156	-0.26679
429.926	0.10589	429.809	0.03871	429.688	-0.12958
449.468	0.1498	449.346	-0.49403	449.219	-0.0447
469.01	0.1249	468.883	-0.66473	468.75	-0.11199
488.552	0.26292	488.42	-0.69813
508.095	0.20164	507.956	-0.56527
527.637	0.27323	527.493	-0.55683
547.179	0.32557	547.03	-0.44975
566.721	0.45065	566.567	-0.50328
586.263	0.42629	586.104	-0.52186
		605.64	-0.59163
		625.177	-0.5296
		644.714	-0.42674
		664.251	-0.52094
		683.787	-0.47964
		703.324	-0.42299
		722.861	-0.38772
		742.398	-0.40144
		761.935	-0.26907
		781.471	-0.28767
		801.008	-0.31014
		820.545	-0.25137
