# Supplementary material for: Single crystals of purely organic free-standing two-dimensional woven polymer networks
Source: Nat Chem. 2024 Jul 18;16(11):1906–14. doi: 10.1038/s41557-024-01580-3 (PMC11527790; doi:10.1038/s41557-024-01580-3)
Supplement: Supplementary file 9 — Source data for supplementary figures. [file 41557_2024_1580_MOESM9_ESM.zip › 2DWPN_Supplementary_Data_6/Supplemnetary Fig.65.xls]

## Sheet: Sheet1
Supplementary Fig.65
a (3.9 nm)		b (14.3 nm)		c (19.5nm)		d (15.6 nm, 22.1 nm)
x (μm)	h (nm)	x (μm)	h (nm)	h (nm)	x (μm)	x (μm)	h (nm)
0	-0.59955	0	-0.94407	0	-11.8117	0	-12.0321
0.02669	-0.46071	0.04525	-1.59159	0.05376	-12.5195	0.04462	-11.8549
0.05339	-0.87452	0.09049	-1.63487	0.10752	-12.0877	0.08924	-11.3326
0.08008	-1.11836	0.13574	-1.78147	0.16127	-11.0945	0.13386	-11.5226
0.10678	-1.07053	0.18099	-1.78359	0.21503	-10.8677	0.17848	-11.1794
0.13347	-1.36227	0.22623	-2.07759	0.26879	-10.8201	0.2231	-10.7081
0.16016	-1.02737	0.27148	-1.94211	0.32255	-10.3671	0.26772	-10.0211
0.18686	-0.97111	0.31673	-1.75159	0.3763	-4.76919	0.31234	-10.6912
0.21355	-0.90951	0.36198	-1.75178	0.43006	8.16694	0.35696	-6.65378
0.24024	-0.39649	0.40722	-2.06119	0.48382	8.55186	0.40158	3.18605
0.26694	-0.82053	0.45247	-1.98293	0.53758	9.9596	0.4462	3.51164
0.29363	-0.31746	0.49772	-1.8665	0.59134	10.3578	0.49082	3.5119
0.32033	-0.41404	0.54296	0.71649	0.64509	9.727	0.53545	3.53244
0.34702	-0.69351	0.58821	11.6423	0.69885	10.9362	0.58007	3.87098
0.37371	-1.04945	0.63346	13.6545	0.75261	8.71633	0.62469	5.44403
0.40041	0.61439	0.6787	11.0539	0.80637	8.54396	0.66931	3.65678
0.4271	1.49319	0.72395	11.6884	0.86012	7.92612	0.71393	3.91857
0.4538	3.04966	0.7692	10.7461	0.91388	7.98133	0.75855	3.90337
0.48049	2.89346	0.81444	11.2677	0.96764	9.35128	0.80317	4.32891
0.50718	3.4813	0.85969	11.5108	1.0214	8.84451	0.84779	4.13972
0.53388	3.12332	0.90494	11.3992	1.07516	10.3805	0.89241	5.13538
0.56057	3.58595	0.95019	11.5493	1.12891	10.4366	0.93703	7.86967
0.58727	3.64001	0.99543	11.3833	1.18267	10.9105	0.98165	8.78575
0.61396	3.91667	1.04068	11.7222	1.23643	10.9693	1.02627	8.23418
0.64065	3.97398	1.08593	12.2211	1.29019	11.3614	1.07089	8.39028
0.66735	4.19417	1.13117	11.4344	1.34394	8.64049	1.11551	8.71897
0.69404	3.56148	1.17642	11.7245	1.3977	-6.43479	1.16013	8.91098
0.72073	4.44346	1.22167	13.2401	1.45146	-6.62528	1.20475	8.71966
0.74743	3.65811	1.26691	12.5779	1.50522	-6.84143	1.24937	8.45408
0.77412	3.32689	1.31216	12.3821	1.55897	-5.86977	1.29399	9.08294
0.80082	4.29004	1.35741	12.5578	1.61273	-5.77827	1.33861	9.30336
0.82751	3.9286	1.40266	12.8133	1.66649	-6.96756	1.38323	10.1628
0.8542	4.01766	1.4479	13.2259			1.42785	9.31425
0.8809	3.89453	1.49315	16.8234			1.47247	8.16951
0.90759	3.86003	1.5384	13.5847			1.51709	6.58841
0.93429	4.54597	1.58364	13.0238			1.56172	6.0795
0.96098	3.82217	1.62889	13.6987			1.60634	2.53974
0.98767	3.99376	1.67414	13.6242			1.65096	-4.87641
1.01437	4.43474	1.71938	13.5358			1.69558	-7.56127
1.04106	4.4376	1.76463	12.8147			1.7402	-7.2274
1.06776	4.19098	1.80988	12.9864			1.78482	-7.68193
1.09445	4.56964	1.85512	12.9068			1.82944	-7.83861
1.12114	3.86997	1.90037	12.8515			1.87406	-7.23156
1.14784	3.73948	1.94562	13.088
1.17453	4.58489	1.99087	12.8254
1.20122	3.4768	2.03611	13.9896
1.22792	3.57352	2.08136	17.1067
1.25461	3.68613	2.12661	21.4481
1.28131	3.02734	2.17185	18.5403
1.308	3.63285	2.2171	15.2726
1.33469	3.16641	2.26235	15.9338
1.36139	3.21825	2.30759	13.4108
1.38808	2.91321	2.35284	13.6878
1.41478	3.11978	2.39809	12.5444
1.44147	3.54646	2.44333	12.9023
1.46816	3.05669	2.48858	12.3757
1.49486	3.47435	2.53383	13.6207
1.52155	3.88422	2.57908	13.7512
1.54825	3.33554	2.62432	13.4831
1.57494	2.5524	2.66957	13.5284
1.60163	2.3056	2.71482	13.3595
1.62833	-1.33552	2.76006	13.3018
1.65502	-1.62441	2.80531	13.0579
1.68171	-1.49764	2.85056	8.83187
1.70841	-1.5177	2.8958	2.38451
1.7351	-2.14338	2.94105	0.81793
1.7618	-1.42195	2.9863	0.27024
1.78849	-1.62593	3.03154	0.29473
1.81518	-1.98285	3.07679	0.11078
1.84188	-1.97854	3.12204	0.59589
1.86857	-2.54717	3.16729	0.36897
		3.21253	0.25941
