# Supplementary material for: Single crystals of purely organic free-standing two-dimensional woven polymer networks
Source: Nat Chem. 2024 Jul 18;16(11):1906–14. doi: 10.1038/s41557-024-01580-3 (PMC11527790; doi:10.1038/s41557-024-01580-3)
Supplement: Supplementary file 10 — Data for thicknesses of 2DWPN-1 nanosheet in Fig. 3d–f, and data for Raman spectra of bulk 2DWPN-1 and 2DWPN-1 flakes. [file 41557_2024_1580_MOESM10_ESM.xls]

## Sheet: Figure 3d
Figure 3d
x (μm)	h (μm)
0	-0.489324
0.0334969	-0.352799
0.0669938	-0.607588
0.100491	-0.410925
0.133988	-0.530719
0.167485	-0.515381
0.200982	-0.54549
0.234479	-0.711477
0.267975	-0.606684
0.301472	0.0398966
0.334969	0.68606
0.368466	0.744661
0.401963	0.802937
0.43546	0.770548
0.468957	0.87339
0.502454	0.885471
0.535951	0.671427
0.569448	0.502179
0.602945	0.560648

## Sheet: Figure 3e
Figure 3e
x (nm)	h (nm)
0	-1.46976
25.94	-1.19247
51.8799	-1.42676
77.8199	-1.40518
103.76	-1.55412
129.7	-1.70306
155.64	-1.51112
181.58	-1.40436
207.52	-0.700829
233.46	0.173224
259.4	0.0242806
285.34	-0.0394829
311.279	0.237808
337.219	0.00368425
363.159	0.0251008
389.099	0.131865
415.039	0.323976
440.979	0.0896846
466.919	0.111268
492.859	0.132852
518.799	1.17743
544.739	1.71043
570.679	1.56149
596.619	1.49772
622.559	1.60449
648.499	1.62607
674.439	1.73283
700.379	1.66907
726.319	1.77584
752.259	1.71207
778.199	1.73365
804.139	1.66989
830.079	1.77666
856.019	1.54253
881.959	1.47877
907.899	1.67088
933.839	1.77764

## Sheet: Figure 3f
Figure 3f
x (um)	h (nm)
0	-1.15428
0.0219753	-1.14049
0.0439507	-1.04599
0.065926	-1.04584
0.0879014	-1.0457
0.109877	-0.904611
0.131852	-1.13818
0.153827	-0.90353
0.175803	-0.902989
0.197778	-1.04299
0.219753	-1.08982
0.241729	-1.18284
0.263704	-1.13572
0.285679	-1.13518
0.307655	-1.08805
0.32963	-0.993551
0.351605	-0.431622
0.373581	0.0371336
0.395556	0.458911
0.417531	0.365887
0.439507	0.506579
0.461482	0.319599
0.483457	0.273162
0.505433	0.273703
0.527408	0.274244
0.549384	0.415327
0.571359	0.556411
0.593334	0.931211
0.615309	1.16547
0.637285	1.40051
0.65926	1.68174
0.681235	1.82282
0.703211	1.68243
0.725186	1.72956
0.747162	1.87064
0.769137	1.87079
0.791112	1.87133
0.813087	1.91885
0.835063	1.68528
0.857038	1.68543
0.879014	1.82652
0.900989	1.78008
0.922964	1.59349
0.94494	1.73418
0.966915	1.73433
0.98889	1.59472
1.01087	1.59487
1.03284	1.59541
1.05482	1.54897
1.07679	1.64308
1.09877	1.83075
1.12074	2.90827
1.14272	3.28346
1.16469	3.28361
1.18667	2.95647
1.20864	2.81608
1.23062	2.81701
1.25259	2.86414
1.27457	2.95824
1.29655	2.81824
1.31852	2.91235
1.3405	2.86591
1.36247	2.4918
1.38445	2.58591
1.40642	2.99647

## Sheet: Figure 3g
Figure 3g
Bulk crystals		Multilayer		Bilayer		Monolayer		SiO2/Si
Raman shfit (cm-1)	Intensity (a.u.)	Raman shfit (cm-1)	Intensity (a.u.)	Raman shfit (cm-1)	Intensity (a.u.)	Raman shfit (cm-1)	Intensity (a.u.)	Raman shfit (cm-1)	Intensity (a.u.)
3202.89	140.036	2002.12	700.142	2002.12	221.566	2002.12	197.595	3202.89	167.059
3201.59	117.712	2000.59	705.256	2000.59	218.637	2000.59	189.852	3201.59	164.203
3200.3	122.762	1999.05	708.619	1999.05	214.436	1999.05	182.998	3200.3	164.217
3199	121.217	1997.52	719.175	1997.52	208.898	1997.52	180.143	3199	158.037
3197.7	127.279	1995.99	726.716	1995.99	206.946	1995.99	178.494	3197.7	152.238
3196.41	122.691	1994.45	732.838	1994.45	210.293	1994.45	181.705	3196.41	154.353
3195.11	129.764	1992.92	731.229	1992.92	206.406	1992.92	185.852	3195.11	155.513
3193.81	118.083	1991.38	720.989	1991.38	214.43	1991.38	182.899	3193.81	163.611
3192.51	125.155	1989.85	720.315	1989.85	212.453	1989.85	185.287	3192.51	165.549
3191.22	118.545	1988.31	718.395	1988.31	218.255	1988.31	187.176	3191.22	168.999
3189.92	125.107	1986.78	712.611	1986.78	215.981	1986.78	187.73	3189.92	174.117
3188.62	120.525	1985.24	714.833	1985.24	211.468	1985.24	186.879	3188.62	171.056
3187.32	125.059	1983.71	701.4	1983.71	212.452	1983.71	189.365	3187.32	167.165
3186.02	129.085	1982.17	703.883	1982.17	213.105	1982.17	193.877	3186.02	172.612
3184.72	117.419	1980.63	708.209	1980.63	213.955	1980.63	200.997	3184.72	176.118
3183.42	130.047	1979.09	717.746	1979.09	223.41	1979.09	188.415	3183.42	171.042
3182.12	122.939	1977.56	727.347	1977.56	222.592	1977.56	185.096	3182.12	168.263
3180.82	124.433	1976.02	730.759	1976.02	227.879	1976.02	191.849	3180.82	167.245
3179.52	120.869	1974.48	728.588	1974.48	223.451	1974.48	188.596	3179.52	170.625
3178.22	123.374	1972.94	725.088	1972.94	215.83	1972.94	186.32	3178.22	172.736
3176.92	114.757	1971.4	710.71	1971.4	215.126	1971.4	191.343	3176.92	173.708
3175.62	130.909	1969.86	720.628	1969.86	212.113	1969.86	192.335	3175.62	173.357
3174.32	117.745	1968.32	722.894	1968.32	205.971	1968.32	194.31	3174.32	175.565
3173.02	123.785	1966.79	727.448	1966.79	205.654	1966.79	193.008	3173.02	172.342
3171.72	123.761	1965.24	725.345	1965.24	209.033	1965.24	193.649	3171.72	173.412
3170.42	124.243	1963.71	730.543	1963.71	212.156	1963.71	196.501	3170.42	167.501
3169.11	126.239	1962.16	733.862	1962.16	211.847	1962.16	192.678	3169.11	172.061
3167.81	121.166	1960.62	737.996	1960.62	210.797	1960.62	188.525	3167.81	177.542
3166.51	117.609	1959.08	734.969	1959.08	216.134	1959.08	184.101	3166.51	174.208
3165.21	120.11	1957.54	736.991	1957.54	217.029	1957.54	180.094	3165.21	164.43
3163.9	120.592	1956	731.5	1956	213.289	1956	179.575	3163.9	166.722
3162.6	120.064	1954.46	721.406	1954.46	216.84	1954.46	180.81	3162.6	167.616
3161.3	129.624	1952.91	722.481	1952.91	216.644	1952.91	188.556	3161.3	162.911
3159.99	121.027	1951.37	728.027	1951.37	215.625	1951.37	194.356	3159.99	161.444
3158.69	116.466	1949.83	731.776	1949.83	210.329	1949.83	192.609	3158.69	161.758
3157.38	115.939	1948.28	732.839	1948.28	205.294	1948.28	191.707	3157.38	167.28
3156.08	120.453	1946.74	728.167	1946.74	202.583	1946.74	193.552	3156.08	164.26
3154.77	125.469	1945.2	721.458	1945.2	207.011	1945.2	192.967	3154.77	162.996
3153.47	133.506	1943.65	714.287	1943.65	212.495	1943.65	184.998	3153.47	163.502
3152.16	132.473	1942.11	706.554	1942.11	215.817	1942.11	176.772	3152.16	164.203
3150.86	124.893	1940.56	713.551	1940.56	217.924	1940.56	179.98	3150.86	167.881
3149.55	126.38	1939.02	719.896	1939.02	215.949	1939.02	177.73	3149.55	169.159
3148.25	134.41	1937.47	722.449	1937.47	210.814	1937.47	169.429	3148.25	164.402
3146.94	122.808	1935.92	731.572	1935.92	207.696	1935.92	173.223	3146.94	163.171
3145.63	122.281	1934.38	740.509	1934.38	208.695	1934.38	182.893	3145.63	157.705
3144.33	131.817	1932.83	736.099	1932.83	221.385	1932.83	184.845	3144.33	160.876
3143.02	118.21	1931.28	727.671	1931.28	217.963	1931.28	186.445	3143.02	162.659
3141.71	118.69	1929.74	722.73	1929.74	220.396	1929.74	192.879	3141.71	163.363
3140.41	125.204	1928.19	722.551	1928.19	222.126	1928.19	193.964	3140.41	172.843
3139.1	129.202	1926.64	726.617	1926.64	219.296	1926.64	192.889	3139.1	173.698
3137.79	122.141	1925.09	720.618	1925.09	216.186	1925.09	187.764	3137.79	170.298
3136.48	125.635	1923.54	723.652	1923.54	215.708	1923.54	186.574	3136.48	160.946
3135.17	114.055	1921.99	716.868	1921.99	219.795	1921.99	188.181	3135.17	155.194
3133.86	141.159	1920.45	712.844	1920.45	227.38	1920.45	186.838	3133.86	156.489
3132.55	129.581	1918.9	714.485	1918.9	221.728	1918.9	187.788	3132.55	154.86
3131.25	127.045	1917.35	728.509	1917.35	218.995	1917.35	195.419	3131.25	151.721
3129.93	126.016	1915.79	736.934	1915.79	217.363	1915.79	188.439	3129.93	155.103
3128.62	126.494	1914.25	738.813	1914.25	217.076	1914.25	190.317	3128.62	155.553
3127.32	127.474	1912.7	733.537	1912.7	214.545	1912.7	194.673	3127.32	157.938
3126	131.463	1911.14	734.146	1911.14	210.949	1911.14	197.001	3126	157.636
3124.69	128.93	1909.59	728.783	1909.59	206.727	1909.59	196.041	3124.69	164.121
3123.38	123.889	1908.04	735.132	1908.04	206.944	1908.04	191.579	3123.38	164.056
3122.07	132.391	1906.49	746.959	1906.49	203.33	1906.49	183.009	3122.07	161.656
3120.76	129.357	1904.94	758.148	1904.94	199.225	1904.94	182.613	3120.76	162.164
3119.45	125.823	1903.38	761.931	1903.38	206.141	1903.38	173.814	3119.45	162.034
3118.14	129.808	1901.83	759.645	1901.83	206.983	1901.83	172.218	3118.14	158.193
3116.83	130.284	1900.28	747.148	1900.28	212.207	1900.28	175.066	3116.83	163.498
3115.51	130.259	1898.72	742.199	1898.72	215.386	1898.72	183.346	3115.51	162.773
3114.2	131.737	1897.17	737.619	1897.17	217.477	1897.17	186.794	3114.2	165.988
3112.89	132.213	1895.62	734.602	1895.62	216.938	1895.62	190.096	3112.89	159.627
3111.57	131.686	1894.06	743.454	1894.06	217.705	1894.06	187.518	3111.57	154.766
3110.26	132.162	1892.51	730.875	1892.51	222.428	1892.51	184.498	3110.26	154.649
3108.95	134.639	1890.95	733.364	1890.95	227.91	1890.95	181.911	3108.95	159.427
3107.63	131.11	1889.39	737.986	1889.39	226.768	1889.39	181.377	3107.63	158.917
3106.32	134.087	1887.84	731.991	1887.84	224.668	1887.84	180.906	3106.32	161.526
3105	133.561	1886.28	730.998	1886.28	220.603	1886.28	183.346	3105	159.374
3103.69	137.536	1884.72	734.184	1884.72	213.626	1884.72	185.314	3103.69	162.946
3102.38	127.009	1883.17	736.111	1883.17	205.854	1883.17	185.395	3102.38	162.028
3101.06	130.484	1881.61	738.032	1881.61	200.686	1881.61	179.208	3101.06	164.619
3099.74	137.457	1880.05	724.094	1880.05	200.657	1880.05	178.083	3099.74	178.768
3098.43	135.931	1878.5	727.167	1878.5	203.63	1878.5	175.412	3098.43	181.779
3097.11	141.401	1876.94	728.203	1876.94	213.875	1876.94	177.373	3097.11	180.51
3095.8	140.375	1875.38	727.293	1875.38	218.514	1875.38	178.95	3095.8	176.564
3094.48	141.846	1873.82	728.882	1873.82	223.545	1873.82	182.518	3094.48	171.106
3093.16	142.818	1872.26	731.481	1872.26	224.311	1872.26	187.315	3093.16	169.515
3091.85	140.294	1870.7	729.18	1870.7	222.584	1870.7	187.965	3091.85	165.911
3090.53	151.748	1869.14	728.581	1869.14	220.243	1869.14	191.961	3090.53	164.85
3089.21	152.218	1867.58	736.003	1867.58	217.585	1867.58	189.229	3089.21	172.93
3087.89	151.69	1866.02	743.413	1866.02	215.566	1866.02	181.227	3087.89	171.457
3086.58	158.146	1864.46	744.218	1864.46	217.174	1864.46	181.894	3086.58	174.137
3085.26	155.123	1862.9	743.041	1862.9	222.421	1862.9	184.931	3085.26	180.355
3083.94	150.106	1861.34	742.772	1861.34	228.036	1861.34	184.933	3083.94	175.006
3082.62	163.539	1859.78	739.477	1859.78	219.166	1859.78	184.051	3082.62	178.33
3081.3	161.015	1858.21	735.545	1858.21	217.266	1858.21	185.259	3081.3	174.842
3079.98	148.524	1856.65	740.391	1856.65	219.189	1856.65	185.86	3079.98	170.579
3078.66	154.973	1855.09	743.099	1855.09	219.272	1855.09	182.958	3078.66	168.612
3077.34	150.46	1853.53	741.492	1853.53	219.416	1853.53	185.869	3077.34	166.208
3076.02	151.427	1851.96	732.946	1851.96	214.332	1851.96	187.336	3076.02	162.046
3074.7	142.931	1850.4	734.427	1850.4	211.158	1850.4	190.722	3074.7	161.507
3073.38	156.348	1848.84	730.426	1848.84	208.02	1848.84	187.813	3073.38	153.996
3072.06	165.279	1847.27	724.301	1847.27	202.653	1847.27	188.035	3072.06	156.823
3070.74	163.256	1845.71	721.787	1845.71	203.436	1845.71	186.085	3070.74	154.414
3069.42	147.3	1844.14	714.757	1844.14	198.916	1844.14	185.794	3069.42	157.184
3068.1	150.257	1842.58	712.817	1842.58	202.23	1842.58	188.356	3068.1	167.714
3066.78	145.254	1841.01	716.258	1841.01	204.524	1841.01	184.364	3066.78	171.747
3065.46	156.665	1839.45	724.327	1839.45	205.977	1839.45	180.244	3065.46	177.647
3064.13	157.132	1837.88	739.801	1837.88	206.933	1837.88	179.597	3064.13	177.523
3062.81	148.153	1836.31	741.012	1836.31	215.432	1836.31	178.178	3062.81	175.415
3061.49	161.048	1834.75	745.774	1834.75	225.18	1834.75	179.58	3061.49	165.193
3060.16	148.592	1833.18	746.589	1833.18	221.707	1833.18	176.193	3060.16	160.491
3058.84	150.551	1831.61	744.698	1831.61	216.198	1831.61	175.697	3058.84	160.955
3057.52	153.006	1830.04	748.648	1830.04	216.103	1830.04	169.983	3057.52	160.645
3056.19	146.023	1828.48	749.899	1828.48	219.793	1828.48	167.722	3056.19	158.902
3054.87	159.899	1826.91	755.192	1826.91	220.322	1826.91	169.631	3054.87	162.253
3053.54	151.428	1825.34	754.463	1825.34	221.947	1825.34	169.27	3053.54	161.739
3052.22	143.953	1823.77	749.989	1823.77	226.625	1823.77	172.907	3052.22	165.831
3050.9	141.444	1822.2	753.351	1822.2	223.073	1822.2	173.463	3050.9	162.78
3049.57	142.905	1820.63	750.527	1820.63	218.353	1820.63	171.775	3049.57	163.15
3048.25	141.389	1819.06	750.754	1819.06	217.108	1819.06	169.715	3048.25	161.806
3046.92	139.874	1817.49	748.206	1817.49	212.816	1817.49	172.068	3046.92	152.318
3045.59	137.368	1815.92	739.934	1815.92	217.137	1815.92	181.252	3045.59	146.964
3044.27	140.812	1814.35	730.842	1814.35	209.455	1814.35	188.057	3044.27	147.679
3042.94	135.332	1812.78	728.631	1812.78	211.744	1812.78	190.419	3042.94	153.253
3041.62	125.393	1811.21	728.906	1811.21	215.467	1811.21	193.65	3041.62	162.589
3040.29	143.704	1809.63	743.65	1809.63	210.568	1809.63	189.113	3040.29	170.546
3038.96	133.767	1808.06	745.824	1808.06	214.284	1808.06	187.587	3038.96	175.223
3037.63	131.265	1806.49	753.231	1806.49	216.913	1806.49	186.857	3037.63	175.767
3036.31	134.706	1804.92	756.216	1804.92	210.899	1804.92	183.998	3036.31	163.8
3034.98	135.175	1803.34	749.744	1803.34	213.143	1803.34	182.66	3034.98	157.37
3033.65	130.199	1801.77	742.66	1801.77	211.009	1801.77	182.332	3033.65	158.57
3032.32	147.992	1800.2	739.657	1800.2	215.871	1800.2	182.574	3032.32	161.57
3030.99	138.561	1798.62	740.303	1798.62	213.632	1798.62	176.479	3030.99	166.276
3029.66	141.503	1797.05	743.592	1797.05	215.436	1797.05	174.141	3029.66	170.242
3028.33	142.959	1795.47	736.649	1795.47	212.201	1795.47	171.752	3028.33	174.11
3027	143.921	1793.9	739.751	1793.9	210.321	1793.9	171.11	3027	171.954
3025.68	145.377	1792.32	733.796	1792.32	206.104	1792.32	169.46	3025.68	166.443
3024.35	134.472	1790.75	725.923	1790.75	208.395	1790.75	175.656	3024.35	166.77
3023.02	146.309	1789.17	731.007	1789.17	211.582	1789.17	183.791	3023.02	169.777
3021.68	144.304	1787.59	732.892	1787.59	210.191	1787.59	195.172	3021.68	173.373
3020.35	145.264	1786.02	739.516	1786.02	209.9	1786.02	189.907	3020.35	174.462
3019.02	144.248	1784.44	744.465	1784.44	218.917	1784.44	191.921	3019.02	170.331
3017.69	140.269	1782.86	746.449	1782.86	217.447	1782.86	187.613	3017.69	169.733
3016.36	140.736	1781.29	745.71	1781.29	221.79	1781.29	180.107	3016.36	164.956
3015.03	148.115	1779.71	740.482	1779.71	222.244	1779.71	176.778	3015.03	169.794
3013.7	147.592	1778.13	727.656	1778.13	213.952	1778.13	178.406	3013.7	171.931
3012.36	152.006	1776.55	727.983	1776.55	211.006	1776.55	175.689	3012.36	173.899
3011.03	151.483	1774.97	725.039	1774.97	197.486	1774.97	178.863	3011.03	175.509
3009.7	148.987	1773.39	730.272	1773.39	191.707	1773.39	175.326	3009.7	180.222
3008.37	136.627	1771.81	738.065	1771.81	194.513	1771.81	180.732	3008.37	178.744
3007.03	140.546	1770.23	742.843	1770.23	201.695	1770.23	182.412	3007.03	173.895
3005.7	135.588	1768.65	739.654	1768.65	208.716	1768.65	183.322	3005.7	167.464
3004.37	138.027	1767.07	740.549	1767.07	213.055	1767.07	188.284	3004.37	163.834
3003.03	128.636	1765.49	739.618	1765.49	210.527	1765.49	189.062	3003.03	156.489
3001.7	133.046	1763.91	741.913	1763.91	213.318	1763.91	185.918	3001.7	155.839
3000.36	130.557	1762.33	740.472	1762.33	201.718	1762.33	184.089	3000.36	154.766
2999.03	124.128	1760.74	742.423	1760.74	194.579	1760.74	181.409	2999.03	163.404
2997.69	131.984	1759.16	736.698	1759.16	194.847	1759.16	178.617	2997.69	164.474
2996.36	132.451	1757.58	732.82	1757.58	200.87	1757.58	177.972	2996.36	161.017
2995.02	133.902	1756	724.94	1756	203.266	1756	179.124	2995.02	160.682
2993.69	125.509	1754.41	727.706	1754.41	204.924	1754.41	184.263	2993.69	158.814
2992.35	138.279	1752.83	730.566	1752.83	206.673	1752.83	186.525	2992.35	164.35
2991.01	135.792	1751.25	740.992	1751.25	208.04	1751.25	187.006	2991.01	169.757
2989.68	133.798	1749.66	745.169	1749.66	203.455	1749.66	181.782	2989.68	168.031
2988.34	136.231	1748.08	759.677	1748.08	202.828	1748.08	175.947	2988.34	170.447
2987	147.023	1746.49	761.417	1746.49	208.667	1746.49	173.371	2987	167.332
2985.67	135.195	1744.91	767.115	1744.91	213.151	1744.91	173.45	2985.67	163.872
2984.33	140.576	1743.32	769.627	1743.32	213.339	1743.32	173.483	2984.33	162.51
2982.99	135.143	1741.73	767.542	1741.73	209.951	1741.73	177.42	2982.99	161.4
2981.65	136.591	1740.15	755.719	1740.15	213.215	1740.15	184.173	2981.65	163.738
2980.31	138.53	1738.56	759.129	1738.56	213.493	1738.56	184.79	2980.31	160.669
2978.97	130.644	1736.97	762.004	1736.97	212.427	1736.97	179.329	2978.97	155.27
2977.64	146.333	1735.39	766.258	1735.39	213.066	1735.39	178.543	2977.64	150.624
2976.3	129.121	1733.8	763.316	1733.8	214.948	1733.8	178.845	2976.3	150.458
2974.96	133.023	1732.21	761.799	1732.21	217.318	1732.21	173.539	2974.96	159.861
2973.62	138.886	1730.62	752.271	1730.62	212.027	1730.62	176.647	2973.62	169.967
2972.28	134.934	1729.04	736.553	1729.04	210.153	1729.04	175.378	2972.28	175.465
2970.94	138.342	1727.45	716.314	1727.45	216.465	1727.45	180.667	2970.94	180.013
2969.6	143.71	1725.86	710.62	1725.86	218.663	1725.86	181.024	2969.6	186.468
2968.26	143.683	1724.27	712.294	1724.27	220.281	1724.27	180.806	2968.26	179.115
2966.91	141.694	1722.68	715.091	1722.68	217.143	1722.68	183.764	2966.91	168.348
2965.57	136.764	1721.09	726.693	1721.09	219.687	1721.09	180.091	2965.57	164.926
2964.23	136.248	1719.5	739.015	1719.5	216.576	1719.5	178.74	2964.23	170.78
2962.89	141.611	1717.91	750.07	1717.91	211.281	1717.91	183.7	2962.89	166.805
2961.55	137.175	1716.31	760.135	1716.31	210.235	1716.31	182.644	2961.55	165.381
2960.21	142.536	1714.72	760.27	1714.72	208.62	1714.72	184.224	2960.21	162.763
2958.86	139.08	1713.13	756.57	1713.13	206.503	1713.13	184.208	2958.86	160.846
2957.52	140.033	1711.54	756.204	1711.54	204.036	1711.54	182.642	2957.52	157.212
2956.18	137.068	1709.95	759.821	1709.95	205.699	1709.95	179.937	2956.18	151.028
2954.83	137.042	1708.36	767.52	1708.36	214.749	1708.36	175.58	2954.83	155.473
2953.49	132.611	1706.76	765.593	1706.76	209.095	1706.76	177.424	2953.49	159.515
2952.15	139.435	1705.17	768.502	1705.17	212.541	1705.17	181.772	2952.15	157.489
2950.8	139.408	1703.57	764.984	1703.57	206.151	1703.57	184.285	2950.8	156.193
2949.46	148.184	1701.98	757.484	1701.98	204.09	1701.98	184.356	2949.46	158.014
2948.11	138.865	1700.38	746.54	1700.38	198.401	1700.38	184.927	2948.11	160.072
2946.77	140.794	1698.79	745.276	1698.79	197.906	1698.79	184.802	2946.77	165.53
2945.42	138.322	1697.2	746.371	1697.2	207.113	1697.2	180.055	2945.42	167.483
2944.08	138.784	1695.6	751.509	1695.6	211.664	1695.6	182.504	2944.08	178.265
2942.73	139.734	1694	743.064	1694	213.559	1694	185.511	2942.73	175.839
2941.38	129.938	1692.41	749.907	1692.41	220.991	1692.41	191.829	2941.38	174.632
2940.04	138.704	1690.81	752.771	1690.81	217.429	1690.81	191.193	2940.04	163.781
2938.69	138.677	1689.21	754.89	1689.21	216.505	1689.21	185.858	2938.69	164.078
2937.35	141.579	1687.62	747.576	1687.62	211.345	1687.62	184.429	2937.35	159.674
2936	147.409	1686.02	750.572	1686.02	213.274	1686.02	179.452	2936	155.947
2934.65	140.548	1684.42	753.301	1684.42	210.668	1684.42	175.775	2934.65	157.49
2933.3	144.424	1682.82	753.5	1682.82	207.642	1682.82	178.425	2933.3	165.335
2931.96	143.42	1681.23	758.108	1681.23	209.381	1681.23	176.987	2931.96	164.448
2930.61	140.954	1679.63	771.491	1679.63	208.744	1679.63	178.278	2930.61	163.684
2929.26	138.001	1678.03	776.002	1678.03	208.307	1678.03	175.84	2929.26	157.919
2927.91	140.899	1676.43	770.343	1676.43	212.394	1676.43	173.048	2927.91	162.514
2926.56	151.596	1674.83	751.572	1674.83	215.577	1674.83	174.315	2926.56	158.913
2925.21	140.357	1673.23	745.469	1673.23	218.901	1673.23	177.547	2925.21	158.374
2923.86	152.024	1671.63	748.997	1671.63	220.439	1671.63	181.512	2923.86	162.433
2922.51	148.585	1670.03	746.087	1670.03	225.473	1670.03	179.095	2922.51	169.245
2921.16	149.043	1668.43	758.62	1668.43	221.297	1668.43	179.063	2921.16	172.628
2919.81	140.248	1666.83	767.552	1666.83	218.325	1666.83	181.051	2919.81	169.754
2918.46	144.116	1665.22	762.013	1665.22	214.48	1665.22	177.467	2918.46	166.306
2917.11	151.39	1663.62	757.25	1663.62	212.505	1663.62	173.088	2917.11	164.263
2915.76	158.174	1662.02	748.76	1662.02	207.008	1662.02	168.62	2915.76	160.03
2914.41	156.684	1660.42	749.189	1660.42	202.688	1660.42	167.707	2914.41	159.871
2913.06	140.599	1658.81	749.475	1658.81	202.009	1658.81	164.553	2913.06	163.219
2911.71	149.813	1657.21	746.326	1657.21	207.049	1657.21	166.828	2911.71	167.541
2910.36	144.435	1655.61	751.429	1655.61	207.714	1655.61	176.249	2910.36	167.343
2909	146.838	1654	755.291	1654	211.323	1654	188.379	2909	166.241
2907.65	135.628	1652.4	755.419	1652.4	209.236	1652.4	191.288	2907.65	167.411
2906.3	144.836	1650.79	755.66	1650.79	215.718	1650.79	193.89	2906.3	162.211
2904.94	142.865	1649.19	767.143	1649.19	217.69	1649.19	190.249	2904.94	162.096
2903.59	150.124	1647.58	783.461	1647.58	217.645	1647.58	192.963	2903.59	159.171
2902.24	139.895	1645.98	807.589	1645.98	226.585	1645.98	193.729	2902.24	160.039
2900.88	148.609	1644.37	843.088	1644.37	236.788	1644.37	195.981	2900.88	162.296
2899.53	148.095	1642.76	892.578	1642.76	252.136	1642.76	202.269	2899.53	160.934
2898.17	154.377	1641.16	955.294	1641.16	267.797	1641.16	209.542	2898.17	163.006
2896.82	149.008	1639.55	1018.65	1639.55	280.206	1639.55	212.636	2896.82	166.564
2895.47	138.303	1637.94	1062.37	1637.94	296.501	1637.94	219.525	2895.47	169.688
2894.11	149.435	1636.34	1107.68	1636.34	308.538	1636.34	225.601	2894.11	166.139
2892.75	138.734	1634.73	1135.12	1634.73	317.776	1634.73	236.256	2892.75	162.83
2891.4	135.797	1633.12	1159.86	1633.12	329.242	1633.12	233.939	2891.4	162.648
2890.04	144.014	1631.51	1147.45	1631.51	325.825	1631.51	235.733	2890.04	162.48
2888.69	136.714	1629.9	1131.09	1629.9	329.334	1629.9	232.1	2888.69	160.283
2887.33	137.657	1628.29	1097.37	1628.29	324.125	1628.29	227.607	2887.33	164.453
2885.97	135.207	1626.68	1042.13	1626.68	310.426	1626.68	220.168	2885.97	169.013
2884.62	141.48	1625.07	983.41	1625.07	295.037	1625.07	210.353	2884.62	171.889
2883.26	138.546	1623.46	931.74	1623.46	281.657	1623.46	202.356	2883.26	171.817
2881.9	139.487	1621.85	896.522	1621.85	263.017	1621.85	193.351	2881.9	177.997
2880.54	147.208	1620.24	872.279	1620.24	247.848	1620.24	182.594	2880.54	179.833
2879.19	147.663	1618.63	854.878	1618.63	234.467	1618.63	183.589	2879.19	180.418
2877.83	146.183	1617.02	850.836	1617.02	232.699	1617.02	178.732	2877.83	173.587
2876.47	146.638	1615.4	845.167	1615.4	232.247	1615.4	185.292	2876.47	168.421
2875.11	144.674	1613.79	838.103	1613.79	234.183	1613.79	190.012	2875.11	157.488
2873.75	133.036	1612.18	842.532	1612.18	229.058	1612.18	191.447	2873.75	149.209
2872.39	145.101	1610.57	842.497	1610.57	226.739	1610.57	194.239	2872.39	153.682
2871.03	152.81	1608.95	842.079	1608.95	218.999	1608.95	191.189	2871.03	158.259
2869.67	142.144	1607.34	830.158	1607.34	216.641	1607.34	190.632	2869.67	160.457
2868.31	149.851	1605.72	828.698	1605.72	211.4	1605.72	187.68	2868.31	167.107
2866.95	148.855	1604.11	819.532	1604.11	215.08	1604.11	186.832	2866.95	169.702
2865.59	155.107	1602.5	815.459	1602.5	222.514	1602.5	188.641	2865.59	166.791
2864.23	143.966	1600.88	821.023	1600.88	227.679	1600.88	180.812	2864.23	164.397
2862.87	135.727	1599.27	827.1	1599.27	224.191	1599.27	181.695	2862.87	160.545
2861.51	151.154	1597.65	836.82	1597.65	223.958	1597.65	179.388	2861.51	160.709
2860.15	147.262	1596.03	831.073	1596.03	222.614	1596.03	176.403	2860.15	160.282
2858.78	157.37	1594.42	819.971	1594.42	223.216	1594.42	178.994	2858.78	166.932
2857.42	148.652	1592.8	810.843	1592.8	214.343	1592.8	175.465	2857.42	175.349
2856.06	156.344	1591.18	797.4	1591.18	210.625	1591.18	177.158	2856.06	176.725
2854.7	142.322	1589.57	791.991	1589.57	210.415	1589.57	176.874	2854.7	179.772
2853.33	154.353	1587.95	785.116	1587.95	210.969	1587.95	172.664	2853.33	178.88
2851.97	148.536	1586.33	778.732	1586.33	216.99	1586.33	176.875	2851.97	170.426
2850.61	158.633	1584.71	772.559	1584.71	218.585	1584.71	176.894	2850.61	162.243
2849.24	153.299	1583.09	768.908	1583.09	222.608	1583.09	181.83	2849.24	165.495
2847.88	151.823	1581.47	771.281	1581.47	220.964	1581.47	188.766	2847.88	167.295
2846.51	143.602	1579.85	767.953	1579.85	215.871	1579.85	185.283	2846.51	166.945
2845.15	144.056	1578.23	763.742	1578.23	213.347	1578.23	179.428	2845.15	160.389
2843.78	156.552	1576.62	771.673	1576.62	214.682	1576.62	176.35	2843.78	164.706
2842.42	150.742	1574.99	773.559	1574.99	217.23	1574.99	179.387	2842.42	165.306
2841.05	149.268	1573.37	769.516	1573.37	223.983	1573.37	180.181	2841.05	172.022
2839.69	155.497	1571.75	761.62	1571.75	225.487	1571.75	183.351	2839.69	177.113
2838.32	154.986	1570.13	768.165	1570.13	221.155	1570.13	187.326	2838.32	187.66
2836.95	146.293	1568.51	771.279	1568.51	215.356	1568.51	190.586	2836.95	181.653
2835.59	158.293	1566.89	767.934	1566.89	208.664	1566.89	188.173	2835.59	176.396
2834.22	148.16	1565.26	767.217	1565.26	214.055	1565.26	184.817	2834.22	167.237
2832.85	151.498	1563.64	784.889	1563.64	215.345	1563.64	185.238	2832.85	159.2
2831.49	146.66	1562.02	786.13	1562.02	210.715	1562.02	186.698	2831.49	152.872
2830.12	155.285	1560.39	786.265	1560.39	208.506	1560.39	187.936	2830.12	158.543
2828.75	168.233	1558.77	777.427	1558.77	206.467	1558.77	189.398	2828.75	156.252
2827.38	151.38	1557.15	773.307	1557.15	203.419	1557.15	187.332	2827.38	158.303
2826.01	151.831	1555.52	790.245	1555.52	204.287	1555.52	186.744	2826.01	150.677
2824.65	152.282	1553.9	801.722	1553.9	206.525	1553.9	187.336	2824.65	154.122
2823.28	146.969	1552.27	807.073	1552.27	217.906	1552.27	187.536	2823.28	158.008
2821.91	142.138	1550.65	816.988	1550.65	224.751	1550.65	184.384	2821.91	158.4
2820.54	146.431	1549.02	806.79	1549.02	227.113	1549.02	182.634	2820.54	159.344
2819.17	138.723	1547.39	795.762	1547.39	228.944	1547.39	185.989	2819.17	167.959
2817.8	158.372	1545.77	768.332	1545.77	230.448	1545.77	188.42	2817.8	168.007
2816.43	152.583	1544.14	754.923	1544.14	229.045	1544.14	181.842	2816.43	173.291
2815.06	151.114	1542.51	760.44	1542.51	224.707	1542.51	182.231	2815.06	167.143
2813.69	147.727	1540.89	754.98	1540.89	220.616	1540.89	177.739	2813.69	168.493
2812.32	156.33	1539.26	761.844	1539.26	212.481	1539.26	173.574	2812.32	166.186
2810.94	152.464	1537.63	774.025	1537.63	210.904	1537.63	170.729	2810.94	161.312
2809.57	144.285	1536	775.332	1536	207.068	1536	176.439	2809.57	160.587
2808.2	148.091	1534.37	772.503	1534.37	197.852	1534.37	181.576	2808.2	165.61
2806.83	150.937	1532.74	767.129	1532.74	200.738	1532.74	175.02	2806.83	170.398
2805.46	147.075	1531.11	763.001	1531.11	202.956	1531.11	172.058	2805.46	172.369
2804.08	151.357	1529.48	754.039	1529.48	208.152	1529.48	173.183	2804.08	171.827
2802.71	145.581	1527.85	746.663	1527.85	208.998	1527.85	173.777	2802.71	170.029
2801.34	155.607	1526.22	756.702	1526.22	210.168	1526.22	175.332	2801.34	163.73
2799.96	153.184	1524.59	762.802	1524.59	212.523	1524.59	180.964	2799.96	164.927
2798.59	156.982	1522.96	763.526	1522.96	208.342	1522.96	180.808	2798.59	169.535
2797.22	144.032	1521.33	768.307	1521.33	203.357	1521.33	181.663	2797.22	166.159
2795.84	154.051	1519.7	768.066	1519.7	202.9	1519.7	174.516	2795.84	167.444
2794.47	145.889	1518.06	764.239	1518.06	206.546	1518.06	172.281	2794.47	166.358
2793.09	149.208	1516.43	752.812	1516.43	210.129	1516.43	165.572	2793.09	173.372
2791.72	144.876	1514.8	748.12	1514.8	212.168	1514.8	168.667	2791.72	173.8
2790.34	149.628	1513.17	750.212	1513.17	216.058	1513.17	172.497	2790.34	172.986
2788.97	145.775	1511.53	743.68	1511.53	214.355	1511.53	179.486	2788.97	178.999
2787.59	146.702	1509.9	740.679	1509.9	211.635	1509.9	181.104	2787.59	177.428
2786.21	145.718	1508.26	749.746	1508.26	217.079	1508.26	188.073	2786.21	172.053
2784.84	137.569	1506.63	759.273	1506.63	209.205	1506.63	190.579	2784.84	170.918
2783.46	146.139	1504.99	770.915	1504.99	211.627	1504.99	190.068	2783.46	169.528
2782.08	150.407	1503.36	772.649	1503.36	213.608	1503.36	188.076	2782.08	168.126
2780.71	159.448	1501.72	781.547	1501.72	217.072	1501.72	182.676	2780.71	170.33
2779.33	153.212	1500.09	779.659	1500.09	223.69	1500.09	181.073	2779.33	164.135
2777.95	150.796	1498.45	766.622	1498.45	222.17	1498.45	184.003	2777.95	163.341
2776.57	134.545	1496.81	759.707	1496.81	221.353	1496.81	183.984	2776.57	160.441
2775.19	148.352	1495.18	757.15	1495.18	222.007	1495.18	182.311	2775.19	165.983
2773.82	164.539	1493.54	756.436	1493.54	218.964	1493.54	181.947	2773.82	166.588
2772.44	144.956	1491.9	756.017	1491.9	211.457	1491.9	187.299	2772.44	166.358
2771.06	144.451	1490.26	756.348	1490.26	214.674	1490.26	187.608	2771.06	163.94
2769.68	153.479	1488.62	753.126	1488.62	215.478	1488.62	179.339	2769.68	167.65
2768.3	159.168	1486.99	752.948	1486.99	220.89	1486.99	182.808	2768.3	157.21
2766.92	152.943	1485.35	749.341	1485.35	222.715	1485.35	188.911	2766.92	159.628
2765.54	158.153	1483.71	757.448	1483.71	227.328	1483.71	186.68	2765.54	164.798
2764.16	159.074	1482.07	759.218	1482.07	227.942	1482.07	189.526	2764.16	172.718
2762.78	167.138	1480.43	767.331	1480.43	231.174	1480.43	187.863	2762.78	177.507
2761.4	149.014	1478.79	767.048	1478.79	227.58	1478.79	189.374	2761.4	183.341
2760.01	151.365	1477.14	767.906	1477.14	228.088	1477.14	191.691	2760.01	180.606
2758.63	158.95	1475.5	759.82	1475.5	226.113	1475.5	189.727	2758.63	174.747
2757.25	152.258	1473.86	757.896	1473.86	222.495	1473.86	194.538	2757.25	159.84
2755.87	158.412	1472.22	748.469	1472.22	222.7	1472.22	196.46	2755.87	149.563
2754.49	154.576	1470.58	750.828	1470.58	225.813	1470.58	193.88	2754.49	147.637
2753.1	156.923	1468.94	749.327	1468.94	224.018	1468.94	194.502	2753.1	151.084
2751.72	148.81	1467.29	758.95	1467.29	225.046	1467.29	190.841	2751.72	157.978
2750.34	148.781	1465.65	765.355	1465.65	230.078	1465.65	189.29	2750.34	163.074
2748.95	148.752	1464.01	770.599	1464.01	226.025	1464.01	191.012	2748.95	169.805
2747.57	161.077	1462.36	773.052	1462.36	226.141	1462.36	195.911	2747.57	175.975
2746.19	151.544	1460.72	775.058	1460.72	221.66	1460.72	200.496	2746.19	171.179
2744.8	161.489	1459.07	773.256	1459.07	217.987	1459.07	196.791	2744.8	163.364
2743.42	160.507	1457.43	772.326	1457.43	220.545	1457.43	196.452	2743.42	163.044
2742.03	150.98	1455.78	772.027	1455.78	228.193	1455.78	191.297	2742.03	161.181
2740.65	150.476	1454.14	774.262	1454.14	236.232	1454.14	190.107	2740.65	156.882
2739.26	159.464	1452.49	778.764	1452.49	246.36	1452.49	188.197	2739.26	148.302
2737.88	151.841	1450.84	781.809	1450.84	241.939	1450.84	189.325	2737.88	154.78
2736.49	150.388	1449.2	789.426	1449.2	246.732	1449.2	192.893	2736.49	152.176
2735.1	152.73	1447.55	796.437	1447.55	249.139	1447.55	196.053	2735.1	149.548
2733.72	152.7	1445.9	796.099	1445.9	245.566	1445.9	191.574	2733.72	154.565
2732.33	150.773	1444.26	794.952	1444.26	244.222	1444.26	204.635	2732.33	160.653
2730.94	147.9	1442.61	791.08	1442.61	244.985	1442.61	199.167	2730.94	161.427
2729.56	151.662	1440.96	777.06	1440.96	241.488	1440.96	197.541	2729.56	167.05
2728.17	154.475	1439.31	768.629	1439.31	234.113	1439.31	198.479	2728.17	169.109
2726.78	160.604	1437.66	768.869	1437.66	225.273	1437.66	200.293	2726.78	175.666
2725.39	146.836	1436.01	770.768	1436.01	228.922	1436.01	199.515	2725.39	176.536
2724	159.12	1434.36	778.208	1434.36	232.434	1434.36	200.054	2724	175.651
2722.62	164.297	1432.71	777.972	1432.71	238.303	1432.71	195.784	2722.62	175.696
2721.23	158.111	1431.06	771.051	1431.06	236.775	1431.06	200.884	2721.23	176.24
2719.84	155.714	1429.41	770.54	1429.41	236.505	1429.41	192.13	2719.84	171.902
2718.45	150.951	1427.76	765.188	1427.76	237.675	1427.76	184.574	2718.45	174.939
2717.06	155.653	1426.11	762.07	1426.11	234.252	1426.11	183.797	2717.06	174.584
2715.67	154.203	1424.46	758.221	1424.46	233.108	1424.46	183.835	2715.67	172.825
2714.28	157.01	1422.8	754.147	1422.8	223.277	1422.8	182.773	2714.28	171.895
2712.89	158.398	1421.15	762.685	1421.15	221.866	1421.15	184.433	2712.89	164.825
2711.5	156.949	1419.5	759.451	1419.5	226.673	1419.5	180.578	2711.5	165.483
2710.11	161.172	1417.84	762.787	1417.84	223.708	1417.84	178.759	2710.11	165.763
2708.71	163.975	1416.19	771.123	1416.19	226.409	1416.19	179.722	2708.71	160.961
2707.32	160.163	1414.54	767.251	1414.54	225.48	1414.54	178.985	2707.32	160.54
2705.93	156.825	1412.88	758.334	1412.88	225.73	1412.88	183.386	2705.93	155.578
2704.54	159.156	1411.23	752.651	1411.23	223.494	1411.23	186.086	2704.54	147.672
2703.15	161.958	1409.57	765.104	1409.57	216.425	1409.57	189.953	2703.15	149.951
2701.75	159.566	1407.92	767.603	1407.92	221.315	1407.92	198.059	2701.75	158.068
2700.36	173.222	1406.26	775.8	1406.26	225.611	1406.26	191.496	2700.36	167.997
2698.97	159.503	1404.61	776.539	1404.61	227.133	1404.61	190.264	2698.97	175.326
2697.57	158.056	1402.95	777.997	1402.95	225.397	1402.95	192.853	2697.57	182.211
2696.18	152.365	1401.29	761.87	1401.29	224.507	1401.29	191.674	2696.18	182.015
2694.79	148.09	1399.63	756.052	1399.63	222.311	1399.63	195.252	2694.79	174.085
2693.39	171.166	1397.98	755.728	1397.98	217.512	1397.98	194.175	2693.39	168.273
2692	165.004	1396.32	766.969	1396.32	218.247	1396.32	192.552	2692	168.959
2690.6	154.602	1394.66	763.103	1394.66	221.815	1394.66	193.273	2690.6	166.853
2689.21	160.226	1393	766.726	1393	224.038	1393	187.316	2689.21	164.288
2687.81	160.195	1391.34	760.293	1391.34	229.385	1391.34	185.914	2687.81	169.209
2686.42	154.039	1389.69	764.92	1389.69	233.796	1389.69	182.222	2686.42	171.626
2685.02	158.248	1388.03	754.616	1388.03	240.913	1388.03	179.985	2685.02	173.474
2683.62	160.1	1386.37	760.893	1386.37	236.557	1386.37	189.116	2683.62	171.669
2682.23	158.657	1384.71	763.007	1384.71	237.087	1384.71	192.694	2682.23	172.046
2680.83	164.274	1383.04	769.8	1383.04	239.491	1383.04	191.62	2680.83	171.824
2679.43	166.124	1381.38	780.061	1381.38	235.589	1381.38	197.601	2679.43	168.432
2678.04	171.737	1379.72	783.235	1379.72	236.079	1379.72	195.57	2678.04	166.892
2676.64	162.295	1378.06	783.247	1378.06	231.88	1378.06	193.593	2676.64	165.215
2675.24	156.619	1376.4	777.509	1376.4	226.682	1376.4	186.145	2675.24	161.403
2673.84	162.702	1374.74	769.081	1374.74	220.765	1374.74	187.953	2673.84	171.897
2672.44	162.67	1373.07	756.31	1373.07	217.645	1373.07	193.209	2672.44	177.34
2671.04	163.108	1371.41	739.948	1371.41	222.083	1371.41	198.569	2671.04	178.943
2669.64	164.955	1369.75	732.274	1369.75	220.123	1369.75	194.12	2669.64	181.043
2668.25	156.935	1368.08	741.15	1368.08	219.31	1368.08	195.683	2668.25	179.357
2666.85	172.407	1366.42	746.801	1366.42	216.424	1366.42	188.329	2666.85	176.938
2665.45	156.874	1364.76	762.22	1364.76	215.478	1364.76	194.887	2665.45	168.354
2664.05	155.434	1363.09	770.628	1363.09	217.336	1363.09	192.798	2664.05	162.089
2662.65	166.202	1361.43	778.099	1361.43	220.741	1361.43	191.885	2662.65	163.663
2661.25	153.495	1359.76	774.38	1359.76	223.366	1359.76	192.249	2661.25	164.004
2659.84	158.627	1358.09	759.667	1358.09	227.292	1358.09	195.395	2659.84	166.788
2658.44	164.227	1356.43	758.011	1356.43	225.686	1356.43	187.223	2658.44	166.228
2657.04	169.824	1354.76	764.331	1354.76	225.536	1354.76	185.761	2657.04	165.979
2655.64	162.755	1353.09	764.205	1353.09	217.017	1353.09	183.293	2655.64	170.193
2654.24	171.633	1351.43	774.969	1351.43	222.576	1351.43	190.572	2654.24	171.173
2652.83	162.691	1349.76	775.27	1349.76	221.631	1349.76	191.713	2652.83	166.385
2651.43	169.69	1348.09	778.044	1348.09	221.039	1348.09	193.711	2651.43	164.929
2650.03	165.439	1346.42	785.876	1346.42	216.009	1346.42	196.082	2650.03	162.837
2648.63	166.812	1344.75	787.854	1344.75	216.354	1344.75	198.008	2648.63	164.008
2647.22	152.725	1343.09	801.396	1343.09	219.677	1343.09	196.795	2647.22	164.74
2645.82	165.341	1341.42	816.347	1341.42	226.85	1341.42	197.083	2645.82	164.439
2644.42	164.372	1339.75	818.713	1339.75	230.142	1339.75	193.633	2644.42	166.471
2643.01	161.062	1338.08	820.733	1338.08	236.557	1338.08	192.337	2643.01	166.619
2641.61	168.52	1336.41	820.237	1336.41	239.81	1336.41	189.325	2641.61	162.231
2640.2	167.551	1334.74	814.066	1334.74	243.855	1334.74	184.028	2640.2	164.865
2638.8	157.692	1333.06	808.514	1333.06	244.531	1333.06	183.815	2638.8	159.143
2637.39	169.824	1331.39	792.516	1331.39	239.194	1331.39	192.094	2637.39	160.869
2635.98	177.275	1329.72	777.206	1329.72	234.938	1329.72	192.937	2635.98	164.679
2634.58	168.354	1328.05	770.085	1328.05	229.172	1328.05	191	2634.58	164.671
2633.17	162.243	1326.38	774.191	1326.38	220.382	1326.38	190.048	2633.17	166.458
2631.77	169.69	1324.7	767.886	1324.7	213.804	1324.7	192.724	2631.77	167.396
2630.36	174.331	1323.03	777.925	1323.03	215.14	1323.03	193.102	2630.36	167.55
2628.95	166.353	1321.36	787.395	1321.36	220.521	1321.36	193.014	2628.95	165.312
2627.54	167.254	1319.68	788.78	1319.68	223.098	1319.68	194.266	2627.54	160.447
2626.14	169.09	1318.01	788.678	1318.01	223.554	1318.01	204.673	2626.14	157.441
2624.73	164.853	1316.33	787.943	1316.33	225.92	1316.33	202.729	2624.73	158.359
2623.32	155.482	1314.66	793.316	1314.66	223.847	1314.66	203.133	2623.32	155.774
2621.91	159.186	1312.98	807.322	1312.98	219.309	1312.98	199.538	2621.91	156.627
2620.5	171.757	1311.31	798.43	1311.31	215.051	1311.31	194.642	2620.5	156.484
2619.09	174.056	1309.63	794.664	1309.63	217.197	1309.63	194.905	2619.09	158.448
2617.69	166.09	1307.96	795.953	1307.96	220.025	1307.96	195.677	2617.69	162.452
2616.28	160.46	1306.28	776.952	1306.28	221.272	1306.28	189.161	2616.28	161.736
2614.87	168.823	1304.6	776.107	1304.6	223.332	1304.6	192.546	2614.87	159.913
2613.46	171.587	1302.92	778.55	1302.92	229.877	1302.92	196.007	2613.46	167.891
2612.05	176.215	1301.25	786.703	1301.25	232.265	1301.25	194.457	2612.05	167.121
2610.63	165.927	1299.57	794.093	1299.57	232.587	1299.57	192.188	2610.63	164.668
2609.22	170.088	1297.89	793.222	1297.89	231.086	1297.89	189.072	2609.22	165.288
2607.81	169.123	1296.21	785.286	1296.21	233.636	1296.21	195.1	2607.81	170.522
2606.4	169.555	1294.53	787.191	1294.53	230.212	1294.53	189.845	2606.4	173.46
2604.99	174.179	1292.85	767.021	1292.85	230.257	1292.85	187.667	2604.99	164.74
2603.58	180.197	1291.17	762.245	1291.17	226.797	1291.17	187.16	2603.58	159.612
2602.17	167.592	1289.49	762.461	1289.49	224.218	1289.49	188.611	2602.17	159.551
2600.75	165.232	1287.81	761.97	1287.81	222.138	1287.81	187.098	2600.75	158.356
2599.34	171.714	1286.13	759.637	1286.13	222.727	1286.13	190.839	2599.34	157
2597.93	146.557	1284.45	757.92	1284.45	220.411	1284.45	196.167	2597.93	163.229
2596.51	168.856	1282.77	767.488	1282.77	220.06	1282.77	199.286	2596.51	174.329
2595.1	170.683	1281.09	776.073	1281.09	216.331	1281.09	191.694	2595.1	178.428
2593.68	169.719	1279.4	765.886	1279.4	214.57	1279.4	191.101	2593.68	177.999
2592.27	171.545	1277.72	767.611	1277.72	211.156	1277.72	186.906	2592.27	183.476
2590.86	177.089	1276.04	771.007	1276.04	213.453	1276.04	185.424	2590.86	179.224
2589.44	166.83	1274.35	762.041	1274.35	218.242	1274.35	187.757	2589.44	174.532
2588.03	162.616	1272.67	761.947	1272.67	220.822	1272.67	194.989	2588.03	174.429
2586.61	178.842	1270.98	757.73	1270.98	221.805	1270.98	197.482	2586.61	168.589
2585.2	167.196	1269.3	767.383	1269.3	226.557	1269.3	199.352	2585.2	166.852
2583.78	169.484	1267.62	768.208	1267.62	224.043	1267.62	193.598	2583.78	166.702
2582.36	167.594	1265.93	766.363	1265.93	219.084	1265.93	192.447	2582.36	164.604
2580.95	174.059	1264.24	780.06	1264.24	215.409	1264.24	190.841	2580.95	172.522
2579.53	171.24	1262.56	781.683	1262.56	222.582	1262.56	186.837	2579.53	170.589
2578.11	172.598	1260.87	774.476	1260.87	226.167	1260.87	185.098	2578.11	168.283
2576.69	159.112	1259.19	769.178	1259.19	227.042	1259.19	185.225	2576.69	166.737
2575.28	175.313	1257.5	761.586	1257.5	225.39	1257.5	183.649	2575.28	157.859
2573.86	170.178	1255.81	766.511	1255.81	227.983	1255.81	184.321	2573.86	154.583
2572.44	179.416	1254.12	766.98	1254.12	220.044	1254.12	179.3	2572.44	157.625
2571.02	174.282	1252.44	771.44	1252.44	214.842	1252.44	182.9	2571.02	152.513
2569.6	175.174	1250.75	768.35	1250.75	209.064	1250.75	188.815	2569.6	158.72
2568.18	173.286	1249.06	762.982	1249.06	209.203	1249.06	186.564	2568.18	163.318
2566.77	170.473	1247.37	755.297	1247.37	215.592	1247.37	183.587	2566.77	165.043
2565.35	170.902	1245.68	748.586	1245.68	221.645	1245.68	187.029	2565.35	168.816
2563.93	179.203	1243.99	758.933	1243.99	225.223	1243.99	189.162	2563.93	169.065
2562.51	172.686	1242.3	774.887	1242.3	232.775	1242.3	189.201	2562.51	168.48
2561.08	172.189	1240.61	779.852	1240.61	230.12	1240.61	185.782	2561.08	167.865
2559.66	176.783	1238.92	780.15	1238.92	224.952	1238.92	187.122	2559.66	161.746
2558.24	170.27	1237.23	765.177	1237.23	216.3	1237.23	190.154	2558.24	159.776
2556.82	171.625	1235.54	760.486	1235.54	209.844	1235.54	189.606	2556.82	160.527
2555.4	174.366	1233.84	752.622	1233.84	211.171	1233.84	188.871	2555.4	162.752
2553.98	168.782	1232.15	749.318	1232.15	209.853	1232.15	193.846	2553.98	166.15
2552.56	172.447	1230.46	756.33	1230.46	207.679	1230.46	191.586	2552.56	166.044
2551.13	174.724	1228.76	772.439	1228.76	209.199	1228.76	192.904	2551.13	164.012
2549.71	178.387	1227.07	772.107	1227.07	208.36	1227.07	186.2	2549.71	158.148
2548.29	179.738	1225.38	767.784	1225.38	204.612	1225.38	185.462	2548.29	156.155
2546.87	184.784	1223.68	774.816	1223.68	206.603	1223.68	183.427	2546.87	154.37
2545.44	178.743	1221.99	779.545	1221.99	211.127	1221.99	188.558	2545.44	161.942
2544.02	177.322	1220.29	779.1	1220.29	218.695	1220.29	189.217	2544.02	168.483
2542.59	185.597	1218.6	789.26	1218.6	228.903	1218.6	190.362	2542.59	172.664
2541.17	181.406	1216.9	810.114	1216.9	239.077	1216.9	193.262	2541.17	173.594
2539.74	184.139	1215.21	843.294	1215.21	249.794	1215.21	197.948	2539.74	170.547
2538.32	184.564	1213.51	857.728	1213.51	253.068	1213.51	200.802	2538.32	162.291
2536.89	184.528	1211.81	877.625	1211.81	251.681	1211.81	204.812	2536.89	158.167
2535.47	183.108	1210.12	891.248	1210.12	248.952	1210.12	207.009	2535.47	154.036
2534.04	184.916	1208.42	880.458	1208.42	246.327	1208.42	208.032	2534.04	152.708
2532.62	177.503	1206.72	853.339	1206.72	241.443	1206.72	202.113	2532.62	152.717
2531.19	182.077	1205.02	828.291	1205.02	238.603	1205.02	197.489	2531.19	158.009
2529.76	188.954	1203.32	803.383	1203.32	232.337	1203.32	198.356	2529.76	163.672
2528.34	176.476	1201.62	781.868	1201.62	226.748	1201.62	202.405	2528.34	164.338
2526.91	180.126	1199.93	765.524	1199.93	219.829	1199.93	207.101	2526.91	163.669
2525.48	187.46	1198.23	763.649	1198.23	218.391	1198.23	209.277	2525.48	168.708
2524.05	180.055	1196.53	753.006	1196.53	217.539	1196.53	204.302	2524.05	171.743
2522.63	182.781	1194.83	748.884	1194.83	213.596	1194.83	197.561	2522.63	167.036
2521.2	173.999	1193.12	743.857	1193.12	212.776	1193.12	192.495	2521.2	165.482
2519.77	186.851	1191.42	745.505	1191.42	211.011	1191.42	182.897	2519.77	168.838
2518.34	179.452	1189.72	744.82	1189.72	208.512	1189.72	183.82	2518.34	171.212
2516.91	174.356	1188.02	741.036	1188.02	209.129	1188.02	188.27	2516.91	169.898
2515.48	188.58	1186.32	745.54	1186.32	218.252	1186.32	193.486	2515.48	163.121
2514.05	171.528	1184.62	749.216	1184.62	222.665	1184.62	191.765	2514.05	169.006
2512.62	178.85	1182.91	757.655	1182.91	223.443	1182.91	191.588	2512.62	171.815
2511.19	186.629	1181.21	757.978	1181.21	215.54	1181.21	195.572	2511.19	168.508
2509.76	177.86	1179.51	753.31	1179.51	211.479	1179.51	196.348	2509.76	167.933
2508.33	187.474	1177.8	748.158	1177.8	209.553	1177.8	194.262	2508.33	170.413
2506.9	184.68	1176.1	742.984	1176.1	206.442	1176.1	197.29	2506.9	168.059
2505.47	178.673	1174.39	731.819	1174.39	207.758	1174.39	203.218	2505.47	167.694
2504.04	178.178	1172.69	729.912	1172.69	215.469	1172.69	203.532	2504.04	159.95
2502.6	183.652	1170.98	733.651	1170.98	211.345	1170.98	195.536	2502.6	160.176
2501.17	173.976	1169.28	744.115	1169.28	207.653	1169.28	193.82	2501.17	153.391
2499.74	189.087	1167.57	751.947	1167.57	200.53	1167.57	184.661	2499.74	158.407
2498.3	188.59	1165.87	753.91	1165.87	204.157	1165.87	181.794	2498.3	160.808
2496.87	182.13	1164.16	754.133	1164.16	210.389	1164.16	180.475	2496.87	162.067
2495.44	180.718	1162.45	762.655	1162.45	213.903	1162.45	182.094	2495.44	162.708
2494	164.632	1160.74	747.095	1160.74	220.536	1160.74	189.213	2494	167.885
2492.57	180.646	1159.04	748.799	1159.04	226.713	1159.04	191.02	2492.57	170.909
2491.14	186.111	1157.33	744.565	1157.33	226.971	1157.33	198.975	2491.14	168.446
2489.7	179.199	1155.62	750.815	1155.62	223.769	1155.62	203.979	2489.7	162.998
2488.27	189.703	1153.91	766.962	1153.91	217.157	1153.91	201.982	2488.27	169.35
2486.83	176.38	1152.2	764.905	1152.2	221.283	1152.2	209.672	2486.83	164.468
2485.4	177.261	1150.49	767.056	1150.49	224.482	1150.49	206.545	2485.4	159.65
2483.96	183.179	1148.78	770.501	1148.78	217.914	1148.78	201.179	2483.96	157.638
2482.52	183.6	1147.07	758.368	1147.07	209.763	1147.07	197.486	2482.52	162.734
2481.09	195.008	1145.36	754.133	1145.36	210.767	1145.36	191.853	2481.09	167.893
2479.65	192.223	1143.65	746.452	1143.65	215.384	1143.65	196.461	2479.65	168.099
2478.21	188.982	1141.94	761.113	1141.94	220.224	1141.94	193.367	2478.21	173.308
2476.78	186.657	1140.22	765.851	1140.22	219.122	1140.22	196.663	2476.78	174.909
2475.34	190.279	1138.51	758.878	1138.51	222.478	1138.51	202.456	2475.34	171.827
2473.9	188.412	1136.8	755.984	1136.8	230.251	1136.8	199.922	2473.9	165.11
2472.46	186.088	1135.09	754.726	1135.09	228.721	1135.09	204.247	2472.46	159.334
2471.03	191.08	1133.37	755.897	1133.37	228.742	1133.37	208.087	2471.03	159.089
2469.59	192.413	1131.66	752.13	1131.66	237.874	1131.66	213.155	2469.59	162.197
2468.15	177.752	1129.95	751.324	1129.95	240.65	1129.95	220.837	2468.15	159.213
2466.71	192.793	1128.23	764.873	1128.23	238.565	1128.23	218.473	2466.71	164.438
2465.27	184.99	1126.52	769.62	1126.52	223.419	1126.52	221.131	2465.27	164.912
2463.83	190.89	1124.8	766.021	1124.8	215.986	1124.8	219.118	2463.83	170.862
2462.39	192.222	1123.09	769.277	1123.09	213.443	1123.09	213.336	2462.39	168.718
2460.95	193.097	1121.37	771.763	1121.37	216.644	1121.37	214.341	2460.95	173.828
2459.51	187.581	1119.65	771.875	1119.65	222.799	1119.65	214.211	2459.51	172.769
2458.07	186.175	1117.94	765.363	1117.94	233.075	1117.94	217.098	2458.07	173.173
2456.63	187.051	1116.22	755.96	1116.22	234.151	1116.22	215.702	2456.63	165.45
2455.19	179.259	1114.5	758.584	1114.5	234.09	1114.5	210.518	2455.19	165.533
2453.74	185.152	1112.79	750.234	1112.79	230.821	1112.79	209.612	2453.74	163.951
2452.3	200.161	1111.07	740.085	1111.07	234.991	1111.07	207.321	2452.3	168.081
2450.86	187.813	1109.35	748.652	1109.35	234.901	1109.35	205.657	2450.86	165.732
2449.42	186.865	1107.63	750.168	1107.63	243.269	1107.63	203.494	2449.42	166.384
2447.97	194.574	1105.91	752.71	1105.91	246.901	1105.91	208.399	2447.97	163.145
2446.53	189.524	1104.19	761.955	1104.19	250.583	1104.19	208.707	2446.53	157.962
2445.09	184.02	1102.47	773.634	1102.47	243.086	1102.47	207.24	2445.09	153.008
2443.64	185.35	1100.75	773.465	1100.75	242.013	1100.75	209.054	2443.64	160.214
2442.2	178.028	1099.03	764.029	1099.03	241.279	1099.03	217.304	2442.2	163.499
2440.75	188.007	1097.31	759.875	1097.31	241.75	1097.31	223.614	2440.75	166.048
2439.31	197.528	1095.59	755.134	1095.59	240.888	1095.59	227.849	2439.31	167.664
2437.87	186.567	1093.87	752.321	1093.87	243.129	1093.87	229.678	2437.87	167.764
2436.42	182.891	1092.14	746.072	1092.14	240.917	1092.14	231.516	2436.42	171.968
2434.97	186.948	1090.42	753.727	1090.42	246.099	1090.42	225.419	2434.97	169.82
2433.53	177.361	1088.7	765.543	1088.7	239.859	1088.7	220.492	2433.53	163.299
2432.08	191.875	1086.97	771.814	1086.97	242.484	1086.97	218.501	2432.08	162.02
2430.64	195.019	1085.25	780.785	1085.25	242.757	1085.25	221.209	2430.64	157.273
2429.19	193.617	1083.53	779.848	1083.53	245.254	1083.53	223.399	2429.19	157.377
2427.74	188.125	1081.8	778.288	1081.8	245.745	1081.8	222.817	2427.74	159.742
2426.29	194.448	1080.08	777.941	1080.08	243.738	1080.08	219.488	2426.29	161.481
2424.85	202.585	1078.35	766.948	1078.35	245.769	1078.35	217.864	2424.85	159.325
2423.4	191.646	1076.63	775.434	1076.63	254.948	1076.63	218.75	2423.4	155.365
2421.95	186.613	1074.9	790.476	1074.9	251.503	1074.9	223.431	2421.95	146.918
2420.5	183.398	1073.18	801.546	1073.18	251.623	1073.18	225.784	2420.5	144.447
2419.05	196.07	1071.45	809.232	1071.45	250.687	1071.45	231.83	2419.05	145.484
2417.61	193.308	1069.72	802.211	1069.72	255.403	1069.72	236.735	2417.61	158.609
2416.16	198.26	1067.99	792.984	1067.99	251.177	1067.99	236.02	2416.16	167.859
2414.71	189.149	1066.27	786.658	1066.27	247.367	1066.27	229.759	2414.71	175.547
2413.26	184.576	1064.54	769.779	1064.54	252.09	1064.54	229.4	2413.26	173.15
2411.81	192.701	1062.81	769.044	1062.81	253.174	1062.81	230.571	2411.81	171.915
2410.36	185.862	1061.08	775.766	1061.08	253.122	1061.08	231.991	2410.36	172.231
2408.91	197.156	1059.35	771.356	1059.35	249.955	1059.35	237.698	2408.91	171.208
2407.46	205.273	1057.62	779.539	1057.62	252.159	1057.62	243.31	2407.46	168.356
2406	193.906	1055.89	785.82	1055.89	260.394	1055.89	248.34	2406	169.595
2404.55	194.321	1054.16	787.595	1054.16	266.406	1054.16	251.164	2404.55	166.001
2403.1	196.546	1052.43	811.688	1052.43	268.607	1052.43	250.553	2403.1	169.433
2401.65	191.979	1050.7	823.571	1050.7	273.291	1050.7	249.75	2401.65	165.423
2400.2	186.056	1048.97	837.661	1048.97	281.363	1048.97	249.267	2400.2	163.752
2398.74	187.377	1047.24	847.588	1047.24	289.353	1047.24	250.587	2398.74	169.252
2397.29	181.909	1045.51	844.632	1045.51	293.526	1045.51	260.972	2397.29	167.575
2395.84	197.707	1043.77	839.727	1043.77	297.254	1043.77	269.808	2395.84	169.976
2394.38	199.93	1042.04	831.481	1042.04	314.493	1042.04	289.236	2394.38	172.362
2392.93	197.629	1040.31	837.056	1040.31	336.472	1040.31	310.189	2392.93	172.257
2391.47	194.876	1038.57	862.522	1038.57	352.606	1038.57	331.481	2391.47	173.886
2390.02	183.084	1036.84	892.816	1036.84	373.089	1036.84	359.695	2390.02	173.904
2388.57	190.731	1035.11	928.285	1035.11	406.616	1035.11	391.267	2388.57	173.312
2387.11	198.827	1033.37	959.434	1033.37	436.023	1033.37	424.35	2387.11	176.025
2385.66	198.335	1031.63	996.777	1031.63	462.463	1031.63	449.988	2385.66	171.468
2384.2	196.94	1029.9	1021.66	1029.9	485.466	1029.9	475.851	2384.2	172.491
2382.74	194.643	1028.16	1036.34	1028.16	519.152	1028.16	506.715	2382.74	172.714
2381.29	192.798	1026.43	1066.5	1026.43	555.315	1026.43	531.78	2381.29	168.146
2379.83	188.697	1024.69	1085.65	1024.69	590.596	1024.69	551.997	2379.83	167.866
2378.38	186.854	1022.96	1122.08	1022.96	619.915	1022.96	574.332	2378.38	166.202
2376.92	189.524	1021.22	1148.41	1021.22	649.025	1021.22	596.358	2376.92	164.707
2375.46	193.998	1019.48	1174.43	1019.48	681.173	1019.48	633.376	2375.46	160.943
2374	193.959	1017.74	1210.63	1017.74	694.408	1017.74	669.487	2374	158.136
2372.54	201.587	1016	1245.16	1016	720.792	1016	708.301	2372.54	162.42
2371.09	192.078	1014.26	1277.39	1014.26	752.413	1014.26	748.156	2371.09	165.378
2369.63	194.293	1012.53	1322.8	1012.53	780.835	1012.53	781.802	2369.63	164.526
2368.17	196.959	1010.79	1370.91	1010.79	814.902	1010.79	812.077	2368.17	170.489
2366.71	189.259	1009.05	1416.08	1009.05	853.427	1009.05	833.388	2366.71	166.586
2365.25	194.177	1007.31	1454.7	1007.31	895.634	1007.31	872.042	2365.25	171.271
2363.79	199.994	1005.56	1497.07	1005.56	938.758	1005.56	930.58	2363.79	168.925
2362.33	205.358	1003.82	1533.31	1003.82	963.139	1003.82	988.843	2362.33	170.295
2360.87	193.16	1002.08	1563.25	1002.08	990.887	1002.08	1034.96	2360.87	170.351
2359.41	181.417	--	--	--	--	--	--	2359.41	167.347
2357.95	197.134	--	--	--	--	--	--	2357.95	161.203
2356.49	198.444	--	--	--	--	--	--	2356.49	155.718
2355.03	188.507	--	--	--	--	--	--	2355.03	155.703
2353.56	195.216	--	--	--	--	--	--	2353.56	158.269
2352.1	202.822	--	--	--	--	--	--	2352.1	157.577
2350.64	202.782	--	--	--	--	--	--	2350.64	167.96
2349.18	200.494	--	--	--	--	--	--	2349.18	173.211
2347.71	199.105	--	--	--	--	--	--	2347.71	174.775
2346.25	195.47	--	--	--	--	--	--	2346.25	172.974
2344.79	191.837	--	--	--	--	--	--	2344.79	164.221
2343.32	203.028	--	--	--	--	--	--	2343.32	163.6
2341.86	208.826	--	--	--	--	--	--	2341.86	159.625
2340.4	201.6	--	--	--	--	--	--	2340.4	159.005
2338.93	193.479	--	--	--	--	--	--	2338.93	162.307
2337.47	200.173	--	--	--	--	--	--	2337.47	164.949
2336	189.363	--	--	--	--	--	--	2336	165.77
2334.54	200.542	--	--	--	--	--	--	2334.54	168.355
2333.07	202.296	--	--	--	--	--	--	2333.07	162.556
2331.6	202.255	--	--	--	--	--	--	2331.6	162.928
2330.14	210.285	--	--	--	--	--	--	2330.14	168.812
2328.67	204.864	--	--	--	--	--	--	2328.67	172.954
2327.2	210.201	--	--	--	--	--	--	2327.2	170.543
2325.74	211.951	--	--	--	--	--	--	2325.74	170.488
2324.27	194.885	--	--	--	--	--	--	2324.27	173.595
2322.8	200.668	--	--	--	--	--	--	2322.8	172.787
2321.33	205.107	--	--	--	--	--	--	2321.33	170.997
2319.86	200.588	--	--	--	--	--	--	2319.86	167.342
2318.39	196.967	--	--	--	--	--	--	2318.39	169.712
2316.93	195.585	--	--	--	--	--	--	2316.93	173.018
2315.46	208.522	--	--	--	--	--	--	2315.46	167.158
2313.99	202.217	--	--	--	--	--	--	2313.99	163.955
2312.52	200.387	--	--	--	--	--	--	2312.52	164.559
2311.05	209.291	--	--	--	--	--	--	2311.05	164.205
2309.58	208.355	--	--	--	--	--	--	2309.58	164.352
2308.11	195.35	--	--	--	--	--	--	2308.11	162.243
2306.63	184.137	--	--	--	--	--	--	2306.63	163.079
2305.16	208.23	--	--	--	--	--	--	2305.16	161.495
2303.69	195.679	--	--	--	--	--	--	2303.69	159.407
2302.22	203.233	--	--	--	--	--	--	2302.22	157.327
2300.75	208.105	--	--	--	--	--	--	2300.75	162.303
2299.27	196.008	--	--	--	--	--	--	2299.27	164.979
2297.8	208.468	--	--	--	--	--	--	2297.8	163.084
2296.33	198.607	--	--	--	--	--	--	2296.33	159.794
2294.86	195.444	--	--	--	--	--	--	2294.86	156.508
2293.38	204.327	--	--	--	--	--	--	2293.38	158.294
2291.91	210.531	--	--	--	--	--	--	2291.91	162.063
2290.43	200.677	--	--	--	--	--	--	2290.43	161.651
2288.96	193.949	--	--	--	--	--	--	2288.96	169.296
2287.48	201.489	--	--	--	--	--	--	2287.48	169.047
2286.01	203.677	--	--	--	--	--	--	2286.01	166.729
2284.53	205.864	--	--	--	--	--	--	2284.53	159.164
2283.06	211.168	--	--	--	--	--	--	2283.06	160.455
2281.58	212.017	--	--	--	--	--	--	2281.58	161.058
2280.1	213.31	--	--	--	--	--	--	2280.1	154.311
2278.63	206.589	--	--	--	--	--	--	2278.63	153.284
2277.15	195.419	--	--	--	--	--	--	2277.15	151.959
2275.67	209.621	--	--	--	--	--	--	2275.67	151.519
2274.2	212.694	--	--	--	--	--	--	2274.2	148.808
2272.72	206.868	--	--	--	--	--	--	2272.72	148.144
2271.24	212.164	--	--	--	--	--	--	2271.24	153.286
2269.76	199.67	--	--	--	--	--	--	2269.76	153.754
2268.28	210.745	--	--	--	--	--	--	2268.28	152.214
2266.8	212.481	--	--	--	--	--	--	2266.8	159.865
2265.32	203.994	--	--	--	--	--	--	2265.32	161.695
2263.84	196.399	--	--	--	--	--	--	2263.84	166.042
2262.36	214.574	--	--	--	--	--	--	2262.36	169.306
2260.88	214.087	--	--	--	--	--	--	2260.88	170.528
2259.4	214.932	--	--	--	--	--	--	2259.4	167.198
2257.92	211.337	--	--	--	--	--	--	2257.92	167.77
2256.44	205.08	--	--	--	--	--	--	2256.44	167.412
2254.96	224.122	--	--	--	--	--	--	2254.96	175.514
2253.48	204.11	--	--	--	--	--	--	2253.48	176.976
2251.99	203.625	--	--	--	--	--	--	2251.99	178.311
2250.51	224.874	--	--	--	--	--	--	2250.51	183.024
2249.03	215.073	--	--	--	--	--	--	2249.03	175.687
2247.55	208.823	--	--	--	--	--	--	2247.55	171.263
2246.06	219.863	--	--	--	--	--	--	2246.06	169.746
2244.58	209.182	--	--	--	--	--	--	2244.58	163.912
2243.1	198.949	--	--	--	--	--	--	2243.1	164.495
2241.61	208.212	--	--	--	--	--	--	2241.61	160.129
2240.13	198.869	--	--	--	--	--	--	2240.13	167.115
2238.64	203.7	--	--	--	--	--	--	2238.64	174.788
2237.16	220.04	--	--	--	--	--	--	2237.16	173.388
2235.67	212.028	--	--	--	--	--	--	2235.67	172.977
2234.19	213.313	--	--	--	--	--	--	2234.19	175.332
2232.7	217.253	--	--	--	--	--	--	2232.7	163.798
2231.21	208.804	--	--	--	--	--	--	2231.21	160.414
2229.73	219.819	--	--	--	--	--	--	2229.73	156.15
2228.24	217.121	--	--	--	--	--	--	2228.24	164.492
2226.75	203.372	--	--	--	--	--	--	2226.75	170.53
2225.27	227.643	--	--	--	--	--	--	2225.27	178.667
2223.78	214.339	--	--	--	--	--	--	2223.78	184.039
2222.29	227.109	--	--	--	--	--	--	2222.29	188.54
2220.8	220.437	--	--	--	--	--	--	2220.8	181.012
2219.31	205.376	--	--	--	--	--	--	2219.31	183.483
2217.82	208.867	--	--	--	--	--	--	2217.82	178.993
2216.33	216.772	--	--	--	--	--	--	2216.33	168.8
2214.85	209.225	--	--	--	--	--	--	2214.85	165.287
2213.36	222.863	--	--	--	--	--	--	2213.36	166.906
2211.87	222.818	--	--	--	--	--	--	2211.87	170.842
2210.38	206.893	--	--	--	--	--	--	2210.38	169.033
2208.88	227.139	--	--	--	--	--	--	2208.88	161.153
2207.39	217.833	--	--	--	--	--	--	2207.39	165.208
2205.9	204.563	--	--	--	--	--	--	2205.9	167.295
2204.41	219.068	--	--	--	--	--	--	2204.41	162.288
2202.92	211.532	--	--	--	--	--	--	2202.92	158.595
2201.43	226.029	--	--	--	--	--	--	2201.43	161.483
2199.93	209.244	--	--	--	--	--	--	2199.93	162.974
2198.44	213.166	--	--	--	--	--	--	2198.44	159.739
2196.95	212.242	--	--	--	--	--	--	2196.95	152.548
2195.45	221.885	--	--	--	--	--	--	2195.45	155.179
2193.96	211.276	--	--	--	--	--	--	2193.96	159.517
2192.46	220.475	--	--	--	--	--	--	2192.46	161.328
2190.97	232.31	--	--	--	--	--	--	2190.97	160.281
2189.48	213.788	--	--	--	--	--	--	2189.48	166.383
2187.98	220.342	--	--	--	--	--	--	2187.98	164.94
2186.49	231.29	--	--	--	--	--	--	2186.49	163.628
2184.99	205.306	--	--	--	--	--	--	2184.99	164.569
2183.49	223.285	--	--	--	--	--	--	2183.49	162.366
2182	214.451	--	--	--	--	--	--	2182	157.2
2180.5	215.726	--	--	--	--	--	--	2180.5	157.319
2179.01	212.168	--	--	--	--	--	--	2179.01	160.425
2177.51	216.957	--	--	--	--	--	--	2177.51	162.965
2176.01	214.717	--	--	--	--	--	--	2176.01	166.238
2174.51	220.381	--	--	--	--	--	--	2174.51	165.781
2173.02	221.653	--	--	--	--	--	--	2173.02	168.942
2171.52	216.781	--	--	--	--	--	--	2171.52	168.998
2170.02	222.003	--	--	--	--	--	--	2170.02	166.719
2168.52	224.151	--	--	--	--	--	--	2168.52	170.673
2167.02	220.597	--	--	--	--	--	--	2167.02	170.855
2165.52	212.66	--	--	--	--	--	--	2165.52	168.589
2164.02	217.878	--	--	--	--	--	--	2164.02	172.015
2162.52	221.34	--	--	--	--	--	--	2162.52	171.384
2161.02	227.431	--	--	--	--	--	--	2161.02	168.742
2159.52	217.308	--	--	--	--	--	--	2159.52	167.123
2158.02	233.471	--	--	--	--	--	--	2158.02	163.875
2156.52	224.227	--	--	--	--	--	--	2156.52	157.754
2155.02	219.365	--	--	--	--	--	--	2155.02	150.266
2153.51	209.69	--	--	--	--	--	--	2153.51	147.027
2152.01	224.091	--	--	--	--	--	--	2152.01	149.037
2150.51	232.798	--	--	--	--	--	--	2150.51	152.349
2149.01	217.876	--	--	--	--	--	--	2149.01	152.325
2147.5	222.206	--	--	--	--	--	--	2147.5	152.056
2146	215.601	--	--	--	--	--	--	2146	155.121
2144.5	230.861	--	--	--	--	--	--	2144.5	157.759
2142.99	229.066	--	--	--	--	--	--	2142.99	158.38
2141.49	233.827	--	--	--	--	--	--	2141.49	161.935
2139.98	225.477	--	--	--	--	--	--	2139.98	167.341
2138.48	233.732	--	--	--	--	--	--	2138.48	170.214
2136.97	223.639	--	--	--	--	--	--	2136.97	168.525
2135.47	211.366	--	--	--	--	--	--	2135.47	162.955
2133.96	227.041	--	--	--	--	--	--	2133.96	166.92
2132.46	218.701	--	--	--	--	--	--	2132.46	164.447
2130.95	219.966	--	--	--	--	--	--	2130.95	164.681
2129.44	229.522	--	--	--	--	--	--	2129.44	167.648
2127.93	221.186	--	--	--	--	--	--	2127.93	172.262
2126.43	225.067	--	--	--	--	--	--	2126.43	170.643
2124.92	219.789	--	--	--	--	--	--	2124.92	167.173
2123.41	230.208	--	--	--	--	--	--	2123.41	166.207
2121.9	221.007	--	--	--	--	--	--	2121.9	163.475
2120.39	230.551	--	--	--	--	--	--	2120.39	158.993
2118.88	223.968	--	--	--	--	--	--	2118.88	160.84
2117.38	234.814	--	--	--	--	--	--	2117.38	155.183
2115.87	218.651	--	--	--	--	--	--	2115.87	155.039
2114.36	226.445	--	--	--	--	--	--	2114.36	159.534
2112.85	230.318	--	--	--	--	--	--	2112.85	161.967
2111.34	240.718	--	--	--	--	--	--	2111.34	167.898
2109.82	229.354	--	--	--	--	--	--	2109.82	164.506
2108.31	225.391	--	--	--	--	--	--	2108.31	170.176
2106.8	226.216	--	--	--	--	--	--	2106.8	171.882
2105.29	237.044	--	--	--	--	--	--	2105.29	168.212
2103.78	229.168	--	--	--	--	--	--	2103.78	165.515
2102.27	234.774	--	--	--	--	--	--	2102.27	167.524
2100.75	224.294	--	--	--	--	--	--	2100.75	160.845
2099.24	223.814	--	--	--	--	--	--	2099.24	159.712
2097.73	225.072	--	--	--	--	--	--	2097.73	152.243
2096.21	223.289	--	--	--	--	--	--	2096.21	152.305
2094.7	235.839	--	--	--	--	--	--	2094.7	156.484
2093.19	219.724	--	--	--	--	--	--	2093.19	157.244
2091.67	242.256	--	--	--	--	--	--	2091.67	161.276
2090.16	227.014	--	--	--	--	--	--	2090.16	166.063
2088.64	241.724	--	--	--	--	--	--	2088.64	169.446
2087.13	229.092	--	--	--	--	--	--	2087.13	171.888
2085.61	231.648	--	--	--	--	--	--	2085.61	166.865
2084.09	248.516	--	--	--	--	--	--	2084.09	162.985
2082.58	236.758	--	--	--	--	--	--	2082.58	155.703
2081.06	235.843	--	--	--	--	--	--	2081.06	145.954
2079.54	220.624	--	--	--	--	--	--	2079.54	148.722
2078.03	234.447	--	--	--	--	--	--	2078.03	148.098
2076.51	220.102	--	--	--	--	--	--	2076.51	152.465
2074.99	237.817	--	--	--	--	--	--	2074.99	155.966
2073.47	223.91	--	--	--	--	--	--	2073.47	154.32
2071.96	224.731	--	--	--	--	--	--	2071.96	160.024
2070.44	212.996	--	--	--	--	--	--	2070.44	159.791
2068.92	225.505	--	--	--	--	--	--	2068.92	160.478
2067.4	224.161	--	--	--	--	--	--	2067.4	163.768
2065.88	234.067	--	--	--	--	--	--	2065.88	158.732
2064.36	235.75	--	--	--	--	--	--	2064.36	154.477
2062.84	229.647	--	--	--	--	--	--	2062.84	151.771
2061.32	238.681	--	--	--	--	--	--	2061.32	144.615
2059.8	235.606	--	--	--	--	--	--	2059.8	149.871
2058.28	230.372	--	--	--	--	--	--	2058.28	153.314
2056.75	227.732	--	--	--	--	--	--	2056.75	156.074
2055.23	232.87	--	--	--	--	--	--	2055.23	155.934
2053.71	234.551	--	--	--	--	--	--	2053.71	152.402
2052.19	224.139	--	--	--	--	--	--	2052.19	151.965
2050.66	225.388	--	--	--	--	--	--	2050.66	154.804
2049.14	239.588	--	--	--	--	--	--	2049.14	157.072
2047.62	229.181	--	--	--	--	--	--	2047.62	160.13
2046.09	233.881	--	--	--	--	--	--	2046.09	165.05
2044.57	231.245	--	--	--	--	--	--	2044.57	162.646
2043.05	237.668	--	--	--	--	--	--	2043.05	158.384
2041.52	235.033	--	--	--	--	--	--	2041.52	158.191
2040	242.315	--	--	--	--	--	--	2040	156.465
2038.47	230.626	--	--	--	--	--	--	2038.47	151.413
2036.95	219.374	--	--	--	--	--	--	2036.95	149.068
2035.42	232.256	--	--	--	--	--	--	2035.42	146.053
2033.89	230.486	--	--	--	--	--	--	2033.89	151.856
2032.37	236.469	--	--	--	--	--	--	2032.37	154.609
2030.84	233.407	--	--	--	--	--	--	2030.84	162.795
2029.31	235.512	--	--	--	--	--	--	2029.31	171.586
2027.79	230.729	--	--	--	--	--	--	2027.79	168.105
2026.26	241.441	--	--	--	--	--	--	2026.26	161.252
2024.73	222.89	--	--	--	--	--	--	2024.73	160.895
2023.2	222.845	--	--	--	--	--	--	2023.2	153.74
2021.67	234.412	--	--	--	--	--	--	2021.67	154.847
2020.14	238.235	--	--	--	--	--	--	2020.14	156.157
2018.62	233.457	--	--	--	--	--	--	2018.62	161.485
2017.09	233.41	--	--	--	--	--	--	2017.09	162.877
2015.55	240.668	--	--	--	--	--	--	2015.55	162.936
2014.03	238.471	--	--	--	--	--	--	2014.03	161.216
2012.49	244.436	--	--	--	--	--	--	2012.49	164.651
2010.96	248.682	--	--	--	--	--	--	2010.96	157.685
2009.43	251.637	--	--	--	--	--	--	2009.43	154.88
2007.9	243.858	--	--	--	--	--	--	2007.9	145.379
2006.37	239.516	--	--	--	--	--	--	2006.37	143.847
2004.84	249.338	--	--	--	--	--	--	2004.84	141.668
2003.3	236.415	--	--	--	--	--	--	2003.3	145.378
2001.77	236.367	--	--	--	--	--	--	2001.77	155.384
2000.24	228.599	--	--	--	--	--	--	2000.24	163.162
1998.71	239.272	--	--	--	--	--	--	1998.71	166.368
1997.17	246.512	--	--	--	--	--	--	1997.17	166.234
1995.64	225.887	--	--	--	--	--	--	1995.64	161.73
1994.1	239.126	--	--	--	--	--	--	1994.1	158.335
1992.57	236.507	--	--	--	--	--	--	1992.57	150.46
1991.04	242.884	--	--	--	--	--	--	1991.04	146.593
1989.5	250.544	--	--	--	--	--	--	1989.5	150.987
1987.96	233.365	--	--	--	--	--	--	1987.96	155.347
1986.43	246.589	--	--	--	--	--	--	1986.43	157.763
1984.89	233.698	--	--	--	--	--	--	1984.89	160.828
1983.36	246.06	--	--	--	--	--	--	1983.36	160.786
1981.82	232.747	--	--	--	--	--	--	1981.82	157.095
1980.28	253.232	--	--	--	--	--	--	1980.28	151.336
1978.74	252.325	--	--	--	--	--	--	1978.74	150.479
1977.21	249.708	--	--	--	--	--	--	1977.21	149.27
1975.67	244.1	--	--	--	--	--	--	1975.67	154.499
1974.13	243.195	--	--	--	--	--	--	1974.13	162.714
1972.59	237.59	--	--	--	--	--	--	1972.59	166.563
1971.05	237.542	--	--	--	--	--	--	1971.05	167.519
1969.51	240.056	--	--	--	--	--	--	1969.51	164.174
1967.97	227.623	--	--	--	--	--	--	1967.97	163.562
1966.43	237.396	--	--	--	--	--	--	1966.43	159.665
1964.89	233.506	--	--	--	--	--	--	1964.89	157.218
1963.35	237.726	--	--	--	--	--	--	1963.35	155.661
1961.81	237.678	--	--	--	--	--	--	1961.81	159.025
1960.27	243.602	--	--	--	--	--	--	1960.27	152.338
1958.73	251.23	--	--	--	--	--	--	1958.73	154.456
1957.19	246.061	--	--	--	--	--	--	1957.19	152.007
1955.64	247.717	--	--	--	--	--	--	1955.64	151.808
1954.1	245.535	--	--	--	--	--	--	1954.1	150.807
1952.56	237.813	--	--	--	--	--	--	1952.56	156.386
1951.02	247.991	--	--	--	--	--	--	1951.02	154.771
1949.47	238.994	--	--	--	--	--	--	1949.47	154.658
1947.93	242.779	--	--	--	--	--	--	1947.93	156.26
1946.39	232.083	--	--	--	--	--	--	1946.39	162.666
1944.84	235.442	--	--	--	--	--	--	1944.84	163.105
1943.3	244.333	--	--	--	--	--	--	1943.3	160.051
1941.75	239.602	--	--	--	--	--	--	1941.75	159.615
1940.21	245.935	--	--	--	--	--	--	1940.21	156.306
1938.66	245.034	--	--	--	--	--	--	1938.66	151.791
1937.12	241.581	--	--	--	--	--	--	1937.12	156.263
1935.57	244.509	--	--	--	--	--	--	1935.57	158.569
1934.02	241.483	--	--	--	--	--	--	1934.02	165.641
1932.48	249.935	--	--	--	--	--	--	1932.48	169.736
1930.93	251.158	--	--	--	--	--	--	1930.93	171.254
1929.38	249.407	--	--	--	--	--	--	1929.38	172.109
1927.83	249.357	--	--	--	--	--	--	1927.83	163.889
1926.29	244.209	--	--	--	--	--	--	1926.29	159.907
1924.74	237.365	--	--	--	--	--	--	1924.74	161.175
1923.19	255.572	--	--	--	--	--	--	1923.19	154.294
1921.64	244.059	--	--	--	--	--	--	1921.64	156.475
1920.09	244.009	--	--	--	--	--	--	1920.09	157.436
1918.54	250.748	--	--	--	--	--	--	1918.54	157.054
1916.99	243.91	--	--	--	--	--	--	1916.99	156.906
1915.44	246.829	--	--	--	--	--	--	1915.44	152.53
1913.89	266.707	--	--	--	--	--	--	1913.89	151.523
1912.34	256.478	--	--	--	--	--	--	1912.34	157.246
1910.79	240.743	--	--	--	--	--	--	1910.79	158.093
1909.23	254.678	--	--	--	--	--	--	1909.23	159.011
1907.68	244.034	--	--	--	--	--	--	1907.68	161.795
1906.13	244.408	--	--	--	--	--	--	1906.13	159.797
1904.58	239.276	--	--	--	--	--	--	1904.58	162.886
1903.03	236.686	--	--	--	--	--	--	1903.03	159.445
1901.47	251.454	--	--	--	--	--	--	1901.47	159.307
1899.92	247.171	--	--	--	--	--	--	1899.92	156.978
1898.37	245.851	--	--	--	--	--	--	1898.37	158.979
1896.81	250.031	--	--	--	--	--	--	1896.81	151.717
1895.26	245.75	--	--	--	--	--	--	1895.26	149.571
1893.7	260.078	--	--	--	--	--	--	1893.7	148.315
1892.15	235.079	--	--	--	--	--	--	1892.15	150.702
1890.59	248.981	--	--	--	--	--	--	1890.59	148.824
1889.04	257.382	--	--	--	--	--	--	1889.04	152.015
1887.48	236.202	--	--	--	--	--	--	1887.48	148.18
1885.92	240.801	--	--	--	--	--	--	1885.92	157.938
1884.37	245.82	--	--	--	--	--	--	1884.37	152.923
1882.81	241.969	--	--	--	--	--	--	1882.81	153.081
1881.25	249.097	--	--	--	--	--	--	1881.25	152.167
1879.7	240.604	--	--	--	--	--	--	1879.7	145.998
1878.14	233.802	--	--	--	--	--	--	1878.14	139.152
1876.58	249.788	--	--	--	--	--	--	1876.58	136.381
1875.02	244.675	--	--	--	--	--	--	1875.02	135.252
1873.46	245.468	--	--	--	--	--	--	1873.46	142.654
1871.9	239.936	--	--	--	--	--	--	1871.9	143.734
1870.34	258.437	--	--	--	--	--	--	1870.34	148.483
1868.78	255.855	--	--	--	--	--	--	1868.78	152.444
1867.22	251.167	--	--	--	--	--	--	1867.22	152.827
1865.66	254.486	--	--	--	--	--	--	1865.66	146.815
1864.1	248.957	--	--	--	--	--	--	1864.1	147.755
1862.54	240.904	--	--	--	--	--	--	1862.54	147.813
1860.98	239.592	--	--	--	--	--	--	1860.98	149.575
1859.42	248.804	--	--	--	--	--	--	1859.42	154.46
1857.85	255.067	--	--	--	--	--	--	1857.85	152.602
1856.29	246.598	--	--	--	--	--	--	1856.29	154.666
1854.73	235.188	--	--	--	--	--	--	1854.73	156.711
1853.17	259.116	--	--	--	--	--	--	1853.17	154.111
1851.6	248.97	--	--	--	--	--	--	1851.6	154.014
1850.04	257.749	--	--	--	--	--	--	1850.04	151.885
1848.47	256.014	--	--	--	--	--	--	1848.47	150.618
1846.91	243.353	--	--	--	--	--	--	1846.91	149.326
1845.35	248.345	--	--	--	--	--	--	1845.35	146.763
1843.78	254.176	--	--	--	--	--	--	1843.78	146.172
1842.21	261.685	--	--	--	--	--	--	1842.21	146.45
1840.65	250.712	--	--	--	--	--	--	1840.65	152.345
1839.08	251.5	--	--	--	--	--	--	1839.08	152.309
1837.52	260.264	--	--	--	--	--	--	1837.52	151.661
1835.95	255.174	--	--	--	--	--	--	1835.95	151.091
1834.38	247.989	--	--	--	--	--	--	1834.38	150.403
1832.82	249.616	--	--	--	--	--	--	1832.82	154.56
1831.25	253.759	--	--	--	--	--	--	1831.25	154.635
1829.68	253.707	--	--	--	--	--	--	1829.68	153.964
1828.11	257.428	--	--	--	--	--	--	1828.11	158.872
1826.54	266.178	--	--	--	--	--	--	1826.54	156.733
1824.97	247.683	--	--	--	--	--	--	1824.97	159.731
1823.41	258.527	--	--	--	--	--	--	1823.41	159.048
1821.84	255.96	--	--	--	--	--	--	1821.84	159.139
1820.27	248.787	--	--	--	--	--	--	1820.27	158.04
1818.7	257.111	--	--	--	--	--	--	1818.7	157.362
1817.13	249.104	--	--	--	--	--	--	1817.13	152.097
1815.55	249.052	--	--	--	--	--	--	1815.55	151.556
1813.98	250.675	--	--	--	--	--	--	1813.98	148.004
1812.41	250.624	--	--	--	--	--	--	1812.41	149.793
1810.84	269.815	--	--	--	--	--	--	1810.84	145.711
1809.27	258.467	--	--	--	--	--	--	1809.27	145.103
1807.7	242.106	--	--	--	--	--	--	1807.7	144.936
1806.12	265.468	--	--	--	--	--	--	1806.12	148.763
1804.55	254.128	--	--	--	--	--	--	1804.55	146.265
1802.98	263.269	--	--	--	--	--	--	1802.98	147.808
1801.4	260.708	--	--	--	--	--	--	1801.4	149.808
1799.83	258.148	--	--	--	--	--	--	1799.83	154.211
1798.26	263.942	--	--	--	--	--	--	1798.26	158.726
1796.68	262.218	--	--	--	--	--	--	1796.68	159.142
1795.11	264.668	--	--	--	--	--	--	1795.11	160.296
1793.53	263.779	--	--	--	--	--	--	1793.53	156.511
1791.96	267.898	--	--	--	--	--	--	1791.96	152.559
1790.38	253.241	--	--	--	--	--	--	1790.38	150.205
1788.8	264.451	--	--	--	--	--	--	1788.8	153.084
1787.22	257.724	--	--	--	--	--	--	1787.22	156.993
1785.65	258.921	--	--	--	--	--	--	1785.65	158.041
1784.07	244.278	--	--	--	--	--	--	1784.07	151.638
1782.49	254.23	--	--	--	--	--	--	1782.49	144.87
1780.92	262.928	--	--	--	--	--	--	1780.92	138.808
1779.34	267.873	--	--	--	--	--	--	1779.34	140.798
1777.76	258.239	--	--	--	--	--	--	1777.76	143.781
1776.18	255.27	--	--	--	--	--	--	1776.18	151.166
1774.6	252.72	--	--	--	--	--	--	1774.6	157.066
1773.02	261.825	--	--	--	--	--	--	1773.02	160.277
1771.44	268.014	--	--	--	--	--	--	1771.44	160.66
1769.86	255.476	--	--	--	--	--	--	1769.86	160.336
1768.28	255.84	--	--	--	--	--	--	1768.28	158.247
1766.7	267.017	--	--	--	--	--	--	1766.7	155.687
1765.12	269.041	--	--	--	--	--	--	1765.12	154.401
1763.54	262.333	--	--	--	--	--	--	1763.54	152.77
1761.96	261.032	--	--	--	--	--	--	1761.96	149.016
1760.37	254.329	--	--	--	--	--	--	1760.37	148.152
1758.79	255.939	--	--	--	--	--	--	1758.79	150.18
1757.21	267.933	--	--	--	--	--	--	1757.21	153.938
1755.62	259.156	--	--	--	--	--	--	1755.62	152.293
1754.04	265.331	--	--	--	--	--	--	1754.04	151.753
1752.46	251.992	--	--	--	--	--	--	1752.46	149.482
1750.87	264.806	--	--	--	--	--	--	1750.87	143.769
1749.29	266.827	--	--	--	--	--	--	1749.29	142.097
1747.7	260.963	--	--	--	--	--	--	1747.7	142.293
1746.12	264.643	--	--	--	--	--	--	1746.12	142.173
1744.53	258.782	--	--	--	--	--	--	1744.53	147.545
1742.95	272.411	--	--	--	--	--	--	1742.95	154.269
1741.36	259.504	--	--	--	--	--	--	1741.36	153.939
1739.78	268.983	--	--	--	--	--	--	1739.78	152.91
1738.19	251.939	--	--	--	--	--	--	1738.19	154.746
1736.6	270.944	--	--	--	--	--	--	1736.6	156.927
1735.01	261.361	--	--	--	--	--	--	1735.01	156.359
1733.43	275.801	--	--	--	--	--	--	1733.43	152.745
1731.84	278.229	--	--	--	--	--	--	1731.84	154.506
1730.25	263.269	--	--	--	--	--	--	1730.25	152.565
1728.66	247.074	--	--	--	--	--	--	1728.66	149.656
1727.07	266.057	--	--	--	--	--	--	1727.07	153.906
1725.48	256.487	--	--	--	--	--	--	1725.48	160.445
1723.89	251.471	--	--	--	--	--	--	1723.89	154.785
1722.3	266.306	--	--	--	--	--	--	1722.3	151.603
1720.71	277	--	--	--	--	--	--	1720.71	145.647
1719.12	275.289	--	--	--	--	--	--	1719.12	144.491
1717.53	268.62	--	--	--	--	--	--	1717.53	137.309
1715.94	278.481	--	--	--	--	--	--	1715.94	142.014
1714.35	267.27	--	--	--	--	--	--	1714.35	149.819
1712.76	260.607	--	--	--	--	--	--	1712.76	151.037
1711.16	276.657	--	--	--	--	--	--	1711.16	148.109
1709.57	262.15	--	--	--	--	--	--	1709.57	149.558
1707.98	272.828	--	--	--	--	--	--	1707.98	142.923
1706.38	265.756	--	--	--	--	--	--	1706.38	141.994
1704.79	280.141	--	--	--	--	--	--	1704.79	136.013
1703.2	268.946	--	--	--	--	--	--	1703.2	147.01
1701.6	277.964	--	--	--	--	--	--	1701.6	156.04
1700.01	265.536	--	--	--	--	--	--	1700.01	156.002
1698.41	269.604	--	--	--	--	--	--	1698.41	158.436
1696.82	267.075	--	--	--	--	--	--	1696.82	163.707
1695.22	281.854	--	--	--	--	--	--	1695.22	154.228
1693.63	271.497	--	--	--	--	--	--	1693.63	150.248
1692.03	277.619	--	--	--	--	--	--	1692.03	144.207
1690.43	269.325	--	--	--	--	--	--	1690.43	151.588
1688.84	278.739	--	--	--	--	--	--	1688.84	152.706
1687.24	269.625	--	--	--	--	--	--	1687.24	148.611
1685.64	267.923	--	--	--	--	--	--	1685.64	148.402
1684.04	280.212	--	--	--	--	--	--	1684.04	145.841
1682.45	269.458	--	--	--	--	--	--	1682.45	139.579
1680.85	282.975	--	--	--	--	--	--	1680.85	142.384
1679.25	287.851	--	--	--	--	--	--	1679.25	144.944
1677.65	272.169	--	--	--	--	--	--	1677.65	148.157
1676.05	286.91	--	--	--	--	--	--	1676.05	153.456
1674.45	275.755	--	--	--	--	--	--	1674.45	157.31
1672.85	270.767	--	--	--	--	--	--	1672.85	160.637
1671.25	281.392	--	--	--	--	--	--	1671.25	157.608
1669.65	285.44	--	--	--	--	--	--	1669.65	156.496
1668.05	277.99	--	--	--	--	--	--	1668.05	154.694
1666.45	276.701	--	--	--	--	--	--	1666.45	156.16
1664.84	290.599	--	--	--	--	--	--	1664.84	152.443
1663.24	279.869	--	--	--	--	--	--	1663.24	150.213
1661.64	276.939	--	--	--	--	--	--	1661.64	147.952
1660.04	291.239	--	--	--	--	--	--	1660.04	148.85
1658.43	294.87	--	--	--	--	--	--	1658.43	151.018
1656.83	298.909	--	--	--	--	--	--	1656.83	149.694
1655.22	305.816	--	--	--	--	--	--	1655.22	146.173
1653.62	308.621	--	--	--	--	--	--	1653.62	149.339
1652.02	322.08	--	--	--	--	--	--	1652.02	147.166
1650.41	326.929	--	--	--	--	--	--	1650.41	144.74
1648.81	355.534	--	--	--	--	--	--	1648.81	146.509
1647.2	397.231	--	--	--	--	--	--	1647.2	145.894
1645.59	450.784	--	--	--	--	--	--	1645.59	149.822
1643.99	557.53	--	--	--	--	--	--	1643.99	149.429
1642.38	700.246	--	--	--	--	--	--	1642.38	151.307
1640.78	911.236	--	--	--	--	--	--	1640.78	153.028
1639.17	1162.64	--	--	--	--	--	--	1639.17	155.941
1637.56	1340.32	--	--	--	--	--	--	1637.56	156.43
1635.95	1376.02	--	--	--	--	--	--	1635.95	159.237
1634.34	1399.45	--	--	--	--	--	--	1634.34	154.176
1632.74	1487.45	--	--	--	--	--	--	1632.74	154.441
1631.13	1518.2	--	--	--	--	--	--	1631.13	152.753
1629.52	1461.09	--	--	--	--	--	--	1629.52	156.514
1627.91	1334.97	--	--	--	--	--	--	1627.91	155.185
1626.3	1195.43	--	--	--	--	--	--	1626.3	156.393
1624.69	1032.25	--	--	--	--	--	--	1624.69	152.987
1623.08	905.077	--	--	--	--	--	--	1623.08	153
1621.47	731.829	--	--	--	--	--	--	1621.47	151.452
1619.86	616.6	--	--	--	--	--	--	1619.86	147.098
1618.24	552.418	--	--	--	--	--	--	1618.24	142.151
1616.63	491.933	--	--	--	--	--	--	1616.63	144.338
1615.02	473.887	--	--	--	--	--	--	1615.02	141.463
1613.41	442.393	--	--	--	--	--	--	1613.41	141.024
1611.79	408.059	--	--	--	--	--	--	1611.79	143.527
1610.18	381.89	--	--	--	--	--	--	1610.18	144.049
1608.57	358.176	--	--	--	--	--	--	1608.57	149.756
1606.95	348.732	--	--	--	--	--	--	1606.95	147.009
1605.34	362.101	--	--	--	--	--	--	1605.34	145.272
1603.72	328.633	--	--	--	--	--	--	1603.72	151.841
1602.11	339.15	--	--	--	--	--	--	1602.11	147.368
1600.49	319.134	--	--	--	--	--	--	1600.49	146.239
1598.88	328.021	--	--	--	--	--	--	1598.88	148.281
1597.26	304.353	--	--	--	--	--	--	1597.26	149.642
1595.65	313.24	--	--	--	--	--	--	1595.65	154.854
1594.03	304.227	--	--	--	--	--	--	1594.03	156.882
1592.41	309.857	--	--	--	--	--	--	1592.41	158.097
1590.79	302.068	--	--	--	--	--	--	1590.79	160.751
1589.18	307.289	--	--	--	--	--	--	1589.18	156.746
1587.56	305.193	--	--	--	--	--	--	1587.56	152.891
1585.94	318.944	--	--	--	--	--	--	1585.94	149.932
1584.32	297.754	--	--	--	--	--	--	1584.32	145.563
1582.71	313.125	--	--	--	--	--	--	1582.71	144.905
1581.08	309	--	--	--	--	--	--	1581.08	148.424
1579.46	331.263	--	--	--	--	--	--	1579.46	146.138
1577.85	312.118	--	--	--	--	--	--	1577.85	143.536
1576.22	312.053	--	--	--	--	--	--	1576.22	142.482
1574.6	316.857	--	--	--	--	--	--	1574.6	141.419
1572.98	331.799	--	--	--	--	--	--	1572.98	139.746
1571.36	327.269	--	--	--	--	--	--	1571.36	138.85
1569.74	317.47	--	--	--	--	--	--	1569.74	143.996
1568.12	335.24	--	--	--	--	--	--	1568.12	153.996
1566.5	326.254	--	--	--	--	--	--	1566.5	153.65
1564.87	325.376	--	--	--	--	--	--	1564.87	153.242
1563.25	355.692	--	--	--	--	--	--	1563.25	156.609
1561.63	356.833	--	--	--	--	--	--	1561.63	155.365
1560	355.139	--	--	--	--	--	--	1560	155.505
1558.38	342.514	--	--	--	--	--	--	1558.38	152.677
1556.76	348.11	--	--	--	--	--	--	1556.76	152.961
1555.13	374.342	--	--	--	--	--	--	1555.13	154.284
1553.51	369.004	--	--	--	--	--	--	1553.51	147.293
1551.88	383.895	--	--	--	--	--	--	1551.88	144.683
1550.25	381.388	--	--	--	--	--	--	1550.25	148.946
1548.63	372.817	--	--	--	--	--	--	1548.63	148.563
1547	356.569	--	--	--	--	--	--	1547	148.745
1545.38	368.216	--	--	--	--	--	--	1545.38	144.746
1543.75	345.509	--	--	--	--	--	--	1543.75	146.367
1542.12	340.993	--	--	--	--	--	--	1542.12	143.455
1540.49	330.016	--	--	--	--	--	--	1540.49	139.24
1538.87	301.677	--	--	--	--	--	--	1538.87	137.121
1537.24	295.154	--	--	--	--	--	--	1537.24	138.645
1535.61	294.689	--	--	--	--	--	--	1535.61	138.659
1533.98	306.332	--	--	--	--	--	--	1533.98	139.508
1532.35	303.04	--	--	--	--	--	--	1532.35	143.397
1530.72	301.767	--	--	--	--	--	--	1530.72	145.802
1529.09	285.57	--	--	--	--	--	--	1529.09	143.769
1527.46	283.494	--	--	--	--	--	--	1527.46	149.74
1525.83	289.079	--	--	--	--	--	--	1525.83	148.258
1524.2	277.732	--	--	--	--	--	--	1524.2	151.038
1522.57	288.959	--	--	--	--	--	--	1522.57	149.932
1520.93	289.704	--	--	--	--	--	--	1520.93	146.85
1519.3	302.132	--	--	--	--	--	--	1519.3	147.37
1517.67	285.153	--	--	--	--	--	--	1517.67	140.664
1516.04	294.355	--	--	--	--	--	--	1516.04	141.912
1514.4	290.268	--	--	--	--	--	--	1514.4	148.724
1512.77	282.962	--	--	--	--	--	--	1512.77	148.942
1511.14	290.147	--	--	--	--	--	--	1511.14	151.801
1509.5	283.649	--	--	--	--	--	--	1509.5	152.828
1507.87	286.003	--	--	--	--	--	--	1507.87	147.794
1506.23	299.617	--	--	--	--	--	--	1506.23	150.249
1504.6	303.173	--	--	--	--	--	--	1504.6	151.598
1502.96	308.336	--	--	--	--	--	--	1502.96	158.348
1501.33	319.123	--	--	--	--	--	--	1501.33	158.784
1499.69	337.139	--	--	--	--	--	--	1499.69	157.055
1498.05	334.257	--	--	--	--	--	--	1498.05	149.406
1496.42	322.538	--	--	--	--	--	--	1496.42	147.476
1494.78	309.62	--	--	--	--	--	--	1494.78	140.877
1493.14	319.192	--	--	--	--	--	--	1493.14	142.369
1491.5	304.273	--	--	--	--	--	--	1491.5	151.852
1489.87	295.38	--	--	--	--	--	--	1489.87	155.563
1488.23	310.566	--	--	--	--	--	--	1488.23	161.915
1486.59	305.687	--	--	--	--	--	--	1486.59	161.273
1484.95	311.238	--	--	--	--	--	--	1484.95	156.905
1483.31	289.118	--	--	--	--	--	--	1483.31	152.118
1481.67	300.684	--	--	--	--	--	--	1481.67	143.622
1480.03	295.01	--	--	--	--	--	--	1480.03	140.12
1478.39	306.169	--	--	--	--	--	--	1478.39	140.773
1476.75	304.502	--	--	--	--	--	--	1476.75	142.667
1475.11	290.418	--	--	--	--	--	--	1475.11	157.279
1473.46	292.761	--	--	--	--	--	--	1473.46	162.795
1471.82	293.5	--	--	--	--	--	--	1471.82	172.594
1470.18	288.235	--	--	--	--	--	--	1470.18	172.507
1468.54	289.775	--	--	--	--	--	--	1468.54	175.754
1466.89	294.516	--	--	--	--	--	--	1466.89	173.029
1465.25	283.653	--	--	--	--	--	--	1465.25	167.643
1463.61	290.393	--	--	--	--	--	--	1463.61	164.562
1461.96	291.932	--	--	--	--	--	--	1461.96	169.831
1460.32	302.666	--	--	--	--	--	--	1460.32	168.153
1458.67	301.804	--	--	--	--	--	--	1458.67	174.575
1457.03	291.749	--	--	--	--	--	--	1457.03	173.216
1455.38	290.489	--	--	--	--	--	--	1455.38	175.939
1453.73	286.433	--	--	--	--	--	--	1453.73	173.799
1452.09	296.758	--	--	--	--	--	--	1452.09	171.057
1450.44	292.703	--	--	--	--	--	--	1450.44	168.121
1448.79	287.052	--	--	--	--	--	--	1448.79	168.337
1447.15	285.395	--	--	--	--	--	--	1447.15	164.859
1445.5	285.336	--	--	--	--	--	--	1445.5	168.267
1443.85	294.852	--	--	--	--	--	--	1443.85	165.33
1442.21	297.981	--	--	--	--	--	--	1442.21	165.072
1440.56	316.663	--	--	--	--	--	--	1440.56	160.69
1438.91	317.394	--	--	--	--	--	--	1438.91	160.345
1437.26	316.929	--	--	--	--	--	--	1437.26	166.362
1435.61	334.001	--	--	--	--	--	--	1435.61	164.092
1433.96	330.345	--	--	--	--	--	--	1433.96	159.168
1432.31	323.503	--	--	--	--	--	--	1432.31	160.935
1430.66	324.232	--	--	--	--	--	--	1430.66	157.522
1429.01	295.889	--	--	--	--	--	--	1429.01	156.297
1427.36	296.225	--	--	--	--	--	--	1427.36	149.483
1425.7	285.813	--	--	--	--	--	--	1425.7	151.437
1424.05	285.753	--	--	--	--	--	--	1424.05	161.358
1422.4	294.845	--	--	--	--	--	--	1422.4	159.373
1420.75	306.32	--	--	--	--	--	--	1420.75	154.822
1419.09	290.744	--	--	--	--	--	--	1419.09	154.257
1417.44	266.029	--	--	--	--	--	--	1417.44	155.019
1415.79	282.671	--	--	--	--	--	--	1415.79	154.8
1414.13	291.754	--	--	--	--	--	--	1414.13	153.541
1412.48	283.745	--	--	--	--	--	--	1412.48	157.588
1410.82	285.274	--	--	--	--	--	--	1410.82	163.304
1409.17	291.967	--	--	--	--	--	--	1409.17	159.833
1407.51	292.303	--	--	--	--	--	--	1407.51	158.579
1405.86	290.257	--	--	--	--	--	--	1405.86	159.175
1404.2	277.889	--	--	--	--	--	--	1404.2	163.021
1402.54	291.326	--	--	--	--	--	--	1402.54	160.04
1400.88	277.376	--	--	--	--	--	--	1400.88	161.042
1399.23	288.426	--	--	--	--	--	--	1399.23	162.68
1397.57	295.109	--	--	--	--	--	--	1397.57	161.855
1395.91	274.029	--	--	--	--	--	--	1395.91	158.207
1394.25	284.676	--	--	--	--	--	--	1394.25	161.367
1392.6	279.86	--	--	--	--	--	--	1392.6	164.374
1390.94	291.69	--	--	--	--	--	--	1390.94	163.805
1389.28	278.95	--	--	--	--	--	--	1389.28	158.049
1387.62	280.476	--	--	--	--	--	--	1387.62	158.662
1385.96	291.903	--	--	--	--	--	--	1385.96	160.32
1384.3	277.982	--	--	--	--	--	--	1384.3	162.719
1382.64	276.736	--	--	--	--	--	--	1382.64	163.63
1380.97	284.594	--	--	--	--	--	--	1380.97	164.078
1379.31	286.513	--	--	--	--	--	--	1379.31	163.553
1377.65	283.683	--	--	--	--	--	--	1377.65	155.061
1375.99	297.469	--	--	--	--	--	--	1375.99	154.431
1374.33	287.914	--	--	--	--	--	--	1374.33	154.042
1372.66	289.831	--	--	--	--	--	--	1372.66	158.234
1371	289.77	--	--	--	--	--	--	1371	160.345
1369.34	294.057	--	--	--	--	--	--	1369.34	161.271
1367.67	310.591	--	--	--	--	--	--	1367.67	155.294
1366.01	302.229	--	--	--	--	--	--	1366.01	151.095
1364.35	305.326	--	--	--	--	--	--	1364.35	146.139
1362.68	310.395	--	--	--	--	--	--	1362.68	150.119
1361.01	305.592	--	--	--	--	--	--	1361.01	149.895
1359.35	301.581	--	--	--	--	--	--	1359.35	158.351
1357.68	292.835	--	--	--	--	--	--	1357.68	161.503
1356.02	301.848	--	--	--	--	--	--	1356.02	160.633
1354.35	293.106	--	--	--	--	--	--	1354.35	155.394
1352.68	308.032	--	--	--	--	--	--	1352.68	157.36
1351.02	298.109	--	--	--	--	--	--	1351.02	155.566
1349.35	316.181	--	--	--	--	--	--	1349.35	155.994
1347.68	337.793	--	--	--	--	--	--	1347.68	158.451
1346.01	324.324	--	--	--	--	--	--	1346.01	164.215
1344.34	347.501	--	--	--	--	--	--	1344.34	161.303
1342.67	371.063	--	--	--	--	--	--	1342.67	151.994
1341	394.22	--	--	--	--	--	--	1341	146.144
1339.33	422.487	--	--	--	--	--	--	1339.33	147.333
1337.66	469.243	--	--	--	--	--	--	1337.66	145.736
1335.99	487.249	--	--	--	--	--	--	1335.99	151.852
1334.32	438.747	--	--	--	--	--	--	1334.32	154.863
1332.65	394.199	--	--	--	--	--	--	1332.65	162.189
1330.98	341.41	--	--	--	--	--	--	1330.98	163.17
1329.31	327.181	--	--	--	--	--	--	1329.31	163.139
1327.63	301.163	--	--	--	--	--	--	1327.63	164.003
1325.96	302.672	--	--	--	--	--	--	1325.96	161.087
1324.29	312.433	--	--	--	--	--	--	1324.29	158.494
1322.62	301.366	--	--	--	--	--	--	1322.62	157.161
1320.94	294.231	--	--	--	--	--	--	1320.94	153.05
1319.27	294.169	--	--	--	--	--	--	1319.27	155.405
1317.59	300.783	--	--	--	--	--	--	1317.59	155.086
1315.92	321.526	--	--	--	--	--	--	1315.92	156.871
1314.24	335.588	--	--	--	--	--	--	1314.24	157.233
1312.57	323.353	--	--	--	--	--	--	1312.57	153.02
1310.89	326.031	--	--	--	--	--	--	1310.89	154.203
1309.21	329.492	--	--	--	--	--	--	1309.21	155.61
1307.54	325.501	--	--	--	--	--	--	1307.54	155.747
1305.86	312.102	--	--	--	--	--	--	1305.86	158.552
1304.19	298.316	--	--	--	--	--	--	1304.19	159.036
1302.51	292.374	--	--	--	--	--	--	1302.51	158.106
1300.83	301.325	--	--	--	--	--	--	1300.83	158.548
1299.15	307.529	--	--	--	--	--	--	1299.15	157.692
1297.47	297.281	--	--	--	--	--	--	1297.47	159.016
1295.79	303.483	--	--	--	--	--	--	1295.79	156.319
1294.11	288.934	--	--	--	--	--	--	1294.11	156.278
1292.43	295.527	--	--	--	--	--	--	1292.43	156.775
1290.75	297.812	--	--	--	--	--	--	1290.75	157.526
1289.07	294.228	--	--	--	--	--	--	1289.07	158.529
1287.39	307.857	--	--	--	--	--	--	1287.39	161.983
1285.71	310.139	--	--	--	--	--	--	1285.71	161.904
1284.03	313.593	--	--	--	--	--	--	1284.03	161.112
1282.35	295.935	--	--	--	--	--	--	1282.35	153.552
1280.67	280.629	--	--	--	--	--	--	1280.67	153.356
1278.98	298.936	--	--	--	--	--	--	1278.98	151.805
1277.3	316.063	--	--	--	--	--	--	1277.3	152.212
1275.62	325.37	--	--	--	--	--	--	1275.62	150.051
1273.93	337.017	--	--	--	--	--	--	1273.93	150.11
1272.25	350.221	--	--	--	--	--	--	1272.25	151.726
1270.56	352.099	--	--	--	--	--	--	1270.56	154.546
1268.88	375.05	--	--	--	--	--	--	1268.88	156.077
1267.2	385.116	--	--	--	--	--	--	1267.2	160.533
1265.51	399.858	--	--	--	--	--	--	1265.51	161.955
1263.82	411.085	--	--	--	--	--	--	1263.82	163.563
1262.14	396.57	--	--	--	--	--	--	1262.14	165.967
1260.45	404.283	--	--	--	--	--	--	1260.45	163.421
1258.76	364.441	--	--	--	--	--	--	1258.76	162.444
1257.08	369.43	--	--	--	--	--	--	1257.08	158.789
1255.39	340.52	--	--	--	--	--	--	1255.39	160.723
1253.7	335.384	--	--	--	--	--	--	1253.7	156.817
1252.01	317.788	--	--	--	--	--	--	1252.01	152.467
1250.32	316.553	--	--	--	--	--	--	1250.32	157.435
1248.64	313.372	--	--	--	--	--	--	1248.64	163.283
1246.95	313.695	--	--	--	--	--	--	1246.95	160.068
1245.26	308.959	--	--	--	--	--	--	1245.26	159.218
1243.57	308.505	--	--	--	--	--	--	1243.57	154.206
1241.88	304.55	--	--	--	--	--	--	1241.88	152.299
1240.19	321.985	--	--	--	--	--	--	1240.19	152.839
1238.49	290.814	--	--	--	--	--	--	1238.49	148.585
1236.8	299.303	--	--	--	--	--	--	1236.8	151.612
1235.11	303.904	--	--	--	--	--	--	1235.11	151.257
1233.42	306.948	--	--	--	--	--	--	1233.42	149.032
1231.73	315.04	--	--	--	--	--	--	1231.73	150.561
1230.03	313.032	--	--	--	--	--	--	1230.03	145.101
1228.34	309.859	--	--	--	--	--	--	1228.34	140.492
1226.65	314.84	--	--	--	--	--	--	1226.65	143.262
1224.95	327.194	--	--	--	--	--	--	1224.95	144.14
1223.26	323.632	--	--	--	--	--	--	1223.26	145.273
1221.56	342.574	--	--	--	--	--	--	1221.56	147.238
1219.87	371.205	--	--	--	--	--	--	1219.87	147.792
1218.17	392.455	--	--	--	--	--	--	1218.17	150.382
1216.48	445.49	--	--	--	--	--	--	1216.48	146.959
1214.78	503.928	--	--	--	--	--	--	1214.78	141.752
1213.08	587.534	--	--	--	--	--	--	1213.08	144.276
1211.39	667.229	--	--	--	--	--	--	1211.39	149.38
1209.69	694.979	--	--	--	--	--	--	1209.69	150.037
1207.99	627.053	--	--	--	--	--	--	1207.99	150.169
1206.29	595.168	--	--	--	--	--	--	1206.29	149.192
1204.6	532.711	--	--	--	--	--	--	1204.6	146.374
1202.9	489.634	--	--	--	--	--	--	1202.9	141.704
1201.2	450.058	--	--	--	--	--	--	1201.2	141.313
1199.5	446.094	--	--	--	--	--	--	1199.5	141.441
1197.8	384.882	--	--	--	--	--	--	1197.8	143.668
1196.1	362.37	--	--	--	--	--	--	1196.1	151.471
1194.4	342.574	--	--	--	--	--	--	1194.4	154.714
1192.7	318.148	--	--	--	--	--	--	1192.7	161.568
1191	303.78	--	--	--	--	--	--	1191	161.588
1189.29	315.308	--	--	--	--	--	--	1189.29	161.021
1187.59	300.561	--	--	--	--	--	--	1187.59	160.515
1185.89	311.698	--	--	--	--	--	--	1185.89	154.565
1184.19	306.225	--	--	--	--	--	--	1184.19	155.86
1182.48	294.192	--	--	--	--	--	--	1182.48	161.515
1180.78	296.832	--	--	--	--	--	--	1180.78	161.187
1179.08	284.419	--	--	--	--	--	--	1179.08	162.956
1177.37	300.95	--	--	--	--	--	--	1177.37	160.971
1175.67	289.699	--	--	--	--	--	--	1175.67	161.723
1173.96	279.996	--	--	--	--	--	--	1173.96	163.528
1172.26	286.491	--	--	--	--	--	--	1172.26	164.442
1170.55	289.9	--	--	--	--	--	--	1170.55	174.137
1168.85	295.62	--	--	--	--	--	--	1168.85	172.798
1167.14	282.841	--	--	--	--	--	--	1167.14	161.624
1165.44	287.404	--	--	--	--	--	--	1165.44	160.343
1163.73	285.032	--	--	--	--	--	--	1163.73	156.878
1162.02	281.12	--	--	--	--	--	--	1162.02	155.683
1160.31	284.911	--	--	--	--	--	--	1160.31	154.545
1158.61	289.854	--	--	--	--	--	--	1158.61	156.144
1156.9	289.023	--	--	--	--	--	--	1156.9	161.443
1155.19	292.425	--	--	--	--	--	--	1155.19	156.714
1153.48	295.44	--	--	--	--	--	--	1153.48	157.2
1151.77	299.608	--	--	--	--	--	--	1151.77	164.771
1150.06	288.777	--	--	--	--	--	--	1150.06	167.293
1148.35	292.945	--	--	--	--	--	--	1148.35	171.025
1146.64	283.274	--	--	--	--	--	--	1146.64	173.15
1144.93	301.659	--	--	--	--	--	--	1144.93	170.184
1143.21	295.832	--	--	--	--	--	--	1143.21	169.632
1141.5	282.325	--	--	--	--	--	--	1141.5	170.24
1139.79	286.873	--	--	--	--	--	--	1139.79	170.14
1138.08	290.652	--	--	--	--	--	--	1138.08	169.562
1136.37	290.59	--	--	--	--	--	--	1136.37	170.104
1134.65	287.842	--	--	--	--	--	--	1134.65	170.728
1132.94	293.536	--	--	--	--	--	--	1132.94	166.045
1131.23	295.775	--	--	--	--	--	--	1131.23	162.257
1129.51	289.959	--	--	--	--	--	--	1129.51	160.992
1127.8	291.815	--	--	--	--	--	--	1127.8	164.818
1126.08	285.235	--	--	--	--	--	--	1126.08	168.55
1124.37	290.157	--	--	--	--	--	--	1124.37	177.601
1122.65	288.563	--	--	--	--	--	--	1122.65	180.287
1120.93	293.482	--	--	--	--	--	--	1120.93	173.415
1119.22	286.525	--	--	--	--	--	--	1119.22	166.545
1117.5	292.974	--	--	--	--	--	--	1117.5	164.122
1115.78	289.849	--	--	--	--	--	--	1115.78	161.904
1114.07	282.131	--	--	--	--	--	--	1114.07	168.722
1112.35	295.084	--	--	--	--	--	--	1112.35	171.567
1110.63	291.194	--	--	--	--	--	--	1110.63	180.153
1108.91	301.462	--	--	--	--	--	--	1108.91	178.237
1107.19	294.895	--	--	--	--	--	--	1107.19	172.307
1105.47	291.391	--	--	--	--	--	--	1105.47	169.88
1103.75	285.594	--	--	--	--	--	--	1103.75	170.681
1102.03	282.475	--	--	--	--	--	--	1102.03	170.656
1100.31	280.504	--	--	--	--	--	--	1100.31	175.825
1098.59	299.93	--	--	--	--	--	--	1098.59	174.286
1096.87	291.844	--	--	--	--	--	--	1096.87	184.006
1095.15	300.948	--	--	--	--	--	--	1095.15	187.297
1093.43	296.302	--	--	--	--	--	--	1093.43	191.523
1091.71	298.911	--	--	--	--	--	--	1091.71	188.782
1089.98	298.466	--	--	--	--	--	--	1089.98	189.272
1088.26	310.231	--	--	--	--	--	--	1088.26	184.167
1086.54	307.113	--	--	--	--	--	--	1086.54	186.109
1084.81	326.882	--	--	--	--	--	--	1084.81	177.977
1083.09	328.719	--	--	--	--	--	--	1083.09	178.101
1081.36	338.562	--	--	--	--	--	--	1081.36	182.709
1079.64	357.548	--	--	--	--	--	--	1079.64	185.969
1077.91	360.521	--	--	--	--	--	--	1077.91	183.697
1076.19	393.212	--	--	--	--	--	--	1076.19	183.266
1074.46	425.508	--	--	--	--	--	--	1074.46	181.673
1072.73	432.272	--	--	--	--	--	--	1072.73	182.11
1071.01	435.226	--	--	--	--	--	--	1071.01	181.603
1069.28	408.485	--	--	--	--	--	--	1069.28	186.643
1067.55	379.471	--	--	--	--	--	--	1067.55	196.623
1065.83	345.903	--	--	--	--	--	--	1065.83	200.578
1064.1	333.275	--	--	--	--	--	--	1064.1	194.184
1062.37	329.019	--	--	--	--	--	--	1062.37	190.176
1060.64	330.09	--	--	--	--	--	--	1060.64	184.667
1058.91	349.41	--	--	--	--	--	--	1058.91	183.406
1057.18	375.564	--	--	--	--	--	--	1057.18	190.512
1055.45	383.085	--	--	--	--	--	--	1055.45	198.758
1053.72	435.438	--	--	--	--	--	--	1053.72	203.656
1051.99	452.819	--	--	--	--	--	--	1051.99	207.955
1050.26	451.204	--	--	--	--	--	--	1050.26	208.163
1048.53	451.867	--	--	--	--	--	--	1048.53	208.117
1046.79	447.594	--	--	--	--	--	--	1046.79	211.12
1045.06	410.302	--	--	--	--	--	--	1045.06	222.81
1043.33	380.994	--	--	--	--	--	--	1043.33	235.225
1041.6	357.77	--	--	--	--	--	--	1041.6	257.901
1039.86	342.142	--	--	--	--	--	--	1039.86	280.602
1038.13	336.38	--	--	--	--	--	--	1038.13	303.638
1036.4	336.308	--	--	--	--	--	--	1036.4	331.615
1034.66	336.615	--	--	--	--	--	--	1034.66	357.08
1032.93	336.922	--	--	--	--	--	--	1032.93	388.799
1031.19	337.229	--	--	--	--	--	--	1031.19	415.051
1029.46	335.263	--	--	--	--	--	--	1029.46	445.806
1027.72	339.736	--	--	--	--	--	--	1027.72	480.265
1025.98	337.77	--	--	--	--	--	--	1025.98	509.085
1024.25	338.834	--	--	--	--	--	--	1024.25	529.539
1022.51	347.845	--	--	--	--	--	--	1022.51	548.57
1020.77	351.555	--	--	--	--	--	--	1020.77	570.564
1019.03	340.508	--	--	--	--	--	--	1019.03	599.354
1017.3	343.461	--	--	--	--	--	--	1017.3	624.365
1015.56	353.221	--	--	--	--	--	--	1015.56	662.327
1013.82	362.219	--	--	--	--	--	--	1013.82	701.407
1012.08	379.153	--	--	--	--	--	--	1012.08	734.12
1010.34	395.701	--	--	--	--	--	--	1010.34	767.798
1008.6	391.082	--	--	--	--	--	--	1008.6	789.618
1006.86	383.82	--	--	--	--	--	--	1006.86	828.498
1005.12	409.044	--	--	--	--	--	--	1005.12	868.667
1003.38	396.873	--	--	--	--	--	--	1003.38	933.83
1001.63	388.482	--	--	--	--	--	--	1001.63	998.264
999.893	417.463	--	--	--	--	--	--	999.893	1088.44
998.15	421.902	--	--	--	--	--	--	998.15	1176.06
996.408	428.98	--	--	--	--	--	--	996.408	1287.91
994.666	446.994	--	--	--	--	--	--	994.666	1418.59
992.922	475.183	--	--	--	--	--	--	992.922	1589.11
991.178	483.376	--	--	--	--	--	--	991.178	1776.5
989.434	510.791	--	--	--	--	--	--	989.434	1995.08
987.689	557.793	--	--	--	--	--	--	987.689	2173.54
985.943	559.18	--	--	--	--	--	--	985.943	2328.1
984.199	573.753	--	--	--	--	--	--	984.199	2439.36
982.453	578.15	--	--	--	--	--	--	982.453	2496
980.707	578.026	--	--	--	--	--	--	980.707	2526.54
978.961	572.255	--	--	--	--	--	--	978.961	2540.99
977.215	582.295	--	--	--	--	--	--	977.215	2545.5
975.467	604.749	--	--	--	--	--	--	975.467	2533.04
973.719	591.451	--	--	--	--	--	--	973.719	2499.84
971.971	590.196	--	--	--	--	--	--	971.971	2485.76
970.223	578.787	--	--	--	--	--	--	970.223	2476.91
968.475	576.783	--	--	--	--	--	--	968.475	2458.59
966.725	575.156	--	--	--	--	--	--	966.725	2472.73
964.977	575.784	--	--	--	--	--	--	964.977	2467.25
963.227	559.879	--	--	--	--	--	--	963.227	2456.4
961.477	595.823	--	--	--	--	--	--	961.477	2449.79
959.725	573.911	--	--	--	--	--	--	959.725	2433.54
957.975	579.796	--	--	--	--	--	--	957.975	2430.17
956.223	557.146	--	--	--	--	--	--	956.223	2417.92
954.471	568.287	--	--	--	--	--	--	954.471	2421.68
952.719	557.657	--	--	--	--	--	--	952.719	2426.73
950.967	555.661	--	--	--	--	--	--	950.967	2425.35
949.215	552.541	--	--	--	--	--	--	949.215	2443.56
947.461	565.549	--	--	--	--	--	--	947.461	2479.52
945.707	552.679	--	--	--	--	--	--	945.707	2485.13
943.953	566.43	--	--	--	--	--	--	943.953	2479.26
942.199	568.932	--	--	--	--	--	--	942.199	2429.53
940.445	552.698	--	--	--	--	--	--	940.445	2332.91
938.689	534.222	--	--	--	--	--	--	938.689	2162.5
936.934	495.903	--	--	--	--	--	--	936.934	1963.09
935.178	463.967	--	--	--	--	--	--	935.178	1745.28
933.422	423.433	--	--	--	--	--	--	933.422	1517.05
931.666	417.353	--	--	--	--	--	--	931.666	1282.31
929.908	389.197	--	--	--	--	--	--	929.908	1087.5
928.15	378.637	--	--	--	--	--	--	928.15	915.529
926.393	363.219	--	--	--	--	--	--	926.393	777.085
924.635	342.946	--	--	--	--	--	--	924.635	672.594
922.877	334.272	--	--	--	--	--	--	922.877	604.648
921.117	332.331	--	--	--	--	--	--	921.117	573.857
919.359	337.866	--	--	--	--	--	--	919.359	558.075
917.6	323.594	--	--	--	--	--	--	917.6	542.812
915.84	315.679	--	--	--	--	--	--	915.84	536.42
914.078	316.358	--	--	--	--	--	--	914.078	517.008
912.318	326.373	--	--	--	--	--	--	912.318	502.183
910.557	318.089	--	--	--	--	--	--	910.557	493.422
908.795	324.739	--	--	--	--	--	--	908.795	486.957
907.033	324.296	--	--	--	--	--	--	907.033	479.044
905.271	313.033	--	--	--	--	--	--	905.271	482.274
903.51	330.125	--	--	--	--	--	--	903.51	490.683
901.746	322.968	--	--	--	--	--	--	901.746	490.73
899.982	325.881	--	--	--	--	--	--	899.982	491.617
898.219	325.438	--	--	--	--	--	--	898.219	497.865
896.455	324.623	--	--	--	--	--	--	896.455	491.829
894.689	321.572	--	--	--	--	--	--	894.689	490.877
892.926	337.522	--	--	--	--	--	--	892.926	476.467
891.16	325.903	--	--	--	--	--	--	891.16	477.781
889.395	327.695	--	--	--	--	--	--	889.395	478.534
887.629	316.455	--	--	--	--	--	--	887.629	473.104
885.861	327.926	--	--	--	--	--	--	885.861	476.431
884.096	308.504	--	--	--	--	--	--	884.096	471.216
882.328	308.438	--	--	--	--	--	--	882.328	463.873
880.561	310.975	--	--	--	--	--	--	880.561	466.686
878.793	322.065	--	--	--	--	--	--	878.793	465.168
877.023	324.227	--	--	--	--	--	--	877.023	466.336
875.256	315.979	--	--	--	--	--	--	875.256	469.931
873.486	310.707	--	--	--	--	--	--	873.486	469.295
871.717	305.81	--	--	--	--	--	--	871.717	464.364
869.947	314.66	--	--	--	--	--	--	869.947	455.786
868.176	317.564	--	--	--	--	--	--	868.176	460.14
866.406	316.381	--	--	--	--	--	--	866.406	462.709
864.635	319.283	--	--	--	--	--	--	864.635	467.507
862.863	311.419	--	--	--	--	--	--	862.863	462.425
861.092	311.352	--	--	--	--	--	--	861.092	456.835
859.32	306.462	--	--	--	--	--	--	859.32	456.386
857.547	321.233	--	--	--	--	--	--	857.547	444.942
855.773	307.442	--	--	--	--	--	--	855.773	438.324
854	307.376	--	--	--	--	--	--	854	441.108
852.227	321.026	--	--	--	--	--	--	852.227	444.779
850.453	313.173	--	--	--	--	--	--	850.453	446.813
848.678	307.548	--	--	--	--	--	--	848.678	451.492
846.904	307.852	--	--	--	--	--	--	846.904	447.269
845.129	309.267	--	--	--	--	--	--	845.129	456.963
843.354	319.939	--	--	--	--	--	--	843.354	453.363
841.576	312.095	--	--	--	--	--	--	841.576	456.732
839.801	317.58	--	--	--	--	--	--	839.801	458.37
838.023	303.079	--	--	--	--	--	--	838.023	458.915
836.246	313.003	--	--	--	--	--	--	836.246	458
834.469	318.484	--	--	--	--	--	--	834.469	467.293
832.691	301.403	--	--	--	--	--	--	832.691	469.877
830.914	315.389	--	--	--	--	--	--	830.914	480.854
829.135	318.278	--	--	--	--	--	--	829.135	490.252
827.355	313.774	--	--	--	--	--	--	827.355	497.051
825.576	319.249	--	--	--	--	--	--	825.576	506.123
823.797	314.377	--	--	--	--	--	--	823.797	509.689
822.016	306.553	--	--	--	--	--	--	822.016	506.243
820.236	317.934	--	--	--	--	--	--	820.236	497.213
818.455	313.804	--	--	--	--	--	--	818.455	485.127
816.674	307.831	--	--	--	--	--	--	816.674	484.892
814.891	312.193	--	--	--	--	--	--	814.891	476.508
813.109	304.746	--	--	--	--	--	--	813.109	467.546
811.326	307.263	--	--	--	--	--	--	811.326	466.302
809.543	328.954	--	--	--	--	--	--	809.543	469.355
807.76	320.403	--	--	--	--	--	--	807.76	464.113
805.977	309.275	--	--	--	--	--	--	805.977	458.583
804.193	308.471	--	--	--	--	--	--	804.193	448.416
802.408	317.248	--	--	--	--	--	--	802.408	445.737
800.623	303.549	--	--	--	--	--	--	800.623	433.611
798.838	299.064	--	--	--	--	--	--	798.838	428.807
797.053	301.945	--	--	--	--	--	--	797.053	420.052
795.268	301.879	--	--	--	--	--	--	795.268	413.229
793.48	298.87	--	--	--	--	--	--	793.48	403.409
791.693	301.749	--	--	--	--	--	--	791.693	393.532
789.906	297.637	--	--	--	--	--	--	789.906	380.395
788.119	296.101	--	--	--	--	--	--	788.119	378.439
786.332	299.714	--	--	--	--	--	--	786.332	378.013
784.543	303.694	--	--	--	--	--	--	784.543	376.85
782.754	299.217	--	--	--	--	--	--	782.754	376.203
780.965	323.04	--	--	--	--	--	--	780.965	375.776
779.176	324.44	--	--	--	--	--	--	779.176	376.239
777.387	326.941	--	--	--	--	--	--	777.387	367.934
775.596	333.114	--	--	--	--	--	--	775.596	363.849
773.805	320.557	--	--	--	--	--	--	773.805	370.624
772.014	325.995	--	--	--	--	--	--	772.014	363.997
770.223	313.812	--	--	--	--	--	--	770.223	354.351
768.432	293.929	--	--	--	--	--	--	768.432	349.357
766.639	293.865	--	--	--	--	--	--	766.639	345.428
764.846	289.4	--	--	--	--	--	--	764.846	340.965
763.053	285.67	--	--	--	--	--	--	763.053	333.026
761.26	298.074	--	--	--	--	--	--	761.26	335.71
759.467	291.778	--	--	--	--	--	--	759.467	339.966
757.672	281.453	--	--	--	--	--	--	757.672	334.308
755.877	280.659	--	--	--	--	--	--	755.877	330.259
754.082	289.024	--	--	--	--	--	--	754.082	320.449
752.287	290.06	--	--	--	--	--	--	752.287	316.798
750.492	279.745	--	--	--	--	--	--	750.492	318.15
748.695	280.782	--	--	--	--	--	--	748.695	318.46
746.898	272.669	--	--	--	--	--	--	746.898	315.96
745.102	290.906	--	--	--	--	--	--	745.102	316.796
743.305	283.16	--	--	--	--	--	--	743.305	311.173
741.508	284.562	--	--	--	--	--	--	741.508	303.456
739.709	284.866	--	--	--	--	--	--	739.709	296.905
737.91	272.739	--	--	--	--	--	--	737.91	299.704
736.111	269.756	--	--	--	--	--	--	736.111	308.772
734.312	291.99	--	--	--	--	--	--	734.312	308.175
732.514	282.061	--	--	--	--	--	--	732.514	307.504
730.713	270.311	--	--	--	--	--	--	730.713	311.896
728.912	285.226	--	--	--	--	--	--	728.912	302.49
727.111	273.845	--	--	--	--	--	--	727.111	297.919
725.311	284.372	--	--	--	--	--	--	725.311	298.504
723.51	283.215	--	--	--	--	--	--	723.51	299.947
721.707	274.032	--	--	--	--	--	--	721.707	306.429
719.906	278.715	--	--	--	--	--	--	719.906	304.089
718.104	265.524	--	--	--	--	--	--	718.104	301.972
716.299	276.406	--	--	--	--	--	--	716.299	306.656
714.496	283.637	--	--	--	--	--	--	714.496	302.736
712.691	280.66	--	--	--	--	--	--	712.691	311.85
710.889	284.607	--	--	--	--	--	--	710.889	315.345
709.084	276.894	--	--	--	--	--	--	709.084	324.337
707.277	277.563	--	--	--	--	--	--	707.277	333.66
705.473	281.873	--	--	--	--	--	--	705.473	335.459
703.668	278.534	--	--	--	--	--	--	703.668	331.199
701.861	269.737	--	--	--	--	--	--	701.861	339.256
700.055	277.686	--	--	--	--	--	--	700.055	337.668
698.248	277.261	--	--	--	--	--	--	698.248	351.787
696.439	278.656	--	--	--	--	--	--	696.439	358.654
694.633	285.87	--	--	--	--	--	--	694.633	371.136
692.824	274.899	--	--	--	--	--	--	692.824	378.781
691.016	279.565	--	--	--	--	--	--	691.016	386.166
689.207	287.864	--	--	--	--	--	--	689.207	387.49
687.396	280.897	--	--	--	--	--	--	687.396	390.685
685.588	276.113	--	--	--	--	--	--	685.588	394.767
683.777	280.412	--	--	--	--	--	--	683.777	415.297
681.967	286.887	--	--	--	--	--	--	681.967	433.598
680.156	283.557	--	--	--	--	--	--	680.156	446.325
678.344	288.215	--	--	--	--	--	--	678.344	450.319
676.533	291.055	--	--	--	--	--	--	676.533	458.998
674.721	286.638	--	--	--	--	--	--	674.721	472.153
672.908	296.733	--	--	--	--	--	--	672.908	481.071
671.094	293.404	--	--	--	--	--	--	671.094	486.813
669.281	292.615	--	--	--	--	--	--	669.281	491.877
667.467	296.176	--	--	--	--	--	--	667.467	494.015
665.654	293.937	--	--	--	--	--	--	665.654	491.205
663.84	301.12	--	--	--	--	--	--	663.84	478.33
662.023	298.157	--	--	--	--	--	--	662.023	467.248
660.209	293.383	--	--	--	--	--	--	660.209	465.538
658.393	288.974	--	--	--	--	--	--	658.393	453.439
656.578	279.136	--	--	--	--	--	--	656.578	442.673
654.76	279.075	--	--	--	--	--	--	654.76	429.224
652.943	284.804	--	--	--	--	--	--	652.943	421.818
651.127	277.506	--	--	--	--	--	--	651.127	424.552
649.309	275.637	--	--	--	--	--	--	649.309	424.74
647.49	288.596	--	--	--	--	--	--	647.49	429.166
645.672	279.856	--	--	--	--	--	--	645.672	432.858
643.854	277.264	--	--	--	--	--	--	643.854	430.611
642.035	303.949	--	--	--	--	--	--	642.035	434.937
640.215	286.538	--	--	--	--	--	--	640.215	435.715
638.395	278.167	--	--	--	--	--	--	638.395	429.316
636.574	274.133	--	--	--	--	--	--	636.574	430.356
634.754	280.573	--	--	--	--	--	--	634.754	428.394
632.932	286.649	--	--	--	--	--	--	632.932	434.859
631.111	270.345	--	--	--	--	--	--	631.111	443.253
629.289	271.007	--	--	--	--	--	--	629.289	460.704
627.467	295.842	--	--	--	--	--	--	627.467	488.74
625.643	267.643	--	--	--	--	--	--	625.643	511.505
623.82	289.583	--	--	--	--	--	--	623.82	524.196
621.996	293.846	--	--	--	--	--	--	621.996	535.654
620.172	289.817	--	--	--	--	--	--	620.172	531.731
618.348	285.789	--	--	--	--	--	--	618.348	528.711
616.523	295.095	--	--	--	--	--	--	616.523	525.178
614.697	285.304	--	--	--	--	--	--	614.697	518.139
612.873	284.162	--	--	--	--	--	--	612.873	507.192
611.047	272.937	--	--	--	--	--	--	611.047	484.644
609.221	268.918	--	--	--	--	--	--	609.221	465.089
607.393	262.021	--	--	--	--	--	--	607.393	442.764
605.566	265.922	--	--	--	--	--	--	605.566	425.36
603.738	262.985	--	--	--	--	--	--	603.738	409.744
601.91	270.841	--	--	--	--	--	--	601.91	394.533
600.082	255.679	--	--	--	--	--	--	600.082	382.454
598.254	268.925	--	--	--	--	--	--	598.254	372.862
596.424	265.272	--	--	--	--	--	--	596.424	364.006
594.594	255.87	--	--	--	--	--	--	594.594	357.177
592.764	246.473	--	--	--	--	--	--	592.764	350.604
590.934	257.914	--	--	--	--	--	--	590.934	352.666
589.104	261.09	--	--	--	--	--	--	589.104	349.024
587.271	251.697	--	--	--	--	--	--	587.271	350.873
585.439	258.104	--	--	--	--	--	--	585.439	353.521
583.607	258.765	--	--	--	--	--	--	583.607	355.747
581.775	254.044	--	--	--	--	--	--	581.775	355.028
579.943	265.827	--	--	--	--	--	--	579.943	353.271
578.109	241.738	--	--	--	--	--	--	578.109	352.999
576.275	256.029	--	--	--	--	--	--	576.275	357.147
574.441	257.407	--	--	--	--	--	--	574.441	362.372
572.607	260.577	--	--	--	--	--	--	572.607	379.326
570.773	267.328	--	--	--	--	--	--	570.773	393.204
568.938	263.687	--	--	--	--	--	--	568.938	410.965
567.102	265.062	--	--	--	--	--	--	567.102	429.791
565.266	259.274	--	--	--	--	--	--	565.266	454.198
563.43	257.785	--	--	--	--	--	--	563.43	473.402
561.594	271.689	--	--	--	--	--	--	561.594	492.375
559.756	273.777	--	--	--	--	--	--	559.756	507.482
557.918	282.662	--	--	--	--	--	--	557.918	543.924
556.08	284.747	--	--	--	--	--	--	556.08	582.008
554.242	276.101	--	--	--	--	--	--	554.242	624.429
552.402	299.64	--	--	--	--	--	--	552.402	672.47
550.564	306.009	--	--	--	--	--	--	550.564	743.236
548.725	304.155	--	--	--	--	--	--	548.725	810.595
546.885	316.952	--	--	--	--	--	--	546.885	890.805
545.043	320.456	--	--	--	--	--	--	545.043	989.867
543.203	334.672	--	--	--	--	--	--	543.203	1100.25
541.361	341.027	--	--	--	--	--	--	541.361	1219.41
539.52	371.299	--	--	--	--	--	--	539.52	1381.53
537.678	397.631	--	--	--	--	--	--	537.678	1567.24
535.836	429.661	--	--	--	--	--	--	535.836	1755.93
533.992	475.592	--	--	--	--	--	--	533.992	1920.85
532.148	545.759	--	--	--	--	--	--	532.148	2092.63
530.305	686.15	--	--	--	--	--	--	530.305	2981.89
528.461	1014.03	--	--	--	--	--	--	528.461	7509.91
526.617	1768.81	--	--	--	--	--	--	526.617	18917.3
524.771	3368.98	--	--	--	--	--	--	524.771	36236.5
522.928	6095.83	--	--	--	--	--	--	522.928	52755.4
521.082	8454.91	--	--	--	--	--	--	521.082	61763.9
519.234	8356.54	--	--	--	--	--	--	519.234	60620.2
517.389	5790.22	--	--	--	--	--	--	517.389	49752.3
515.541	3006.79	--	--	--	--	--	--	515.541	32601
513.695	1468.54	--	--	--	--	--	--	513.695	15811.9
511.848	898.155	--	--	--	--	--	--	511.848	5375.22
509.998	653.546	--	--	--	--	--	--	509.998	2086.64
508.15	517.173	--	--	--	--	--	--	508.15	1919.09
506.301	458.384	--	--	--	--	--	--	506.301	1878.51
504.451	413.486	--	--	--	--	--	--	504.451	1675.3
502.602	388.158	--	--	--	--	--	--	502.602	1446.59
500.752	352.89	--	--	--	--	--	--	500.752	1258.37
498.902	341.443	--	--	--	--	--	--	498.902	1128.38
497.051	314.016	--	--	--	--	--	--	497.051	1036.44
495.199	310.751	--	--	--	--	--	--	495.199	956.791
493.348	309.262	--	--	--	--	--	--	493.348	882.706
491.496	299.61	--	--	--	--	--	--	491.496	822.223
489.643	298.124	--	--	--	--	--	--	489.643	765.872
487.789	282.092	--	--	--	--	--	--	487.789	721.084
485.936	288.06	--	--	--	--	--	--	485.936	682.303
484.082	286.578	--	--	--	--	--	--	484.082	654.642
482.229	279.778	--	--	--	--	--	--	482.229	637.195
480.373	263.054	--	--	--	--	--	--	480.373	612.627
478.52	284.972	--	--	--	--	--	--	478.52	585.055
476.664	260.812	--	--	--	--	--	--	476.664	559.739
474.807	268.195	--	--	--	--	--	--	474.807	538.516
472.951	263.886	--	--	--	--	--	--	472.951	527.619
471.094	257.808	--	--	--	--	--	--	471.094	513.187
469.238	254.918	--	--	--	--	--	--	469.238	496.705
467.379	252.385	--	--	--	--	--	--	467.379	479.02
465.521	250.206	--	--	--	--	--	--	465.521	455.164
463.664	250.858	--	--	--	--	--	--	463.664	436.439
461.805	248.327	--	--	--	--	--	--	461.805	416.138
459.945	260.297	--	--	--	--	--	--	459.945	412.374
458.086	261.654	--	--	--	--	--	--	458.086	424.564
456.227	248.87	--	--	--	--	--	--	456.227	442.1
454.365	262.246	--	--	--	--	--	--	454.365	467.947
452.506	248.407	--	--	--	--	--	--	452.506	485.096
450.645	266.017	--	--	--	--	--	--	450.645	503.19
448.783	250.417	--	--	--	--	--	--	448.783	522.902
446.92	260.25	--	--	--	--	--	--	446.92	536.858
445.059	260.545	--	--	--	--	--	--	445.059	550.7
443.195	248.134	--	--	--	--	--	--	443.195	574.754
441.332	262.195	--	--	--	--	--	--	441.332	607.454
439.469	264.254	--	--	--	--	--	--	439.469	637.341
437.605	267.018	--	--	--	--	--	--	437.605	651.833
435.74	261.669	--	--	--	--	--	--	435.74	673.974
433.875	278.183	--	--	--	--	--	--	433.875	682.886
432.01	264.727	--	--	--	--	--	--	432.01	681.541
430.145	270.66	--	--	--	--	--	--	430.145	676.573
428.279	275.181	--	--	--	--	--	--	428.279	668.326
426.412	276.529	--	--	--	--	--	--	426.412	668.094
424.545	276.116	--	--	--	--	--	--	424.545	659.41
422.678	267.252	--	--	--	--	--	--	422.678	646.366
420.811	267.193	--	--	--	--	--	--	420.811	634.991
418.941	274.174	--	--	--	--	--	--	418.941	625.88
417.074	273.41	--	--	--	--	--	--	417.074	623.709
415.205	271.238	--	--	--	--	--	--	415.205	628.92
413.336	266.255	--	--	--	--	--	--	413.336	628.971
411.465	257.756	--	--	--	--	--	--	411.465	634.127
409.596	258.403	--	--	--	--	--	--	409.596	640.102
407.725	273.108	--	--	--	--	--	--	407.725	633.917
405.854	270.94	--	--	--	--	--	--	405.854	635.126
403.982	274.393	--	--	--	--	--	--	403.982	638.4
402.109	263.093	--	--	--	--	--	--	402.109	640.14
400.238	259.523	--	--	--	--	--	--	400.238	639.656
398.365	260.87	--	--	--	--	--	--	398.365	638.786
396.492	265.376	--	--	--	--	--	--	396.492	627.729
394.619	259.351	--	--	--	--	--	--	394.619	629.338
392.744	262.452	--	--	--	--	--	--	392.744	623.85
390.871	247.66	--	--	--	--	--	--	390.871	630.688
388.996	271.455	--	--	--	--	--	--	388.996	632.548
387.121	272.096	--	--	--	--	--	--	387.121	644.985
385.244	260.117	--	--	--	--	--	--	385.244	654.531
383.369	277.934	--	--	--	--	--	--	383.369	664.694
381.492	269.813	--	--	--	--	--	--	381.492	670.004
379.615	269.754	--	--	--	--	--	--	379.615	672.274
377.738	258.486	--	--	--	--	--	--	377.738	664.728
375.861	273.137	--	--	--	--	--	--	375.861	666.195
373.982	272.026	--	--	--	--	--	--	373.982	665.121
372.104	273.016	--	--	--	--	--	--	372.104	669.815
370.225	257.208	--	--	--	--	--	--	370.225	674.768
368.346	258.201	--	--	--	--	--	--	368.346	687.551
366.467	264.79	--	--	--	--	--	--	366.467	694.172
364.586	262.983	--	--	--	--	--	--	364.586	692.698
362.705	261.876	--	--	--	--	--	--	362.705	700.446
360.824	270.207	--	--	--	--	--	--	360.824	708.403
358.943	270.847	--	--	--	--	--	--	358.943	724.432
357.062	267.642	--	--	--	--	--	--	357.062	730.928
355.18	270.378	--	--	--	--	--	--	355.18	744.781
353.297	273.112	--	--	--	--	--	--	353.297	753.641
351.414	284.923	--	--	--	--	--	--	351.414	748.482
349.531	269.151	--	--	--	--	--	--	349.531	744.713
347.646	270.488	--	--	--	--	--	--	347.646	753.833
345.762	276.36	--	--	--	--	--	--	345.762	752.495
343.877	263.391	--	--	--	--	--	--	343.877	765.02
341.992	283.911	--	--	--	--	--	--	341.992	767.938
340.107	282.802	--	--	--	--	--	--	340.107	788.526
338.221	263.913	--	--	--	--	--	--	338.221	793.083
336.334	289.299	--	--	--	--	--	--	336.334	807.108
334.447	279.827	--	--	--	--	--	--	334.447	822.05
332.561	282.9	--	--	--	--	--	--	332.561	844.038
330.674	281.444	--	--	--	--	--	--	330.674	855.089
328.785	285.909	--	--	--	--	--	--	328.785	871.016
326.896	283.409	--	--	--	--	--	--	326.896	876.974
325.008	290.656	--	--	--	--	--	--	325.008	891.481
323.119	288.156	--	--	--	--	--	--	323.119	895.237
321.229	291.571	--	--	--	--	--	--	321.229	911.234
319.338	291.507	--	--	--	--	--	--	319.338	935.397
317.447	295.268	--	--	--	--	--	--	317.447	968.365
315.557	307.72	--	--	--	--	--	--	315.557	1015.29
313.666	306.956	--	--	--	--	--	--	313.666	1062.77
311.773	305.151	--	--	--	--	--	--	311.773	1110.83
309.881	315.507	--	--	--	--	--	--	309.881	1169.19
307.988	300.847	--	--	--	--	--	--	307.988	1238.5
306.096	345.237	--	--	--	--	--	--	306.096	1305.06
304.203	340.994	--	--	--	--	--	--	304.203	1359.57
302.309	339.182	--	--	--	--	--	--	302.309	1378.83
300.414	334.248	--	--	--	--	--	--	300.414	1368.64
298.52	321.681	--	--	--	--	--	--	298.52	1317.48
296.625	328.202	--	--	--	--	--	--	296.625	1238.9
294.729	322.579	--	--	--	--	--	--	294.729	1158.26
292.832	309.33	--	--	--	--	--	--	292.832	1111.07
290.936	301.287	--	--	--	--	--	--	290.936	1065.21
289.039	294.288	--	--	--	--	--	--	289.039	1025.11
287.143	290.757	--	--	--	--	--	--	287.143	997.827
285.244	303.859	--	--	--	--	--	--	285.244	974.362
283.346	292.014	--	--	--	--	--	--	283.346	950.688
281.447	284.676	--	--	--	--	--	--	281.447	933.377
279.549	282.19	--	--	--	--	--	--	279.549	920.487
277.65	279.358	--	--	--	--	--	--	277.65	924.092
275.75	281.718	--	--	--	--	--	--	275.75	906.33
273.85	293.074	--	--	--	--	--	--	273.85	895.408
271.949	277.442	--	--	--	--	--	--	271.949	894.652
270.049	277.035	--	--	--	--	--	--	270.049	879.397
268.146	272.478	--	--	--	--	--	--	268.146	867.532
266.244	282.789	--	--	--	--	--	--	266.244	861.733
264.342	280.652	--	--	--	--	--	--	264.342	847.585
262.439	278.517	--	--	--	--	--	--	262.439	832.699
260.537	283.637	--	--	--	--	--	--	260.537	822.585
258.633	268.376	--	--	--	--	--	--	258.633	821.891
256.729	266.245	--	--	--	--	--	--	256.729	819.029
254.824	264.114	--	--	--	--	--	--	254.824	808.769
252.92	272.685	--	--	--	--	--	--	252.92	802.821
251.014	266.067	--	--	--	--	--	--	251.014	794.578
249.109	264.283	--	--	--	--	--	--	249.109	780.709
247.203	270.433	--	--	--	--	--	--	247.203	770.935
245.295	261.752	--	--	--	--	--	--	245.295	763.326
243.389	273.416	--	--	--	--	--	--	243.389	764.42
241.482	263.359	--	--	--	--	--	--	241.482	758.865
239.574	257.786	--	--	--	--	--	--	239.574	759.606
237.666	252.905	--	--	--	--	--	--	237.666	759.419
235.756	266.628	--	--	--	--	--	--	235.756	759.167
233.848	265.88	--	--	--	--	--	--	233.848	758.718
231.938	260.656	--	--	--	--	--	--	231.938	756.108
230.027	256.811	--	--	--	--	--	--	230.027	740.359
228.117	253.313	--	--	--	--	--	--	228.117	728.022
226.207	262.891	--	--	--	--	--	--	226.207	694.665
224.295	243.911	--	--	--	--	--	--	224.295	657.262
222.385	261.398	--	--	--	--	--	--	222.385	616.971
220.473	249.649	--	--	--	--	--	--	220.473	584.473
218.561	232.06	--	--	--	--	--	--	218.561	563.487
216.646	240.945	--	--	--	--	--	--	216.646	540.009
214.732	234.018	--	--	--	--	--	--	214.732	529.798
212.82	229.156	--	--	--	--	--	--	212.82	519.573
210.906	227.044	--	--	--	--	--	--	210.906	506.94
208.99	222.186	--	--	--	--	--	--	208.99	500.007
207.076	237.243	--	--	--	--	--	--	207.076	498.379
205.16	239.593	--	--	--	--	--	--	205.16	501.339
203.244	227.529	--	--	--	--	--	--	203.244	503.794
201.328	229.194	--	--	--	--	--	--	201.328	498.94
199.412	224.683	--	--	--	--	--	--	199.412	493.305
197.494	234.579	--	--	--	--	--	--	197.494	483.941
195.576	229.383	--	--	--	--	--	--	195.576	481.331
193.658	221.448	--	--	--	--	--	--	193.658	480.575
191.74	220.713	--	--	--	--	--	--	191.74	479.885
189.82	217.58	--	--	--	--	--	--	189.82	478.444
187.902	231.234	--	--	--	--	--	--	187.902	474.886
185.982	220.223	--	--	--	--	--	--	185.982	466.054
184.062	236.268	--	--	--	--	--	--	184.062	467.677
182.141	223.548	--	--	--	--	--	--	182.141	471.167
180.221	222.472	--	--	--	--	--	--	180.221	475.563
178.299	222.422	--	--	--	--	--	--	178.299	480.437
176.377	222.373	--	--	--	--	--	--	176.377	485.902
174.455	215.824	--	--	--	--	--	--	174.455	481.191
172.531	218.17	--	--	--	--	--	--	172.531	477.466
170.609	229.062	--	--	--	--	--	--	170.609	478.441
168.686	229.352	--	--	--	--	--	--	168.686	492.819
166.762	232.719	--	--	--	--	--	--	166.762	494.163
164.836	228.225	--	--	--	--	--	--	164.836	495.699
162.912	229.882	--	--	--	--	--	--	162.912	497.236
160.986	224.708	--	--	--	--	--	--	160.986	501.682
159.061	228.755	--	--	--	--	--	--	159.061	499.974
157.135	229.046	--	--	--	--	--	--	157.135	502.077
155.207	244.011	--	--	--	--	--	--	155.207	515
153.281	239.521	--	--	--	--	--	--	153.281	528.185
151.354	236.738	--	--	--	--	--	--	151.354	536.239
149.426	226.454	--	--	--	--	--	--	149.426	547.616
147.496	221.289	--	--	--	--	--	--	147.496	545.71
145.568	228.057	--	--	--	--	--	--	145.568	540.279
143.639	234.141	--	--	--	--	--	--	143.639	534.867
141.709	228.637	--	--	--	--	--	--	141.709	525.053
139.779	240.168	--	--	--	--	--	--	139.779	526.38
137.85	226.491	--	--	--	--	--	--	137.85	534.489
135.918	244.488	--	--	--	--	--	--	135.918	540.872
133.986	248.519	--	--	--	--	--	--	133.986	547.762
132.055	238.252	--	--	--	--	--	--	132.055	545.829
130.123	242.623	--	--	--	--	--	--	130.123	544.472
128.189	239.507	--	--	--	--	--	--	128.189	546.997
126.258	240.473	--	--	--	--	--	--	126.258	545.347
124.324	234.639	--	--	--	--	--	--	124.324	549.245
122.389	244.446	--	--	--	--	--	--	122.389	559.174
120.455	240.652	--	--	--	--	--	--	120.455	553.953
118.52	235.841	--	--	--	--	--	--	118.52	549.095
116.586	245.641	--	--	--	--	--	--	116.586	546.096
114.65	238.453	--	--	--	--	--	--	114.65	550.458
112.713	235.683	--	--	--	--	--	--	112.713	554.993
110.777	238.686	--	--	--	--	--	--	110.777	559.271
108.84	242.366	--	--	--	--	--	--	108.84	563.584
106.902	228.058	--	--	--	--	--	--	106.902	564.918
104.965	231.061	--	--	--	--	--	--	104.965	556.206
103.027	228.635	--	--	--	--	--	--	103.027	547.114
--	--	--	--
--	--	--	--
--	--	--	--
--	--	--	--
--	--	--	--
--	--	--	--
--	--	--	--
--	--	--	--
--	--	--	--
--	--	--	--
--	--	--	--
--	--	--	--
--	--	--	--
--	--	--	--
--	--	--	--
--	--	--	--
--	--	--	--
--	--	--	--
--	--	--	--
--	--	--	--
--	--	--	--
--	--	--	--
--	--	--	--
--	--	--	--
--	--	--	--
--	--	--	--
--	--	--	--
--	--	--	--
--	--	--	--
--	--	--	--
--	--	--	--
--	--	--	--
--	--	--	--
--	--	--	--
--	--	--	--
--	--	--	--
--	--	--	--
--	--	--	--
--	--	--	--
--	--	--	--
--	--	--	--
--	--	--	--
--	--	--	--
[truncated: 1,280 more rows]
