# Supplementary material for: Single crystals of purely organic free-standing two-dimensional woven polymer networks
Source: Nat Chem. 2024 Jul 18;16(11):1906–14. doi: 10.1038/s41557-024-01580-3 (PMC11527790; doi:10.1038/s41557-024-01580-3)
Supplement: Supplementary file 11 — Data for Derjaguin–Müller–Toporov modulus distribution (shown in Fig. 5a,b), and data for P–h curves (shown in Fig. 5c,d). [file 41557_2024_1580_MOESM11_ESM.xls]

## Sheet: Figure 5a
Figure 5a
2DWPN-1
Modulus/Gpa	Counts/%
0.11181	0.00153
0.12157	0
0.13133	0
0.14109	0
0.15085	0
0.16061	0
0.17037	0
0.18013	0
0.18989	0
0.19965	0
0.20941	0
0.21917	0
0.22893	0
0.23869	0
0.24845	0
0.25821	0
0.26797	0
0.27774	0
0.2875	0
0.29726	0
0.30702	0
0.31678	0
0.32654	0
0.3363	0
0.34606	0
0.35582	0
0.36558	0
0.37534	0
0.3851	0
0.39486	0
0.40462	0
0.41438	0
0.42414	0
0.4339	0
0.44366	0
0.45342	0
0.46319	0
0.47295	0
0.48271	0
0.49247	0
0.50223	0.00153
0.51199	0
0.52175	0
0.53151	0
0.54127	0
0.55103	0
0.56079	0
0.57055	0
0.58031	0.00153
0.59007	0
0.59983	0.00153
0.60959	0
0.61935	0
0.62911	0
0.63887	0
0.64863	0
0.6584	0.00153
0.66816	0
0.67792	0.00305
0.68768	0.00153
0.69744	0.00153
0.7072	0.00153
0.71696	0
0.72672	0
0.73648	0
0.74624	0
0.756	0.00153
0.76576	0
0.77552	0.00153
0.78528	0
0.79504	0.00153
0.8048	0
0.81456	0
0.82432	0
0.83408	0.00305
0.84385	0
0.85361	0.00153
0.86337	0
0.87313	0.00305
0.88289	0.00153
0.89265	0
0.90241	0
0.91217	0.00458
0.92193	0
0.93169	0.00305
0.94145	0.00153
0.95121	0.00458
0.96097	0
0.97073	0.00153
0.98049	0.00153
0.99025	0.00153
1.00001	0.00458
1.00977	0.00153
1.01953	0.0061
1.0293	0.00458
1.03906	0.00763
1.04882	0.00458
1.05858	0
1.06834	0.00763
1.0781	0.00458
1.08786	0.00458
1.09762	0.00458
1.10738	0.00153
1.11714	0.00305
1.1269	0.00916
1.13666	0.00305
1.14642	0.00153
1.15618	0.00458
1.16594	0.00763
1.1757	0.01068
1.18546	0.0061
1.19522	0.00458
1.20498	0.00916
1.21475	0.01678
1.22451	0.00305
1.23427	0.00916
1.24403	0.0061
1.25379	0.01068
1.26355	0.00916
1.27331	0
1.28307	0.01068
1.29283	0.01221
1.30259	0.00916
1.31235	0.01221
1.32211	0.01373
1.33187	0.01373
1.34163	0.01221
1.35139	0.02441
1.36115	0.01984
1.37091	0.00916
1.38067	0.01068
1.39043	0.01984
1.40019	0.02441
1.40996	0.02136
1.41972	0.01678
1.42948	0.02289
1.43924	0.02594
1.449	0.02441
1.45876	0.03357
1.46852	0.03204
1.47828	0.0473
1.48804	0.02899
1.4978	0.05035
1.50756	0.05493
1.51732	0.02594
1.52708	0.05493
1.53684	0.04883
1.5466	0.03357
1.55636	0.08698
1.56612	0.07324
1.57588	0.06714
1.58564	0.07019
1.59541	0.09308
1.60517	0.10681
1.61493	0.10529
1.62469	0.13428
1.63445	0.11597
1.64421	0.1358
1.65397	0.15259
1.66373	0.19684
1.67349	0.2243
1.68325	0.20599
1.69301	0.20599
1.70277	0.25482
1.71253	0.29144
1.72229	0.30518
1.73205	0.33569
1.74181	0.33417
1.75157	0.40131
1.76133	0.42419
1.77109	0.45471
1.78085	0.47302
1.79062	0.50507
1.80038	0.55084
1.81014	0.5722
1.8199	0.69427
1.82966	0.68207
1.83942	0.73242
1.84918	0.73395
1.85894	0.87891
1.8687	0.91095
1.87846	1.02081
1.88822	1.00861
1.89798	1.16425
1.90774	1.13678
1.9175	1.21613
1.92726	1.28784
1.93702	1.3092
1.94678	1.37329
1.95654	1.49536
1.9663	1.53351
1.97607	1.49231
1.98583	1.67694
1.99559	1.70288
2.00535	1.6449
2.01511	1.81427
2.02487	1.73492
2.03463	1.8692
2.04439	1.83563
2.05415	2.00043
2.06391	1.84784
2.07367	1.9104
2.08343	1.97449
2.09319	1.91498
2.10295	1.73645
2.11271	1.91193
2.12247	1.95923
2.13223	1.96991
2.14199	1.92719
2.15175	1.90125
2.16151	1.83258
2.17128	1.83106
2.18104	1.79291
2.1908	1.79443
2.20056	1.74866
2.21032	1.74866
2.22008	1.70898
2.22984	1.67542
2.2396	1.58234
2.24936	1.46637
2.25912	1.37482
2.26888	1.32752
2.27864	1.4679
2.2884	1.19629
2.29816	1.20544
2.30792	1.01013
2.31768	1.10321
2.32744	0.96893
2.3372	0.96283
2.34696	0.94757
2.35673	0.85602
2.36649	0.79041
2.37625	0.72784
2.38601	0.68512
2.39577	0.66528
2.40553	0.6546
2.41529	0.58594
2.42505	0.52032
2.43481	0.49133
2.44457	0.4776
2.45433	0.40283
2.46409	0.36163
2.47385	0.35248
2.48361	0.36621
2.49337	0.28839
2.50313	0.26703
2.51289	0.22736
2.52265	0.20599
2.53241	0.22583
2.54217	0.21667
2.55194	0.15717
2.5617	0.19684
2.57146	0.15717
2.58122	0.14191
2.59098	0.12817
2.60074	0.14191
2.6105	0.09613
2.62026	0.07782
2.63002	0.08545
2.63978	0.07782
2.64954	0.05493
2.6593	0.06256
2.66906	0.07477
2.67882	0.05493
2.68858	0.04272
2.69834	0.04272
2.7081	0.03967
2.71786	0.04578
2.72762	0.02899
2.73739	0.02289
2.74715	0.01984
2.75691	0.01984
2.76667	0.03052
2.77643	0.02136
2.78619	0.01068
2.79595	0.01831
2.80571	0.01373
2.81547	0.01373
2.82523	0.01984
2.83499	0.00763
2.84475	0.00763
2.85451	0.0061
2.86427	0.00763
2.87403	0.00458
2.88379	0.00305
2.89355	0.00458
2.90331	0.00916
2.91307	0.00305
2.92284	0.00153
2.9326	0.00458
2.94236	0.00305
2.95212	0
2.96188	0.00305
2.97164	0
2.9814	0
2.99116	0.00153
3.00092	0.00153
3.01068	0.00305
3.02044	0.00305
3.0302	0.00153
3.03996	0
3.04972	0.00458
3.05948	0.00153
3.06924	0.00153
3.079	0.00153
3.08876	0
3.09852	0.00153
3.10828	0.00153
3.11805	0
3.12781	0.00305
3.13757	0
3.14733	0
3.15709	0
3.16685	0.00153
3.17661	0.00153
3.18637	0
3.19613	0.00153
3.20589	0.00305
3.21565	0.00458
3.22541	0.00305
3.23517	0
3.24493	0
3.25469	0.00153
3.26445	0.00153
3.27421	0
3.28397	0
3.29373	0.00153
3.3035	0.00153
3.31326	0.00153
3.32302	0
3.33278	0.00153
3.34254	0.00305
3.3523	0.00153
3.36206	0.00153
3.37182	0
3.38158	0.00153
3.39134	0
3.4011	0.00153
3.41086	0.00153
3.42062	0.00153
3.43038	0
3.44014	0
3.4499	0.00305
3.45966	0.00153
3.46942	0.00153
3.47918	0
3.48894	0.00458
3.49871	0
3.50847	0.00153
3.51823	0.00153
3.52799	0
3.53775	0
3.54751	0
3.55727	0.00305
3.56703	0.00305
3.57679	0
3.58655	0.00153
3.59631	0.00153
3.60607	0
3.61583	0
3.62559	0
3.63535	0
3.64511	0
3.65487	0.00305
3.66463	0
3.67439	0
3.68415	0.00153
3.69392	0
3.70368	0
3.71344	0
3.7232	0
3.73296	0.00153
3.74272	0
3.75248	0
3.76224	0
3.772	0
3.78176	0
3.79152	0
3.80128	0
3.81104	0
3.8208	0
3.83056	0
3.84032	0
3.85008	0.00153
3.85984	0.00153
3.8696	0
3.87937	0.00153
3.88913	0
3.89889	0
3.90865	0
3.91841	0
3.92817	0.00153
3.93793	0.00153
3.94769	0
3.95745	0
3.96721	0
3.97697	0
3.98673	0
3.99649	0
4.00625	0
4.01601	0
4.02577	0
4.03553	0
4.04529	0
4.05505	0.00153
4.06481	0
4.07458	0
4.08434	0
4.0941	0
4.10386	0
4.11362	0
4.12338	0
4.13314	0.00153
4.1429	0
4.15266	0
4.16242	0
4.17218	0.00153
4.18194	0
4.1917	0
4.20146	0.00153
4.21122	0
4.22098	0
4.23074	0
4.2405	0
4.25026	0
4.26003	0
4.26979	0
4.27955	0
4.28931	0
4.29907	0
4.30883	0
4.31859	0
4.32835	0
4.33811	0
4.34787	0
4.35763	0
4.36739	0
4.37715	0
4.38691	0
4.39667	0
4.40643	0
4.41619	0
4.42595	0
4.43571	0
4.44548	0
4.45524	0
4.465	0
4.47476	0
4.48452	0
4.49428	0
4.50404	0
4.5138	0
4.52356	0
4.53332	0
4.54308	0
4.55284	0
4.5626	0.00153
4.57236	0
4.58212	0.00153
4.59188	0
4.60164	0
4.6114	0
4.62116	0
4.63092	0
4.64069	0
4.65045	0
4.66021	0
4.66997	0.00153
4.67973	0
4.68949	0
4.69925	0
4.70901	0
4.71877	0
4.72853	0
4.73829	0
4.74805	0.00153
4.75781	0
4.76757	0
4.77733	0
4.78709	0
4.79685	0
4.80661	0
4.81637	0
4.82614	0
4.8359	0
4.84566	0
4.85542	0
4.86518	0
4.87494	0
4.8847	0
4.89446	0
4.90422	0
4.91398	0
4.92374	0
4.9335	0
4.94326	0
4.95302	0
4.96278	0
4.97254	0
4.9823	0
4.99206	0
5.00182	0
5.01158	0
5.02135	0
5.03111	0
5.04087	0
5.05063	0
5.06039	0
5.07015	0
5.07991	0
5.08967	0
5.09943	0.00153

## Sheet: Figure 5b
Figure 5b
NWPN-1
Modulus/Gpa	Counts/%
-0.00708	0.00153
0.000886662	0
0.00885	0
0.01682	0
0.02479	0.00153
0.03276	0
0.04072	0
0.04869	0
0.05666	0
0.06462	0
0.07259	0
0.08056	0
0.08853	0.00153
0.09649	0.00153
0.10446	0
0.11243	0.00153
0.1204	0
0.12836	0
0.13633	0
0.1443	0
0.15226	0
0.16023	0
0.1682	0
0.17617	0.00153
0.18413	0
0.1921	0
0.20007	0
0.20803	0.00153
0.216	0
0.22397	0.00153
0.23194	0
0.2399	0
0.24787	0
0.25584	0.00153
0.26381	0
0.27177	0
0.27974	0
0.28771	0
0.29567	0
0.30364	0.00153
0.31161	0
0.31958	0
0.32754	0
0.33551	0
0.34348	0
0.35145	0
0.35941	0.00305
0.36738	0
0.37535	0
0.38331	0
0.39128	0
0.39925	0.00153
0.40722	0
0.41518	0.00153
0.42315	0
0.43112	0.00305
0.43908	0
0.44705	0
0.45502	0
0.46299	0
0.47095	0.00153
0.47892	0.00153
0.48689	0
0.49486	0.00458
0.50282	0
0.51079	0.00153
0.51876	0
0.52672	0
0.53469	0.0061
0.54266	0.00305
0.55063	0
0.55859	0
0.56656	0.00305
0.57453	0.01678
0.5825	0
0.59046	0.00458
0.59843	0
0.6064	0.00153
0.61436	0.00916
0.62233	0.00305
0.6303	0
0.63827	0.00458
0.64623	0
0.6542	0
0.66217	0
0.67014	0.00153
0.6781	0.00153
0.68607	0
0.69404	0
0.702	0.00305
0.70997	0.00153
0.71794	0.00458
0.72591	0
0.73387	0.00153
0.74184	0.00153
0.74981	0
0.75777	0
0.76574	0.02441
0.77371	0
0.78168	0
0.78964	0
0.79761	0.00153
0.80558	0.00153
0.81355	0.00153
0.82151	0
0.82948	0.00305
0.83745	0
0.84541	0.00458
0.85338	0.00153
0.86135	0.00305
0.86932	0.00153
0.87728	0
0.88525	0.00763
0.89322	0
0.90119	0
0.90915	0.00305
0.91712	0
0.92509	0.00153
0.93305	0.00153
0.94102	0.00153
0.94899	0.00305
0.95696	0.00305
0.96492	0.00458
0.97289	0.00305
0.98086	0.00458
0.98882	0.00153
0.99679	0.00458
1.00476	0
1.01273	0
1.02069	0
1.02866	0.00305
1.03663	0.00153
1.0446	0.00458
1.05256	0.00458
1.06053	0.00153
1.0685	0.00153
1.07646	0
1.08443	0.00763
1.0924	0.00153
1.10037	0.00458
1.10833	0.00458
1.1163	0.00458
1.12427	0.00458
1.13224	0.00153
1.1402	0.00153
1.14817	0.0061
1.15614	0.00458
1.1641	0.00153
1.17207	0.0061
1.18004	0.00153
1.18801	0.00458
1.19597	0.00763
1.20394	0.00458
1.21191	0.00153
1.21988	0.00763
1.22784	0
1.23581	0.00153
1.24378	0.00458
1.25174	0.00305
1.25971	0.00305
1.26768	0.00305
1.27565	0.00305
1.28361	0.00153
1.29158	0.00305
1.29955	0.00458
1.30751	0
1.31548	0.00763
1.32345	0.01068
1.33142	0.0061
1.33938	0.01221
1.34735	0.00763
1.35532	0.00153
1.36329	0.00916
1.37125	0.00305
1.37922	0.00153
1.38719	0.00305
1.39515	0.00305
1.40312	0.0061
1.41109	0.0061
1.41906	0.00153
1.42702	0.00763
1.43499	0.00458
1.44296	0.00305
1.45093	0.00305
1.45889	0.00458
1.46686	0.0061
1.47483	0.00458
1.48279	0.00305
1.49076	0.01068
1.49873	0.00153
1.5067	0.00763
1.51466	0.01068
1.52263	0.00916
1.5306	0.01373
1.53856	0.01068
1.54653	0.00916
1.5545	0.01068
1.56247	0.00763
1.57043	0.01221
1.5784	0.01373
1.58637	0.00153
1.59434	0.0061
1.6023	0.01221
1.61027	0.00916
1.61824	0.01526
1.6262	0.00305
1.63417	0.00763
1.64214	0.00305
1.65011	0.01068
1.65807	0.01068
1.66604	0.0061
1.67401	0.00153
1.68198	0.0061
1.68994	0.01068
1.69791	0.00916
1.70588	0.00916
1.71384	0.01984
1.72181	0.01221
1.72978	0.01373
1.73775	0.00763
1.74571	0.01984
1.75368	0.01831
1.76165	0.00916
1.76961	0.01984
1.77758	0.01678
1.78555	0.01678
1.79352	0.01221
1.80148	0.02594
1.80945	0.01373
1.81742	0.01984
1.82539	0.01526
1.83335	0.01678
1.84132	0.00916
1.84929	0.02441
1.85725	0.01373
1.86522	0.01678
1.87319	0.01831
1.88116	0.01831
1.88912	0.01221
1.89709	0.03052
1.90506	0.02899
1.91303	0.02441
1.92099	0.01831
1.92896	0.03052
1.93693	0.01984
1.94489	0.01984
1.95286	0.02594
1.96083	0.03815
1.9688	0.01221
1.97676	0.02899
1.98473	0.02136
1.9927	0.03662
2.00066	0.03662
2.00863	0.01984
2.0166	0.02136
2.02457	0.03815
2.03253	0.03052
2.0405	0.03357
2.04847	0.03662
2.05644	0.02136
2.0644	0.03662
2.07237	0.03204
2.08034	0.03815
2.0883	0.03357
2.09627	0.0351
2.10424	0.02441
2.11221	0.0473
2.12017	0.0412
2.12814	0.02441
2.13611	0.03815
2.14408	0.04272
2.15204	0.0412
2.16001	0.0473
2.16798	0.03815
2.17594	0.05035
2.18391	0.02594
2.19188	0.05035
2.19985	0.05646
2.20781	0.05035
2.21578	0.03662
2.22375	0.05951
2.23171	0.0473
2.23968	0.03815
2.24765	0.04578
2.25562	0.06714
2.26358	0.04425
2.27155	0.05188
2.27952	0.03815
2.28749	0.05493
2.29545	0.03967
2.30342	0.0412
2.31139	0.0473
2.31935	0.05493
2.32732	0.05951
2.33529	0.05798
2.34326	0.05341
2.35122	0.07172
2.35919	0.06409
2.36716	0.06104
2.37512	0.05493
2.38309	0.06409
2.39106	0.07019
2.39903	0.04883
2.40699	0.07324
2.41496	0.07782
2.42293	0.06866
2.4309	0.07782
2.43886	0.07935
2.44683	0.07477
2.4548	0.07782
2.46276	0.06714
2.47073	0.07782
2.4787	0.09003
2.48667	0.07019
2.49463	0.07019
2.5026	0.08087
2.51057	0.07935
2.51854	0.09308
2.5265	0.09003
2.53447	0.11139
2.54244	0.10529
2.5504	0.10529
2.55837	0.10834
2.56634	0.13123
2.57431	0.11902
2.58227	0.12054
2.59024	0.12054
2.59821	0.1358
2.60617	0.12665
2.61414	0.12207
2.62211	0.13428
2.63008	0.15564
2.63804	0.13733
2.64601	0.13275
2.65398	0.14191
2.66195	0.15717
2.66991	0.16174
2.67788	0.15411
2.68585	0.19226
2.69381	0.20599
2.70178	0.21973
2.70975	0.15106
2.71772	0.2121
2.72568	0.21515
2.73365	0.21515
2.74162	0.21667
2.74959	0.20752
2.75755	0.22736
2.76552	0.2243
2.77349	0.24109
2.78145	0.28534
2.78942	0.30212
2.79739	0.28534
2.80536	0.26245
2.81332	0.29755
2.82129	0.33722
2.82926	0.31281
2.83722	0.37689
2.84519	0.36163
2.85316	0.36011
2.86113	0.39215
2.86909	0.40436
2.87706	0.41656
2.88503	0.48981
2.893	0.46844
2.90096	0.49438
2.90893	0.48981
2.9169	0.59204
2.92486	0.53864
2.93283	0.57831
2.9408	0.57068
2.94877	0.66681
2.95673	0.61951
2.9647	0.67291
2.97267	0.68359
2.98064	0.69733
2.9886	0.72784
2.99657	0.83313
3.00454	0.85449
3.0125	0.85602
3.02047	0.84534
3.02844	0.91705
3.03641	0.91858
3.04437	1.06049
3.05234	1.05896
3.06031	1.14136
3.06828	1.11847
3.07624	1.14899
3.08421	1.19629
3.09218	1.23138
3.10014	1.3031
3.10811	1.2146
3.11608	1.28632
3.12405	1.34277
3.13201	1.33972
3.13998	1.37024
3.14795	1.44806
3.15591	1.40533
3.16388	1.44653
3.17185	1.39313
3.17982	1.46637
3.18778	1.4679
3.19575	1.49384
3.20372	1.51672
3.21169	1.52283
3.21965	1.52435
3.22762	1.48621
3.23559	1.45111
3.24355	1.45874
3.25152	1.58386
3.25949	1.49841
3.26746	1.38702
3.27542	1.46942
3.28339	1.41296
3.29136	1.35956
3.29932	1.33209
3.30729	1.36566
3.31526	1.27564
3.32323	1.24359
3.33119	1.27564
3.33916	1.13525
3.34713	1.12915
3.3551	1.08032
3.36306	1.05438
3.37103	1.01471
3.379	0.9552
3.38696	0.95825
3.39493	0.88043
3.4029	0.81329
3.41087	0.76447
3.41883	0.85449
3.4268	0.73853
3.43477	0.6897
3.44274	0.66223
3.4507	0.60577
3.45867	0.63782
3.46664	0.6012
3.4746	0.5188
3.48257	0.54626
3.49054	0.45929
3.49851	0.43488
3.50647	0.39215
3.51444	0.35706
3.52241	0.33569
3.53038	0.32959
3.53834	0.33417
3.54631	0.28687
3.55428	0.25787
3.56224	0.2121
3.57021	0.25024
3.57818	0.24567
3.58615	0.23499
3.59411	0.19684
3.60208	0.14801
3.61005	0.19836
3.61801	0.12665
3.62598	0.13886
3.63395	0.14191
3.64192	0.12207
3.64988	0.1358
3.65785	0.09766
3.66582	0.10071
3.67379	0.08545
3.68175	0.09003
3.68972	0.07324
3.69769	0.05951
3.70565	0.05798
3.71362	0.04425
3.72159	0.04883
3.72956	0.03662
3.73752	0.04272
3.74549	0.02747
3.75346	0.03815
3.76142	0.03204
3.76939	0.02441
3.77736	0.02289
3.78533	0.01831
3.79329	0.01373
3.80126	0.02747
3.80923	0.02136
3.8172	0.01068
3.82516	0.01373
3.83313	0.01221
3.8411	0.01068
3.84906	0.01984
3.85703	0.00763
3.865	0.01526
3.87297	0.00916
3.88093	0.00916
3.8889	0.00458
3.89687	0.00305
3.90484	0.00916
3.9128	0
3.92077	0.00153
3.92874	0.00305
3.9367	0
3.94467	0.00153
3.95264	0.00153
3.96061	0.0061
3.96857	0
3.97654	0.00305
3.98451	0.00305
3.99248	0.00458
4.00044	0.00458
4.00841	0.00153
4.01638	0.00305
4.02434	0
4.03231	0
4.04028	0
4.04825	0.00305
4.05621	0
4.06418	0.00153

## Sheet: Figure 5c
Figure 5c
2DWPN-1		NWPN-1
Displament (nm)	Load (mN)	Displament (nm)	Load (mN)
1.5972	0.22338	1.94328	0.1035
1.57046	0.25512	2.0937	-0.02993
1.70885	0.20532	2.08097	-0.12606
2.00495	0.09568	2.01945	-0.10431
1.93435	0.13216	2.11906	-0.14186
1.46831	0.08781	2.28659	-0.19257
1.39397	0.11204	2.17231	-0.3394
1.6544	0.01811	1.98737	-0.31168
1.40929	0.10954	2.00607	-0.3248
1.54092	0.05153	1.7824	-0.44702
1.85922	-0.13166	1.97595	-0.53283
1.54253	-0.16441	2.05867	-0.69447
1.77826	-0.24995	1.70404	-0.65941
1.35755	-0.27539	1.89167	-0.87002
1.69935	-0.42424	1.71341	-0.89613
1.35738	-0.46021	1.62812	-1.05633
0.79503	-0.33083	1.8092	-1.20499
0.6608	-0.28486	1.31697	-1.17692
0.66713	-0.46173	1.38803	-1.33592
1.01701	-0.63549	1.426	-1.44632
1.23138	-0.87083	1.38015	-1.62656
0.82882	-0.80628	1.23493	-1.74003
0.61981	-0.92783	1.39046	-1.95776
0.48577	-0.92129	1.18431	-2.05334
-0.06681	-0.91022	0.87025	-2.10266
-0.12567	-0.89486	0.82278	-2.27534
-0.03218	-1.05581	0.88467	-2.46675
0.1727	-1.21029	0.71766	-2.56948
0.59537	-1.52841	0.71847	-2.76475
-0.2909	-1.30663	0.64424	-2.90714
0.10152	-1.58929	0.48505	-3.08566
-0.00641	-1.7541	0.38651	-3.22613
0.21468	-1.9766	0.12336	-3.32555
0.21788	-2.17283	0.09831	-3.4885
-0.51134	-2.06036	0.17015	-3.71676
-0.86353	-2.12601	-0.20009	-3.7641
-0.93358	-2.20326	-0.42406	-3.86044
-0.64454	-2.42835	-0.41789	-4.06358
-1.07132	-2.492	-0.61441	-4.15339
-1.35245	-2.48302	-0.61521	-4.32906
-1.6296	-2.50715	-0.58323	-4.54965
-1.79381	-2.57348	-0.81885	-4.65032
-1.33277	-2.82772	-0.85065	-4.84935
-1.60666	-2.95594	-0.71714	-5.12093
-1.75142	-3.01356	-1.11927	-5.19454
-1.67962	-3.18637	-1.4125	-5.26501
-1.98022	-3.25826	-1.18464	-5.56606
-2.37088	-3.24283	-1.54395	-5.6169
-2.34575	-3.37774	-1.70317	-5.78392
-2.6058	-3.47179	-1.91865	-5.91512
-2.34666	-3.69001	-1.84358	-6.14069
-3.15831	-3.48523	-1.99132	-6.28069
-3.20025	-3.63569	-2.22749	-6.4069
-3.3707	-3.61825	-2.20468	-6.60008
-3.3076	-3.77535	-2.41313	-6.7382
-3.04698	-3.95276	-2.66715	-6.80775
-3.70012	-3.90923	-2.55971	-7.04235
-3.68954	-4.00138	-2.55202	-7.26641
-3.66886	-4.13534	-2.70393	-7.43071
-3.78639	-4.24632	-3.00486	-7.5272
-3.89263	-4.29021	-3.67231	-7.46397
-4.38073	-4.31091	-3.62219	-7.6833
-3.76445	-4.60564	-3.5593	-7.87066
-4.51564	-4.49677	-3.90966	-7.91686
-4.25566	-4.74192	-4.119	-7.98827
-4.32414	-4.84793	-4.26788	-8.12672
-4.68524	-4.86575	-4.36125	-8.26076
-5.19181	-4.82539	-4.5241	-8.34325
-5.16281	-4.90335	-5.04224	-8.30262
-5.37566	-4.98313	-5.11848	-8.43684
-4.9794	-5.19132	-5.11456	-8.52484
-4.86566	-5.45345	-5.30481	-8.63994
-5.78349	-5.28043	-5.91286	-8.53906
-6.03676	-5.2549	-6.28664	-8.51153
-5.87145	-5.40883	-6.50146	-8.4429
-6.0973	-5.44121	-6.79963	-8.41244
-6.60807	-5.37053	-8.01762	-8.0656
-6.29778	-5.59401	-10.4852	-7.00649
-6.53715	-5.54124	-11.9122	-6.15155
-6.52748	-5.71657	-10.2835	-6.51073
-6.62851	-5.75433	-9.89267	-6.43608
-7.1317	-5.71162	-8.19745	-6.95343
-7.62388	-5.53684	-8.84124	-6.72994
-7.09746	-5.83122	-8.60791	-6.80824
-7.15282	-5.87933	-8.53054	-6.84133
-7.78358	-5.83647	-7.91501	-7.05933
-8.0755	-5.78992	-8.2996	-6.92634
-8.02834	-5.80286	-8.35902	-6.97403
-8.20189	-5.87651	-9.50969	-6.63302
-8.29662	-5.92551	-8.38701	-6.99902
-8.26252	-5.93483	-9.88607	-6.55177
-8.98435	-5.80047	-8.96365	-6.73647
-8.59498	-6.0409	-10.081	-6.44535
-8.39755	-6.10379	-8.97744	-6.81577
-8.43056	-6.26432	-10.407	-6.38144
-9.08538	-6.06596	-9.27042	-6.65181
-9.00059	-6.19989	-10.1053	-6.49871
-9.17397	-6.26065	-9.516	-6.71122
-9.84165	-6.01892	-10.2215	-6.4599
-9.47142	-6.20038	-10.0321	-6.5254
-9.95968	-6.19387	-10.1015	-6.50128
-10.2451	-6.1002	-9.87937	-6.69544
-10.6617	-5.94986	-11.3468	-6.19108
-10.4537	-6.02484	-10.03	-6.69899
-10.9408	-5.84331	-11.1362	-6.35844
-11.4912	-5.64231	-10.5951	-6.55195
-11.5283	-5.63402	-11.3016	-6.29751
-11.6934	-5.57334	-10.9963	-6.40477
-11.8242	-5.51967	-10.8376	-6.46582
-12.1402	-5.40881	-11.0686	-6.53854
-11.5385	-5.62208	-12.0596	-6.24112
-11.725	-5.56249	-11.8621	-6.31272
-11.8203	-5.52476	-11.8073	-6.32849
-11.7254	-5.55758	-11.5302	-6.43327
-11.7652	-5.55218	-11.7089	-6.36368
-11.863	-5.56585	-11.3136	-6.54723
-12.9188	-5.20164	-12.3424	-6.36796
-12.6274	-5.24118	-11.953	-6.51276
-12.752	-5.32161	-12.6051	-6.27626
-12.7586	-5.2068	-12.271	-6.39579
-13.1916	-5.22477	-12.3442	-6.49804
-12.9737	-5.19282	-12.6267	-6.48368
-12.9937	-5.25609	-13.388	-6.20119
-13.0865	-5.2881	-13.3196	-6.23256
-13.4161	-5.16921	-13.2381	-6.25668
-13.6473	-5.07664	-13.3497	-6.2198
-13.3627	-5.19106	-13.5122	-6.15844
-13.0765	-5.2895	-13.4506	-6.17959
-13.4601	-5.30529	-13.5144	-6.33507
-14.4044	-5.01855	-13.7982	-6.28328
-14.2994	-5.05207	-14.0778	-6.18085
-13.796	-5.24187	-13.6711	-6.32214
-13.7936	-5.23598	-14.1055	-6.1631
-13.5627	-5.3192	-14.276	-6.2287
-14.0042	-5.3815	-14.7884	-6.1026
-14.4943	-5.21624	-14.4702	-6.21566
-14.6784	-5.15329	-14.2561	-6.28756
-14.2262	-5.30953	-14.4337	-6.22017
-14.5226	-5.40959	-14.7081	-6.28119
-14.9336	-5.27464	-15.0085	-6.25507
-15.5891	-5.03437	-14.9115	-6.29077
-15.5727	-5.03771	-14.9545	-6.27127
-15.1978	-5.1788	-15.3646	-6.24423
-14.5647	-5.49746	-15.9942	-6.11661
-15.3147	-5.35515	-16.0728	-6.09177
-16.0707	-5.07963	-15.7489	-6.20206
-15.8416	-5.16199	-16.0823	-6.0866
-15.9655	-5.22328	-16.1437	-6.06733
-15.9158	-5.34332	-15.9381	-6.13346
-15.9871	-5.31377	-16.0932	-6.08661
-16.1143	-5.27504	-16.2181	-6.19281
-16.5624	-5.13204	-16.4099	-6.19242
-17.3694	-4.96882	-16.3318	-6.22264
-16.7027	-5.21654	-16.7305	-6.09053
-16.5438	-5.34437	-16.8554	-6.0972
-17.4677	-5.00506	-17.4532	-6.04183
-17.5187	-4.9942	-17.2917	-6.10182
-17.4413	-5.02586	-17.2817	-6.10008
-16.7898	-5.25746	-17.0482	-6.18201
-17.1684	-5.2886	-17.1575	-6.15074
-18.0432	-5.0221	-17.6417	-6.16117
-18.4546	-4.86961	-17.9361	-6.09382
-17.9867	-5.03297	-17.8766	-6.11266
-18.1908	-4.95688	-17.7956	-6.15194
-17.6431	-5.15919	-17.9045	-6.111
-18.2817	-4.9223	-18.3276	-6.13858
-18.2153	-5.11788	-18.2148	-6.21932
-18.5786	-5.03049	-18.2849	-6.18579
-18.7325	-4.98452	-18.4194	-6.13687
-18.6896	-4.99369	-18.5421	-6.21317
-18.712	-4.98516	-19.0635	-6.12821
-18.9073	-5.00068	-19.1081	-6.11591
-19.0918	-5.03583	-19.3862	-6.0124
-19.1385	-5.00589	-18.9974	-6.15286
-18.9097	-5.09075	-19.2493	-6.06066
-18.9891	-5.23315	-19.7871	-6.07862
-20.1173	-4.88977	-19.8995	-6.04287
-19.892	-4.96757	-20.2121	-5.92664
-19.7138	-5.04118	-20.3684	-5.86973
-19.1481	-5.26256	-20.093	-5.97465
-20.5663	-4.9369	-19.869	-6.05397
-20.4555	-4.97493	-19.7953	-6.08549
-19.9102	-5.17299	-20.3967	-6.05464
-20.0172	-5.13249	-20.5399	-6.04565
-20.5348	-5.15027	-20.9066	-5.90853
-20.6354	-5.13908	-20.4612	-6.07443
-20.884	-5.04948	-20.5282	-6.05281
-20.7802	-5.07836	-21.1324	-6.04744
-21.2488	-5.05206	-21.2125	-6.01835
-21.4453	-4.90432	-21.4876	-5.9233
-21.809	-4.92922	-21.1362	-6.04265
-21.3789	-5.07563	-21.1846	-6.03787
-21.7262	-4.95008	-21.9911	-5.9457
-21.8459	-4.91349	-21.8125	-6.02334
-21.6879	-4.97418	-22.074	-5.9322
-21.9868	-4.98804	-22.3799	-5.81777
-22.1569	-5.02868	-22.0898	-5.91902
-21.6427	-5.20444	-21.8281	-6.02011
-22.0054	-5.1688	-22.2767	-6.01154
-22.2188	-5.16065	-22.3917	-6.02963
-22.669	-5.05356	-22.6345	-5.94798
-22.6383	-5.05986	-22.6792	-5.92794
-22.6534	-5.05411	-22.7115	-5.92187
-22.1371	-5.30273	-22.786	-5.89743
-23.0657	-4.96983	-22.5721	-5.97066
-22.2447	-5.22391	-22.7354	-5.91982
-23.2231	-4.92652	-22.502	-6.00846
-22.9445	-4.95667	-22.6194	-5.96811
-22.4236	-5.08718	-22.6718	-5.94573
-22.6697	-4.91207	-22.7905	-5.90541
-22.3367	-4.96279	-22.424	-5.91935
-22.1952	-5.01013	-22.2885	-5.93283
-22.017	-5.07878	-22.0693	-6.0036
-21.6883	-5.22596	-22.126	-5.93875
-22.4642	-4.99912	-22.2596	-5.89603
-22.0259	-5.07513	-22.0347	-5.97589
-21.7139	-5.2476	-22.1656	-5.92739
-22.3	-4.9796	-22.1668	-5.93321
-22.0182	-5.07923	-22.0172	-5.98646
-22.1292	-4.99935	-21.8346	-5.89323
-21.6236	-5.11384	-21.6719	-5.96443
-22.0971	-4.86141	-21.575	-5.93471
-21.3787	-5.07877	-21.7996	-5.85298
-21.4298	-5.06377	-21.5945	-5.9285
-21.8104	-4.92763	-21.5296	-5.94894
-21.6555	-4.97997	-21.2473	-6.046
-21.5321	-4.93575	-21.2004	-6.06983
-21.327	-4.88988	-21.504	-5.96234
-20.9652	-5.02221	-21.2756	-6.04521
-21.122	-5.01557	-21.6242	-5.8794
-20.9206	-5.10923	-21.0078	-5.92903
-20.8622	-5.16416	-21.1047	-5.89935
-21.3433	-4.9157	-21.0775	-5.90585
-21.0608	-4.98359	-21.1523	-5.88681
-21.1485	-4.95488	-21.0386	-5.92545
-20.9907	-4.90624	-20.9383	-5.96622
-20.81	-4.89169	-20.7198	-5.97483
-20.7322	-4.88548	-20.7694	-5.88562
-20.3119	-5.09466	-20.4138	-5.99588
-20.5645	-4.94809	-20.527	-5.89126
-20.0506	-5.20104	-20.4269	-5.92427
-20.4482	-5.07791	-20.3801	-5.94196
-20.7489	-4.89001	-20.4698	-5.914
-20.5556	-4.95374	-20.5261	-5.90178
-20.514	-4.96158	-20.535	-5.89277
-20.1683	-5.08585	-20.2724	-5.90628
-20.175	-4.98515	-20.1041	-5.84617
-19.7203	-5.04417	-19.9525	-5.95168
-19.9933	-5.05971	-19.9815	-5.95893
-19.6593	-5.11881	-19.7949	-5.95141
-19.8985	-5.14171	-19.8667	-5.92728
-19.6939	-5.09515	-19.8275	-5.94856
-19.5679	-5.1095	-19.9181	-5.91658
-19.7465	-5.12735	-19.6352	-6.02009
-19.877	-4.97985	-19.9956	-5.88647
-19.7346	-5.03068	-19.563	-5.98718
-19.2728	-5.19966	-19.6981	-5.88645
-19.6101	-5.08218	-19.4055	-5.93276
-19.938	-4.90989	-19.1971	-5.96521
-19.1114	-5.02829	-19.1685	-5.9836
-19.2072	-4.99276	-19.2534	-5.94854
-19.6551	-4.83877	-18.9561	-6.06404
-19.1546	-5.01895	-19.3064	-5.93988
-19.0704	-5.01514	-19.0244	-6.03589
-18.0425	-5.41647	-19.1647	-5.98996
-19.3111	-4.95698	-19.1891	-5.97572
-19.1735	-5.00376	-18.9223	-6.07721
-18.6338	-5.12318	-18.8987	-5.984
-19.0621	-4.93155	-18.6058	-6.04803
-18.5738	-5.04959	-18.6403	-5.97222
-18.0527	-5.3737	-18.8224	-5.90268
-19.3559	-4.79845	-18.4758	-6.03464
-18.3815	-5.11701	-18.5222	-6.02068
-18.8172	-4.95913	-18.7558	-5.93479
-18.6044	-4.88269	-18.3841	-6.072
-17.9112	-5.07051	-18.4803	-5.92746
-18.1083	-5.21455	-18.366	-5.90834
-18.1405	-5.09509	-17.9962	-5.98632
-17.7973	-5.25546	-18.17	-5.93039
-17.9658	-5.20344	-18.2236	-5.91092
-18.4895	-4.90145	-18.1991	-5.91808
-18.4089	-4.90116	-18.152	-5.93767
-17.7404	-5.13844	-18.0461	-5.85579
-17.9984	-4.94506	-17.4426	-6.06251
-17.3311	-5.1964	-17.639	-6.01637
-17.8306	-5.10663	-17.6733	-5.98877
-17.9141	-4.93842	-17.608	-6.01364
-17.0469	-5.1787	-17.2483	-6.05829
-17.6158	-5.03585	-17.5611	-6.04268
-17.8738	-4.88308	-17.4188	-5.99888
-17.5342	-5.00715	-17.2874	-6.04409
-17.2347	-5.11618	-17.6227	-5.92691
-16.8845	-5.239	-17.614	-5.9326
-17.4354	-5.04452	-17.2714	-6.06016
-17.0429	-4.999	-17.4191	-5.87197
-17.1055	-5.01488	-16.586	-6.13412
-16.9306	-5.06746	-16.8718	-6.0407
-16.4881	-5.25215	-16.9007	-6.04477
-16.9315	-5.11527	-17.1074	-5.93405
-16.8002	-5.04911	-16.4305	-6.14537
-16.6596	-5.09882	-16.7702	-6.02466
-16.6045	-5.11406	-16.679	-6.05981
-16.2994	-5.30821	-16.7652	-6.03072
-16.9435	-5.0769	-16.7401	-6.03606
-16.8827	-5.0166	-16.849	-5.99529
-16.9148	-4.92937	-16.4591	-6.00805
-15.8726	-5.20715	-16.6737	-5.85003
-16.608	-4.94779	-16.4842	-5.92363
-16.3233	-5.01083	-16.5045	-5.91559
-16.6136	-4.90255	-16.1104	-6.06281
-16.1159	-5.07977	-16.3815	-5.84345
-16.2069	-4.92665	-15.8555	-5.99997
-15.7103	-5.05416	-15.6555	-6.03201
-16.0669	-4.92016	-16.0905	-5.94247
-15.4426	-5.18111	-15.846	-5.93413
-15.6504	-5.19607	-15.7354	-5.9761
-15.9132	-5.09307	-15.9895	-5.88299
-15.9593	-4.97425	-15.8143	-5.94979
-15.4629	-5.10746	-15.8684	-5.93441
-15.6937	-5.02529	-15.5449	-5.98759
-15.2052	-5.19897	-15.7291	-5.84805
-15.9168	-4.94734	-15.1224	-6.02482
-15.1382	-5.21954	-15.5208	-5.89199
-15.7698	-4.91442	-15.1853	-6.01272
-15.0265	-5.04014	-15.1304	-6.03435
-15.0664	-5.02486	-15.3021	-5.97003
-15.0483	-5.03509	-14.9722	-6.08842
-15.2682	-4.95841	-15.1748	-6.02059
-14.2501	-5.32928	-15.085	-6.05037
-15.3736	-5.00576	-14.9268	-6.10696
-15.0016	-5.05733	-15.0894	-6.01569
-15.0868	-5.02605	-14.6077	-6.08342
-14.6715	-5.16992	-14.8273	-5.98826
-14.6955	-5.03721	-14.825	-5.93882
-14.5197	-5.09056	-14.5547	-6.03555
-14.5314	-5.00618	-14.7008	-5.98902
-14.3313	-5.07181	-14.5412	-6.04572
-14.4916	-5.07238	-14.6847	-6.00231
-14.4487	-5.02851	-14.5121	-5.95847
-14.4617	-5.02046	-14.2572	-5.93841
-13.9629	-5.19816	-14.0989	-6.03819
-14.0363	-5.17515	-14.0512	-6.02416
-14.4257	-5.04295	-14.024	-6.03552
-14.0062	-5.19297	-13.7825	-6.15204
-14.524	-4.87824	-14.2166	-6.04451
-13.8682	-5.03469	-14.0273	-6.0349
-13.785	-5.06056	-13.9165	-6.06973
-13.2935	-5.24085	-14.0346	-6.03807
-13.4122	-5.27299	-13.9818	-6.05523
-14.0131	-5.05392	-13.5486	-6.14565
-13.9431	-5.00817	-13.5206	-6.11406
-13.1835	-5.28563	-13.486	-6.04909
-13.4543	-5.18594	-13.5874	-6.01834
-13.4322	-5.18985	-13.3322	-6.06357
-13.3179	-5.22782	-13.2714	-6.08924
-13.5195	-5.15209	-13.1883	-6.12103
-13.6002	-5.02591	-13.4417	-6.03698
-13.2135	-5.04895	-13.1079	-6.15557
-12.9676	-5.14404	-13.1907	-6.12546
-12.9881	-5.13785	-13.3913	-6.06224
-12.5355	-5.30016	-13.0901	-6.0816
-12.9182	-5.22398	-12.9796	-6.06577
-13.2475	-5.04611	-12.6684	-6.17518
-13.0979	-5.09694	-12.7504	-6.15705
-12.9013	-5.1377	-12.8277	-6.05362
-12.7707	-5.06712	-12.5792	-6.14745
-12.2585	-5.23926	-12.8168	-6.0618
-12.396	-5.28686	-12.5453	-6.15791
-12.6023	-5.13031	-12.7496	-6.0901
-12.4311	-5.1445	-12.6023	-6.08518
-12.7364	-5.01175	-12.3606	-6.08825
-12.7509	-5.01626	-12.2239	-6.16002
-12.1358	-5.10786	-12.0125	-6.22799
-12.3363	-4.98995	-12.1836	-6.179
-11.6039	-5.25165	-11.7403	-6.2635
-12.0526	-5.20634	-12.1357	-6.21866
-11.6388	-5.32503	-12.1451	-6.09015
-12.7095	-4.88828	-11.6001	-6.29029
-11.4328	-5.25761	-11.9933	-6.15082
-11.9661	-5.0698	-11.7812	-6.22994
-11.6743	-5.17546	-11.8882	-6.19606
-11.6136	-5.19751	-11.8416	-6.21395
-11.9831	-5.06302	-11.9168	-6.14422
-11.8357	-4.93632	-11.4546	-6.30073
-11.0963	-5.16948	-11.2322	-6.37769
-11.2375	-5.22431	-11.3943	-6.2893
-11.2754	-5.1782	-11.283	-6.28839
-11.6993	-4.98274	-11.34	-6.29358
-11.5432	-5.00697	-11.275	-6.26927
-11.6797	-4.90156	-10.9098	-6.35292
-11.4311	-4.83232	-10.8831	-6.42102
-10.6616	-5.10271	-11.0615	-6.37937
-10.9955	-4.99149	-10.774	-6.39612
-11.1092	-4.9492	-11.0371	-6.37201
-11.2431	-4.8785	-10.5698	-6.53436
-10.7736	-5.01058	-10.9785	-6.34159
-10.7896	-4.84164	-10.7427	-6.4169
-10.8736	-4.81781	-10.7298	-6.42249
-10.2582	-5.03209	-10.536	-6.48651
-10.5647	-4.92484	-10.567	-6.4815
-10.5304	-4.93796	-10.7364	-6.42407
-10.4169	-4.98415	-10.49	-6.44222
-10.5784	-4.92251	-10.485	-6.49538
-10.5607	-4.84157	-10.1038	-6.53368
-10.2668	-4.80665	-10.2167	-6.50568
-10.0556	-4.88101	-10.0949	-6.51348
-9.75883	-4.99122	-10.0089	-6.53214
-10.058	-4.88511	-9.86413	-6.62624
-10.232	-4.81599	-9.94743	-6.4957
-9.94614	-4.9203	-9.94199	-6.54868
-10.6703	-4.59934	-9.88682	-6.58448
-10.0972	-4.68893	-9.68907	-6.58712
-10.3373	-4.59043	-9.65759	-6.60104
-9.73848	-4.60943	-9.74924	-6.57455
-9.90083	-4.55402	-9.39722	-6.70112
-9.51899	-4.67997	-9.3297	-6.72522
-9.33217	-4.74967	-9.50243	-6.66449
-9.30505	-4.76223	-9.69286	-6.59636
-9.66324	-4.63106	-9.66606	-6.61218
-9.34406	-4.61471	-9.37046	-6.69054
-9.22066	-4.72287	-9.13338	-6.5889
-9.23805	-4.57378	-9.14118	-6.65953
-9.13565	-4.61653	-8.95999	-6.73335
-9.27191	-4.56424	-8.90141	-6.74357
-9.22989	-4.57152	-9.02688	-6.70385
-9.11651	-4.48771	-8.94771	-6.66249
-9.20355	-4.36596	-9.01228	-6.64042
-8.73618	-4.52978	-8.88727	-6.68616
-9.11449	-4.39311	-9.00278	-6.64719
-8.9051	-4.41633	-8.78825	-6.66029
-8.55757	-4.38652	-8.51821	-6.60137
-8.48862	-4.4032	-8.45592	-6.67999
-8.76916	-4.30531	-8.54745	-6.59351
-8.68795	-4.33785	-8.50101	-6.61373
-8.42569	-4.42824	-8.46845	-6.62732
-8.37517	-4.26584	-8.26599	-6.70509
-8.23896	-4.28082	-8.39227	-6.64979
-8.3232	-4.24631	-8.20317	-6.72639
-7.82176	-4.43183	-8.29189	-6.68351
-8.06623	-4.34544	-7.98141	-6.65498
-7.98353	-4.3696	-7.94001	-6.61604
-7.76435	-4.45467	-7.99928	-6.59745
-7.93484	-4.38813	-7.81974	-6.65229
-8.1638	-4.30792	-7.82203	-6.65445
-7.80901	-4.36002	-7.76847	-6.67515
-7.91037	-4.18056	-7.71075	-6.69981
-8.10174	-4.11808	-7.77425	-6.68405
-7.93263	-4.0287	-7.80328	-6.65212
-7.59729	-4.07593	-7.52923	-6.54465
-7.60474	-4.06482	-7.25347	-6.64293
-7.291	-4.18555	-7.53984	-6.53832
-7.62678	-4.05867	-7.47945	-6.56376
-7.70285	-3.85513	-7.58161	-6.52818
-7.3042	-3.96945	-7.33021	-6.47925
-7.65957	-3.78268	-7.4487	-6.36878
-7.19071	-3.79013	-8.78544	-5.75625
-7.33445	-3.73855	-8.64238	-5.49525
-7.20075	-3.7917	-8.22293	-5.37817
-7.05683	-3.67239	-8.01833	-5.26564
-7.10955	-3.60013	-7.96419	-5.07152
-6.57546	-3.79115	-7.68135	-5.00565
-6.23067	-3.91975	-7.53743	-4.82775
-6.82826	-3.70162	-7.24587	-4.80851
-6.42822	-3.84888	-7.21553	-4.73286
-6.89992	-3.68694	-6.87796	-4.66758
-6.81412	-3.55383	-6.84797	-4.64641
-6.88557	-3.46004	-6.91276	-4.53158
-6.36329	-3.646	-7.02375	-4.36874
-6.33679	-3.5696	-6.75084	-4.31352
-6.43299	-3.4102	-6.65615	-4.27512
-6.42778	-3.41423	-6.49903	-4.22227
-6.07432	-3.54936	-6.57067	-4.09715
-6.4818	-3.25431	-6.42033	-4.12389
-6.33917	-3.22455	-6.29131	-3.98529
-6.28846	-3.15095	-6.22852	-4.0104
-6.06853	-3.10993	-5.66369	-4.13677
-6.19797	-3.06194	-4.14659	-4.8182
-5.77107	-3.03129	-4.43006	-4.94088
-5.84058	-2.96164	-4.71826	-4.98948
-5.73169	-3.00473	-4.85927	-5.0898
-5.76076	-2.98571	-4.87307	-5.16509
-5.58829	-2.99502	-4.98002	-5.13041
-5.62757	-2.85989	-5.07527	-5.27828
-5.43808	-2.93255	-5.10729	-5.29777
-5.14288	-3.03546	-5.14417	-5.28614
-4.99115	-3.0901	-5.09892	-5.30156
-5.75539	-2.78312	-5.02659	-5.33562
-5.29597	-2.76953	-5.06589	-5.3259
-5.31197	-2.7634	-4.99031	-5.1521
-5.14208	-2.72195	-4.70772	-5.24811
-5.4194	-2.51529	-4.80569	-5.39201
-5.02191	-2.65876	-4.75394	-5.28634
-5.03887	-2.59173	-4.57864	-5.28648
-4.32963	-2.69413	-4.64863	-5.32732
-4.7168	-2.70255	-5.07059	-5.11213
-4.35018	-2.66834	-4.89885	-5.18077
-4.51411	-2.72732	-4.8794	-5.02371
-4.26318	-2.70025	-4.81451	-4.98437
-4.24934	-2.70799	-4.74038	-4.99378
-4.51931	-2.61615	-4.58878	-4.85001
-4.13255	-2.75603	-4.6174	-4.84791
-4.67835	-2.55974	-4.38254	-4.92774
-4.67154	-2.40332	-4.32096	-4.77512
-4.23583	-2.50337	-4.01304	-4.84257
-4.48935	-2.31534	-4.21028	-4.7807
-4.21002	-2.29922	-4.30878	-4.75015
-4.18015	-2.30696	-4.32503	-4.57952
-3.97095	-2.23677	-4.2933	-4.53974
-3.52112	-2.48958	-4.36278	-4.37869
-3.48957	-2.54951	-4.18616	-4.34426
-4.03102	-2.17759	-3.94317	-4.35176
-3.65439	-2.27422	-3.71895	-4.30673
-3.67892	-2.26833	-3.79641	-4.27795
-3.91557	-2.08479	-3.69001	-4.31206
-3.01876	-2.27732	-3.61828	-4.14186
-3.12405	-2.4546	-3.57947	-4.13598
-3.57889	-2.10082	-3.53356	-4.15317
-3.46836	-2.12321	-3.4385	-4.05389
-3.6121	-2.02128	-3.51663	-3.94377
-3.30239	-1.96978	-3.58162	-3.91832
-2.94519	-2.10049	-3.37567	-3.77006
-2.73562	-2.17299	-3.31065	-3.79504
-3.41369	-1.9334	-3.2977	-3.69729
-3.39502	-1.7372	-3.09048	-3.70256
-3.20724	-1.78783	-3.18372	-3.66318
-3.00822	-1.6672	-3.28	-3.44822
-3.24289	-1.56181	-3.35851	-3.3461
-2.86685	-1.52236	-3.04696	-3.29398
-2.67054	-1.5377	-3.2361	-3.12371
-2.98836	-1.42347	-3.22491	-3.00418
-2.93085	-1.24528	-2.60325	-3.01979
-2.62101	-1.33895	-2.40662	-3.08464
-2.35977	-1.40007	-2.46066	-3.06724
-2.23245	-1.25778	-2.68519	-2.91254
-2.45142	-1.1768	-2.52306	-2.82287
-2.07696	-1.30744	-2.63729	-2.7234
-1.94307	-1.35833	-2.42355	-2.64696
-2.01769	-1.33554	-2.34963	-2.67448
-1.98987	-1.17726	-2.31929	-2.48993
-1.46318	-1.4347	-2.46135	-2.40562
-2.03873	-1.23977	-2.29254	-2.26883
-2.16227	-1.06993	-2.27289	-2.26642
-2.10835	-0.98492	-2.1845	-2.08459
-1.94659	-0.91093	-2.01286	-2.14672
-2.05248	-0.83159	-1.75298	-2.0362
-1.73971	-0.79368	-1.76866	-2.01292
-1.47114	-0.88937	-1.85693	-1.92406
-1.63997	-0.82826	-1.7454	-1.80073
-1.75721	-0.58496	-1.72657	-1.80955
-1.30275	-0.74461	-1.4202	-1.71369
-1.21802	-0.77086	-1.54114	-1.66242
-1.63876	-0.46787	-1.4957	-1.65904
-1.2074	-0.5615	-1.52853	-1.44737
-1.36566	-0.4476	-1.45694	-1.40819
-1.44997	-0.25041	-1.15745	-1.36431
-1.26031	-0.22754	-1.21447	-1.3443
-0.91661	-0.22516	-0.93274	-1.40978
-0.58594	-0.34278	-0.79829	-1.26357
-1.25531	-0.10906	-0.80243	-1.26348
-0.85382	-0.0582	-1.31034	-1.05116
-0.74518	-0.07093	-1.3154	-0.90551
-0.54687	-0.137	-0.97425	-0.88765
-0.62327	-0.08586	-0.89683	-0.83745
-0.54916	0.07606	-0.91928	-0.66357
-0.41817	0.03331	-0.81728	-0.65064
-0.43385	0.03	-0.6013	-0.52556
-0.02733	-0.11869	-0.5173	-0.53566
-0.0722	-0.07604	-0.41492	-0.50862
-0.45078	0.27295	-0.40549	-0.35914
0	0.15707	-0.44191	-0.31788
-0.09879	0.62284	-0.21937	-0.21118
1.00345	1.0905	-0.12727	-0.23695
2.20877	1.90581	0.04271	-0.3059
2.75585	3.36649	0.12589	-0.12716
4.39695	4.72465	-0.09242	-0.04856
6.15453	6.37787	0	0.01644
8.08864	8.261	-0.08944	0.4875
10.2272	10.3246	0.35169	1.19199
12.9483	12.442	1.07892	2.14989
15.7419	14.7673	1.6653	3.56443
18.3103	17.3868	2.68718	5.10085
21.1437	20.091	4.11144	6.84872
23.8583	23.0156	5.18671	8.94095
26.7928	26.0194	6.5606	11.2097
30.7445	28.8095	7.99844	13.6443
34.2855	31.9361	9.55041	16.264
37.1146	35.4216	10.7918	19.1443
40.5883	38.7727	12.7836	21.9415
43.6994	42.368	14.5322	24.9665
47.6141	45.7269	16.2482	28.1533
52.5712	48.8775	18.0785	31.4059
55.5211	52.8468	19.9678	34.7781
58.5832	56.7925	22.1047	38.1252
61.8895	60.6854	23.9469	41.7167
64.9976	64.718	25.8068	45.3419
67.6263	68.894	27.5723	49.0794
71.3269	72.7241	29.5378	52.791
76.8119	76.0398	31.2978	56.6494
79.5127	80.3844	32.7238	60.6455
82.4154	84.6606	34.5317	64.5513
85.6642	88.8136	36.557	68.4087
87.9286	93.2784	38.1837	72.4281
90.8577	97.5086	40.1423	76.3613
93.6972	101.755	41.8163	80.4459
96.9201	105.876	43.6985	84.4554
102.271	109.271	45.6704	88.4727
105.481	113.533	47.1595	92.6482
108.107	117.942	48.8671	96.7806
110.902	122.276	50.8244	100.798
113.202	126.766	52.3479	105.007
116.147	131.005	54.038	109.127
118.421	135.448	55.5978	113.322
120.988	139.767	57.3033	117.452
123.388	144.16	58.8379	121.646
126.708	148.213	60.7347	125.708
130.596	152.021	62.1174	129.969
136.034	155.4	63.7114	134.113
139.222	159.631	65.2144	138.342
141.952	164.009	66.6129	142.544
144.615	168.373	68.209	146.71
146.511	172.97	69.6518	150.88
148.536	177.44	71.0594	155.15
150.782	181.79	72.5183	159.367
152.362	186.347	73.839	163.564
154.646	190.628	75.4624	167.642
159.872	193.851	76.9217	171.806
164.575	197.464	78.4898	175.904
167.887	201.563	79.8553	180.098
170.732	205.845	81.2	184.27
172.134	210.555	82.4362	188.482
174.278	214.974	83.4715	192.729
176.632	219.251	84.7785	196.889
178.972	223.535	86.2195	200.988
181.607	227.659	85.8183	205.704
188.984	230.258	87.2009	209.731
191.88	234.55	88.3348	213.87
194.244	239.005	89.4948	217.985
196.563	243.42	90.8392	222.049
198.596	247.892	92.1047	226.114
200.727	252.264	93.4554	230.188
203.233	256.48	94.7439	234.265
204.347	261.138	95.9465	238.408
206.325	265.426	97.2455	242.479
207.938	269.787	98.4148	246.611
210.153	273.912	99.8204	250.651
211.933	278.187	100.935	254.816
214.041	282.33	102.4	258.827
215.989	286.514	103.608	262.965
218.088	290.638	104.64	267.139
219.787	294.895	105.945	271.229
221.802	299.005	107.166	275.328
223.597	303.19	108.337	279.451
225.268	307.403	109.534	283.562
227.365	311.46	110.811	287.657
229.483	315.533	111.895	291.77
231.705	319.548	113.24	295.831
233.507	323.716	114.336	299.961
235.6	327.793	115.451	304.1
237.844	331.81	116.542	308.215
239.785	335.932	117.763	312.312
241.982	339.966	118.826	316.414
243.845	344.118	120.199	320.458
245.167	348.452	121.275	324.561
247.29	352.465	122.518	328.65
249.094	356.614	123.534	332.772
251.082	360.675	124.679	336.891
252.7	364.878	125.96	340.912
254.124	369.083	127.01	345.06
255.84	373.198	128.153	349.141
257.462	377.328	130.199	352.942
258.826	381.558	132.368	356.746
260.347	385.673	133.865	360.805
262.468	389.618	134.779	365.055
263.939	393.78	135.878	369.232
265.071	398.055	136.859	373.413
266.444	402.208	137.866	377.587
268.387	406.175	138.897	381.712
270.318	410.145	139.951	385.86
271.904	414.234	140.81	390.027
273.364	418.369	142.141	394.06
274.767	422.536	143.289	398.095
275.834	426.756	144.047	402.313
277.163	430.891	145.394	406.277
278.951	434.83	146.436	410.402
280.84	438.824	147.443	414.517
281.704	443.068	148.448	418.623
283.208	447.149	149.819	422.581
284.616	451.206	151.108	426.629
286.3	455.238	151.994	430.776
287.754	459.295	152.807	434.969
289.35	463.358	153.955	438.996
290.235	467.602	155.05	443.07
291.446	471.72	155.896	447.175
293.407	475.602	156.848	451.291
297.304	478.894	157.922	455.328
301.557	482.221	159.023	459.39
304.372	486.146	160.109	463.428
306.315	490.358	161.22	467.479
308.434	494.503	162.311	471.531
310.216	498.727	163.295	475.618
311.811	502.993	164.289	479.676
313.358	507.221	164.958	483.87
315.303	511.332	165.984	487.901
317.277	515.39	167.684	491.741
318.728	519.598	168.423	495.937
320.635	523.639	169.6	499.965
322.839	527.623	170.511	504.068
324.015	531.917	171.811	508.06
325.52	536.09	172.344	512.285
326.888	540.267	173.553	516.286
327.823	544.579	174.346	520.402
329.249	548.669	175.629	524.378
331.065	552.632	176.472	528.47
332.167	556.849	177.698	532.474
333.25	561.026	178.794	536.503
334.86	564.998	179.548	540.685
336.073	569.132	180.175	544.837
337.336	573.216	181.45	548.785
339.088	577.155	182.593	552.796
340.244	581.279	183.566	556.884
341.708	585.342	184.412	560.965
342.488	589.572	184.985	565.163
344.023	593.556	185.879	569.207
345.49	597.564	186.673	573.322
346.349	601.783	187.715	577.326
347.737	605.778	188.714	581.339
349.335	609.725	189.435	585.456
350.7	613.753	190.435	589.497
351.771	617.934	191.406	593.492
353.03	621.977	192.649	597.484
354.569	625.942	193.484	601.555
355.538	630.113	194.696	605.529
356.856	634.171	195.456	609.648
357.807	638.288	196.467	613.693
359.677	642.168	197.419	617.724
360.807	646.255	198.73	621.687
361.94	650.373	199.261	625.895
362.402	654.633	200.425	629.867
364.017	658.531	201.492	633.872
365.289	662.562	202.194	638.044
366.567	666.612	202.626	642.237
367.417	670.751	203.77	646.174
368.618	674.797	204.28	650.349
369.619	678.889	205.386	654.316
371.449	682.713	206.294	658.323
372.529	686.819	207.443	662.334
373.107	691.075	208.123	666.452
374.233	695.08	208.921	670.547
376.508	698.756	209.882	674.531
383.293	701.149	211.084	678.481
384.89	705.485	211.706	682.635
386.607	709.698	212.923	686.587
390.57	713.148	213.845	690.628
395.255	716.564	214.511	694.774
399.068	720.387	215.514	698.76
401.74	724.564	216.496	702.777
403.867	728.923	217.333	706.862
405.523	733.347	218.146	710.952
406.861	737.786	219.046	714.953
408.632	741.998	219.73	719.099
410.055	746.285	220.998	722.989
411.877	750.388	221.823	727.08
413.137	754.689	222.589	731.16
414.977	758.711	223.37	735.259
416.218	762.966	224.421	739.215
417.997	766.972	225.339	743.237
419.55	771.093	226.011	747.347
420.011	775.502	227.103	751.342
421.429	779.562	228.086	755.334
422.966	783.538	228.941	759.434
424.16	787.685	229.435	763.595
424.999	791.874	230.432	767.574
426.454	795.892	231.239	771.616
427.465	800.003	232.261	775.625
429.111	803.922	233.191	779.641
430.107	808.083	234.1	783.708
431.658	812.045	234.963	787.74
433.206	815.993	235.713	791.822
434.141	820.174	236.63	795.819
435.238	824.278	237.333	799.925
437.258	828.076	238.49	803.859
438.218	832.248	239.193	807.971
439.013	836.445	240.189	811.941
440.011	840.496	241.203	815.976
441.351	844.498	241.904	820.059
442.9	848.441	242.5	824.182
443.948	852.547	243.301	828.211
445.36	856.518	244.075	832.272
446.492	860.629	244.677	836.362
447.711	864.628	245.682	840.331
448.894	868.718	246.65	844.296
449.762	872.846	247.506	848.36
451.489	876.718	248.255	852.41
452.326	880.855	248.913	856.499
453.327	884.936	249.537	860.579
454.968	888.815	250.42	864.593
455.734	893.045	251.303	868.585
456.637	897.099	252.346	872.582
457.631	901.197	253.263	876.575
459.203	905.07	253.999	880.68
459.922	909.246	254.538	884.783
461.122	913.255	255.578	888.722
462.644	917.164	256.275	892.804
463.971	921.15	257.365	896.737
464.781	925.341	258.154	900.808
465.432	929.473	258.922	904.909
466.362	933.538	259.984	908.846
467.881	937.406	260.559	912.98
468.915	941.457	261.565	916.94
470.123	945.446	262.488	920.948
471.219	949.538	263.25	925.011
472.252	953.543	264.362	928.997
473.353	957.622	264.958	933.067
474.226	961.705	266.009	937.056
475.053	965.791	266.744	941.151
476.004	969.856	267.447	945.209
477.187	973.835	268.169	949.274
478.604	977.738	268.952	953.332
484.549	980.338	269.697	957.367
486.784	984.344	270.811	961.344
488.222	988.629	271.308	965.459
488.907	993.044	272.016	969.523
490.361	997.166	272.879	973.501
490.942	1001.53	274.037	977.443
492.935	1005.43	274.97	981.445
493.525	1009.72	275.55	985.567
494.55	1013.89	276.646	989.517
495.903	1017.82	277.48	993.555
498.043	1021.64	278.205	997.586
499.02	1025.82	278.86	1001.71
500.018	1029.95	279.8	1005.7
501.746	1033.83	281.008	1009.62
502.915	1037.94	281.733	1013.7
504.202	1041.95	282.479	1017.76
504.689	1046.26	283.222	1021.83
508.114	1049.58	284.18	1025.84
509.638	1053.69	284.85	1029.88
511.069	1057.77	285.775	1033.92
512.111	1061.98	286.565	1037.92
513.244	1066.09	287.409	1041.96
514.502	1070.15	288.214	1046.01
516.07	1074.11	289.05	1050.02
517.471	1078.18	289.905	1054.06
518.872	1082.18	290.477	1058.16
520.003	1086.3	291.062	1062.23
521.956	1090.13	291.963	1066.24
523.303	1094.2	293.124	1070.12
524.422	1098.34	293.99	1074.19
525.987	1102.33	294.504	1078.31
527.643	1106.28	295.511	1082.26
528.46	1110.49	296.369	1086.32
529.558	1114.59	297.305	1090.27
530.911	1118.62	298.27	1094.3
531.923	1122.69	299.062	1098.36
533.354	1126.7	299.855	1102.36
534.409	1130.77	300.618	1106.46
535.32	1134.94	301.083	1110.56
536.326	1138.98	302.231	1114.48
537.603	1142.94	302.605	1118.65
539.317	1146.81	303.584	1122.6
540.246	1150.9	304.736	1126.53
541.547	1154.91	305.651	1130.53
542.595	1159	306.44	1134.62
543.4	1163.13	307.103	1138.69
544.295	1167.25	307.907	1142.7
545.379	1171.21	308.883	1146.69
546.287	1175.33	309.612	1150.75
547.56	1179.22	310.45	1154.8
548.767	1183.26	311.351	1158.76
549.75	1187.3	312.102	1162.85
550.446	1191.44	313.007	1166.85
551.299	1195.5	313.75	1170.89
552.557	1199.42	314.588	1174.93
553.32	1203.53	315.545	1178.9
554.839	1207.4	316.187	1183.03
555.496	1211.57	317.025	1187
556.455	1215.62	317.94	1191.02
557.943	1219.47	318.515	1195.13
558.76	1223.62	319.422	1199.13
559.756	1227.59	320.241	1203.19
561.175	1231.57	320.909	1207.18
562.025	1235.62	321.931	1211.16
562.59	1239.83	322.558	1215.22
563.278	1243.89	323.354	1219.27
565.074	1247.69	324.208	1223.28
565.433	1251.88	325.056	1227.26
566.553	1255.87	325.682	1231.38
567.487	1259.9	326.66	1235.31
568.219	1263.96	327.367	1239.39
569.81	1267.81	328.249	1243.36
570.653	1271.93	328.729	1247.49
571.248	1276.06	329.685	1251.46
572.606	1279.98	330.401	1255.48
573.351	1284.04	331.422	1259.47
574.258	1288.12	332.134	1263.49
575.268	1292.08	333.055	1267.5
576.447	1296.09	333.792	1271.52
577.413	1300.07	334.675	1275.56
577.837	1304.31	335.311	1279.63
578.379	1308.34	336.278	1283.62
579.398	1312.37	336.713	1287.76
580.292	1316.32	337.937	1291.63
581.763	1320.2	338.458	1295.77
582.219	1324.34	339.415	1299.7
583.205	1328.38	340.361	1303.72
584.074	1332.41	340.935	1307.81
585.026	1336.4	342.022	1311.77
585.555	1340.55	342.898	1315.76
586.824	1344.44	343.568	1319.82
588.002	1348.41	344.422	1323.85
588.477	1352.55	345.499	1327.78
589.218	1356.6	346.043	1331.93
590.664	1360.49	346.637	1336
591.314	1364.6	347.251	1340.08
591.879	1368.7	347.997	1344.06
592.919	1372.66	349.11	1348.01
593.805	1376.67	349.52	1352.14
594.594	1380.7	350.598	1356.07
595.691	1384.65	351.244	1360.12
596.388	1388.72	352.278	1364.11
597.923	1392.6	352.723	1368.24
598.84	1396.62	353.847	1372.09
599.592	1400.76	354.655	1376.16
600.708	1404.69	355.418	1380.18
601.589	1408.77	356.062	1384.28
602.234	1412.82	356.857	1388.26
603.027	1416.94	357.678	1392.3
603.533	1421.02	358.612	1396.27
605.189	1424.84	359.012	1400.44
605.561	1428.95	360.021	1404.36
606.145	1433.1	360.878	1408.37
607.486	1436.91	361.729	1412.4
607.995	1441.08	362.59	1416.36
608.939	1445.04	363.302	1420.46
609.428	1449.2	364.085	1424.49
610.232	1453.19	364.959	1428.5
611.625	1457.06	365.593	1432.52
612.888	1460.93	366.587	1436.5
613.609	1465.09	367.702	1440.42
614.443	1469.14	368.224	1444.57
615.65	1473.06	368.513	1448.71
615.807	1477.3	369.497	1452.65
616.633	1481.34	370.089	1456.74
617.768	1485.27	370.865	1460.75
618.888	1489.19	371.743	1464.72
619.595	1493.29	372.487	1468.74
619.921	1497.44	373.499	1472.7
620.933	1501.4	374.082	1476.78
621.542	1505.46	374.923	1480.77
622.552	1509.43	376.075	1484.69
623.548	1513.41	376.6	1488.85
624.665	1517.37	377.26	1492.84
625.714	1521.33	377.967	1496.91
626.207	1525.48	378.713	1500.89
626.944	1529.54	379.528	1504.96
632.103	1532.34	380.327	1508.92
634.574	1536.23	381.1	1512.95
636.008	1540.43	381.896	1516.95
637.153	1544.69	382.601	1521.04
637.911	1548.96	383.357	1525.03
639.113	1553.04	384.136	1529.07
639.988	1557.2	384.848	1533.09
641.056	1561.3	385.697	1537.09
642.32	1565.26	386.447	1541.11
643.377	1569.39	387.035	1545.23
644.077	1573.49	387.959	1549.18
645.374	1577.51	388.774	1553.18
645.85	1581.65	389.338	1557.25
646.172	1585.86	390.298	1561.21
647.376	1589.72	391.138	1565.2
648.436	1593.76	391.795	1569.23
649.713	1597.64	392.725	1573.2
650.256	1601.85	393.586	1577.23
651.045	1605.86	394.469	1581.25
651.949	1609.92	395.119	1585.31
652.724	1614.12	395.81	1589.35
653.25	1618.2	396.322	1593.44
654.327	1622.04	397.375	1597.39
655.651	1625.97	398.017	1601.42
656.163	1630.01	398.519	1605.54
657.592	1633.92	399.307	1609.52
658.624	1637.88	400.155	1613.54
659.696	1641.91	400.859	1617.53
660.345	1645.97	401.785	1621.49
661.24	1650.05	402.585	1625.49
662.079	1654.04	403.251	1629.57
662.907	1658.1	403.982	1633.57
663.911	1662.07	404.987	1637.55
665.448	1665.93	405.657	1641.6
666.126	1670.03	406.423	1645.65
667.058	1674.1	407.44	1649.56
668.181	1678.06	407.955	1653.7
668.791	1682.19	408.617	1657.74
669.806	1686.15	409.492	1661.74
670.846	1690.17	410.401	1665.68
672.223	1694.04	411.125	1669.74
673.466	1698.05	411.87	1673.78
674.043	1702.19	412.493	1677.86
675.012	1706.24	413.196	1682.05
675.507	1710.35	413.911	1686.05
676.611	1714.32	414.94	1689.93
677.372	1718.36	415.628	1693.95
677.846	1722.53	416.501	1697.91
678.943	1726.42	417.135	1701.95
680.509	1730.26	417.873	1705.95
681.051	1734.43	418.556	1709.99
681.73	1738.51	419.226	1714.03
682.626	1742.5	420.224	1717.96
683.705	1746.44	421.062	1721.95
684.934	1750.39	421.649	1726.04
685.57	1754.49	422.129	1730.12
687.077	1758.35	423.093	1734.04
687.719	1762.47	423.509	1738.18
688.66	1766.51	424.738	1742.06
689.342	1770.59	425.252	1746.15
690.428	1774.56	426.047	1750.14
691.214	1778.61	426.891	1754.13
691.604	1782.8	427.861	1758.09
692.231	1786.84	428.733	1762.1
693.549	1790.7	429.6	1766.1
694.482	1794.66	430.139	1770.22
695.613	1798.63	431.099	1774.15
696.172	1802.79	431.439	1778.35
696.466	1806.95	432.391	1782.26
697.403	1810.88	433.081	1786.32
698.791	1814.69	434.023	1790.24
699.478	1818.82	434.581	1794.38
699.854	1822.94	435.383	1798.33
700.824	1826.93	436.102	1802.42
701.898	1830.84	437.122	1806.31
702.858	1834.85	437.873	1810.4
703.597	1838.91	438.403	1814.45
704.275	1843.01	438.971	1818.52
705.117	1846.98	439.795	1822.47
706.177	1850.97	440.472	1826.55
707.284	1854.89	441.271	1830.47
707.916	1859.05	441.876	1834.57
708.587	1863.02	442.883	1838.46
709.421	1867.08	443.565	1842.58
710.292	1871.09	444.194	1846.56
711.055	1875.12	444.841	1850.68
712.018	1879.07	445.561	1854.62
712.42	1883.22	446.514	1858.59
713.336	1887.17	447.178	1862.64
714.211	1891.19	448.013	1866.64
715.635	1895.03	448.793	1870.65
715.875	1899.22	449.782	1874.64
716.834	1903.2	450.682	1878.6
717.874	1907.16	451.197	1882.7
718.694	1911.23	452.426	1886.57
719.355	1915.29	453.501	1890.57
720.14	1919.32	454.038	1894.7
721.117	1923.26	454.451	1898.8
722.266	1927.22	455.578	1902.74
723.444	1931.16	455.927	1906.89
723.958	1935.3	456.657	1910.89
724.13	1939.5	457.079	1914.98
725.064	1943.44	457.695	1919.01
725.786	1947.47	458.538	1922.97
726.557	1951.42	459.357	1926.96
727.637	1955.41	459.892	1930.97
728.344	1959.44	460.788	1934.97
729.3	1963.45	461.581	1938.98
730.453	1967.34	462.066	1943.05
730.685	1971.59	462.629	1947.12
731.553	1975.51	463.806	1950.96
732.451	1979.56	464.552	1955.02
732.77	1983.66	465.296	1959.01
733.822	1987.6	466.063	1963.05
735.124	1991.47	466.734	1967.03
735.202	1995.72	467.404	1971.11
736.652	1999.5	468.125	1975.08
737.349	2003.58	468.57	1979.24
737.998	2007.67	469.278	1983.19
738.812	2011.66	470.096	1987.22
739.3	2015.78	470.838	1991.17
740.548	2019.61	471.698	1995.19
740.631	2023.85	472.319	1999.23
742.086	2027.64	473.234	2003.2
742.758	2031.72	474.11	2007.18
743.458	2035.78	474.872	2011.21
744.052	2039.81	475.714	2015.22
744.951	2043.8	476.542	2019.22
745.989	2047.74	477.031	2023.31
747.131	2051.73	477.582	2027.34
747.89	2055.73	478.492	2031.35
748.973	2059.72	479.344	2035.3
749.572	2063.81	479.944	2039.39
750.537	2067.84	480.82	2043.35
751.564	2071.76	481.558	2047.39
752.577	2075.78	482.336	2051.41
752.717	2080.01	482.924	2055.46
754.034	2083.89	483.821	2059.44
754.601	2087.98	484.39	2063.47
755.446	2091.93	485.183	2067.54
756.548	2095.89	485.592	2071.56
757.512	2099.87	486.244	2075.65
757.977	2104.04	487.29	2079.5
758.729	2108.03	488.083	2083.57
759.264	2112.11	488.818	2087.54
760.348	2116.06	489.189	2091.67
761.663	2119.93	490.099	2095.58
761.908	2124.17	490.854	2099.62
762.622	2128.12	491.616	2103.62
763.655	2132.11	492.299	2107.62
764.08	2136.18	493.008	2111.66
764.955	2140.21	493.545	2115.72
765.36	2144.28	494.466	2119.67
766.135	2148.27	494.873	2123.77
767.361	2152.16	495.775	2127.75
768.618	2156.1	496.58	2131.73
769.177	2160.23	497.449	2135.69
769.825	2164.26	498.198	2139.78
770.256	2168.4	499.36	2143.62
771.506	2172.24	499.676	2147.85
772.192	2176.29	500.101	2151.87
772.487	2180.44	501.063	2155.86
773.204	2184.41	501.805	2159.77
773.972	2188.44	502.536	2163.87
774.855	2192.34	503.238	2167.86
776.032	2196.31	503.889	2171.93
776.607	2200.34	504.679	2175.9
777.061	2204.49	505.197	2179.97
777.693	2208.49	506.052	2183.94
778.678	2212.44	506.882	2187.92
779.458	2216.45	507.694	2191.94
779.711	2220.58	508.309	2195.97
780.264	2224.61	508.913	2200.04
781.068	2228.57	509.544	2204.05
782.072	2232.51	510.416	2208.03
782.619	2236.57	511.044	2212.07
783.342	2240.55	511.754	2216.06
784.068	2244.59	512.685	2220.07
785.116	2248.48	513.254	2224.08
785.922	2252.57	513.968	2228.18
786.579	2256.56	514.922	2232.1
787.324	2260.6	515.513	2236.17
788.066	2264.61	516.09	2240.17
788.541	2268.72	516.867	2244.18
789.21	2272.73	517.257	2248.29
789.747	2276.79	517.946	2252.24
790.769	2280.71	518.98	2256.16
791.843	2284.63	519.58	2260.22
792.261	2288.75	520.564	2264.18
793.374	2292.66	520.918	2268.33
793.928	2296.72	521.808	2272.25
794.584	2300.8	522.54	2276.3
795.048	2304.86	523.255	2280.28
795.903	2308.88	523.878	2284.35
796.489	2312.84	524.637	2288.29
797.204	2316.88	525.623	2292.31
797.966	2320.87	526.333	2296.28
799.26	2324.72	527.246	2300.31
799.914	2328.83	528.106	2304.27
800.326	2332.91	528.886	2308.33
801.159	2336.89	529.694	2312.32
801.944	2340.9	529.803	2316.52
802.321	2345.01	530.711	2320.46
803.178	2348.97	531.394	2324.45
803.717	2353.01	531.975	2328.5
804.723	2356.98	532.523	2332.54
805.543	2360.91	533.621	2336.45
805.564	2365.13	534.376	2340.49
806.844	2368.97	535.089	2344.46
807.673	2372.97	535.739	2348.59
808.35	2377.02	536.386	2352.55
808.716	2381.13	537.294	2356.56
809.305	2385.21	537.751	2360.61
810.658	2388.93	538.707	2364.54
810.84	2393.15	539.213	2368.64
811.637	2397.1	540.106	2372.61
812.614	2401.05	540.703	2376.69
813.616	2405.06	541.293	2380.66
814.04	2409.11	541.827	2384.72
814.716	2413.19	542.64	2388.72
815.423	2417.19	543.256	2392.71
815.956	2421.27	543.873	2396.79
816.784	2425.21	544.564	2400.72
817.511	2429.22	545.455	2404.75
818.106	2433.29	546.038	2408.72
819.275	2437.14	546.859	2412.76
819.573	2441.32	547.671	2416.74
820.409	2445.29	548.362	2420.78
821.807	2449.1	549.045	2424.79
821.589	2453.44	549.575	2428.83
822.095	2457.44	550.684	2432.78
822.825	2461.44	551.139	2436.86
824.124	2465.25	551.757	2440.89
825.205	2469.2	552.37	2444.95
825.986	2473.24	553.366	2448.83
826.258	2477.36	554.11	2452.91
827.063	2481.38	554.682	2456.85
827.758	2485.37	555.233	2460.97
828.27	2489.46	556.088	2464.92
828.762	2493.53	556.827	2468.96
829.359	2497.52	557.384	2472.96
829.934	2501.57	558.128	2476.97
830.667	2505.47	559.03	2480.95
831.672	2509.45	559.535	2485.02
832.506	2513.42	560.34	2488.99
832.755	2517.58	561.07	2493.05
833.254	2521.67	561.785	2497.05
834.379	2525.48	562.321	2501.12
835.193	2529.5	563.021	2505.09
835.903	2533.52	564.063	2509.06
836.347	2537.63	564.62	2513.05
837.294	2541.58	565.431	2517.09
837.733	2545.57	565.955	2521.17
838.371	2549.66	566.459	2525.21
839.375	2553.57	567.204	2529.21
839.922	2557.62	567.777	2533.19
840.3	2561.72	568.721	2537.17
841.157	2565.62	569.379	2541.22
841.658	2569.7	569.995	2545.21
842.421	2573.72	570.721	2549.3
843.315	2577.66	571.712	2553.11
843.755	2581.81	572.339	2557.24
844.456	2585.74	572.825	2561.28
845.152	2589.78	573.775	2565.23
846.107	2593.7	574.24	2569.35
846.902	2597.73	574.939	2573.31
848.009	2601.68	575.648	2577.34
847.964	2605.85	576.357	2581.39
849.06	2609.8	576.864	2585.37
849.821	2613.78	577.703	2589.38
850.613	2617.82	578.672	2593.27
851.448	2621.8	579.195	2597.45
851.579	2625.9	579.851	2601.38
851.945	2630	580.556	2605.43
852.501	2633.97	581.14	2609.41
853.401	2637.94	582.034	2613.35
854.084	2641.92	582.557	2617.47
854.927	2645.85	583.377	2621.39
855.502	2649.97	583.788	2625.5
855.989	2654.02	584.603	2629.46
858.28	2657.6	585.491	2633.43
864.88	2660.38	586.108	2637.5
866.497	2664.67	586.664	2641.53
866.782	2669.22	587.311	2645.58
867.901	2673.32	587.853	2649.58
868.495	2677.63	588.539	2653.59
869.184	2681.75	589.324	2657.6
870.358	2685.72	589.842	2661.63
870.614	2689.99	590.625	2665.66
871.842	2693.85	591.305	2669.64
873.183	2697.81	592.018	2673.58
873.411	2701.98	592.704	2677.68
874.164	2706.04	593.41	2681.62
874.569	2710.15	594.326	2685.67
875.425	2714.07	595.25	2689.51
876.012	2718.15	595.758	2693.67
876.817	2722.09	596.356	2697.7
877.533	2726.14	596.627	2701.83
878.183	2730.19	597.64	2705.72
879.368	2734.06	598.411	2709.7
879.472	2738.31	599.265	2713.64
880.596	2742.15	600.024	2717.72
881.251	2746.19	600.675	2721.7
882.341	2750.16	601.117	2725.86
883.149	2754.15	601.984	2729.74
884.055	2758.17	602.878	2733.77
885.258	2762.11	603.434	2737.81
885.627	2766.21	604.203	2741.82
886.035	2770.37	604.675	2745.91
886.984	2774.27	605.455	2749.88
888.067	2778.22	606.134	2753.85
888.515	2782.32	606.862	2757.93
889.296	2786.3	607.512	2761.93
890.775	2790.19	608.119	2765.99
890.957	2794.34	608.513	2769.96
891.658	2798.34	609.278	2773.96
892.437	2802.35	609.763	2778.04
893.131	2806.35	610.388	2782.04
893.539	2810.48	611.097	2786.03
894.409	2814.41	612.017	2789.94
895.124	2818.43	612.659	2794
896.008	2822.42	613.279	2798.09
896.47	2826.46	613.928	2802.03
897.502	2830.42	614.726	2806.07
897.821	2834.52	615.2	2810.06
898.48	2838.51	615.928	2814.07
899.5	2842.49	616.676	2818.08
899.877	2846.51	617.687	2822.03
900.534	2850.58	618.121	2826.15
901.312	2854.57	618.891	2830.09
902.174	2858.54	619.6	2834.11
902.907	2862.55	620.129	2838.24
903.217	2866.61	620.862	2842.1
903.964	2870.61	621.638	2846.22
904.727	2874.62	622.24	2850.2
905.684	2878.51	622.588	2854.3
906.25	2882.62	623.589	2858.19
906.767	2886.62	624.211	2862.2
907.234	2890.66	625.067	2866.19
907.808	2894.74	625.613	2870.23
908.55	2898.72	626.247	2874.21
909.62	2902.64	626.711	2878.32
910.027	2906.75	627.379	2882.27
910.531	2910.75	628.406	2886.24
911.863	2914.64	628.804	2890.3
912.126	2918.76	629.551	2894.3
912.622	2922.82	630.307	2898.26
913.928	2926.68	630.99	2902.28
914.158	2930.76	631.647	2906.31
914.779	2934.84	632.048	2910.43
915.754	2938.8	632.857	2914.3
916.323	2942.83	633.609	2918.37
916.856	2946.91	634.272	2922.37
917.595	2950.8	634.602	2926.47
917.685	2954.97	635.365	2930.43
918.826	2958.86	636.126	2934.38
919.515	2962.83	636.863	2938.4
919.918	2966.92	637.508	2942.44
920.489	2970.91	638.161	2946.41
921.159	2974.9	638.802	2950.51
922.372	2978.84	639.465	2954.44
923.142	2982.82	640.067	2958.51
923.469	2986.97	641.113	2962.4
923.901	2991.03	641.703	2966.48
924.696	2994.95	642.28	2970.54
925.75	2998.9	642.649	2974.61
926.246	3002.96	643.473	2978.56
926.733	3007	644.09	2982.63
927.128	3011.14	644.787	2986.56
927.71	3015.01	645.79	2990.55
928.3	3019.06	646.09	2994.63
929.407	3022.96	646.685	2998.64
930.123	3027.02	647.418	3002.62
930.334	3031.15	647.981	3006.67
931.486	3035.02	648.853	3010.62
931.934	3039.06	649.462	3014.72
932.873	3043.03	650.165	3018.59
933.344	3047.04	650.831	3022.69
933.888	3051.14	651.352	3026.7
934.545	3055.14	652.286	3030.67
935.207	3059.1	652.937	3034.69
936.152	3063.1	653.608	3038.68
936.688	3067.17	653.955	3042.79
937.625	3071.07	654.73	3046.78
938.193	3075.19	655.676	3050.68
938.406	3079.23	656.415	3054.75
938.919	3083.31	656.85	3058.78
939.588	3087.28	657.375	3062.88
940.665	3091.18	658.196	3066.81
940.779	3095.34	659.148	3070.75
941.997	3099.18	659.675	3074.83
942.315	3103.24	660.273	3078.89
942.873	3107.34	660.866	3082.85
944.17	3111.14	661.283	3086.97
944.474	3115.32	661.831	3090.9
944.871	3119.4	662.368	3094.98
945.176	3123.42	663.205	3098.9
945.911	3127.39	663.918	3102.85
947.044	3131.27	664.594	3106.89
947.022	3135.4	665.483	3110.87
947.473	3139.49	666.136	3114.88
948.182	3143.41	666.815	3118.94
949.236	3147.31	667.209	3122.96
950.102	3151.27	667.845	3126.99
950.03	3155.5	668.782	3130.96
950.651	3159.47	669.339	3135
951.285	3163.53	670.007	3139
951.562	3167.51	670.829	3143
952.186	3171.55	671.613	3146.96
952.951	3175.49	672.282	3151.05
953.957	3179.38	672.513	3155.07
954.975	3183.37	673.366	3159.1
955.622	3187.41	673.914	3163.11
955.649	3191.55	674.638	3167.07
956.056	3195.65	675.125	3171.13
956.967	3199.49	675.987	3175.14
957.19	3203.65	676.528	3179.14
957.585	3207.68	677.394	3183.13
958.354	3211.58	677.868	3187.1
959.029	3215.57	678.394	3191.18
960.463	3219.43	679.286	3195.13
960.69	3223.52	679.854	3199.13
961.053	3227.65	680.515	3203.17
962.145	3231.5	681.131	3207.21
962.275	3235.65	682.157	3211.07
962.314	3239.8	682.668	3215.21
963.132	3243.71	682.967	3219.29
963.593	3247.74	683.904	3223.21
964.659	3251.65	684.428	3227.24
965.167	3255.66	684.994	3231.25
965.701	3259.74	685.511	3235.32
966.252	3263.74	686.193	3239.32
966.675	3267.76	686.892	3243.23
967.41	3271.76	687.511	3247.34
968.094	3275.75	687.99	3251.35
968.821	3279.69	688.791	3255.29
969.305	3283.84	689.418	3259.36
969.799	3287.78	690.261	3263.29
970.454	3291.83	690.965	3267.31
971.224	3295.79	691.401	3271.44
971.625	3299.78	692.008	3275.37
972.15	3303.82	692.533	3279.42
972.66	3307.91	693.136	3283.4
974.049	3311.67	693.905	3287.42
974.097	3315.89	694.554	3291.43
974.394	3319.93	695.489	3295.35
975.433	3323.85	696.049	3299.37
975.734	3327.92	696.782	3303.44
976.475	3331.91	697.321	3307.45
977.034	3335.92	698.028	3311.51
977.662	3339.96	698.577	3315.54
978.183	3343.9	699.393	3319.46
979.056	3347.88	699.994	3323.47
979.613	3351.94	700.464	3327.56
980.097	3355.95	701.31	3331.48
980.855	3359.91	701.983	3335.59
981.219	3364.06	702.262	3339.62
981.689	3368	702.838	3343.63
982.444	3372.02	703.705	3347.6
983.39	3375.94	704.635	3351.55
983.748	3380.04	704.914	3355.63
984.289	3384.04	705.59	3359.69
985.041	3387.99	706.209	3363.58
985.208	3392.08	706.929	3367.64
986.675	3395.95	707.359	3371.71
986.948	3400.02	708.214	3375.62
986.802	3404.25	708.81	3379.68
987.691	3408.11	709.484	3383.66
988.643	3411.97	710.134	3387.64
988.928	3416.09	710.641	3391.73
989.752	3420.12	711.23	3395.66
990.338	3424.03	712.184	3399.67
990.814	3428.22	712.481	3403.79
991.277	3432.16	713.2	3407.74
992.125	3436.12	713.994	3411.73
992.91	3440.07	714.544	3415.78
993.532	3444.16	715.086	3419.78
993.516	3448.27	715.786	3423.83
994.886	3452.13	716.334	3427.82
995.662	3456.07	717.136	3431.77
995.684	3460.26	717.809	3435.8
996.065	3464.31	718.481	3439.81
996.95	3468.22	718.945	3443.83
997.586	3472.22	719.762	3447.85
998.652	3476.21	720.148	3451.84
998.508	3480.36	720.783	3455.87
999.413	3484.28	721.568	3459.86
999.835	3488.37	722.136	3463.85
1000.3	3492.31	722.577	3467.97
1001.11	3496.25	723.167	3471.92
1001.87	3500.3	723.742	3475.89
1002.68	3504.17	724.425	3479.97
1003.69	3508.23	724.927	3483.98
1004.21	3512.25	725.867	3487.89
1004.43	3516.33	726.343	3492
1005	3520.4	726.727	3496.03
1005.72	3524.35	727.335	3500.02
1005.79	3528.48	727.955	3504.06
1006.43	3532.44	728.808	3507.91
1006.99	3536.4	729.519	3511.97
1007.54	3540.45	729.829	3516.08
1008.64	3544.34	730.403	3520.01
1008.67	3548.47	731.498	3523.93
1009.18	3552.45	731.96	3528.06
1009.92	3556.5	732.399	3532.07
1011	3560.31	733.399	3536.04
1011.23	3564.56	733.782	3540.13
1011.74	3568.54	734.533	3544.1
1012.54	3572.44	735.058	3548.12
1013.28	3576.4	735.65	3552.13
1013.82	3580.49	736.553	3556.03
1014.32	3584.46	737.248	3560.11
1014.4	3588.68	737.955	3564.03
1015.19	3592.58	738.342	3568.14
1015.63	3596.58	739.083	3572.16
1015.81	3600.63	739.568	3576.16
1016.59	3604.62	740.428	3580.15
1017.31	3608.52	741.084	3584.19
1017.89	3612.64	741.282	3588.22
1018.55	3616.57	742.184	3592.2
1019.28	3620.58	742.819	3596.21
1019.86	3624.59	743.332	3600.23
1020.08	3628.73	743.96	3604.23
1020.91	3632.58	744.559	3608.26
1021.42	3636.7	745.139	3612.19
1021.97	3640.66	745.629	3616.31
1022.75	3644.63	746.27	3620.29
1022.66	3648.78	747.058	3624.22
1023.7	3652.69	747.433	3628.37
1024.59	3656.6	748.229	3632.26
1024.75	3660.82	748.628	3636.34
1025.19	3664.73	749.337	3640.33
1026.32	3668.64	749.992	3644.29
1026.9	3672.67	750.8	3648.28
1027.54	3676.68	751.352	3652.34
1027.86	3680.71	751.618	3656.39
1028.42	3684.86	752.404	3660.34
1028.74	3688.75	753.324	3664.38
1029.21	3692.87	753.719	3668.37
1029.79	3696.85	754.558	3672.35
1030.53	3700.76	754.953	3676.47
1031.18	3704.81	755.573	3680.37
1032.01	3708.84	756.165	3684.44
1032.57	3712.78	756.938	3688.44
1032.47	3716.99	757.405	3692.46
1033.98	3720.75	757.98	3696.49
1034.29	3724.81	758.713	3700.47
1034.45	3728.92	759.24	3704.43
1035.11	3732.97	759.853	3708.53
1036.13	3736.72	760.351	3712.54
1036.57	3740.9	761.019	3716.55
1036.88	3744.98	761.536	3720.59
1037.76	3748.88	762.314	3724.5
1039.89	3752.55	762.897	3728.53
1043.83	3756.13	763.534	3732.58
1045.75	3760.04	763.925	3736.6
1046.19	3764.46	764.647	3740.58
1046.98	3768.54	765.267	3744.63
1047.75	3772.71	766.096	3748.52
1048.41	3776.78	766.783	3752.57
1049.33	3780.82	767.242	3756.65
1049.96	3784.82	767.997	3760.57
1049.99	3789.09	768.231	3764.69
1050.55	3793	769.171	3768.66
1051.84	3796.89	769.443	3772.66
1052.19	3801.04	770.181	3776.68
1052.71	3805.01	770.779	3780.74
1053.24	3809.02	771.451	3784.66
1054.12	3813.06	772.034	3788.73
1054.52	3817.05	772.675	3792.71
1054.92	3821.15	773.461	3796.64
1056.21	3824.96	774.036	3800.7
1056.81	3829.02	774.54	3804.78
1057.67	3832.98	775.256	3808.72
1058.06	3837.12	775.887	3812.81
1058.62	3841.1	776.488	3816.77
1059.06	3845.16	776.957	3820.8
1059.38	3849.2	777.536	3824.81
1059.86	3853.23	778.277	3828.78
1060.66	3857.09	779.061	3832.72
1061.84	3861.07	779.449	3836.82
1061.96	3865.14	780.187	3840.8
1062.7	3869.17	780.899	3844.77
1063.08	3873.21	781.636	3848.82
1063.73	3877.2	781.992	3852.87
1064.8	3881.04	782.569	3856.89
1065.3	3885.2	783.222	3860.9
1065.19	3889.33	783.942	3864.88
1065.91	3893.31	784.21	3868.98
1066.66	3897.29	784.792	3872.96
1067.97	3901.1	785.502	3876.9
1068.2	3905.23	786.283	3880.88
1069.01	3909.28	786.734	3884.98
1069.18	3913.29	787.291	3888.96
1069.98	3917.3	788.084	3892.87
1070.25	3921.39	788.705	3896.94
1070.5	3925.38	788.883	3901.04
1071.5	3929.31	789.788	3904.95
1072.24	3933.33	790.64	3909.01
1072.44	3937.34	791.091	3912.93
1072.8	3941.46	791.525	3917
1073.77	3945.36	792.244	3921.02
1074.34	3949.35	792.975	3924.94
1074.23	3953.43	793.65	3928.99
1074.93	3957.49	794.144	3933.03
1076.19	3961.25	794.608	3937.02
1076.76	3965.34	795.01	3941.1
1076.97	3969.46	795.761	3945.04
1077.95	3973.37	796.149	3949.1
1077.88	3977.5	796.821	3953.1
1078.37	3981.54	797.7	3957.03
1079.24	3985.42	798.127	3961.05
1079.85	3989.27	799.003	3965.05
1080.38	3991.95	799.59	3969.11
1081.22	3993.6	799.833	3973.17
1081.39	3994.7	800.394	3977.16
1081.68	3995.46	801.09	3981.17
1081.91	3995.94	802.054	3985.08
1082.5	3996.03	802.744	3988.88
1082.59	3996.52	802.866	3991.67
1083.58	3996.38	803.236	3993.47
1083.84	3996.25	803.905	3994.44
1084	3996.3	804.287	3995.3
1083.58	3996.76	804.726	3995.58
1084.02	3996.71	804.863	3995.87
1084.46	3996.77	805.188	3995.9
1084.85	3996.74	805.808	3996.46
1085.39	3996.54	806.261	3996.29
1085.05	3996.67	806.565	3996.22
1085.63	3996.45	806.955	3996.13
1086.19	3996.4	807.089	3996.28
1086.32	3996.34	807.904	3996.59
1086.32	3996.47	807.898	3996.67
1087.04	3996.76	808.416	3996.51
1087.34	3996.8	808.774	3996.45
1087.38	3996.76	808.802	3996.43
1087.82	3996.79	809.259	3996.34
1088.21	3996.64	809.699	3996.24
1087.85	3996.79	809.939	3996.2
1087.47	3996.77	810.657	3996.18
1088.14	3996.71	810.881	3996.69
1088.7	3996.55	810.862	3996.55
1088.72	3996.58	811.039	3996.61
1088.94	3996.47	811.286	3996.64
1089.12	3996.48	811.735	3996.57
1089.74	3996.31	811.949	3996.46
1090.06	3996.25	812.2	3996.41
1090.17	3996.83	812.626	3996.37
1090.34	3996.69	813.006	3996.28
1090.84	3996.78	813.228	3996.2
1095.12	3995.82	813.569	3996.15
1097.28	3995.57	813.783	3996.61
1098.15	3995.9	813.937	3996.55
1098.81	3996.09	814.445	3996.66
1099.04	3996.56	814.702	3996.56
1099.21	3996.44	814.735	3996.57
1099.81	3996.37	815.018	3996.56
1100.47	3996.13	815.611	3996.39
1100.36	3996.62	815.825	3996.31
1101.03	3996.81	815.718	3996.37
1101.69	3996.67	816.316	3996.24
1102.37	3996.46	816.402	3996.21
1102.77	3996.41	815.61	3996.36
1103.03	3996.32	816.353	3996.44
1103.18	3996.36	817.285	3996.59
1103.97	3996.67	817.313	3996.6
1104.45	3996.77	817.792	3996.7
1104.78	3996.69	817.931	3996.64
1105.11	3996.69	818.098	3996.6
1105.47	3996.57	818.301	3996.52
1105.93	3996.49	818.657	3996.46
1106.29	3996.34	818.835	3996.4
1106.43	3996.35	818.946	3996.4
1107.03	3996.46	819.428	3996.25
1107.22	3996.79	819.781	3996.22
1107.38	3996.79	820.114	3996.17
1107.85	3996.79	819.972	3996.57
1108.17	3996.72	820.698	3996.7
1108.35	3996.76	820.79	3996.63
1108.81	3996.61	821.143	3996.61
1109.32	3996.5	821.03	3996.59
1109.56	3996.44	821.532	3996.52
1109.76	3996.41	821.699	3996.5
1109.91	3996.3	822.078	3996.39
1110.38	3996.62	822.275	3996.33
1110.65	3996.85	822.554	3996.24
1110.91	3996.76	822.943	3996.15
1110.96	3996.76	823.092	3996.19
1111.37	3996.78	823.143	3996.63
1111.72	3996.67	823.312	3996.54
1112.26	3996.56	823.694	3996.71
1112.23	3996.53	824.044	3996.64
1112.65	3996.48	823.925	3996.64
1112.85	3996.39	824.41	3996.59
1113.28	3996.33	824.399	3996.64
1113.58	3996.51	824.786	3996.58
1113.79	3996.73	824.996	3996.52
1114.09	3996.81	825.496	3996.4
1114.39	3996.77	825.663	3996.36
1114.5	3996.81	825.836	3996.33
1114.82	3996.76	825.883	3996.31
1115.08	3996.65	824.778	3996.58
1115.35	3996.63	824.545	3996.63
1115.35	3996.57	824.79	3996.56
1115.64	3996.53	825.019	3996.5
1115.92	3996.48	825.092	3996.48
1116.4	3996.4	825.489	3996.38
1116.59	3996.3	825.628	3996.33
1118.57	3996.49	825.55	3996.54
1118.35	3996.64	826.011	3996.57
1118.52	3996.65	826.343	3996.59
1118.62	3996.58	826.487	3996.6
1118.84	3996.54	826.483	3996.63
1118.91	3996.52	826.916	3996.56
1119.18	3996.47	827.118	3996.67
1119.55	3996.38	827.22	3996.62
1119.69	3996.54	827.411	3996.61
1120.04	3996.7	827.893	3996.55
1120.21	3996.81	827.884	3996.62
1120.37	3996.73	828.07	3996.51
1120.92	3996.72	828.038	3996.52
1121.49	3996.75	828.378	3996.42
1121.74	3996.73	828.661	3996.4
1121.45	3996.73	828.773	3996.33
1121.8	3996.71	828.814	3996.38
1122.2	3996.56	829.088	3996.27
1122.55	3996.54	829.398	3996.2
1122.54	3996.51	829.393	3996.38
1122.75	3996.5	829.63	3996.57
1122.75	3996.48	829.937	3996.59
1123.15	3996.4	830.148	3996.6
1123.05	3996.78	830.164	3996.61
1123.36	3996.76	830.323	3996.69
1123.27	3996.73	830.659	3996.63
1123.7	3996.72	830.812	3996.58
1124.28	3996.79	831.051	3996.59
1124.26	3996.8	831.184	3996.6
1124.73	3996.74	831.453	3996.51
1124.58	3996.79	831.74	3996.46
1124.98	3996.7	831.784	3996.43
1125.21	3996.73	831.672	3996.44
1124.97	3996.72	832.014	3996.37
1125.49	3996.64	832.182	3996.34
1125.25	3996.66	832.651	3996.22
1125.54	3996.59	832.604	3996.23
1125.57	3996.54	833.13	3996.43
1126.09	3996.46	833.184	3996.66
1125.91	3996.51	833.187	3996.59
1126.01	3996.5	834.49	3996.5
1126.75	3996.29	835.76	3996.25
1127.09	3996.51	835.945	3996.26
1126.92	3996.76	836.157	3996.11
1126.99	3996.75	836.315	3996.28
1127.11	3996.78	836.39	3996.61
1127.61	3996.75	836.479	3996.61
1127.93	3996.77	836.709	3996.6
1128.25	3996.76	836.602	3996.57
1128.32	3996.76	836.993	3996.59
1128.32	3996.77	836.947	3996.64
1128.22	3996.78	837.276	3996.66
1128.25	3996.78	837.44	3996.57
1128.47	3996.72	837.58	3996.59
1128.74	3996.65	837.803	3996.53
1128.6	3996.67	837.96	3996.51
1128.69	3996.69	837.985	3996.5
1129.13	3996.56	838.262	3996.41
1129.19	3996.57	838.207	3996.45
1129.79	3996.39	838.28	3996.41
1129.81	3996.39	838.28	3996.44
1129.59	3996.45	838.674	3996.3
1130.15	3996.63	838.592	3996.35
1129.83	3996.8	839.118	3996.19
1130.06	3996.74	839.194	3996.29
1130.6	3996.79	839.426	3996.64
1130.93	3996.78	839.632	3996.57
1130.85	3996.82	839.736	3996.66
1130.75	3996.69	839.597	3996.63
1131.74	3996.68	839.931	3996.59
1131.67	3996.7	840.046	3996.6
1131.67	3996.72	840.341	3996.69
1131.68	3996.78	840.593	3996.64
1131.52	3996.79	840.726	3996.57
1132.17	3996.66	840.914	3996.59
1131.9	3996.67	840.994	3996.51
1132.3	3996.59	841.197	3996.54
1132.45	3996.52	841.248	3996.47
1132.96	3996.45	841.676	3996.4
1133.47	3996.3	841.993	3996.29
1133.39	3996.36	842.238	3996.25
1133.07	3996.76	842.272	3996.18
1133.38	3996.71	842.283	3996.49
1133.21	3996.74	842.58	3996.61
1133.38	3996.79	842.75	3996.57
1133.53	3996.76	842.989	3996.59
1133.6	3996.71	842.901	3996.56
1133.87	3996.75	843.205	3996.61
1133.94	3996.68	843.387	3996.66
1134.91	3996.8	843.351	3996.7
1134.55	3996.81	843.692	3996.58
1134.7	3996.65	843.982	3996.55
1135.12	3996.78	843.85	3996.65
1134.69	3996.8	844.01	3996.58
1135.02	3996.82	844.433	3996.48
1135.52	3996.65	844.08	3996.56
1136.31	3996.46	844.43	3996.49
1135.82	3996.59	844.637	3996.42
1136.37	3996.47	844.735	3996.44
1136.25	3996.47	844.815	3996.35
1135.92	3996.6	844.865	3996.36
1136.9	3996.31	845.244	3996.24
1137.02	3996.59	845.448	3996.2
1136.78	3996.76	845.578	3996.47
1136.69	3996.69	845.605	3996.52
1137.37	3996.78	845.715	3996.57
1137.56	3996.78	845.901	3996.57
1137.71	3996.8	846.121	3996.64
1137.84	3996.75	846.17	3996.57
1137.77	3996.79	846.484	3996.7
1137.43	3996.73	846.449	3996.56
1137.85	3996.8	846.73	3996.64
1137.68	3996.78	846.454	3996.71
1137.74	3996.78	846.461	3996.61
1138.33	3996.66	846.912	3996.7
1137.88	3996.77	847.135	3996.61
1138.61	3996.6	847.263	3996.57
1139.06	3996.47	847.76	3996.45
1138.99	3996.5	848.018	3996.43
1138.39	3996.66	847.868	3996.44
1138.67	3996.61	848.126	3996.41
1138.65	3996.58	848.074	3996.39
1138.84	3996.53	848.161	3996.41
1138.96	3996.48	848.408	3996.31
1139.21	3996.45	848.154	3996.41
1139.69	3996.67	848.477	3996.3
1140.29	3996.79	848.829	3996.48
1139.87	3996.77	848.802	3996.59
1139.69	3996.66	849.013	3996.54
1139.52	3996.78	848.941	3996.6
1139.99	3996.78	849.146	3996.6
1140.1	3996.74	849.151	3996.58
1140.91	3996.8	849.335	3996.61
1140.38	3996.8	849.551	3996.61
1140.97	3996.78	849.755	3996.64
1140.74	3996.82	849.886	3996.65
1140.69	3996.84	849.919	3996.57
1141.54	3996.61	850.329	3996.66
1141.45	3996.75	850.43	3996.67
1141.66	3996.68	850.446	3996.64
1141.37	3996.73	850.613	3996.64
1141.77	3996.66	850.478	3996.61
1141.73	3996.67	850.693	3996.61
1142.14	3996.52	850.856	3996.55
1141.94	3996.59	850.918	3996.56
1142.08	3996.56	851.341	3996.39
1142.89	3996.39	851.312	3996.43
1142.55	3996.44	851.43	3996.42
1142.32	3996.62	851.59	3996.4
1142.49	3996.73	851.972	3996.29
1142.9	3996.76	851.901	3996.36
1142.97	3996.76	852.165	3996.21
1142.64	3996.74	852.042	3996.53
1142.84	3996.78	852.311	3996.65
1142.98	3996.79	852.253	3996.64
1143.17	3996.74	852.118	3996.64
1143.92	3996.72	852.621	3996.62
1143.59	3996.75	852.57	3996.65
1143.6	3996.79	852.595	3996.65
1143.52	3996.81	852.774	3996.64
1144.08	3996.77	852.919	3996.63
1143.82	3996.81	853.11	3996.55
1144.01	3996.78	853.183	3996.6
1143.94	3996.78	853.345	3996.49
1144.33	3996.71	853.743	3996.43
1144.28	3996.77	853.957	3996.41
1144.5	3996.75	853.781	3996.45
1144.66	3996.71	853.809	3996.41
1144.82	3996.65	853.969	3996.4
1145.37	3996.52	854.159	3996.33
1145.56	3996.47	853.93	3996.41
1145.28	3996.56	854.447	3996.22
1145.03	3996.65	854.561	3996.36
1145.63	3996.51	854.368	3996.63
1145.41	3996.56	854.652	3996.59
1145.7	3996.45	854.784	3996.63
1145.98	3996.43	854.901	3996.57
1146.28	3996.65	855.126	3996.63
1146.48	3996.75	855.139	3996.59
1145.63	3996.77	855.254	3996.62
1145.99	3996.78	855.321	3996.62
1146.29	3996.75	855.53	3996.65
1146.37	3996.77	855.619	3996.63
1146.68	3996.66	855.61	3996.67
1146.99	3996.77	855.801	3996.62
1146.65	3996.71	855.875	3996.64
1147.48	3996.81	855.753	3996.65
1147.62	3996.83	855.928	3996.66
1147.7	3996.8	856.082	3996.63
1147.35	3996.78	856.381	3996.54
1147.27	3996.76	856.352	3996.6
1147.84	3996.77	856.571	3996.51
1147.33	3996.84	856.604	3996.52
1147.75	3996.81	856.956	3996.4
1148.44	3996.64	857.091	3996.41
1148.65	3996.58	857.303	3996.31
1148.28	3996.69	857.49	3996.29
1148.32	3996.68	857.442	3996.31
1148.87	3996.58	857.448	3996.33
1148.66	3996.62	857.471	3996.4
1148.76	3996.61	857.592	3996.59
1148.46	3996.64	857.846	3996.6
1148.87	3996.56	857.955	3996.59
1149.09	3996.47	858.023	3996.6
1148.95	3996.55	857.942	3996.6
1148.94	3996.51	858.015	3996.56
1149.41	3996.58	858.403	3996.57
1149.77	3996.79	858.486	3996.68
1149.68	3996.73	858.529	3996.64
1149.56	3996.75	858.65	3996.61
1149.95	3996.73	858.931	3996.68
1150.28	3996.81	858.972	3996.64
1150.63	3996.82	858.997	3996.63
1150.55	3996.76	858.934	3996.72
1150.92	3996.79	859.159	3996.62
1150.96	3996.77	859.37	3996.6
1150.3	3996.81	859.217	3996.67
1150.46	3996.8	859.544	3996.58
1150.48	3996.76	859.619	3996.61
1150.53	3996.79	859.865	3996.49
1150.63	3996.75	859.777	3996.57
1150.69	3996.82	859.727	3996.52
1150.82	3996.78	860.048	3996.46
1151.16	3996.77	860.175	3996.42
1151.2	3996.74	860.166	3996.49
1151.29	3996.78	860.267	3996.37
1151.52	3996.72	860.354	3996.45
1151.59	3996.7	860.553	3996.3
1152.07	3996.55	860.568	3996.36
1151.58	3996.7	860.794	3996.26
1152.47	3996.48	860.961	3996.49
1152.59	3996.51	861.046	3996.56
1152.74	3996.4	860.939	3996.63
1152.77	3996.39	861.089	3996.62
1152.63	3996.71	860.941	3996.58
1153.08	3996.76	861.144	3996.62
1153.14	3996.73	861.406	3996.62
1152.74	3996.8	861.286	3996.59
1153.05	3996.76	861.673	3996.55
1153.62	3996.77	861.762	3996.61
1153.16	3996.76	861.74	3996.61
1153.4	3996.72	862.029	3996.6
1153.31	3996.72	861.913	3996.68
1153.95	3996.84	861.941	3996.58
1153.29	3996.71	861.791	3996.55
1153.41	3996.8	862.268	3996.67
1153.56	3996.72	862.389	3996.63
1154.03	3996.79	862.587	3996.6
1153.79	3996.74	862.75	3996.59
1153.76	3996.72	862.937	3996.51
1154.08	3996.81	863.161	3996.46
1154.5	3996.79	863.149	3996.45
1154.05	3996.83	863.14	3996.49
1154.41	3996.8	863.16	3996.43
1154.58	3996.7	863.611	3996.39
1154.78	3996.72	863.553	3996.35
1155.11	3996.66	863.525	3996.42
1154.9	3996.68	863.593	3996.35
1155.51	3996.56	864.015	3996.3
1155.57	3996.53	864.085	3996.22
1155.57	3996.54	863.969	3996.49
1155.53	3996.56	864.188	3996.56
1155.47	3996.57	864.151	3996.62
1155.64	3996.53	864.072	3996.58
1156.36	3996.36	864.173	3996.55
1155.76	3996.56	864.572	3996.66
1156.37	3996.82	864.414	3996.59
1155.96	3996.77	864.782	3996.6
1156	3996.72	864.606	3996.6
1156.34	3996.74	864.948	3996.63
1156.84	3996.76	864.863	3996.59
1156.25	3996.77	865.233	3996.62
1156.38	3996.72	865.026	3996.69
1156.4	3996.77	865.342	3996.67
1156.38	3996.77	865.683	3996.65
1157.06	3996.8	865.543	3996.59
1156.7	3996.75	865.551	3996.68
1156.94	3996.66	865.722	3996.59
1157.33	3996.83	865.743	3996.6
1157.07	3996.78	865.938	3996.57
1156.94	3996.81	865.97	3996.6
1157.26	3996.81	865.953	3996.56
1157.47	3996.79	866.094	3996.59
1157.84	3996.79	866.06	3996.49
1157.41	3996.78	866.35	3996.48
1157.53	3996.77	866.34	3996.44
1158.01	3996.77	866.405	3996.48
1157.71	3996.87	866.147	3996.53
1158.39	3996.67	866.429	3996.48
1158.55	3996.69	866.38	3996.46
1158.77	3996.59	866.604	3996.45
1158.67	3996.6	866.833	3996.37
1158.75	3996.58	867.168	3996.32
1158.85	3996.55	867.187	3996.24
1158.29	3996.67	867.273	3996.52
1159.15	3996.49	867.358	3996.56
1159	3996.55	867.777	3996.6
1159.2	3996.52	868.051	3996.57
1159.17	3996.49	867.748	3996.58
1159.07	3996.75	867.831	3996.63
1158.88	3996.68	867.87	3996.56
1159.31	3996.72	867.684	3996.64
1159.5	3996.78	867.78	3996.56
1159.31	3996.81	868.052	3996.61
1159.13	3996.7	868.148	3996.55
1159.36	3996.58	868.313	3996.68
1159.25	3995.26	868.316	3996.67
1159.41	3992.9	868.367	3996.67
1159.64	3989.94	868.412	3996.59
1159.86	3986.52	868.759	3996.61
1159.75	3982.91	868.579	3996.63
1159.09	3979.36	868.842	3996.02
1158.86	3975.5	869.006	3994.93
1158.77	3971.55	869.129	3992.62
1158.94	3967.54	869.02	3989.82
1159.29	3963.53	869.043	3986.43
1159.12	3959.57	868.824	3982.92
1159.64	3955.52	868.568	3979.22
1158.5	3951.85	868.358	3975.4
1158.57	3947.73	868.514	3971.38
1158.45	3943.66	868.134	3967.64
1158.22	3939.77	867.482	3963.73
1158.34	3935.65	867.519	3959.69
1158.37	3931.62	867.693	3955.6
1157.82	3927.81	867.502	3951.67
1157.81	3923.72	867.311	3947.65
1157.77	3919.66	867.318	3943.69
1157.91	3915.68	867.26	3939.64
1157.8	3911.65	867.077	3935.67
1157.59	3907.65	866.595	3931.67
1157.56	3903.67	866.684	3927.65
1157.18	3899.77	866.291	3923.67
1157.08	3895.65	866.387	3919.63
1156.88	3891.71	866.187	3915.69
[truncated: 977 more rows]

## Sheet: Figure 5d
Figure 5d
1		2		3		4		5		6
Displament (nm)	Load (mN)	Displament (nm)	Load (mN)	Displament (nm)	Load (mN)	Displament (nm)	Load (mN)	Displament (nm)	Load (mN)	Displament (nm)	Load (mN)
2.09288	0.01272	3.98535	-0.44938	2.09564	-0.34521	1.5972	0.22338	2.71882	-0.03409	1.48984	0.18422
2.11765	-0.04846	3.80315	-0.40303	2.07264	-0.34535	1.57046	0.25512	2.59158	0.0036	1.6448	0.12622
2.29509	-0.10678	3.87568	-0.4316	2.26344	-0.40308	1.70885	0.20532	2.52499	0.03109	1.54807	0.16477
1.99489	-0.00931	3.68136	-0.49948	1.71153	-0.41374	2.00495	0.09568	2.71444	-0.04056	1.42816	0.20167
2.23584	-0.0811	3.5148	-0.52196	1.76173	-0.44378	1.93435	0.13216	2.54267	0.01487	1.71727	0.10511
2.1251	-0.20778	3.36606	-0.47349	1.84853	-0.47933	1.46831	0.08781	2.72675	-0.04722	1.78342	0.07543
2.09376	-0.26277	3.23342	-0.56045	1.42804	-0.52099	1.39397	0.11204	2.58532	-0.14174	1.38423	0.22919
1.92108	-0.20636	3.42373	-0.71663	1.03909	-0.43013	1.6544	0.01811	2.47088	-0.17016	1.37068	0.21997
1.71203	-0.25621	3.36338	-0.706	1.32956	-0.52423	1.40929	0.10954	2.51173	-0.1957	1.49648	0.0871
1.87677	-0.40014	2.90502	-0.75512	1.45877	-0.63467	1.54092	0.05153	2.39654	-0.26982	1.39801	-0.01133
2.0202	-0.4899	2.82816	-0.73169	1.50542	-0.80252	1.85922	-0.13166	2.39134	-0.36411	1.29141	0.04503
1.77097	-0.5896	3.21977	-0.95249	1.64881	-0.95835	1.54253	-0.16441	2.26022	-0.31157	1.57183	-0.07298
1.71155	-0.58964	2.96757	-0.99884	1.30844	-0.94525	1.77826	-0.24995	1.77229	-0.37219	1.58891	-0.28215
1.51219	-0.70183	2.89348	-1.07472	1.04198	-0.99218	1.35755	-0.27539	2.19979	-0.52078	1.44843	-0.24897
1.79856	-0.87118	2.76389	-1.14385	1.65185	-1.29152	1.69935	-0.42424	2.01944	-0.58191	1.25897	-0.33599
1.59788	-0.94014	3.00807	-1.3255	1.38165	-1.42505	1.35738	-0.46021	1.97911	-0.65192	1.137	-0.34621
1.36832	-0.97172	2.948	-1.41155	0.41322	-1.16716	0.79503	-0.33083	1.81929	-0.7044	1.15307	-0.4612
1.46882	-1.07145	2.36064	-1.42347	0.41374	-1.28882	0.6608	-0.28486	1.81155	-0.80334	1.18826	-0.59866
1.37615	-1.2517	2.53654	-1.53261	0.71987	-1.42928	0.66713	-0.46173	1.8679	-0.94086	1.20411	-0.69933
1.15803	-1.29348	2.42195	-1.66364	0.52945	-1.55412	1.01701	-0.63549	1.56796	-0.90622	1.06809	-0.76887
1.11791	-1.37395	2.05562	-1.63735	0.64972	-1.70208	1.23138	-0.87083	1.54074	-1.09912	1.18157	-0.99116
0.91128	-1.52039	2.02842	-1.75328	0.79446	-1.89205	0.82882	-0.80628	1.82744	-1.27684	0.80273	-0.96696
1.13384	-1.69869	1.75048	-1.80847	0.75735	-2.07638	0.61981	-0.92783	1.3575	-1.28984	0.73757	-1.04079
0.91589	-1.77825	1.80317	-1.88561	-0.2106	-1.91402	0.48577	-0.92129	1.54416	-1.50877	0.70778	-1.2053
0.63545	-1.87316	1.91719	-2.13076	-0.16752	-1.95535	-0.06681	-0.91022	1.25396	-1.50418	0.44944	-1.18656
0.41462	-1.91991	1.22456	-1.93215	-0.36842	-2.07112	-0.12567	-0.89486	1.08425	-1.62204	0.23393	-1.31705
0.69262	-2.1364	1.51392	-2.22502	-0.28002	-2.13749	-0.03218	-1.05581	0.96259	-1.73854	0.37041	-1.45364
0.49646	-2.25669	1.26738	-2.21136	-0.61221	-2.20695	0.1727	-1.21029	0.83434	-1.76786	0.18882	-1.52249
0.3065	-2.35962	1.15771	-2.31928	-0.11557	-2.45924	0.59537	-1.52841	0.45053	-1.8343	0.17233	-1.70467
0.20684	-2.48111	1.02269	-2.38496	-0.90244	-2.32956	-0.2909	-1.30663	0.5103	-1.93117	0.03851	-1.78117
0.25095	-2.63489	1.07486	-2.4967	-0.36379	-2.67305	0.10152	-1.58929	0.56643	-2.09941	-0.01245	-1.88977
-0.07751	-2.70324	1.17884	-2.75593	-0.75259	-2.69038	-0.00641	-1.7541	0.14718	-2.11195	-0.28656	-2.00764
-0.12175	-2.86944	1.06297	-2.8534	-0.9855	-2.74484	0.21468	-1.9766	0.15079	-2.19375	-0.31463	-2.08168
-0.26624	-2.9679	0.55922	-2.77157	-0.57564	-3.05489	0.21788	-2.17283	0.10414	-2.36419	-0.2651	-2.24434
-0.02996	-3.21777	0.24042	-2.86865	-0.85037	-3.10258	-0.51134	-2.06036	0.1238	-2.51422	-0.522	-2.34085
-0.30702	-3.31716	0.17927	-2.86059	-0.89319	-3.27562	-0.86353	-2.12601	0.08918	-2.62642	-0.65077	-2.47105
-0.47056	-3.42457	-0.01576	-3.00042	-1.48499	-3.20944	-0.93358	-2.20326	-0.1481	-2.7201	-0.686	-2.58541
-0.4991	-3.6285	-0.00582	-3.04586	-1.81301	-3.24803	-0.64454	-2.42835	-0.26426	-2.83943	-0.86443	-2.67062
-0.55072	-3.75431	-0.13759	-3.18689	-1.89927	-3.28048	-1.07132	-2.492	-0.43902	-2.89642	-1.05812	-2.80703
-0.69945	-3.91804	-0.05684	-3.28501	-1.88645	-3.45904	-1.35245	-2.48302	-0.72195	-2.95243	-1.12647	-2.92609
-1.02375	-3.9613	-0.16136	-3.389	-2.05387	-3.47945	-1.6296	-2.50715	-0.79371	-3.09656	-1.37813	-2.931
-1.13268	-4.08633	-0.59591	-3.4013	-2.36972	-3.56597	-1.79381	-2.57348	-0.6616	-3.24379	-1.62512	-3.06536
-1.35152	-4.17174	-0.53795	-3.48054	-2.19355	-3.69856	-1.33277	-2.82772	-0.94782	-3.29853	-1.5248	-3.20774
-1.29017	-4.40737	-0.6575	-3.60458	-2.34831	-3.78384	-1.60666	-2.95594	-1.37576	-3.28821	-1.56309	-3.32677
-1.53202	-4.49034	-0.72781	-3.66707	-2.32819	-3.94774	-1.75142	-3.01356	-1.48556	-3.29203	-1.71778	-3.44878
-1.65579	-4.62068	-0.68868	-3.83742	-2.52048	-3.9889	-1.67962	-3.18637	-1.39441	-3.53976	-1.69945	-3.59764
-1.62882	-4.78732	-0.90494	-3.93422	-2.78128	-4.05474	-1.98022	-3.25826	-1.55098	-3.60683	-2.03249	-3.6043
-1.72697	-4.93881	-1.03701	-3.96677	-2.97887	-4.10848	-2.37088	-3.24283	-1.39088	-3.77202	-2.45679	-3.58896
-1.99056	-5.00688	-1.19632	-4.09392	-3.02524	-4.19434	-2.34575	-3.37774	-1.822	-3.82674	-2.32705	-3.82188
-1.94545	-5.25982	-1.51559	-4.11817	-3.6278	-4.16184	-2.6058	-3.47179	-2.26899	-3.75829	-2.56549	-3.86766
-1.98188	-5.41948	-1.56394	-4.1855	-3.37154	-4.27973	-2.34666	-3.69001	-2.47284	-3.8053	-2.42099	-4.0349
-2.2727	-5.5313	-1.52674	-4.39128	-3.67667	-4.35301	-3.15831	-3.48523	-2.23773	-3.98479	-2.51133	-4.21958
-2.81652	-5.47681	-1.66828	-4.43181	-3.52285	-4.44755	-3.20025	-3.63569	-2.58072	-3.98606	-2.63042	-4.31953
-2.64253	-5.67608	-1.97342	-4.47375	-4.02317	-4.44206	-3.3707	-3.61825	-2.62672	-4.12537	-2.87351	-4.39558
-2.49498	-5.92814	-2.20821	-4.53199	-4.0342	-4.43706	-3.3076	-3.77535	-2.79064	-4.12381	-3.54587	-4.27933
-3.00107	-5.96001	-1.99212	-4.68831	-3.84027	-4.72529	-3.04698	-3.95276	-3.06308	-4.21418	-3.51247	-4.42693
-3.10582	-6.07841	-2.14903	-4.83542	-4.10859	-4.68658	-3.70012	-3.90923	-2.8162	-4.36347	-3.43002	-4.54126
-3.40445	-6.09954	-2.14096	-4.95694	-4.22535	-4.81035	-3.68954	-4.00138	-2.65926	-4.59924	-3.77006	-4.63666
-3.41021	-6.19938	-2.38969	-4.9918	-4.31257	-4.91592	-3.66886	-4.13534	-3.15526	-4.58629	-4.02792	-4.55895
-3.66056	-6.33738	-2.8589	-5.02705	-4.21806	-5.04542	-3.78639	-4.24632	-3.30929	-4.59708	-4.30756	-4.67556
-3.79995	-6.41744	-2.92456	-5.03649	-4.48821	-5.14543	-3.89263	-4.29021	-3.53944	-4.72197	-3.94842	-4.84557
-3.85136	-6.53004	-3.23346	-5.13189	-5.04339	-4.98283	-4.38073	-4.31091	-3.71645	-4.68243	-4.36882	-4.86853
-3.80383	-6.7023	-3.28579	-5.12753	-5.21677	-5.12037	-3.76445	-4.60564	-3.94064	-4.80561	-4.52645	-4.90892
-4.17918	-6.77925	-3.4669	-5.26399	-5.12353	-5.16069	-4.51564	-4.49677	-4.18835	-4.74221	-4.41376	-5.06397
-4.45998	-6.79026	-3.43545	-5.29	-5.36966	-5.26727	-4.25566	-4.74192	-4.54862	-4.79267	-4.73098	-5.07743
-4.32269	-6.97369	-3.62283	-5.42944	-5.71471	-5.15348	-4.32414	-4.84793	-4.18536	-4.91392	-5.0029	-5.07415
-4.71883	-7.01906	-3.64953	-5.46799	-5.59335	-5.35283	-4.68524	-4.86575	-4.13377	-5.15173	-5.23378	-5.14493
-5.0161	-7.042	-4.15537	-5.45937	-5.68714	-5.37972	-5.19181	-4.82539	-4.64686	-4.97941	-5.07378	-5.27053
-5.15203	-7.08079	-4.32106	-5.40043	-6.06415	-5.39576	-5.16281	-4.90335	-4.6426	-5.19409	-5.0897	-5.41424
-5.48288	-7.10856	-4.09296	-5.64044	-6.25073	-5.38565	-5.37566	-4.98313	-4.83903	-5.11869	-5.09909	-5.49348
-5.30456	-7.22927	-4.36957	-5.59645	-6.33257	-5.35547	-4.9794	-5.19132	-5.05925	-5.26693	-5.8364	-5.40309
-5.8227	-7.26126	-4.80096	-5.57308	-6.50084	-5.52457	-4.86566	-5.45345	-5.09209	-5.25219	-5.829	-5.41596
-6.6763	-6.96785	-4.73265	-5.65433	-6.19033	-5.63145	-5.78349	-5.28043	-5.35332	-5.32225	-5.86615	-5.54887
-7.25152	-6.77151	-4.78847	-5.71132	-6.86357	-5.58347	-6.03676	-5.2549	-4.7433	-5.57055	-6.05997	-5.51747
-7.20572	-6.77823	-5.39781	-5.64647	-6.99851	-5.56048	-5.87145	-5.40883	-5.44064	-5.53805	-6.33107	-5.59439
-7.2631	-6.763	-5.38475	-5.65791	-7.10651	-5.52666	-6.0973	-5.44121	-5.44208	-5.58426	-6.5228	-5.57568
-7.45416	-6.68367	-5.28413	-5.79475	-6.94283	-5.76883	-6.60807	-5.37053	-6.11275	-5.50737	-6.40376	-5.68782
-7.73817	-6.59216	-5.649	-5.786	-7.72069	-5.52509	-6.29778	-5.59401	-6.15229	-5.48747	-6.65934	-5.74597
-7.57532	-6.63948	-5.46195	-5.85137	-7.50452	-5.59984	-6.53715	-5.54124	-6.27459	-5.57989	-6.69751	-5.73551
-8.00468	-6.6261	-5.96651	-5.77863	-7.82773	-5.64532	-6.52748	-5.71657	-6.56356	-5.56666	-7.19217	-5.76902
-7.86059	-6.65857	-5.76711	-5.9674	-8.03396	-5.62446	-6.62851	-5.75433	-6.62844	-5.54325	-7.01568	-5.83159
-8.36396	-6.57179	-5.90553	-5.92402	-8.31467	-5.51754	-7.1317	-5.71162	-6.68873	-5.62741	-7.20234	-5.87392
-8.25043	-6.6154	-6.10922	-6.05694	-8.34043	-5.5072	-7.62388	-5.53684	-6.63977	-5.75067	-7.37238	-5.91112
-8.35558	-6.58781	-6.43723	-5.94753	-8.36579	-5.50962	-7.09746	-5.83122	-6.60504	-5.7901	-7.40522	-5.90688
-8.3558	-6.57822	-6.48272	-5.94211	-8.96117	-5.50033	-7.15282	-5.87933	-7.08742	-5.82287	-7.53424	-6.07701
-8.66075	-6.474	-6.77232	-6.05088	-9.54821	-5.19941	-7.78358	-5.83647	-7.32415	-5.72444	-7.70192	-6.02798
-8.42308	-6.55371	-6.8473	-6.03029	-9.24772	-5.18571	-8.0755	-5.78992	-7.43163	-5.76246	-7.73648	-6.13892
-8.63867	-6.48725	-6.70314	-6.0834	-9.39661	-5.26712	-8.02834	-5.80286	-7.70288	-5.80784	-8.28969	-6.02595
-8.65677	-6.46813	-6.91884	-6.19607	-9.93885	-4.97287	-8.20189	-5.87651	-7.80349	-5.77487	-8.08146	-6.0893
-8.91529	-6.38299	-7.08519	-6.14981	-10.014	-4.90713	-8.29662	-5.92551	-7.8556	-5.74755	-8.16056	-6.27117
-8.78694	-6.55945	-7.11991	-6.17046	-10.4385	-4.7515	-8.26252	-5.93483	-7.81246	-5.90962	-8.50676	-6.14628
-9.28214	-6.46276	-7.62814	-6.17662	-10.4238	-4.76532	-8.98435	-5.80047	-8.04566	-5.89739	-8.66322	-6.13665
-9.22098	-6.48547	-7.53271	-6.22786	-10.028	-4.90617	-8.59498	-6.0409	-8.24924	-5.83008	-8.59568	-6.33071
-9.49947	-6.38914	-7.87532	-6.09284	-10.5807	-4.71365	-8.39755	-6.10379	-8.31097	-5.90482	-9.03328	-6.18283
-9.15102	-6.5054	-8.03345	-6.12613	-10.7164	-4.65816	-8.43056	-6.26432	-8.7354	-5.86003	-9.09653	-6.19849
-9.37645	-6.45521	-8.36578	-6.12514	-10.7929	-4.6289	-9.08538	-6.06596	-8.58094	-5.91292	-9.26727	-6.33383
-9.608	-6.54508	-8.32217	-6.14527	-10.4101	-4.76375	-9.00059	-6.19989	-8.69657	-5.88416	-9.19301	-6.35164
-10.0738	-6.39064	-8.41958	-6.11108	-10.7959	-4.63451	-9.17397	-6.26065	-8.90391	-5.98764	-9.74702	-6.16018
-9.92162	-6.43592	-8.48293	-6.08886	-10.6715	-4.6656	-9.84165	-6.01892	-8.95205	-6.02291	-9.88101	-6.25346
-9.87042	-6.46765	-8.70865	-6.01685	-10.7351	-4.65507	-9.47142	-6.20038	-9.24264	-5.90565	-10.3271	-6.16181
-9.79966	-6.52727	-8.88288	-6.17555	-10.4124	-4.7652	-9.95968	-6.19387	-9.74258	-5.72826	-9.96146	-6.2789
-10.3543	-6.51273	-9.03881	-6.11392	-10.7575	-4.65111	-10.2451	-6.1002	-9.66432	-5.78533	-10.5224	-6.08924
-10.3985	-6.49204	-9.05895	-6.1119	-10.922	-4.58876	-10.6617	-5.94986	-9.77182	-5.93378	-10.5241	-6.07845
-10.5709	-6.44035	-9.21875	-6.05246	-11.2091	-4.60976	-10.4537	-6.02484	-10.1271	-5.80316	-10.9779	-5.93192
-10.4929	-6.45514	-8.89909	-6.29046	-11.0409	-4.77445	-10.9408	-5.84331	-10.314	-5.74043	-11.2192	-5.82965
-11.1237	-6.24011	-9.38439	-6.21222	-11.2541	-4.68964	-11.4912	-5.64231	-10.5836	-5.63792	-11.6898	-5.67649
-11.0189	-6.36261	-9.70661	-6.09874	-11.4166	-4.63282	-11.5283	-5.63402	-10.4276	-5.694	-11.5894	-5.69331
-11.1623	-6.43181	-10.1082	-5.95187	-11.41	-4.63661	-11.6934	-5.57334	-10.7028	-5.59552	-12.0989	-5.52049
-11.8024	-6.19179	-10.8937	-5.67355	-11.0336	-4.86768	-11.8242	-5.51967	-10.9408	-5.51846	-11.8987	-5.591
-12.1599	-6.06914	-11.0648	-5.60945	-11.7411	-4.72468	-12.1402	-5.40881	-10.9247	-5.51413	-11.783	-5.64477
-11.6208	-6.14398	-11.1887	-5.56806	-12.0385	-4.6144	-11.5385	-5.62208	-10.8383	-5.55527	-11.9626	-5.56341
-12.1857	-5.95458	-11.0255	-5.44658	-11.8097	-4.70846	-11.725	-5.56249	-11.0638	-5.54642	-12.1779	-5.49486
-11.872	-6.15764	-10.9648	-5.4385	-11.6268	-4.8856	-11.8203	-5.52476	-11.2267	-5.51965	-11.6265	-5.68263
-12.2885	-6.02377	-11.0115	-5.42248	-12.116	-4.80703	-11.7254	-5.55758	-11.6435	-5.47553	-11.9061	-5.59682
-12.4676	-5.95877	-11.0586	-5.41314	-12.2576	-4.7544	-11.7652	-5.55218	-11.923	-5.37033	-11.7307	-5.64742
-12.5369	-5.93247	-10.9739	-5.44032	-12.8062	-4.55828	-11.863	-5.56585	-11.7774	-5.3802	-11.8232	-5.62606
-12.1847	-6.0488	-11.3246	-5.48451	-12.5112	-4.70719	-12.9188	-5.20164	-12.2733	-5.19118	-12.232	-5.6627
-12.2973	-6.0237	-11.2698	-5.54251	-12.9084	-4.70229	-12.6274	-5.24118	-11.5342	-5.45783	-12.4527	-5.61462
-12.291	-6.01221	-11.3945	-5.50362	-12.9911	-4.66384	-12.752	-5.32161	-11.845	-5.41475	-12.5754	-5.55893
-12.515	-5.93767	-11.3762	-5.51606	-13.3406	-4.54553	-12.7586	-5.2068	-11.7337	-5.43554	-12.462	-5.61771
-12.6473	-6.01522	-11.3873	-5.50925	-12.7372	-4.76526	-13.1916	-5.22477	-12.2438	-5.26382	-12.0586	-5.74801
-13.0788	-5.9481	-11.623	-5.42595	-12.8176	-4.78241	-12.9737	-5.19282	-12.0143	-5.33336	-12.9133	-5.66242
-12.618	-6.10439	-11.4263	-5.4979	-13.9019	-4.5803	-12.9937	-5.25609	-12.3526	-5.38761	-13.2523	-5.53344
-12.831	-6.03439	-11.6198	-5.58917	-13.9147	-4.5751	-13.0865	-5.2881	-12.8114	-5.26161	-13.4327	-5.48287
-13.2356	-5.8766	-11.8894	-5.55879	-13.7436	-4.63068	-13.4161	-5.16921	-13.1463	-5.14474	-12.6891	-5.72874
-13.5272	-5.83126	-12.0097	-5.51437	-14.2776	-4.44604	-13.6473	-5.07664	-12.9541	-5.21777	-12.9458	-5.64841
-13.6825	-5.90578	-12.1986	-5.45203	-13.8213	-4.60603	-13.3627	-5.19106	-12.4069	-5.42026	-13.6663	-5.58237
-13.1538	-6.10237	-11.9841	-5.51769	-14.2787	-4.44014	-13.0765	-5.2895	-12.8241	-5.25308	-14.0652	-5.47672
-13.2907	-6.04188	-12.5351	-5.5135	-14.0804	-4.50489	-13.4601	-5.30529	-12.958	-5.21817	-13.4488	-5.67973
-13.7501	-5.92489	-12.8342	-5.42335	-14.1296	-4.50366	-14.4044	-5.01855	-13.2729	-5.11884	-14.0182	-5.49075
-14.2887	-5.90523	-13.0462	-5.35807	-14.5648	-4.53707	-14.2994	-5.05207	-13.607	-5.20864	-14.0881	-5.45864
-14.2056	-5.94518	-12.9659	-5.3803	-15.0211	-4.38894	-13.796	-5.24187	-13.5778	-5.20011	-13.8954	-5.54107
-14.5117	-5.82467	-13.2211	-5.30052	-14.8014	-4.4642	-13.7936	-5.23598	-13.8718	-5.10711	-13.9662	-5.54383
-14.3809	-5.88498	-13.6598	-5.13552	-14.4685	-4.59017	-13.5627	-5.3192	-13.7895	-5.13438	-14.47	-5.54028
-13.9968	-6.01296	-13.8103	-5.08092	-14.2866	-4.65201	-14.0042	-5.3815	-14.1634	-5.005	-14.173	-5.63501
-14.1643	-6.02453	-13.4949	-5.18939	-14.8142	-4.66086	-14.4943	-5.21624	-13.7107	-5.16091	-14.6151	-5.4851
-15.2592	-5.76918	-13.4066	-5.22891	-15.1176	-4.57478	-14.6784	-5.15329	-13.8442	-5.11949	-13.9618	-5.73836
-15.0885	-5.84357	-13.9068	-5.05217	-15.3032	-4.51183	-14.2262	-5.30953	-13.7495	-5.27675	-15.3038	-5.45147
-14.6436	-5.99583	-14.0974	-4.98129	-15.6353	-4.39271	-14.5226	-5.40959	-14.2849	-5.1762	-15.1147	-5.50229
-14.693	-5.9808	-13.6336	-5.14711	-15.3075	-4.51137	-14.9336	-5.27464	-14.6228	-5.04314	-15.4055	-5.40497
-14.9349	-5.90183	-13.6386	-5.25522	-15.4664	-4.64478	-15.5891	-5.03437	-14.7041	-5.02732	-15.4128	-5.40202
-15.455	-5.92956	-14.3156	-5.13138	-15.615	-4.6178	-15.5727	-5.03771	-14.1212	-5.25154	-15.188	-5.4966
-15.2396	-5.99478	-14.3959	-5.10732	-15.9179	-4.49968	-15.1978	-5.1788	-14.8213	-5.19555	-14.8729	-5.62599
-15.3945	-5.94956	-14.252	-5.15261	-16.1638	-4.42035	-14.5647	-5.49746	-14.9493	-5.13343	-15.9073	-5.40598
-15.5715	-5.87752	-14.2987	-5.14504	-16.0562	-4.53096	-15.3147	-5.35515	-15.0783	-5.09623	-15.5182	-5.54081
-15.8334	-5.92179	-14.2065	-5.18398	-16.819	-4.40921	-16.0707	-5.07963	-14.8587	-5.17333	-15.8153	-5.44457
-15.8015	-6.00728	-14.5701	-5.2583	-16.8411	-4.39751	-15.8416	-5.16199	-14.9929	-5.2315	-15.8156	-5.43272
-16.247	-5.85258	-14.5974	-5.24402	-16.5662	-4.50171	-15.9655	-5.22328	-15.2215	-5.21962	-15.9819	-5.3865
-16.4744	-5.76204	-14.7559	-5.18403	-16.7049	-4.43952	-15.9158	-5.34332	-15.5788	-5.09765	-15.9858	-5.60333
-16.3482	-5.81601	-15.0309	-5.08343	-16.9078	-4.36741	-15.9871	-5.31377	-15.615	-5.07408	-15.9122	-5.63439
-15.796	-6.05054	-15.3667	-5.12659	-16.8285	-4.39874	-16.1143	-5.27504	-15.6819	-5.17499	-16.0636	-5.57471
-16.6611	-5.92766	-15.4745	-5.14338	-16.5643	-4.53273	-16.5624	-5.13204	-16.1802	-5.10428	-16.6949	-5.52767
-16.6652	-5.91636	-15.6337	-5.09179	-17.4821	-4.37341	-17.3694	-4.96882	-16.2291	-5.0945	-16.4147	-5.65895
-16.866	-5.86108	-15.8157	-5.02122	-17.3825	-4.41395	-16.7027	-5.21654	-16.1174	-5.12849	-16.762	-5.5373
-16.6281	-5.93755	-15.7786	-5.03656	-17.105	-4.5075	-16.5438	-5.34437	-16.437	-5.01152	-16.9283	-5.4713
-17.4151	-5.82895	-15.5091	-5.13831	-16.9772	-4.56264	-17.4677	-5.00506	-16.38	-5.01951	-17.1604	-5.39888
-17.4393	-5.85663	-15.5605	-5.20747	-17.8209	-4.46282	-17.5187	-4.9942	-16.4604	-5.01822	-17.1875	-5.55437
-17.6405	-5.78937	-16.1983	-5.06212	-18.2447	-4.31969	-17.4413	-5.02586	-16.4969	-5.20678	-17.4486	-5.52286
-17.1212	-5.96795	-16.2673	-5.03723	-17.6912	-4.51587	-16.7898	-5.25746	-16.9403	-5.04792	-17.7719	-5.38798
-17.8437	-5.718	-15.9885	-5.13781	-17.7757	-4.49213	-17.1684	-5.2886	-17.3839	-4.88107	-18.045	-5.30581
-18.039	-5.63903	-16.2121	-5.06449	-18.1424	-4.35407	-18.0432	-5.0221	-17.459	-4.85759	-17.2076	-5.58553
-17.9099	-5.68584	-16.6563	-5.08411	-18.5223	-4.39507	-18.4546	-4.86961	-16.9403	-5.04515	-17.5324	-5.49764
-17.3045	-6.00019	-16.8615	-5.06652	-18.666	-4.38212	-17.9867	-5.03297	-17.0296	-5.05633	-18.3157	-5.40546
-18.0833	-5.84227	-16.8681	-5.06093	-18.4184	-4.47059	-18.1908	-4.95688	-17.2206	-5.15512	-18.261	-5.43463
-18.3714	-5.72677	-16.5309	-5.18523	-17.9901	-4.61546	-17.6431	-5.15919	-17.5135	-5.06196	-18.0728	-5.48796
-18.4909	-5.69195	-16.8541	-5.05878	-18.2624	-4.64637	-18.2817	-4.9223	-17.754	-4.96767	-18.281	-5.42434
-18.0933	-5.82922	-17.1531	-5.09462	-19.1708	-4.42104	-18.2153	-5.11788	-17.9533	-4.89891	-18.307	-5.40641
-18.5217	-5.8446	-17.4615	-5.06492	-19.6625	-4.24478	-18.5786	-5.03049	-17.7823	-4.95956	-18.2368	-5.57798
-18.7461	-5.80167	-17.6401	-5.00756	-19.1931	-4.41208	-18.7325	-4.98452	-17.7389	-5.19173	-18.4779	-5.57936
-19.1482	-5.65753	-17.4809	-5.05974	-18.8376	-4.54792	-18.6896	-4.99369	-17.2391	-5.3714	-19.224	-5.32053
-18.6262	-5.8366	-17.7164	-4.98309	-19.3195	-4.44244	-18.712	-4.98516	-18.4857	-5.08092	-19.1334	-5.33149
-18.8178	-5.78082	-17.7228	-4.97231	-20.0692	-4.22586	-18.9073	-5.00068	-19.3807	-4.61852	-18.753	-5.48023
-19.3141	-5.81387	-17.6933	-5.14524	-19.8962	-4.38011	-19.0918	-5.03583	-18.8903	-4.78026	-18.679	-5.64291
-19.6434	-5.7148	-17.9766	-5.09722	-20.0156	-4.34103	-19.1385	-5.00589	-17.7647	-5.32044	-19.6471	-5.37604
-19.2216	-5.84828	-18.3782	-4.96163	-19.7607	-4.42605	-18.9097	-5.09075	-18.1949	-5.25484	-19.9233	-5.26414
-19.5348	-5.74869	-18.4309	-4.93864	-19.9881	-4.3492	-18.9891	-5.23315	-18.96	-5.06728	-19.7985	-5.31961
-19.5527	-5.72951	-18.1451	-5.05301	-19.6828	-4.48595	-20.1173	-4.88977	-20.3331	-4.53072	-18.8811	-5.64835
-19.8443	-5.79167	-18.38	-5.14397	-20.563	-4.35896	-19.892	-4.96757	-19.9553	-4.6107	-20.0481	-5.44852
-19.9251	-5.80607	-18.7625	-5.04302	-19.6798	-4.67079	-19.7138	-5.04118	-18.9908	-4.97024	-20.1664	-5.39034
-19.8623	-5.84067	-18.6772	-5.07504	-20.3715	-4.42451	-19.1481	-5.26256	-18.6916	-5.22027	-20.5894	-5.24322
-19.8691	-5.82507	-18.5785	-5.11807	-20.9199	-4.37258	-20.5663	-4.9369	-19.5826	-4.96959	-20.1909	-5.38726
-20.3136	-5.7231	-18.8004	-5.17823	-20.8936	-4.44942	-20.4555	-4.97493	-20.0713	-4.77886	-20.153	-5.40829
-20.7271	-5.73142	-19.4077	-5.04338	-20.7251	-4.51276	-19.9102	-5.17299	-20.4279	-4.66125	-20.1465	-5.40337
-20.4108	-5.85536	-19.5911	-4.97085	-21.1414	-4.3641	-20.0172	-5.13249	-19.6708	-4.92684	-20.7604	-5.38623
-20.7383	-5.72878	-19.5354	-4.99888	-21.3457	-4.28907	-20.5348	-5.15027	-19.6154	-5.07962	-20.2926	-5.55058
-20.9501	-5.66508	-19.4757	-5.01538	-21.5728	-4.2061	-20.6354	-5.13908	-19.9844	-5.02421	-21.2219	-5.22699
-20.4985	-5.89268	-19.8097	-4.89979	-21.1157	-4.4578	-20.884	-5.04948	-20.0217	-5.02147	-21.0057	-5.29419
-20.9768	-5.87239	-19.5484	-5.04006	-21.9039	-4.30761	-20.7802	-5.07836	-19.7395	-5.23841	-21.1198	-5.26912
-21.4195	-5.6898	-19.7806	-5.12854	-21.3165	-4.52443	-21.2488	-5.05206	-20.7138	-4.98604	-20.5383	-5.57715
-21.4335	-5.6947	-19.6545	-5.17192	-21.3289	-4.52706	-21.4453	-4.90432	-20.9358	-4.89867	-21.8609	-5.2299
-21.2011	-5.7661	-20.5308	-4.86354	-21.8338	-4.37443	-21.809	-4.92922	-20.6985	-4.99079	-21.8517	-5.22212
-21.6179	-5.78664	-20.6363	-4.81659	-22.5383	-4.29956	-21.3789	-5.07563	-20.4038	-5.11576	-21.8258	-5.24481
-21.7008	-5.80907	-20.1468	-5.12264	-22.3341	-4.35906	-21.7262	-4.95008	-21.2258	-5.03046	-20.7885	-5.60948
-22.1241	-5.67363	-20.3417	-5.14485	-21.8348	-4.54071	-21.8459	-4.91349	-21.0586	-5.07075	-21.7967	-5.43569
-21.8318	-5.75917	-20.9724	-4.92278	-22.3406	-4.35862	-21.6879	-4.97418	-21.3883	-4.97134	-21.9479	-5.39806
-21.9697	-5.72273	-20.7048	-5.01168	-22.503	-4.32156	-21.9868	-4.98804	-21.3337	-4.98272	-22.1448	-5.33386
-21.816	-5.89883	-20.6572	-5.03352	-23.0093	-4.32812	-22.1569	-5.02868	-21.6723	-4.86372	-21.465	-5.58859
-22.4706	-5.7591	-21.179	-5.03224	-22.989	-4.3469	-21.6427	-5.20444	-21.4069	-5.06274	-22.8757	-5.29135
-22.5522	-5.71825	-21.4684	-4.95078	-22.7868	-4.4172	-22.0054	-5.1688	-21.8867	-4.9978	-22.8785	-5.27755
-22.5173	-5.73759	-21.5178	-4.93259	-23.2143	-4.26279	-22.2188	-5.16065	-21.4356	-5.1539	-23.1951	-5.16091
-22.6848	-5.73081	-21.2427	-5.03116	-23.0872	-4.30997	-22.669	-5.05356	-21.9567	-4.99723	-22.5121	-5.38898
-22.5962	-5.85615	-21.7238	-4.85949	-23.0981	-4.43816	-22.6383	-5.05986	-22.2699	-5.02497	-22.9152	-5.26988
-23.1566	-5.6945	-21.1858	-5.05973	-23.4563	-4.28645	-22.6534	-5.05411	-22.566	-4.78965	-22.6709	-5.36171
-22.6665	-5.81658	-21.5945	-4.92854	-23.1972	-4.3869	-22.1371	-5.30273	-21.934	-4.97807	-23.0035	-5.24395
-22.9777	-5.65212	-21.2566	-5.0303	-23.2181	-4.43898	-23.0657	-4.96983	-22.3531	-4.83272	-22.5716	-5.39966
-22.6259	-5.77392	-21.5739	-4.92589	-23.2678	-4.28121	-22.2447	-5.22391	-21.8035	-5.03198	-22.9437	-5.26104
-22.8081	-5.70039	-21.1664	-5.07304	-22.963	-4.36504	-23.2231	-4.92652	-22.17	-4.89903	-22.3582	-5.47713
-22.4908	-5.73702	-21.459	-4.97304	-23.1277	-4.46306	-22.9445	-4.95667	-21.7278	-5.05864	-22.6892	-5.35892
-23.0102	-5.55015	-21.3531	-5.00794	-23.0013	-4.34159	-22.4236	-5.08718	-22.1289	-4.90959	-22.5428	-5.41003
-22.552	-5.72062	-21.6426	-4.90581	-22.9777	-4.45094	-22.6697	-4.91207	-21.9277	-4.98145	-23.1299	-5.15231
-22.6539	-5.68697	-21.1742	-5.0789	-23.0029	-4.33347	-22.3367	-4.96279	-22.0748	-4.93522	-22.2855	-5.33025
-22.4348	-5.71649	-21.3768	-4.88729	-22.8544	-4.39525	-22.1952	-5.01013	-21.9633	-4.9712	-22.1469	-5.33712
-22.3632	-5.68713	-20.9513	-5.02485	-22.8312	-4.39315	-22.017	-5.07878	-21.7537	-4.88786	-22.4927	-5.28298
-22.0106	-5.7679	-20.9318	-4.95102	-23.1444	-4.28191	-21.6883	-5.22596	-21.455	-4.97587	-22.3167	-5.27709
-22.2563	-5.69373	-20.9123	-4.95878	-22.6683	-4.45881	-22.4642	-4.99912	-21.7431	-4.8591	-22.0197	-5.37587
-22.0706	-5.68883	-21.0554	-4.91656	-22.7954	-4.29841	-22.0259	-5.07513	-21.782	-4.82885	-22.4779	-5.21362
-22.3034	-5.65692	-20.7115	-5.0462	-22.5054	-4.30485	-21.7139	-5.2476	-21.7294	-4.84519	-22.2478	-5.297
-21.7792	-5.78481	-20.9973	-4.9426	-22.6827	-4.24351	-22.3	-4.9796	-21.5377	-4.90227	-22.2176	-5.30626
-22.056	-5.6878	-20.8188	-5.01076	-22.4751	-4.31605	-22.0182	-5.07923	-21.3013	-4.77189	-22.0141	-5.2877
-22.0357	-5.70146	-20.6226	-4.98427	-22.6177	-4.27039	-22.1292	-4.99935	-20.9486	-5.05009	-21.7396	-5.34969
-21.9905	-5.71004	-20.7782	-4.90118	-22.1587	-4.43395	-21.6236	-5.11384	-21.1948	-4.84736	-21.4599	-5.50179
-21.8598	-5.7631	-20.4124	-4.94008	-22.6528	-4.23379	-22.0971	-4.86141	-21.0693	-4.93189	-22.1197	-5.28233
-21.7924	-5.67236	-20.0794	-5.05633	-22.0251	-4.42373	-21.3787	-5.07877	-20.7418	-4.98915	-21.5765	-5.35544
-21.5335	-5.65809	-20.5826	-4.91754	-22.2205	-4.28269	-21.4298	-5.06377	-21.2321	-4.86852	-21.6431	-5.32179
-21.5812	-5.72792	-20.3522	-4.96678	-22.071	-4.25528	-21.8104	-4.92763	-20.997	-4.87767	-21.5694	-5.33209
-21.4248	-5.6893	-20.4112	-4.94914	-21.858	-4.33426	-21.6555	-4.97997	-20.8397	-4.94271	-21.7439	-5.27244
-21.3785	-5.71368	-20.3716	-4.96578	-21.7271	-4.37745	-21.5321	-4.93575	-21.2474	-4.79489	-21.5204	-5.35072
-21.1627	-5.79387	-20.1628	-5.00177	-21.7191	-4.43923	-21.327	-4.88988	-20.7988	-4.95771	-21.8764	-5.20905
-21.6435	-5.67944	-20.009	-4.99874	-21.9293	-4.30605	-20.9652	-5.02221	-20.7888	-4.80724	-21.0721	-5.36948
-21.3863	-5.7063	-19.9919	-4.91104	-21.9107	-4.31914	-21.122	-5.01557	-20.3679	-5.00336	-21.4061	-5.28117
-21.3592	-5.71626	-19.764	-4.99578	-21.9971	-4.28743	-20.9206	-5.10923	-20.5544	-4.99121	-20.8828	-5.4269
-21.4883	-5.62914	-19.8439	-4.98718	-21.9082	-4.27932	-20.8622	-5.16416	-20.562	-4.8484	-21.1728	-5.36123
-20.9646	-5.76868	-19.7606	-4.98558	-21.3366	-4.38838	-21.3433	-4.9157	-20.2679	-4.94065	-21.1648	-5.25324
-20.7826	-5.80254	-19.7885	-4.97224	-21.3153	-4.42255	-21.0608	-4.98359	-20.2219	-4.97103	-21.0212	-5.31053
-21.1681	-5.60928	-19.7433	-4.99451	-21.4823	-4.38874	-21.1485	-4.95488	-20.4817	-4.86386	-20.8113	-5.38604
-20.8162	-5.69772	-19.8393	-4.95846	-21.5287	-4.31252	-20.9907	-4.90624	-20.1236	-4.98968	-21.1006	-5.28348
-20.7473	-5.7216	-19.7094	-5.0035	-21.163	-4.36058	-20.81	-4.89169	-20.5431	-4.83543	-20.9183	-5.3459
-20.7661	-5.71659	-19.6017	-4.94325	-21.1933	-4.35445	-20.7322	-4.88548	-20.0378	-5.0235	-21.1539	-5.25613
-20.7316	-5.73141	-19.1603	-5.11851	-21.2397	-4.33817	-20.3119	-5.09466	-20.2937	-4.92755	-20.8367	-5.2859
-20.8779	-5.67908	-19.5819	-4.92808	-21.0503	-4.40532	-20.5645	-4.94809	-20.0194	-4.92993	-20.6357	-5.33397
-20.5154	-5.80807	-19.2486	-4.96672	-21.3372	-4.29599	-20.0506	-5.20104	-20.0533	-4.83971	-20.1594	-5.4988
-20.8565	-5.68381	-19.0982	-5.00493	-21.3703	-4.26961	-20.4482	-5.07791	-19.6426	-5.03056	-20.8114	-5.25497
-20.4167	-5.75796	-18.9858	-5.05196	-21.0518	-4.27481	-20.7489	-4.89001	-20.0102	-4.87626	-20.4066	-5.32097
-20.3291	-5.6921	-19.08	-5.04116	-20.4039	-4.47308	-20.5556	-4.95374	-19.5196	-4.99087	-20.451	-5.30198
-20.549	-5.64658	-18.9766	-5.05645	-20.8528	-4.33343	-20.514	-4.96158	-19.9233	-4.84983	-20.2001	-5.398
-20.0266	-5.76681	-19.094	-5.01436	-20.5136	-4.53311	-20.1683	-5.08585	-19.7173	-4.92084	-20.4936	-5.29248
-20.0484	-5.75604	-19.1417	-4.9963	-20.8809	-4.34272	-20.175	-4.98515	-19.7376	-4.9176	-20.5271	-5.27864
-20.3711	-5.64416	-19.2023	-4.97988	-20.3139	-4.51679	-19.7203	-5.04417	-19.4922	-5.00766	-20.3913	-5.25269
-20.0511	-5.75403	-18.679	-5.0928	-20.8171	-4.27775	-19.9933	-5.05971	-19.6293	-4.863	-19.9025	-5.36891
-20.289	-5.67017	-19.0017	-4.90118	-20.5407	-4.37936	-19.6593	-5.11881	-19.0925	-4.98244	-19.969	-5.2665
-20.1091	-5.73926	-18.2745	-5.13666	-20.763	-4.30011	-19.8985	-5.14171	-19.4507	-4.86847	-19.9464	-5.27592
-19.9685	-5.7126	-18.1951	-5.26441	-20.5611	-4.37139	-19.6939	-5.09515	-19.1938	-4.90129	-19.7929	-5.32777
-19.9599	-5.63635	-17.9705	-5.43001	-20.2607	-4.36918	-19.5679	-5.1095	-19.3736	-4.84278	-19.7334	-5.34864
-19.5151	-5.73829	-18.1335	-5.43616	-20.0995	-4.4252	-19.7465	-5.12735	-18.7877	-5.05441	-19.7231	-5.36207
-19.94	-5.65675	-18.0949	-5.47878	-20.3559	-4.24598	-19.877	-4.97985	-19.2727	-4.87501	-19.5905	-5.4022
-19.5334	-5.72663	-18.266	-5.46772	-20.0359	-4.3496	-19.7346	-5.03068	-19.152	-4.92135	-19.5816	-5.40232
-19.4021	-5.77467	-18.1409	-5.51025	-20.1504	-4.30314	-19.2728	-5.19966	-18.8591	-5.02236	-19.7173	-5.35431
-19.5114	-5.73809	-18.5026	-5.31829	-20.3324	-4.24186	-19.6101	-5.08218	-19.0282	-4.95704	-19.4132	-5.47247
-19.5317	-5.73	-17.6744	-5.57944	-20.0015	-4.36469	-19.938	-4.90989	-18.8159	-4.98852	-19.8333	-5.31789
-19.4958	-5.7483	-18.3385	-5.38207	-20.0455	-4.33573	-19.1114	-5.02829	-18.6765	-4.94555	-19.7098	-5.29534
-19.4811	-5.75495	-18.0111	-5.42914	-19.7931	-4.35991	-19.2072	-4.99276	-18.9137	-4.85186	-19.3479	-5.3604
-19.5046	-5.66022	-18.4045	-5.28982	-19.7977	-4.27313	-19.6551	-4.83877	-18.4671	-4.9343	-19.1133	-5.362
-19.0353	-5.7887	-17.9513	-5.45079	-19.3197	-4.39564	-19.1546	-5.01895	-18.5197	-4.92067	-19.1424	-5.35909
-19.2831	-5.60822	-18.136	-5.39285	-19.7601	-4.24235	-19.0704	-5.01514	-18.4479	-4.94679	-19.2953	-5.30054
-19.0345	-5.67974	-17.8582	-5.36948	-19.1919	-4.44402	-18.0425	-5.41647	-18.521	-4.91308	-19.2246	-5.32153
-19.0379	-5.68259	-17.628	-5.40704	-19.5338	-4.32136	-19.3111	-4.95698	-18.1669	-5.04645	-19.1052	-5.37227
-19.049	-5.67774	-17.2925	-5.59473	-19.5023	-4.32895	-19.1735	-5.00376	-18.9518	-4.77222	-19.4419	-5.19764
-18.9927	-5.69849	-18.0447	-5.25813	-19.4917	-4.3357	-18.6338	-5.12318	-18.1246	-4.97982	-18.7888	-5.30981
-18.8597	-5.75258	-17.108	-5.55944	-19.1708	-4.45479	-19.0621	-4.93155	-18.343	-4.82273	-18.6312	-5.37926
-19.0772	-5.67573	-17.5107	-5.49451	-19.6338	-4.28284	-18.5738	-5.04959	-17.8506	-5.01067	-18.9295	-5.26039
-18.7086	-5.74243	-17.2333	-5.59039	-19.2312	-4.4265	-18.0527	-5.3737	-18.015	-4.92317	-18.3731	-5.40798
-18.5487	-5.71366	-17.6422	-5.4278	-19.2164	-4.31701	-19.3559	-4.79845	-18.0895	-4.92275	-18.9227	-5.25668
-18.5648	-5.72476	-17.0414	-5.58824	-18.8498	-4.48703	-18.3815	-5.11701	-17.5521	-5.09648	-18.6357	-5.31201
-18.4596	-5.6873	-17.4514	-5.43966	-19.2377	-4.24361	-18.8172	-4.95913	-18.007	-4.99657	-18.5061	-5.35541
-18.4169	-5.71946	-17.2793	-5.50707	-18.6682	-4.4197	-18.6044	-4.88269	-18.118	-4.85768	-18.766	-5.26567
-18.5087	-5.66351	-17.6484	-5.30713	-18.8755	-4.33384	-17.9112	-5.07051	-17.4339	-5.10341	-18.4761	-5.36846
-18.1775	-5.78799	-16.9019	-5.50625	-18.4322	-4.51429	-18.1083	-5.21455	-18.1878	-4.83033	-18.3996	-5.3897
-18.5742	-5.6454	-16.9778	-5.39701	-18.8666	-4.41063	-18.1405	-5.09509	-17.7042	-5.01185	-18.1538	-5.41767
-18.3252	-5.73294	-16.6962	-5.49776	-18.7953	-4.35747	-17.7973	-5.25546	-17.6177	-5.04231	-18.2142	-5.32485
-18.3159	-5.71816	-16.8513	-5.44427	-18.4648	-4.47929	-17.9658	-5.20344	-17.4843	-4.97111	-18.1246	-5.36598
-18.1214	-5.69132	-16.9836	-5.39352	-18.4616	-4.47852	-18.4895	-4.90145	-17.268	-5.01419	-17.9848	-5.3358
-17.7316	-5.754	-16.7017	-5.49942	-18.7627	-4.37014	-18.4089	-4.90116	-17.2542	-5.00345	-17.8498	-5.43908
-18.006	-5.71967	-16.9881	-5.39789	-18.4617	-4.48533	-17.7404	-5.13844	-17.488	-4.86902	-18.0572	-5.30363
-18.0461	-5.61993	-16.8626	-5.44744	-18.799	-4.3251	-17.9984	-4.94506	-17.1272	-5.004	-17.832	-5.39509
-17.5452	-5.79897	-16.5109	-5.40528	-18.1975	-4.44847	-17.3311	-5.1964	-17.3217	-4.92565	-18.1136	-5.28966
-18.0473	-5.61956	-16.2687	-5.51514	-18.1474	-4.45297	-17.8306	-5.10663	-17.0379	-5.03086	-17.8933	-5.36926
-17.4712	-5.83004	-16.2356	-5.53988	-18.1637	-4.38425	-17.9141	-4.93842	-17.2819	-4.94241	-17.9903	-5.28456
-17.949	-5.65681	-16.5013	-5.46081	-18.0699	-4.4149	-17.0469	-5.1787	-17.1914	-4.97218	-17.6272	-5.36787
-17.645	-5.76873	-16.0924	-5.54401	-17.8829	-4.48587	-17.6158	-5.03585	-16.8153	-5.06947	-17.1478	-5.43931
-17.5713	-5.70232	-16.1035	-5.59029	-18.2463	-4.35503	-17.8738	-4.88308	-16.84	-5.01091	-18.012	-5.18604
-17.634	-5.72448	-16.4076	-5.42633	-17.9679	-4.45051	-17.5342	-5.00715	-16.8961	-5.00626	-17.9221	-5.1375
-17.2189	-5.74004	-16.0477	-5.53625	-18.1465	-4.3917	-17.2347	-5.11618	-16.4794	-5.10798	-17.2294	-5.39113
-17.1177	-5.92538	-15.9485	-5.57306	-17.9528	-4.35838	-16.8845	-5.239	-16.6349	-5.05856	-17.3956	-5.33059
-17.3902	-5.69948	-16.0401	-5.54655	-17.5968	-4.49055	-17.4354	-5.04452	-16.4512	-5.11104	-17.0342	-5.45723
-17.2852	-5.73013	-16.2292	-5.47029	-17.7172	-4.37106	-17.0429	-4.999	-16.611	-5.04596	-17.1198	-5.42984
-16.8983	-5.81945	-15.8097	-5.62641	-17.5965	-4.36999	-17.1055	-5.01488	-16.2994	-5.07915	-17.3882	-5.33148
-16.8869	-5.8278	-15.9136	-5.47518	-17.6035	-4.36799	-16.9306	-5.06746	-16.7305	-4.98469	-17.0922	-5.32498
-17.0932	-5.74753	-15.9495	-5.49795	-17.381	-4.45299	-16.4881	-5.25215	-16.6016	-4.97745	-16.9923	-5.37271
-16.9636	-5.79467	-15.9204	-5.35907	-17.6191	-4.368	-16.9315	-5.11527	-16.3811	-5.05661	-16.6336	-5.44198
-17.1755	-5.71715	-15.502	-5.51468	-17.3668	-4.46038	-16.8002	-5.04911	-16.4157	-4.9598	-17.0907	-5.36058
-16.7291	-5.87489	-15.7761	-5.41475	-17.7713	-4.31077	-16.6596	-5.09882	-16.2981	-4.94506	-17.0714	-5.23746
-17.0245	-5.7743	-15.6258	-5.47123	-17.2029	-4.44948	-16.6045	-5.11406	-15.9854	-4.96824	-16.5895	-5.40711
-16.6883	-5.89547	-15.278	-5.5331	-17.297	-4.33053	-16.2994	-5.30821	-16.0068	-5.01155	-16.97	-5.27154
-16.8884	-5.62299	-15.4133	-5.55994	-16.7782	-4.50126	-16.9435	-5.0769	-15.9133	-4.99777	-16.6895	-5.37467
-16.0722	-5.95673	-15.2087	-5.49588	-17.129	-4.36033	-16.8827	-5.0166	-15.7302	-5.05617	-16.7575	-5.35049
-16.8659	-5.6686	-15.2534	-5.47587	-16.8325	-4.43533	-16.9148	-4.92937	-15.7798	-5.0415	-16.5655	-5.39032
-16.1848	-5.84963	-15.464	-5.36612	-17.109	-4.34244	-15.8726	-5.20715	-15.8343	-5.06309	-16.4762	-5.29285
-16.3753	-5.78414	-14.9295	-5.56231	-16.8962	-4.41708	-16.608	-4.94779	-15.9841	-4.96735	-16.1156	-5.44577
-16.1225	-5.87426	-15.0814	-5.50423	-17.0725	-4.35273	-16.3233	-5.01083	-15.7399	-5.05664	-16.1635	-5.42501
-16.3231	-5.80097	-14.9388	-5.55968	-16.8211	-4.44062	-16.6136	-4.90255	-16.1089	-4.88087	-16.5577	-5.27943
-16.1841	-5.85372	-14.8758	-5.58134	-16.7791	-4.31283	-16.1159	-5.07977	-15.3293	-5.15656	-15.99	-5.39437
-16.7054	-5.66143	-14.8806	-5.58648	-16.4324	-4.56879	-16.2069	-4.92665	-15.6019	-5.0096	-16.0014	-5.39465
-16.0257	-5.90612	-15.1709	-5.39968	-16.7978	-4.30163	-15.7103	-5.05416	-15.5396	-4.97958	-15.9664	-5.4146
-16.4909	-5.66311	-14.816	-5.45703	-16.2629	-4.4227	-16.0669	-4.92016	-15.4017	-5.00159	-16.0772	-5.40053
-15.4557	-5.98443	-14.507	-5.50716	-16.4163	-4.36934	-15.4426	-5.18111	-15.5843	-4.94125	-16.1734	-5.33673
-16.1943	-5.73534	-14.5214	-5.53251	-16.3472	-4.38823	-15.6504	-5.19607	-15.5072	-4.96661	-15.7807	-5.47467
-15.5403	-5.87677	-14.3554	-5.56356	-16.5233	-4.33069	-15.9132	-5.09307	-15.2839	-5.04209	-16.1263	-5.35099
-16.0422	-5.69392	-14.7757	-5.47188	-16.0878	-4.48871	-15.9593	-4.97425	-15.0075	-4.93553	-15.7845	-5.47062
-15.5099	-5.88009	-14.7804	-5.42272	-16.53	-4.32349	-15.4629	-5.10746	-14.8482	-5.0194	-15.9688	-5.33858
-15.9671	-5.72065	-14.6641	-5.41814	-16.2176	-4.43828	-15.6937	-5.02529	-14.885	-5.02949	-15.4052	-5.48167
-15.627	-5.84498	-14.2281	-5.45666	-16.0957	-4.40949	-15.2052	-5.19897	-15.3488	-4.84899	-15.7647	-5.31327
-15.7403	-5.65532	-14.3665	-5.36071	-15.6609	-4.51207	-15.9168	-4.94734	-14.7263	-5.03593	-15.3501	-5.45986
-15.4039	-5.86888	-14.1335	-5.442	-15.9717	-4.39674	-15.1382	-5.21954	-14.9114	-4.96964	-15.7437	-5.30785
-15.4015	-5.76141	-14.2205	-5.42067	-15.9879	-4.38115	-15.7698	-4.91442	-15.0513	-4.91777	-15.1512	-5.53189
-15.0324	-5.835	-14.3141	-5.38547	-15.7675	-4.39631	-15.0265	-5.04014	-14.8162	-5.00114	-15.569	-5.38164
-15.2569	-5.79616	-14.084	-5.46862	-15.7063	-4.41863	-15.0664	-5.02486	-14.5785	-4.97599	-15.327	-5.46982
-15.2262	-5.84315	-13.9863	-5.38314	-15.8723	-4.35677	-15.0483	-5.03509	-14.2528	-5.10823	-15.3908	-5.44329
-14.9614	-5.86367	-13.7619	-5.48856	-15.5737	-4.46472	-15.2682	-4.95841	-14.5534	-5.00759	-15.2808	-5.37863
-14.9636	-5.86345	-13.8037	-5.40592	-15.7554	-4.39695	-14.2501	-5.32928	-14.4608	-4.93244	-15.0845	-5.3834
-15.2056	-5.77773	-13.681	-5.42117	-15.6761	-4.39987	-15.3736	-5.00576	-14.0657	-5.08198	-14.6259	-5.54967
-14.8335	-5.90673	-13.5877	-5.43499	-15.0819	-4.60856	-15.0016	-5.05733	-14.5219	-4.95515	-15.0255	-5.37094
-15.3225	-5.72978	-13.6156	-5.42406	-15.4751	-4.38059	-15.0868	-5.02605	-14.3901	-4.94879	-14.7617	-5.53952
-14.8991	-5.8828	-13.7776	-5.37239	-15.2511	-4.43414	-14.6715	-5.16992	-13.9658	-5.10051	-14.8554	-5.44569
-14.885	-5.75347	-13.8619	-5.33844	-15.4911	-4.32695	-14.6955	-5.03721	-14.0612	-5.06587	-14.7689	-5.45129
-14.7093	-5.81722	-13.4801	-5.48198	-14.772	-4.53015	-14.5197	-5.09056	-14.3437	-4.9651	-15.0124	-5.36338
-14.5233	-5.8593	-13.3644	-5.36886	-15.2994	-4.34783	-14.5314	-5.00618	-14.0056	-5.08659	-14.5402	-5.54134
-14.4937	-5.81833	-13.1614	-5.37995	-14.9651	-4.46528	-14.3313	-5.07181	-14.0857	-5.06149	-14.7252	-5.47072
-14.4604	-5.82393	-13.105	-5.44485	-15.0449	-4.43782	-14.4916	-5.07238	-13.824	-5.01105	-14.5623	-5.53468
-14.4773	-5.81093	-13.2166	-5.36456	-15.1761	-4.38921	-14.4487	-5.02851	-13.9324	-4.91144	-14.8385	-5.25898
-14.672	-5.74387	-13.1022	-5.40646	-15.273	-4.29642	-14.4617	-5.02046	-13.4502	-5.06183	-14.1467	-5.46715
-14.2705	-5.89428	-12.9943	-5.44964	-14.5496	-4.5784	-13.9629	-5.19816	-13.7952	-4.93571	-14.2076	-5.44536
-14.4578	-5.82645	-12.948	-5.46298	-14.845	-4.31443	-14.0363	-5.17515	-13.4792	-5.05523	-14.3448	-5.39841
-14.3277	-5.87552	-12.9968	-5.45321	-14.5716	-4.44795	-14.4257	-5.04295	-13.4718	-5.06111	-14.0698	-5.49134
-14.1792	-5.80624	-13.0217	-5.44364	-14.6912	-4.34845	-14.0062	-5.19297	-13.7683	-4.95356	-13.8547	-5.57565
-14.0153	-5.87632	-13.1301	-5.36121	-14.4089	-4.44973	-14.524	-4.87824	-13.4361	-5.07403	-14.2393	-5.43006
-14.0964	-5.72452	-12.7688	-5.31297	-14.6776	-4.35148	-13.8682	-5.03469	-13.6919	-4.98031	-13.9861	-5.5298
-13.8311	-5.81915	-12.5223	-5.40948	-14.1728	-4.53433	-13.785	-5.06056	-13.1965	-5.10457	-14.1801	-5.45837
-13.9956	-5.76416	-12.682	-5.3459	-14.5635	-4.38991	-13.2935	-5.24085	-13.6551	-4.82736	-14.1996	-5.45269
-13.666	-5.88451	-12.7877	-5.31026	-14.317	-4.48167	-13.4122	-5.27299	-13.0859	-4.98724	-13.7553	-5.51999
-13.896	-5.80435	-12.4117	-5.44132	-14.4046	-4.44945	-14.0131	-5.05392	-12.957	-5.03556	-14.1064	-5.38222
-13.6951	-5.8684	-12.7827	-5.32002	-14.396	-4.4261	-13.9431	-5.00817	-12.9674	-5.02266	-13.6075	-5.4421
-13.9462	-5.77831	-12.4152	-5.39468	-13.7678	-4.47436	-13.1835	-5.28563	-12.9735	-5.02236	-13.2574	-5.60002
-13.566	-5.82863	-12.5128	-5.22714	-14.041	-4.47984	-13.4543	-5.18594	-12.8641	-5.0699	-13.6126	-5.47789
-13.6402	-5.74671	-12.2061	-5.31757	-13.9186	-4.4034	-13.4322	-5.18985	-12.8792	-5.06072	-13.2817	-5.55783
-13.2758	-5.88333	-12.2596	-5.30638	-13.8153	-4.5654	-13.3179	-5.22782	-12.5859	-5.16452	-13.5688	-5.45716
-13.3405	-5.8201	-12.229	-5.31264	-14.0175	-4.43587	-13.5195	-5.15209	-13.0027	-5.00911	-13.4461	-5.50021
-13.1522	-5.88846	-12.2591	-5.30035	-13.7972	-4.44233	-13.6002	-5.02591	-12.6933	-5.12582	-13.5569	-5.46167
-13.508	-5.76187	-11.8865	-5.44462	-13.8304	-4.43839	-13.2135	-5.04895	-12.7637	-5.10479	-13.6186	-5.43523
-13.1023	-5.90932	-12.121	-5.19043	-13.6702	-4.48991	-12.9676	-5.14404	-12.766	-4.96016	-13.4738	-5.30685
-13.6082	-5.72106	-11.6333	-5.34584	-13.8237	-4.4342	-12.9881	-5.13785	-12.7109	-4.90132	-12.8615	-5.51677
-13.3303	-5.80755	-11.8638	-5.22738	-13.9266	-4.35653	-12.5355	-5.30016	-12.4605	-4.99666	-13.0319	-5.44223
-13.0673	-5.7507	-11.4296	-5.49065	-13.3616	-4.45246	-12.9182	-5.22398	-12.5302	-4.9674	-12.8264	-5.51595
-12.9514	-5.74723	-11.7349	-5.27204	-13.1692	-4.48882	-13.2475	-5.04611	-12.3741	-5.02638	-12.9713	-5.48005
-12.8196	-5.79614	-11.7064	-5.28749	-13.4575	-4.49715	-13.0979	-5.09694	-12.4137	-4.94169	-12.9878	-5.45783
-12.8045	-5.79778	-11.8117	-5.24546	-13.1946	-4.51102	-12.9013	-5.1377	-12.0566	-4.9305	-13.0552	-5.42873
-13.0834	-5.70729	-11.4408	-5.38143	-13.219	-4.47773	-12.7707	-5.06712	-12.0055	-4.99037	-12.6411	-5.57613
-12.653	-5.85733	-11.728	-5.27996	-13.4753	-4.38972	-12.2585	-5.23926	-12.1018	-4.91136	-13.1102	-5.4142
-12.8444	-5.7904	-11.3102	-5.36964	-13.2928	-4.45122	-12.396	-5.28686	-11.9533	-4.96375	-12.7825	-5.4768
-12.6219	-5.76151	-11.4819	-5.16594	-13.4441	-4.33278	-12.6023	-5.13031	-11.929	-4.97425	-12.4808	-5.44275
-12.7162	-5.62565	-11.1803	-5.2696	-12.6625	-4.56381	-12.4311	-5.1445	-12.0746	-4.92287	-12.3014	-5.55029
-12.6894	-5.63694	-11.3137	-5.23134	-12.8512	-4.61201	-12.7364	-5.01175	-12.1379	-4.90448	-12.5197	-5.42243
-12.3999	-5.73639	-11.1027	-5.30093	-13.0205	-4.47939	-12.7509	-5.01626	-11.9272	-4.81238	-12.2733	-5.497
-12.3119	-5.77142	-11.2545	-5.24971	-12.3599	-4.6023	-12.1358	-5.10786	-11.5257	-4.89154	-12.336	-5.47109
-12.4786	-5.70707	-11.219	-5.24578	-12.7145	-4.65985	-12.3363	-4.98995	-11.6833	-4.83477	-12.2275	-5.51765
-12.2439	-5.64194	-11.0511	-5.10962	-12.8746	-4.39862	-11.6039	-5.25165	-11.4723	-4.91206	-12.3832	-5.45872
-12.1436	-5.63397	-10.7067	-5.23817	-12.6803	-4.46032	-12.0526	-5.20634	-11.7319	-4.82166	-12.4832	-5.42595
-11.8477	-5.7187	-11.0504	-5.11401	-12.7548	-4.42758	-11.6388	-5.32503	-11.7172	-4.81895	-12.4876	-5.35579
-12.0829	-5.75625	-10.8492	-5.19049	-12.7039	-4.44856	-12.7095	-4.88828	-11.5688	-4.79202	-11.7484	-5.47926
-11.6962	-5.77305	-10.663	-5.25379	-12.4819	-4.44352	-11.4328	-5.25761	-11.2403	-4.82276	-11.9032	-5.41767
-11.8949	-5.78986	-10.8615	-5.1573	-12.2679	-4.54472	-11.9661	-5.0698	-11.4534	-4.71449	-11.7714	-5.4906
-11.9536	-5.67776	-10.4776	-5.13603	-12.22	-4.56168	-11.6743	-5.17546	-11.2053	-4.80335	-11.815	-5.44804
-11.8782	-5.70112	-10.6354	-5.06099	-12.3108	-4.48022	-11.6136	-5.19751	-11.3812	-4.7429	-11.6801	-5.50091
-11.9563	-5.6751	-10.7183	-5.02789	-11.8781	-4.54595	-11.9831	-5.06302	-11.1488	-4.82329	-11.6591	-5.50931
-11.8624	-5.71341	-10.7745	-5.00959	-12.1079	-4.51051	-11.8357	-4.93632	-11.0665	-4.78147	-11.858	-5.43477
-11.5701	-5.65812	-10.5358	-4.94748	-11.9651	-4.58252	-11.0963	-5.16948	-10.905	-4.75325	-11.7876	-5.464
-11.6116	-5.6406	-10.404	-4.91561	-11.8569	-4.63376	-11.2375	-5.22431	-10.9279	-4.68642	-11.7493	-5.47487
-11.3412	-5.68804	-10.169	-5.0109	-11.9563	-4.51243	-11.2754	-5.1782	-10.9971	-4.6625	-11.7924	-5.27332
-11.2586	-5.71879	-10.1999	-4.99703	-11.807	-4.5707	-11.6993	-4.98274	-11.0505	-4.63576	-11.2502	-5.42277
-11.2355	-5.72659	-10.317	-4.96032	-11.7674	-4.5827	-11.5432	-5.00697	-10.6845	-4.77627	-11.5552	-5.31937
-11.1936	-5.74058	-10.2686	-4.82251	-11.7639	-4.5827	-11.6797	-4.90156	-10.7615	-4.67039	-11.3231	-5.40559
-11.3069	-5.69298	-10.2173	-4.7787	-11.9429	-4.51546	-11.4311	-4.83232	-10.5143	-4.69548	-11.2162	-5.4438
-11.2291	-5.71723	-10.2174	-4.78221	-11.7953	-4.57205	-10.6616	-5.10271	-10.6943	-4.55898	-11.42	-5.37182
-11.2984	-5.69868	-9.78844	-4.77453	-11.6098	-4.58245	-10.9955	-4.99149	-10.48	-4.63434	-11.1319	-5.2976
-10.9733	-5.81337	-9.78172	-4.76545	-11.4122	-4.53099	-11.1092	-4.9492	-10.6956	-4.55965	-11.0556	-5.29083
-11.1821	-5.65956	-9.72178	-4.73941	-11.6987	-4.49568	-11.2431	-4.8785	-10.5769	-4.56127	-11.0454	-5.2949
-10.7718	-5.664	-9.75119	-4.72846	-11.4179	-4.49056	-10.7736	-5.01058	-10.3713	-4.48902	-10.6633	-5.43285
-10.7783	-5.66636	-9.94303	-4.66469	-11.2209	-4.56284	-10.7896	-4.84164	-10.2003	-4.5203	-10.9322	-5.33508
-10.798	-5.65886	-9.57834	-4.64628	-11.2951	-4.52787	-10.8736	-4.81781	-10.0814	-4.55539	-10.9079	-5.34265
-10.8292	-5.65347	-9.42751	-4.66193	-11.1991	-4.56331	-10.2582	-5.03209	-10.1615	-4.53114	-10.7578	-5.39125
-10.7038	-5.69519	-9.43615	-4.63077	-11.2621	-4.54237	-10.5647	-4.92484	-10.0103	-4.57964	-10.6054	-5.44638
-10.8162	-5.65174	-9.2797	-4.69298	-10.9032	-4.67009	-10.5304	-4.93796	-10.0825	-4.55605	-10.6181	-5.44608
-10.6306	-5.72076	-9.56471	-4.58566	-11.1976	-4.5126	-10.4169	-4.98415	-9.90645	-4.61504	-10.5138	-5.47627
-10.6761	-5.52025	-9.50905	-4.61045	-10.7475	-4.6028	-10.5784	-4.92251	-9.77071	-4.63708	-10.4048	-5.35145
-10.3773	-5.60174	-9.27608	-4.49726	-10.9601	-4.52851	-10.5607	-4.84157	-9.78881	-4.57368	-10.3223	-5.38953
-10.6092	-5.51939	-9.20809	-4.48917	-10.8069	-4.48699	-10.2668	-4.80665	-9.44893	-4.5723	-10.3517	-5.32451
-10.5632	-5.53514	-9.03658	-4.55353	-10.4057	-4.69658	-10.0556	-4.88101	-9.63917	-4.55352	-10.6624	-5.21096
-10.3398	-5.46815	-9.13518	-4.52033	-10.6955	-4.63148	-9.75883	-4.99122	-9.68028	-4.49025	-10.7305	-5.18735
-10.0909	-5.4752	-8.85856	-4.62229	-10.4636	-4.659	-10.058	-4.88511	-9.90676	-4.41264	-10.4985	-5.06196
-10.3529	-5.38628	-9.03876	-4.49504	-10.6189	-4.55957	-10.232	-4.81599	-9.70752	-4.48262	-10.4118	-5.09131
-10.0213	-5.50553	-8.94289	-4.40073	-10.7186	-4.52039	-9.94614	-4.9203	-9.65126	-4.29482	-10.3729	-5.09243
-10.2122	-5.43385	-8.84697	-4.43771	-10.3277	-4.67028	-10.6703	-4.59934	-9.67803	-4.27188	-9.78491	-5.15504
-10.0587	-5.48112	-8.87763	-4.43088	-10.0922	-4.75202	-10.0972	-4.68893	-9.71664	-4.21429	-9.80015	-5.18636
-9.82656	-5.42155	-8.73608	-4.35973	-10.6914	-4.54261	-10.3373	-4.59043	-9.30908	-4.18778	-9.74809	-5.13726
-9.57088	-5.51601	-8.5697	-4.33399	-10.4326	-4.60265	-9.73848	-4.60943	-9.23875	-4.21129	-9.6681	-5.18122
-9.65263	-5.44594	-8.43797	-4.37784	-10.2353	-4.54437	-9.90083	-4.55402	-9.30329	-4.19655	-9.74232	-5.11349
-9.65256	-5.43075	-8.43696	-4.37956	-10.2797	-4.46544	-9.51899	-4.67997	-9.33496	-4.08962	-9.79482	-5.09014
-9.69257	-5.4117	-8.52674	-4.35198	-9.63012	-4.7013	-9.33217	-4.74967	-9.04804	-4.05159	-9.7747	-5.10229
-9.50745	-5.4853	-8.35542	-4.41834	-10.048	-4.55347	-9.30505	-4.76223	-8.96467	-4.08309	-9.79436	-5.09113
-9.63038	-5.44042	-8.4523	-4.2052	-10.0162	-4.56858	-9.66324	-4.63106	-8.85445	-4.11878	-9.58408	-5.1126
-9.57256	-5.45946	-8.45371	-4.16478	-10.1571	-4.51309	-9.34406	-4.61471	-9.07075	-4.04452	-9.66631	-4.92015
-9.55408	-5.36036	-8.50671	-4.13237	-10.2215	-4.43977	-9.22066	-4.72287	-8.82288	-4.06758	-9.54291	-4.96948
-9.3103	-5.33629	-8.08269	-4.07598	-9.39041	-4.69208	-9.23805	-4.57378	-8.6884	-3.99736	-9.28476	-5.06102
-9.3296	-5.33261	-8.04427	-4.09114	-9.86822	-4.47629	-9.13565	-4.61653	-8.77967	-3.96627	-9.29553	-5.0585
-9.11804	-5.40237	-7.9225	-4.13658	-9.70144	-4.4617	-9.27191	-4.56424	-8.76079	-3.97948	-9.35657	-4.95792
-9.21129	-5.36875	-8.07813	-4.083	-9.158	-4.66182	-9.22989	-4.57152	-8.77296	-3.94204	-8.98989	-4.95292
-9.20875	-5.37002	-7.96343	-4.03901	-9.58522	-4.50556	-9.11651	-4.48771	-8.55079	-3.83921	-9.12136	-4.9043
-9.21694	-5.26698	-7.97367	-3.90865	-9.03185	-4.7106	-9.20355	-4.36596	-8.44281	-3.88009	-8.85294	-4.99894
-8.88639	-5.27062	-7.56855	-4.06159	-9.30847	-4.61514	-8.73618	-4.52978	-8.28013	-3.94172	-8.98076	-4.95929
-8.9084	-5.26676	-7.66944	-4.02533	-9.49644	-4.54657	-9.11449	-4.39311	-8.24833	-3.9489	-8.72943	-5.05091
-8.96702	-5.23792	-7.58245	-4.05674	-9.35934	-4.59244	-8.9051	-4.41633	-8.42827	-3.81037	-8.93021	-4.97419
-9.05786	-5.20527	-7.32536	-4.15049	-9.47175	-4.54678	-8.55757	-4.38652	-7.99153	-3.82538	-8.63797	-5.08402
-8.54994	-5.27533	-7.47341	-4.10208	-9.40171	-4.51826	-8.48862	-4.4032	-8.19053	-3.75686	-9.01897	-4.93776
-8.54059	-5.20549	-7.57121	-3.85527	-9.27125	-4.38976	-8.76916	-4.30531	-8.21614	-3.75209	-8.75638	-4.83237
-8.60442	-5.15227	-7.38069	-3.91799	-8.94082	-4.51124	-8.68795	-4.33785	-8.20735	-3.75892	-8.86269	-4.78315
-8.68789	-5.12099	-7.32826	-3.93983	-9.11472	-4.45211	-8.42569	-4.42824	-7.75788	-3.69581	-8.86336	-4.78367
-8.61841	-5.14009	-7.42066	-3.87715	-8.76597	-4.58008	-8.37517	-4.26584	-8.02498	-3.59611	-8.56459	-4.67484
-8.39356	-5.22518	-6.97126	-3.84687	-8.74375	-4.5881	-8.23896	-4.28082	-7.65499	-3.7299	-8.52894	-4.67061
-8.3865	-5.22871	-6.79835	-3.95408	-8.9183	-4.52675	-8.3232	-4.24631	-7.65373	-3.73624	-8.57062	-4.65472
-8.35248	-5.03526	-7.03418	-3.83533	-9.00653	-4.34516	-7.82176	-4.43183	-7.5238	-3.78593	-8.53031	-4.64996
-8.09602	-5.12227	-6.83887	-3.9043	-8.95883	-4.29177	-8.06623	-4.34544	-7.68842	-3.72286	-8.26043	-4.59378
-8.12882	-5.10619	-6.84346	-3.90276	-8.45596	-4.47557	-7.98353	-4.3696	-7.61966	-3.64466	-8.20353	-4.61495
-8.24456	-5.06974	-6.84528	-3.8998	-8.44038	-4.48429	-7.76435	-4.45467	-7.35564	-3.62356	-8.30827	-4.57897
-8.27002	-5.05907	-6.98988	-3.85641	-8.49258	-4.46032	-7.93484	-4.38813	-7.43533	-3.59351	-8.11905	-4.64291
-7.80919	-5.16376	-6.73567	-3.85351	-8.41736	-4.49541	-8.1638	-4.30792	-7.48792	-3.5732	-8.12149	-4.46089
-7.86856	-5.00166	-6.46295	-3.81979	-8.36337	-4.49117	-7.80901	-4.36002	-7.27449	-3.6561	-8.06309	-4.44465
-7.71384	-5.03775	-6.40638	-3.84164	-8.29037	-4.39454	-7.91037	-4.18056	-7.34837	-3.55608	-8.16964	-4.40791
-7.79506	-5.00952	-6.52678	-3.7981	-7.99457	-4.43719	-8.10174	-4.11808	-7.16474	-3.47374	-8.00056	-4.39471
-7.57901	-5.0825	-6.61894	-3.76378	-8.33064	-4.31187	-7.93263	-4.0287	-7.23169	-3.45286	-7.6179	-4.4002
-7.77341	-5.02182	-6.71659	-3.73082	-8.0369	-4.41296	-7.59729	-4.07593	-6.98374	-3.53768	-7.60301	-4.39968
-7.50325	-5.11638	-6.37725	-3.65224	-8.21098	-4.35312	-7.60474	-4.06482	-6.99598	-3.54042	-7.89072	-4.3032
-7.57723	-5.08748	-6.32228	-3.65532	-7.92197	-4.46112	-7.291	-4.18555	-7.20857	-3.34916	-7.6397	-4.38909
-7.58344	-4.9876	-6.31872	-3.66413	-7.87328	-4.47228	-7.62678	-4.05867	-7.05633	-3.29824	-7.57513	-4.2736
-7.58586	-4.87218	-6.1877	-3.71164	-7.97915	-4.40364	-7.70285	-3.85513	-6.86163	-3.37192	-7.52178	-4.21373
-7.38626	-4.93973	-6.10909	-3.6464	-8.01532	-4.21518	-7.3042	-3.96945	-6.85171	-3.35868	-7.66163	-4.16496
-7.42771	-4.92633	-5.96208	-3.58393	-7.69507	-4.33202	-7.65957	-3.78268	-6.63253	-3.21968	-7.34878	-4.26935
-7.20523	-5.00654	-5.9557	-3.58403	-7.64732	-4.34809	-7.19071	-3.79013	-6.49239	-3.27779	-7.14394	-4.33787
-7.29262	-4.80759	-5.7835	-3.64999	-7.97754	-4.22628	-7.33445	-3.73855	-6.65269	-3.21752	-7.0894	-4.22721
-7.05262	-4.83622	-5.90858	-3.60619	-7.6704	-4.11713	-7.20075	-3.7917	-6.66263	-3.21535	-7.10981	-4.15333
-7.08272	-4.8204	-6.10417	-3.54329	-7.59924	-4.13593	-7.05683	-3.67239	-6.46612	-3.19106	-6.90056	-4.22781
-7.06759	-4.82507	-5.83149	-3.42281	-7.44539	-4.1949	-7.10955	-3.60013	-6.45159	-3.08223	-7.07267	-4.1634
-7.30078	-4.69365	-5.66994	-3.4832	-7.15351	-4.30063	-6.57546	-3.79115	-6.30054	-3.1413	-6.95312	-4.20023
-6.8784	-4.72689	-5.81292	-3.43002	-7.4573	-4.18826	-6.23067	-3.91975	-6.43246	-3.08463	-6.9843	-4.19523
-6.66372	-4.80178	-5.69764	-3.42486	-7.46768	-4.03557	-6.82826	-3.70162	-6.09449	-3.20614	-7.00978	-4.01913
-6.67322	-4.79937	-5.53461	-3.31215	-7.11546	-4.1032	-6.42822	-3.84888	-6.05343	-3.17439	-6.77272	-4.04931
-6.7682	-4.77183	-5.46828	-3.32957	-6.88636	-4.18722	-6.89992	-3.68694	-5.82945	-3.0916	-6.87033	-4.01465
-6.75369	-4.76876	-5.701	-3.25366	-7.3974	-3.99867	-6.81412	-3.55383	-5.99259	-3.02647	-6.91915	-3.9161
-6.65416	-4.63546	-5.35513	-3.16186	-6.93925	-4.1587	-6.88557	-3.46004	-6.06093	-3.0058	-6.4873	-3.94262
-6.46423	-4.65584	-5.12464	-3.25401	-7.01448	-4.137	-6.36329	-3.646	-5.84095	-3.08175	-6.40756	-3.96994
-6.46805	-4.65579	-5.2031	-3.22046	-6.98529	-4.08081	-6.33679	-3.5696	-5.85735	-3.07694	-6.31863	-3.99646
-6.2217	-4.7478	-5.13641	-3.24403	-6.70856	-4.02785	-6.43299	-3.4102	-5.87462	-2.99104	-6.45681	-3.94657
-6.67163	-4.56546	-5.27313	-3.14884	-6.79858	-3.99379	-6.42778	-3.41423	-5.58739	-2.96735	-6.2988	-4.00835
-6.03781	-4.60382	-5.04137	-3.05667	-6.96642	-3.93448	-6.07432	-3.54936	-5.71879	-2.91731	-6.52051	-3.81221
-6.19349	-4.54391	-5.17953	-3.00954	-6.43162	-4.1247	-6.4818	-3.25431	-5.71103	-2.9207	-6.20761	-3.81441
-6.1353	-4.57086	-5.04514	-2.99063	-6.88725	-3.93414	-6.33917	-3.22455	-5.45957	-2.90351	-6.45076	-3.72549
-6.0131	-4.60888	-4.7029	-2.97086	-6.53661	-3.86707	-6.28846	-3.15095	-5.34384	-2.82262	-6.31173	-3.68825
-5.94538	-4.63898	-4.69813	-2.96551	-6.7607	-3.78731	-6.06853	-3.10993	-5.33691	-2.82993	-6.21247	-3.60177
-5.96332	-4.63241	-4.26156	-3.13773	-6.29559	-3.95904	-6.19797	-3.06194	-5.29793	-2.84194	-6.07313	-3.65025
-5.8457	-4.66959	-4.49495	-3.05556	-6.40328	-3.92118	-5.77107	-3.03129	-5.36109	-2.81302	-6.10142	-3.55332
-6.18565	-4.34381	-4.78721	-2.94655	-6.24583	-3.87724	-5.84058	-2.96164	-5.29922	-2.80327	-5.71214	-3.557
-5.88545	-4.43475	-4.79634	-2.89264	-6.18962	-3.77114	-5.73169	-3.00473	-5.26826	-2.64098	-5.6816	-3.57685
-5.82675	-4.46226	-4.67869	-2.75126	-6.40415	-3.68793	-5.76076	-2.98571	-5.029	-2.72526	-5.74281	-3.5522
-5.59404	-4.33909	-4.71858	-2.74059	-6.1696	-3.7712	-5.58829	-2.99502	-5.19485	-2.66776	-5.88683	-3.50081
-5.60452	-4.32494	-4.42131	-2.74248	-6.19598	-3.73021	-5.62757	-2.85989	-5.00912	-2.66554	-5.55494	-3.53837
-5.4034	-4.40199	-4.33271	-2.70985	-5.70975	-3.76987	-5.43808	-2.93255	-4.98	-2.52052	-5.76133	-3.33755
-5.59592	-4.33132	-4.46882	-2.65897	-6.1342	-3.61349	-5.14288	-3.03546	-4.95843	-2.5358	-5.54965	-3.41468
-5.41798	-4.39247	-4.07884	-2.69102	-6.09023	-3.63801	-4.99115	-3.0901	-4.7288	-2.61521	-5.65217	-3.35229
-5.3621	-4.23399	-4.18237	-2.55343	-6.03604	-3.52213	-5.75539	-2.78312	-4.90749	-2.43511	-5.30093	-3.26919
-5.20795	-4.25123	-4.22219	-2.54355	-5.71561	-3.55784	-5.29597	-2.76953	-4.69466	-2.40944	-5.33123	-3.25587
-5.31	-4.20817	-4.01253	-2.62154	-5.52302	-3.62288	-5.31197	-2.7634	-4.63612	-2.43547	-5.21877	-3.29527
-5.07395	-4.29937	-3.79493	-2.51334	-5.56613	-3.61149	-5.14208	-2.72195	-4.4209	-2.51419	-5.11243	-3.34406
-5.2836	-4.20745	-3.79797	-2.48107	-5.85628	-3.51266	-5.4194	-2.51529	-4.29598	-2.55341	-5.0432	-3.36711
-5.07848	-4.08053	-3.63633	-2.5429	-5.51621	-3.45876	-5.02191	-2.65876	-4.32445	-2.38034	-5.30571	-3.11584
-5.1557	-4.05337	-3.78512	-2.49344	-5.54337	-3.40764	-5.03887	-2.59173	-4.42693	-2.27484	-5.1451	-3.11981
-4.92014	-4.14075	-3.76974	-2.49402	-5.50702	-3.42053	-4.32963	-2.69413	-4.29327	-2.32462	-5.24456	-3.04291
-5.06135	-3.97944	-3.77057	-2.2908	-5.26267	-3.51003	-4.7168	-2.70255	-4.44717	-2.27196	-4.93101	-2.97694
-4.76148	-3.9699	-3.88997	-2.2274	-5.41365	-3.35532	-4.35018	-2.66834	-4.10808	-2.29851	-4.92508	-2.98103
-4.71054	-3.98254	-3.53211	-2.26946	-5.37889	-3.24575	-4.51411	-2.72732	-4.19272	-2.18574	-4.73761	-3.04674
-4.6523	-4.00709	-3.47537	-2.17071	-5.28096	-3.28116	-4.26318	-2.70025	-4.20341	-2.1838	-4.68432	-2.96086
-4.59125	-4.03168	-3.2427	-2.26119	-5.34032	-3.13742	-4.24934	-2.70799	-4.09806	-2.21002	-4.52194	-2.89874
-4.53338	-3.88596	-3.4697	-2.16921	-5.02291	-3.16073	-4.51931	-2.61615	-3.88584	-2.08932	-4.55609	-2.88945
-4.51249	-3.84875	-3.1022	-2.23302	-5.18706	-3.1028	-4.13255	-2.75603	-3.97038	-2.05503	-4.58346	-2.87815
-4.48385	-3.86305	-3.20391	-2.04842	-4.88996	-3.14438	-4.67835	-2.55974	-3.88764	-2.08499	-4.70565	-2.76118
-4.4833	-3.86226	-3.1816	-2.0653	-4.85096	-3.00092	-4.67154	-2.40332	-3.87464	-1.96655	-4.32792	-2.73823
-4.43255	-3.72679	-3.14595	-2.07316	-4.33798	-3.18957	-4.23583	-2.50337	-3.6287	-1.96345	-4.2324	-2.77267
-4.29228	-3.70774	-2.91258	-2.0609	-4.50151	-3.13192	-4.48935	-2.31534	-3.85857	-1.88273	-4.10707	-2.82521
-4.20995	-3.74348	-3.08829	-1.87726	-4.82363	-3.01303	-4.21002	-2.29922	-3.77209	-1.76224	-4.36208	-2.73208
-4.26075	-3.71526	-2.99742	-1.9123	-4.79667	-3.02265	-4.18015	-2.30696	-3.7373	-1.70366	-4.37935	-2.59589
-4.12005	-3.56226	-2.84202	-1.898	-4.56767	-2.97015	-3.97095	-2.23677	-3.5064	-1.79236	-4.32607	-2.56858
-4.09508	-3.57234	-2.87235	-1.72727	-4.10955	-3.06207	-3.52112	-2.48958	-3.38248	-1.68522	-4.06446	-2.6218
-4.05974	-3.58146	-2.66509	-1.80489	-4.18172	-3.03188	-3.48957	-2.54951	-3.25925	-1.66135	-4.1728	-2.40782
-4.03459	-3.4416	-2.60516	-1.83238	-4.16336	-3.03798	-4.03102	-2.17759	-3.24165	-1.6711	-3.97431	-2.48622
-3.89949	-3.42281	-2.83429	-1.5992	-4.45274	-2.93075	-3.65439	-2.27422	-3.05274	-1.73385	-3.97746	-2.45385
-3.83069	-3.4405	-2.47948	-1.67071	-4.54213	-2.90452	-3.67892	-2.26833	-3.01007	-1.74675	-3.97252	-2.27441
-3.84968	-3.35452	-2.58856	-1.62674	-4.40301	-2.73079	-3.91557	-2.08479	-3.06142	-1.59627	-4.00551	-2.2638
-3.87069	-3.21509	-2.33928	-1.59391	-4.2079	-2.78841	-3.01876	-2.27732	-3.10975	-1.50197	-3.87211	-2.12355
-3.60836	-3.31466	-2.4706	-1.45274	-4.31987	-2.68821	-3.12405	-2.4546	-2.98126	-1.54664	-3.57249	-2.20081
-3.58954	-3.28549	-2.41899	-1.47247	-3.92881	-2.6812	-3.57889	-2.10082	-2.99923	-1.49854	-3.58461	-2.19379
-3.46865	-3.14096	-2.22733	-1.39897	-4.24107	-2.56471	-3.46836	-2.12321	-2.68496	-1.44353	-3.4766	-2.21526
-3.56535	-3.09749	-1.99899	-1.42013	-3.76458	-2.71943	-3.6121	-2.02128	-2.88639	-1.36299	-3.02582	-2.17702
-3.70682	-2.95596	-2.30579	-1.31419	-3.89598	-2.50063	-3.30239	-1.96978	-2.47929	-1.51497	-3.23077	-2.1059
-3.48935	-2.91426	-1.95285	-1.437	-3.37387	-2.66353	-2.94519	-2.10049	-2.66097	-1.44163	-3.24523	-2.1005
-3.44055	-2.92395	-1.83826	-1.29837	-3.68125	-2.55364	-2.73562	-2.17299	-2.5503	-1.3008	-3.43522	-2.03281
-3.52621	-2.67012	-1.6318	-1.33048	-3.18943	-2.73267	-3.41369	-1.9334	-2.30046	-1.34741	-3.2365	-2.00202
-3.28823	-2.75809	-1.95813	-1.20457	-3.87926	-2.48956	-3.39502	-1.7372	-2.23967	-1.36888	-3.20054	-1.89561
-2.98659	-2.72391	-1.84248	-1.24895	-3.46759	-2.48259	-3.20724	-1.78783	-2.42294	-1.30818	-3.17504	-1.90407
-3.11599	-2.64125	-1.80111	-1.10886	-3.42299	-2.43617	-3.00822	-1.6672	-2.4626	-1.29496	-3.04929	-1.92691
-3.17035	-2.61584	-1.55568	-1.14215	-3.28536	-2.48421	-3.24289	-1.56181	-2.17177	-1.2267	-2.80095	-1.82637
-2.93322	-2.49909	-1.59528	-1.13533	-3.65581	-2.34958	-2.86685	-1.52236	-2.10896	-1.2045	-2.81061	-1.8292
-2.80023	-2.53243	-1.36772	-1.21727	-3.31001	-2.26373	-2.67054	-1.5377	-2.32518	-1.13239	-2.74116	-1.84846
-2.74692	-2.54783	-1.59857	-0.98182	-3.15523	-2.30661	-2.98836	-1.42347	-2.06665	-1.22401	-2.83749	-1.81145
-2.6557	-2.51434	-1.18411	-1.05454	-3.37013	-2.23012	-2.93085	-1.24528	-2.19318	-1.00554	-2.45018	-1.74554
-2.63605	-2.37206	-1.11515	-1.08331	-3.08599	-2.19093	-2.62101	-1.33895	-2.02753	-1.01387	-2.4999	-1.71567
-2.58676	-2.39697	-1.01216	-1.1238	-2.79086	-2.22994	-2.35977	-1.40007	-2.22046	-0.89229	-2.46562	-1.7243
-2.3504	-2.47805	-1.02639	-1.11955	-2.86472	-2.19577	-2.23245	-1.25778	-1.92378	-0.83879	-2.60707	-1.66933
-2.36468	-2.46832	-1.2747	-1.03073	-2.9098	-2.18401	-2.45142	-1.1768	-2.06684	-0.78374	-2.4547	-1.69275
-2.50897	-2.21222	-1.19914	-0.87758	-3.12509	-1.99936	-2.07696	-1.30744	-1.4805	-0.91594	-2.41861	-1.52406
-2.54446	-2.18699	-1.00729	-0.91227	-2.80172	-1.99951	-1.94307	-1.35833	-1.56096	-0.74447	-2.24578	-1.58755
-2.28784	-2.20982	-0.82396	-0.97535	-2.89085	-1.96937	-2.01769	-1.33554	-1.5525	-0.74877	-2.47444	-1.50803
-2.21432	-2.09669	-0.8759	-0.95575	-2.62786	-1.99517	-1.98987	-1.17726	-1.57191	-0.74539	-2.27506	-1.35901
-2.21984	-2.08967	-0.68817	-0.81973	-2.66696	-1.83219	-1.46318	-1.4347	-1.53757	-0.73026	-1.94058	-1.48129
-2.30061	-1.96423	-1.0514	-0.67407	-2.69735	-1.81804	-2.03873	-1.23977	-1.3414	-0.60758	-2.09712	-1.42775
-2.0924	-1.91642	-0.9232	-0.67383	-2.53454	-1.7832	-2.16227	-1.06993	-1.26481	-0.63549	-2.15736	-1.34136
-1.88749	-1.99402	-0.88541	-0.55189	-2.07277	-1.81396	-2.10835	-0.98492	-1.22325	-0.64695	-1.84678	-1.30427
-2.02155	-1.86071	-0.62816	-0.64025	-2.18171	-1.77087	-1.94659	-0.91093	-1.19603	-0.66451	-2.20579	-1.17459
-2.08498	-1.7042	-0.53608	-0.6404	-2.43008	-1.67479	-2.05248	-0.83159	-1.14612	-0.48519	-1.91503	-1.10908
-1.94343	-1.73643	-0.35233	-0.52022	-2.33945	-1.69928	-1.73971	-0.79368	-1.12166	-0.45675	-1.69386	-1.13119
-1.78261	-1.58406	-0.57176	-0.4453	-2.222	-1.57031	-1.47114	-0.88937	-1.09557	-0.46972	-1.70367	-1.12533
-1.68885	-1.62095	-0.59889	-0.38974	-2.0235	-1.64299	-1.63997	-0.82826	-0.9151	-0.52163	-1.74738	-1.09118
-1.53901	-1.67787	-0.2826	-0.34182	-2.098	-1.61179	-1.75721	-0.58496	-0.88316	-0.33219	-1.42359	-1.01126
-1.48872	-1.50208	-0.09121	-0.4101	-1.65532	-1.70825	-1.30275	-0.74461	-0.67944	-0.40459	-1.36344	-1.03581
-1.43127	-1.50475	0.12944	-0.48982	-1.70176	-1.62169	-1.21802	-0.77086	-0.79981	-0.36318	-1.46657	-1.00637
-1.57915	-1.45083	0.03703	-0.46085	-1.76207	-1.51864	-1.63876	-0.46787	-0.77647	-0.35731	-1.45503	-1.00051
-1.43105	-1.32567	-0.01252	-0.39867	-1.91322	-1.45765	-1.2074	-0.5615	-0.55721	-0.22385	-1.1669	-0.88769
-1.39029	-1.29736	-0.02019	-0.2137	-1.66753	-1.54516	-1.36566	-0.4476	-0.59686	-0.20334	-1.27105	-0.84166
-1.35191	-1.29215	0	-0.22972	-1.6114	-1.51948	-1.44997	-0.25041	-0.49984	-0.23734	-1.50142	-0.76938
-1.29473	-1.11812	-0.05267	0.0287	-1.57488	-1.38127	-1.26031	-0.22754	-0.55251	-0.19951	-1.16621	-0.72311
-1.1719	-1.16696	0.17953	0.35666	-1.3689	-1.45364	-0.91661	-0.22516	-0.61089	-0.01741	-1.10125	-0.68347
-1.00175	-1.16844	0.62086	0.82358	-1.43188	-1.4226	-0.58594	-0.34278	-0.38887	-0.09214	-1.0653	-0.69917
-0.80741	-1.07371	1.70874	1.25926	-1.53113	-1.36832	-1.25531	-0.10906	-0.44129	0.03855	-0.88096	-0.60103
-0.83903	-1.05666	2.5466	1.95109	-1.48287	-1.18167	-0.85382	-0.0582	-0.14826	0.03977	-0.89482	-0.52846
-0.78855	-1.07526	3.47446	2.77462	-1.13601	-1.30183	-0.74518	-0.07093	-0.33071	0.10364	-0.99209	-0.49836
-0.81869	-1.03137	4.47294	3.72596	-1.27135	-1.26152	-0.54687	-0.137	-0.19859	0.16711	-0.78101	-0.54971
-0.67534	-0.90487	5.77281	4.67934	-1.25331	-1.08245	-0.62327	-0.08586	0	0.2236	-0.58838	-0.45851
-0.87515	-0.83209	7.70568	5.57735	-1.30303	-1.03249	-0.54916	0.07606	0.36854	0.60682	-0.64167	-0.44046
-0.72993	-0.78659	8.65219	6.91302	-1.34165	-0.90791	-0.41817	0.03331	1.4259	1.32741	-0.70522	-0.40907
-0.5889	-0.71814	10.041	8.21039	-0.9002	-0.95871	-0.43385	0.03	2.41837	2.55627	-0.63413	-0.27498
-0.37059	-0.79379	11.5745	9.52092	-1.21467	-0.84242	-0.02733	-0.11869	3.8699	4.06789	-0.68634	-0.2014
-0.66106	-0.56293	13.3045	10.8818	-1.01154	-0.73553	-0.0722	-0.07604	5.96386	5.7912	-0.44918	-0.24756
-0.45741	-0.54129	15.0589	12.2741	-1.04156	-0.69323	-0.45078	0.27295	8.2142	7.84249	-0.39112	-0.10176
-0.4862	-0.52108	17.1511	13.6721	-0.80478	-0.66214	0	0.15707	10.684	10.2046	-0.19537	-0.17226
-0.24876	-0.38883	19.3146	15.1016	-0.57976	-0.622	-0.09879	0.62284	13.0475	12.9195	-0.3201	-0.11366
-0.47825	-0.31174	21.0985	16.7405	-0.41998	-0.686	1.00345	1.0905	16.0663	15.7126	-0.10526	0.02951
-0.28233	-0.24345	23.4027	18.2382	-0.7776	-0.56393	2.20877	1.90581	19.4429	18.6552	-0.01151	-0.00468
-0.18443	-0.24077	27.7209	19.1336	-0.49694	-0.49024	2.75585	3.36649	24.4956	21.3047	0.06574	-0.04007
-0.08572	-0.20034	30.9179	20.5491	-0.50459	-0.44947	4.39695	4.72465	28.9028	24.4907	-0.17597	0.10425
-0.26635	0.00447	33.4823	22.286	-0.48823	-0.45707	6.15453	6.37787	32.6992	28.1311	0.11689	0.15777
0.09682	-0.09391	35.5968	24.1923	-0.13081	-0.53218	8.08864	8.261	37.0234	31.7851	0	0.27037
0.01808	0.11398	37.6786	26.142	-0.23448	-0.32508	10.2272	10.3246	43.9421	34.7752	0.46321	0.75662
0	0.11772	40.0669	27.9803	-0.05496	-0.38924	12.9483	12.442	48.4461	38.8595	1.4543	1.70533
0.08473	0.23051	42.7995	29.7571	-0.25998	-0.31179	15.7419	14.7673	54.8421	42.4667	2.54069	3.19171
0.20326	0.38768	45.8959	31.4281	-0.02551	-0.24244	18.3103	17.3868	60.3037	46.5848	4.26282	5.0111
0.32944	0.65484	47.9067	33.5425	-0.25669	-0.10668	21.1437	20.091	65.2648	51.0553	6.34532	7.20941
0.82332	0.88584	51.0388	35.2483	0	-0.11602	23.8583	23.0156	69.5537	55.8495	8.60593	9.81282
1.12672	1.27034	53.4045	37.2789	0.30351	0.10933	26.7928	26.0194	73.286	60.9005	10.9412	12.8089
1.24897	1.79038	55.1275	39.5098	0.77182	0.59835	30.7445	28.8095	77.2279	65.9123	13.6954	16.0545
1.76464	2.221	56.8792	41.7101	1.26949	1.33311	34.2855	31.9361	81.9318	70.7237	16.5545	19.6012
2.18488	2.73137	59.1851	43.7104	2.29637	2.20076	37.1146	35.4216	85.4518	75.9946	20.1443	23.2394
2.83552	3.25493	61.6718	45.6945	3.66454	3.17914	40.5883	38.7727	89.5766	81.0957	23.7053	27.1981
3.02651	3.98852	63.7007	47.8018	4.87765	4.46306	43.6994	42.368	93.3294	86.331	28.4034	31.0392
3.37018	4.69854	65.3564	50.0462	5.89144	6.024	47.6141	45.7269	97.3217	91.5052	33.8779	34.963
4.26472	5.24178	67.6815	52.027	7.44851	7.57149	52.5712	48.8775	100.814	96.8582	38.2411	39.5366
4.69412	5.99877	69.5006	54.2253	9.36678	9.1679	55.5211	52.8468	106.91	101.331	42.1197	44.5253
5.4698	6.689	71.2393	56.4112	11.2957	10.9688	58.5832	56.7925	112.714	106.033	45.7428	49.7368
6.35531	7.37584	73.2328	58.4907	12.8302	13.0176	61.8895	60.6854	117.048	111.32	50.8993	54.5891
7.01488	8.15596	75.2029	60.5702	14.9118	15.0186	64.9976	64.718	120.782	116.782	55.927	59.702
7.73856	8.96948	77.4556	62.5822	17.7948	16.8632	67.6263	68.894	124.938	122.105	60.3281	65.1807
8.1434	9.91343	79.0755	64.7574	19.7489	19.2077	71.3269	72.7241	128.52	127.611	63.7973	71.0925
8.78758	10.7576	80.6539	67.0064	22.5877	21.3142	76.8119	76.0398	132.466	132.973	67.669	76.9296
9.34574	11.6636	82.8328	68.9978	25.6061	23.4794	79.5127	80.3844	136.026	138.471	73.1674	82.296
10.1764	12.5055	84.8857	71.0182	30.079	25.2734	82.4154	84.6606	139.491	144.041	79.1307	87.6831
10.8931	13.3846	86.382	73.2474	32.9886	27.7654	85.6642	88.8136	142.874	149.482	83.4812	93.733
11.7039	14.2503	88.5448	75.2585	35.8866	30.3419	87.9286	93.2784	146.206	154.948	87.237	100.018
12.6256	15.1185	90.184	77.4064	39.2341	32.8305	90.8577	97.5086	149.308	160.433	91.1535	106.292
13.2595	16.0699	92.996	79.1684	41.4231	35.7918	93.6972	101.755	152.397	165.917	95.1755	112.529
14.1071	16.9717	95.4592	81.096	44.3863	38.5304	96.9201	105.876	155.299	171.399	99.8453	118.583
14.8439	17.9385	97.1058	83.3203	47.8641	41.1213	102.271	109.271	160.45	176.098	107.646	123.633
15.6729	18.8701	99.1794	85.3414	52.8957	43.2653	105.481	113.533	164.546	181.258	112.6	129.842
16.2899	19.8814	100.772	87.575	55.2436	46.4375	108.107	117.942	167.8	186.699	116.383	136.45
17.1888	20.8162	102.098	89.8387	58.1152	49.437	110.902	122.276	171.225	192.042	120.158	143.075
17.8288	21.7997	103.524	92.0601	60.6818	52.5559	113.202	126.766	174.343	197.499	124.179	149.625
18.7353	22.7337	105.361	94.1081	65.6001	54.8716	116.147	131.005	177.21	202.956	128.323	156.035
19.4628	23.7332	107.117	96.2039	68.9245	57.8375	118.421	135.448	180.284	208.341	134.874	161.634
20.0964	24.7471	108.828	98.2755	71.6029	61.0729	120.988	139.767	183.585	213.602	139.865	167.89
21.2344	25.6214	110.169	100.516	74.6218	64.1473	123.388	144.16	186.671	218.956	143.94	174.445
22.1908	26.5671	112.106	102.476	77.3898	67.3296	126.708	148.213	189.046	224.497	148.196	180.899
22.9949	27.5562	113.687	104.622	82.8155	69.5825	130.596	152.021	191.593	229.944	152.523	187.339
23.9921	28.4974	115.046	106.786	86.2424	72.6881	136.034	155.4	194.628	235.162	159.223	192.937
25.2878	29.3439	116.693	108.862	89.0557	75.9654	139.222	159.631	197.165	240.568	167.899	198.081
26.5634	30.2168	118.571	110.832	91.7139	79.2913	141.952	164.009	199.501	245.994	172.174	204.806
27.6825	31.1766	119.758	113.084	93.8558	82.7514	144.615	168.373	202.008	251.344	175.531	211.777
28.5041	32.222	121.305	115.136	96.2505	86.1088	146.511	172.97	204.826	256.532	178.945	218.644
29.6022	33.1863	123.048	117.176	98.7848	89.3604	148.536	177.44	207.568	261.788	182.069	225.518
30.5475	34.2217	124.722	119.208	101.132	92.6834	150.782	181.79	210.066	267.073	184.971	232.372
31.6547	35.1525	126.164	121.317	103.82	95.8403	152.362	186.347	212.483	272.359	188.756	238.831
32.5635	36.2032	128.854	122.993	105.82	99.2481	154.646	190.628	215.098	277.575	191.624	245.602
33.9774	37.0694	131.491	124.801	108.314	102.429	159.872	193.851	217.365	282.908	194.744	252.201
35.2247	37.9946	133.356	126.823	110.289	105.8	164.575	197.464	219.469	288.255	197.877	258.735
36.1711	39.0514	135.232	128.911	112.484	109.042	167.887	201.563	221.946	293.456	201.237	265.159
37.1174	40.0973	136.864	131.04	114.525	112.335	170.732	205.845	224.352	298.643	205.767	271.157
38.4534	41.0076	138.374	133.273	116.574	115.57	172.134	210.555	226.609	303.907	209.59	277.441
39.6021	42.0237	139.679	135.503	118.737	118.782	174.278	214.974	228.79	309.162	212.657	283.972
40.7163	42.9882	141.184	137.594	121.123	121.887	176.632	219.251	231.234	314.321	215.993	290.357
41.8422	44.0104	142.511	139.75	123.186	125.117	178.972	223.535	233.366	319.568	219.263	296.739
44.278	44.5692	143.811	141.907	125.09	128.364	181.607	227.659	235.643	324.761	222.742	303.023
45.5832	45.5475	145.079	144.04	127.202	131.55	188.984	230.258	237.718	330.015	225.927	309.424
47.0255	46.5187	146.511	146.14	129.281	134.701	191.88	234.55	240.029	335.157	228.815	315.864
47.9169	47.6572	147.42	148.355	131.478	137.839	194.244	239.005	242.49	340.237	231.636	322.308
48.8933	48.769	148.903	150.413	133.218	141.19	196.563	243.42	244.551	345.497	234.422	328.71
50.3326	49.7203	149.932	152.559	135.705	144.179	198.596	247.892	246.815	350.63	237.233	335.08
51.5267	50.736	151.299	154.616	137.332	147.452	200.727	252.264	252.403	354.715	239.41	341.61
52.6667	51.8014	152.305	156.778	139.189	150.623	203.233	256.48	255.017	359.927	242.063	347.96
53.9017	52.7989	153.492	158.872	140.728	153.893	204.347	261.138	257.705	365.118	244.8	354.229
55.6251	53.6598	154.698	160.94	145.657	156.03	206.325	265.426	260.061	370.38	247.38	360.556
57.5161	54.4851	156.091	162.933	147.83	159.203	207.938	269.787	262.238	375.689	249.775	366.907
59.1632	55.3809	157.103	165.069	149.432	162.544	210.153	273.912	264.318	381.01	252.443	373.139
60.4471	56.4679	158.158	167.175	151.829	165.59	211.933	278.187	266.323	386.315	254.681	379.496
61.7167	57.5221	159.412	169.202	153.282	168.979	214.041	282.33	268.531	391.51	257.455	385.686
62.7553	58.6388	160.401	171.337	155.565	172.023	215.989	286.514	270.676	396.748	259.962	391.921
63.7615	59.7866	161.593	173.374	157.488	175.195	218.088	290.638	272.692	401.988	261.907	398.342
64.9696	60.8105	162.796	175.433	159.294	178.393	219.787	294.895	275.017	407.115	264.508	404.523
66.0072	61.9276	163.855	177.476	161.689	181.397	221.802	299.005	277.276	412.241	267.267	410.636
66.9061	63.0638	165.27	179.463	163.69	184.532	223.597	303.19	279.132	417.502	269.734	416.831
67.9211	64.1327	166.091	181.61	165.788	187.63	225.268	307.403	281.045	422.698	272.069	423.096
68.7524	65.2724	167.196	183.684	167.677	190.782	227.365	311.46	283.282	427.813	274.754	429.208
71.0129	65.8985	168.053	185.784	169.699	193.914	229.483	315.533	285.193	432.986	277.273	435.39
72.3528	66.9092	169.697	187.67	171.445	197.098	231.705	319.548	287.169	438.174	279.301	441.715
73.1568	68.1046	170.552	189.806	172.992	200.331	233.507	323.716	289.03	443.344	281.831	447.848
74.4898	69.0443	171.77	191.821	174.806	203.466	235.6	327.793	290.887	448.527	284.324	453.974
75.7568	70.0757	172.964	193.813	176.33	206.657	237.844	331.81	292.6	453.715	286.306	460.305
76.7743	71.1772	174.109	195.86	178.208	209.739	239.785	335.932	294.391	458.899	288.474	466.526
77.7805	72.2621	175.266	197.897	180.12	212.811	241.982	339.966	296.284	464.006	290.616	472.762
78.5752	73.4184	176.407	199.923	182.012	215.891	243.845	344.118	298.066	469.166	292.899	478.926
79.7619	74.4173	177.347	202.024	183.551	219.094	245.167	348.452	303.344	473.166	295.245	485.067
80.866	75.4515	178.715	203.986	184.35	222.487	247.29	352.465	309.46	477.184	297.176	491.321
81.6825	76.6087	179.794	206.047	186.525	225.409	249.094	356.614	312.14	482.437	299.301	497.509
82.5984	77.6603	182.89	207.423	188.01	228.562	251.082	360.675	314.671	487.732	301.268	503.73
83.6776	78.6756	184.492	209.419	189.341	231.765	252.7	364.878	316.75	493.121	303.093	509.985
84.5516	79.7791	186.014	211.423	191.236	234.75	254.124	369.083	319.16	498.362	305.428	516.059
85.6851	80.7275	187.534	213.435	192.729	237.879	255.84	373.198	321.094	503.718	307.689	522.173
86.6631	81.7947	188.506	215.649	193.963	241.091	257.462	377.328	322.935	509.068	309.709	528.335
87.7797	82.802	189.447	217.829	196.091	244.004	258.826	381.558	324.759	514.381	311.999	534.424
88.7589	83.8299	190.539	219.953	197.093	247.289	260.347	385.673	326.336	519.696	314.055	540.602
89.6559	84.9253	191.63	222.037	198.706	250.344	262.468	389.618	328.602	524.766	316.111	546.766
90.4054	86.0314	192.857	224.089	200.498	253.336	263.939	393.78	330.54	529.96	318.173	552.911
91.3753	87.0209	193.713	226.229	201.974	256.457	265.071	398.055	332.787	535.033	320.174	559.107
92.3749	88.0519	194.756	228.33	203.737	259.483	266.444	402.208	334.38	540.32	322.104	565.262
93.2678	89.0968	196.078	230.284	205.052	262.629	268.387	406.175	336.174	545.499	324.127	571.422
94.1993	90.1207	197.319	232.334	206.584	265.698	270.318	410.145	338.306	550.553	325.675	577.676
95.058	91.1977	198.262	234.43	207.706	268.91	271.904	414.234	340.307	555.669	327.987	583.703
95.7378	92.2733	199.417	236.488	209.278	271.931	273.364	418.369	342.21	560.793	330.046	589.802
96.5067	93.3436	200.698	238.448	210.835	274.98	274.767	422.536	343.913	565.963	331.752	596.029
97.5297	94.3246	201.96	240.482	211.554	278.306	275.834	426.756	345.814	571.057	334.108	602.021
98.5225	95.3197	203.165	242.489	212.948	281.362	277.163	430.891	347.655	576.19	335.989	608.199
99.3693	96.3687	204.304	244.571	214.302	284.444	278.951	434.83	349.511	581.291	337.885	614.329
100.148	97.4351	205.094	246.681	216.168	287.337	280.84	438.824	351.488	586.344	339.788	620.49
101.136	98.3983	206.41	248.689	217.269	290.523	281.704	443.068	353.332	591.455	341.753	626.597
102	99.4362	207.489	250.713	218.427	293.668	283.208	447.149	354.803	596.7	343.832	632.682
102.951	100.446	208.657	252.781	220.401	296.5	284.616	451.206	356.426	601.825	345.662	638.85
103.619	101.537	209.548	254.838	221.758	299.607	286.3	455.238	358.135	606.919	350.464	644.051
104.483	102.541	210.15	257.075	222.45	302.888	287.754	459.295	359.887	612.006	356.994	648.954
105.345	103.58	211.443	258.971	224.163	305.825	289.35	463.358	361.557	617.124	360.526	655.019
106.357	104.55	212.552	261.014	228.528	307.896	290.235	467.602	363.081	622.29	363.525	661.234
106.854	105.67	213.646	262.99	230.922	310.818	291.446	471.72	364.888	627.324	365.554	667.741
107.565	106.738	214.51	265.13	232.439	314.011	293.407	475.602	366.408	632.484	368.006	674.01
108.42	107.756	215.766	267.05	234.208	317.121	297.304	478.894	368.179	637.523	370.238	680.374
109.399	108.698	217.02	269.067	235.762	320.25	301.557	482.221	369.297	642.815	372.365	686.663
110.144	109.768	217.705	271.195	237.057	323.514	304.372	486.146	371.129	647.77	374.279	693.008
110.76	110.852	218.632	273.298	238.2	326.763	306.315	490.358	373.133	652.739	376.442	699.207
112.365	111.558	219.853	275.219	239.767	329.817	308.434	494.503	374.621	657.881	378.683	705.381
113.863	112.402	220.525	277.403	241.42	332.86	310.216	498.727	376.222	662.964	381.105	711.491
114.665	113.491	221.308	279.459	243.186	335.868	311.811	502.993	377.926	668.031	382.768	717.835
115.492	114.514	222.073	281.574	244.608	339.002	313.358	507.221	379.49	673.129	384.434	724.109
116.313	115.603	223.244	283.501	245.451	342.303	315.303	511.332	381.052	678.23	386.137	730.337
117.068	116.681	224.406	285.496	246.714	345.425	317.277	515.39	382.814	683.261	388.015	736.518
117.825	117.717	225.295	287.516	247.787	348.615	318.728	519.598	384.087	688.457	389.822	742.681
118.573	118.783	226.347	289.531	249.04	351.675	320.635	523.639	385.962	693.429	391.605	748.799
119.358	119.847	227.241	291.565	250.935	354.581	322.839	527.623	387.115	698.651	393.588	754.892
120.418	120.766	228.574	293.509	251.896	357.789	324.015	531.917	388.568	703.724	395.49	760.992
121.002	121.9	229.272	295.629	253.142	360.877	325.52	536.09	390.241	708.758	397.264	767.125
121.787	122.931	230.019	297.721	254.206	364.014	326.888	540.267	391.882	713.811	398.893	773.297
122.662	123.929	230.763	299.815	256.107	366.867	327.823	544.579	393.241	718.953	400.839	779.375
123.215	125.031	231.855	301.785	257.133	370.016	329.249	548.669	394.868	723.988	402.786	785.432
124.017	126.058	232.713	303.84	258.414	373.097	331.065	552.632	396.355	729.079	404.689	791.507
124.839	127.059	233.476	305.911	259.5	376.232	332.167	556.849	398.171	734.075	405.874	797.784
125.642	128.064	234.604	307.873	261.212	379.14	333.25	561.026	399.438	739.247	408.072	803.753
126.123	129.19	235.79	309.801	262.156	382.321	334.86	564.998	400.962	744.304	409.582	809.93
127.175	130.111	236.229	312.019	263.384	385.407	336.073	569.132	402.827	749.245	410.921	816.172
128.054	131.064	237.243	313.973	264.236	388.58	337.336	573.216	404.053	754.408	412.872	822.149
128.887	132.092	237.939	316.067	265.303	391.668	339.088	577.155	405.21	759.593	415.049	828.141
129.446	133.209	238.909	318.093	266.362	394.752	340.244	581.279	406.586	764.677	416.597	834.285
130.052	134.251	239.868	320.082	267.697	397.747	341.708	585.342	408.194	769.682	418.105	840.46
130.774	135.294	240.754	322.107	268.996	400.777	342.488	589.572	409.542	774.78	419.581	846.592
131.507	136.337	241.809	324.061	270.577	403.715	344.023	593.556	411.281	779.738	421.597	852.564
132.269	137.389	243.154	325.955	271.384	406.876	345.49	597.564	412.571	784.859	423.424	858.62
132.973	138.427	244.051	327.996	272.539	409.95	346.349	601.783	413.871	789.973	425.13	864.745
133.543	139.483	244.943	330.069	273.939	412.912	347.737	605.778	415.248	795.036	426.648	870.869
134.46	140.421	246.063	332.001	275.026	415.996	349.335	609.725	416.438	800.173	428.508	876.924
134.894	141.5	246.891	334.12	275.67	419.21	350.7	613.753	418.052	805.167	430.115	883.018
135.774	142.466	247.708	336.156	276.917	422.215	351.771	617.934	419.838	810.114	431.709	889.148
136.449	143.488	248.516	338.262	277.772	425.328	353.03	621.977	421.007	815.285	433.298	895.225
137.224	144.463	249.585	340.195	279.296	428.24	354.569	625.942	422.161	820.423	434.921	901.333
137.903	145.481	250.29	342.328	280.618	431.214	355.538	630.113	423.809	825.402	436.615	907.4
138.664	146.489	250.896	344.413	281.225	434.446	356.856	634.171	425.105	830.529	438.121	913.537
139.285	147.536	251.81	346.44	282.418	437.461	357.807	638.288	426.259	835.644	439.959	919.528
140.056	148.519	252.741	348.423	283.783	440.403	359.677	642.168	427.798	840.632	441.687	925.6
140.646	149.572	253.542	350.481	284.753	443.488	360.807	646.255	429.439	845.575	442.907	931.823
141.439	150.568	254.521	352.461	285.94	446.518	361.94	650.373	430.436	850.795	444.46	937.9
141.816	151.655	255.329	354.508	286.945	449.573	362.402	654.633	431.796	855.845	446.378	943.862
142.408	152.7	256.153	356.54	287.933	452.679	364.017	658.531	433.441	860.812	448.144	949.895
143.096	153.713	256.895	358.57	289.075	455.687	365.289	662.562	434.699	865.92	449.513	956.065
143.761	154.721	257.743	360.605	290.297	458.72	366.567	666.612	435.741	871.052	451.224	962.127
144.458	155.698	258.481	362.661	291.331	461.761	367.417	670.751	437.452	876.015	452.82	968.18
145.065	156.749	259.283	364.676	292.469	464.795	368.618	674.797	438.503	881.179	454.441	974.264
145.891	157.698	260.43	366.607	293.488	467.872	369.619	678.889	439.951	886.168	457.113	980.022
147.023	158.542	265.169	367.379	294.449	470.941	371.449	682.713	441.282	891.247	458.714	986.169
148.682	159.258	267.49	369.173	295.75	473.906	372.529	686.819	442.63	896.276	460.367	992.269
149.689	160.249	268.771	371.308	296.732	477.028	373.107	691.075	444.112	901.296	461.799	998.458
150.109	161.402	269.728	373.567	297.78	480.033	374.233	695.08	445.384	906.391	463.609	1004.48
151.122	162.348	270.88	375.667	299.166	482.999	376.508	698.756	446.682	911.473	465.005	1010.66
151.682	163.466	272.131	377.768	300.117	486.069	383.293	701.149	447.855	916.585	466.68	1016.69
152.375	164.515	273.047	379.932	301.364	489.061	384.89	705.485	449.155	921.61	468.541	1022.75
153.344	165.44	274.111	382.07	304.235	491.513	386.607	709.698	450.271	926.723	481.913	1025.25
154.04	166.517	275.183	384.119	307.907	493.884	390.57	713.148	451.402	931.839	491.9	1029.82
154.831	167.531	275.71	386.398	309.346	497.054	395.255	716.564	453.148	936.719	494.792	1036.68
155.474	168.578	276.596	388.455	310.866	500.192	399.068	720.387	454.228	941.867	497.703	1043.41
155.952	169.694	277.434	390.582	312.253	503.322	401.74	724.564	455.399	946.897	500.192	1050.06
156.784	170.692	278.094	392.717	313.775	506.444	403.867	728.923	456.696	951.98	502.101	1056.8
157.464	171.705	279.246	394.704	315.055	509.584	405.523	733.347	457.957	957.021	504.326	1063.27
157.847	172.83	280.074	396.755	315.627	512.936	406.861	737.786	459.455	962.014	506.275	1069.75
158.677	173.8	280.943	398.81	316.857	516.034	408.632	741.998	460.692	967.065	508.717	1075.94
159.576	174.757	282.09	400.774	318.334	519.006	410.055	746.285	462.012	972.115	510.985	1082.23
160.092	175.831	282.918	402.814	318.97	522.274	411.877	750.388	463.387	977.148	512.597	1088.56
160.61	176.908	284.022	404.785	320.288	525.299	413.137	754.689	464.453	982.281	514.543	1094.81
161.547	177.839	284.646	406.939	321.48	528.332	414.977	758.711	465.849	987.258	516.614	1100.91
162.098	178.892	285.73	408.902	322.955	531.327	416.218	762.966	466.963	992.369	518.284	1107.18
162.835	179.888	286.759	410.91	324.572	534.261	417.997	766.972	468.089	997.45	520.029	1113.35
163.113	181.049	286.912	413.182	325.66	537.395	419.55	771.093	469.801	1002.37	521.8	1119.54
164.069	181.96	287.882	415.172	326.175	540.661	420.011	775.502	470.832	1007.52	523.39	1125.7
164.656	182.974	288.764	417.137	327.408	543.672	421.429	779.562	472.025	1012.56	525.092	1131.83
165.243	184.028	289.598	419.184	328.257	546.814	422.966	783.538	473.308	1017.6	526.804	1137.93
166.199	184.945	290.103	421.279	329.633	549.755	424.16	787.685	474.645	1022.64	528.269	1144.11
166.469	186.095	291.274	423.209	330.442	552.911	424.999	791.874	475.914	1027.71	530.107	1150.1
167.2	187.055	292.069	425.231	331.437	555.992	426.454	795.892	476.968	1032.81	531.645	1156.23
167.871	188.067	292.963	427.253	332.382	559.04	427.465	800.003	478.355	1037.79	533.093	1162.36
168.602	189.069	293.855	429.264	333.347	562.104	429.111	803.922	479.744	1042.8	535.293	1168.28
169.13	190.089	294.343	431.361	334.852	564.955	430.107	808.083	480.744	1047.94	537.028	1174.33
169.833	191.103	295.158	433.38	335.696	568.12	431.658	812.045	481.896	1052.99	538.539	1180.48
170.272	192.178	295.919	435.41	336.656	571.155	433.206	815.993	483.33	1057.97	539.972	1186.59
170.796	193.242	296.746	437.418	337.777	574.185	434.141	820.174	488.773	1061.75	541.496	1192.72
171.32	194.25	297.782	439.379	338.698	577.244	435.238	824.278	494.803	1065.74	543.398	1198.64
172.057	195.226	298.602	441.365	339.807	580.273	437.258	828.076	496.715	1071.17	544.884	1204.78
172.593	196.269	299.007	443.568	341.033	583.233	438.218	832.248	498.539	1076.47	546.517	1210.79
173.382	197.204	299.678	445.569	342.4	586.198	439.013	836.445	500.314	1081.79	548.053	1216.93
174.022	198.182	300.78	447.52	342.939	589.417	440.011	840.496	502.057	1087.02	549.722	1222.96
174.547	199.261	301.097	449.669	343.863	592.463	441.351	844.498	503.547	1092.3	551.109	1229.09
175.01	200.327	302.101	451.616	345.121	595.426	442.9	848.441	504.928	1097.54	552.494	1235.19
175.626	201.295	302.926	453.608	346.426	598.379	443.948	852.547	506.308	1102.73	554.014	1241.27
176.473	202.227	303.993	455.512	347.33	601.452	445.36	856.518	507.731	1107.87	555.737	1247.27
176.847	203.341	304.758	457.567	348.525	604.465	446.492	860.629	509.302	1113.01	557.336	1253.3
177.409	204.369	305.306	459.669	349.59	607.479	447.711	864.628	510.56	1118.14	558.584	1259.45
177.76	205.44	306.039	461.69	349.943	610.766	448.894	868.718	511.682	1123.33	560.178	1265.48
178.38	206.431	307.149	463.626	351.01	613.711	449.762	872.846	513.132	1128.37	561.329	1271.62
179.81	207.152	307.747	465.699	352.049	616.772	451.489	876.718	514.473	1133.45	563.015	1277.65
182.304	207.571	308.515	467.757	352.931	619.805	452.326	880.855	515.841	1138.54	564.167	1283.77
183.41	208.535	309.009	469.824	353.709	622.911	453.327	884.936	517.01	1143.68	565.962	1289.72
183.859	209.743	309.75	471.838	355.24	625.74	454.968	888.815	518.041	1148.8	567.813	1295.63
184.782	210.749	310.773	473.753	355.823	628.928	455.734	893.045	519.526	1153.79	569.509	1301.72
185.639	211.744	311.533	475.772	357.004	631.891	456.637	897.099	520.703	1158.83	570.574	1307.91
186.063	212.938	311.861	477.945	357.831	634.965	457.631	901.197	522.117	1163.86	571.955	1313.99
187.121	213.859	312.55	479.93	358.821	637.979	459.203	905.07	523.577	1168.85	573.43	1320.01
187.442	215.058	313.225	481.957	359.572	641.079	459.922	909.246	524.376	1174.07	575.091	1326.02
187.899	216.14	314.139	483.939	360.546	644.116	461.122	913.255	526.141	1178.92	576.086	1332.21
188.501	217.223	314.757	485.96	361.193	647.186	462.644	917.164	527.379	1184.01	577.837	1338.19
189.309	218.206	315.768	487.911	362.384	650.126	463.971	921.15	528.379	1189.13	579	1344.3
189.799	219.274	316.663	489.853	363.495	653.112	464.781	925.341	529.65	1194.18	580.699	1350.31
190.462	220.305	317.632	491.835	364.403	656.169	465.432	929.473	530.924	1199.2	582.163	1356.32
191.009	221.378	318.07	493.979	365.016	659.289	466.362	933.538	532.014	1204.3	583.747	1362.36
191.345	222.485	318.915	495.949	366.698	662.096	467.881	937.406	533.314	1209.3	585.103	1368.43
191.887	223.486	319.813	497.947	367.118	665.331	468.915	941.457	534.43	1214.36	586.285	1374.57
192.316	224.558	320.448	499.988	368.034	668.323	470.123	945.446	535.737	1219.39	587.821	1380.56
192.805	225.612	320.926	502.085	369.052	671.361	471.219	949.538	537.006	1224.44	589.588	1386.53
193.509	226.567	321.934	504.045	369.933	674.372	472.252	953.543	538.378	1229.41	590.932	1392.62
194.293	227.495	323.041	505.922	371.119	677.364	473.353	957.622	539.804	1234.43	592.2	1398.73
194.929	228.505	323.763	508.012	371.939	680.403	474.226	961.705	541.043	1239.51	593.202	1404.89
195.808	229.463	324.754	509.941	372.788	683.502	475.053	965.791	542.034	1244.62	595.951	1410.54
196.711	230.369	324.91	512.163	373.642	686.522	476.004	969.856	543.61	1249.55	599.487	1416.06
197.315	231.39	325.969	514.09	374.912	689.471	477.187	973.835	544.456	1254.75	601.673	1422.14
197.686	232.515	326.559	516.153	375.299	692.629	478.604	977.738	545.567	1259.79	603.134	1428.35
198.115	233.613	327.491	518.107	376.704	695.515	484.549	980.338	546.919	1264.76	604.565	1434.54
198.876	234.541	327.966	520.203	377.723	698.519	486.784	984.344	547.838	1269.89	606.426	1440.58
199.286	235.631	329.009	522.117	378.538	701.6	488.222	988.629	549.09	1274.88	607.681	1446.81
199.807	236.678	329.748	524.184	379.394	704.635	488.907	993.044	550.379	1279.89	609.544	1452.8
200.592	237.629	330.123	526.275	380.306	707.693	490.361	997.166	551.734	1284.91	610.94	1458.98
201.083	238.64	331.095	528.256	381.379	710.672	490.942	1001.53	552.78	1289.99	612.566	1465.03
201.814	239.626	331.815	530.264	382.595	713.632	492.935	1005.43	554.197	1294.98	614.886	1470.9
202.101	240.736	332.219	532.368	383.387	716.719	493.525	1009.72	555.497	1299.97	617.551	1476.69
202.711	241.758	332.79	534.434	384.476	719.738	494.55	1013.89	556.582	1305.07	619.311	1482.85
203.302	242.722	333.719	536.346	385.016	722.897	495.903	1017.82	557.585	1310.17	620.622	1489.07
204.047	243.69	334.433	538.383	385.956	725.879	498.043	1021.64	558.91	1315.15	622.239	1495.17
204.458	244.759	335.157	540.406	386.946	728.898	499.02	1025.82	560.182	1320.16	623.667	1501.26
205.02	245.774	335.904	542.366	387.983	731.89	500.018	1029.95	561.217	1325.28	625.29	1507.35
205.696	246.703	336.315	544.508	388.718	735	501.746	1033.83	562.414	1330.26	626.765	1513.41
206.171	247.778	336.822	546.562	389.35	738.11	502.915	1037.94	563.708	1335.29	628.455	1519.48
206.628	248.83	337.525	548.58	390.682	740.981	504.202	1041.95	564.838	1340.35	629.625	1525.64
207.071	249.894	338.275	550.559	391.092	744.141	504.689	1046.26	565.853	1345.44	631.223	1531.7
207.731	250.837	339.299	552.405	392.217	747.109	508.114	1049.58	567.424	1350.35	633.331	1537.52
208.215	251.886	339.848	554.508	393.149	750.076	509.638	1053.69	568.535	1355.45	634.371	1543.79
208.715	252.906	340.563	556.525	394.08	753.118	511.069	1057.77	569.691	1360.47	636.26	1549.7
209.531	253.836	341.064	558.578	394.657	756.243	512.111	1061.98	571.07	1365.49	637.332	1555.91
209.963	254.847	341.774	560.608	395.511	759.258	513.244	1066.09	572.031	1370.62	638.772	1561.94
210.532	255.878	342.488	562.577	396.586	762.22	514.502	1070.15	573.191	1375.59	640.326	1568
210.964	256.926	343.478	564.514	397.243	765.318	516.07	1074.11	574.714	1380.54	642.002	1573.98
211.439	257.964	343.78	566.659	398.202	768.304	517.471	1078.18	575.586	1385.73	643.316	1580.09
212.126	258.879	344.413	568.671	398.919	771.371	518.872	1082.18	576.808	1390.69	644.657	1586.16
212.471	259.988	345.143	570.678	399.957	774.327	520.003	1086.3	577.823	1395.81	646.096	1592.24
212.761	261.054	345.89	572.655	400.367	777.5	521.956	1090.13	579.24	1400.77	647.251	1598.32
213.541	261.984	346.8	574.577	401.591	780.394	523.303	1094.2	580.192	1405.86	648.481	1604.45
214.242	262.905	347.525	576.633	402.335	783.466	524.422	1098.34	581.166	1410.93	649.984	1610.43
214.72	263.952	348.191	578.624	403.035	786.517	525.987	1102.33	582.154	1416.05	650.965	1616.77
215.084	265.016	348.788	580.721	404.071	789.463	527.643	1106.28	583.348	1420.98	652.35	1622.73
215.755	265.996	349.748	582.644	404.802	792.523	528.46	1110.49	584.338	1426.07	653.702	1628.72
216.277	266.971	350.276	584.701	405.646	795.555	529.558	1114.59	585.61	1431.06	655.374	1634.6
216.745	268.034	350.857	586.751	406.993	798.429	530.911	1118.62	586.721	1436.05	656.713	1640.67
217.489	268.978	351.521	588.794	407.325	801.641	531.923	1122.69	587.814	1441.09	657.943	1646.72
217.862	270.06	352.034	590.845	408.453	804.568	533.354	1126.7	588.962	1446.16	659.553	1652.7
218.377	271.04	352.488	592.935	409.01	807.688	534.409	1130.77	590.199	1451.1	660.779	1658.76
218.9	272.068	353.354	594.814	409.77	810.755	535.32	1134.94	591.114	1456.26	662.308	1664.74
219.359	273.081	354.246	596.784	411.267	813.552	536.326	1138.98	591.855	1461.39	663.51	1670.83
219.554	274.228	354.654	598.874	411.518	816.789	537.603	1142.94	593.057	1466.34	664.866	1676.89
220.232	275.13	355.871	600.696	412.57	819.715	539.317	1146.81	594.237	1471.36	666.208	1682.88
220.87	276.092	356.055	602.906	413.587	822.714	540.246	1150.9	595.082	1476.49	668.083	1688.82
221.262	277.148	356.931	604.855	414.023	825.882	541.547	1154.91	596.258	1481.42	668.841	1695.04
221.861	278.14	357.547	606.86	414.88	828.884	542.595	1159	597.223	1486.52	670.797	1700.93
222.367	279.099	358.261	608.908	415.877	831.843	543.4	1163.13	598.287	1491.56	672.181	1706.98
223.094	280.075	358.64	610.981	416.609	834.876	544.295	1167.25	599.515	1496.53	673.428	1713.08
223.294	281.2	359.455	612.955	417.685	837.846	545.379	1171.21	600.434	1501.59	674.85	1719.11
224.17	282.105	359.724	615.103	418.661	840.848	546.287	1175.33	601.451	1506.64	676.002	1725.25
224.927	283.015	360.507	617.028	419.162	843.964	547.56	1179.22	602.463	1511.65	677.032	1731.32
225.756	283.955	361.035	619.095	424.076	845.697	548.767	1183.26	603.356	1516.77	678.314	1737.38
226.174	285.033	362.121	620.971	427.494	848.264	549.75	1187.3	604.217	1521.8	679.775	1743.36
226.76	286.059	362.548	623.039	429.34	851.358	550.446	1191.44	605.299	1526.81	680.863	1749.48
227.173	287.074	363.2	625.08	430.486	854.647	551.299	1195.5	606.241	1531.87	682.459	1755.39
227.902	288.039	363.814	627.07	431.829	857.853	552.557	1199.42	607.208	1536.88	683.925	1761.39
228.393	289.074	364.395	629.117	432.814	861.075	553.32	1203.53	607.921	1541.98	685.332	1767.41
228.803	290.158	365.275	631.05	434.287	864.144	554.839	1207.4	609.308	1546.88	686.927	1773.44
229.332	291.133	365.81	633.11	435.11	867.362	555.496	1211.57	610.214	1551.93	688.169	1779.51
229.769	292.199	366.724	635.029	436.386	870.442	556.455	1215.62	611.071	1557.05	690.035	1785.43
230.321	293.202	367.078	637.193	437.137	873.618	557.943	1219.47	612.001	1562.01	691.373	1791.52
230.747	294.268	367.906	639.071	438.396	876.695	558.76	1223.62	613.263	1566.99	691.761	1797.85
231.247	295.237	368.136	641.252	439.174	879.801	559.756	1227.59	614.377	1572	693.206	1803.78
231.893	296.206	369.029	643.154	440.184	882.892	561.175	1231.57	615.17	1577.09	694.925	1809.76
232.427	297.217	369.66	645.164	440.993	885.958	562.025	1235.62	616.048	1582.17	695.995	1815.82
232.845	298.281	370.013	647.3	441.894	889.062	562.59	1239.83	617.281	1587.15	697.094	1821.92
233.305	299.29	370.909	649.203	443.119	891.979	563.278	1243.89	618.171	1592.19	698.61	1827.86
233.873	300.271	371.806	651.121	444.208	895.029	565.074	1247.69	619.147	1597.26	700.096	1833.9
234.223	301.342	372.362	653.186	445.55	897.96	565.433	1251.88	620.083	1602.28	701.194	1839.98
234.839	302.324	373.415	655.054	446.238	901.137	566.553	1255.87	621.351	1607.24	702.589	1846.02
235.318	303.336	374.326	657.048	446.617	904.331	567.487	1259.9	622.098	1612.35	703.961	1852.06
235.729	304.355	374.819	659.166	447.774	907.293	568.219	1263.96	623.144	1617.38	705.151	1858.14
236	305.43	375.895	661.014	448.898	910.234	569.81	1267.81	624.236	1622.52	706.286	1864.17
236.551	306.438	381.659	661.531	449.628	913.359	570.653	1271.93	625.001	1627.66	707.691	1870.2
236.906	307.471	384.376	663.285	450.355	916.43	571.248	1276.06	625.891	1632.62	709.162	1876.19
237.703	308.358	385.222	665.632	451.341	919.441	572.606	1279.98	626.63	1637.69	710.836	1882.12
238.067	309.41	386.198	667.904	452.178	922.49	573.351	1284.04	627.475	1642.64	712.167	1888.18
238.347	310.504	386.987	670.123	453.479	925.388	574.258	1288.12	628.877	1647.56	714.034	1894.11
238.566	311.574	387.994	672.294	454.004	928.54	575.268	1292.08	629.684	1652.64	715.619	1900.08
239.449	312.411	389.156	674.369	455.514	931.354	576.447	1296.09	630.333	1657.74	716.559	1906.3
239.889	313.417	390.05	676.517	456.251	934.448	577.413	1300.07	631.328	1662.7	718.069	1912.3
240.356	314.465	390.66	678.716	456.756	937.597	577.837	1304.31	632.382	1667.69	719.476	1918.39
240.567	315.567	391.527	680.761	457.559	940.674	578.379	1308.34	633.112	1672.75	720.636	1924.48
241.441	316.42	391.96	682.982	458.229	943.706	579.398	1312.37	633.962	1677.83	722.09	1930.47
241.742	317.487	392.861	685.012	459.194	946.708	580.292	1316.32	635.111	1682.74	723.142	1936.58
242.281	318.493	393.945	686.954	459.965	949.73	581.763	1320.2	636.066	1687.79	724.277	1942.68
242.683	319.521	394.24	689.188	460.744	952.783	582.219	1324.34	636.802	1692.85	725.818	1948.62
243.461	320.436	394.828	691.267	461.981	955.667	583.205	1328.38	637.552	1697.94	726.913	1954.73
243.751	321.466	395.928	693.181	462.586	958.798	584.074	1332.41	638.408	1702.97	728.109	1960.73
244.256	322.487	396.302	695.33	463.43	961.823	585.026	1336.4	639.553	1707.89	729.889	1966.63
244.575	323.553	397.415	697.236	463.961	964.942	585.555	1340.55	651.519	1709.79	731.009	1972.73
245.194	324.527	397.796	699.392	464.802	967.924	586.824	1344.44	665.251	1712.45	732.108	1978.87
245.503	325.563	398.624	701.402	465.642	970.914	588.002	1348.41	667.768	1718.55	733.349	1984.87
245.907	326.597	399.494	703.313	466.444	973.961	588.477	1352.55	669.862	1724.51	734.474	1990.98
246.569	327.523	400.121	705.412	467.736	976.812	589.218	1356.6	671.444	1730.33	735.755	1996.98
247.001	328.579	401.182	707.341	468.693	979.836	590.664	1360.49	673.609	1735.82	737.179	2002.96
247.396	329.591	401.747	709.398	468.97	983.014	591.314	1364.6	674.944	1741.34	738.47	2008.99
247.655	330.644	402.525	711.408	470.285	985.917	591.879	1368.7	676.942	1746.62	739.78	2015.09
248.002	331.682	403.359	713.42	471.019	988.925	592.919	1372.66	678.334	1751.91	740.682	2021.16
248.603	332.648	404.143	715.393	471.723	992.065	593.805	1376.67	680.117	1757.08	741.759	2027.24
248.937	333.667	404.789	717.468	472.631	994.979	594.594	1380.7	681.355	1762.32	742.816	2033.31
249.292	334.707	405.301	719.558	473.21	998.143	595.691	1384.65	682.644	1767.55	744.111	2039.28
249.915	335.637	405.998	721.568	474.391	1001.01	596.388	1388.72	684.228	1772.58	745.331	2045.29
250.546	336.6	406.757	723.582	475.56	1003.99	597.923	1392.6	685.336	1777.82	746.85	2051.27
251.089	337.598	407.016	725.733	476.03	1007.14	598.84	1396.62	686.854	1782.82	747.73	2057.35
251.548	338.593	407.682	727.719	476.995	1010.11	599.592	1400.76	688.284	1787.89	749.219	2063.34
251.758	339.667	408.452	729.717	477.983	1013.08	600.708	1404.69	689.598	1792.96	750.173	2069.44
252.137	340.743	409.22	731.643	478.553	1016.23	601.589	1408.77	690.895	1798.02	750.966	2075.59
252.371	341.807	410.146	733.604	479.106	1019.3	602.234	1412.82	692.269	1803.02	752.155	2081.59
252.85	342.781	410.715	735.646	480.007	1022.27	603.027	1416.94	693.428	1808.15	753.585	2087.58
253.294	343.757	411.694	737.543	480.962	1025.25	603.533	1421.02	694.698	1813.15	754.363	2093.62
253.763	344.75	412.11	739.656	481.635	1028.33	605.189	1424.84	696.025	1818.22	756.089	2099.52
254.242	345.761	413.101	741.619	482.515	1031.34	605.561	1428.95	697.047	1823.27	757.516	2105.5
254.787	346.752	413.667	743.646	483.634	1034.22	606.145	1433.1	698.381	1828.29	758.66	2111.58
255.027	347.759	414.193	745.745	484.035	1037.4	607.486	1436.91	699.224	1833.41	759.433	2117.75
255.629	348.742	414.705	747.822	485.132	1040.33	607.995	1441.08	700.631	1838.41	760.465	2123.85
256.107	349.717	415.242	749.828	485.34	1043.53	608.939	1445.04	701.799	1843.48	761.668	2129.77
256.743	350.693	415.615	751.921	486.237	1046.49	609.428	1449.2	702.849	1848.51	764.493	2135.39
257.028	351.747	416.376	753.89	487.193	1049.42	610.232	1453.19	704.233	1853.48	768.879	2140.78
257.473	352.75	417.144	755.808	488.17	1052.42	611.625	1457.06	705.67	1858.48	770.349	2147.05
258.198	353.691	417.945	757.81	489.174	1055.37	612.888	1460.93	706.728	1863.53	771.938	2153.2
258.467	354.775	418.486	759.848	489.913	1058.48	613.609	1465.09	708.096	1868.54	773.278	2159.48
260.046	355.402	419.225	761.821	490.035	1061.65	614.443	1469.14	709.045	1873.62	774.494	2165.62
263.185	355.605	420.09	763.783	491.247	1064.55	615.65	1473.06	710.135	1878.72	775.817	2171.72
263.843	356.734	420.656	765.861	491.888	1067.58	615.807	1477.3	711.165	1883.76	776.667	2177.9
264.603	357.841	420.952	767.945	492.716	1070.6	616.633	1481.34	712.494	1888.73	778.14	2183.91
264.908	359.042	421.907	769.883	493.432	1073.61	617.768	1485.27	714.107	1893.6	779.434	2189.95
265.8	360.022	422.416	771.925	494.095	1076.7	618.888	1489.19	714.962	1898.73	780.274	2196.14
266.223	361.181	423.051	773.92	494.956	1079.66	619.595	1493.29	715.957	1903.83	781.39	2202.14
267.054	362.186	423.573	775.984	495.716	1082.7	619.921	1497.44	717.18	1908.85	782.541	2208.2
267.346	363.346	424.19	777.984	496.31	1085.78	620.933	1501.4	718.285	1913.87	783.779	2214.22
267.923	364.367	424.875	779.962	497.065	1088.76	621.542	1505.46	719.431	1918.91	784.853	2220.27
268.306	365.471	425.316	782.047	497.881	1091.76	622.552	1509.43	720.671	1923.88	785.997	2226.28
268.48	366.665	426.094	783.988	499.092	1094.64	623.548	1513.41	721.787	1928.98	787.577	2232.26
269.019	367.674	426.732	785.997	499.413	1097.84	624.665	1517.37	722.552	1934.03	788.726	2238.25
269.533	368.667	427.439	787.975	500.414	1100.76	625.714	1521.33	723.783	1939.08	789.962	2244.33
270.258	369.624	428.154	789.978	500.973	1103.81	626.207	1525.48	724.843	1944.09	790.648	2250.5
271.323	370.488	428.504	792.073	501.797	1106.87	626.944	1529.54	725.83	1949.11	792.067	2256.43
271.667	371.609	429.292	794.077	502.687	1109.82	632.103	1532.34	726.979	1954.1	793.483	2262.39
272.429	372.543	429.624	796.145	503.397	1112.9	634.574	1536.23	727.941	1959.18	794.48	2268.53
272.745	373.642	430.89	797.926	504.314	1115.81	636.008	1540.43	729.097	1964.2	795.288	2274.61
273.023	374.752	431.136	800.106	505.14	1118.88	637.153	1544.69	730.294	1969.17	796.559	2280.63
273.441	375.796	431.504	802.189	505.88	1121.87	637.911	1548.96	731.391	1974.19	797.436	2286.7
274.223	376.74	432.07	804.18	506.869	1124.87	639.113	1553.04	732.451	1979.25	798.522	2292.72
274.594	377.75	432.885	806.145	507.346	1127.98	639.988	1557.2	733.641	1984.23	799.821	2298.69
275.102	378.806	433.522	808.147	507.879	1131.06	641.056	1561.3	734.49	1989.37	800.973	2304.75
275.376	379.895	433.848	810.228	508.696	1134.07	642.32	1565.26	735.523	1994.35	802.07	2310.75
275.843	380.924	434.779	812.133	509.223	1137.15	643.377	1569.39	736.367	1999.46	803.245	2316.82
276.331	381.868	435.674	814.072	510.271	1140.08	644.077	1573.49	737.411	2004.41	804.447	2322.73
276.774	382.881	436.211	816.133	511.05	1143.08	645.374	1577.51	738.428	2009.5	805.197	2328.93
277.122	383.95	436.959	818.121	511.646	1146.15	645.85	1581.65	739.438	2014.5	806.367	2334.88
277.685	384.928	437.559	820.143	512.65	1149.08	646.172	1585.86	740.744	2019.45	807.665	2340.91
278.334	385.889	438.272	822.124	513.137	1152.18	647.376	1589.72	741.754	2024.48	808.675	2346.96
278.458	386.992	438.762	824.193	514.034	1155.13	648.436	1593.76	743.073	2029.46	809.703	2353
279.101	387.942	439.271	826.238	514.941	1158.07	649.713	1597.64	744.017	2034.53	810.977	2358.95
279.354	389.033	439.864	828.237	515.972	1161.08	650.256	1601.85	745.133	2039.49	811.821	2365.12
279.762	390.059	440.484	830.264	516.8	1164.05	651.045	1605.86	745.984	2044.6	812.502	2371.17
280.201	391.046	441.334	832.195	517.257	1167.23	651.949	1609.92	747.186	2049.59	813.927	2377.13
280.492	392.09	441.87	834.242	517.994	1170.22	652.724	1614.12	748.1	2054.64	814.788	2383.21
280.969	393.079	442.325	836.32	518.645	1173.31	653.25	1618.2	749.128	2059.71	816.369	2389.07
281.564	394.051	442.824	838.354	519.364	1176.31	654.327	1622.04	749.973	2064.72	817.015	2395.26
281.846	395.104	443.674	840.266	520.271	1179.26	655.651	1625.97	751.232	2069.72	817.917	2401.34
282.074	396.144	444.572	842.211	520.61	1182.41	656.163	1630.01	752.077	2074.74	818.778	2407.33
282.445	397.155	445.14	844.265	521.468	1185.33	657.592	1633.92	752.685	2079.94	820.183	2413.28
282.774	398.16	445.779	846.249	522.244	1188.37	658.624	1637.88	753.764	2084.85	820.908	2419.38
283.114	399.225	446.121	848.388	523.861	1191.12	659.696	1641.91	754.96	2089.83	821.929	2425.44
283.75	400.09	446.644	850.415	523.849	1194.43	660.345	1645.97	755.969	2094.79	822.96	2431.43
284.126	401.126	447.413	852.355	524.622	1197.42	661.24	1650.05	756.993	2099.85	824.191	2437.42
284.623	402.081	447.864	854.435	525.656	1200.3	662.079	1654.04	758.097	2104.83	825.288	2443.44
285.101	403.102	448.455	856.437	526.367	1203.39	662.907	1658.1	758.872	2109.95	826.299	2449.53
285.351	404.155	449.043	858.428	526.937	1206.43	663.911	1662.07	760.096	2114.88	827.214	2455.57
286.058	405.063	449.124	860.597	527.753	1209.48	665.448	1665.93	760.821	2120.03	828.726	2461.5
286.212	406.148	449.777	862.573	529.177	1212.26	666.126	1670.03	761.913	2125	829.622	2467.53
286.47	407.217	450.455	864.51	529.762	1215.39	667.058	1674.1	762.86	2130.05	830.661	2473.58
287.045	408.166	450.771	866.595	530.125	1218.53	668.181	1678.06	764.083	2135	831.621	2479.65
287.422	409.186	451.605	868.519	530.954	1221.52	668.791	1682.19	764.889	2140.12	832.602	2485.65
287.923	410.146	452.446	870.378	531.989	1224.46	669.806	1686.15	765.97	2145.07	833.483	2491.73
288.288	411.174	452.92	872.466	532.53	1227.54	670.846	1690.17	767.038	2150.12	834.954	2497.69
288.599	412.209	453.372	874.532	533.251	1230.58	672.223	1694.04	767.687	2155.19	835.899	2503.71
289.113	413.207	454.007	876.5	533.867	1233.65	673.466	1698.05	768.998	2160.18	836.873	2509.78
289.491	414.194	454.635	878.509	534.871	1236.55	674.043	1702.19	769.52	2165.32	837.786	2515.79
289.802	415.236	455.282	880.526	535.777	1239.59	675.012	1706.24	770.93	2170.22	839.156	2521.8
290.468	416.147	455.794	882.509	536.348	1242.63	675.507	1710.35	771.674	2175.28	840.114	2527.79
290.907	417.183	456.394	884.52	536.755	1245.79	676.611	1714.32	772.617	2180.33	841.399	2533.81
291.442	418.164	456.901	886.591	537.928	1248.62	677.372	1718.36	773.583	2185.29	842.326	2539.9
291.8	419.152	457.41	888.61	538.422	1251.75	677.846	1722.53	774.672	2190.29	843.326	2545.9
292.155	420.192	457.782	890.674	539.284	1254.69	678.943	1726.42	775.898	2195.27	844.437	2551.92
292.781	421.131	458.552	892.632	539.765	1257.78	680.509	1730.26	776.364	2200.45	845.342	2558.03
293.051	422.223	459.092	894.636	540.727	1260.74	681.051	1734.43	777.737	2205.32	846.415	2563.98
293.49	423.228	459.787	896.577	541.749	1263.65	681.73	1738.51	778.927	2210.32	847.6	2570.03
293.73	424.258	460.238	898.662	541.796	1266.9	682.626	1742.5	779.878	2215.38	848.694	2576.02
294.108	425.305	461.138	900.551	543.188	1269.69	683.705	1746.44	780.882	2220.38	849.677	2582.13
294.535	426.285	461.593	902.606	543.586	1272.82	684.934	1750.39	781.731	2225.45	850.824	2588.1
294.866	427.356	462.488	904.562	544.368	1275.85	685.57	1754.49	783.06	2230.42	852.027	2594.13
295.257	428.312	462.669	906.714	544.906	1278.89	687.077	1758.35	783.674	2235.55	852.499	2600.28
295.654	429.292	463.26	908.665	545.809	1281.91	687.719	1762.47	784.583	2240.56	854.041	2606.16
296.382	430.213	464.001	910.645	546.647	1284.81	688.66	1766.51	785.484	2245.56	855.376	2612.17
296.686	431.265	464.246	912.786	547.124	1287.98	689.342	1770.59	786.784	2250.53	855.862	2618.38
297.09	432.278	464.619	914.815	547.942	1290.94	690.428	1774.56	787.822	2255.51	857.019	2624.27
297.372	433.33	465.106	916.834	548.356	1294.06	691.214	1778.61	788.319	2260.69	858.345	2630.27
297.919	434.249	466.048	918.742	549.134	1297.03	691.604	1782.8	789.358	2265.65	859.462	2636.27
298.129	435.365	466.355	920.766	549.928	1299.97	692.231	1786.84	790.629	2270.68	860.292	2642.41
298.983	436.215	466.867	922.796	550.542	1303.05	693.549	1790.7	791.413	2275.66	861.143	2648.43
299.06	437.363	467.541	924.781	551.266	1306.07	694.482	1794.66	792.043	2280.84	862.424	2654.42
299.524	438.302	468.364	926.684	551.889	1309.08	695.613	1798.63	793.012	2285.77	863.376	2660.45
299.371	439.483	468.913	928.717	553.162	1311.94	696.172	1802.79	793.775	2290.88	864.294	2666.52
299.878	440.418	469.326	930.811	553.744	1314.96	696.466	1806.95	794.437	2295.9	865.339	2672.5
300.335	441.446	469.871	932.794	554.449	1318.07	697.403	1810.88	795.319	2300.96	866.601	2678.53
300.771	442.432	470.591	934.741	554.866	1321.11	698.791	1814.69	796.594	2305.81	867.316	2684.59
300.981	443.458	471.11	936.781	555.589	1324.19	699.478	1818.82	796.612	2311.13	868.104	2690.67
301.711	444.34	471.502	938.855	556.297	1327.17	699.854	1822.94	797.216	2316.08	869.343	2696.59
302.027	445.411	472.24	940.801	556.878	1330.2	700.824	1826.93	797.985	2321.14	870.672	2702.57
302.57	446.346	472.836	942.817	557.437	1333.23	701.898	1830.84	798.665	2326.1	872.632	2708.38
302.897	447.407	473.313	944.85	558.055	1336.28	702.858	1834.85	799.999	2331.01	873.815	2714.48
303.12	448.421	473.596	946.917	559.142	1339.16	703.597	1838.91	800.859	2335.98	875.237	2720.47
303.613	449.416	474.292	948.895	560.071	1342.16	704.275	1843.01	801.575	2341.09	876.177	2726.58
304.139	450.378	475.085	950.858	560.53	1345.23	705.117	1846.98	802.395	2346.1	877.701	2732.56
304.368	451.468	475.714	952.808	561.011	1348.35	706.177	1850.97	803.385	2351.09	878.77	2738.69
304.511	452.526	476.093	954.904	561.82	1351.25	707.284	1854.89	804.244	2356.13	879.978	2744.68
304.857	453.507	476.644	956.95	562.456	1354.36	707.916	1859.05	804.952	2361.19	881.048	2750.79
305.462	454.457	477.69	958.762	563.141	1357.33	708.587	1863.02	805.761	2366.2	882.105	2756.78
306.104	455.387	478.024	960.877	564.054	1360.28	709.421	1867.08	806.72	2371.2	883.037	2762.93
306.36	456.439	478.482	962.933	564.526	1363.38	710.292	1871.09	807.777	2376.13	884.276	2768.87
307.022	457.369	479.075	964.936	565.135	1366.41	711.055	1875.12	808.728	2381.15	885.283	2774.93
307.438	458.345	480.008	966.822	565.951	1369.41	712.018	1879.07	809.469	2386.27	886.6	2780.93
307.645	459.465	480.166	969.002	566.781	1372.38	712.42	1883.22	810.346	2391.21	887.654	2786.98
307.98	460.494	480.821	970.959	567.385	1375.4	713.336	1887.17	811.157	2396.28	888.702	2793
307.994	461.634	481.047	973.038	567.749	1378.54	714.211	1891.19	812.124	2401.27	889.465	2799.12
308.504	462.533	481.745	974.998	568.694	1381.41	715.635	1895.03	812.923	2406.31	890.988	2805
308.883	463.548	482.368	977.011	569.44	1384.44	715.875	1899.22	814.58	2411.14	891.916	2811.13
309.173	464.593	483.338	978.858	570.123	1387.44	716.834	1903.2	816.117	2416.06	892.53	2817.2
309.837	465.511	483.661	980.987	570.541	1390.52	717.874	1907.16	817.17	2421.14	893.841	2823.19
310.193	466.522	484.165	983.034	571.365	1393.51	718.694	1911.23	817.632	2426.34	894.733	2829.18
310.39	467.554	484.588	985.034	571.953	1396.54	719.355	1915.29	818.558	2431.36	895.635	2835.28
310.844	468.521	485.544	986.933	572.658	1399.54	720.14	1919.32	819.261	2436.4	896.538	2841.26
311.409	469.503	486.125	988.963	573.224	1402.6	721.117	1923.26	820.004	2441.52	898.173	2847.13
311.932	470.455	486.816	990.951	573.737	1405.61	722.266	1927.22	820.7	2446.54	898.857	2853.3
312.187	471.53	487.301	993.007	574.528	1408.62	723.444	1931.16	821.641	2451.53	899.901	2859.32
312.308	472.594	487.529	995.139	575.117	1411.61	723.958	1935.3	822.654	2456.49	900.921	2865.36
312.823	473.561	488.127	997.11	576.019	1414.6	724.13	1939.5	823.403	2461.61	901.934	2871.37
313.128	474.572	488.518	999.13	576.604	1417.63	725.064	1943.44	824.069	2466.6	903.513	2877.22
313.417	475.635	489.394	1001.06	577.09	1420.69	725.786	1947.47	824.931	2471.62	903.96	2883.49
313.653	476.688	489.516	1003.22	577.683	1423.74	726.557	1951.42	825.856	2476.6	904.934	2889.44
314.182	477.588	494.277	1003.89	578.376	1426.74	727.637	1955.41	826.502	2481.74	906.264	2895.44
314.709	478.53	497.721	1005.4	578.869	1429.79	728.344	1959.44	827.053	2486.73	907.072	2901.51
315.064	479.564	498.634	1007.7	579.526	1432.8	729.3	1963.45	828.017	2491.73	907.99	2907.56
315.53	480.574	499.774	1009.85	580.331	1435.69	730.453	1967.34	828.752	2496.72	908.817	2913.59
315.822	481.616	500.654	1012.08	581.137	1438.72	730.685	1971.59	829.403	2501.86	910.532	2919.46
316.353	482.532	501.228	1014.33	581.738	1441.74	731.553	1975.51	830.319	2506.75	910.793	2925.69
316.725	483.56	502.705	1016.23	582.316	1444.81	732.451	1979.56	831.093	2511.85	911.936	2931.66
316.742	484.708	504.381	1018.17	583.075	1447.77	732.77	1983.66	832.126	2516.73	913.074	2937.62
317.266	485.677	504.905	1020.42	583.455	1450.86	733.822	1987.6	832.609	2521.93	913.841	2943.75
317.648	486.651	505.672	1022.51	584.302	1453.81	735.124	1991.47	833.417	2526.83	915.052	2949.71
318.109	487.604	506.531	1024.62	585.23	1456.77	735.202	1995.72	834.059	2531.98	916.361	2955.64
318.31	488.658	507.46	1026.64	585.562	1459.86	736.652	1999.5	835.024	2536.9	917.104	2961.7
318.717	489.695	508.237	1028.7	586.471	1462.86	737.349	2003.58	836.086	2541.9	918.349	2967.74
319.163	490.671	508.586	1030.91	594.253	1463.82	737.998	2007.67	836.686	2546.9	918.96	2973.8
319.597	491.666	509.695	1032.84	597.519	1466.73	738.812	2011.66	837.482	2551.99	919.995	2979.9
319.924	492.624	510.18	1034.91	599.065	1470.03	739.3	2015.78	838.342	2556.93	920.908	2985.87
320.249	493.673	510.831	1036.99	600.398	1473.4	740.548	2019.61	838.987	2562.05	921.881	2991.92
320.858	494.623	511.648	1038.99	601.687	1476.59	740.631	2023.85	839.918	2566.91	922.887	2997.89
321.269	495.638	512.363	1041	602.607	1479.9	742.086	2027.64	840.615	2572.08	923.793	3003.97
321.293	496.747	512.995	1043.07	603.428	1483.15	742.758	2031.72	841.598	2576.98	924.674	3010
321.678	497.698	513.536	1045.14	604.804	1486.21	743.458	2035.78	842.36	2582.08	925.575	3016.02
322.144	498.679	514.1	1047.17	605.276	1489.48	744.052	2039.81	842.896	2587.09	927.377	3021.84
322.596	499.705	514.752	1049.2	605.869	1492.61	744.951	2043.8	843.867	2592.14	927.965	3028.01
322.479	500.85	515.201	1051.27	606.793	1495.67	745.989	2047.74	844.493	2597.12	929.364	3033.98
322.987	501.814	516.129	1053.18	607.77	1498.74	747.131	2051.73	845.55	2602.17	929.672	3040.15
323.539	502.694	517.044	1055.07	608.869	1501.67	747.89	2055.73	845.965	2607.2	930.882	3046.06
323.847	503.741	517.718	1057.13	609.295	1504.91	748.973	2059.72	846.895	2612.24	931.736	3052.15
324.144	504.785	518.02	1059.27	610.473	1507.76	749.572	2063.81	847.657	2617.18	932.752	3058.1
324.557	505.783	518.354	1061.34	611.104	1510.91	750.537	2067.84	848.501	2622.26	933.685	3064.22
325.082	506.713	519.364	1063.24	612.486	1513.75	751.564	2071.76	849.215	2627.2	934.794	3070.14
325.382	507.715	519.955	1065.29	622.976	1514.13	752.577	2075.78	849.873	2632.34	935.664	3076.28
325.684	508.725	520.521	1067.29	627.857	1516.81	752.717	2080.01	850.756	2637.22	936.287	3082.3
326.115	509.743	521.152	1069.3	629.332	1520.48	754.034	2083.89	851.41	2642.38	937.625	3088.29
326.606	510.716	522.062	1071.23	630.483	1524.08	754.601	2087.98	851.976	2647.36	938.677	3094.22
326.894	511.782	522.377	1073.35	632.349	1527.31	755.446	2091.93	853.038	2652.36	940.877	3100.04
327.223	512.748	522.8	1075.37	633.475	1530.73	756.548	2095.89	853.981	2657.27	942.792	3105.93
327.791	513.717	523.511	1077.36	634.571	1534	757.512	2099.87	854.851	2662.37	945.004	3111.84
328.177	514.715	524.01	1079.4	635.307	1537.35	757.977	2104.04	855.263	2667.4	950.407	3117.09
328.527	515.765	524.778	1081.33	636.618	1540.43	758.729	2108.03	856.147	2672.48	951.906	3123.39
328.899	516.773	525.165	1083.43	637.959	1543.46	759.264	2112.11	857.299	2677.3	953.393	3129.64
329.406	517.714	525.823	1085.46	639.678	1546.42	760.348	2116.06	858.03	2682.47	954.574	3135.93
329.89	518.684	526.183	1087.44	642.358	1549.06	761.663	2119.93	858.523	2687.47	956.202	3141.92
330.154	519.755	527.005	1089.41	643.6	1552.31	761.908	2124.17	859.678	2692.45	957.181	3148.21
330.49	520.781	527.419	1091.47	644.459	1555.51	762.622	2128.12	864.235	2696.45	958.528	3154.21
330.723	521.875	528.103	1093.44	645.649	1558.63	763.655	2132.11	872.003	2700.32	959.553	3160.4
331.237	522.777	529.094	1095.29	646.508	1561.78	764.08	2136.18	873.154	2705.9	960.694	3166.37
331.775	523.753	529.42	1097.46	647.709	1564.77	764.955	2140.21	874.35	2711.41	962.157	3172.42
332.105	524.785	529.681	1099.58	649.084	1567.76	765.36	2144.28	875.296	2716.71	963.866	3178.31
332.269	525.883	529.913	1101.61	649.799	1570.97	766.135	2148.27	876.637	2721.91	965.622	3184.28
332.836	526.819	530.713	1103.55	650.369	1574.13	767.361	2152.16	877.908	2726.99	966.801	3190.36
333.292	527.777	531.444	1105.54	650.882	1577.27	768.618	2156.1	881.275	2731.63	968.536	3196.34
333.3	528.904	531.919	1107.53	651.922	1580.18	769.177	2160.23	883.302	2736.69	969.323	3202.53
333.75	529.899	532.439	1109.55	653.165	1583.17	769.825	2164.26	884.758	2741.89	970.353	3208.62
334.088	530.892	533.221	1111.51	653.757	1586.26	770.256	2168.4	885.873	2747.07	971.895	3214.52
334.528	531.882	533.61	1113.58	654.655	1589.29	771.506	2172.24	887.42	2752.16	973.136	3220.57
334.891	532.845	534.162	1115.53	655.826	1592.24	772.192	2176.29	888.416	2757.31	974.156	3226.63
335.369	533.823	534.495	1117.66	656.856	1595.18	772.487	2180.44	889.638	2762.37	974.832	3232.81
335.706	534.842	535.117	1119.63	657.7	1598.26	773.204	2184.41	890.613	2767.44	975.775	3238.84
336.145	535.873	536.02	1121.5	658.611	1601.3	773.972	2188.44	891.853	2772.48	977.717	3244.68
336.321	536.948	536.452	1123.6	659.321	1604.37	774.855	2192.34	892.92	2777.54	978.209	3250.85
336.606	537.939	536.832	1125.68	660.369	1607.36	776.032	2196.31	893.939	2782.64	979.355	3256.9
336.812	538.951	537.831	1127.55	661.315	1610.54	776.607	2200.34	895.18	2787.64	980.732	3262.78
337.411	539.92	538.107	1129.65	662.3	1613.5	777.061	2204.49	896.671	2792.58	981.94	3268.88
337.552	540.985	538.424	1131.71	663.467	1616.39	777.693	2208.49	898.113	2797.52	983.141	3274.82
338.034	541.954	539.259	1133.65	664.357	1619.41	778.678	2212.44	899.51	2802.53	984.267	3280.95
338.542	542.89	539.517	1135.68	665.154	1622.43	779.458	2216.45	900.474	2807.59	985.151	3286.99
338.997	543.858	539.751	1137.8	665.931	1625.49	779.711	2220.58	901.491	2812.71	985.749	3293.19
339.183	544.946	540.223	1139.82	666.708	1628.49	780.264	2224.61	903.017	2817.58	986.733	3299.08
339.714	545.912	540.606	1141.83	668.075	1631.42	781.068	2228.57	903.949	2822.7	987.804	3305.11
339.972	546.971	541.346	1143.69	668.974	1634.38	782.072	2232.51	904.995	2827.76	989.259	3310.95
340.19	548.015	542.04	1145.68	669.805	1637.51	782.619	2236.57	905.742	2832.91	990.495	3317.01
340.399	548.996	542.259	1147.77	670.676	1640.5	783.342	2240.55	906.897	2837.85	990.924	3323.18
340.955	549.951	542.897	1149.74	671.467	1643.54	784.068	2244.59	907.875	2842.9	992.157	3329.16
341.113	551.019	543.464	1151.72	671.986	1646.69	785.116	2248.48	909.073	2847.83	993.543	3335.12
341.389	552.058	544.155	1153.7	672.701	1649.69	785.922	2252.57	909.888	2852.95	993.959	3341.29
341.798	553.024	544.869	1155.66	673.373	1652.71	786.579	2256.56	910.927	2857.96	995.006	3347.29
342.263	553.976	545.629	1157.6	674.379	1655.68	787.324	2260.6	911.786	2863.03	996.391	3353.18
342.512	554.997	546.036	1159.69	676.955	1658.11	788.066	2264.61	912.495	2868.02	997.405	3359.23
343.214	555.92	546.673	1161.72	678.602	1661.13	788.541	2268.72	913.743	2872.98	998.389	3365.3
343.446	556.969	546.898	1163.77	679.903	1664.15	789.21	2272.73	914.845	2877.95	999.069	3371.35
344.148	557.902	547.395	1165.83	681.22	1667.19	789.747	2276.79	915.885	2883.04	1000.4	3377.35
344.238	558.932	548.048	1167.77	681.892	1670.38	790.769	2280.71	916.449	2888.05	1001.25	3383.38
344.93	559.88	548.642	1169.77	683.02	1673.38	791.843	2284.63	917.519	2893.11	1002.14	3389.42
345.06	560.977	548.994	1171.8	684.368	1676.34	792.261	2288.75	918.379	2898.13	1003.52	3395.29
345.509	561.969	549.321	1173.9	685.323	1679.47	793.374	2292.66	919.242	2903.23	1004.41	3401.45
346.848	562.652	549.672	1175.96	686.476	1682.42	793.928	2296.72	920.237	2908.15	1005.47	3407.39
351.818	562.299	550.217	1177.9	687.61	1685.5	794.584	2300.8	921.251	2913.22	1006.48	3413.51
352.371	563.567	550.775	1179.9	688.476	1688.53	795.048	2304.86	922.074	2918.23	1007.72	3419.39
353.128	564.773	551.263	1181.89	689.452	1691.6	795.903	2308.88	922.883	2923.3	1008.73	3425.53
353.722	565.929	552.083	1183.8	690.426	1694.63	796.489	2312.84	923.704	2928.27	1009.89	3431.44
354.263	567.079	552.562	1185.8	691.612	1697.58	797.204	2316.88	924.728	2933.3	1010.6	3437.65
354.713	568.23	551.463	1188.32	692.888	1700.56	797.966	2320.87	925.803	2938.28	1011.97	3443.52
355.131	569.378	552.255	1190.15	694.144	1703.54	799.26	2324.72	926.687	2943.37	1012.7	3449.68
355.55	570.498	552.605	1192.1	694.817	1706.67	799.914	2328.83	927.646	2948.29	1013.72	3455.61
355.91	571.649	553.315	1194.02	695.104	1709.92	800.326	2332.91	928.588	2953.33	1014.76	3461.72
357.195	572.38	553.443	1196.1	696.362	1712.77	801.159	2336.89	929.478	2958.34	1015.69	3467.65
357.786	573.482	554.061	1198.05	697.043	1715.89	801.944	2340.9	930.417	2963.35	1016.77	3473.78
358.515	574.473	554.351	1200.01	698.452	1718.76	802.321	2345.01	931.213	2968.44	1018.14	3479.65
358.931	575.605	554.843	1202.05	698.719	1721.92	803.178	2348.97	932.255	2973.38	1019.28	3485.72
359.329	576.688	555.41	1204	699.422	1724.96	803.717	2353.01	933.173	2978.41	1020.22	3491.73
359.824	577.707	555.799	1206.05	700.334	1727.98	804.723	2356.98	933.888	2983.5	1020.68	3497.89
360.025	578.818	556.429	1207.96	700.888	1731.05	805.543	2360.91	934.918	2988.49	1021.72	3503.85
360.356	579.91	557.086	1209.96	701.894	1734.03	805.564	2365.13	936.298	2993.42	1022.62	3509.9
360.753	580.931	557.517	1211.98	702.772	1736.97	806.844	2368.97	936.887	2998.53	1023.67	3515.9
361.187	581.981	558.181	1213.93	703.53	1740.06	807.673	2372.97	937.741	3003.56	1024.62	3521.88
361.578	582.952	558.467	1216	704.534	1743.01	808.35	2377.02	938.665	3008.59	1025.55	3527.9
362.067	583.97	559.181	1217.98	705.019	1746.1	808.716	2381.13	939.997	3013.47	1026.51	3533.93
362.194	585.078	559.532	1220	706.184	1748.99	809.305	2385.21	940.388	3018.63	1027.41	3540
362.382	586.18	559.918	1222.08	707.453	1751.93	810.658	2388.93	941.549	3023.59	1028.68	3545.93
362.903	587.122	560.528	1224.03	707.919	1755.01	810.84	2393.15	942.103	3028.69	1029.47	3551.99
363.363	588.048	561.041	1226.07	708.767	1758.1	811.637	2397.1	942.918	3033.72	1030.62	3557.96
363.685	589.061	561.206	1228.09	709.344	1761.17	812.614	2401.05	943.795	3038.69	1031.33	3564.1
364.195	590.073	561.633	1230.12	710.104	1764.19	813.616	2405.06	944.693	3043.69	1032.38	3570.02
364.452	591.104	562.269	1232.08	710.425	1767.34	814.04	2409.11	945.775	3048.64	1033.46	3576
364.964	592.119	562.863	1234.05	711.128	1770.29	814.716	2413.19	946.571	3053.75	1034.6	3582.07
365.359	593.052	563.087	1236.12	712.247	1773.19	815.423	2417.19	947.109	3058.76	1035.56	3588.07
365.604	594.13	563.523	1238.15	713.294	1776.17	815.956	2421.27	948.133	3063.79	1036.32	3594.13
365.706	595.21	564	1240.18	713.678	1779.27	816.784	2425.21	949.183	3068.73	1037.18	3600.17
366.384	596.124	564.672	1242.07	714.416	1782.31	817.511	2429.22	949.705	3073.91	1038.33	3606.2
366.583	597.187	565.214	1244.07	714.997	1785.33	818.106	2433.29	950.815	3078.76	1039.43	3612.15
366.969	598.18	565.616	1246.12	716.146	1788.23	819.275	2437.14	951.524	3083.89	1040.47	3618.16
367.347	599.133	566.076	1248.14	716.642	1791.34	819.573	2441.32	952.348	3088.83	1041.34	3624.24
367.726	600.167	566.759	1250.05	717.509	1794.34	820.409	2445.29	953.191	3093.93	1042.55	3630.24
368.063	601.175	567.356	1252.04	717.999	1797.39	821.807	2449.1	954.324	3098.78	1043.49	3636.18
368.316	602.26	567.497	1254.22	718.538	1800.47	821.589	2453.44	954.801	3103.96	1044.21	3642.36
368.804	603.211	568.149	1256.08	719.159	1803.44	822.095	2457.44	955.486	3109.01	1045.11	3648.36
369.32	604.154	568.712	1258.12	719.641	1806.5	822.825	2461.44	956.631	3113.95	1045.92	3654.46
369.628	605.174	569.135	1260.14	720.551	1809.46	824.124	2465.25	957.377	3118.99	1047.38	3660.28
369.834	606.245	569.338	1262.29	721.859	1812.28	825.205	2469.2	958.207	3123.99	1048.25	3666.43
370.227	607.231	569.969	1264.17	722.678	1815.32	825.986	2473.24	958.756	3129.01	1048.74	3672.5
370.696	608.247	570.552	1266.16	723.18	1818.46	826.258	2477.36	959.68	3134.03	1049.71	3678.53
370.691	609.297	570.959	1268.21	723.344	1821.54	827.063	2481.38	960.865	3138.97	1050.65	3684.41
371.014	610.321	571.046	1270.33	724.528	1824.46	827.758	2485.37	961.56	3144.02	1051.59	3690.55
371.421	611.291	571.913	1272.13	725.509	1827.39	828.27	2489.46	962.092	3149.12	1052.94	3696.43
371.868	612.273	572.263	1274.26	726.24	1830.43	828.762	2493.53	963.15	3154.03	1053.88	3702.54
371.811	613.399	572.825	1276.2	726.328	1833.64	829.359	2497.52	964.019	3159.1	1054.24	3708.63
372.335	614.333	573.279	1278.26	727.236	1836.58	829.934	2501.57	964.632	3164.16	1055.29	3714.67
372.661	615.296	573.873	1280.17	727.875	1839.56	830.667	2505.47	965.446	3169.14	1056.75	3720.45
373.462	616.171	574.243	1282.27	728.852	1842.55	831.672	2509.45	966.42	3174.15	1057.61	3726.62
373.625	617.247	574.582	1284.31	729.872	1845.45	832.506	2513.42	967.248	3179.14	1058.35	3732.61
373.913	618.313	575.159	1286.21	730.45	1848.53	832.755	2517.58	967.956	3184.22	1059.18	3738.73
374.384	619.257	575.569	1288.28	730.997	1851.59	833.254	2521.67	968.963	3189.16	1060.44	3744.64
374.649	620.254	575.892	1290.35	731.617	1854.65	834.379	2525.48	969.58	3194.26	1061.38	3750.74
375.036	621.248	576.311	1292.33	732.422	1857.61	835.193	2529.5	970.776	3199.17	1062.28	3756.64
375.188	622.365	576.9	1294.29	733.301	1860.61	835.903	2533.52	971.464	3204.29	1063.56	3762.67
375.51	623.337	577.195	1296.35	734.136	1863.58	836.347	2537.63	972.643	3209.15	1064.22	3768.72
376.006	624.332	577.708	1298.37	734.717	1866.7	837.294	2541.58	973.033	3214.37	1065.48	3774.75
376.155	625.377	578.183	1300.33	734.918	1869.81	837.733	2545.57	974.07	3219.22	1066.22	3780.75
376.594	626.326	578.725	1302.28	735.814	1872.74	838.371	2549.66	974.765	3224.34	1067.19	3786.83
376.786	627.389	579.254	1304.27	736.536	1875.71	839.375	2553.57	975.664	3229.31	1068.79	3792.65
377.308	628.341	579.804	1306.33	737.866	1878.56	839.922	2557.62	976.164	3234.43	1073.17	3798.12
377.48	629.413	580.218	1308.27	738.574	1881.58	840.3	2561.72	977.343	3239.33	1075.17	3804.15
377.705	630.444	580.791	1310.3	739.177	1884.7	841.157	2565.62	977.985	3244.43	1076.71	3810.37
377.976	631.383	581.251	1312.33	739.858	1887.72	841.658	2569.7	978.812	3249.44	1077.65	3816.56
378.614	632.321	581.662	1314.34	740.563	1890.75	842.421	2573.72	979.445	3254.48	1078.92	3822.67
378.74	633.376	582.103	1316.32	741.002	1893.81	843.315	2577.66	980.189	3259.5	1080.3	3828.65
378.984	634.431	582.404	1318.44	741.702	1896.84	843.755	2581.81	981.295	3264.45	1081.08	3834.87
379.355	635.414	582.757	1320.45	742.316	1899.81	844.456	2585.74	981.769	3269.54	1082.33	3840.84
379.681	636.415	583.185	1322.47	743.342	1902.8	845.152	2589.78	982.769	3274.45	1083.36	3846.96
380.006	637.382	583.403	1324.47	743.46	1905.92	846.107	2593.7	983.657	3279.52	1084.23	3852.96
380.248	638.445	583.909	1326.51	744.373	1908.86	846.902	2597.73	984.592	3284.53	1085.01	3859.05
380.848	639.337	584.552	1328.44	745.069	1911.89	848.009	2601.68	985.102	3289.62	1085.98	3865.02
381.288	640.346	584.957	1330.44	745.819	1914.85	847.964	2605.85	993.102	3292.95	1087.38	3870.98
381.268	641.462	585.218	1332.47	746.197	1917.94	849.06	2609.8	996.092	3298.05	1088.56	3876.97
381.683	642.39	585.79	1334.45	747.15	1920.91	849.821	2613.78	997.903	3303.41	1089.78	3883.04
382.279	643.319	586.71	1336.33	748.004	1923.8	850.613	2617.82	998.661	3308.85	1091.3	3888.98
382.676	644.347	586.934	1338.4	748.644	1926.92	851.448	2621.8	999.6	3314.12	1094.11	3894.68
382.811	645.41	587.352	1340.45	749.163	1929.94	851.579	2625.9	1000.79	3319.17	1094.99	3900.87
383.083	646.467	587.842	1342.49	750.033	1932.93	851.945	2630	1001.82	3324.36	1096.24	3907
383.752	647.315	588.26	1344.45	750.731	1935.94	852.501	2633.97	1002.53	3329.45	1097.37	3913.02
384.197	648.318	588.686	1346.45	751.151	1939.05	853.401	2637.94	1003.36	3334.58	1098.42	3919.11
384.312	649.423	588.957	1348.52	752.157	1941.88	854.084	2641.92	1004.21	3339.58	1099.19	3925.22
384.764	650.395	589.446	1350.57	752.877	1944.96	854.927	2645.85	1005.29	3344.62	1100.25	3931.27
385.378	651.324	589.715	1352.58	753.296	1948.03	855.502	2649.97	1006.03	3349.63	1101.2	3937.27
385.555	652.406	590.458	1354.47	754.07	1951.02	855.989	2654.02	1006.48	3354.82	1102.08	3943.32
385.789	653.395	590.71	1356.53	754.738	1954.03	858.28	2657.6	1007.66	3359.68	1102.97	3949.31
386.068	654.458	591.047	1358.62	755.921	1956.88	864.88	2660.38	1008.81	3364.67	1104.03	3955.35
386.385	655.481	591.795	1360.42	756.438	1959.97	866.497	2664.67	1009.22	3369.82	1104.91	3961.4
386.734	656.495	592.115	1362.53	757.22	1963.02	866.782	2669.22	1010.4	3374.78	1105.98	3967.37
387.119	657.482	592.605	1364.52	757.72	1966.07	867.901	2673.32	1011.51	3379.77	1106.54	3973.49
387.391	658.481	593.12	1366.56	758.784	1968.99	868.495	2677.63	1011.89	3384.83	1107.71	3979.48
387.774	659.437	593.661	1368.45	759.486	1972.06	869.184	2681.75	1013.03	3389.78	1108.63	3985.47
387.998	660.515	594.467	1370.42	759.778	1975.18	870.358	2685.72	1013.97	3394.78	1109.61	3991.53
388.378	661.484	594.485	1372.6	760.8	1978.08	870.614	2689.99	1014.97	3399.8	1110.43	3997.53
388.864	662.486	594.843	1374.6	761.511	1981.14	871.842	2693.85	1015.72	3404.86	1111.45	4003.55
388.912	663.567	595.38	1376.54	761.986	1984.12	873.183	2697.81	1016.2	3409.96	1112.43	4009.55
389.461	664.45	595.761	1378.62	762.41	1987.27	873.411	2701.98	1017.32	3414.95	1113.39	4015.59
389.902	665.406	595.897	1380.72	763.794	1990.06	874.164	2706.04	1018.21	3419.9	1114.62	4021.48
390.084	666.517	596.689	1382.57	763.894	1993.21	874.569	2710.15	1018.83	3425.03	1115.23	4027.7
390.303	667.526	596.936	1384.6	764.961	1996.13	875.425	2714.07	1019.82	3429.9	1115.94	4033.7
390.801	668.512	597.336	1386.66	765.257	1999.33	876.012	2718.15	1020.44	3435.03	1116.74	4039.74
391.164	669.473	598.935	1388.31	765.723	2002.31	876.817	2722.09	1021.15	3440.02	1117.45	4045.71
391.525	670.484	603.735	1389.17	767.123	2005.14	877.533	2726.14	1022.16	3445.04	1118.32	4051.78
391.991	671.478	604.904	1391.36	767.44	2008.29	878.183	2730.19	1022.64	3450.08	1119.64	4057.65
392.295	672.514	605.733	1393.6	767.85	2011.32	879.368	2734.06	1023.63	3455.07	1120.28	4063.78
392.398	673.585	606.079	1395.88	768.538	2014.29	879.472	2738.31	1024.42	3460.12	1121.39	4069.73
392.919	674.533	607.105	1397.93	769.883	2017.15	880.596	2742.15	1025.24	3465.14	1122.18	4075.77
392.853	675.576	607.675	1400.08	770.421	2020.2	881.251	2746.19	1026.17	3470.16	1123.26	4081.76
393.427	676.52	608.273	1402.24	770.726	2023.39	882.341	2750.16	1026.86	3475.15	1123.36	4087.98
393.583	677.583	608.952	1404.18	770.779	2026.5	883.149	2754.15	1027.89	3480.15	1124.44	4093.84
394.145	678.547	609.362	1406.39	771.482	2029.44	884.055	2758.17	1028.15	3485.23	1125.22	4099.88
394.551	679.51	609.9	1408.44	772.168	2032.41	885.258	2762.11	1028.97	3490.24	1126.83	4105.69
394.691	680.597	610.647	1410.41	772.978	2035.42	885.627	2766.21	1029.72	3495.25	1127.83	4111.83
395.026	681.556	610.85	1412.56	773.112	2038.48	886.035	2770.37	1030.63	3500.19	1128.9	4117.71
395.036	682.686	611.397	1414.6	773.798	2041.49	886.984	2774.27	1031.52	3505.26	1129.12	4124.02
395.38	683.653	612.168	1416.53	774.501	2044.45	888.067	2778.22	1032.09	3510.27	1130.39	4129.86
396.054	684.547	612.883	1418.44	775.302	2047.42	888.515	2782.32	1032.91	3515.3	1131.32	4135.98
396.398	685.572	613.122	1420.57	776.372	2050.31	889.296	2786.3	1033.64	3520.27	1132.02	4141.9
396.713	686.548	613.754	1422.6	777.506	2053.24	890.775	2790.19	1034.4	3525.35	1132.66	4148.04
396.848	687.607	614.295	1424.62	777.702	2056.39	890.957	2794.34	1034.92	3530.36	1133.54	4153.93
397.517	688.541	614.78	1426.63	778.035	2059.55	891.658	2798.34	1035.82	3535.35	1134.52	4160.02
397.585	689.616	615.473	1428.58	778.512	2062.53	892.437	2802.35	1036.52	3540.37	1135.47	4165.92
397.763	690.691	615.629	1430.76	779.655	2065.37	893.131	2806.35	1036.97	3545.43	1136.28	4172.07
398.202	691.643	616.274	1432.67	779.86	2068.52	893.539	2810.48	1037.99	3550.41	1137.18	4178.02
398.654	692.574	616.764	1434.66	780.661	2071.49	894.409	2814.41	1039.33	3555.29	1138.03	4184.13
398.777	693.643	617.175	1436.71	781.134	2074.57	895.124	2818.43	1040.55	3560.3	1138.5	4190.13
399.055	694.693	617.76	1438.73	781.762	2077.61	896.008	2822.42	1044.34	3564.64	1139.45	4196.15
399.373	695.671	618.492	1440.62	782.186	2080.59	896.47	2826.46	1045.91	3569.73	1140.31	4202.14
399.882	696.642	619.151	1442.62	782.69	2083.59	897.502	2830.42	1046.78	3575	1141.45	4208.18
399.976	697.693	619.705	1444.64	783.568	2086.53	897.821	2834.52	1047.85	3580.1	1142.28	4214.18
400.184	698.693	620.224	1446.71	784.066	2089.59	898.48	2838.51	1049.08	3585.15	1143.21	4220.23
400.596	699.646	620.616	1448.68	784.712	2092.59	899.5	2842.49	1049.74	3590.27	1144.15	4226.23
401.151	700.608	621.388	1450.64	785.398	2095.62	899.877	2846.51	1050.83	3595.38	1145.1	4232.26
401.567	701.592	621.812	1452.72	786.608	2098.43	900.534	2850.58	1052.03	3600.29	1145.9	4238.37
401.85	702.654	622.064	1454.85	786.708	2101.67	901.312	2854.57	1053.21	3605.35	1146.94	4244.41
401.756	703.746	622.575	1456.77	787.249	2104.66	902.174	2858.54	1053.82	3610.43	1147.65	4250.4
402.511	704.599	623.083	1458.79	788.005	2107.65	902.907	2862.55	1054.69	3615.5	1148.91	4256.3
402.438	705.746	623.635	1460.8	788.393	2110.69	903.217	2866.61	1055.55	3620.52	1149.61	4262.34
402.832	706.736	623.981	1462.87	789.576	2113.57	903.964	2870.61	1056.14	3625.6	1149.91	4268.4
402.924	707.811	624.413	1464.78	789.998	2116.64	904.727	2874.62	1057.16	3630.62	1150.8	4274.44
403.361	708.769	624.922	1466.83	790.086	2119.81	905.684	2878.51	1058.08	3635.54	1151.81	4280.42
403.681	709.688	625.419	1468.82	790.839	2122.75	906.25	2882.62	1059.06	3640.57	1152.68	4286.46
403.888	710.734	625.905	1470.85	791.602	2125.73	906.767	2886.62	1060.53	3645.43	1153.71	4292.41
404.298	711.69	626.447	1472.81	792.222	2128.68	907.234	2890.66	1063.9	3650.01	1154.56	4298.43
404.503	712.769	626.859	1474.88	792.594	2131.83	907.808	2894.74	1065.77	3655.06	1155.37	4304.44
404.821	713.752	627.165	1476.91	793.224	2134.78	908.55	2898.72	1066.85	3660.24	1156.31	4310.46
405.212	714.75	627.759	1478.88	794.035	2137.72	909.62	2902.64	1068.24	3665.31	1157.09	4316.52
405.608	715.669	628.188	1480.84	794.732	2140.74	910.027	2906.75	1068.89	3670.43	1157.87	4322.52
406.151	716.645	628.8	1482.87	795.398	2143.79	910.531	2910.75	1069.84	3675.59	1158.7	4328.6
406.252	717.734	629.002	1484.95	795.836	2146.8	911.863	2914.64	1070.84	3680.55	1159.43	4334.6
406.422	718.796	629.455	1486.94	796.431	2149.86	912.126	2918.76	1071.8	3685.64	1160.12	4340.63
406.781	719.775	629.774	1488.92	796.992	2152.88	912.622	2922.82	1072.75	3690.66	1161.3	4346.51
407.262	720.735	630.561	1490.87	797.385	2155.92	913.928	2926.68	1073.64	3695.71	1161.59	4352.71
407.507	721.737	631.131	1492.85	798.058	2158.9	914.158	2930.76	1074.37	3700.78	1162.27	4358.71
407.643	722.813	631.573	1494.87	799.038	2161.8	914.779	2934.84	1075.35	3705.75	1163.37	4364.67
407.945	723.802	631.875	1496.91	799.347	2164.88	915.754	2938.8	1076.23	3710.81	1164.27	4370.65
408.231	724.822	632.516	1498.91	800.089	2167.91	916.323	2942.83	1077.88	3715.63	1164.92	4376.75
408.573	725.792	632.926	1500.92	800.499	2170.94	916.856	2946.91	1079.39	3720.62	1165.84	4382.69
408.889	726.774	633.495	1502.88	801.254	2173.86	917.595	2950.8	1080.25	3725.67	1166.53	4388.8
409.268	727.735	633.537	1505.04	802.084	2176.82	917.685	2954.97	1081.45	3730.69	1167.31	4394.76
409.546	728.778	634.493	1506.9	802.884	2179.87	918.826	2958.86	1082.25	3735.79	1168.43	4400.79
409.891	729.748	634.639	1509.01	803.345	2182.87	919.515	2962.83	1083.16	3740.83	1168.97	4406.75
410.051	730.867	634.918	1511.03	803.596	2186.02	919.918	2966.92	1084.15	3745.91	1169.86	4412.85
410.363	731.815	635.622	1512.93	804.024	2189.05	920.489	2970.91	1085.35	3750.76	1170.89	4418.75
411.083	732.66	636.014	1515	804.924	2191.92	921.159	2974.9	1085.75	3755.97	1171.5	4424.88
411.115	733.761	636.361	1517.05	805.439	2194.99	922.372	2978.84	1086.72	3760.89	1172.09	4430.89
411.111	734.906	636.753	1519.03	805.81	2198.12	923.142	2982.82	1087.49	3765.98	1173.04	4436.91
411.614	735.814	637.604	1520.91	806.124	2201.09	923.469	2986.97	1088.47	3770.97	1173.93	4442.92
411.985	736.829	639.343	1522.63	807.36	2203.94	923.901	2991.03	1089.51	3775.88	1175.07	4448.83
412.188	737.831	639.125	1524.91	808.046	2206.96	924.696	2994.95	1090.51	3780.96	1175.66	4454.94
412.713	738.755	639.691	1526.87	808.597	2209.95	925.75	2998.9	1091.53	3785.91	1176.35	4460.96
412.954	739.797	640.483	1528.84	809.262	2212.96	926.246	3002.96	1092.25	3791.02	1177.3	4466.95
413.344	740.799	640.913	1530.92	809.684	2216.1	926.733	3007	1093.07	3796.05	1178.32	4472.88
413.744	741.768	641.546	1532.91	809.888	2219.15	927.128	3011.14	1093.79	3801.08	1179.17	4479.01
413.988	742.815	641.795	1534.98	810.818	2222.12	927.71	3015.01	1094.56	3806.14	1180.07	4484.98
414.298	743.802	642.183	1537.06	811.391	2225.11	928.3	3019.06	1095.52	3811.09	1180.83	4491.01
414.616	744.808	642.765	1539.07	812	2228.06	929.407	3022.96	1096.48	3816.13	1181.83	4497
414.43	745.957	642.825	1541.14	812.396	2231.12	930.123	3027.02	1097.4	3821.03	1182.96	4502.97
414.79	746.948	643.415	1543.04	813.25	2234.13	930.334	3031.15	1098.24	3826.15	1184.45	4508.93
415.038	747.945	644.172	1544.96	813.816	2237.07	931.486	3035.02	1098.72	3831.29	1185.1	4515.04
415.468	748.935	644.503	1547.07	814.345	2240.14	931.934	3039.06	1099.53	3836.25	1186.12	4521.04
415.649	749.891	644.949	1549.09	814.871	2243.17	932.873	3043.03	1100.68	3841.23	1186.79	4527.12
415.93	750.926	645.506	1551.04	815.817	2246.06	933.344	3047.04	1101.34	3846.2	1187.67	4533.19
416.327	751.87	646.011	1553.05	816.998	2248.95	933.888	3051.14	1102.31	3851.24	1188.66	4539.1
416.649	752.888	646.385	1555.13	817.049	2252.24	934.545	3055.14	1103.27	3856.16	1189.53	4545.2
416.71	753.954	646.691	1557.11	817.623	2255.18	935.207	3059.1	1104.41	3861.14	1190.26	4551.12
417.242	754.912	647.227	1559.1	818.289	2258.22	936.152	3063.1	1105.35	3866.17	1191.27	4557.18
417.412	755.89	647.418	1561.18	818.523	2261.3	936.688	3067.17	1106.24	3871.17	1192.21	4563.14
418.144	756.769	648.002	1563.18	819.19	2264.27	937.625	3071.07	1107.06	3876.29	1193.15	4569.26
418.246	757.835	648.502	1565.12	820.166	2267.14	938.193	3075.19	1108.23	3881.17	1193.85	4575.18
418.661	758.858	649.118	1567.1	820.646	2270.3	938.406	3079.23	1109.1	3886.28	1194.67	4581.29
418.817	759.902	649.209	1569.22	821.043	2273.31	938.919	3083.31	1109.81	3891.35	1195.37	4587.31
419.209	760.911	649.839	1571.18	821.977	2276.24	939.588	3087.28	1110.47	3896.41	1196.15	4593.39
419.645	761.814	650.15	1573.16	822.553	2279.26	940.665	3091.18	1111.42	3901.38	1197.11	4599.31
419.734	762.944	650.763	1575.15	822.51	2282.45	940.779	3095.34	1112.58	3906.28	1197.94	4605.39
420.082	763.91	651.616	1577.05	822.982	2285.38	941.997	3099.18	1113.03	3911.49	1199.18	4611.29
420.299	764.957	651.683	1579.22	823.933	2288.31	942.315	3103.24	1113.87	3916.4	1199.77	4617.41
420.647	765.959	652.1	1581.18	824.211	2291.42	942.873	3107.34	1114.7	3921.44	1200.58	4623.41
420.934	766.97	652.319	1583.27	825.177	2294.31	944.17	3111.14	1115.38	3926.52	1201.36	4629.42
420.988	767.946	652.99	1585.19	826.006	2297.27	944.474	3115.32	1116.06	3931.54	1202.06	4635.48
421.229	769.012	653.407	1587.25	826.209	2300.47	944.871	3119.4	1116.96	3936.54	1203.45	4641.41
421.642	769.954	653.738	1589.21	826.996	2303.3	945.176	3123.42	1117.8	3941.46	1204.21	4647.51
421.967	770.954	654.312	1591.16	827.536	2306.37	945.911	3127.39	1118.53	3946.51	1205.01	4653.46
422.155	771.973	654.703	1593.19	828.683	2309.25	947.044	3131.27	1119.13	3951.55	1206.33	4659.47
422.768	772.915	655.099	1595.27	828.679	2312.42	947.022	3135.4	1120.04	3956.55	1207.17	4665.49
423.071	773.866	655.32	1597.29	828.74	2315.54	947.473	3139.49	1121.08	3961.53	1208.25	4671.44
423.145	774.964	656.463	1599.13	829.569	2318.51	948.182	3143.41	1122.01	3966.45	1209.05	4677.54
423.648	775.908	656.591	1601.24	830.01	2321.44	949.236	3147.31	1122.59	3971.63	1209.89	4683.51
424.102	776.912	657.275	1603.24	830.829	2324.44	950.102	3151.27	1123.62	3976.56	1210.53	4689.65
424.34	777.925	657.802	1605.33	831.588	2327.42	950.03	3155.5	1124.42	3981.65	1211.72	4695.6
424.494	778.977	658.236	1607.39	831.919	2330.51	950.651	3159.47	1125.13	3986.65	1211.88	4701.77
424.885	779.916	658.812	1609.31	832.778	2333.41	951.285	3163.53	1125.88	3991.62	1212.59	4707.7
425.273	780.943	659.289	1611.33	833.281	2336.51	951.562	3167.51	1126.62	3996.69	1214	4713.69
425.491	781.969	659.763	1613.26	833.551	2339.55	952.186	3171.55	1127.23	4001.69	1214.11	4719.78
425.843	782.973	660.045	1615.3	834.381	2342.48	952.951	3175.49	1128.4	4006.67	1215.35	4725.74
426.018	784.039	660.163	1617.38	835.245	2345.42	953.957	3179.38	1128.8	4011.8	1216.54	4731.63
426.476	784.977	660.251	1619.48	835.364	2348.65	954.975	3183.37	1129.81	4016.69	1217.22	4737.78
426.925	785.881	661.051	1621.31	835.747	2351.6	955.622	3187.41	1130.36	4021.81	1217.65	4743.79
427.047	787.017	661.326	1623.37	836.415	2354.62	955.649	3191.55	1131.46	4026.69	1218.33	4749.91
427.359	788.008	661.849	1625.32	836.84	2357.63	956.056	3195.65	1132.19	4031.75	1219.45	4755.81
427.615	789.02	662.075	1627.42	837.224	2360.63	956.967	3199.49	1132.85	4036.8	1220.16	4761.79
427.97	790.024	662.668	1629.32	837.909	2363.6	957.19	3203.65	1133.61	4041.77	1220.97	4767.86
428.23	791.054	663.465	1631.22	838.549	2366.65	957.585	3207.68	1134.52	4046.79	1222.43	4773.71
428.462	791.996	663.477	1633.36	839.307	2369.54	958.354	3211.58	1135.44	4051.75	1222.63	4779.93
428.856	793.01	664.184	1635.32	839.921	2372.62	959.029	3215.57	1135.7	4056.89	1223.32	4785.9
429.225	794.013	664.513	1637.35	840.5	2375.64	960.463	3219.43	1136.73	4061.8	1224.3	4791.9
429.376	795.067	665.116	1639.32	841.385	2378.54	960.69	3223.52	1137.41	4066.83	1225.09	4797.93
429.439	796.111	665.594	1641.3	841.94	2381.57	961.053	3227.65	1138.11	4071.96	1225.88	4803.94
430.052	797.031	665.758	1643.43	842.717	2384.58	962.145	3231.5	1138.9	4076.9	1226.61	4810
430.244	798.012	666.517	1645.29	842.893	2387.69	962.275	3235.65	1139.85	4081.89	1227.42	4816
430.447	799.067	666.656	1647.38	843.37	2390.71	962.314	3239.8	1140.37	4086.91	1228.47	4822.01
430.689	800.113	667.055	1649.38	843.56	2393.82	963.132	3243.71	1141.03	4091.95	1229.13	4827.99
431.012	801.109	667.288	1651.47	843.952	2396.86	963.593	3247.74	1141.95	4096.97	1230.13	4834.05
431.261	802.116	667.977	1653.37	844.484	2399.76	964.659	3251.65	1142.63	4101.94	1230.91	4839.98
431.854	803.021	668.744	1655.28	845.283	2402.74	965.167	3255.66	1143.16	4107.09	1232.21	4846
431.877	804.05	668.716	1657.45	845.72	2405.76	965.701	3259.74	1144.33	4111.95	1232.98	4852.07
432.398	805.011	669.196	1659.46	846.427	2408.73	966.252	3263.74	1144.85	4117	1234.21	4858.06
432.344	806.147	669.654	1661.44	847.37	2411.62	966.675	3267.76	1145.25	4122.13	1234.72	4864.11
432.838	807.085	670.385	1663.34	848.164	2414.72	967.41	3271.76	1146.3	4127.01	1235.3	4870.17
433.107	808.076	670.701	1665.39	848.684	2417.68	968.094	3275.75	1147.34	4132.02	1236.06	4876.14
433.642	809.044	671.05	1667.47	849.019	2420.81	968.821	3279.69	1147.58	4137.08	1236.94	4882.16
433.713	810.078	671.427	1669.47	849.658	2423.83	969.305	3283.84	1148.63	4142.03	1237.77	4888.22
434.026	811.098	671.784	1671.46	850.203	2426.82	969.799	3287.78	1149.35	4147.08	1238.74	4894.14
434.123	812.181	672.19	1673.43	850.669	2429.81	970.454	3291.83	1149.95	4152.14	1239.42	4900.21
434.76	813.067	672.568	1675.48	850.881	2432.97	971.224	3295.79	1150.83	4157.14	1240.24	4906.22
434.777	814.153	672.943	1677.49	852.043	2435.73	971.625	3299.78	1151.61	4162.08	1241.02	4912.28
434.991	815.204	673.352	1679.5	852.448	2438.85	972.15	3303.82	1152.43	4167.1	1242.17	4918.21
435.23	816.128	674.031	1681.41	853.117	2441.83	972.66	3307.91	1153.06	4172.23	1242.75	4924.27
435.8	817.08	674.337	1683.49	853.647	2444.88	974.049	3311.67	1153.76	4177.18	1243.72	4930.3
436.067	818.077	674.802	1685.48	854.343	2447.83	974.097	3315.89	1154.16	4182.33	1244.47	4936.25
436.252	819.139	675.194	1687.47	854.946	2450.91	974.394	3319.93	1154.84	4187.19	1245.37	4942.36
436.466	820.17	675.453	1689.5	855.366	2453.94	975.433	3323.85	1155.68	4192.21	1246.18	4948.26
436.75	821.178	675.955	1691.52	855.826	2456.93	975.734	3327.92	1156.25	4197.31	1247.11	4954.37
437.229	822.039	676.166	1693.59	856.634	2459.87	976.475	3331.91	1157.02	4202.28	1247.88	4960.33
437.323	823.174	676.601	1695.56	857.134	2462.96	977.034	3335.92	1157.92	4207.29	1248.81	4966.39
437.596	824.156	677.104	1697.5	858.054	2465.78	977.662	3339.96	1158.37	4212.34	1249.14	4972.46
438.206	825.065	677.639	1699.52	858.423	2468.94	978.183	3343.9	1159.11	4217.28	1250.25	4978.41
438.369	826.141	678.045	1701.51	858.674	2472.01	979.056	3347.88	1159.86	4222.36	1250.82	4984.43
438.529	827.19	678.565	1703.51	859.173	2475.01	979.613	3351.94	1160.64	4227.34	1252.32	4990.34
438.553	828.201	679.033	1705.48	859.359	2478.08	980.097	3355.95	1161.76	4232.32	1252.94	4996.45
438.927	829.215	679.663	1707.46	860.192	2481.03	980.855	3359.91	1161.96	4237.62	1254.92	5002.28
439.338	830.126	679.609	1709.62	861.287	2483.89	981.219	3364.06	1162.71	4242.56	1256.86	5008.23
439.448	831.233	680.287	1711.54	861.877	2486.93	981.689	3368	1163.52	4247.46	1258.39	5014.26
440.043	832.12	680.521	1713.57	862.16	2490.05	982.444	3372.02	1164.3	4252.43	1259.34	5020.37
440.226	833.168	681.16	1715.56	863.74	2492.84	983.39	3375.94	1164.97	4257.44	1260.19	5026.44
440.392	834.199	681.342	1717.59	863.571	2496.01	983.748	3380.04	1165.29	4262.48	1261.37	5032.42
440.828	835.165	681.693	1719.63	864.676	2498.93	984.289	3384.04	1166.15	4267.47	1262.31	5038.52
441.115	836.149	682.05	1721.6	864.639	2502.12	985.041	3387.99	1167.05	4272.47	1263.49	5044.46
441.152	837.29	682.703	1723.57	865.19	2505.12	985.208	3392.08	1167.47	4277.47	1264.16	5050.6
441.435	838.242	683.089	1725.59	865.833	2508.1	986.675	3395.95	1168.27	4282.55	1265.47	5056.52
442.161	839.138	683.676	1727.58	866.405	2511.18	986.948	3400.02	1169.11	4287.47	1265.73	5062.76
442.037	840.231	684.014	1729.54	866.639	2514.16	986.802	3404.25	1169.63	4292.53	1266.81	5068.65
442.589	841.158	684.477	1731.58	866.957	2517.22	987.691	3408.11	1170.55	4297.52	1267.88	5074.66
443.021	842.146	684.777	1733.61	867.467	2520.21	988.643	3411.97	1171.22	4302.52	1268.15	5080.8
443.06	843.247	685.403	1735.66	868.207	2523.18	988.928	3416.09	1171.57	4307.58	1269.2	5086.74
443.294	844.242	685.842	1737.55	868.873	2526.11	989.752	3420.12	1172.37	4312.59	1270.18	5092.77
443.723	845.235	686.033	1739.66	869.418	2529.21	990.338	3424.03	1173	4317.58	1270.96	5098.75
443.857	846.214	686.451	1741.64	869.865	2532.23	990.814	3428.22	1173.71	4322.67	1271.57	5104.86
444.145	847.246	686.693	1743.76	870.384	2535.21	991.277	3432.16	1174.23	4327.63	1272.4	5110.78
444.448	848.233	687.125	1745.64	870.873	2538.24	992.125	3436.12	1175.01	4332.69	1273.01	5116.89
444.662	849.251	687.672	1747.64	871.362	2541.29	992.91	3440.07	1175.51	4337.64	1274.26	5122.78
445.04	850.252	688.026	1749.67	872.004	2544.15	993.532	3444.16	1176.48	4342.57	1275	5128.82
445.287	851.291	688.551	1751.68	872.469	2547.27	993.516	3448.27	1177.07	4347.65	1276.05	5134.85
445.39	852.262	688.842	1753.62	872.668	2550.33	994.886	3452.13	1178.16	4352.58	1276.49	5140.9
445.834	853.259	689.388	1755.62	873.442	2553.28	995.662	3456.07	1178.26	4357.71	1277.46	5146.9
446.147	854.219	689.912	1757.6	873.966	2556.2	995.684	3460.26	1179.04	4362.7	1278.1	5152.93
446.386	855.287	690.365	1759.65	874.592	2559.28	996.065	3464.31	1180.09	4367.65	1279.61	5158.91
446.529	856.275	690.92	1761.61	875.082	2562.28	996.95	3468.22	1180.6	4372.76	1280.66	5164.82
447.068	857.251	691.444	1763.63	875.556	2565.33	997.586	3472.22	1181.29	4377.68	1282.06	5170.83
447.281	858.232	691.622	1765.7	876.361	2568.27	998.652	3476.21	1181.83	4382.79	1282.74	5176.9
447.308	859.315	692.157	1767.7	876.89	2571.33	998.508	3480.36	1182.4	4387.83	1283.79	5182.95
447.652	860.313	692.42	1769.73	877.213	2574.29	999.413	3484.28	1183.36	4392.75	1284.45	5189.06
447.748	861.376	693.087	1771.63	877.852	2577.34	999.835	3488.37	1184.16	4397.72	1285.44	5194.96
447.844	862.423	693.525	1773.67	878.872	2580.23	1000.3	3492.31	1184.87	4402.77	1286.54	5201.02
448.289	863.355	693.989	1775.72	879.229	2583.35	1001.11	3496.25	1185.39	4407.8	1287.56	5206.98
448.636	864.281	694.383	1777.69	879.328	2586.45	1001.87	3500.3	1186.07	4412.87	1289.01	5212.92
448.976	865.265	694.895	1779.66	882.211	2588.89	1002.68	3504.17	1186.69	4417.8	1290.82	5218.78
449.256	866.243	695.186	1781.71	883.192	2591.92	1003.69	3508.23	1187.19	4422.89	1290.99	5225.04
449.599	867.304	695.567	1783.78	883.771	2595.06	1004.21	3512.25	1188.22	4427.79	1291.65	5231.15
449.7	868.324	695.879	1785.8	884.62	2598.1	1004.43	3516.33	1189.1	4432.83	1292.86	5237.08
450.051	869.349	696.463	1787.7	885.218	2601.24	1005	3520.4	1189.64	4437.88	1293.64	5243.22
450.323	870.329	696.765	1789.75	885.926	2604.2	1005.72	3524.35	1190.37	4442.84	1294.61	5249.11
450.702	871.276	697.332	1791.77	886.506	2607.32	1005.79	3528.48	1191.25	4447.86	1295.32	5255.24
450.868	872.335	697.432	1793.85	886.675	2610.47	1006.43	3532.44	1191.89	4452.91	1296.01	5261.17
451.09	873.361	698.106	1795.77	887.304	2613.41	1006.99	3536.4	1192.15	4457.95	1297.52	5267.14
451.355	874.362	698.832	1797.67	887.827	2616.42	1007.54	3540.45	1193.14	4462.97	1297.93	5273.27
451.561	875.383	699.151	1799.75	888.724	2619.39	1008.64	3544.34	1193.79	4467.93	1298.37	5279.33
451.832	876.357	699.508	1801.79	888.905	2622.48	1008.67	3548.47	1194.53	4472.98	1299.01	5285.35
452.181	877.308	699.766	1803.83	889.204	2625.55	1009.18	3552.45	1195.04	4477.99	1300.01	5291.25
452.216	878.374	700.233	1805.76	889.628	2628.57	1009.92	3556.5	1195.8	4483	1300.83	5297.36
452.776	879.343	700.449	1807.88	890.677	2631.45	1011	3560.31	1196.37	4488.01	1301.49	5303.3
453.085	880.289	700.755	1809.88	890.908	2634.48	1011.23	3564.56	1196.98	4493.07	1302.41	5309.31
453.289	881.395	701.16	1811.86	891.314	2637.61	1011.74	3568.54	1197.76	4498.04	1303.09	5315.38
453.489	882.377	701.833	1813.74	891.617	2640.63	1012.54	3572.44	1198.22	4503.13	1303.91	5321.35
453.919	883.317	702.247	1815.83	892.266	2643.57	1013.28	3576.4	1199.21	4507.98	1304.96	5327.32
454.194	884.311	702.493	1817.86	893.4	2646.41	1013.82	3580.49	1199.66	4513.13	1306.05	5333.24
454.044	885.477	702.933	1819.84	893.344	2649.65	1014.32	3584.46	1200.44	4518.08	1307.16	5339.36
454.696	886.343	703.267	1821.82	893.702	2652.6	1014.4	3588.68	1201.29	4523.08	1307.62	5345.44
454.987	887.348	703.769	1823.85	894.531	2655.56	1015.19	3592.58	1201.64	4528.14	1308.29	5351.5
455.043	888.476	704.203	1825.81	894.778	2658.63	1015.63	3596.58	1202.22	4533.19	1308.84	5357.49
455.126	889.459	704.418	1827.92	896.003	2661.49	1015.81	3600.63	1203.04	4538.17	1309.92	5363.48
455.828	890.295	704.964	1829.81	895.981	2664.62	1016.59	3604.62	1203.72	4543.15	1310.91	5369.49
456.136	891.32	705.387	1831.87	896.471	2667.68	1017.31	3608.52	1204.31	4548.12	1311.76	5375.5
456.504	892.308	705.672	1833.9	897.077	2670.66	1017.89	3612.64	1204.94	4553.25	1312.72	5381.53
456.602	893.435	705.798	1836.02	897.613	2673.65	1018.55	3616.57	1205.5	4558.21	1313.29	5387.54
457.006	894.35	706.405	1837.89	898.164	2676.63	1019.28	3620.58	1206.65	4563.15	1314.35	5393.51
457.27	895.405	707.199	1839.8	899.2	2679.56	1019.86	3624.59	1207.02	4568.25	1315.27	5399.6
457.622	896.31	707.222	1841.93	899.721	2682.58	1020.08	3628.73	1207.69	4573.24	1315.79	5405.62
457.699	897.441	707.79	1843.89	900.493	2685.61	1020.91	3632.58	1208.53	4578.22	1317	5411.64
458.105	898.389	708.244	1845.87	900.948	2688.65	1021.42	3636.7	1209.09	4583.26	1317.95	5417.48
458.268	899.47	708.808	1847.86	901.483	2691.69	1021.97	3640.66	1209.81	4588.28	1318.31	5423.69
458.462	900.483	709.315	1849.84	902.285	2694.56	1022.75	3644.63	1210.4	4593.36	1319.64	5429.54
458.833	901.42	709.324	1851.99	902.376	2697.78	1022.66	3648.78	1211.27	4598.24	1320.41	5435.62
459.031	902.395	709.688	1853.98	902.927	2700.75	1023.7	3652.69	1211.98	4603.34	1321.61	5441.6
459.395	903.39	710.384	1855.88	903.594	2703.67	1024.59	3656.6	1212.6	4608.31	1322.51	5447.62
459.541	904.468	710.641	1857.92	904.283	2706.68	1024.75	3660.82	1213.15	4613.37	1323.61	5453.66
459.922	905.422	711.083	1859.95	904.315	2709.86	1025.19	3664.73	1213.75	4618.41	1324.34	5459.7
460.161	906.48	711.81	1861.88	904.861	2712.78	1026.32	3668.64	1214.62	4623.33	1325.4	5465.74
460.404	907.498	712.071	1863.96	906.104	2715.59	1026.9	3672.67	1215.38	4628.33	1326.07	5471.81
460.77	908.413	714.555	1865.32	906.677	2718.69	1027.54	3676.68	1216.02	4633.44	1326.84	5477.77
460.933	909.456	721.548	1865.88	906.826	2721.87	1027.86	3680.71	1216.81	4638.38	1327.91	5483.77
461.419	910.401	722.191	1868.4	907.321	2724.77	1028.42	3684.86	1217.35	4643.5	1328.84	5489.72
461.587	911.469	723.068	1870.68	907.774	2727.88	1028.74	3688.75	1217.87	4648.48	1329.36	5495.93
461.495	912.555	723.77	1872.97	908.47	2730.82	1029.21	3692.87	1218.39	4653.49	1330.16	5501.78
461.972	913.521	724.288	1875.26	908.601	2733.93	1029.79	3696.85	1219.05	4658.52	1330.84	5507.92
462.222	914.452	725.062	1877.36	908.959	2736.89	1030.53	3700.76	1219.83	4663.45	1331.83	5513.87
462.468	915.473	726.072	1879.37	909.412	2739.99	1031.18	3704.81	1220.29	4668.46	1332.69	5519.93
462.574	916.505	727.118	1881.37	909.75	2742.98	1032.01	3708.84	1221.1	4673.5	1333.49	5525.96
462.746	917.572	728.932	1883.25	910.372	2745.92	1032.57	3712.78	1221.35	4678.53	1334.38	5531.92
463.156	918.474	729.886	1885.27	911.364	2748.8	1032.47	3716.99	1222.55	4683.48	1334.92	5538
463.335	919.559	730.976	1887.32	911.916	2751.88	1033.98	3720.75	1222.53	4688.6	1336.03	5543.95
463.792	920.455	732.285	1889.26	912.917	2754.66	1034.29	3724.81	1223.56	4693.6	1337.01	5549.93
464.1	921.459	733.54	1891.31	913.499	2757.79	1034.45	3728.92	1223.99	4698.63	1337.23	5556.06
464.1	922.508	734.217	1893.4	913.633	2760.93	1035.11	3732.97	1224.48	4703.56	1338.33	5561.92
464.646	923.494	735.432	1895.38	914.752	2763.82	1036.13	3736.72	1225.7	4708.51	1339.48	5568.05
464.653	924.511	736.299	1897.46	914.672	2766.96	1036.57	3740.9	1226.46	4713.56	1340.22	5574.01
465.276	925.48	737.389	1899.49	915.14	2770.06	1036.88	3744.98	1226.96	4718.59	1340.84	5580.12
465.445	926.492	737.816	1901.6	915.43	2773.08	1037.76	3748.88	1227.99	4723.61	1341.68	5586.05
465.584	927.529	738.484	1903.68	915.953	2776.05	1039.89	3752.55	1228.34	4728.62	1342.57	5592.09
465.867	928.471	738.917	1905.79	915.971	2779.13	1043.83	3756.13	1228.96	4733.64	1343.19	5598.17
466.355	929.446	739.66	1907.82	916.958	2782.01	1045.75	3760.04	1229.52	4738.69	1343.99	5604.17
466.781	930.405	740.005	1909.87	917.19	2785.05	1046.19	3764.46	1230.08	4743.7	1344.8	5610.18
467.092	931.437	740.659	1911.86	917.712	2788.02	1046.98	3768.54	1230.98	4748.68	1345.87	5616.07
467.061	932.561	741.161	1913.9	918.145	2791.04	1047.75	3772.71	1231.73	4753.71	1346.23	5622.26
467.479	933.506	741.832	1915.93	918.529	2794.15	1048.41	3776.78	1232.16	4758.66	1347.23	5628.16
467.734	934.51	742.479	1917.89	919.052	2796.99	1049.33	3780.82	1232.74	4763.74	1348	5634.21
467.95	935.536	743.22	1919.83	920.132	2799.91	1049.96	3784.82	1233.28	4768.75	1348.42	5640.38
468.329	936.524	743.293	1921.99	920.258	2803.09	1049.99	3789.09	1234.07	4773.75	1349.27	5646.19
468.626	937.504	744.165	1923.93	920.567	2806.11	1050.55	3793	1234.45	4778.83	1350.34	5652.21
469.024	938.525	744.552	1926.02	921.422	2808.99	1051.84	3796.89	1235.12	4783.74	1351.32	5658.22
468.833	939.655	745.065	1928	922.166	2812.04	1052.19	3801.04	1235.77	4788.76	1351.93	5664.3
468.945	940.636	745.535	1930	922.922	2814.99	1052.71	3805.01	1236.84	4793.78	1352.86	5670.29
469.175	941.622	746.203	1932.03	923.122	2818.06	1053.24	3809.02	1237.29	4798.83	1353.56	5676.32
469.818	942.525	746.687	1934.05	923.297	2821.19	1054.12	3813.06	1237.94	4803.86	1354.82	5682.28
469.793	943.623	747.357	1935.94	924.243	2824.12	1054.52	3817.05	1238.72	4808.77	1356.02	5688.26
470.183	944.592	747.726	1937.99	924.637	2827.09	1054.92	3821.15	1239.22	4813.85	1356.05	5694.43
470.352	945.636	748.401	1940.01	924.428	2830.33	1056.21	3824.96	1239.87	4818.88	1356.95	5700.37
470.807	946.535	748.834	1942.05	925.159	2833.21	1056.81	3829.02	1240.56	4823.85	1357.8	5706.33
471.062	947.541	749.4	1944.03	925.892	2836.18	1057.67	3832.98	1241.29	4828.86	1358.83	5712.42
471.057	948.633	749.521	1946.1	926.844	2839.01	1058.06	3837.12	1242.03	4833.9	1359.74	5718.29
471.566	949.583	750.098	1948.13	926.798	2842.25	1058.62	3841.1	1242.32	4838.93	1361.51	5724.34
471.837	950.569	750.619	1950.1	927.359	2845.25	1059.06	3845.16	1243.01	4843.99	1362.41	5730.35
472.025	951.625	751.084	1952.12	927.665	2848.23	1059.38	3849.2	1243.7	4848.93	1363.56	5736.34
472.175	952.633	751.483	1954.08	928.099	2851.27	1059.86	3853.23	1244.19	4853.98	1364.33	5742.52
472.531	953.57	752.114	1956.09	928.855	2854.24	1060.66	3857.09	1245.08	4858.94	1365.48	5748.47
472.722	954.593	752.803	1958.03	929.264	2857.22	1061.84	3861.07	1245.56	4863.92	1366.85	5754.37
472.711	955.715	753.458	1960.05	929.883	2860.23	1061.96	3865.14	1246.46	4868.89	1366.96	5760.56
472.963	956.692	753.716	1962.08	930.713	2863.13	1062.7	3869.17	1247.38	4873.93	1368.04	5766.51
473.294	957.707	754.272	1964.12	931.453	2866.18	1063.08	3873.21	1247.96	4878.98	1368.85	5772.58
473.614	958.639	754.665	1966.1	931.311	2869.26	1063.73	3877.2	1248.28	4884.07	1369.79	5778.55
474.092	959.587	755.065	1968.21	932.397	2872.18	1064.8	3881.04	1248.91	4888.99	1370.83	5784.62
474.124	960.601	755.606	1970.15	932.845	2875.25	1065.3	3885.2	1249.45	4894.08	1371.26	5790.6
474.341	961.683	755.842	1972.17	932.762	2878.43	1065.19	3889.33	1250.05	4899.07	1372.25	5796.58
474.694	962.615	756.228	1974.23	932.77	2881.42	1065.91	3893.31	1250.94	4904.03	1373.01	5802.61
474.843	963.729	757.03	1976.14	933.539	2884.42	1066.66	3897.29	1251.85	4909	1374.08	5808.63
475.025	964.683	757.096	1978.28	934.543	2887.26	1067.97	3901.1	1252.43	4914.12	1374.52	5814.67
475.67	965.59	757.812	1980.16	934.849	2890.35	1068.2	3905.23	1252.79	4919.09	1375.29	5820.64
475.699	966.576	758.447	1982.12	935.008	2893.38	1069.01	3909.28	1253.57	4924.14	1375.92	5826.73
476.058	967.615	758.888	1984.18	935.9	2896.38	1069.18	3913.29	1254.28	4929.07	1376.77	5832.74
475.914	968.716	759.044	1986.32	936.885	2899.19	1069.98	3917.3	1255.03	4934.1	1377.56	5838.72
476.395	969.684	759.839	1988.14	937.066	2902.35	1070.25	3921.39	1255.39	4939.16	1378.33	5844.81
476.585	970.696	759.765	1990.21	937.883	2905.27	1070.5	3925.38	1256.02	4944.18	1379.58	5850.62
476.928	971.69	759.776	1991.8	938.399	2908.37	1071.5	3929.31	1256.6	4949.16	1380.12	5856.83
477.144	972.646	760.884	1992.62	938.843	2911.3	1072.24	3933.33	1257.31	4954.23	1380.6	5862.8
477.55	973.616	761.03	1993.47	939.089	2914.47	1072.44	3937.34	1257.92	4959.13	1381.64	5868.83
477.839	974.607	761.428	1994.01	939.148	2917.56	1072.8	3941.46	1258.65	4964.24	1382.53	5874.79
477.935	975.702	761.888	1994.43	939.756	2920.51	1073.77	3945.36	1259.18	4969.24	1383.43	5880.75
478.321	976.662	762.261	1994.51	940.247	2923.44	1074.34	3949.35	1259.89	4974.16	1383.67	5886.91
478.386	977.726	762.577	1995.07	940.778	2926.5	1074.23	3953.43	1260.55	4979.23	1384.54	5892.89
478.653	978.694	762.93	1994.94	941.188	2929.49	1074.93	3957.49	1261.13	4984.22	1385.3	5898.89
478.985	979.631	763.06	1995.17	941.845	2932.46	1076.19	3961.25	1261.89	4988.89	1385.97	5904.87
479.19	980.697	763.331	1995.43	942.523	2935.39	1076.76	3965.34	1262.44	4992.24	1386.75	5910.9
479.597	981.651	763.839	1995.3	943.009	2938.54	1076.97	3969.46	1263.09	4994.14	1387.53	5917
479.743	982.721	763.909	1995.25	943.332	2941.5	1077.95	3973.37	1263.4	4995.38	1388.54	5922.91
480.085	983.714	764.258	1995.18	943.849	2944.51	1077.88	3977.5	1263.66	4996.13	1389.41	5928.97
480.372	984.697	764.598	1995.4	944.266	2947.53	1078.37	3981.54	1264.17	4996.28	1389.85	5935
480.514	985.711	764.672	1995.57	944.631	2950.61	1079.24	3985.42	1264.76	4996.77	1390.71	5940.94
480.871	986.669	764.92	1995.48	945.396	2953.4	1079.85	3989.27	1264.73	4996.87	1391.96	5946.96
481.02	987.754	765.093	1995.45	946.217	2956.43	1080.38	3991.95	1265.27	4996.72	1392.28	5953
481.291	988.711	765.279	1995.34	946.7	2959.46	1081.22	3993.6	1265.76	4996.63	1393.3	5959
481.593	989.75	765.995	1995.16	947.212	2962.51	1081.39	3994.7	1266.2	4997.14	1393.6	5965.11
481.871	990.701	766.048	1995.37	947.281	2965.59	1081.68	3995.46	1266.41	4997.23	1394.73	5971.01
482.153	991.699	766.316	1995.66	947.492	2968.66	1081.91	3995.94	1266.75	4997.27	1395.62	5977.09
482.236	992.46	766.842	1995.48	948.054	2971.68	1082.5	3996.03	1267.25	4997.22	1395.99	5983.13
482.571	993.14	767.243	1995.36	948.658	2974.56	1082.59	3996.52	1267.5	4997.14	1397.21	5988.78
482.941	993.551	767.437	1995.31	949.286	2977.57	1083.58	3996.38	1268.21	4997.05	1397.66	5992.48
483.172	993.944	767.815	1995.21	949.64	2980.64	1083.84	3996.25	1268.31	4996.96	1398.55	5994.55
483.175	994.309	767.999	1995.16	950.343	2983.61	1084	3996.3	1268.37	4997.01	1398.83	5995.74
483.237	994.579	768.548	1995.55	950.895	2986.53	1083.58	3996.76	1269	4996.82	1399.4	5996.58
483.713	994.699	768.539	1995.56	951.209	2989.48	1084.02	3996.71	1269.24	4996.84	1399.44	5996.97
483.756	994.835	768.665	1995.5	952.031	2991.6	1084.46	3996.77	1269.87	4996.79	1400.19	5997.44
483.805	994.956	768.968	1995.4	951.909	2993.14	1084.85	3996.74	1269.94	4997.17	1400.68	5997.33
484.154	995.166	769.283	1995.34	952.581	2994.02	1085.39	3996.54	1270.36	4997.13	1401.07	5997.28
484.09	995.162	769.362	1995.31	952.624	2994.66	1085.05	3996.67	1270.41	4997.24	1401.48	5997.19
484.339	995.103	769.474	1995.31	953.3	2994.94	1085.63	3996.45	1270.85	4997.19	1402.06	5997.12
484.26	995.143	769.813	1995.63	953.848	2995.26	1086.19	3996.4	1271.33	4997.21	1402.49	5997.43
484.332	995.542	770.22	1995.62	953.968	2995.54	1086.32	3996.34	1271.76	4997.08	1403.33	5997.55
484.591	995.448	770.558	1995.54	954.227	2995.84	1086.32	3996.47	1271.94	4997.07	1403.49	5997.59
484.635	995.448	770.837	1995.49	954.281	2995.82	1087.04	3996.76	1272.18	4996.96	1403.95	5997.67
484.689	995.401	771.087	1995.39	954.386	2995.79	1087.34	3996.8	1272.22	4996.99	1404.34	5997.62
484.84	995.38	771.233	1995.39	954.856	2995.68	1087.38	3996.76	1272.67	4996.87	1404.62	5997.65
485.233	995.221	771.385	1995.31	955.153	2995.98	1087.82	3996.79	1272.84	4996.89	1405.04	5997.58
485.477	995.159	772.006	1995.14	955.964	2996.06	1088.21	3996.64	1273.15	4996.79	1405.53	5997.49
485.474	995.135	771.913	1995.66	956.039	2996.07	1087.85	3996.79	1273.48	4996.77	1405.74	5997.45
485.475	995.517	772.146	1995.63	956.157	2996.07	1087.47	3996.77	1273.99	4997.16	1406.81	5997.19
485.714	995.551	772.287	1995.61	956.501	2995.93	1088.14	3996.71	1274.33	4997.13	1406.81	5997.15
485.781	995.546	772.319	1995.62	956.517	2995.97	1088.7	3996.55	1274.55	4997.18	1407.5	5997.03
486.054	995.417	772.571	1995.53	956.591	2995.94	1088.72	3996.58	1274.92	4997.29	1407.76	5997.37
485.871	995.497	772.73	1995.51	956.938	2995.86	1088.94	3996.47	1275.32	4997.27	1408.28	5997.52
486.161	995.377	772.897	1995.43	957.632	2995.65	1089.12	3996.48	1275.6	4997.19	1408.71	5997.6
486.345	995.339	773.159	1995.38	957.89	2995.67	1089.74	3996.31	1275.41	4997.26	1409.31	5997.67
486.565	995.271	773.21	1995.35	957.977	2996.14	1090.06	3996.25	1276.18	4997.11	1409.69	5997.54
486.514	995.291	773.171	1995.4	957.976	2996.2	1090.17	3996.83	1276.22	4997.1	1410.2	5997.52
486.634	995.221	773.565	1995.46	958.164	2996.15	1090.34	3996.69	1276.44	4997.06	1410.65	5997.45
486.805	995.283	774.162	1995.62	958.226	2996.21	1090.84	3996.78	1276.75	4996.93	1410.68	5997.48
486.997	995.524	774.252	1995.63	958.569	2996.1	1095.12	3995.82	1277	4996.94	1410.95	5997.37
487.048	995.576	774.626	1995.53	958.669	2996.12	1097.28	3995.57	1277.44	4996.83	1411.51	5997.31
487.232	995.492	774.729	1995.5	958.964	2996	1098.15	3995.9	1277.63	4996.82	1412.31	5997.15
487.716	995.358	775.041	1995.43	959.604	2995.85	1098.81	3996.09	1277.66	4997.1	1412.41	5997.17
487.604	995.361	774.949	1995.45	959.86	2995.75	1099.04	3996.56	1278.06	4997.18	1412.42	5997.29
487.438	995.435	775.391	1995.33	959.913	2995.75	1099.21	3996.44	1278.3	4997.16	1412.56	5997.6
487.649	995.361	775.527	1995.28	960.324	2995.65	1099.81	3996.37	1278.65	4997.1	1413.06	5997.5
487.71	995.348	775.609	1995.47	960.619	2996.04	1100.47	3996.13	1278.91	4997.25	1413.64	5997.57
487.665	995.345	775.343	1995.68	960.435	2996.17	1100.36	3996.62	1279.41	4997.2	1414.18	5997.68
487.657	995.379	775.784	1995.59	961.027	2996.14	1101.03	3996.81	1279.38	4997.2	1414.16	5997.58
488.041	995.211	775.969	1995.68	961.364	2996.05	1101.69	3996.67	1280.08	4997.13	1414.56	5997.65
488.238	995.514	776.442	1995.56	961.123	2996.15	1102.37	3996.46	1279.99	4997.13	1415.34	5997.62
488.105	995.597	776.415	1995.57	961.375	2996.06	1102.77	3996.41	1280.23	4997.14	1415.31	5997.6
488.492	995.515	776.376	1995.62	961.307	2996.07	1103.03	3996.32	1280.94	4996.92	1415.54	5997.57
488.527	995.519	777.103	1995.38	961.606	2995.99	1103.18	3996.36	1280.73	4997.05	1415.75	5997.55
488.642	995.515	777.381	1995.31	961.916	2995.92	1103.97	3996.67	1280.87	4996.94	1416.24	5997.4
488.673	995.469	777.186	1995.33	962.638	2995.73	1104.45	3996.77	1281.21	4996.97	1416.58	5997.33
488.822	995.429	777.526	1995.25	962.859	2995.67	1104.78	3996.69	1281.16	4996.87	1417.05	5997.24
488.881	995.422	777.831	1995.55	962.878	2995.73	1105.11	3996.69	1281.59	4996.88	1417.46	5997.2
488.938	995.425	778.124	1995.67	962.879	2996.19	1105.47	3996.57	1281.97	4996.77	1417.85	5997.11
489.102	995.344	777.992	1995.65	963.163	2996.17	1105.93	3996.49	1282.22	4997.16	1418.09	5997.48
489.415	995.243	778.371	1995.65	963.449	2996.16	1106.29	3996.34	1282.56	4997.16	1418.56	5997.51
489.095	995.345	778.438	1995.61	963.362	2996.18	1106.43	3996.35	1282.61	4997.19	1419.17	5997.54
489.421	995.246	778.708	1995.54	964.069	2996.07	1107.03	3996.46	1282.63	4997.13	1419.12	5997.49
489.718	995.417	778.776	1995.51	963.693	2996.11	1107.22	3996.79	1283.06	4997.15	1419.26	5997.57
489.553	995.609	778.958	1995.46	963.884	2996.12	1107.38	3996.79	1283.51	4997.24	1419.83	5997.51
489.988	995.417	779.327	1995.32	964.298	2995.97	1107.85	3996.79	1283.67	4997.23	1420.22	5997.6
489.898	995.53	779.349	1995.33	964.644	2995.93	1108.17	3996.72	1283.6	4997.18	1420.73	5997.57
490.088	995.45	779.527	1995.26	964.816	2995.82	1108.35	3996.76	1284.01	4997.24	1420.91	5997.51
490.349	995.39	779.954	1995.55	965.109	2995.8	1108.81	3996.61	1284.04	4997.2	1421.17	5997.48
490.254	995.391	780.149	1995.65	965.072	2995.75	1109.32	3996.5	1284.2	4997.21	1421.44	5997.39
490.659	995.297	780.35	1995.6	965.292	2996.05	1109.56	3996.44	1284.3	4997.17	1421.87	5997.37
490.581	995.309	780.715	1995.48	965.438	2996.15	1109.76	3996.41	1284.72	4997.11	1422.21	5997.29
490.663	995.28	780.505	1995.54	965.663	2996.18	1109.91	3996.3	1285.36	4996.94	1422.63	5997.22
490.679	995.263	780.717	1995.49	965.774	2996.14	1110.38	3996.62	1285.42	4996.96	1422.66	5997.25
490.931	995.457	781.149	1995.35	965.951	2996.2	1110.65	3996.85	1285.39	4996.94	1423.16	5997.15
491.09	995.536	780.951	1995.39	965.918	2996.12	1110.91	3996.76	1285.74	4996.89	1423.29	5997.59
491.08	995.537	780.878	1995.46	966.703	2996.06	1110.96	3996.76	1285.83	4996.86	1423.72	5997.55
491.236	995.552	780.881	1995.41	966.979	2995.97	1111.37	3996.78	1286.16	4996.9	1424.17	5997.54
491.208	995.536	781.143	1995.6	966.987	2996.03	1111.72	3996.67	1286.31	4997.16	1424.51	5997.5
491.483	995.467	781.255	1995.69	966.793	2996.01	1112.26	3996.56	1286.68	4997.18	1424.84	5997.69
491.451	995.499	781.476	1995.63	967.605	2995.87	1112.23	3996.53	1286.87	4997.22	1424.92	5997.45
491.62	995.446	781.827	1995.65	967.473	2995.83	1112.65	3996.48	1287.01	4997.11	1425.52	5997.63
491.843	995.375	782.065	1995.67	968.09	2995.7	1112.85	3996.39	1287.36	4997.19	1425.58	5997.72
492.074	995.273	782.053	1995.67	967.927	2995.7	1113.28	3996.33	1287.69	4997.23	1425.73	5997.67
492.017	995.313	782.059	1995.68	968.385	2996.19	1113.58	3996.51	1287.63	4997.26	1425.93	5997.54
491.793	995.372	782.154	1995.65	968.653	2996.12	1113.79	3996.73	1287.99	4997.26	1426.28	5997.59
492.192	995.259	782.357	1995.58	968.282	2996.17	1114.09	3996.81	1287.96	4997.16	1427.02	5997.46
492.018	995.323	782.652	1995.49	968.44	2996.17	1114.39	3996.77	1288.23	4997.24	1427.18	5997.43
492.487	995.507	783.044	1995.4	969.059	2996.1	1114.5	3996.81	1288.37	4997.18	1427.17	5997.47
492.522	995.509	782.965	1995.4	968.651	2996.22	1114.82	3996.76	1288.72	4997.16	1427.76	5997.33
492.677	995.47	783.243	1995.32	969.143	2996.15	1115.08	3996.65	1288.79	4997.08	1427.97	5997.3
492.538	995.52	783.263	1995.3	968.893	2996.15	1115.35	3996.63	1289.19	4997.07	1427.75	5997.29
492.764	995.459	783.577	1995.45	969.437	2996.05	1115.35	3996.57	1289.33	4996.96	1427.91	5997.33
492.553	995.506	783.737	1995.62	969.714	2995.94	1115.64	3996.53	1289.46	4996.97	1428.51	5997.49
492.858	995.427	783.982	1995.67	970.008	2995.89	1115.92	3996.48	1289.79	4996.91	1429.02	5997.57
493.008	995.361	783.983	1995.61	969.927	2995.86	1116.4	3996.4	1290.16	4996.87	1428.9	5997.6
493.327	995.281	784.304	1995.59	969.874	2995.9	1116.59	3996.3	1290.17	4996.8	1429.04	5997.55
493.18	995.301	784.264	1995.59	970.19	2995.8	1118.57	3996.49	1290.18	4997.09	1429.55	5997.56
493.225	995.317	784.69	1995.47	970.709	2995.72	1118.35	3996.64	1290.43	4997.17	1430.03	5997.49
493.342	995.282	785.07	1995.34	970.388	2996.11	1118.52	3996.65	1290.71	4997.21	1430.24	5997.61
493.731	995.539	784.973	1995.36	970.914	2996.23	1118.62	3996.58	1291.01	4997.13	1430.23	5997.53
493.63	995.551	784.997	1995.37	970.578	2996.14	1118.84	3996.54	1291.27	4997.09	1430.85	5997.55
493.467	995.603	785.128	1995.32	970.775	2996.14	1118.91	3996.52	1291.28	4997.11	1430.62	5997.7
493.891	995.489	785.541	1995.62	970.875	2996.14	1119.18	3996.47	1291.68	4997.16	1430.91	5997.59
494.062	995.459	785.689	1995.68	971.556	2996.17	1119.55	3996.38	1291.48	4997.19	1431.38	5997.58
493.794	995.523	785.957	1995.6	971.474	2996.09	1119.69	3996.54	1292.11	4997.22	1431.55	5997.51
494.009	995.473	785.841	1995.73	971.472	2996.19	1120.04	3996.7	1292.03	4997.23	1432.1	5997.42
494.146	995.409	786	1995.67	971.552	2996.13	1120.21	3996.81	1292.09	4997.24	1432.56	5997.37
494.247	995.401	786.028	1995.61	977.111	2994.7	1120.37	3996.73	1292.53	4997.21	1432.32	5997.4
494.302	995.358	786.027	1995.64	978.3	2994.86	1120.92	3996.72	1292.74	4997.18	1432.6	5997.39
494.279	995.396	786.302	1995.59	978.809	2995.11	1121.49	3996.75	1292.89	4997.07	1433.1	5997.25
494.547	995.311	786.369	1995.58	979.042	2995.52	1121.74	3996.73	1293.25	4997.08	1433.4	5997.18
494.378	995.356	786.63	1995.51	979.437	2995.48	1121.45	3996.73	1293.38	4997.03	1433.32	5997.21
494.486	995.313	786.808	1995.44	979.375	2995.68	1121.8	3996.71	1293.46	4997.08	1433.81	5997.44
494.686	995.422	787.204	1995.34	979.647	2996.11	1122.2	3996.56	1293.63	4996.99	1434.03	5997.57
494.628	995.583	787.212	1995.32	980.118	2995.95	1122.55	3996.54	1294	4996.96	1434.08	5997.55
494.862	995.54	787.533	1995.24	980.88	2995.8	1122.54	3996.51	1294.07	4996.9	1434.51	5997.51
495.123	995.498	787.137	1995.65	980.929	2995.74	1122.75	3996.5	1294.34	4996.85	1434.63	5997.51
494.866	995.646	787.534	1995.64	981.396	2995.64	1122.75	3996.48	1294.32	4996.83	1435.07	5997.58
495.248	995.491	787.155	1995.69	981.369	2995.86	1123.15	3996.4	1294.56	4997.06	1435.44	5997.52
495.227	995.523	787.424	1995.67	981.337	2996.19	1123.05	3996.78	1294.81	4997.16	1435.25	5997.61
495.468	995.425	787.221	1995.65	981.739	2996.15	1123.36	3996.76	1295.01	4997.24	1435.67	5997.6
495.478	995.457	787.419	1995.64	982.228	2996.11	1123.27	3996.73	1295.16	4997.18	1436.1	5997.7
495.555	995.412	787.873	1995.69	982.284	2996.13	1123.7	3996.72	1295.4	4997.16	1436.74	5997.57
495.881	995.314	787.944	1995.64	982.651	2996.03	1124.28	3996.79	1295.75	4997.2	1436.45	5997.7
495.543	995.419	788.1	1995.62	982.938	2995.91	1124.26	3996.8	1295.61	4997.14	1436.77	5997.59
495.729	995.361	788.37	1995.55	982.836	2995.99	1124.73	3996.74	1296.08	4997.19	1436.86	5997.6
495.78	995.327	788.413	1995.53	983.202	2995.85	1124.58	3996.79	1296.24	4997.2	1437.16	5997.52
495.811	995.342	788.607	1995.47	983.182	2995.88	1124.98	3996.7	1296.09	4997.21	1437.85	5997.44
496.093	995.308	788.53	1995.5	983.446	2995.8	1125.21	3996.73	1296.34	4997.19	1437.58	5997.48
496.247	995.521	789.233	1995.29	984.065	2995.8	1124.97	3996.72	1296.56	4997.33	1438.33	5997.32
496.367	995.56	789.124	1995.34	984.163	2996.11	1125.49	3996.64	1296.68	4997.26	1438.19	5997.34
496.697	995.529	788.87	1995.39	984.192	2996.16	1125.25	3996.66	1297.02	4997.19	1438.1	5997.38
496.587	995.534	789.396	1995.59	984.166	2996.17	1125.54	3996.59	1297.22	4997.18	1438.47	5997.3
496.914	995.46	789.45	1995.68	984.584	2996.16	1125.57	3996.54	1297.17	4997.13	1438.89	5997.22
496.792	995.484	789.66	1995.66	984.974	2996.06	1126.09	3996.46	1297.33	4997.15	1439.39	5997.59
496.779	995.493	789.528	1995.65	985.258	2996.04	1125.91	3996.51	1297.5	4997.09	1439.58	5997.57
496.945	995.43	789.713	1995.68	985.637	2995.9	1126.01	3996.5	1297.52	4997.15	1439.49	5997.6
497.022	995.426	789.936	1995.65	985.433	2995.97	1126.75	3996.29	1297.61	4997.06	1439.87	5997.57
497.156	995.347	790.103	1995.61	985.376	2995.96	1127.09	3996.51	1297.93	4997.09	1440.08	5997.55
496.917	995.434	790.337	1995.58	985.736	2995.88	1126.92	3996.76	1298.21	4996.98	1440.36	5997.52
497.156	995.345	790.33	1995.56	986.271	2995.7	1126.99	3996.75	1298.37	4996.98	1440.6	5997.49
497.372	995.284	790.659	1995.47	986.185	2995.79	1127.11	3996.78	1298.6	4996.88	1441.34	5997.61
497.278	995.311	790.632	1995.47	986.215	2996.02	1127.61	3996.75	1298.77	4996.88	1441.2	5997.7
497.638	995.435	791.055	1995.35	986.153	2996.12	1127.93	3996.77	1298.99	4996.88	1441.14	5997.53
497.393	995.568	791.098	1995.34	986.586	2996.16	1128.25	3996.76	1298.78	4997.24	1441.26	5997.66
497.689	995.537	791.383	1995.26	987.129	2996.11	1128.32	3996.76	1298.93	4997.21	1441.84	5997.6
497.54	995.561	791.401	1995.62	986.965	2996.22	1128.32	3996.77	1299.35	4997.19	1441.73	5997.72
497.692	995.55	791.378	1995.68	987.567	2996.07	1128.22	3996.78	1299.49	4997.18	1442.09	5997.55
497.717	995.584	791.589	1995.63	987.46	2996.15	1128.25	3996.78	1299.66	4997.16	1442.12	5997.66
498.15	995.456	791.832	1995.69	987.512	2996.19	1128.47	3996.72	1299.49	4997.16	1442.58	5997.52
498.003	995.502	791.69	1995.67	987.671	2996.11	1128.74	3996.65	1299.82	4997.12	1442.93	5997.44
498.313	995.417	791.696	1995.66	987.573	2996.16	1128.6	3996.67	1300.09	4997.18	1443.05	5997.42
498.208	995.46	791.895	1995.68	988.104	2995.96	1128.69	3996.69	1300.02	4997.2	1443.31	5997.48
498.477	995.372	791.942	1995.61	987.993	2996.04	1129.13	3996.56	1300.33	4997.23	1443.59	5997.34
498.49	995.359	792.326	1995.56	988.25	2995.95	1129.19	3996.57	1300.64	4997.15	1443.66	5997.33
498.324	995.435	792.432	1995.52	988.244	2995.98	1129.79	3996.39	1300.95	4997.2	1443.75	5997.34
498.516	995.355	792.731	1995.41	988.718	2995.81	1129.81	3996.39	1300.55	4997.23	1444.21	5997.28
498.452	995.391	792.869	1995.38	988.894	2995.82	1129.59	3996.45	1300.82	4997.24	1444.51	5997.23
498.651	995.293	793.118	1995.3	988.842	2995.8	1130.15	3996.63	1301.08	4997.14	1444.36	5997.41
498.765	995.34	792.843	1995.4	989.131	2996.06	1129.83	3996.8	1301.22	4997.18	1444.74	5997.57
498.574	995.54	793.031	1995.43	989.265	2996.19	1130.06	3996.74	1301.3	4997.2	1444.95	5997.58
499.268	995.532	793.132	1995.65	989.556	2996.11	1130.6	3996.79	1301.64	4997.04	1445.35	5997.54
499.22	995.573	793.325	1995.71	989.588	2996.17	1130.93	3996.78	1301.82	4997.07	1445.4	5997.57
499.019	995.564	793.282	1995.64	989.603	2996.12	1130.85	3996.82	1302	4996.97	1445.62	5997.54
499.064	995.533	793.58	1995.66	989.817	2996.08	1130.75	3996.69	1302.15	4996.99	1445.95	5997.56
499.283	995.576	793.723	1995.71	990.09	2996.04	1131.74	3996.68	1302.21	4996.94	1445.97	5997.5
499.301	995.546	793.924	1995.61	990.208	2995.99	1131.67	3996.7	1302.55	4996.9	1446.32	5997.6
499.349	995.558	794.057	1995.67	990.418	2995.96	1131.67	3996.72	1302.77	4996.83	1446.65	5997.5
499.638	995.431	794.265	1995.6	990.812	2995.85	1131.68	3996.78	1302.53	4996.93	1447.47	5997.6
499.699	995.427	794.221	1995.63	991.188	2995.76	1131.52	3996.79	1302.8	4996.9	1447.43	5997.64
499.549	995.46	794.274	1995.62	991.233	2995.7	1132.17	3996.66	1303.19	4997.15	1447.43	5997.6
499.696	995.428	794.529	1995.52	991.089	2995.86	1131.9	3996.67	1303.27	4997.21	1447.64	5997.58
499.631	995.455	794.655	1995.5	991.589	2996.16	1132.3	3996.59	1303.19	4997.21	1448.04	5997.5
499.824	995.399	794.984	1995.39	991.649	2996.17	1132.45	3996.52	1303.27	4997.14	1448.05	5997.51
500.093	995.288	794.942	1995.39	991.406	2996.2	1132.96	3996.45	1303.61	4997.17	1448.44	5997.41
500.014	995.326	794.884	1995.4	991.618	2996.12	1133.47	3996.3	1303.8	4997.17	1448.24	5997.47
500.014	995.318	795.165	1995.34	992.15	2996.12	1133.39	3996.36	1303.96	4997.15	1448.57	5997.4
500.297	995.312	795.297	1995.58	992.073	2996.14	1133.07	3996.76	1304.04	4997.21	1448.86	5997.36
500.172	995.538	795.224	1995.68	992.131	2996.16	1133.38	3996.71	1304.24	4997.18	1449.35	5997.28
500.402	995.562	795.329	1995.62	992.139	2996.2	1133.21	3996.74	1304.77	4997.26	1448.85	5997.33
500.369	995.53	795.641	1995.67	992.517	2996.08	1133.38	3996.79	1304.7	4997.26	1448.9	5997.36
500.495	995.571	795.481	1995.68	992.853	2996.02	1133.53	3996.76	1304.82	4997.25	1449.51	5997.26
500.658	995.551	795.639	1995.66	992.577	2996.07	1133.6	3996.71	1305.09	4997.24	1449.59	5997.65
500.723	995.497	795.43	1995.69	993.353	2995.84	1133.87	3996.75	1305.15	4997.23	1449.77	5997.62
500.888	995.457	795.642	1995.61	993.373	2995.83	1133.94	3996.68	1305.49	4997.2	1449.93	5997.65
501.165	995.384	795.562	1995.69	993.363	2995.88	1134.91	3996.8	1305.43	4997.16	1450.35	5997.58
500.875	995.463	795.966	1995.58	993.276	2995.81	1134.55	3996.81	1305.51	4997.21	1450.35	5997.59
500.952	995.456	795.976	1995.56	993.368	2995.83	1134.7	3996.65	1305.76	4997.11	1450.61	5997.54
500.906	995.462	796.127	1995.52	993.593	2996	1135.12	3996.78	1305.98	4997.1	1451.11	5997.52
501.127	995.406	796.016	1995.54	993.661	2996.18	1134.69	3996.8	1306.13	4997.03	1451.4	5997.5
501.035	995.437	796.431	1995.4	994.07	2996.17	1135.02	3996.82	1306.41	4997	1451	5997.54
501.265	995.374	796.153	1995.5	994.343	2996.14	1135.52	3996.65	1306.67	4996.96	1451.12	5997.52
501.459	995.277	796.323	1995.46	994.653	2996.18	1136.31	3996.46	1306.68	4996.99	1451.69	5997.63
501.46	995.309	796.549	1995.39	994.889	2996.13	1135.82	3996.59	1306.65	4996.92	1451.76	5997.62
501.526	995.483	796.631	1995.35	994.577	2996.14	1136.37	3996.47	1307.12	4996.89	1452.33	5997.58
501.814	995.555	796.908	1995.63	994.85	2996.16	1136.25	3996.47	1306.98	4996.9	1452.92	5997.6
501.478	995.588	797.102	1995.68	994.569	2996.2	1135.92	3996.6	1307.02	4997.29	1452.75	5997.68
501.632	995.522	797.267	1995.69	995.115	2996.09	1136.9	3996.31	1307.31	4997.24	1452.64	5997.62
501.987	995.53	797.458	1995.63	995.339	2995.96	1137.02	3996.59	1307.17	4997.16	1452.86	5997.63
501.941	995.583	797.382	1995.64	995.182	2996.05	1136.78	3996.76	1307.48	4997.2	1452.92	5997.63
501.783	995.583	797.514	1995.68	995.211	2996.02	1136.69	3996.69	1307.63	4997.24	1453.2	5997.59
501.896	995.54	797.827	1995.58	995.478	2995.99	1137.37	3996.78	1307.77	4997.11	1453.67	5997.43
502.137	995.552	797.809	1995.57	995.359	2995.97	1137.56	3996.78	1308	4997.15	1453.65	5997.54
502.022	995.59	797.907	1995.56	995.57	2995.98	1137.71	3996.8	1307.79	4997.16	1453.8	5997.51
502.114	995.496	797.976	1995.53	996.233	2995.76	1137.84	3996.75	1308.57	4997.22	1454.15	5997.44
502.119	995.545	798.09	1995.5	996.297	2995.78	1137.77	3996.79	1308.23	4997.12	1454.29	5997.33
502.328	995.467	798.252	1995.48	996.475	2995.82	1137.43	3996.73	1308.53	4997.15	1454.29	5997.39
502.41	995.457	798.091	1995.5	996.578	2996.11	1137.85	3996.8	1308.62	4997.18	1454.36	5997.31
502.237	995.51	798.411	1995.39	996.986	2996.19	1137.68	3996.78	1308.55	4997.12	1454.83	5997.32
502.255	995.509	798.397	1995.42	997.324	2996.15	1137.74	3996.78	1308.98	4997.24	1454.97	5997.23
502.77	995.333	798.642	1995.38	997.37	2996.2	1138.33	3996.66	1309.12	4997.26	1455	5997.4
502.782	995.336	798.562	1995.69	997.247	2996.19	1137.88	3996.77	1309.27	4997.22	1455.68	5997.56
502.726	995.349	798.906	1995.71	997.439	2996.11	1138.61	3996.6	1309.68	4997.25	1455.36	5997.64
502.605	995.396	798.987	1995.61	997.504	2996.2	1139.06	3996.47	1309.48	4997.09	1455.59	5997.65
502.854	995.294	799.073	1995.68	997.77	2996.08	1138.99	3996.5	1309.42	4997.29	1456.17	5997.58
503.004	995.274	799.15	1995.68	998.16	2996	1138.39	3996.66	1309.77	4997.18	1456.12	5997.56
502.958	995.519	798.946	1995.69	998.425	2995.93	1138.67	3996.61	1309.9	4997.18	1456.31	5997.57
503.086	995.54	799.36	1995.65	998.615	2995.91	1138.65	3996.58	1310.11	4997.06	1456.2	5997.57
503.077	995.57	799.403	1995.64	998.256	2995.94	1138.84	3996.53	1310.25	4997.11	1456.42	5997.53
503.357	995.535	799.592	1995.64	998.592	2995.88	1138.96	3996.48	1310.45	4997.05	1456.7	5997.54
503.325	995.589	799.727	1995.57	999.282	2995.65	1139.21	3996.45	1310.53	4997.11	1456.84	5997.52
503.358	995.546	799.723	1995.59	999.377	2995.87	1139.69	3996.67	1310.9	4996.98	1457.01	5997.6
503.424	995.551	799.806	1995.58	999.193	2996.19	1140.29	3996.79	1310.82	4997.02	1457.31	5997.46
503.533	995.54	799.959	1995.52	999.387	2996.1	1139.87	3996.77	1310.86	4996.91	1457.4	5997.69
503.51	995.522	800.03	1995.5	999.843	2996.22	1139.69	3996.66	1310.83	4997.03	1457.86	5997.62
503.289	995.602	800.37	1995.39	999.885	2996.14	1139.52	3996.78	1310.98	4996.9	1458.31	5997.54
503.456	995.534	800.447	1995.36	999.468	2996.18	1139.99	3996.78	1311.36	4996.87	1458.13	5997.65
503.449	995.553	800.494	1995.35	999.801	2996.25	1140.1	3996.74	1311.41	4997	1458.32	5997.63
503.647	995.462	800.541	1995.46	1000.03	2996.1	1140.91	3996.8	1311.57	4997.18	1458.37	5997.59
503.671	995.502	800.61	1995.65	1000.32	2996.09	1140.38	3996.8	1311.64	4997.18	1458.76	5997.5
504.152	995.31	800.505	1995.66	1000.39	2996.07	1140.97	3996.78	1311.91	4997.17	1459.05	5997.5
503.97	995.398	800.741	1995.71	1000.13	2996.14	1140.74	3996.82	1311.84	4997.15	1459.02	5997.5
503.742	995.446	800.939	1995.63	1000.2	2996.1	1140.69	3996.84	1312.04	4997.21	1459.09	5997.48
504.039	995.384	800.882	1995.67	1000.32	2996.1	1141.54	3996.61	1311.97	4997.18	1459.86	5997.34
504.194	995.318	801.005	1995.7	1001.04	2995.9	1141.45	3996.75	1312.2	4997.17	1459.45	5997.38
504.42	995.236	801.071	1995.61	1001.23	2995.87	1141.66	3996.68	1312.39	4997.14	1459.7	5997.34
504.42	995.24	800.964	1995.68	1000.79	2995.95	1141.37	3996.73	1312.63	4997.12	1459.9	5997.32
504.473	995.533	801.38	1995.68	1001.37	2995.84	1141.77	3996.66	1312.66	4997.23	1460.46	5997.26
504.787	995.545	801.711	1995.59	1001.54	2995.75	1141.73	3996.67	1312.78	4997.14	1460.26	5997.26
504.542	995.61	801.746	1995.59	1001.44	2995.89	1142.14	3996.52	1312.89	4997.25	1460.53	5997.32
504.7	995.54	801.854	1995.57	1001.25	2996.07	1141.94	3996.59	1313.1	4997.2	1460.65	5997.64
504.583	995.537	802.046	1995.48	1001.63	2996.19	1142.08	3996.56	1313.31	4997.21	1460.85	5997.67
504.876	995.537	802.103	1995.46	1002.08	2996.13	1142.89	3996.39	1313.22	4997.26	1461.11	5997.64
504.885	995.546	801.881	1995.53	1002.5	2996.16	1142.55	3996.44	1313.05	4997.22	1461.55	5997.57
504.97	995.495	801.875	1995.55	1002.17	2996.21	1142.32	3996.62	1313.45	4997.21	1461.87	5997.55
504.893	995.558	802.03	1995.49	1001.92	2996.14	1142.49	3996.73	1313.44	4997.31	1461.68	5997.57
505.13	995.458	802.253	1995.41	1001.88	2996.21	1142.9	3996.76	1313.78	4997.18	1461.94	5997.53
505.158	995.474	802.157	1995.45	1002.28	2996.21	1142.97	3996.76	1314.07	4997.17	1462.19	5997.49
505.023	995.493	802.372	1995.49	1002.51	2996.13	1142.64	3996.74	1314.12	4997.18	1462.28	5997.57
505.097	995.463	802.443	1995.65	1002.71	2996.1	1142.84	3996.78	1314.2	4997.14	1462.94	5997.63
505.239	995.404	802.422	1995.68	1002.33	2996.27	1142.98	3996.79	1314.32	4997.18	1463.03	5997.59
505.326	995.423	802.653	1995.68	1002.86	2996.19	1143.17	3996.74	1314.66	4997.06	1462.96	5997.62
505.337	995.4	802.64	1995.64	1002.68	2996.18	1143.92	3996.72	1314.6	4997.11	1462.94	5997.61
505.536	995.328	802.848	1995.66	1003.16	2996.08	1143.59	3996.75	1314.68	4997.02	1463.57	5997.63
505.604	995.284	802.977	1995.72	1003.24	2996.01	1143.6	3996.79	1314.88	4997.05	1463.59	5997.6
505.766	995.27	803.3	1995.64	1003.3	2996.06	1143.52	3996.81	1314.98	4996.95	1463.4	5997.67
505.623	995.573	803.362	1995.69	1003.73	2995.92	1144.08	3996.77	1315.41	4996.92	1463.93	5997.67
505.754	995.532	803.275	1995.64	1004.05	2995.83	1143.82	3996.81	1315.26	4996.94	1464.03	5997.68
506	995.555	803.368	1995.68	1004.14	2995.78	1144.01	3996.78	1315.38	4996.94	1463.94	5997.66
506.092	995.576	803.491	1995.63	1003.79	2995.93	1143.94	3996.78	1315.37	4997.02	1464.21	5997.62
505.621	995.592	803.442	1995.65	1003.82	2995.85	1144.33	3996.71	1315.59	4997.23	1464.87	5997.5
506.036	995.522	803.657	1995.57	1004.18	2996.05	1144.28	3996.77	1315.43	4997.23	1464.66	5997.57
506.156	995.562	803.588	1995.61	1004.12	2996.14	1144.5	3996.75	1315.9	4997.12	1465.43	5997.41
506.098	995.594	803.612	1995.6	1004.31	2996.17	1144.66	3996.71	1316.26	4997.22	1465	5997.49
506.206	995.512	803.494	1995.66	1004.25	2996.09	1144.82	3996.65	1316.19	4997.19	1465.19	5997.45
506.348	995.527	803.811	1995.55	1004.43	2996.2	1145.37	3996.52	1316.2	4997.19	1465.47	5997.39
506.428	995.482	803.984	1995.5	1004.56	2996.12	1145.56	3996.47	1316.61	4997.17	1465.45	5997.37
506.462	995.475	803.82	1995.53	1004.71	2996.14	1145.28	3996.56	1316.61	4997.2	1465.85	5997.32
506.443	995.456	804.249	1995.42	1005.07	2996.13	1145.03	3996.65	1316.35	4997.19	1465.94	5997.31
506.471	995.483	804.201	1995.4	1005.27	2996.21	1145.63	3996.51	1316.41	4997.2	1466.17	5997.25
506.249	995.532	804.223	1995.4	1005.08	2996.15	1145.41	3996.56	1316.75	4997.08	1466.15	5997.63
506.478	995.465	804.366	1995.48	1005.4	2996.17	1145.7	3996.45	1316.97	4997.19	1466.45	5997.62
506.712	995.384	804.51	1995.66	1005.74	2996.04	1145.98	3996.43	1316.99	4997.16	1466.43	5997.58
506.701	995.402	804.4	1995.71	1005.47	2996.13	1146.28	3996.65	1316.88	4997.15	1466.67	5997.56
507.015	995.278	804.631	1995.68	1005.42	2996.14	1146.48	3996.75	1317.3	4997.13	1466.79	5997.56
506.948	995.306	804.478	1995.64	1005.81	2996.03	1145.63	3996.77	1317.34	4997.29	1467.07	5997.57
506.915	995.307	804.813	1995.64	1005.8	2995.99	1145.99	3996.78	1317.4	4997.18	1467.13	5997.66
507.092	995.497	804.884	1995.71	1006.05	2996	1146.29	3996.75	1317.3	4997.18	1467.25	5997.52
507.229	995.57	804.987	1995.65	1006.34	2995.86	1146.37	3996.77	1317.51	4997.21	1467.6	5997.6
507.074	995.514	805.003	1995.69	1006.41	2995.89	1146.68	3996.66	1317.85	4997.28	1467.66	5997.68
507.161	995.601	805.108	1995.65	1006.56	2995.81	1146.99	3996.77	1317.59	4997.18	1467.95	5997.64
507.267	995.575	805.66	1995.57	1006.93	2995.76	1146.65	3996.71	1317.77	4997.24	1468.52	5997.64
507.328	995.525	805.556	1995.61	1006.52	2995.91	1147.48	3996.81	1318.01	4997.22	1468.73	5997.61
507.433	995.57	805.518	1995.63	1006.59	2996.14	1147.62	3996.83	1318.27	4997.27	1468.39	5997.67
507.314	995.524	805.743	1995.58	1006.63	2996.14	1147.7	3996.8	1318.19	4997.26	1468.87	5997.57
507.595	995.579	805.943	1995.5	1006.61	2996.09	1147.35	3996.78	1318.33	4997.17	1468.9	5997.61
507.633	995.511	806.002	1995.49	1007.03	2996.19	1147.27	3996.76	1318.29	4997.26	1468.74	5997.61
507.649	995.569	805.977	1995.47	1007.57	2996.16	1147.84	3996.77	1318.59	4997.12	1468.87	5997.6
507.691	995.527	805.89	1995.51	1007.27	2996.08	1147.33	3996.84	1318.68	4997.07	1469.05	5997.56
507.937	995.465	805.89	1995.49	1007.83	2996.2	1147.75	3996.81	1318.85	4997.03	1469.28	5997.53
507.851	995.476	806.117	1995.44	1007.61	2996.2	1148.44	3996.64	1318.81	4997.06	1469.92	5997.37
507.852	995.488	806.038	1995.46	1007.57	2996.1	1148.65	3996.58	1319.02	4997.05	1469.89	5997.38
508.067	995.416	806.099	1995.53	1007.71	2996.25	1148.28	3996.69	1319.32	4996.98	1469.87	5997.39
508.039	995.438	806.332	1995.71	1007.99	2996.13	1148.32	3996.68	1319.28	4997.02	1469.93	5997.37
508.002	995.434	806.441	1995.65	1008.03	2996.17	1148.87	3996.58	1319.47	4996.96	1469.97	5997.36
507.91	995.476	806.646	1995.68	1007.86	2996.16	1148.66	3996.62	1319.64	4996.93	1470.27	5997.35
508.288	995.338	806.554	1995.67	1007.86	2996.13	1148.76	3996.61	1319.76	4996.94	1470.43	5997.32
508.352	995.33	806.846	1995.67	1007.96	2996.2	1148.46	3996.64	1319.66	4996.91	1470.55	5997.29
508.375	995.312	807.133	1995.55	1008.07	2996.14	1148.87	3996.56	1319.75	4997.15	1471.27	5997.48
508.371	995.315	810.973	1994.56	1008.16	2996.16	1149.09	3996.47	1320.08	4997.2	1471.26	5997.61
508.255	995.524	811.427	1994.74	1008.26	2996.06	1148.95	3996.55	1320.16	4997.18	1471.04	5997.66
508.405	995.559	811.641	1994.99	1008.29	2996.12	1148.94	3996.51	1320.13	4997.25	1471.21	5997.58
508.544	995.568	811.981	1994.93	1008.66	2995.98	1149.41	3996.58	1320.31	4997.19	1471.49	5997.57
508.648	995.54	811.897	1995.49	1009.22	2995.9	1149.77	3996.79	1320.52	4997.18	1471.63	5997.57
508.47	995.573	811.835	1995.51	1009.26	2995.83	1149.68	3996.73	1320.64	4997.16	1471.63	5997.55
508.91	995.544	811.792	1995.51	1009.81	2995.71	1149.56	3996.75	1320.67	4997.22	1471.91	5997.53
508.954	995.508	812.19	1995.44	1009.47	2995.8	1149.95	3996.73	1320.85	4997.15	1471.92	5997.55
509.155	995.517	812.454	1995.33	1009.16	2995.98	1150.28	3996.81	1321.08	4997.13	1472.15	5997.6
509.021	995.531	812.373	1995.37	1009.55	2996.08	1150.63	3996.82	1321.06	4997.12	1472.18	5997.54
508.806	995.625	812.538	1995.32	1009.35	2996.16	1150.55	3996.76	1321.03	4997.12	1472.48	5997.49
509.231	995.471	812.753	1995.67	1009.94	2996.12	1150.92	3996.79	1321.24	4997.22	1473.03	5997.63
509.264	995.475	813.016	1995.64	1009.64	2996.13	1150.96	3996.77	1321.28	4997.13	1473.15	5997.68
509.158	995.497	812.924	1995.73	1009.66	2996.16	1150.3	3996.81	1321.37	4997.19	1473.19	5997.62
509.261	995.473	813.201	1995.65	1009.86	2996.15	1150.46	3996.8	1321.28	4997.22	1473.05	5997.63
509.199	995.473	813.477	1995.63	1010.28	2996.09	1150.48	3996.76	1321.35	4997.2	1473.26	5997.7
509.279	995.469	813.624	1995.57	1010.87	2996.07	1150.53	3996.79	1321.8	4997.19	1473.57	5997.6
509.196	995.475	813.908	1995.49	1010.89	2996.02	1150.63	3996.75	1321.88	4997.13	1473.56	5997.65
509.348	995.44	813.583	1995.58	1010.41	2996.21	1150.69	3996.82	1321.86	4997.23	1473.74	5997.57
509.38	995.418	814.014	1995.46	1010.54	2996.13	1150.82	3996.78	1321.91	4997.25	1473.95	5997.62
509.553	995.388	813.952	1995.47	1010.62	2996.14	1151.16	3996.77	1322.29	4997.21	1474.24	5997.53
509.588	995.342	814.275	1995.39	1010.64	2996.11	1151.2	3996.74	1322.16	4997.26	1474.33	5997.6
509.684	995.332	814.348	1995.35	1010.82	2996.13	1151.29	3996.78	1322.56	4997.15	1474.36	5997.51
509.918	995.336	814.332	1995.37	1010.79	2996.11	1151.52	3996.72	1322.44	4997.21	1474.75	5997.53
509.839	995.587	814.266	1995.66	1010.81	2996.14	1151.59	3996.7	1322.59	4997.17	1474.77	5997.41
509.781	995.553	814.416	1995.65	1011.01	2996.07	1152.07	3996.55	1322.62	4997.18	1475	5997.45
509.717	995.544	814.785	1995.66	1011.73	2995.89	1151.58	3996.7	1322.65	4997.16	1475	5997.4
509.961	995.551	814.904	1995.69	1011.26	2995.98	1152.47	3996.48	1322.78	4997.16	1475.05	5997.45
510.083	995.577	814.945	1995.64	1011.72	2995.88	1152.59	3996.51	1323.07	4997.1	1475.14	5997.36
510.09	995.571	814.891	1995.71	1011.44	2995.89	1152.74	3996.4	1323.05	4997.11	1475.51	5997.34
510.035	995.554	815.023	1995.61	1011.85	2995.82	1152.77	3996.39	1322.96	4997.1	1475.52	5997.28
510.218	995.529	815.435	1995.61	1011.99	2995.83	1152.63	3996.71	1323.06	4997.09	1475.9	5997.29
510.351	995.542	815.452	1995.61	1011.99	2996.06	1153.08	3996.76	1323.22	4997.03	1475.76	5997.25
510.137	995.573	815.237	1995.66	1011.84	2996.13	1153.14	3996.73	1323.58	4997.03	1475.92	5997.53
510.292	995.546	815.42	1995.62	1012.12	2996.13	1152.74	3996.8	1323.47	4996.99	1475.82	5997.62
510.542	995.499	815.591	1995.58	1012.68	2996.16	1153.05	3996.76	1323.83	4996.97	1476.09	5997.67
510.553	995.507	815.955	1995.45	1012.54	2996.13	1153.62	3996.77	1323.49	4997	1476.29	5997.64
510.446	995.557	815.531	1995.58	1013.03	2996.16	1153.16	3996.76	1324.05	4996.92	1476.45	5997.62
510.621	995.505	815.991	1995.43	1013.02	2996.18	1153.4	3996.72	1323.87	4996.9	1476.75	5997.6
510.782	995.432	816.016	1995.45	1013.13	2996.17	1153.31	3996.72	1323.82	4996.96	1476.74	5997.64
510.75	995.462	816.094	1995.42	1013.3	2996.09	1153.95	3996.84	1324.18	4996.86	1477	5997.56
510.847	995.407	816.167	1995.41	1012.97	2996.16	1153.29	3996.71	1324.18	4997.25	1476.91	5997.61
510.748	995.455	816.437	1995.51	1012.77	2996.15	1153.41	3996.8	1324.31	4997.2	1477.09	5997.56
510.764	995.441	816.502	1995.68	1012.73	2996.21	1153.56	3996.72	1324.54	4997.26	1477.38	5997.54
511.005	995.373	816.495	1995.65	1012.88	2996.19	1154.03	3996.79	1324.6	4997.21	1477.37	5997.47
510.961	995.365	817.018	1995.69	1013.23	2996.14	1153.79	3996.74	1324.81	4997.21	1477.54	5997.51
510.992	995.371	816.618	1995.63	1013.3	2996.18	1153.76	3996.72	1324.56	4997.25	1477.63	5997.58
511.074	995.356	817.163	1995.67	1014.14	2995.92	1154.08	3996.81	1324.93	4997.19	1478.19	5997.59
511.167	995.404	817.374	1995.62	1014.17	2995.95	1154.5	3996.79	1324.91	4997.18	1477.96	5997.59
516.35	994.009	817.238	1995.68	1013.47	2996.1	1154.05	3996.83	1325.37	4997.15	1477.95	5997.59
518.432	993.776	817.097	1995.72	1013.8	2996.06	1154.41	3996.8	1325.23	4997.21	1478.34	5997.59
518.681	994.053	817.603	1995.62	1014.4	2995.85	1154.58	3996.7	1325.2	4997.16	1478.52	5997.65
519.12	994.26	817.771	1995.52	1014.03	2995.99	1154.78	3996.72	1325.42	4997.16	1478.49	5997.66
520.568	994.098	817.392	1995.66	1013.95	2995.98	1155.11	3996.66	1325.54	4997.11	1478.63	5997.6
520.936	994.303	817.65	1995.58	1014.25	2995.89	1154.9	3996.68	1325.79	4997.21	1478.76	5997.7
521.248	994.621	817.663	1995.58	1014.16	2995.9	1155.51	3996.56	1325.9	4997.18	1479.12	5997.58
521.666	994.575	817.484	1995.59	1014.48	2995.86	1155.57	3996.53	1325.96	4997.18	1479.25	5997.63
521.738	994.923	817.824	1995.54	1014.19	2996.06	1155.57	3996.54	1326.12	4997.26	1479.24	5997.61
521.839	994.924	817.73	1995.52	1014.54	2996.13	1155.53	3996.56	1326.56	4997.23	1479.65	5997.53
522.08	995.049	818.101	1995.43	1014.75	2996.14	1155.47	3996.57	1326.47	4997.17	1480	5997.49
522.239	995.25	818.174	1995.37	1014.61	2996.12	1155.64	3996.53	1326.75	4997.27	1479.75	5997.54
522.16	995.258	817.912	1995.48	1014.55	2996.16	1156.36	3996.36	1326.62	4997.29	1479.71	5997.53
522.473	995.154	818.232	1995.54	1014.7	2996.1	1155.76	3996.56	1326.46	4997.23	1480.01	5997.48
522.901	994.996	818.619	1995.66	1015.15	2996.18	1156.37	3996.82	1326.59	4997.3	1480.02	5997.45
522.977	995.421	818.42	1995.68	1014.95	2996.15	1155.96	3996.77	1326.73	4997.28	1480.02	5997.46
522.982	995.433	818.367	1995.66	1014.8	2996.16	1156	3996.72	1326.83	4997.22	1480.21	5997.42
523.129	995.395	818.542	1995.66	1015.44	2996.2	1156.34	3996.74	1326.77	4997.16	1480.22	5997.43
523.331	995.329	818.763	1995.68	1015.39	2996.17	1156.84	3996.76	1326.88	4997.29	1480.38	5997.41
523.356	995.327	818.689	1995.68	1015.52	2996.16	1156.25	3996.77	1327.13	4997.19	1480.26	5997.44
523.528	995.246	818.515	1995.64	1015.64	2996.21	1156.38	3996.72	1327.37	4997.15	1480.84	5997.32
523.49	995.289	818.901	1995.64	1015.96	2996.13	1156.4	3996.77	1327.38	4997.15	1480.71	5997.36
523.748	995.326	818.883	1995.7	1015.84	2996.11	1156.38	3996.77	1327.41	4997.13	1481.2	5997.28
523.886	995.543	818.983	1995.68	1015.91	2996.14	1157.06	3996.8	1327.47	4997.11	1481.69	5997.34
524.229	995.495	819.194	1995.64	1015.9	2996.12	1156.7	3996.75	1327.87	4997.04	1481.49	5997.66
524.206	995.509	819.274	1995.63	1016.18	2996.09	1156.94	3996.66	1327.88	4997.01	1481.66	5997.62
524.2	995.496	819.499	1995.59	1016.3	2996	1157.33	3996.83	1327.74	4997.08	1481.43	5997.7
524.128	995.537	819.574	1995.54	1016.31	2996.06	1157.07	3996.78	1328.17	4996.99	1482.07	5997.62
524.405	995.447	819.402	1995.63	1016.72	2995.92	1156.94	3996.81	1328.25	4996.95	1481.73	5997.69
524.553	995.387	819.453	1995.58	1017.17	2995.8	1157.26	3996.81	1328.15	4996.97	1481.9	5997.65
524.468	995.405	819.86	1995.47	1016.69	2995.92	1157.47	3996.79	1328.1	4997.01	1481.95	5997.64
524.655	995.36	819.8	1995.48	1016.67	2995.94	1157.84	3996.79	1328.49	4996.9	1482.24	5997.58
524.629	995.368	819.955	1995.47	1017.15	2995.78	1157.41	3996.78	1328.51	4997.14	1482.24	5997.62
524.718	995.357	819.869	1995.46	1017.57	2995.81	1157.53	3996.77	1328.66	4997.23	1482.3	5997.54
524.701	995.339	820.1	1995.41	1017.79	2996.17	1158.01	3996.77	1329.03	4997.2	1482.5	5997.54
524.865	995.316	819.966	1995.43	1017.64	2996.2	1157.71	3996.87	1329.03	4997.16	1482.64	5997.49
525.021	995.581	820.332	1995.6	1017.68	2996.15	1158.39	3996.67	1329.41	4997.18	1482.69	5997.54
525.209	995.561	820.236	1995.42	1017.47	2996.11	1158.55	3996.69	1329.1	4997.21	1483.03	5997.54
525.372	995.564	820.601	1995.01	1017.22	2996.16	1158.77	3996.59	1329.05	4997.19	1483.29	5997.53
525.371	995.572	820.754	1994.01	1017.35	2996.16	1158.67	3996.6	1329.18	4997.22	1483.32	5997.65
525.37	995.533	820.437	1992.89	1017.78	2996.14	1158.75	3996.58	1329.31	4997.18	1482.97	5997.51
525.763	995.432	820.765	1991.26	1017.97	2996.15	1158.85	3996.55	1329.47	4997.23	1483.64	5997.54
525.732	995.437	820.614	1989.71	1017.78	2996.18	1158.29	3996.67	1329.5	4997.21	1483.65	5997.6
525.886	995.417	820.521	1988.03	1017.87	2996.15	1159.15	3996.49	1329.62	4997.21	1483.77	5997.66
525.737	995.45	820.506	1986.25	1018.09	2996.17	1159	3996.55	1329.62	4997.22	1484.03	5997.69
525.806	995.424	820.557	1984.33	1018.27	2996.18	1159.2	3996.52	1329.33	4997.29	1484.19	5997.64
525.894	995.388	820.645	1982.43	1018.01	2996.21	1159.17	3996.49	1329.5	4996.74	1484.36	5997.63
525.975	995.38	820.648	1980.42	1018.31	2996.12	1159.07	3996.75	1329.45	4995.07	1483.88	5997.7
526.215	995.29	820.326	1978.61	1018.48	2996.17	1158.88	3996.68	1329.71	4991.87	1483.94	5997.63
526.21	995.298	820.624	1976.55	1018.5	2996.12	1159.31	3996.72	1329.98	4987.94	1484.15	5997.72
526.297	995.398	820.553	1974.57	1018.69	2996.12	1159.5	3996.78	1329.45	4983.81	1484.28	5997.63
526.459	995.53	820.382	1972.61	1019.13	2996.03	1159.31	3996.81	1329.36	4979.21	1484.74	5997.58
526.388	995.575	820.094	1970.71	1019.2	2996	1159.13	3996.7	1329.38	4974.37	1484.51	5997.68
526.679	995.578	820.056	1968.73	1018.66	2996.17	1159.36	3996.58	1329.38	4969.56	1485.43	5997.45
526.862	995.514	820.49	1966.62	1018.79	2996.1	1159.25	3995.26	1329.03	4964.71	1485.43	5997.58
527.014	995.483	820.047	1964.68	1019.21	2996.03	1159.41	3992.9	1329.06	4959.7	1485.14	5997.56
527.033	995.476	820.032	1962.68	1019.57	2995.88	1159.64	3989.94	1328.84	4954.81	1485.83	5997.47
527.154	995.446	819.607	1960.77	1019.6	2995.89	1159.86	3986.52	1328.82	4949.78	1485.63	5997.39
526.705	995.536	819.751	1958.77	1019.05	2996.01	1159.75	3982.91	1328.59	4944.73	1485.51	5997.51
526.974	995.048	819.759	1956.67	1019.55	2995.9	1159.09	3979.36	1328.6	4939.76	1485.36	5997.53
527.073	994.792	819.632	1954.7	1019.76	2995.83	1158.86	3975.5	1328.47	4934.74	1485.51	5996.97
527.318	994.235	819.636	1952.66	1020.05	2995.79	1158.77	3971.55	1328.31	4929.77	1485.42	5994.76
527.318	993.611	819.5	1950.73	1019.64	2996.04	1158.94	3967.54	1328.16	4924.81	1485.99	5990.85
527.201	992.962	819.596	1948.7	1019.51	2996.12	1159.29	3963.53	1327.92	4919.8	1485.75	5986.06
527.234	992.162	819.402	1946.71	1019.72	2996.15	1159.12	3959.57	1328.12	4914.72	1485.64	5980.82
527.047	991.469	819.307	1944.71	1019.93	2995.83	1159.64	3955.52	1327.79	4909.77	1485.55	5975.18
527.139	990.581	819.366	1942.66	1019.81	2995.17	1158.5	3951.85	1327.81	4904.67	1485.64	5969.35
527.307	989.628	819.158	1940.72	1019.74	2993.59	1158.57	3947.73	1327.57	4899.78	1485.32	5963.5
527.134	988.752	819.339	1938.65	1019.96	2991.34	1158.45	3943.66	1327.53	4894.75	1485	5957.64
527.104	987.836	818.879	1936.72	1020.06	2988.99	1158.22	3939.77	1327.32	4889.75	1484.91	5951.6
527.194	986.837	819.083	1934.66	1019.65	2986.55	1158.34	3935.65	1327.2	4884.76	1484.87	5945.72
527.251	985.862	818.786	1932.69	1019.49	2983.81	1158.37	3931.62	1327.01	4879.77	1485.04	5939.62
527.451	984.793	818.64	1930.81	1019.48	2980.92	1157.82	3927.81	1326.88	4874.71	1484.93	5933.76
527.124	983.993	818.846	1928.65	1019.33	2978.05	1157.81	3923.72	1326.79	4869.77	1484.51	5927.72
527.13	982.994	818.732	1926.7	1019.15	2975.19	1157.77	3919.66	1326.79	4864.71	1484.39	5921.66
526.759	982.114	818.419	1924.68	1019.67	2972.08	1157.91	3915.68	1326.44	4859.81	1484.26	5915.71
526.761	981.074	818.284	1922.82	1020.02	2969.01	1157.8	3911.65	1326.4	4854.74	1484.2	5909.68
526.763	980.04	818.553	1920.64	1019.46	2966.25	1157.59	3907.65	1326.09	4849.76	1484.06	5903.66
526.588	979.072	818.975	1918.57	1019.8	2963.12	1157.56	3903.67	1325.96	4844.76	1484.16	5897.62
526.689	978.047	818.563	1916.63	1019.34	2960.29	1157.18	3899.77	1325.88	4839.73	1484	5891.63
526.681	977.052	818.251	1914.75	1019.95	2957.05	1157.08	3895.65	1325.94	4834.68	1483.78	5885.74
526.686	976.073	818.357	1912.71	1019.78	2954.2	1156.88	3891.71	1325.95	4829.71	1483.68	5879.68
[truncated: 983 more rows]
